# Supplementary material for: Assessment of Network Inference Methods: How to Cope with an Underdetermined Problem
Source: PLoS One. 2014 Mar 6;9(3):e90481. doi: 10.1371/journal.pone.0090481 (PMC3946176; doi:10.1371/journal.pone.0090481)
Supplement: File S1 — MATLAB codes for the new assessment of network inference methods. (ZIP) [file pone.0090481.s001.zip]

Archive with 200 entries (161 files):
- Siegenthaler_PONE_Code/
- Siegenthaler_PONE_Code/.DS_Store
- __MACOSX/
- __MACOSX/Siegenthaler_PONE_Code/
- __MACOSX/Siegenthaler_PONE_Code/._.DS_Store
- Siegenthaler_PONE_Code/CODES/
- Siegenthaler_PONE_Code/CODES/.DS_Store
- __MACOSX/Siegenthaler_PONE_Code/CODES/
- __MACOSX/Siegenthaler_PONE_Code/CODES/._.DS_Store
- Siegenthaler_PONE_Code/CODES/AUC_at_10_minus_3.m
- __MACOSX/Siegenthaler_PONE_Code/CODES/._AUC_at_10_minus_3.m
- Siegenthaler_PONE_Code/CODES/directory_list.m
- __MACOSX/Siegenthaler_PONE_Code/CODES/._directory_list.m
- Siegenthaler_PONE_Code/CODES/evaluation.m
- __MACOSX/Siegenthaler_PONE_Code/CODES/._evaluation.m
- Siegenthaler_PONE_Code/CODES/figure_out_network_name.m
- __MACOSX/Siegenthaler_PONE_Code/CODES/._figure_out_network_name.m
- Siegenthaler_PONE_Code/CODES/load_dream_network.m
- __MACOSX/Siegenthaler_PONE_Code/CODES/._load_dream_network.m
- Siegenthaler_PONE_Code/CODES/order_edges_GU_and_GL.m
- __MACOSX/Siegenthaler_PONE_Code/CODES/._order_edges_GU_and_GL.m
- Siegenthaler_PONE_Code/CODES/score_prediction.m
- __MACOSX/Siegenthaler_PONE_Code/CODES/._score_prediction.m
- Siegenthaler_PONE_Code/CODES/strsplit.m
- __MACOSX/Siegenthaler_PONE_Code/CODES/._strsplit.m
- __MACOSX/Siegenthaler_PONE_Code/._CODES
- Siegenthaler_PONE_Code/INPUT/
- Siegenthaler_PONE_Code/INPUT/Bounds_Lower/
- Siegenthaler_PONE_Code/INPUT/Bounds_Lower/10/
- Siegenthaler_PONE_Code/INPUT/Bounds_Lower/10/GL_Size10_1.txt
- __MACOSX/Siegenthaler_PONE_Code/INPUT/
- __MACOSX/Siegenthaler_PONE_Code/INPUT/Bounds_Lower/
- __MACOSX/Siegenthaler_PONE_Code/INPUT/Bounds_Lower/10/
- __MACOSX/Siegenthaler_PONE_Code/INPUT/Bounds_Lower/10/._GL_Size10_1.txt
- Siegenthaler_PONE_Code/INPUT/Bounds_Lower/10/GL_Size10_2.txt
- __MACOSX/Siegenthaler_PONE_Code/INPUT/Bounds_Lower/10/._GL_Size10_2.txt
- Siegenthaler_PONE_Code/INPUT/Bounds_Lower/10/GL_Size10_3.txt
- __MACOSX/Siegenthaler_PONE_Code/INPUT/Bounds_Lower/10/._GL_Size10_3.txt
- Siegenthaler_PONE_Code/INPUT/Bounds_Lower/10/GL_Size10_4.txt
- __MACOSX/Siegenthaler_PONE_Code/INPUT/Bounds_Lower/10/._GL_Size10_4.txt
- Siegenthaler_PONE_Code/INPUT/Bounds_Lower/10/GL_Size10_5.txt
- __MACOSX/Siegenthaler_PONE_Code/INPUT/Bounds_Lower/10/._GL_Size10_5.txt
- __MACOSX/Siegenthaler_PONE_Code/INPUT/Bounds_Lower/._10
- Siegenthaler_PONE_Code/INPUT/Bounds_Lower/100/
- Siegenthaler_PONE_Code/INPUT/Bounds_Lower/100/GL_Size100_1.txt
- __MACOSX/Siegenthaler_PONE_Code/INPUT/Bounds_Lower/100/
- __MACOSX/Siegenthaler_PONE_Code/INPUT/Bounds_Lower/100/._GL_Size100_1.txt
- Siegenthaler_PONE_Code/INPUT/Bounds_Lower/100/GL_Size100_2.txt
- __MACOSX/Siegenthaler_PONE_Code/INPUT/Bounds_Lower/100/._GL_Size100_2.txt
- Siegenthaler_PONE_Code/INPUT/Bounds_Lower/100/GL_Size100_3.txt
- __MACOSX/Siegenthaler_PONE_Code/INPUT/Bounds_Lower/100/._GL_Size100_3.txt
- Siegenthaler_PONE_Code/INPUT/Bounds_Lower/100/GL_Size100_4.txt
- __MACOSX/Siegenthaler_PONE_Code/INPUT/Bounds_Lower/100/._GL_Size100_4.txt
- Siegenthaler_PONE_Code/INPUT/Bounds_Lower/100/GL_Size100_5.txt
- __MACOSX/Siegenthaler_PONE_Code/INPUT/Bounds_Lower/100/._GL_Size100_5.txt
- __MACOSX/Siegenthaler_PONE_Code/INPUT/Bounds_Lower/._100
- __MACOSX/Siegenthaler_PONE_Code/INPUT/._Bounds_Lower
- Siegenthaler_PONE_Code/INPUT/Bounds_Upper/
- Siegenthaler_PONE_Code/INPUT/Bounds_Upper/10/
- Siegenthaler_PONE_Code/INPUT/Bounds_Upper/10/GU_Size10_1.txt
- __MACOSX/Siegenthaler_PONE_Code/INPUT/Bounds_Upper/
- __MACOSX/Siegenthaler_PONE_Code/INPUT/Bounds_Upper/10/
- __MACOSX/Siegenthaler_PONE_Code/INPUT/Bounds_Upper/10/._GU_Size10_1.txt
- Siegenthaler_PONE_Code/INPUT/Bounds_Upper/10/GU_Size10_2.txt
- __MACOSX/Siegenthaler_PONE_Code/INPUT/Bounds_Upper/10/._GU_Size10_2.txt
- Siegenthaler_PONE_Code/INPUT/Bounds_Upper/10/GU_Size10_3.txt
- __MACOSX/Siegenthaler_PONE_Code/INPUT/Bounds_Upper/10/._GU_Size10_3.txt
- Siegenthaler_PONE_Code/INPUT/Bounds_Upper/10/GU_Size10_4.txt
- __MACOSX/Siegenthaler_PONE_Code/INPUT/Bounds_Upper/10/._GU_Size10_4.txt
- Siegenthaler_PONE_Code/INPUT/Bounds_Upper/10/GU_Size10_5.txt
- __MACOSX/Siegenthaler_PONE_Code/INPUT/Bounds_Upper/10/._GU_Size10_5.txt
- __MACOSX/Siegenthaler_PONE_Code/INPUT/Bounds_Upper/._10
- Siegenthaler_PONE_Code/INPUT/Bounds_Upper/100/
- Siegenthaler_PONE_Code/INPUT/Bounds_Upper/100/GU_Size100_1.txt
- __MACOSX/Siegenthaler_PONE_Code/INPUT/Bounds_Upper/100/
- __MACOSX/Siegenthaler_PONE_Code/INPUT/Bounds_Upper/100/._GU_Size100_1.txt
- Siegenthaler_PONE_Code/INPUT/Bounds_Upper/100/GU_Size100_2.txt
- __MACOSX/Siegenthaler_PONE_Code/INPUT/Bounds_Upper/100/._GU_Size100_2.txt
- Siegenthaler_PONE_Code/INPUT/Bounds_Upper/100/GU_Size100_3.txt
- __MACOSX/Siegenthaler_PONE_Code/INPUT/Bounds_Upper/100/._GU_Size100_3.txt
- Siegenthaler_PONE_Code/INPUT/Bounds_Upper/100/GU_Size100_4.txt
- __MACOSX/Siegenthaler_PONE_Code/INPUT/Bounds_Upper/100/._GU_Size100_4.txt
- Siegenthaler_PONE_Code/INPUT/Bounds_Upper/100/GU_Size100_5.txt
- __MACOSX/Siegenthaler_PONE_Code/INPUT/Bounds_Upper/100/._GU_Size100_5.txt
- __MACOSX/Siegenthaler_PONE_Code/INPUT/Bounds_Upper/._100
- __MACOSX/Siegenthaler_PONE_Code/INPUT/._Bounds_Upper
- Siegenthaler_PONE_Code/INPUT/gold_standards/
- Siegenthaler_PONE_Code/INPUT/gold_standards/10/
- Siegenthaler_PONE_Code/INPUT/gold_standards/10/DREAM4_Ggold_InSilico_Size10_1.tsv
- __MACOSX/Siegenthaler_PONE_Code/INPUT/gold_standards/
- __MACOSX/Siegenthaler_PONE_Code/INPUT/gold_standards/10/
- __MACOSX/Siegenthaler_PONE_Code/INPUT/gold_standards/10/._DREAM4_Ggold_InSilico_Size10_1.tsv
- Siegenthaler_PONE_Code/INPUT/gold_standards/10/DREAM4_Ggold_InSilico_Size10_2.tsv
- __MACOSX/Siegenthaler_PONE_Code/INPUT/gold_standards/10/._DREAM4_Ggold_InSilico_Size10_2.tsv
- Siegenthaler_PONE_Code/INPUT/gold_standards/10/DREAM4_Ggold_InSilico_Size10_3.tsv
- __MACOSX/Siegenthaler_PONE_Code/INPUT/gold_standards/10/._DREAM4_Ggold_InSilico_Size10_3.tsv
- Siegenthaler_PONE_Code/INPUT/gold_standards/10/DREAM4_Ggold_InSilico_Size10_4.tsv
- __MACOSX/Siegenthaler_PONE_Code/INPUT/gold_standards/10/._DREAM4_Ggold_InSilico_Size10_4.tsv
- Siegenthaler_PONE_Code/INPUT/gold_standards/10/DREAM4_Ggold_InSilico_Size10_5.tsv
- __MACOSX/Siegenthaler_PONE_Code/INPUT/gold_standards/10/._DREAM4_Ggold_InSilico_Size10_5.tsv
- __MACOSX/Siegenthaler_PONE_Code/INPUT/gold_standards/._10
- Siegenthaler_PONE_Code/INPUT/gold_standards/100/
- Siegenthaler_PONE_Code/INPUT/gold_standards/100/DREAM4_Ggold_InSilico_Size100_1.tsv
- __MACOSX/Siegenthaler_PONE_Code/INPUT/gold_standards/100/
- __MACOSX/Siegenthaler_PONE_Code/INPUT/gold_standards/100/._DREAM4_Ggold_InSilico_Size100_1.tsv
- Siegenthaler_PONE_Code/INPUT/gold_standards/100/DREAM4_Ggold_InSilico_Size100_2.tsv
- __MACOSX/Siegenthaler_PONE_Code/INPUT/gold_standards/100/._DREAM4_Ggold_InSilico_Size100_2.tsv
- Siegenthaler_PONE_Code/INPUT/gold_standards/100/DREAM4_Ggold_InSilico_Size100_3.tsv
- __MACOSX/Siegenthaler_PONE_Code/INPUT/gold_standards/100/._DREAM4_Ggold_InSilico_Size100_3.tsv
- Siegenthaler_PONE_Code/INPUT/gold_standards/100/DREAM4_Ggold_InSilico_Size100_4.tsv
- __MACOSX/Siegenthaler_PONE_Code/INPUT/gold_standards/100/._DREAM4_Ggold_InSilico_Size100_4.tsv
- Siegenthaler_PONE_Code/INPUT/gold_standards/100/DREAM4_Ggold_InSilico_Size100_5.tsv
- __MACOSX/Siegenthaler_PONE_Code/INPUT/gold_standards/100/._DREAM4_Ggold_InSilico_Size100_5.tsv
- __MACOSX/Siegenthaler_PONE_Code/INPUT/gold_standards/._100
- __MACOSX/Siegenthaler_PONE_Code/INPUT/._gold_standards
- Siegenthaler_PONE_Code/INPUT/Random_Network_AUROC_AUPR_Values/
- Siegenthaler_PONE_Code/INPUT/Random_Network_AUROC_AUPR_Values/Size_100_100000/
- Siegenthaler_PONE_Code/INPUT/Random_Network_AUROC_AUPR_Values/Size_100_100000/Size100_1_AUPR_Values_DREAM4.txt
- __MACOSX/Siegenthaler_PONE_Code/INPUT/Random_Network_AUROC_AUPR_Values/
- __MACOSX/Siegenthaler_PONE_Code/INPUT/Random_Network_AUROC_AUPR_Values/Size_100_100000/
- __MACOSX/Siegenthaler_PONE_Code/INPUT/Random_Network_AUROC_AUPR_Values/Size_100_100000/._Size100_1_AUPR_Values_DREAM4.txt
- Siegenthaler_PONE_Code/INPUT/Random_Network_AUROC_AUPR_Values/Size_100_100000/Size100_1_AUROC_Values_DREAM4.txt
- __MACOSX/Siegenthaler_PONE_Code/INPUT/Random_Network_AUROC_AUPR_Values/Size_100_100000/._Size100_1_AUROC_Values_DREAM4.txt
- Siegenthaler_PONE_Code/INPUT/Random_Network_AUROC_AUPR_Values/Size_100_100000/Size100_2_AUPR_Values_DREAM4.txt
- __MACOSX/Siegenthaler_PONE_Code/INPUT/Random_Network_AUROC_AUPR_Values/Size_100_100000/._Size100_2_AUPR_Values_DREAM4.txt
- Siegenthaler_PONE_Code/INPUT/Random_Network_AUROC_AUPR_Values/Size_100_100000/Size100_2_AUROC_Values_DREAM4.txt
- __MACOSX/Siegenthaler_PONE_Code/INPUT/Random_Network_AUROC_AUPR_Values/Size_100_100000/._Size100_2_AUROC_Values_DREAM4.txt
- Siegenthaler_PONE_Code/INPUT/Random_Network_AUROC_AUPR_Values/Size_100_100000/Size100_3_AUPR_Values_DREAM4.txt
- __MACOSX/Siegenthaler_PONE_Code/INPUT/Random_Network_AUROC_AUPR_Values/Size_100_100000/._Size100_3_AUPR_Values_DREAM4.txt
- Siegenthaler_PONE_Code/INPUT/Random_Network_AUROC_AUPR_Values/Size_100_100000/Size100_3_AUROC_Values_DREAM4.txt
- __MACOSX/Siegenthaler_PONE_Code/INPUT/Random_Network_AUROC_AUPR_Values/Size_100_100000/._Size100_3_AUROC_Values_DREAM4.txt
- Siegenthaler_PONE_Code/INPUT/Random_Network_AUROC_AUPR_Values/Size_100_100000/Size100_4_AUPR_Values_DREAM4.txt
- __MACOSX/Siegenthaler_PONE_Code/INPUT/Random_Network_AUROC_AUPR_Values/Size_100_100000/._Size100_4_AUPR_Values_DREAM4.txt
- Siegenthaler_PONE_Code/INPUT/Random_Network_AUROC_AUPR_Values/Size_100_100000/Size100_4_AUROC_Values_DREAM4.txt
- __MACOSX/Siegenthaler_PONE_Code/INPUT/Random_Network_AUROC_AUPR_Values/Size_100_100000/._Size100_4_AUROC_Values_DREAM4.txt
- Siegenthaler_PONE_Code/INPUT/Random_Network_AUROC_AUPR_Values/Size_100_100000/Size100_5_AUPR_Values_DREAM4.txt
- __MACOSX/Siegenthaler_PONE_Code/INPUT/Random_Network_AUROC_AUPR_Values/Size_100_100000/._Size100_5_AUPR_Values_DREAM4.txt
- Siegenthaler_PONE_Code/INPUT/Random_Network_AUROC_AUPR_Values/Size_100_100000/Size100_5_AUROC_Values_DREAM4.txt
- __MACOSX/Siegenthaler_PONE_Code/INPUT/Random_Network_AUROC_AUPR_Values/Size_100_100000/._Size100_5_AUROC_Values_DREAM4.txt
- __MACOSX/Siegenthaler_PONE_Code/INPUT/Random_Network_AUROC_AUPR_Values/._Size_100_100000
- Siegenthaler_PONE_Code/INPUT/Random_Network_AUROC_AUPR_Values/Size_10_100000/
- Siegenthaler_PONE_Code/INPUT/Random_Network_AUROC_AUPR_Values/Size_10_100000/Size10_1_AUPR_Values_DREAM4.txt
- __MACOSX/Siegenthaler_PONE_Code/INPUT/Random_Network_AUROC_AUPR_Values/Size_10_100000/
- __MACOSX/Siegenthaler_PONE_Code/INPUT/Random_Network_AUROC_AUPR_Values/Size_10_100000/._Size10_1_AUPR_Values_DREAM4.txt
- Siegenthaler_PONE_Code/INPUT/Random_Network_AUROC_AUPR_Values/Size_10_100000/Size10_1_AUROC_Values_DREAM4.txt
- __MACOSX/Siegenthaler_PONE_Code/INPUT/Random_Network_AUROC_AUPR_Values/Size_10_100000/._Size10_1_AUROC_Values_DREAM4.txt
- Siegenthaler_PONE_Code/INPUT/Random_Network_AUROC_AUPR_Values/Size_10_100000/Size10_2_AUPR_Values_DREAM4.txt
- __MACOSX/Siegenthaler_PONE_Code/INPUT/Random_Network_AUROC_AUPR_Values/Size_10_100000/._Size10_2_AUPR_Values_DREAM4.txt
- Siegenthaler_PONE_Code/INPUT/Random_Network_AUROC_AUPR_Values/Size_10_100000/Size10_2_AUROC_Values_DREAM4.txt
- __MACOSX/Siegenthaler_PONE_Code/INPUT/Random_Network_AUROC_AUPR_Values/Size_10_100000/._Size10_2_AUROC_Values_DREAM4.txt
- Siegenthaler_PONE_Code/INPUT/Random_Network_AUROC_AUPR_Values/Size_10_100000/Size10_3_AUPR_Values_DREAM4.txt
- __MACOSX/Siegenthaler_PONE_Code/INPUT/Random_Network_AUROC_AUPR_Values/Size_10_100000/._Size10_3_AUPR_Values_DREAM4.txt
- Siegenthaler_PONE_Code/INPUT/Random_Network_AUROC_AUPR_Values/Size_10_100000/Size10_3_AUROC_Values_DREAM4.txt
- __MACOSX/Siegenthaler_PONE_Code/INPUT/Random_Network_AUROC_AUPR_Values/Size_10_100000/._Size10_3_AUROC_Values_DREAM4.txt
- Siegenthaler_PONE_Code/INPUT/Random_Network_AUROC_AUPR_Values/Size_10_100000/Size10_4_AUPR_Values_DREAM4.txt
- __MACOSX/Siegenthaler_PONE_Code/INPUT/Random_Network_AUROC_AUPR_Values/Size_10_100000/._Size10_4_AUPR_Values_DREAM4.txt
- Siegenthaler_PONE_Code/INPUT/Random_Network_AUROC_AUPR_Values/Size_10_100000/Size10_4_AUROC_Values_DREAM4.txt
- __MACOSX/Siegenthaler_PONE_Code/INPUT/Random_Network_AUROC_AUPR_Values/Size_10_100000/._Size10_4_AUROC_Values_DREAM4.txt
- Siegenthaler_PONE_Code/INPUT/Random_Network_AUROC_AUPR_Values/Size_10_100000/Size10_5_AUPR_Values_DREAM4.txt
- __MACOSX/Siegenthaler_PONE_Code/INPUT/Random_Network_AUROC_AUPR_Values/Size_10_100000/._Size10_5_AUPR_Values_DREAM4.txt
- Siegenthaler_PONE_Code/INPUT/Random_Network_AUROC_AUPR_Values/Size_10_100000/Size10_5_AUROC_Values_DREAM4.txt
- __MACOSX/Siegenthaler_PONE_Code/INPUT/Random_Network_AUROC_AUPR_Values/Size_10_100000/._Size10_5_AUROC_Values_DREAM4.txt
- __MACOSX/Siegenthaler_PONE_Code/INPUT/Random_Network_AUROC_AUPR_Values/._Size_10_100000
- __MACOSX/Siegenthaler_PONE_Code/INPUT/._Random_Network_AUROC_AUPR_Values
- Siegenthaler_PONE_Code/INPUT/Submissions/
- Siegenthaler_PONE_Code/INPUT/Submissions/Example/
- Siegenthaler_PONE_Code/INPUT/Submissions/Example/SIZE_10/
- Siegenthaler_PONE_Code/INPUT/Submissions/Example/SIZE_10/DREAM4_Example_InSilico_Size10_1.txt
- __MACOSX/Siegenthaler_PONE_Code/INPUT/Submissions/
- __MACOSX/Siegenthaler_PONE_Code/INPUT/Submissions/Example/
- __MACOSX/Siegenthaler_PONE_Code/INPUT/Submissions/Example/SIZE_10/
- __MACOSX/Siegenthaler_PONE_Code/INPUT/Submissions/Example/SIZE_10/._DREAM4_Example_InSilico_Size10_1.txt
- Siegenthaler_PONE_Code/INPUT/Submissions/Example/SIZE_10/DREAM4_Example_InSilico_Size10_2.txt
- __MACOSX/Siegenthaler_PONE_Code/INPUT/Submissions/Example/SIZE_10/._DREAM4_Example_InSilico_Size10_2.txt
- Siegenthaler_PONE_Code/INPUT/Submissions/Example/SIZE_10/DREAM4_Example_InSilico_Size10_3.txt
- __MACOSX/Siegenthaler_PONE_Code/INPUT/Submissions/Example/SIZE_10/._DREAM4_Example_InSilico_Size10_3.txt
- Siegenthaler_PONE_Code/INPUT/Submissions/Example/SIZE_10/DREAM4_Example_InSilico_Size10_4.txt
- __MACOSX/Siegenthaler_PONE_Code/INPUT/Submissions/Example/SIZE_10/._DREAM4_Example_InSilico_Size10_4.txt
- Siegenthaler_PONE_Code/INPUT/Submissions/Example/SIZE_10/DREAM4_Example_InSilico_Size10_5.txt
- __MACOSX/Siegenthaler_PONE_Code/INPUT/Submissions/Example/SIZE_10/._DREAM4_Example_InSilico_Size10_5.txt
- __MACOSX/Siegenthaler_PONE_Code/INPUT/Submissions/Example/._SIZE_10
- Siegenthaler_PONE_Code/INPUT/Submissions/Example/SIZE_100/
- Siegenthaler_PONE_Code/INPUT/Submissions/Example/SIZE_100/DREAM4_Example_InSilico_Size100_1.txt
- __MACOSX/Siegenthaler_PONE_Code/INPUT/Submissions/Example/SIZE_100/
- __MACOSX/Siegenthaler_PONE_Code/INPUT/Submissions/Example/SIZE_100/._DREAM4_Example_InSilico_Size100_1.txt
- Siegenthaler_PONE_Code/INPUT/Submissions/Example/SIZE_100/DREAM4_Example_InSilico_Size100_2.txt
- __MACOSX/Siegenthaler_PONE_Code/INPUT/Submissions/Example/SIZE_100/._DREAM4_Example_InSilico_Size100_2.txt
- Siegenthaler_PONE_Code/INPUT/Submissions/Example/SIZE_100/DREAM4_Example_InSilico_Size100_3.txt
- __MACOSX/Siegenthaler_PONE_Code/INPUT/Submissions/Example/SIZE_100/._DREAM4_Example_InSilico_Size100_3.txt
- Siegenthaler_PONE_Code/INPUT/Submissions/Example/SIZE_100/DREAM4_Example_InSilico_Size100_4.txt
- __MACOSX/Siegenthaler_PONE_Code/INPUT/Submissions/Example/SIZE_100/._DREAM4_Example_InSilico_Size100_4.txt
- Siegenthaler_PONE_Code/INPUT/Submissions/Example/SIZE_100/DREAM4_Example_InSilico_Size100_5.txt
- __MACOSX/Siegenthaler_PONE_Code/INPUT/Submissions/Example/SIZE_100/._DREAM4_Example_InSilico_Size100_5.txt
- __MACOSX/Siegenthaler_PONE_Code/INPUT/Submissions/Example/._SIZE_100
- __MACOSX/Siegenthaler_PONE_Code/INPUT/Submissions/._Example
- __MACOSX/Siegenthaler_PONE_Code/INPUT/._Submissions
- __MACOSX/Siegenthaler_PONE_Code/._INPUT
- Siegenthaler_PONE_Code/README.txt
- __MACOSX/Siegenthaler_PONE_Code/._README.txt
- __MACOSX/._Siegenthaler_PONE_Code
