# Supplementary material for: Assessment of Network Inference Methods: How to Cope with an Underdetermined Problem
Source: PLoS One. 2014 Mar 6;9(3):e90481. doi: 10.1371/journal.pone.0090481 (PMC3946176; doi:10.1371/journal.pone.0090481)
Supplement: File S1 — MATLAB codes for the new assessment of network inference methods. (ZIP) [file pone.0090481.s001.zip › Siegenthaler_PONE_Code/CODES/AUC_at_10_minus_3.m]

function AUC_at_p_val = AUC_at_10_minus_3(AUC_random_list)

% Calculation of scores

%% ************************************************************************
                
AUC_random_list_sorted = sort(AUC_random_list,'ascend');
%AUC_at_p_val = AUC_random_list_sorted(99991); %p=10^(-4)
AUC_at_p_val = AUC_random_list_sorted(99901); %p=10^(-3)

    
    
