# Supplementary material for: Assessment of Network Inference Methods: How to Cope with an Underdetermined Problem
Source: PLoS One. 2014 Mar 6;9(3):e90481. doi: 10.1371/journal.pone.0090481 (PMC3946176; doi:10.1371/journal.pone.0090481)
Supplement: File S1 — MATLAB codes for the new assessment of network inference methods. (ZIP) [file pone.0090481.s001.zip › Siegenthaler_PONE_Code/CODES/directory_list.m]

function filenames = directory_list(varargin)
%% Set location
if nargin < 1
	there = '.'
else
	there = varargin{1};
end

filenames = {};
directory = dir(there);
j = 1;

for i = 1:size(directory,1)
	entry = directory(i).name;
	if isempty(regexp(entry, '^\.'))
		% The first char is not a dot "."
  		filenames{j} = entry;
  		j = j+1;
	end
end

%% Ignore some files
if nargin > 1
	ignore_list = varargin{2};

	% Strip the files that we want to ignore
	idx = 1:length(filenames);
	ignoreme = [];
	for i = 1:length(ignore_list)
		ignoreme = [ ignoreme strmatch(ignore_list{i},filenames) ];
	end
	keepers = setdiff(idx,ignoreme);
	filenames = filenames(keepers);
end	
	
