# Supplementary material for: Assessment of Network Inference Methods: How to Cope with an Underdetermined Problem
Source: PLoS One. 2014 Mar 6;9(3):e90481. doi: 10.1371/journal.pone.0090481 (PMC3946176; doi:10.1371/journal.pone.0090481)
Supplement: File S1 — MATLAB codes for the new assessment of network inference methods. (ZIP) [file pone.0090481.s001.zip › Siegenthaler_PONE_Code/CODES/evaluation.m]

% This code returns the performance scores of predictions for 5 gold  
% standard networks in the DREAM 4 In Silico Network Challenges (size 
% 10 or 100) based on the assessment procedure described in:
%
% "Assessment of Network Inference Methods: How to cope with an under-
% determined problem" by Caroline Siegenthaler and Rudiyanto Gunawan.
%
% The code was adapted from an implementation by Stolovitzky and Prill
% (http://wiki.c2b2.columbia.edu/dream/results/DREAM4/).
%
%**************************************************************************
%
% Date: 
% 17/1/2014
%
%**************************************************************************

clear all

%% ************************************************************************
% PARAMETERS

% Pick a number
%  1 for size 10
%  2 for size 100
ii = 1;

%% ************************************************************************
% PATHS

% Location of the gold standard networks
GOLDDIRS = {'../INPUT/gold_standards/10/' ...
			'../INPUT/gold_standards/100/'};

% Location of the upper bound networks
UPPERBOUNDDIRS = {'../INPUT/Bounds_Upper/10/' ...
                  '../INPUT/Bounds_Upper/100/'};
        
% Location of the lower bound networks
LOWERBOUNDDIRS = {'../INPUT/Bounds_Lower/10/' ...
                  '../INPUT/Bounds_Lower/100/'};
        
% Location of the predictions
INDIRS = { '/SIZE_10/',...
           '/SIZE_100/'};

% Location of the AUROC & AUPR values generated from the random networks
RANDVAL_DIRS = {'../INPUT/Random_Network_AUROC_AUPR_Values/Size_10_100000/',...
                '../INPUT/Random_Network_AUROC_AUPR_Values/Size_100_100000/'};

% Path selection
INDIR = INDIRS{ii};
GOLDDIR = GOLDDIRS{ii};
UPPERBOUNDDIR = UPPERBOUNDDIRS{ii};
LOWERBOUNDDIR = LOWERBOUNDDIRS{ii};
RANDVAL_DIR = RANDVAL_DIRS{ii};

% Groups
GROUPS = {'Example'};

%% ************************************************************************
% EVALUATION FOR EACH GROUP

for g = 1:length(GROUPS)

    GROUP = GROUPS{g};
    INDIRECT = [ '../INPUT/Submissions/' GROUP INDIR ];
    files = directory_list(INDIRECT);
    
%% ************************************************************************
% EVALUATION FOR EACH FILE

for fi = 1:length(files)

	file = [ INDIRECT files{fi} ];
	disp([ '  ' files{fi} ])

	% Get name of network
    network_name = figure_out_network_name(file);

	% Get name of gold standard
	goldfile = [ GOLDDIR 'DREAM4_Ggold_InSilico_' network_name '.tsv' ];

	% Load gold standard
	Ggold = load_dream_network(goldfile);
    
    % Load predictions
	Gpred = load_dream_network(file);
    
    % Load upper and lower bounds
    % Upper bound
    GU = dlmread([UPPERBOUNDDIR 'GU_' network_name '.txt'],'\t');
    % Lower bound
    GL = dlmread([LOWERBOUNDDIR 'GL_' network_name '.txt'],'\t');
    
    % Evaluation
      
        [AUPR AUROC PREC REC TPR FPR] = score_prediction(Gpred, GU, GL, Ggold); 
            
        % Calculate scores
                                     
            % AUROC
            AUROC_values = load([RANDVAL_DIR network_name '_AUROC_Values_DREAM4'  '.txt']);
            AUROC_at_10_minus_3 = AUC_at_10_minus_3(AUROC_values);
            score_AUROC = AUROC / AUROC_at_10_minus_3;
        
            % AUPR 
            AUPR_values = load([RANDVAL_DIR network_name '_AUPR_Values_DREAM4' '.txt']);
            AUPR_at_10_minus_3 = AUC_at_10_minus_3(AUPR_values);
            score_AUPR = AUPR / AUPR_at_10_minus_3;
                                                                                 
    %**********************************************************************
    
    % STORAGE
                                       
        v_AUPR(fi) = AUPR;  %AUPR value of submission for network fi
        v_AUROC(fi) = AUROC;    %AUROC value of submission for network fi
        v_PREC{fi} = PREC;  %Precision of submission for network fi
        v_REC{fi} = REC;    %Recall of submission for network fi
        v_TPR{fi} = TPR;    %True positive rate of submission for network fi
        v_FPR{fi} = FPR;    %False positive rate of submission for network fi

        % Scores
        v_score_AUROC(fi) = score_AUROC;    %Performance score based on AUROC of submission for network fi
        v_score_AUPR(fi) = score_AUPR;  %Performance score based on AUPR of submission for network fi          
                          
end

%% ************************************************************************
% OVERALL SCORES
           
    AUROC_SCORE = mean(v_score_AUROC)   %Average of AUROC scores
    AUPR_SCORE = mean(v_score_AUPR)     %Average of AUPR scores
    SCORE = mean([AUROC_SCORE AUPR_SCORE])  %Overall performance score

%% ************************************************************************
% SAVE TO FILE

    xlswrite('Output.xls',[SCORE,AUROC_SCORE,AUPR_SCORE,v_AUROC,v_AUPR,v_score_AUROC,v_score_AUPR],'Size 10',['A' num2str(g+2)]);

end
