# Supplementary material for: Assessment of Network Inference Methods: How to Cope with an Underdetermined Problem
Source: PLoS One. 2014 Mar 6;9(3):e90481. doi: 10.1371/journal.pone.0090481 (PMC3946176; doi:10.1371/journal.pone.0090481)
Supplement: File S1 — MATLAB codes for the new assessment of network inference methods. (ZIP) [file pone.0090481.s001.zip › Siegenthaler_PONE_Code/CODES/figure_out_network_name.m]

function network_name = figure_out_network_name(file, varargin)

% Helper function for determining what network we are working on

%% ************************************************************************

if nargin > 1
	parts = varargin{1};
else
	parts = 2;
end

[ temp temp2 temp3 ] = fileparts(file);
fields = lower(strsplit('_',temp2));

if parts==3
	network_name = [ fields{end-2} '_' fields{end-1} '_' fields{end} ];
else 
	network_name = [ fields{end-1} '_' fields{end} ];
end

% Uppercase first letter
network_name = [ upper(network_name(1)) network_name(2:end) ];
