# Supplementary material for: Assessment of Network Inference Methods: How to Cope with an Underdetermined Problem
Source: PLoS One. 2014 Mar 6;9(3):e90481. doi: 10.1371/journal.pone.0090481 (PMC3946176; doi:10.1371/journal.pone.0090481)
Supplement: File S1 — MATLAB codes for the new assessment of network inference methods. (ZIP) [file pone.0090481.s001.zip › Siegenthaler_PONE_Code/CODES/load_dream_network.m]

function X = load_dream_network(file)

% Function strips-off the "G" characters from the gene identifiers

%% ************************************************************************

d = importdata(file);
x = d.textdata; % Column 1 and 2: G_X G_Y
y = d.data; % Column 3: edge yes/no (gold standard) or ranking (predictions)

for ii = 1:size(x,1)

	source = x{ii,1};   % Brackets in case of textdata
	target = x{ii,2};
	
	% Remove letter G
	a = strrep(source,'G','');
	b = strrep(target,'G','');

	% Remove letter g
	a = strrep(a,'g','');
	b = strrep(b,'g','');

	% Convert to number
	A = str2num(a);
	B = str2num(b);
	
	% Remember
	X(ii,:) = [ A B y(ii) ];

end
