# Supplementary material for: Assessment of Network Inference Methods: How to Cope with an Underdetermined Problem
Source: PLoS One. 2014 Mar 6;9(3):e90481. doi: 10.1371/journal.pone.0090481 (PMC3946176; doi:10.1371/journal.pone.0090481)
Supplement: File S1 — MATLAB codes for the new assessment of network inference methods. (ZIP) [file pone.0090481.s001.zip › Siegenthaler_PONE_Code/CODES/order_edges_GU_and_GL.m]

function [GU_order,GL_order,Ggold_order] = order_edges_GU_and_GL(GU,GL,Ggold,P_max,P_min,T)

% Order edges of GU, GL and Ggold in same manner

%% ************************************************************************
% UPPER BOUND

    GU_order = GU; 
    Ggold_order = Ggold;
    GL_new(1:P_min,1:3) = GL(1:P_min,1:3); 
    GL_new(:,4) = 1:P_min;  % Rank (small to large)
    GU_rank = zeros(P_max,1);   % Will include the ranks of the upper bound
    Ggold_rank = zeros(T,1);    % Will include the ranks of the gold standard

    for k=1:P_min
        
        i = GL_new(k,1);     % Vertex A
        j = GL_new(k,2);     % Vertex B
        rank = GL_new(k,4);  % Rank of edge
        % Find the insertion point
        idx = find(sum(GU(:,1:2) == repmat([i j], T, 1),2)==2);
        % Insert
        GU_rank(idx) = rank;
        
    end

    h = P_min + 1;
    for k=1:P_max

        if GU_rank(k)~=0
            rank = GU_rank(k);
            GU_order(rank,1) = GU(k,1);     % Vertex A
            GU_order(rank,2) = GU(k,2);     % Vertex B
            GU_order(rank,3) = GU(k,3);     % Edge yes/no
        else
            GU_order(h,1) = GU(k,1); % Vertex A
            GU_order(h,2) = GU(k,2); % Vertex B
            GU_order(h,3) = GU(k,3); % Edges yes/no
            h = h + 1;
        end
        
    end

%% ************************************************************************
% LOWER BOUND

    GL_order = GL; 
    GL_order(P_min+1:T,1) = GU_order(P_min+1:T,1);
    GL_order(P_min+1:T,2) = GU_order(P_min+1:T,2);
    GL_order(P_min+1:T,3) = 0;
        
%% ************************************************************************
% GOLD STANDARD 

    GL_order(:,4) = 1:T;   % Rank (small to large)
    
    for k = 1:T
        
        i = GL_order(k,1);     % Vertex A
        j = GL_order(k,2);     % Vertex B
        rank = GL_order(k,4);  % Rank of edge
        % Find the insertion point
        idx = find(sum(Ggold(:,1:2) == repmat([i j], T, 1),2)==2);
        % Insert
        Ggold_rank(idx) = rank;
        
    end
    
    for k=1:T

            rank = Ggold_rank(k);
            Ggold_order(rank,1) = Ggold(k,1);     % Vertex A
            Ggold_order(rank,2) = Ggold(k,2);     % Vertex B
            Ggold_order(rank,3) = Ggold(k,3);     % Edge yes/no
    
    end
