# Supplementary material for: Assessment of Network Inference Methods: How to Cope with an Underdetermined Problem
Source: PLoS One. 2014 Mar 6;9(3):e90481. doi: 10.1371/journal.pone.0090481 (PMC3946176; doi:10.1371/journal.pone.0090481)
Supplement: File S1 — MATLAB codes for the new assessment of network inference methods. (ZIP) [file pone.0090481.s001.zip › Siegenthaler_PONE_Code/CODES/score_prediction.m]

function [AUPR AUROC PREC REC TPR FPR] = score_prediction(Gpred, GU, GL, Ggold)
%
% The function returns the AUPR, AUROC, precision (PREC), recall (REC), true 
% positive rate (TPR) and false positive rate (FPR) of a network prediction
% according to the redefined confusion matrix. 
%
% Inputs:
% Gpred: ranked list of predicted edges
% GU: upper bound of gold standard network
% GL: lower bound of gold standard network
% Ggold: gold standard network
%
% The inputs are formatted to have 3 columns [i j k], representing an edge
% pointing from node i to node j with a confidence value k. In GU, GL and 
% Ggold, k = 1 when the edge (i,j) exists, otherwise k = 0. 

%% ************************************************************************
% VARIABLES

T = size(GU,1);                       % Total potential edges n(n-1)
L = size(Gpred,1);                    % Length of prediction list
P_max = sum(GU(:,3));                 % Number of edges in the upper bound
P_min = sum(GL(:,3));                 % Number of edges in the lower bound
N = T - P_max;                        % Number of negatives (non-edges)

%% ************************************************************************
% GOLDDATA

% Adjust order of edges in GU and GL
[GU_order,GL_order] = order_edges_GU_and_GL(GU,GL,Ggold,P_max,P_min,T);

%% ************************************************************************
% TESTDATA

    % Append ranks to the testdata (prediction list)
    Gpred(:,4) = 1:L;   % Rank (small to large)

    % Order the predicted edgelist the same way as the edgelist of the 
    % gold standard network. The order of column 1 & 2 (vertex A & B) of 
    % GU_order and GL_order are equal. Column 3 with edges (yes/no) differs.

    gold_GU = GU_order(:,3);   % This is the reference
    gold_GL = GL_order(:,3);
    pred = zeros(T,1);	% Used for ranks of the prediction list

    for k = 1:L
	
        i = Gpred(k,1);     % Vertex A
        j = Gpred(k,2);     % Vertex B
        rank = Gpred(k,4);  % Rank of edge
	
        % Find the insertion point
        idx = find(sum((GU_order(:,1:2) == repmat([i j], T, 1))')'==2);
        idx = find(sum(GU_order(:,1:2) == repmat([i j], T, 1),2)==2);
        if isempty(idx) 
            error('ERROR: Did not find this edge in the gold standard network'); 
        end

        % Insert
        pred(idx) = rank;
    end

%% ************************************************************************
% CASE: k < L

% Positive predictions (TP & FP)

    % Counters
    k = 0;
    Ak = 0;     % Ak_GL
    TPk_GU = 0;
    TPk_GL = 0;
    FPk = 0;
    NI = 0;    

% Scan through the ranked list of positive predictions
% Record if each is a TP, FP or NI

while(k < L)
	
	k = k+1;

	% Index of the kth predicted edge (the same for GU & GL!)
	idx = find(pred==k);
	
    % Upper bound network
        if gold_GU(idx)
            % The edge IS present in the upper bound network

            TPk_GU = TPk_GU + 1;  % Increment true positives
		
            % Lower bound network
                if gold_GL(idx)
                    % The edge IS present in the lower bound network
                    TPk_GL = TPk_GL + 1;  % Increment true positives
		
                    % Update area under precision-recall curve
                    % Non-linear interpolation
                    if(k==1)
                        delta = 1/P_min;
                    else
                        delta = (1 - (FPk+NI) * log(k / (k-1))) / P_min;
                    end
                    Ak = Ak + delta;
                    
                else
                    NI = NI + 1;
                end

        else
            % The edge is NOT present in the upper bound network		
            FPk = FPk + 1;  % Increment false positives

            % Do NOT update area under precision-recall curve
        end

        % Remember
        FPR(k) = FPk / N;
        REC(k) = TPk_GL / P_min; 
        PREC(k) = TPk_GL / k;   
        TPR(k) = REC(k);

end

%% ************************************************************************
% CASE: L < T 

% The number of predictions (L) is less than the total possible edges (T)
% We assume that they would achieve the accuracy of the null model (random guessing)

TPL_GU = TPk_GU;
TPL_GL = TPk_GL;
FPk_min = FPk + NI;

% rho (remaining probability to be a positive)
    if L < T
        rh_GL = (P_min-TPL_GL)/(T-L);   
        rh_GU = (P_max-TPL_GU)/(T-L);   
    else
        rh_GL = 0;
        rh_GU = 0;
    end

% Recall at L

    if L>0
        RECL = REC(L);
    else
        RECL = 0;
    end

% Prediction of the remaining positives

    while TPk_GL < P_min
        
            k = k + 1;
            TPk_GL = TPk_GL + 1;            
            REC(k) = TPk_GL / P_min;
            if ((REC(k) - RECL) * P_min + L * rh_GL) ~= 0
                PREC(k) = rh_GL * P_min * REC(k)/((REC(k) - RECL) * P_min + L * rh_GL);
            else
                PREC(k) = 0;
            end
            
            TPR(k) = REC(k);
            FPk_min_alt = FPk_min;
            if PREC(k) ~= 0
                FPk_min = TPk_GL * (1 - PREC(k)) / PREC(k);
            else
                FPk_min = 1;
            end
            delta_FPk_min = FPk_min - FPk_min_alt;
            delta_FPk_max = (1 - rh_GU) / (1 - rh_GL) * delta_FPk_min;
            FPk = FPk + delta_FPk_max;
            FPR(k) = FPk/N;
            
    end
    
%% ************************************************************************ 
% UPDATE AREA UNDER THE CURVES

% Update the area under the precision-recall curve (hyperbolic interpolation)

    AL = Ak;
    if ~isnan(rh_GL) && rh_GL ~= 0 && L ~= 0
        AUPR = AL + rh_GL * (1-RECL) + rh_GL * (RECL - L * rh_GL / P_min) * log((L * rh_GL + P_min * (1-RECL) )/(L * rh_GL));
    elseif(L==0)
        AUPR = P_min/T;
    else 
        AUPR = AL;
    end
    
    
% Integrate area under ROC curve (linear interpolation)

    auroc = FPR(1) * TPR(1) /2;
    for n=1:L+P_min-TPL_GL-1
        auroc = auroc + (TPR(n+1)+TPR(n)) * (FPR(n+1)-FPR(n)) / 2;
    end
    AUROC = auroc;
 
%**************************************************************************
