# Supplementary material for: Assessment of Network Inference Methods: How to Cope with an Underdetermined Problem
Source: PLoS One. 2014 Mar 6;9(3):e90481. doi: 10.1371/journal.pone.0090481 (PMC3946176; doi:10.1371/journal.pone.0090481)
Supplement: File S1 — MATLAB codes for the new assessment of network inference methods. (ZIP) [file pone.0090481.s001.zip › Siegenthaler_PONE_Code/INPUT/Bounds_Lower/10/GL_Size10_4.txt]

8	6	1
6	7	1
10	9	1
2	1	0
3	1	0
4	1	0
5	1	0
6	1	0
7	1	0
8	1	0
9	1	0
10	1	0
1	2	0
3	2	0
4	2	0
5	2	0
6	2	0
7	2	0
8	2	0
9	2	0
10	2	0
1	3	0
2	3	0
4	3	0
5	3	0
6	3	0
7	3	0
8	3	0
9	3	0
10	3	0
1	4	0
2	4	0
3	4	0
5	4	0
6	4	0
7	4	0
8	4	0
9	4	0
10	4	0
1	5	0
2	5	0
3	5	0
4	5	0
6	5	0
7	5	0
8	5	0
9	5	0
10	5	0
1	6	0
2	6	0
3	6	0
4	6	0
5	6	0
7	6	0
9	6	0
10	6	0
1	7	0
2	7	0
3	7	0
4	7	0
5	7	0
8	7	0
9	7	0
10	7	0
1	8	0
2	8	0
3	8	0
4	8	0
5	8	0
6	8	0
7	8	0
9	8	0
10	8	0
1	9	0
2	9	0
3	9	0
4	9	0
5	9	0
6	9	0
7	9	0
8	9	0
1	10	0
2	10	0
3	10	0
4	10	0
5	10	0
6	10	0
7	10	0
8	10	0
9	10	0
