# Supplementary material for: Assessment of Network Inference Methods: How to Cope with an Underdetermined Problem
Source: PLoS One. 2014 Mar 6;9(3):e90481. doi: 10.1371/journal.pone.0090481 (PMC3946176; doi:10.1371/journal.pone.0090481)
Supplement: File S1 — MATLAB codes for the new assessment of network inference methods. (ZIP) [file pone.0090481.s001.zip › Siegenthaler_PONE_Code/INPUT/Bounds_Lower/100/GL_Size100_2.txt]

5	1	1
56	3	1
1	5	1
56	11	1
50	12	1
50	13	1
50	14	1
50	15	1
62	16	1
94	18	1
98	18	1
50	21	1
21	22	1
23	24	1
26	25	1
23	26	1
63	26	1
87	26	1
95	26	1
26	27	1
30	31	1
62	31	1
32	33	1
34	35	1
34	38	1
72	39	1
50	40	1
50	41	1
50	42	1
45	49	1
53	51	1
53	52	1
50	53	1
50	54	1
50	55	1
99	58	1
58	59	1
62	60	1
45	61	1
96	63	1
66	64	1
64	66	1
72	67	1
87	68	1
62	69	1
62	70	1
62	71	1
62	74	1
62	76	1
78	77	1
77	78	1
80	79	1
79	80	1
62	85	1
62	86	1
90	91	1
63	92	1
63	93	1
94	95	1
63	97	1
2	1	0
3	1	0
4	1	0
6	1	0
7	1	0
8	1	0
9	1	0
10	1	0
11	1	0
12	1	0
13	1	0
14	1	0
15	1	0
16	1	0
17	1	0
18	1	0
19	1	0
20	1	0
21	1	0
22	1	0
23	1	0
24	1	0
25	1	0
26	1	0
27	1	0
28	1	0
29	1	0
30	1	0
31	1	0
32	1	0
33	1	0
34	1	0
35	1	0
36	1	0
37	1	0
38	1	0
39	1	0
40	1	0
41	1	0
42	1	0
43	1	0
44	1	0
45	1	0
46	1	0
47	1	0
48	1	0
49	1	0
50	1	0
51	1	0
52	1	0
53	1	0
54	1	0
55	1	0
56	1	0
57	1	0
58	1	0
59	1	0
60	1	0
61	1	0
62	1	0
63	1	0
64	1	0
65	1	0
66	1	0
67	1	0
68	1	0
69	1	0
70	1	0
71	1	0
72	1	0
73	1	0
74	1	0
75	1	0
76	1	0
77	1	0
78	1	0
79	1	0
80	1	0
81	1	0
82	1	0
83	1	0
84	1	0
85	1	0
86	1	0
87	1	0
88	1	0
89	1	0
90	1	0
91	1	0
92	1	0
93	1	0
94	1	0
95	1	0
96	1	0
97	1	0
98	1	0
99	1	0
100	1	0
1	2	0
3	2	0
4	2	0
5	2	0
6	2	0
7	2	0
8	2	0
9	2	0
10	2	0
11	2	0
12	2	0
13	2	0
14	2	0
15	2	0
16	2	0
17	2	0
18	2	0
19	2	0
20	2	0
21	2	0
22	2	0
23	2	0
24	2	0
25	2	0
26	2	0
27	2	0
28	2	0
29	2	0
30	2	0
31	2	0
32	2	0
33	2	0
34	2	0
35	2	0
36	2	0
37	2	0
38	2	0
39	2	0
40	2	0
41	2	0
42	2	0
43	2	0
44	2	0
45	2	0
46	2	0
47	2	0
48	2	0
49	2	0
50	2	0
51	2	0
52	2	0
53	2	0
54	2	0
55	2	0
56	2	0
57	2	0
58	2	0
59	2	0
60	2	0
61	2	0
62	2	0
63	2	0
64	2	0
65	2	0
66	2	0
67	2	0
68	2	0
69	2	0
70	2	0
71	2	0
72	2	0
73	2	0
74	2	0
75	2	0
76	2	0
77	2	0
78	2	0
79	2	0
80	2	0
81	2	0
82	2	0
83	2	0
84	2	0
85	2	0
86	2	0
87	2	0
88	2	0
89	2	0
90	2	0
91	2	0
92	2	0
93	2	0
94	2	0
95	2	0
96	2	0
97	2	0
98	2	0
99	2	0
100	2	0
1	3	0
2	3	0
4	3	0
5	3	0
6	3	0
7	3	0
8	3	0
9	3	0
10	3	0
11	3	0
12	3	0
13	3	0
14	3	0
15	3	0
16	3	0
17	3	0
18	3	0
19	3	0
20	3	0
21	3	0
22	3	0
23	3	0
24	3	0
25	3	0
26	3	0
27	3	0
28	3	0
29	3	0
30	3	0
31	3	0
32	3	0
33	3	0
34	3	0
35	3	0
36	3	0
37	3	0
38	3	0
39	3	0
40	3	0
41	3	0
42	3	0
43	3	0
44	3	0
45	3	0
46	3	0
47	3	0
48	3	0
49	3	0
50	3	0
51	3	0
52	3	0
53	3	0
54	3	0
55	3	0
57	3	0
58	3	0
59	3	0
60	3	0
61	3	0
62	3	0
63	3	0
64	3	0
65	3	0
66	3	0
67	3	0
68	3	0
69	3	0
70	3	0
71	3	0
72	3	0
73	3	0
74	3	0
75	3	0
76	3	0
77	3	0
78	3	0
79	3	0
80	3	0
81	3	0
82	3	0
83	3	0
84	3	0
85	3	0
86	3	0
87	3	0
88	3	0
89	3	0
90	3	0
91	3	0
92	3	0
93	3	0
94	3	0
95	3	0
96	3	0
97	3	0
98	3	0
99	3	0
100	3	0
1	4	0
2	4	0
3	4	0
5	4	0
6	4	0
7	4	0
8	4	0
9	4	0
10	4	0
11	4	0
12	4	0
13	4	0
14	4	0
15	4	0
16	4	0
17	4	0
18	4	0
19	4	0
20	4	0
21	4	0
22	4	0
23	4	0
24	4	0
25	4	0
26	4	0
27	4	0
28	4	0
29	4	0
30	4	0
31	4	0
32	4	0
33	4	0
34	4	0
35	4	0
36	4	0
37	4	0
38	4	0
39	4	0
40	4	0
41	4	0
42	4	0
43	4	0
44	4	0
45	4	0
46	4	0
47	4	0
48	4	0
49	4	0
50	4	0
51	4	0
52	4	0
53	4	0
54	4	0
55	4	0
56	4	0
57	4	0
58	4	0
59	4	0
60	4	0
61	4	0
62	4	0
63	4	0
64	4	0
65	4	0
66	4	0
67	4	0
68	4	0
69	4	0
70	4	0
71	4	0
72	4	0
73	4	0
74	4	0
75	4	0
76	4	0
77	4	0
78	4	0
79	4	0
80	4	0
81	4	0
82	4	0
83	4	0
84	4	0
85	4	0
86	4	0
87	4	0
88	4	0
89	4	0
90	4	0
91	4	0
92	4	0
93	4	0
94	4	0
95	4	0
96	4	0
97	4	0
98	4	0
99	4	0
100	4	0
2	5	0
3	5	0
4	5	0
6	5	0
7	5	0
8	5	0
9	5	0
10	5	0
11	5	0
12	5	0
13	5	0
14	5	0
15	5	0
16	5	0
17	5	0
18	5	0
19	5	0
20	5	0
21	5	0
22	5	0
23	5	0
24	5	0
25	5	0
26	5	0
27	5	0
28	5	0
29	5	0
30	5	0
31	5	0
32	5	0
33	5	0
34	5	0
35	5	0
36	5	0
37	5	0
38	5	0
39	5	0
40	5	0
41	5	0
42	5	0
43	5	0
44	5	0
45	5	0
46	5	0
47	5	0
48	5	0
49	5	0
50	5	0
51	5	0
52	5	0
53	5	0
54	5	0
55	5	0
56	5	0
57	5	0
58	5	0
59	5	0
60	5	0
61	5	0
62	5	0
63	5	0
64	5	0
65	5	0
66	5	0
67	5	0
68	5	0
69	5	0
70	5	0
71	5	0
72	5	0
73	5	0
74	5	0
75	5	0
76	5	0
77	5	0
78	5	0
79	5	0
80	5	0
81	5	0
82	5	0
83	5	0
84	5	0
85	5	0
86	5	0
87	5	0
88	5	0
89	5	0
90	5	0
91	5	0
92	5	0
93	5	0
94	5	0
95	5	0
96	5	0
97	5	0
98	5	0
99	5	0
100	5	0
1	6	0
2	6	0
3	6	0
4	6	0
5	6	0
7	6	0
8	6	0
9	6	0
10	6	0
11	6	0
12	6	0
13	6	0
14	6	0
15	6	0
16	6	0
17	6	0
18	6	0
19	6	0
20	6	0
21	6	0
22	6	0
23	6	0
24	6	0
25	6	0
26	6	0
27	6	0
28	6	0
29	6	0
30	6	0
31	6	0
32	6	0
33	6	0
34	6	0
35	6	0
36	6	0
37	6	0
38	6	0
39	6	0
40	6	0
41	6	0
42	6	0
43	6	0
44	6	0
45	6	0
46	6	0
47	6	0
48	6	0
49	6	0
50	6	0
51	6	0
52	6	0
53	6	0
54	6	0
55	6	0
56	6	0
57	6	0
58	6	0
59	6	0
60	6	0
61	6	0
62	6	0
63	6	0
64	6	0
65	6	0
66	6	0
67	6	0
68	6	0
69	6	0
70	6	0
71	6	0
72	6	0
73	6	0
74	6	0
75	6	0
76	6	0
77	6	0
78	6	0
79	6	0
80	6	0
81	6	0
82	6	0
83	6	0
84	6	0
85	6	0
86	6	0
87	6	0
88	6	0
89	6	0
90	6	0
91	6	0
92	6	0
93	6	0
94	6	0
95	6	0
96	6	0
97	6	0
98	6	0
99	6	0
100	6	0
1	7	0
2	7	0
3	7	0
4	7	0
5	7	0
6	7	0
8	7	0
9	7	0
10	7	0
11	7	0
12	7	0
13	7	0
14	7	0
15	7	0
16	7	0
17	7	0
18	7	0
19	7	0
20	7	0
21	7	0
22	7	0
23	7	0
24	7	0
25	7	0
26	7	0
27	7	0
28	7	0
29	7	0
30	7	0
31	7	0
32	7	0
33	7	0
34	7	0
35	7	0
36	7	0
37	7	0
38	7	0
39	7	0
40	7	0
41	7	0
42	7	0
43	7	0
44	7	0
45	7	0
46	7	0
47	7	0
48	7	0
49	7	0
50	7	0
51	7	0
52	7	0
53	7	0
54	7	0
55	7	0
56	7	0
57	7	0
58	7	0
59	7	0
60	7	0
61	7	0
62	7	0
63	7	0
64	7	0
65	7	0
66	7	0
67	7	0
68	7	0
69	7	0
70	7	0
71	7	0
72	7	0
73	7	0
74	7	0
75	7	0
76	7	0
77	7	0
78	7	0
79	7	0
80	7	0
81	7	0
82	7	0
83	7	0
84	7	0
85	7	0
86	7	0
87	7	0
88	7	0
89	7	0
90	7	0
91	7	0
92	7	0
93	7	0
94	7	0
95	7	0
96	7	0
97	7	0
98	7	0
99	7	0
100	7	0
1	8	0
2	8	0
3	8	0
4	8	0
5	8	0
6	8	0
7	8	0
9	8	0
10	8	0
11	8	0
12	8	0
13	8	0
14	8	0
15	8	0
16	8	0
17	8	0
18	8	0
19	8	0
20	8	0
21	8	0
22	8	0
23	8	0
24	8	0
25	8	0
26	8	0
27	8	0
28	8	0
29	8	0
30	8	0
31	8	0
32	8	0
33	8	0
34	8	0
35	8	0
36	8	0
37	8	0
38	8	0
39	8	0
40	8	0
41	8	0
42	8	0
43	8	0
44	8	0
45	8	0
46	8	0
47	8	0
48	8	0
49	8	0
50	8	0
51	8	0
52	8	0
53	8	0
54	8	0
55	8	0
56	8	0
57	8	0
58	8	0
59	8	0
60	8	0
61	8	0
62	8	0
63	8	0
64	8	0
65	8	0
66	8	0
67	8	0
68	8	0
69	8	0
70	8	0
71	8	0
72	8	0
73	8	0
74	8	0
75	8	0
76	8	0
77	8	0
78	8	0
79	8	0
80	8	0
81	8	0
82	8	0
83	8	0
84	8	0
85	8	0
86	8	0
87	8	0
88	8	0
89	8	0
90	8	0
91	8	0
92	8	0
93	8	0
94	8	0
95	8	0
96	8	0
97	8	0
98	8	0
99	8	0
100	8	0
1	9	0
2	9	0
3	9	0
4	9	0
5	9	0
6	9	0
7	9	0
8	9	0
10	9	0
11	9	0
12	9	0
13	9	0
14	9	0
15	9	0
16	9	0
17	9	0
18	9	0
19	9	0
20	9	0
21	9	0
22	9	0
23	9	0
24	9	0
25	9	0
26	9	0
27	9	0
28	9	0
29	9	0
30	9	0
31	9	0
32	9	0
33	9	0
34	9	0
35	9	0
36	9	0
37	9	0
38	9	0
39	9	0
40	9	0
41	9	0
42	9	0
43	9	0
44	9	0
45	9	0
46	9	0
47	9	0
48	9	0
49	9	0
50	9	0
51	9	0
52	9	0
53	9	0
54	9	0
55	9	0
56	9	0
57	9	0
58	9	0
59	9	0
60	9	0
61	9	0
62	9	0
63	9	0
64	9	0
65	9	0
66	9	0
67	9	0
68	9	0
69	9	0
70	9	0
71	9	0
72	9	0
73	9	0
74	9	0
75	9	0
76	9	0
77	9	0
78	9	0
79	9	0
80	9	0
81	9	0
82	9	0
83	9	0
84	9	0
85	9	0
86	9	0
87	9	0
88	9	0
89	9	0
90	9	0
91	9	0
92	9	0
93	9	0
94	9	0
95	9	0
96	9	0
97	9	0
98	9	0
99	9	0
100	9	0
1	10	0
2	10	0
3	10	0
4	10	0
5	10	0
6	10	0
7	10	0
8	10	0
9	10	0
11	10	0
12	10	0
13	10	0
14	10	0
15	10	0
16	10	0
17	10	0
18	10	0
19	10	0
20	10	0
21	10	0
22	10	0
23	10	0
24	10	0
25	10	0
26	10	0
27	10	0
28	10	0
29	10	0
30	10	0
31	10	0
32	10	0
33	10	0
34	10	0
35	10	0
36	10	0
37	10	0
38	10	0
39	10	0
40	10	0
41	10	0
42	10	0
43	10	0
44	10	0
45	10	0
46	10	0
47	10	0
48	10	0
49	10	0
50	10	0
51	10	0
52	10	0
53	10	0
54	10	0
55	10	0
56	10	0
57	10	0
58	10	0
59	10	0
60	10	0
61	10	0
62	10	0
63	10	0
64	10	0
65	10	0
66	10	0
67	10	0
68	10	0
69	10	0
70	10	0
71	10	0
72	10	0
73	10	0
74	10	0
75	10	0
76	10	0
77	10	0
78	10	0
79	10	0
80	10	0
81	10	0
82	10	0
83	10	0
84	10	0
85	10	0
86	10	0
87	10	0
88	10	0
89	10	0
90	10	0
91	10	0
92	10	0
93	10	0
94	10	0
95	10	0
96	10	0
97	10	0
98	10	0
99	10	0
100	10	0
1	11	0
2	11	0
3	11	0
4	11	0
5	11	0
6	11	0
7	11	0
8	11	0
9	11	0
10	11	0
12	11	0
13	11	0
14	11	0
15	11	0
16	11	0
17	11	0
18	11	0
19	11	0
20	11	0
21	11	0
22	11	0
23	11	0
24	11	0
25	11	0
26	11	0
27	11	0
28	11	0
29	11	0
30	11	0
31	11	0
32	11	0
33	11	0
34	11	0
35	11	0
36	11	0
37	11	0
38	11	0
39	11	0
40	11	0
41	11	0
42	11	0
43	11	0
44	11	0
45	11	0
46	11	0
47	11	0
48	11	0
49	11	0
50	11	0
51	11	0
52	11	0
53	11	0
54	11	0
55	11	0
57	11	0
58	11	0
59	11	0
60	11	0
61	11	0
62	11	0
63	11	0
64	11	0
65	11	0
66	11	0
67	11	0
68	11	0
69	11	0
70	11	0
71	11	0
72	11	0
73	11	0
74	11	0
75	11	0
76	11	0
77	11	0
78	11	0
79	11	0
80	11	0
81	11	0
82	11	0
83	11	0
84	11	0
85	11	0
86	11	0
87	11	0
88	11	0
89	11	0
90	11	0
91	11	0
92	11	0
93	11	0
94	11	0
95	11	0
96	11	0
97	11	0
98	11	0
99	11	0
100	11	0
1	12	0
2	12	0
3	12	0
4	12	0
5	12	0
6	12	0
7	12	0
8	12	0
9	12	0
10	12	0
11	12	0
13	12	0
14	12	0
15	12	0
16	12	0
17	12	0
18	12	0
19	12	0
20	12	0
21	12	0
22	12	0
23	12	0
24	12	0
25	12	0
26	12	0
27	12	0
28	12	0
29	12	0
30	12	0
31	12	0
32	12	0
33	12	0
34	12	0
35	12	0
36	12	0
37	12	0
38	12	0
39	12	0
40	12	0
41	12	0
42	12	0
43	12	0
44	12	0
45	12	0
46	12	0
47	12	0
48	12	0
49	12	0
51	12	0
52	12	0
53	12	0
54	12	0
55	12	0
56	12	0
57	12	0
58	12	0
59	12	0
60	12	0
61	12	0
62	12	0
63	12	0
64	12	0
65	12	0
66	12	0
67	12	0
68	12	0
69	12	0
70	12	0
71	12	0
72	12	0
73	12	0
74	12	0
75	12	0
76	12	0
77	12	0
78	12	0
79	12	0
80	12	0
81	12	0
82	12	0
83	12	0
84	12	0
85	12	0
86	12	0
87	12	0
88	12	0
89	12	0
90	12	0
91	12	0
92	12	0
93	12	0
94	12	0
95	12	0
96	12	0
97	12	0
98	12	0
99	12	0
100	12	0
1	13	0
2	13	0
3	13	0
4	13	0
5	13	0
6	13	0
7	13	0
8	13	0
9	13	0
10	13	0
11	13	0
12	13	0
14	13	0
15	13	0
16	13	0
17	13	0
18	13	0
19	13	0
20	13	0
21	13	0
22	13	0
23	13	0
24	13	0
25	13	0
26	13	0
27	13	0
28	13	0
29	13	0
30	13	0
31	13	0
32	13	0
33	13	0
34	13	0
35	13	0
36	13	0
37	13	0
38	13	0
39	13	0
40	13	0
41	13	0
42	13	0
43	13	0
44	13	0
45	13	0
46	13	0
47	13	0
48	13	0
49	13	0
51	13	0
52	13	0
53	13	0
54	13	0
55	13	0
56	13	0
57	13	0
58	13	0
59	13	0
60	13	0
61	13	0
62	13	0
63	13	0
64	13	0
65	13	0
66	13	0
67	13	0
68	13	0
69	13	0
70	13	0
71	13	0
72	13	0
73	13	0
74	13	0
75	13	0
76	13	0
77	13	0
78	13	0
79	13	0
80	13	0
81	13	0
82	13	0
83	13	0
84	13	0
85	13	0
86	13	0
87	13	0
88	13	0
89	13	0
90	13	0
91	13	0
92	13	0
93	13	0
94	13	0
95	13	0
96	13	0
97	13	0
98	13	0
99	13	0
100	13	0
1	14	0
2	14	0
3	14	0
4	14	0
5	14	0
6	14	0
7	14	0
8	14	0
9	14	0
10	14	0
11	14	0
12	14	0
13	14	0
15	14	0
16	14	0
17	14	0
18	14	0
19	14	0
20	14	0
21	14	0
22	14	0
23	14	0
24	14	0
25	14	0
26	14	0
27	14	0
28	14	0
29	14	0
30	14	0
31	14	0
32	14	0
33	14	0
34	14	0
35	14	0
36	14	0
37	14	0
38	14	0
39	14	0
40	14	0
41	14	0
42	14	0
43	14	0
44	14	0
45	14	0
46	14	0
47	14	0
48	14	0
49	14	0
51	14	0
52	14	0
53	14	0
54	14	0
55	14	0
56	14	0
57	14	0
58	14	0
59	14	0
60	14	0
61	14	0
62	14	0
63	14	0
64	14	0
65	14	0
66	14	0
67	14	0
68	14	0
69	14	0
70	14	0
71	14	0
72	14	0
73	14	0
74	14	0
75	14	0
76	14	0
77	14	0
78	14	0
79	14	0
80	14	0
81	14	0
82	14	0
83	14	0
84	14	0
85	14	0
86	14	0
87	14	0
88	14	0
89	14	0
90	14	0
91	14	0
92	14	0
93	14	0
94	14	0
95	14	0
96	14	0
97	14	0
98	14	0
99	14	0
100	14	0
1	15	0
2	15	0
3	15	0
4	15	0
5	15	0
6	15	0
7	15	0
8	15	0
9	15	0
10	15	0
11	15	0
12	15	0
13	15	0
14	15	0
16	15	0
17	15	0
18	15	0
19	15	0
20	15	0
21	15	0
22	15	0
23	15	0
24	15	0
25	15	0
26	15	0
27	15	0
28	15	0
29	15	0
30	15	0
31	15	0
32	15	0
33	15	0
34	15	0
35	15	0
36	15	0
37	15	0
38	15	0
39	15	0
40	15	0
41	15	0
42	15	0
43	15	0
44	15	0
45	15	0
46	15	0
47	15	0
48	15	0
49	15	0
51	15	0
52	15	0
53	15	0
54	15	0
55	15	0
56	15	0
57	15	0
58	15	0
59	15	0
60	15	0
61	15	0
62	15	0
63	15	0
64	15	0
65	15	0
66	15	0
67	15	0
68	15	0
69	15	0
70	15	0
71	15	0
72	15	0
73	15	0
74	15	0
75	15	0
76	15	0
77	15	0
78	15	0
79	15	0
80	15	0
81	15	0
82	15	0
83	15	0
84	15	0
85	15	0
86	15	0
87	15	0
88	15	0
89	15	0
90	15	0
91	15	0
92	15	0
93	15	0
94	15	0
95	15	0
96	15	0
97	15	0
98	15	0
99	15	0
100	15	0
1	16	0
2	16	0
3	16	0
4	16	0
5	16	0
6	16	0
7	16	0
8	16	0
9	16	0
10	16	0
11	16	0
12	16	0
13	16	0
14	16	0
15	16	0
17	16	0
18	16	0
19	16	0
20	16	0
21	16	0
22	16	0
23	16	0
24	16	0
25	16	0
26	16	0
27	16	0
28	16	0
29	16	0
30	16	0
31	16	0
32	16	0
33	16	0
34	16	0
35	16	0
36	16	0
37	16	0
38	16	0
39	16	0
40	16	0
41	16	0
42	16	0
43	16	0
44	16	0
45	16	0
46	16	0
47	16	0
48	16	0
49	16	0
50	16	0
51	16	0
52	16	0
53	16	0
54	16	0
55	16	0
56	16	0
57	16	0
58	16	0
59	16	0
60	16	0
61	16	0
63	16	0
64	16	0
65	16	0
66	16	0
67	16	0
68	16	0
69	16	0
70	16	0
71	16	0
72	16	0
73	16	0
74	16	0
75	16	0
76	16	0
77	16	0
78	16	0
79	16	0
80	16	0
81	16	0
82	16	0
83	16	0
84	16	0
85	16	0
86	16	0
87	16	0
88	16	0
89	16	0
90	16	0
91	16	0
92	16	0
93	16	0
94	16	0
95	16	0
96	16	0
97	16	0
98	16	0
99	16	0
100	16	0
1	17	0
2	17	0
3	17	0
4	17	0
5	17	0
6	17	0
7	17	0
8	17	0
9	17	0
10	17	0
11	17	0
12	17	0
13	17	0
14	17	0
15	17	0
16	17	0
18	17	0
19	17	0
20	17	0
21	17	0
22	17	0
23	17	0
24	17	0
25	17	0
26	17	0
27	17	0
28	17	0
29	17	0
30	17	0
31	17	0
32	17	0
33	17	0
34	17	0
35	17	0
36	17	0
37	17	0
38	17	0
39	17	0
40	17	0
41	17	0
42	17	0
43	17	0
44	17	0
45	17	0
46	17	0
47	17	0
48	17	0
49	17	0
50	17	0
51	17	0
52	17	0
53	17	0
54	17	0
55	17	0
56	17	0
57	17	0
58	17	0
59	17	0
60	17	0
61	17	0
62	17	0
63	17	0
64	17	0
65	17	0
66	17	0
67	17	0
68	17	0
69	17	0
70	17	0
71	17	0
72	17	0
73	17	0
74	17	0
75	17	0
76	17	0
77	17	0
78	17	0
79	17	0
80	17	0
81	17	0
82	17	0
83	17	0
84	17	0
85	17	0
86	17	0
87	17	0
88	17	0
89	17	0
90	17	0
91	17	0
92	17	0
93	17	0
94	17	0
95	17	0
96	17	0
97	17	0
98	17	0
99	17	0
100	17	0
1	18	0
2	18	0
3	18	0
4	18	0
5	18	0
6	18	0
7	18	0
8	18	0
9	18	0
10	18	0
11	18	0
12	18	0
13	18	0
14	18	0
15	18	0
16	18	0
17	18	0
19	18	0
20	18	0
21	18	0
22	18	0
23	18	0
24	18	0
25	18	0
26	18	0
27	18	0
28	18	0
29	18	0
30	18	0
31	18	0
32	18	0
33	18	0
34	18	0
35	18	0
36	18	0
37	18	0
38	18	0
39	18	0
40	18	0
41	18	0
42	18	0
43	18	0
44	18	0
45	18	0
46	18	0
47	18	0
48	18	0
49	18	0
50	18	0
51	18	0
52	18	0
53	18	0
54	18	0
55	18	0
56	18	0
57	18	0
58	18	0
59	18	0
60	18	0
61	18	0
62	18	0
63	18	0
64	18	0
65	18	0
66	18	0
67	18	0
68	18	0
69	18	0
70	18	0
71	18	0
72	18	0
73	18	0
74	18	0
75	18	0
76	18	0
77	18	0
78	18	0
79	18	0
80	18	0
81	18	0
82	18	0
83	18	0
84	18	0
85	18	0
86	18	0
87	18	0
88	18	0
89	18	0
90	18	0
91	18	0
92	18	0
93	18	0
95	18	0
96	18	0
97	18	0
99	18	0
100	18	0
1	19	0
2	19	0
3	19	0
4	19	0
5	19	0
6	19	0
7	19	0
8	19	0
9	19	0
10	19	0
11	19	0
12	19	0
13	19	0
14	19	0
15	19	0
16	19	0
17	19	0
18	19	0
20	19	0
21	19	0
22	19	0
23	19	0
24	19	0
25	19	0
26	19	0
27	19	0
28	19	0
29	19	0
30	19	0
31	19	0
32	19	0
33	19	0
34	19	0
35	19	0
36	19	0
37	19	0
38	19	0
39	19	0
40	19	0
41	19	0
42	19	0
43	19	0
44	19	0
45	19	0
46	19	0
47	19	0
48	19	0
49	19	0
50	19	0
51	19	0
52	19	0
53	19	0
54	19	0
55	19	0
56	19	0
57	19	0
58	19	0
59	19	0
60	19	0
61	19	0
62	19	0
63	19	0
64	19	0
65	19	0
66	19	0
67	19	0
68	19	0
69	19	0
70	19	0
71	19	0
72	19	0
73	19	0
74	19	0
75	19	0
76	19	0
77	19	0
78	19	0
79	19	0
80	19	0
81	19	0
82	19	0
83	19	0
84	19	0
85	19	0
86	19	0
87	19	0
88	19	0
89	19	0
90	19	0
91	19	0
92	19	0
93	19	0
94	19	0
95	19	0
96	19	0
97	19	0
98	19	0
99	19	0
100	19	0
1	20	0
2	20	0
3	20	0
4	20	0
5	20	0
6	20	0
7	20	0
8	20	0
9	20	0
10	20	0
11	20	0
12	20	0
13	20	0
14	20	0
15	20	0
16	20	0
17	20	0
18	20	0
19	20	0
21	20	0
22	20	0
23	20	0
24	20	0
25	20	0
26	20	0
27	20	0
28	20	0
29	20	0
30	20	0
31	20	0
32	20	0
33	20	0
34	20	0
35	20	0
36	20	0
37	20	0
38	20	0
39	20	0
40	20	0
41	20	0
42	20	0
43	20	0
44	20	0
45	20	0
46	20	0
47	20	0
48	20	0
49	20	0
50	20	0
51	20	0
52	20	0
53	20	0
54	20	0
55	20	0
56	20	0
57	20	0
58	20	0
59	20	0
60	20	0
61	20	0
62	20	0
63	20	0
64	20	0
65	20	0
66	20	0
67	20	0
68	20	0
69	20	0
70	20	0
71	20	0
[truncated: 7,900 more rows]
