# Supplementary material for: Assessment of Network Inference Methods: How to Cope with an Underdetermined Problem
Source: PLoS One. 2014 Mar 6;9(3):e90481. doi: 10.1371/journal.pone.0090481 (PMC3946176; doi:10.1371/journal.pone.0090481)
Supplement: File S1 — MATLAB codes for the new assessment of network inference methods. (ZIP) [file pone.0090481.s001.zip › Siegenthaler_PONE_Code/INPUT/Bounds_Upper/10/GU_Size10_3.txt]

2	1	1
3	1	1
5	1	1
6	1	1
7	1	1
9	1	1
10	1	1
1	2	1
3	2	1
5	2	1
6	2	1
7	2	1
9	2	1
10	2	1
1	3	1
2	3	1
5	3	1
6	3	1
7	3	1
9	3	1
10	3	1
1	4	1
2	4	1
3	4	1
5	4	1
6	4	1
7	4	1
8	4	1
9	4	1
10	4	1
1	5	1
2	5	1
3	5	1
6	5	1
7	5	1
9	5	1
10	5	1
1	6	1
2	6	1
3	6	1
5	6	1
7	6	1
9	6	1
10	6	1
1	7	1
2	7	1
3	7	1
5	7	1
6	7	1
9	7	1
10	7	1
1	8	1
2	8	1
3	8	1
5	8	1
6	8	1
7	8	1
9	8	1
10	8	1
4	1	0
8	1	0
4	2	0
8	2	0
4	3	0
8	3	0
4	5	0
8	5	0
4	6	0
8	6	0
4	7	0
8	7	0
4	8	0
1	9	0
2	9	0
3	9	0
4	9	0
5	9	0
6	9	0
7	9	0
8	9	0
10	9	0
1	10	0
2	10	0
3	10	0
4	10	0
5	10	0
6	10	0
7	10	0
8	10	0
9	10	0
