# Supplementary material for: Assessment of Network Inference Methods: How to Cope with an Underdetermined Problem
Source: PLoS One. 2014 Mar 6;9(3):e90481. doi: 10.1371/journal.pone.0090481 (PMC3946176; doi:10.1371/journal.pone.0090481)
Supplement: File S1 — MATLAB codes for the new assessment of network inference methods. (ZIP) [file pone.0090481.s001.zip › Siegenthaler_PONE_Code/INPUT/Bounds_Upper/100/GU_Size100_1.txt]

5	1	1
10	1	1
36	1	1
37	1	1
42	1	1
43	1	1
44	1	1
45	1	1
46	1	1
62	1	1
96	1	1
100	1	1
1	2	1
5	2	1
10	2	1
36	2	1
37	2	1
42	2	1
43	2	1
44	2	1
45	2	1
46	2	1
62	2	1
96	2	1
100	2	1
1	3	1
5	3	1
10	3	1
36	3	1
37	3	1
42	3	1
43	3	1
44	3	1
45	3	1
46	3	1
62	3	1
96	3	1
100	3	1
1	4	1
5	4	1
10	4	1
36	4	1
37	4	1
42	4	1
43	4	1
44	4	1
45	4	1
46	4	1
62	4	1
83	4	1
85	4	1
96	4	1
100	4	1
5	6	1
5	7	1
10	7	1
25	7	1
36	7	1
37	7	1
43	7	1
44	7	1
45	7	1
46	7	1
62	7	1
83	7	1
85	7	1
96	7	1
100	7	1
5	8	1
10	8	1
36	8	1
37	8	1
43	8	1
44	8	1
45	8	1
46	8	1
62	8	1
96	8	1
100	8	1
5	9	1
38	9	1
46	9	1
83	9	1
85	9	1
5	10	1
36	10	1
37	10	1
43	10	1
44	10	1
45	10	1
46	10	1
62	10	1
96	10	1
100	10	1
5	11	1
83	11	1
85	11	1
5	12	1
83	12	1
85	12	1
5	13	1
83	13	1
85	13	1
5	14	1
15	14	1
5	15	1
5	16	1
46	16	1
83	16	1
85	16	1
5	17	1
46	17	1
83	17	1
85	17	1
5	18	1
46	18	1
83	18	1
85	18	1
5	19	1
10	19	1
36	19	1
37	19	1
43	19	1
44	19	1
45	19	1
46	19	1
62	19	1
63	19	1
83	19	1
96	19	1
100	19	1
5	20	1
10	20	1
36	20	1
37	20	1
43	20	1
44	20	1
45	20	1
46	20	1
62	20	1
63	20	1
83	20	1
96	20	1
100	20	1
5	21	1
91	21	1
96	21	1
5	22	1
46	22	1
5	23	1
10	23	1
36	23	1
37	23	1
43	23	1
44	23	1
45	23	1
46	23	1
62	23	1
72	23	1
96	23	1
100	23	1
5	24	1
10	24	1
23	24	1
36	24	1
37	24	1
43	24	1
44	24	1
45	24	1
46	24	1
62	24	1
63	24	1
72	24	1
75	24	1
96	24	1
100	24	1
5	25	1
10	25	1
36	25	1
37	25	1
43	25	1
44	25	1
45	25	1
46	25	1
62	25	1
83	25	1
85	25	1
96	25	1
100	25	1
26	27	1
5	28	1
10	28	1
26	28	1
36	28	1
37	28	1
43	28	1
44	28	1
45	28	1
46	28	1
62	28	1
64	28	1
90	28	1
91	28	1
92	28	1
93	28	1
96	28	1
100	28	1
5	29	1
10	29	1
26	29	1
36	29	1
37	29	1
43	29	1
44	29	1
45	29	1
46	29	1
62	29	1
96	29	1
100	29	1
26	30	1
5	31	1
10	31	1
26	31	1
36	31	1
37	31	1
43	31	1
44	31	1
45	31	1
46	31	1
62	31	1
96	31	1
100	31	1
26	32	1
26	33	1
26	34	1
26	35	1
5	37	1
10	37	1
36	37	1
43	37	1
44	37	1
45	37	1
46	37	1
62	37	1
96	37	1
100	37	1
83	38	1
85	38	1
38	39	1
83	39	1
85	39	1
5	41	1
10	41	1
36	41	1
37	41	1
40	41	1
43	41	1
44	41	1
45	41	1
46	41	1
62	41	1
63	41	1
96	41	1
100	41	1
5	44	1
10	44	1
36	44	1
37	44	1
43	44	1
45	44	1
46	44	1
62	44	1
96	44	1
100	44	1
43	45	1
5	47	1
10	47	1
36	47	1
37	47	1
43	47	1
44	47	1
45	47	1
46	47	1
62	47	1
96	47	1
100	47	1
5	48	1
10	48	1
36	48	1
37	48	1
43	48	1
44	48	1
45	48	1
46	48	1
62	48	1
96	48	1
100	48	1
46	49	1
83	49	1
5	50	1
10	50	1
36	50	1
37	50	1
43	50	1
44	50	1
45	50	1
46	50	1
62	50	1
96	50	1
100	50	1
5	51	1
10	51	1
36	51	1
37	51	1
43	51	1
44	51	1
45	51	1
46	51	1
62	51	1
63	51	1
96	51	1
100	51	1
46	52	1
46	53	1
46	54	1
55	54	1
82	54	1
98	54	1
99	54	1
46	55	1
54	55	1
82	55	1
98	55	1
99	55	1
46	56	1
57	56	1
46	57	1
46	58	1
83	58	1
85	58	1
5	59	1
10	59	1
36	59	1
37	59	1
43	59	1
44	59	1
45	59	1
46	59	1
62	59	1
63	59	1
96	59	1
100	59	1
5	60	1
10	60	1
36	60	1
37	60	1
43	60	1
44	60	1
45	60	1
46	60	1
62	60	1
63	60	1
96	60	1
100	60	1
5	61	1
10	61	1
36	61	1
37	61	1
43	61	1
44	61	1
45	61	1
46	61	1
62	61	1
63	61	1
96	61	1
100	61	1
5	62	1
10	62	1
36	62	1
37	62	1
43	62	1
44	62	1
45	62	1
46	62	1
96	62	1
100	62	1
5	63	1
10	63	1
36	63	1
37	63	1
43	63	1
44	63	1
45	63	1
46	63	1
62	63	1
96	63	1
100	63	1
5	64	1
10	64	1
36	64	1
37	64	1
43	64	1
44	64	1
45	64	1
46	64	1
62	64	1
93	64	1
96	64	1
100	64	1
66	65	1
65	66	1
5	67	1
10	67	1
36	67	1
37	67	1
43	67	1
44	67	1
45	67	1
46	67	1
62	67	1
69	67	1
96	67	1
100	67	1
5	68	1
10	68	1
36	68	1
37	68	1
43	68	1
44	68	1
45	68	1
46	68	1
62	68	1
67	68	1
69	68	1
96	68	1
100	68	1
5	69	1
10	69	1
36	69	1
37	69	1
43	69	1
44	69	1
45	69	1
46	69	1
62	69	1
67	69	1
96	69	1
100	69	1
5	70	1
10	70	1
36	70	1
37	70	1
43	70	1
44	70	1
45	70	1
46	70	1
62	70	1
90	70	1
96	70	1
100	70	1
5	71	1
10	71	1
36	71	1
37	71	1
43	71	1
44	71	1
45	71	1
46	71	1
62	71	1
96	71	1
100	71	1
5	72	1
10	72	1
36	72	1
37	72	1
43	72	1
44	72	1
45	72	1
46	72	1
62	72	1
96	72	1
100	72	1
5	73	1
10	73	1
36	73	1
37	73	1
43	73	1
44	73	1
45	73	1
46	73	1
62	73	1
96	73	1
100	73	1
5	74	1
10	74	1
36	74	1
37	74	1
43	74	1
44	74	1
45	74	1
46	74	1
62	74	1
96	74	1
100	74	1
5	75	1
10	75	1
36	75	1
37	75	1
43	75	1
44	75	1
45	75	1
46	75	1
62	75	1
63	75	1
96	75	1
100	75	1
5	76	1
10	76	1
36	76	1
37	76	1
43	76	1
44	76	1
45	76	1
46	76	1
62	76	1
72	76	1
96	76	1
100	76	1
5	77	1
10	77	1
36	77	1
37	77	1
43	77	1
44	77	1
45	77	1
46	77	1
62	77	1
72	77	1
96	77	1
100	77	1
5	78	1
10	78	1
36	78	1
37	78	1
43	78	1
44	78	1
45	78	1
46	78	1
62	78	1
63	78	1
96	78	1
100	78	1
5	79	1
10	79	1
36	79	1
37	79	1
43	79	1
44	79	1
45	79	1
46	79	1
62	79	1
63	79	1
96	79	1
100	79	1
5	80	1
10	80	1
36	80	1
37	80	1
43	80	1
44	80	1
45	80	1
46	80	1
62	80	1
63	80	1
96	80	1
100	80	1
46	81	1
54	81	1
55	81	1
82	81	1
98	81	1
99	81	1
46	82	1
54	82	1
55	82	1
98	82	1
99	82	1
83	84	1
85	84	1
83	85	1
83	86	1
85	86	1
87	86	1
83	87	1
85	87	1
83	88	1
85	88	1
100	88	1
5	89	1
10	89	1
36	89	1
37	89	1
43	89	1
44	89	1
45	89	1
46	89	1
62	89	1
73	89	1
96	89	1
100	89	1
91	92	1
5	94	1
10	94	1
36	94	1
37	94	1
43	94	1
44	94	1
45	94	1
46	94	1
62	94	1
64	94	1
93	94	1
96	94	1
100	94	1
5	95	1
10	95	1
36	95	1
37	95	1
43	95	1
44	95	1
45	95	1
46	95	1
62	95	1
64	95	1
93	95	1
96	95	1
100	95	1
96	97	1
98	99	1
2	1	0
3	1	0
4	1	0
6	1	0
7	1	0
8	1	0
9	1	0
11	1	0
12	1	0
13	1	0
14	1	0
15	1	0
16	1	0
17	1	0
18	1	0
19	1	0
20	1	0
21	1	0
22	1	0
23	1	0
24	1	0
25	1	0
26	1	0
27	1	0
28	1	0
29	1	0
30	1	0
31	1	0
32	1	0
33	1	0
34	1	0
35	1	0
38	1	0
39	1	0
40	1	0
41	1	0
47	1	0
48	1	0
49	1	0
50	1	0
51	1	0
52	1	0
53	1	0
54	1	0
55	1	0
56	1	0
57	1	0
58	1	0
59	1	0
60	1	0
61	1	0
63	1	0
64	1	0
65	1	0
66	1	0
67	1	0
68	1	0
69	1	0
70	1	0
71	1	0
72	1	0
73	1	0
74	1	0
75	1	0
76	1	0
77	1	0
78	1	0
79	1	0
80	1	0
81	1	0
82	1	0
83	1	0
84	1	0
85	1	0
86	1	0
87	1	0
88	1	0
89	1	0
90	1	0
91	1	0
92	1	0
93	1	0
94	1	0
95	1	0
97	1	0
98	1	0
99	1	0
3	2	0
4	2	0
6	2	0
7	2	0
8	2	0
9	2	0
11	2	0
12	2	0
13	2	0
14	2	0
15	2	0
16	2	0
17	2	0
18	2	0
19	2	0
20	2	0
21	2	0
22	2	0
23	2	0
24	2	0
25	2	0
26	2	0
27	2	0
28	2	0
29	2	0
30	2	0
31	2	0
32	2	0
33	2	0
34	2	0
35	2	0
38	2	0
39	2	0
40	2	0
41	2	0
47	2	0
48	2	0
49	2	0
50	2	0
51	2	0
52	2	0
53	2	0
54	2	0
55	2	0
56	2	0
57	2	0
58	2	0
59	2	0
60	2	0
61	2	0
63	2	0
64	2	0
65	2	0
66	2	0
67	2	0
68	2	0
69	2	0
70	2	0
71	2	0
72	2	0
73	2	0
74	2	0
75	2	0
76	2	0
77	2	0
78	2	0
79	2	0
80	2	0
81	2	0
82	2	0
83	2	0
84	2	0
85	2	0
86	2	0
87	2	0
88	2	0
89	2	0
90	2	0
91	2	0
92	2	0
93	2	0
94	2	0
95	2	0
97	2	0
98	2	0
99	2	0
2	3	0
4	3	0
6	3	0
7	3	0
8	3	0
9	3	0
11	3	0
12	3	0
13	3	0
14	3	0
15	3	0
16	3	0
17	3	0
18	3	0
19	3	0
20	3	0
21	3	0
22	3	0
23	3	0
24	3	0
25	3	0
26	3	0
27	3	0
28	3	0
29	3	0
30	3	0
31	3	0
32	3	0
33	3	0
34	3	0
35	3	0
38	3	0
39	3	0
40	3	0
41	3	0
47	3	0
48	3	0
49	3	0
50	3	0
51	3	0
52	3	0
53	3	0
54	3	0
55	3	0
56	3	0
57	3	0
58	3	0
59	3	0
60	3	0
61	3	0
63	3	0
64	3	0
65	3	0
66	3	0
67	3	0
68	3	0
69	3	0
70	3	0
71	3	0
72	3	0
73	3	0
74	3	0
75	3	0
76	3	0
77	3	0
78	3	0
79	3	0
80	3	0
81	3	0
82	3	0
83	3	0
84	3	0
85	3	0
86	3	0
87	3	0
88	3	0
89	3	0
90	3	0
91	3	0
92	3	0
93	3	0
94	3	0
95	3	0
97	3	0
98	3	0
99	3	0
2	4	0
3	4	0
6	4	0
7	4	0
8	4	0
9	4	0
11	4	0
12	4	0
13	4	0
14	4	0
15	4	0
16	4	0
17	4	0
18	4	0
19	4	0
20	4	0
21	4	0
22	4	0
23	4	0
24	4	0
25	4	0
26	4	0
27	4	0
28	4	0
29	4	0
30	4	0
31	4	0
32	4	0
33	4	0
34	4	0
35	4	0
38	4	0
39	4	0
40	4	0
41	4	0
47	4	0
48	4	0
49	4	0
50	4	0
51	4	0
52	4	0
53	4	0
54	4	0
55	4	0
56	4	0
57	4	0
58	4	0
59	4	0
60	4	0
61	4	0
63	4	0
64	4	0
65	4	0
66	4	0
67	4	0
68	4	0
69	4	0
70	4	0
71	4	0
72	4	0
73	4	0
74	4	0
75	4	0
76	4	0
77	4	0
78	4	0
79	4	0
80	4	0
81	4	0
82	4	0
84	4	0
86	4	0
87	4	0
88	4	0
89	4	0
90	4	0
91	4	0
92	4	0
93	4	0
94	4	0
95	4	0
97	4	0
98	4	0
99	4	0
1	5	0
2	5	0
3	5	0
4	5	0
6	5	0
7	5	0
8	5	0
9	5	0
10	5	0
11	5	0
12	5	0
13	5	0
14	5	0
15	5	0
16	5	0
17	5	0
18	5	0
19	5	0
20	5	0
21	5	0
22	5	0
23	5	0
24	5	0
25	5	0
26	5	0
27	5	0
28	5	0
29	5	0
30	5	0
31	5	0
32	5	0
33	5	0
34	5	0
35	5	0
36	5	0
37	5	0
38	5	0
39	5	0
40	5	0
41	5	0
42	5	0
43	5	0
44	5	0
45	5	0
46	5	0
47	5	0
48	5	0
49	5	0
50	5	0
51	5	0
52	5	0
53	5	0
54	5	0
55	5	0
56	5	0
57	5	0
58	5	0
59	5	0
60	5	0
61	5	0
62	5	0
63	5	0
64	5	0
65	5	0
66	5	0
67	5	0
68	5	0
69	5	0
70	5	0
71	5	0
72	5	0
73	5	0
74	5	0
75	5	0
76	5	0
77	5	0
78	5	0
79	5	0
80	5	0
81	5	0
82	5	0
83	5	0
84	5	0
85	5	0
86	5	0
87	5	0
88	5	0
89	5	0
90	5	0
91	5	0
92	5	0
93	5	0
94	5	0
95	5	0
96	5	0
97	5	0
98	5	0
99	5	0
100	5	0
1	6	0
2	6	0
3	6	0
4	6	0
7	6	0
8	6	0
9	6	0
10	6	0
11	6	0
12	6	0
13	6	0
14	6	0
15	6	0
16	6	0
17	6	0
18	6	0
19	6	0
20	6	0
21	6	0
22	6	0
23	6	0
24	6	0
25	6	0
26	6	0
27	6	0
28	6	0
29	6	0
30	6	0
31	6	0
32	6	0
33	6	0
34	6	0
35	6	0
36	6	0
37	6	0
38	6	0
39	6	0
40	6	0
41	6	0
42	6	0
43	6	0
44	6	0
45	6	0
46	6	0
47	6	0
48	6	0
49	6	0
50	6	0
51	6	0
52	6	0
53	6	0
54	6	0
55	6	0
56	6	0
57	6	0
58	6	0
59	6	0
60	6	0
61	6	0
62	6	0
63	6	0
64	6	0
65	6	0
66	6	0
67	6	0
68	6	0
69	6	0
70	6	0
71	6	0
72	6	0
73	6	0
74	6	0
75	6	0
76	6	0
77	6	0
78	6	0
79	6	0
80	6	0
81	6	0
82	6	0
83	6	0
84	6	0
85	6	0
86	6	0
87	6	0
88	6	0
89	6	0
90	6	0
91	6	0
92	6	0
93	6	0
94	6	0
95	6	0
96	6	0
97	6	0
98	6	0
99	6	0
100	6	0
1	7	0
2	7	0
3	7	0
4	7	0
6	7	0
8	7	0
9	7	0
11	7	0
12	7	0
13	7	0
14	7	0
15	7	0
16	7	0
17	7	0
18	7	0
19	7	0
20	7	0
21	7	0
22	7	0
23	7	0
24	7	0
26	7	0
27	7	0
28	7	0
29	7	0
30	7	0
31	7	0
32	7	0
33	7	0
34	7	0
35	7	0
38	7	0
39	7	0
40	7	0
41	7	0
42	7	0
47	7	0
48	7	0
49	7	0
50	7	0
51	7	0
52	7	0
53	7	0
54	7	0
55	7	0
56	7	0
57	7	0
58	7	0
59	7	0
60	7	0
61	7	0
63	7	0
64	7	0
65	7	0
66	7	0
67	7	0
68	7	0
69	7	0
70	7	0
71	7	0
72	7	0
73	7	0
74	7	0
75	7	0
76	7	0
77	7	0
78	7	0
79	7	0
80	7	0
81	7	0
82	7	0
84	7	0
86	7	0
87	7	0
88	7	0
89	7	0
90	7	0
91	7	0
92	7	0
93	7	0
94	7	0
95	7	0
97	7	0
98	7	0
99	7	0
1	8	0
2	8	0
3	8	0
4	8	0
6	8	0
7	8	0
9	8	0
11	8	0
12	8	0
13	8	0
14	8	0
15	8	0
16	8	0
17	8	0
18	8	0
19	8	0
20	8	0
21	8	0
22	8	0
23	8	0
24	8	0
25	8	0
26	8	0
27	8	0
28	8	0
29	8	0
30	8	0
31	8	0
32	8	0
33	8	0
34	8	0
35	8	0
38	8	0
39	8	0
40	8	0
41	8	0
42	8	0
47	8	0
48	8	0
49	8	0
50	8	0
51	8	0
52	8	0
53	8	0
54	8	0
55	8	0
56	8	0
57	8	0
58	8	0
59	8	0
60	8	0
61	8	0
63	8	0
64	8	0
65	8	0
66	8	0
67	8	0
68	8	0
69	8	0
70	8	0
71	8	0
72	8	0
73	8	0
74	8	0
75	8	0
76	8	0
77	8	0
78	8	0
79	8	0
80	8	0
81	8	0
82	8	0
83	8	0
84	8	0
85	8	0
86	8	0
87	8	0
88	8	0
89	8	0
90	8	0
91	8	0
92	8	0
93	8	0
94	8	0
95	8	0
97	8	0
98	8	0
99	8	0
1	9	0
2	9	0
3	9	0
4	9	0
6	9	0
7	9	0
8	9	0
10	9	0
11	9	0
12	9	0
13	9	0
14	9	0
15	9	0
16	9	0
17	9	0
18	9	0
19	9	0
20	9	0
21	9	0
22	9	0
23	9	0
24	9	0
25	9	0
26	9	0
27	9	0
28	9	0
29	9	0
30	9	0
31	9	0
32	9	0
33	9	0
34	9	0
35	9	0
36	9	0
37	9	0
39	9	0
40	9	0
41	9	0
42	9	0
43	9	0
44	9	0
45	9	0
47	9	0
48	9	0
49	9	0
50	9	0
51	9	0
52	9	0
53	9	0
54	9	0
55	9	0
56	9	0
57	9	0
58	9	0
59	9	0
60	9	0
61	9	0
62	9	0
63	9	0
64	9	0
65	9	0
66	9	0
67	9	0
68	9	0
69	9	0
70	9	0
71	9	0
72	9	0
73	9	0
74	9	0
75	9	0
76	9	0
77	9	0
78	9	0
79	9	0
80	9	0
81	9	0
82	9	0
84	9	0
86	9	0
87	9	0
88	9	0
89	9	0
90	9	0
91	9	0
92	9	0
93	9	0
94	9	0
95	9	0
96	9	0
97	9	0
98	9	0
99	9	0
100	9	0
1	10	0
2	10	0
3	10	0
4	10	0
6	10	0
7	10	0
8	10	0
9	10	0
11	10	0
12	10	0
13	10	0
14	10	0
15	10	0
16	10	0
17	10	0
18	10	0
19	10	0
20	10	0
21	10	0
22	10	0
23	10	0
24	10	0
25	10	0
26	10	0
27	10	0
28	10	0
29	10	0
30	10	0
31	10	0
32	10	0
33	10	0
34	10	0
35	10	0
38	10	0
39	10	0
40	10	0
41	10	0
42	10	0
47	10	0
48	10	0
49	10	0
50	10	0
51	10	0
52	10	0
53	10	0
54	10	0
55	10	0
56	10	0
57	10	0
58	10	0
59	10	0
60	10	0
61	10	0
63	10	0
64	10	0
65	10	0
66	10	0
67	10	0
68	10	0
69	10	0
70	10	0
71	10	0
72	10	0
73	10	0
74	10	0
75	10	0
76	10	0
77	10	0
78	10	0
79	10	0
80	10	0
81	10	0
82	10	0
83	10	0
84	10	0
85	10	0
86	10	0
87	10	0
88	10	0
89	10	0
90	10	0
91	10	0
92	10	0
93	10	0
94	10	0
95	10	0
97	10	0
98	10	0
99	10	0
1	11	0
2	11	0
3	11	0
4	11	0
6	11	0
7	11	0
8	11	0
9	11	0
10	11	0
12	11	0
13	11	0
14	11	0
15	11	0
16	11	0
17	11	0
18	11	0
19	11	0
20	11	0
21	11	0
22	11	0
23	11	0
24	11	0
25	11	0
26	11	0
27	11	0
28	11	0
29	11	0
30	11	0
31	11	0
32	11	0
33	11	0
34	11	0
35	11	0
36	11	0
37	11	0
38	11	0
39	11	0
40	11	0
41	11	0
42	11	0
43	11	0
44	11	0
45	11	0
46	11	0
47	11	0
48	11	0
49	11	0
50	11	0
51	11	0
52	11	0
53	11	0
54	11	0
55	11	0
56	11	0
57	11	0
58	11	0
59	11	0
60	11	0
61	11	0
62	11	0
63	11	0
64	11	0
65	11	0
66	11	0
67	11	0
68	11	0
69	11	0
70	11	0
71	11	0
72	11	0
73	11	0
74	11	0
75	11	0
76	11	0
77	11	0
78	11	0
79	11	0
80	11	0
81	11	0
82	11	0
84	11	0
86	11	0
87	11	0
88	11	0
89	11	0
90	11	0
91	11	0
92	11	0
93	11	0
94	11	0
95	11	0
96	11	0
97	11	0
98	11	0
99	11	0
100	11	0
1	12	0
2	12	0
3	12	0
4	12	0
6	12	0
7	12	0
8	12	0
9	12	0
10	12	0
11	12	0
13	12	0
14	12	0
15	12	0
16	12	0
17	12	0
18	12	0
19	12	0
20	12	0
21	12	0
22	12	0
23	12	0
24	12	0
25	12	0
26	12	0
27	12	0
28	12	0
29	12	0
30	12	0
31	12	0
32	12	0
33	12	0
34	12	0
35	12	0
36	12	0
37	12	0
38	12	0
39	12	0
40	12	0
41	12	0
42	12	0
43	12	0
44	12	0
45	12	0
46	12	0
47	12	0
48	12	0
49	12	0
50	12	0
51	12	0
52	12	0
53	12	0
54	12	0
55	12	0
56	12	0
57	12	0
58	12	0
59	12	0
60	12	0
61	12	0
62	12	0
63	12	0
64	12	0
65	12	0
66	12	0
67	12	0
68	12	0
69	12	0
70	12	0
71	12	0
72	12	0
73	12	0
74	12	0
75	12	0
76	12	0
77	12	0
78	12	0
79	12	0
80	12	0
81	12	0
82	12	0
84	12	0
86	12	0
87	12	0
88	12	0
89	12	0
90	12	0
91	12	0
92	12	0
93	12	0
94	12	0
95	12	0
96	12	0
97	12	0
98	12	0
99	12	0
100	12	0
1	13	0
2	13	0
3	13	0
4	13	0
6	13	0
7	13	0
8	13	0
9	13	0
10	13	0
11	13	0
12	13	0
14	13	0
15	13	0
16	13	0
17	13	0
18	13	0
19	13	0
20	13	0
21	13	0
22	13	0
23	13	0
24	13	0
25	13	0
26	13	0
27	13	0
28	13	0
29	13	0
30	13	0
31	13	0
32	13	0
33	13	0
34	13	0
35	13	0
36	13	0
37	13	0
38	13	0
39	13	0
40	13	0
41	13	0
42	13	0
43	13	0
44	13	0
45	13	0
46	13	0
47	13	0
48	13	0
49	13	0
50	13	0
51	13	0
52	13	0
53	13	0
54	13	0
55	13	0
56	13	0
57	13	0
58	13	0
59	13	0
60	13	0
61	13	0
62	13	0
63	13	0
64	13	0
65	13	0
66	13	0
67	13	0
68	13	0
69	13	0
70	13	0
71	13	0
72	13	0
73	13	0
74	13	0
75	13	0
76	13	0
77	13	0
78	13	0
79	13	0
80	13	0
81	13	0
82	13	0
84	13	0
86	13	0
87	13	0
88	13	0
89	13	0
90	13	0
91	13	0
92	13	0
93	13	0
94	13	0
95	13	0
96	13	0
97	13	0
98	13	0
99	13	0
100	13	0
1	14	0
2	14	0
3	14	0
4	14	0
6	14	0
7	14	0
8	14	0
9	14	0
10	14	0
11	14	0
12	14	0
13	14	0
16	14	0
17	14	0
18	14	0
19	14	0
20	14	0
21	14	0
22	14	0
23	14	0
24	14	0
25	14	0
26	14	0
27	14	0
28	14	0
29	14	0
30	14	0
31	14	0
32	14	0
33	14	0
34	14	0
35	14	0
36	14	0
37	14	0
38	14	0
39	14	0
40	14	0
41	14	0
42	14	0
43	14	0
44	14	0
45	14	0
46	14	0
47	14	0
48	14	0
49	14	0
50	14	0
51	14	0
52	14	0
53	14	0
54	14	0
55	14	0
56	14	0
57	14	0
58	14	0
59	14	0
60	14	0
61	14	0
62	14	0
63	14	0
64	14	0
65	14	0
66	14	0
67	14	0
68	14	0
69	14	0
70	14	0
71	14	0
72	14	0
73	14	0
74	14	0
75	14	0
76	14	0
77	14	0
78	14	0
79	14	0
80	14	0
81	14	0
82	14	0
83	14	0
84	14	0
85	14	0
86	14	0
87	14	0
88	14	0
89	14	0
90	14	0
91	14	0
92	14	0
93	14	0
94	14	0
95	14	0
96	14	0
97	14	0
98	14	0
99	14	0
100	14	0
1	15	0
2	15	0
3	15	0
4	15	0
6	15	0
7	15	0
8	15	0
9	15	0
10	15	0
11	15	0
12	15	0
13	15	0
14	15	0
16	15	0
17	15	0
18	15	0
19	15	0
20	15	0
21	15	0
22	15	0
23	15	0
24	15	0
25	15	0
26	15	0
27	15	0
28	15	0
29	15	0
30	15	0
31	15	0
32	15	0
33	15	0
34	15	0
35	15	0
36	15	0
37	15	0
38	15	0
39	15	0
40	15	0
41	15	0
42	15	0
43	15	0
44	15	0
45	15	0
46	15	0
47	15	0
48	15	0
49	15	0
50	15	0
51	15	0
52	15	0
53	15	0
54	15	0
55	15	0
56	15	0
57	15	0
58	15	0
59	15	0
60	15	0
61	15	0
62	15	0
63	15	0
64	15	0
65	15	0
66	15	0
67	15	0
68	15	0
69	15	0
70	15	0
71	15	0
72	15	0
73	15	0
74	15	0
75	15	0
76	15	0
77	15	0
78	15	0
79	15	0
80	15	0
81	15	0
82	15	0
[truncated: 7,900 more rows]
