# Supplementary material for: Assessment of Network Inference Methods: How to Cope with an Underdetermined Problem
Source: PLoS One. 2014 Mar 6;9(3):e90481. doi: 10.1371/journal.pone.0090481 (PMC3946176; doi:10.1371/journal.pone.0090481)
Supplement: File S1 — MATLAB codes for the new assessment of network inference methods. (ZIP) [file pone.0090481.s001.zip › Siegenthaler_PONE_Code/INPUT/Bounds_Upper/100/GU_Size100_2.txt]

5	1	1
1	2	1
5	2	1
1	3	1
5	3	1
7	3	1
28	3	1
29	3	1
34	3	1
36	3	1
38	3	1
46	3	1
56	3	1
98	3	1
100	3	1
1	4	1
5	4	1
1	5	1
1	6	1
5	6	1
7	6	1
28	6	1
29	6	1
34	6	1
36	6	1
38	6	1
46	6	1
98	6	1
100	6	1
1	7	1
5	7	1
28	7	1
29	7	1
34	7	1
36	7	1
38	7	1
46	7	1
98	7	1
100	7	1
1	8	1
5	8	1
79	8	1
80	8	1
1	9	1
5	9	1
79	9	1
80	9	1
1	10	1
5	10	1
1	11	1
5	11	1
56	11	1
1	12	1
5	12	1
50	12	1
79	12	1
80	12	1
1	13	1
5	13	1
50	13	1
79	13	1
80	13	1
1	14	1
5	14	1
50	14	1
79	14	1
80	14	1
1	15	1
5	15	1
50	15	1
79	15	1
80	15	1
1	16	1
5	16	1
7	16	1
28	16	1
29	16	1
34	16	1
36	16	1
38	16	1
46	16	1
62	16	1
98	16	1
100	16	1
1	17	1
5	17	1
1	18	1
5	18	1
94	18	1
98	18	1
1	19	1
5	19	1
79	19	1
80	19	1
1	20	1
5	20	1
1	21	1
5	21	1
7	21	1
28	21	1
29	21	1
34	21	1
36	21	1
38	21	1
46	21	1
50	21	1
98	21	1
100	21	1
1	22	1
5	22	1
7	22	1
21	22	1
28	22	1
29	22	1
34	22	1
36	22	1
38	22	1
46	22	1
50	22	1
98	22	1
100	22	1
23	24	1
1	25	1
5	25	1
7	25	1
23	25	1
26	25	1
28	25	1
29	25	1
34	25	1
36	25	1
38	25	1
46	25	1
63	25	1
79	25	1
80	25	1
87	25	1
94	25	1
95	25	1
96	25	1
98	25	1
100	25	1
1	26	1
5	26	1
7	26	1
23	26	1
28	26	1
29	26	1
34	26	1
36	26	1
38	26	1
46	26	1
63	26	1
79	26	1
80	26	1
87	26	1
94	26	1
95	26	1
96	26	1
98	26	1
100	26	1
1	27	1
5	27	1
7	27	1
23	27	1
26	27	1
28	27	1
29	27	1
34	27	1
36	27	1
38	27	1
46	27	1
63	27	1
79	27	1
80	27	1
87	27	1
94	27	1
95	27	1
96	27	1
98	27	1
100	27	1
1	29	1
5	29	1
7	29	1
28	29	1
34	29	1
36	29	1
38	29	1
46	29	1
98	29	1
100	29	1
1	31	1
5	31	1
7	31	1
28	31	1
29	31	1
30	31	1
34	31	1
36	31	1
38	31	1
46	31	1
62	31	1
98	31	1
100	31	1
1	33	1
5	33	1
7	33	1
28	33	1
29	33	1
32	33	1
34	33	1
36	33	1
38	33	1
46	33	1
98	33	1
100	33	1
1	35	1
5	35	1
34	35	1
1	36	1
5	36	1
7	36	1
28	36	1
29	36	1
34	36	1
38	36	1
46	36	1
98	36	1
100	36	1
1	37	1
5	37	1
7	37	1
28	37	1
29	37	1
34	37	1
36	37	1
38	37	1
46	37	1
98	37	1
100	37	1
34	38	1
1	39	1
5	39	1
7	39	1
28	39	1
29	39	1
34	39	1
36	39	1
38	39	1
46	39	1
72	39	1
98	39	1
100	39	1
1	40	1
5	40	1
7	40	1
28	40	1
29	40	1
34	40	1
36	40	1
38	40	1
46	40	1
50	40	1
79	40	1
80	40	1
98	40	1
100	40	1
1	41	1
5	41	1
50	41	1
1	42	1
5	42	1
50	42	1
79	42	1
80	42	1
1	43	1
5	43	1
79	43	1
80	43	1
1	44	1
5	44	1
7	44	1
28	44	1
29	44	1
34	44	1
36	44	1
38	44	1
46	44	1
98	44	1
100	44	1
1	45	1
5	45	1
79	45	1
80	45	1
1	46	1
5	46	1
7	46	1
28	46	1
29	46	1
34	46	1
36	46	1
38	46	1
98	46	1
100	46	1
1	47	1
5	47	1
79	47	1
80	47	1
1	48	1
5	48	1
79	48	1
80	48	1
1	49	1
5	49	1
45	49	1
79	49	1
80	49	1
1	50	1
5	50	1
1	51	1
5	51	1
50	51	1
53	51	1
1	52	1
5	52	1
50	52	1
53	52	1
1	53	1
5	53	1
50	53	1
1	54	1
5	54	1
7	54	1
28	54	1
29	54	1
34	54	1
36	54	1
38	54	1
46	54	1
50	54	1
79	54	1
80	54	1
98	54	1
100	54	1
1	55	1
5	55	1
50	55	1
79	55	1
80	55	1
1	56	1
5	56	1
1	57	1
5	57	1
79	57	1
80	57	1
1	58	1
5	58	1
79	58	1
80	58	1
99	58	1
1	59	1
5	59	1
58	59	1
79	59	1
80	59	1
99	59	1
1	60	1
5	60	1
7	60	1
28	60	1
29	60	1
34	60	1
36	60	1
38	60	1
46	60	1
62	60	1
79	60	1
80	60	1
98	60	1
100	60	1
1	61	1
5	61	1
45	61	1
79	61	1
80	61	1
1	62	1
5	62	1
7	62	1
28	62	1
29	62	1
34	62	1
36	62	1
38	62	1
46	62	1
98	62	1
100	62	1
1	63	1
5	63	1
7	63	1
28	63	1
29	63	1
34	63	1
36	63	1
38	63	1
46	63	1
96	63	1
98	63	1
100	63	1
1	64	1
5	64	1
7	64	1
28	64	1
29	64	1
34	64	1
36	64	1
38	64	1
46	64	1
66	64	1
98	64	1
100	64	1
1	65	1
5	65	1
7	65	1
28	65	1
29	65	1
34	65	1
36	65	1
38	65	1
46	65	1
64	65	1
66	65	1
98	65	1
100	65	1
1	66	1
5	66	1
7	66	1
28	66	1
29	66	1
34	66	1
36	66	1
38	66	1
46	66	1
64	66	1
98	66	1
100	66	1
1	67	1
5	67	1
7	67	1
28	67	1
29	67	1
34	67	1
36	67	1
38	67	1
46	67	1
72	67	1
98	67	1
100	67	1
1	68	1
5	68	1
7	68	1
28	68	1
29	68	1
34	68	1
36	68	1
38	68	1
46	68	1
79	68	1
80	68	1
87	68	1
98	68	1
100	68	1
1	69	1
5	69	1
7	69	1
28	69	1
29	69	1
34	69	1
36	69	1
38	69	1
46	69	1
62	69	1
79	69	1
80	69	1
98	69	1
100	69	1
1	70	1
5	70	1
7	70	1
28	70	1
29	70	1
34	70	1
36	70	1
38	70	1
46	70	1
62	70	1
98	70	1
100	70	1
1	71	1
5	71	1
7	71	1
28	71	1
29	71	1
34	71	1
36	71	1
38	71	1
46	71	1
62	71	1
98	71	1
100	71	1
1	72	1
5	72	1
7	72	1
28	72	1
29	72	1
34	72	1
36	72	1
38	72	1
46	72	1
98	72	1
100	72	1
1	73	1
5	73	1
7	73	1
28	73	1
29	73	1
34	73	1
36	73	1
38	73	1
46	73	1
98	73	1
100	73	1
1	74	1
5	74	1
7	74	1
28	74	1
29	74	1
34	74	1
36	74	1
38	74	1
46	74	1
62	74	1
98	74	1
100	74	1
1	75	1
5	75	1
7	75	1
28	75	1
29	75	1
34	75	1
36	75	1
38	75	1
46	75	1
79	75	1
80	75	1
98	75	1
100	75	1
1	76	1
5	76	1
7	76	1
28	76	1
29	76	1
34	76	1
36	76	1
38	76	1
46	76	1
62	76	1
98	76	1
100	76	1
78	77	1
79	77	1
80	77	1
77	78	1
79	78	1
80	78	1
80	79	1
79	80	1
79	81	1
80	81	1
79	82	1
80	82	1
79	83	1
80	83	1
79	84	1
80	84	1
1	85	1
5	85	1
7	85	1
28	85	1
29	85	1
34	85	1
36	85	1
38	85	1
46	85	1
62	85	1
79	85	1
80	85	1
98	85	1
100	85	1
1	86	1
5	86	1
7	86	1
28	86	1
29	86	1
34	86	1
36	86	1
38	86	1
46	86	1
62	86	1
79	86	1
80	86	1
98	86	1
100	86	1
79	87	1
80	87	1
79	88	1
80	88	1
79	89	1
80	89	1
79	90	1
80	90	1
79	91	1
80	91	1
90	91	1
1	92	1
5	92	1
7	92	1
28	92	1
29	92	1
34	92	1
36	92	1
38	92	1
46	92	1
63	92	1
79	92	1
80	92	1
96	92	1
98	92	1
100	92	1
1	93	1
5	93	1
7	93	1
28	93	1
29	93	1
34	93	1
36	93	1
38	93	1
46	93	1
63	93	1
79	93	1
80	93	1
96	93	1
98	93	1
100	93	1
94	95	1
1	97	1
5	97	1
7	97	1
28	97	1
29	97	1
34	97	1
36	97	1
38	97	1
46	97	1
63	97	1
96	97	1
98	97	1
100	97	1
2	1	0
3	1	0
4	1	0
6	1	0
7	1	0
8	1	0
9	1	0
10	1	0
11	1	0
12	1	0
13	1	0
14	1	0
15	1	0
16	1	0
17	1	0
18	1	0
19	1	0
20	1	0
21	1	0
22	1	0
23	1	0
24	1	0
25	1	0
26	1	0
27	1	0
28	1	0
29	1	0
30	1	0
31	1	0
32	1	0
33	1	0
34	1	0
35	1	0
36	1	0
37	1	0
38	1	0
39	1	0
40	1	0
41	1	0
42	1	0
43	1	0
44	1	0
45	1	0
46	1	0
47	1	0
48	1	0
49	1	0
50	1	0
51	1	0
52	1	0
53	1	0
54	1	0
55	1	0
56	1	0
57	1	0
58	1	0
59	1	0
60	1	0
61	1	0
62	1	0
63	1	0
64	1	0
65	1	0
66	1	0
67	1	0
68	1	0
69	1	0
70	1	0
71	1	0
72	1	0
73	1	0
74	1	0
75	1	0
76	1	0
77	1	0
78	1	0
79	1	0
80	1	0
81	1	0
82	1	0
83	1	0
84	1	0
85	1	0
86	1	0
87	1	0
88	1	0
89	1	0
90	1	0
91	1	0
92	1	0
93	1	0
94	1	0
95	1	0
96	1	0
97	1	0
98	1	0
99	1	0
100	1	0
3	2	0
4	2	0
6	2	0
7	2	0
8	2	0
9	2	0
10	2	0
11	2	0
12	2	0
13	2	0
14	2	0
15	2	0
16	2	0
17	2	0
18	2	0
19	2	0
20	2	0
21	2	0
22	2	0
23	2	0
24	2	0
25	2	0
26	2	0
27	2	0
28	2	0
29	2	0
30	2	0
31	2	0
32	2	0
33	2	0
34	2	0
35	2	0
36	2	0
37	2	0
38	2	0
39	2	0
40	2	0
41	2	0
42	2	0
43	2	0
44	2	0
45	2	0
46	2	0
47	2	0
48	2	0
49	2	0
50	2	0
51	2	0
52	2	0
53	2	0
54	2	0
55	2	0
56	2	0
57	2	0
58	2	0
59	2	0
60	2	0
61	2	0
62	2	0
63	2	0
64	2	0
65	2	0
66	2	0
67	2	0
68	2	0
69	2	0
70	2	0
71	2	0
72	2	0
73	2	0
74	2	0
75	2	0
76	2	0
77	2	0
78	2	0
79	2	0
80	2	0
81	2	0
82	2	0
83	2	0
84	2	0
85	2	0
86	2	0
87	2	0
88	2	0
89	2	0
90	2	0
91	2	0
92	2	0
93	2	0
94	2	0
95	2	0
96	2	0
97	2	0
98	2	0
99	2	0
100	2	0
2	3	0
4	3	0
6	3	0
8	3	0
9	3	0
10	3	0
11	3	0
12	3	0
13	3	0
14	3	0
15	3	0
16	3	0
17	3	0
18	3	0
19	3	0
20	3	0
21	3	0
22	3	0
23	3	0
24	3	0
25	3	0
26	3	0
27	3	0
30	3	0
31	3	0
32	3	0
33	3	0
35	3	0
37	3	0
39	3	0
40	3	0
41	3	0
42	3	0
43	3	0
44	3	0
45	3	0
47	3	0
48	3	0
49	3	0
50	3	0
51	3	0
52	3	0
53	3	0
54	3	0
55	3	0
57	3	0
58	3	0
59	3	0
60	3	0
61	3	0
62	3	0
63	3	0
64	3	0
65	3	0
66	3	0
67	3	0
68	3	0
69	3	0
70	3	0
71	3	0
72	3	0
73	3	0
74	3	0
75	3	0
76	3	0
77	3	0
78	3	0
79	3	0
80	3	0
81	3	0
82	3	0
83	3	0
84	3	0
85	3	0
86	3	0
87	3	0
88	3	0
89	3	0
90	3	0
91	3	0
92	3	0
93	3	0
94	3	0
95	3	0
96	3	0
97	3	0
99	3	0
2	4	0
3	4	0
6	4	0
7	4	0
8	4	0
9	4	0
10	4	0
11	4	0
12	4	0
13	4	0
14	4	0
15	4	0
16	4	0
17	4	0
18	4	0
19	4	0
20	4	0
21	4	0
22	4	0
23	4	0
24	4	0
25	4	0
26	4	0
27	4	0
28	4	0
29	4	0
30	4	0
31	4	0
32	4	0
33	4	0
34	4	0
35	4	0
36	4	0
37	4	0
38	4	0
39	4	0
40	4	0
41	4	0
42	4	0
43	4	0
44	4	0
45	4	0
46	4	0
47	4	0
48	4	0
49	4	0
50	4	0
51	4	0
52	4	0
53	4	0
54	4	0
55	4	0
56	4	0
57	4	0
58	4	0
59	4	0
60	4	0
61	4	0
62	4	0
63	4	0
64	4	0
65	4	0
66	4	0
67	4	0
68	4	0
69	4	0
70	4	0
71	4	0
72	4	0
73	4	0
74	4	0
75	4	0
76	4	0
77	4	0
78	4	0
79	4	0
80	4	0
81	4	0
82	4	0
83	4	0
84	4	0
85	4	0
86	4	0
87	4	0
88	4	0
89	4	0
90	4	0
91	4	0
92	4	0
93	4	0
94	4	0
95	4	0
96	4	0
97	4	0
98	4	0
99	4	0
100	4	0
2	5	0
3	5	0
4	5	0
6	5	0
7	5	0
8	5	0
9	5	0
10	5	0
11	5	0
12	5	0
13	5	0
14	5	0
15	5	0
16	5	0
17	5	0
18	5	0
19	5	0
20	5	0
21	5	0
22	5	0
23	5	0
24	5	0
25	5	0
26	5	0
27	5	0
28	5	0
29	5	0
30	5	0
31	5	0
32	5	0
33	5	0
34	5	0
35	5	0
36	5	0
37	5	0
38	5	0
39	5	0
40	5	0
41	5	0
42	5	0
43	5	0
44	5	0
45	5	0
46	5	0
47	5	0
48	5	0
49	5	0
50	5	0
51	5	0
52	5	0
53	5	0
54	5	0
55	5	0
56	5	0
57	5	0
58	5	0
59	5	0
60	5	0
61	5	0
62	5	0
63	5	0
64	5	0
65	5	0
66	5	0
67	5	0
68	5	0
69	5	0
70	5	0
71	5	0
72	5	0
73	5	0
74	5	0
75	5	0
76	5	0
77	5	0
78	5	0
79	5	0
80	5	0
81	5	0
82	5	0
83	5	0
84	5	0
85	5	0
86	5	0
87	5	0
88	5	0
89	5	0
90	5	0
91	5	0
92	5	0
93	5	0
94	5	0
95	5	0
96	5	0
97	5	0
98	5	0
99	5	0
100	5	0
2	6	0
3	6	0
4	6	0
8	6	0
9	6	0
10	6	0
11	6	0
12	6	0
13	6	0
14	6	0
15	6	0
16	6	0
17	6	0
18	6	0
19	6	0
20	6	0
21	6	0
22	6	0
23	6	0
24	6	0
25	6	0
26	6	0
27	6	0
30	6	0
31	6	0
32	6	0
33	6	0
35	6	0
37	6	0
39	6	0
40	6	0
41	6	0
42	6	0
43	6	0
44	6	0
45	6	0
47	6	0
48	6	0
49	6	0
50	6	0
51	6	0
52	6	0
53	6	0
54	6	0
55	6	0
56	6	0
57	6	0
58	6	0
59	6	0
60	6	0
61	6	0
62	6	0
63	6	0
64	6	0
65	6	0
66	6	0
67	6	0
68	6	0
69	6	0
70	6	0
71	6	0
72	6	0
73	6	0
74	6	0
75	6	0
76	6	0
77	6	0
78	6	0
79	6	0
80	6	0
81	6	0
82	6	0
83	6	0
84	6	0
85	6	0
86	6	0
87	6	0
88	6	0
89	6	0
90	6	0
91	6	0
92	6	0
93	6	0
94	6	0
95	6	0
96	6	0
97	6	0
99	6	0
2	7	0
3	7	0
4	7	0
6	7	0
8	7	0
9	7	0
10	7	0
11	7	0
12	7	0
13	7	0
14	7	0
15	7	0
16	7	0
17	7	0
18	7	0
19	7	0
20	7	0
21	7	0
22	7	0
23	7	0
24	7	0
25	7	0
26	7	0
27	7	0
30	7	0
31	7	0
32	7	0
33	7	0
35	7	0
37	7	0
39	7	0
40	7	0
41	7	0
42	7	0
43	7	0
44	7	0
45	7	0
47	7	0
48	7	0
49	7	0
50	7	0
51	7	0
52	7	0
53	7	0
54	7	0
55	7	0
56	7	0
57	7	0
58	7	0
59	7	0
60	7	0
61	7	0
62	7	0
63	7	0
64	7	0
65	7	0
66	7	0
67	7	0
68	7	0
69	7	0
70	7	0
71	7	0
72	7	0
73	7	0
74	7	0
75	7	0
76	7	0
77	7	0
78	7	0
79	7	0
80	7	0
81	7	0
82	7	0
83	7	0
84	7	0
85	7	0
86	7	0
87	7	0
88	7	0
89	7	0
90	7	0
91	7	0
92	7	0
93	7	0
94	7	0
95	7	0
96	7	0
97	7	0
99	7	0
2	8	0
3	8	0
4	8	0
6	8	0
7	8	0
9	8	0
10	8	0
11	8	0
12	8	0
13	8	0
14	8	0
15	8	0
16	8	0
17	8	0
18	8	0
19	8	0
20	8	0
21	8	0
22	8	0
23	8	0
24	8	0
25	8	0
26	8	0
27	8	0
28	8	0
29	8	0
30	8	0
31	8	0
32	8	0
33	8	0
34	8	0
35	8	0
36	8	0
37	8	0
38	8	0
39	8	0
40	8	0
41	8	0
42	8	0
43	8	0
44	8	0
45	8	0
46	8	0
47	8	0
48	8	0
49	8	0
50	8	0
51	8	0
52	8	0
53	8	0
54	8	0
55	8	0
56	8	0
57	8	0
58	8	0
59	8	0
60	8	0
61	8	0
62	8	0
63	8	0
64	8	0
65	8	0
66	8	0
67	8	0
68	8	0
69	8	0
70	8	0
71	8	0
72	8	0
73	8	0
74	8	0
75	8	0
76	8	0
77	8	0
78	8	0
81	8	0
82	8	0
83	8	0
84	8	0
85	8	0
86	8	0
87	8	0
88	8	0
89	8	0
90	8	0
91	8	0
92	8	0
93	8	0
94	8	0
95	8	0
96	8	0
97	8	0
98	8	0
99	8	0
100	8	0
2	9	0
3	9	0
4	9	0
6	9	0
7	9	0
8	9	0
10	9	0
11	9	0
12	9	0
13	9	0
14	9	0
15	9	0
16	9	0
17	9	0
18	9	0
19	9	0
20	9	0
21	9	0
22	9	0
23	9	0
24	9	0
25	9	0
26	9	0
27	9	0
28	9	0
29	9	0
30	9	0
31	9	0
32	9	0
33	9	0
34	9	0
35	9	0
36	9	0
37	9	0
38	9	0
39	9	0
40	9	0
41	9	0
42	9	0
43	9	0
44	9	0
45	9	0
46	9	0
47	9	0
48	9	0
49	9	0
50	9	0
51	9	0
52	9	0
53	9	0
54	9	0
55	9	0
56	9	0
57	9	0
58	9	0
59	9	0
60	9	0
61	9	0
62	9	0
63	9	0
64	9	0
65	9	0
66	9	0
67	9	0
68	9	0
69	9	0
70	9	0
71	9	0
72	9	0
73	9	0
74	9	0
75	9	0
76	9	0
77	9	0
78	9	0
81	9	0
82	9	0
83	9	0
84	9	0
85	9	0
86	9	0
87	9	0
88	9	0
89	9	0
90	9	0
91	9	0
92	9	0
93	9	0
94	9	0
95	9	0
96	9	0
97	9	0
98	9	0
99	9	0
100	9	0
2	10	0
3	10	0
4	10	0
6	10	0
7	10	0
8	10	0
9	10	0
11	10	0
12	10	0
13	10	0
14	10	0
15	10	0
16	10	0
17	10	0
18	10	0
19	10	0
20	10	0
21	10	0
22	10	0
23	10	0
24	10	0
25	10	0
26	10	0
27	10	0
28	10	0
29	10	0
30	10	0
31	10	0
32	10	0
33	10	0
34	10	0
35	10	0
36	10	0
37	10	0
38	10	0
39	10	0
40	10	0
41	10	0
42	10	0
43	10	0
44	10	0
45	10	0
46	10	0
47	10	0
48	10	0
49	10	0
50	10	0
51	10	0
52	10	0
53	10	0
54	10	0
55	10	0
56	10	0
57	10	0
58	10	0
59	10	0
60	10	0
61	10	0
62	10	0
63	10	0
64	10	0
65	10	0
66	10	0
67	10	0
68	10	0
69	10	0
70	10	0
71	10	0
72	10	0
73	10	0
74	10	0
75	10	0
76	10	0
77	10	0
78	10	0
79	10	0
80	10	0
81	10	0
82	10	0
83	10	0
84	10	0
85	10	0
86	10	0
87	10	0
88	10	0
89	10	0
90	10	0
91	10	0
92	10	0
93	10	0
94	10	0
95	10	0
96	10	0
97	10	0
98	10	0
99	10	0
100	10	0
2	11	0
3	11	0
4	11	0
6	11	0
7	11	0
8	11	0
9	11	0
10	11	0
12	11	0
13	11	0
14	11	0
15	11	0
16	11	0
17	11	0
18	11	0
19	11	0
20	11	0
21	11	0
22	11	0
23	11	0
24	11	0
25	11	0
26	11	0
27	11	0
28	11	0
29	11	0
30	11	0
31	11	0
32	11	0
33	11	0
34	11	0
35	11	0
36	11	0
37	11	0
38	11	0
39	11	0
40	11	0
41	11	0
42	11	0
43	11	0
44	11	0
45	11	0
46	11	0
47	11	0
48	11	0
49	11	0
50	11	0
51	11	0
52	11	0
53	11	0
54	11	0
55	11	0
57	11	0
58	11	0
59	11	0
60	11	0
61	11	0
62	11	0
63	11	0
64	11	0
65	11	0
66	11	0
67	11	0
68	11	0
69	11	0
70	11	0
71	11	0
72	11	0
73	11	0
74	11	0
75	11	0
76	11	0
77	11	0
78	11	0
79	11	0
80	11	0
81	11	0
82	11	0
83	11	0
84	11	0
85	11	0
86	11	0
87	11	0
88	11	0
89	11	0
90	11	0
91	11	0
92	11	0
93	11	0
94	11	0
95	11	0
96	11	0
97	11	0
98	11	0
99	11	0
100	11	0
2	12	0
3	12	0
4	12	0
6	12	0
7	12	0
8	12	0
9	12	0
10	12	0
11	12	0
13	12	0
14	12	0
15	12	0
16	12	0
17	12	0
18	12	0
19	12	0
20	12	0
21	12	0
22	12	0
23	12	0
24	12	0
25	12	0
26	12	0
27	12	0
28	12	0
29	12	0
30	12	0
31	12	0
32	12	0
33	12	0
34	12	0
35	12	0
36	12	0
37	12	0
38	12	0
39	12	0
40	12	0
41	12	0
42	12	0
43	12	0
44	12	0
45	12	0
46	12	0
47	12	0
48	12	0
49	12	0
51	12	0
52	12	0
53	12	0
54	12	0
55	12	0
56	12	0
57	12	0
58	12	0
59	12	0
60	12	0
61	12	0
62	12	0
63	12	0
64	12	0
65	12	0
66	12	0
67	12	0
68	12	0
69	12	0
70	12	0
71	12	0
72	12	0
73	12	0
74	12	0
75	12	0
76	12	0
77	12	0
78	12	0
81	12	0
82	12	0
83	12	0
84	12	0
85	12	0
86	12	0
87	12	0
88	12	0
89	12	0
90	12	0
91	12	0
92	12	0
93	12	0
94	12	0
95	12	0
96	12	0
97	12	0
98	12	0
99	12	0
100	12	0
2	13	0
3	13	0
4	13	0
6	13	0
7	13	0
8	13	0
9	13	0
10	13	0
11	13	0
12	13	0
14	13	0
15	13	0
16	13	0
17	13	0
18	13	0
19	13	0
20	13	0
21	13	0
22	13	0
23	13	0
24	13	0
25	13	0
26	13	0
27	13	0
28	13	0
29	13	0
30	13	0
31	13	0
32	13	0
33	13	0
34	13	0
35	13	0
36	13	0
37	13	0
38	13	0
39	13	0
40	13	0
41	13	0
42	13	0
43	13	0
44	13	0
45	13	0
46	13	0
47	13	0
48	13	0
49	13	0
51	13	0
52	13	0
53	13	0
54	13	0
55	13	0
56	13	0
57	13	0
58	13	0
59	13	0
60	13	0
61	13	0
62	13	0
63	13	0
64	13	0
65	13	0
66	13	0
67	13	0
68	13	0
69	13	0
70	13	0
71	13	0
72	13	0
73	13	0
74	13	0
75	13	0
76	13	0
77	13	0
78	13	0
81	13	0
82	13	0
83	13	0
84	13	0
85	13	0
86	13	0
87	13	0
88	13	0
89	13	0
90	13	0
91	13	0
92	13	0
93	13	0
94	13	0
95	13	0
96	13	0
97	13	0
98	13	0
99	13	0
100	13	0
2	14	0
3	14	0
4	14	0
6	14	0
7	14	0
8	14	0
9	14	0
10	14	0
11	14	0
12	14	0
13	14	0
15	14	0
16	14	0
17	14	0
18	14	0
19	14	0
20	14	0
21	14	0
22	14	0
23	14	0
24	14	0
25	14	0
26	14	0
27	14	0
28	14	0
29	14	0
30	14	0
31	14	0
32	14	0
33	14	0
34	14	0
35	14	0
36	14	0
37	14	0
38	14	0
39	14	0
40	14	0
41	14	0
42	14	0
43	14	0
44	14	0
45	14	0
46	14	0
47	14	0
48	14	0
49	14	0
51	14	0
52	14	0
53	14	0
54	14	0
55	14	0
56	14	0
57	14	0
58	14	0
59	14	0
60	14	0
61	14	0
62	14	0
63	14	0
64	14	0
65	14	0
66	14	0
67	14	0
68	14	0
69	14	0
70	14	0
71	14	0
72	14	0
73	14	0
74	14	0
75	14	0
76	14	0
77	14	0
78	14	0
81	14	0
82	14	0
83	14	0
84	14	0
85	14	0
86	14	0
87	14	0
88	14	0
89	14	0
90	14	0
91	14	0
92	14	0
93	14	0
94	14	0
95	14	0
96	14	0
97	14	0
98	14	0
99	14	0
100	14	0
2	15	0
3	15	0
4	15	0
6	15	0
7	15	0
8	15	0
9	15	0
10	15	0
11	15	0
12	15	0
13	15	0
14	15	0
16	15	0
17	15	0
[truncated: 7,900 more rows]
