# Supplementary material for: Assessment of Network Inference Methods: How to Cope with an Underdetermined Problem
Source: PLoS One. 2014 Mar 6;9(3):e90481. doi: 10.1371/journal.pone.0090481 (PMC3946176; doi:10.1371/journal.pone.0090481)
Supplement: File S1 — MATLAB codes for the new assessment of network inference methods. (ZIP) [file pone.0090481.s001.zip › Siegenthaler_PONE_Code/INPUT/Bounds_Upper/100/GU_Size100_3.txt]

6	1	1
9	1	1
11	1	1
18	1	1
21	1	1
29	1	1
32	1	1
33	1	1
34	1	1
37	1	1
38	1	1
40	1	1
41	1	1
42	1	1
48	1	1
49	1	1
53	1	1
54	1	1
55	1	1
71	1	1
74	1	1
78	1	1
79	1	1
92	1	1
96	1	1
97	1	1
1	2	1
6	2	1
9	2	1
11	2	1
18	2	1
21	2	1
29	2	1
32	2	1
33	2	1
34	2	1
37	2	1
38	2	1
40	2	1
41	2	1
42	2	1
48	2	1
49	2	1
53	2	1
54	2	1
55	2	1
69	2	1
71	2	1
74	2	1
78	2	1
79	2	1
92	2	1
96	2	1
97	2	1
1	3	1
6	3	1
9	3	1
11	3	1
18	3	1
21	3	1
29	3	1
32	3	1
33	3	1
34	3	1
37	3	1
38	3	1
40	3	1
41	3	1
42	3	1
48	3	1
49	3	1
53	3	1
54	3	1
55	3	1
71	3	1
74	3	1
78	3	1
79	3	1
92	3	1
96	3	1
97	3	1
1	4	1
6	4	1
9	4	1
11	4	1
18	4	1
21	4	1
29	4	1
32	4	1
33	4	1
34	4	1
37	4	1
38	4	1
40	4	1
41	4	1
42	4	1
48	4	1
49	4	1
53	4	1
54	4	1
55	4	1
71	4	1
74	4	1
78	4	1
79	4	1
92	4	1
96	4	1
97	4	1
1	5	1
6	5	1
9	5	1
11	5	1
18	5	1
21	5	1
22	5	1
29	5	1
32	5	1
33	5	1
34	5	1
37	5	1
38	5	1
40	5	1
41	5	1
42	5	1
48	5	1
49	5	1
53	5	1
54	5	1
55	5	1
71	5	1
74	5	1
78	5	1
79	5	1
92	5	1
96	5	1
97	5	1
1	6	1
9	6	1
11	6	1
18	6	1
21	6	1
29	6	1
32	6	1
33	6	1
34	6	1
37	6	1
38	6	1
40	6	1
41	6	1
42	6	1
48	6	1
49	6	1
53	6	1
54	6	1
55	6	1
71	6	1
74	6	1
78	6	1
79	6	1
92	6	1
96	6	1
97	6	1
1	7	1
6	7	1
9	7	1
11	7	1
18	7	1
21	7	1
29	7	1
32	7	1
33	7	1
34	7	1
37	7	1
38	7	1
40	7	1
41	7	1
42	7	1
48	7	1
49	7	1
53	7	1
54	7	1
55	7	1
69	7	1
71	7	1
74	7	1
78	7	1
79	7	1
92	7	1
96	7	1
97	7	1
1	8	1
6	8	1
9	8	1
11	8	1
18	8	1
21	8	1
29	8	1
32	8	1
33	8	1
34	8	1
37	8	1
38	8	1
40	8	1
41	8	1
42	8	1
48	8	1
49	8	1
53	8	1
54	8	1
55	8	1
65	8	1
71	8	1
74	8	1
78	8	1
79	8	1
92	8	1
96	8	1
97	8	1
1	9	1
6	9	1
11	9	1
18	9	1
21	9	1
29	9	1
32	9	1
33	9	1
34	9	1
37	9	1
38	9	1
40	9	1
41	9	1
42	9	1
48	9	1
49	9	1
53	9	1
54	9	1
55	9	1
71	9	1
74	9	1
78	9	1
79	9	1
92	9	1
96	9	1
97	9	1
1	10	1
6	10	1
9	10	1
11	10	1
18	10	1
21	10	1
29	10	1
32	10	1
33	10	1
34	10	1
37	10	1
38	10	1
40	10	1
41	10	1
42	10	1
48	10	1
49	10	1
53	10	1
54	10	1
55	10	1
69	10	1
71	10	1
74	10	1
78	10	1
79	10	1
92	10	1
96	10	1
97	10	1
1	11	1
6	11	1
9	11	1
18	11	1
21	11	1
29	11	1
32	11	1
33	11	1
34	11	1
37	11	1
38	11	1
40	11	1
41	11	1
42	11	1
48	11	1
49	11	1
53	11	1
54	11	1
55	11	1
71	11	1
74	11	1
78	11	1
79	11	1
92	11	1
96	11	1
97	11	1
1	12	1
6	12	1
9	12	1
11	12	1
18	12	1
21	12	1
29	12	1
32	12	1
33	12	1
34	12	1
37	12	1
38	12	1
40	12	1
41	12	1
42	12	1
48	12	1
49	12	1
53	12	1
54	12	1
55	12	1
71	12	1
74	12	1
78	12	1
79	12	1
92	12	1
96	12	1
97	12	1
1	13	1
6	13	1
9	13	1
11	13	1
18	13	1
21	13	1
29	13	1
32	13	1
33	13	1
34	13	1
37	13	1
38	13	1
40	13	1
41	13	1
42	13	1
48	13	1
49	13	1
53	13	1
54	13	1
55	13	1
71	13	1
74	13	1
78	13	1
79	13	1
92	13	1
96	13	1
97	13	1
1	14	1
6	14	1
9	14	1
11	14	1
18	14	1
21	14	1
29	14	1
32	14	1
33	14	1
34	14	1
37	14	1
38	14	1
40	14	1
41	14	1
42	14	1
48	14	1
49	14	1
53	14	1
54	14	1
55	14	1
71	14	1
74	14	1
78	14	1
79	14	1
92	14	1
96	14	1
97	14	1
1	15	1
6	15	1
9	15	1
11	15	1
18	15	1
21	15	1
29	15	1
32	15	1
33	15	1
34	15	1
37	15	1
38	15	1
40	15	1
41	15	1
42	15	1
44	15	1
48	15	1
49	15	1
53	15	1
54	15	1
55	15	1
71	15	1
74	15	1
78	15	1
79	15	1
92	15	1
96	15	1
97	15	1
1	16	1
6	16	1
9	16	1
11	16	1
18	16	1
21	16	1
29	16	1
32	16	1
33	16	1
34	16	1
37	16	1
38	16	1
40	16	1
41	16	1
42	16	1
48	16	1
49	16	1
53	16	1
54	16	1
55	16	1
65	16	1
71	16	1
74	16	1
78	16	1
79	16	1
92	16	1
96	16	1
97	16	1
1	17	1
6	17	1
9	17	1
11	17	1
16	17	1
18	17	1
21	17	1
29	17	1
32	17	1
33	17	1
34	17	1
37	17	1
38	17	1
40	17	1
41	17	1
42	17	1
48	17	1
49	17	1
53	17	1
54	17	1
55	17	1
65	17	1
71	17	1
74	17	1
78	17	1
79	17	1
92	17	1
96	17	1
97	17	1
1	18	1
6	18	1
9	18	1
11	18	1
21	18	1
29	18	1
32	18	1
33	18	1
34	18	1
37	18	1
38	18	1
40	18	1
41	18	1
42	18	1
48	18	1
49	18	1
53	18	1
54	18	1
55	18	1
71	18	1
74	18	1
78	18	1
79	18	1
92	18	1
96	18	1
97	18	1
1	19	1
6	19	1
9	19	1
11	19	1
18	19	1
21	19	1
29	19	1
32	19	1
33	19	1
34	19	1
37	19	1
38	19	1
40	19	1
41	19	1
42	19	1
48	19	1
49	19	1
53	19	1
54	19	1
55	19	1
71	19	1
74	19	1
78	19	1
79	19	1
92	19	1
96	19	1
97	19	1
1	20	1
6	20	1
9	20	1
11	20	1
18	20	1
21	20	1
29	20	1
32	20	1
33	20	1
34	20	1
37	20	1
38	20	1
40	20	1
41	20	1
42	20	1
48	20	1
49	20	1
53	20	1
54	20	1
55	20	1
71	20	1
74	20	1
78	20	1
79	20	1
92	20	1
96	20	1
97	20	1
1	21	1
6	21	1
9	21	1
11	21	1
18	21	1
29	21	1
32	21	1
33	21	1
34	21	1
37	21	1
38	21	1
40	21	1
41	21	1
42	21	1
48	21	1
49	21	1
53	21	1
54	21	1
55	21	1
71	21	1
74	21	1
78	21	1
79	21	1
92	21	1
96	21	1
97	21	1
1	23	1
6	23	1
9	23	1
11	23	1
18	23	1
21	23	1
22	23	1
29	23	1
32	23	1
33	23	1
34	23	1
37	23	1
38	23	1
40	23	1
41	23	1
42	23	1
48	23	1
49	23	1
53	23	1
54	23	1
55	23	1
71	23	1
74	23	1
78	23	1
79	23	1
92	23	1
96	23	1
97	23	1
1	24	1
6	24	1
9	24	1
11	24	1
12	24	1
18	24	1
21	24	1
26	24	1
29	24	1
32	24	1
33	24	1
34	24	1
37	24	1
38	24	1
40	24	1
41	24	1
42	24	1
48	24	1
49	24	1
53	24	1
54	24	1
55	24	1
71	24	1
74	24	1
78	24	1
79	24	1
92	24	1
96	24	1
97	24	1
1	25	1
6	25	1
9	25	1
11	25	1
12	25	1
18	25	1
21	25	1
24	25	1
26	25	1
29	25	1
32	25	1
33	25	1
34	25	1
37	25	1
38	25	1
40	25	1
41	25	1
42	25	1
48	25	1
49	25	1
53	25	1
54	25	1
55	25	1
71	25	1
74	25	1
78	25	1
79	25	1
92	25	1
96	25	1
97	25	1
1	26	1
6	26	1
9	26	1
11	26	1
12	26	1
18	26	1
21	26	1
29	26	1
32	26	1
33	26	1
34	26	1
37	26	1
38	26	1
40	26	1
41	26	1
42	26	1
48	26	1
49	26	1
53	26	1
54	26	1
55	26	1
71	26	1
74	26	1
78	26	1
79	26	1
92	26	1
96	26	1
97	26	1
1	27	1
6	27	1
9	27	1
11	27	1
12	27	1
18	27	1
21	27	1
26	27	1
29	27	1
32	27	1
33	27	1
34	27	1
37	27	1
38	27	1
40	27	1
41	27	1
42	27	1
48	27	1
49	27	1
53	27	1
54	27	1
55	27	1
58	27	1
71	27	1
73	27	1
74	27	1
78	27	1
79	27	1
92	27	1
96	27	1
97	27	1
1	28	1
6	28	1
9	28	1
11	28	1
12	28	1
18	28	1
21	28	1
26	28	1
29	28	1
32	28	1
33	28	1
34	28	1
37	28	1
38	28	1
40	28	1
41	28	1
42	28	1
48	28	1
49	28	1
53	28	1
54	28	1
55	28	1
71	28	1
74	28	1
78	28	1
79	28	1
92	28	1
96	28	1
97	28	1
1	29	1
6	29	1
9	29	1
11	29	1
18	29	1
21	29	1
32	29	1
33	29	1
34	29	1
37	29	1
38	29	1
40	29	1
41	29	1
42	29	1
48	29	1
49	29	1
53	29	1
54	29	1
55	29	1
71	29	1
74	29	1
78	29	1
79	29	1
92	29	1
96	29	1
97	29	1
1	30	1
6	30	1
9	30	1
11	30	1
18	30	1
21	30	1
29	30	1
32	30	1
33	30	1
34	30	1
37	30	1
38	30	1
40	30	1
41	30	1
42	30	1
48	30	1
49	30	1
53	30	1
54	30	1
55	30	1
71	30	1
74	30	1
78	30	1
79	30	1
92	30	1
96	30	1
97	30	1
1	31	1
6	31	1
9	31	1
11	31	1
18	31	1
21	31	1
29	31	1
32	31	1
33	31	1
34	31	1
37	31	1
38	31	1
40	31	1
41	31	1
42	31	1
48	31	1
49	31	1
53	31	1
54	31	1
55	31	1
71	31	1
74	31	1
78	31	1
79	31	1
92	31	1
96	31	1
97	31	1
1	32	1
6	32	1
9	32	1
11	32	1
18	32	1
21	32	1
29	32	1
33	32	1
34	32	1
37	32	1
38	32	1
40	32	1
41	32	1
42	32	1
48	32	1
49	32	1
53	32	1
54	32	1
55	32	1
71	32	1
74	32	1
78	32	1
79	32	1
92	32	1
96	32	1
97	32	1
1	33	1
6	33	1
9	33	1
11	33	1
18	33	1
21	33	1
29	33	1
32	33	1
34	33	1
37	33	1
38	33	1
40	33	1
41	33	1
42	33	1
48	33	1
49	33	1
53	33	1
54	33	1
55	33	1
71	33	1
74	33	1
78	33	1
79	33	1
92	33	1
96	33	1
97	33	1
1	34	1
6	34	1
9	34	1
11	34	1
18	34	1
21	34	1
29	34	1
32	34	1
33	34	1
37	34	1
38	34	1
40	34	1
41	34	1
42	34	1
48	34	1
49	34	1
53	34	1
54	34	1
55	34	1
71	34	1
74	34	1
78	34	1
79	34	1
92	34	1
96	34	1
97	34	1
1	35	1
6	35	1
9	35	1
11	35	1
18	35	1
21	35	1
29	35	1
32	35	1
33	35	1
34	35	1
37	35	1
38	35	1
40	35	1
41	35	1
42	35	1
48	35	1
49	35	1
53	35	1
54	35	1
55	35	1
58	35	1
71	35	1
74	35	1
78	35	1
79	35	1
92	35	1
96	35	1
97	35	1
1	36	1
6	36	1
9	36	1
11	36	1
18	36	1
21	36	1
29	36	1
32	36	1
33	36	1
34	36	1
37	36	1
38	36	1
40	36	1
41	36	1
42	36	1
48	36	1
49	36	1
53	36	1
54	36	1
55	36	1
71	36	1
74	36	1
78	36	1
79	36	1
92	36	1
96	36	1
97	36	1
1	37	1
6	37	1
9	37	1
11	37	1
18	37	1
21	37	1
29	37	1
32	37	1
33	37	1
34	37	1
38	37	1
40	37	1
41	37	1
42	37	1
48	37	1
49	37	1
53	37	1
54	37	1
55	37	1
71	37	1
74	37	1
78	37	1
79	37	1
92	37	1
96	37	1
97	37	1
1	38	1
6	38	1
9	38	1
11	38	1
18	38	1
21	38	1
29	38	1
32	38	1
33	38	1
34	38	1
37	38	1
40	38	1
41	38	1
42	38	1
48	38	1
49	38	1
53	38	1
54	38	1
55	38	1
71	38	1
74	38	1
78	38	1
79	38	1
92	38	1
96	38	1
97	38	1
1	39	1
6	39	1
9	39	1
11	39	1
18	39	1
21	39	1
29	39	1
32	39	1
33	39	1
34	39	1
37	39	1
38	39	1
40	39	1
41	39	1
42	39	1
48	39	1
49	39	1
52	39	1
53	39	1
54	39	1
55	39	1
71	39	1
74	39	1
78	39	1
79	39	1
92	39	1
96	39	1
97	39	1
1	40	1
6	40	1
9	40	1
11	40	1
18	40	1
21	40	1
29	40	1
32	40	1
33	40	1
34	40	1
37	40	1
38	40	1
41	40	1
42	40	1
48	40	1
49	40	1
53	40	1
54	40	1
55	40	1
71	40	1
74	40	1
78	40	1
79	40	1
92	40	1
96	40	1
97	40	1
1	41	1
6	41	1
9	41	1
11	41	1
18	41	1
21	41	1
29	41	1
32	41	1
33	41	1
34	41	1
37	41	1
38	41	1
40	41	1
42	41	1
48	41	1
49	41	1
53	41	1
54	41	1
55	41	1
71	41	1
74	41	1
78	41	1
79	41	1
92	41	1
96	41	1
97	41	1
1	42	1
6	42	1
9	42	1
11	42	1
18	42	1
21	42	1
29	42	1
32	42	1
33	42	1
34	42	1
37	42	1
38	42	1
40	42	1
41	42	1
48	42	1
49	42	1
53	42	1
54	42	1
55	42	1
71	42	1
74	42	1
78	42	1
79	42	1
92	42	1
96	42	1
97	42	1
1	43	1
2	43	1
6	43	1
9	43	1
11	43	1
18	43	1
21	43	1
29	43	1
32	43	1
33	43	1
34	43	1
37	43	1
38	43	1
40	43	1
41	43	1
42	43	1
48	43	1
49	43	1
53	43	1
54	43	1
55	43	1
69	43	1
71	43	1
74	43	1
78	43	1
79	43	1
92	43	1
96	43	1
97	43	1
97	44	1
1	45	1
6	45	1
9	45	1
11	45	1
12	45	1
18	45	1
21	45	1
29	45	1
32	45	1
33	45	1
34	45	1
37	45	1
38	45	1
39	45	1
40	45	1
41	45	1
42	45	1
48	45	1
49	45	1
52	45	1
53	45	1
54	45	1
55	45	1
71	45	1
74	45	1
78	45	1
79	45	1
92	45	1
96	45	1
97	45	1
1	46	1
6	46	1
9	46	1
11	46	1
18	46	1
21	46	1
29	46	1
32	46	1
33	46	1
34	46	1
37	46	1
38	46	1
39	46	1
40	46	1
41	46	1
42	46	1
48	46	1
49	46	1
52	46	1
53	46	1
54	46	1
55	46	1
71	46	1
74	46	1
78	46	1
79	46	1
92	46	1
96	46	1
97	46	1
1	47	1
6	47	1
9	47	1
11	47	1
18	47	1
21	47	1
29	47	1
32	47	1
33	47	1
34	47	1
37	47	1
38	47	1
40	47	1
41	47	1
42	47	1
48	47	1
49	47	1
53	47	1
54	47	1
55	47	1
71	47	1
74	47	1
78	47	1
79	47	1
92	47	1
96	47	1
97	47	1
1	48	1
6	48	1
9	48	1
11	48	1
18	48	1
21	48	1
29	48	1
32	48	1
33	48	1
34	48	1
37	48	1
38	48	1
40	48	1
41	48	1
42	48	1
49	48	1
53	48	1
54	48	1
55	48	1
71	48	1
74	48	1
78	48	1
79	48	1
92	48	1
96	48	1
97	48	1
1	49	1
6	49	1
9	49	1
11	49	1
18	49	1
21	49	1
29	49	1
32	49	1
33	49	1
34	49	1
37	49	1
38	49	1
40	49	1
41	49	1
42	49	1
48	49	1
53	49	1
54	49	1
55	49	1
71	49	1
74	49	1
78	49	1
79	49	1
92	49	1
96	49	1
97	49	1
1	50	1
6	50	1
9	50	1
11	50	1
18	50	1
21	50	1
29	50	1
32	50	1
33	50	1
34	50	1
37	50	1
38	50	1
40	50	1
41	50	1
42	50	1
48	50	1
49	50	1
53	50	1
54	50	1
55	50	1
71	50	1
74	50	1
78	50	1
79	50	1
92	50	1
96	50	1
97	50	1
1	51	1
6	51	1
9	51	1
11	51	1
18	51	1
21	51	1
29	51	1
32	51	1
33	51	1
34	51	1
37	51	1
38	51	1
40	51	1
41	51	1
42	51	1
48	51	1
49	51	1
53	51	1
54	51	1
55	51	1
71	51	1
74	51	1
78	51	1
79	51	1
92	51	1
96	51	1
97	51	1
1	52	1
6	52	1
9	52	1
11	52	1
18	52	1
21	52	1
29	52	1
32	52	1
33	52	1
34	52	1
37	52	1
38	52	1
40	52	1
41	52	1
42	52	1
48	52	1
49	52	1
53	52	1
54	52	1
55	52	1
71	52	1
74	52	1
78	52	1
79	52	1
92	52	1
96	52	1
97	52	1
1	53	1
6	53	1
9	53	1
11	53	1
18	53	1
21	53	1
29	53	1
32	53	1
33	53	1
34	53	1
37	53	1
38	53	1
40	53	1
41	53	1
42	53	1
48	53	1
49	53	1
54	53	1
55	53	1
71	53	1
74	53	1
78	53	1
79	53	1
92	53	1
96	53	1
97	53	1
1	54	1
6	54	1
9	54	1
11	54	1
18	54	1
21	54	1
29	54	1
32	54	1
33	54	1
34	54	1
37	54	1
38	54	1
40	54	1
41	54	1
42	54	1
48	54	1
49	54	1
53	54	1
55	54	1
71	54	1
74	54	1
78	54	1
79	54	1
92	54	1
96	54	1
97	54	1
1	55	1
6	55	1
9	55	1
11	55	1
18	55	1
21	55	1
29	55	1
32	55	1
33	55	1
34	55	1
37	55	1
38	55	1
40	55	1
41	55	1
42	55	1
48	55	1
49	55	1
53	55	1
54	55	1
71	55	1
74	55	1
78	55	1
79	55	1
92	55	1
96	55	1
97	55	1
1	56	1
6	56	1
9	56	1
11	56	1
18	56	1
21	56	1
29	56	1
32	56	1
33	56	1
34	56	1
37	56	1
38	56	1
40	56	1
41	56	1
42	56	1
48	56	1
49	56	1
53	56	1
54	56	1
55	56	1
71	56	1
74	56	1
78	56	1
79	56	1
92	56	1
96	56	1
97	56	1
1	57	1
6	57	1
9	57	1
11	57	1
18	57	1
21	57	1
29	57	1
32	57	1
33	57	1
34	57	1
37	57	1
38	57	1
40	57	1
41	57	1
42	57	1
48	57	1
49	57	1
52	57	1
53	57	1
54	57	1
55	57	1
65	57	1
71	57	1
74	57	1
78	57	1
79	57	1
92	57	1
96	57	1
97	57	1
1	58	1
6	58	1
9	58	1
11	58	1
18	58	1
21	58	1
29	58	1
32	58	1
33	58	1
34	58	1
37	58	1
38	58	1
40	58	1
41	58	1
42	58	1
48	58	1
49	58	1
53	58	1
54	58	1
55	58	1
71	58	1
74	58	1
78	58	1
79	58	1
92	58	1
96	58	1
97	58	1
1	59	1
6	59	1
9	59	1
11	59	1
18	59	1
21	59	1
29	59	1
32	59	1
33	59	1
34	59	1
37	59	1
38	59	1
40	59	1
41	59	1
42	59	1
48	59	1
49	59	1
53	59	1
54	59	1
55	59	1
71	59	1
74	59	1
78	59	1
79	59	1
92	59	1
96	59	1
97	59	1
1	60	1
6	60	1
9	60	1
11	60	1
18	60	1
21	60	1
29	60	1
32	60	1
33	60	1
34	60	1
37	60	1
38	60	1
40	60	1
41	60	1
42	60	1
48	60	1
49	60	1
53	60	1
54	60	1
55	60	1
71	60	1
74	60	1
78	60	1
79	60	1
92	60	1
96	60	1
97	60	1
1	61	1
6	61	1
9	61	1
11	61	1
18	61	1
21	61	1
29	61	1
32	61	1
33	61	1
34	61	1
37	61	1
38	61	1
40	61	1
41	61	1
42	61	1
48	61	1
49	61	1
53	61	1
54	61	1
55	61	1
71	61	1
74	61	1
78	61	1
79	61	1
92	61	1
96	61	1
97	61	1
1	62	1
6	62	1
9	62	1
11	62	1
18	62	1
21	62	1
29	62	1
32	62	1
33	62	1
34	62	1
37	62	1
38	62	1
40	62	1
41	62	1
42	62	1
48	62	1
49	62	1
53	62	1
54	62	1
55	62	1
71	62	1
74	62	1
78	62	1
79	62	1
92	62	1
96	62	1
97	62	1
1	63	1
6	63	1
9	63	1
11	63	1
18	63	1
21	63	1
29	63	1
32	63	1
33	63	1
34	63	1
37	63	1
38	63	1
40	63	1
41	63	1
42	63	1
48	63	1
49	63	1
53	63	1
54	63	1
55	63	1
71	63	1
74	63	1
78	63	1
79	63	1
92	63	1
96	63	1
97	63	1
1	64	1
6	64	1
9	64	1
11	64	1
12	64	1
18	64	1
21	64	1
29	64	1
32	64	1
33	64	1
34	64	1
37	64	1
38	64	1
40	64	1
41	64	1
42	64	1
48	64	1
49	64	1
53	64	1
54	64	1
55	64	1
71	64	1
74	64	1
78	64	1
79	64	1
92	64	1
96	64	1
97	64	1
1	66	1
6	66	1
9	66	1
11	66	1
18	66	1
21	66	1
29	66	1
32	66	1
33	66	1
34	66	1
37	66	1
38	66	1
40	66	1
41	66	1
42	66	1
48	66	1
49	66	1
53	66	1
54	66	1
55	66	1
71	66	1
74	66	1
78	66	1
79	66	1
92	66	1
96	66	1
97	66	1
1	67	1
6	67	1
9	67	1
11	67	1
18	67	1
21	67	1
29	67	1
32	67	1
33	67	1
34	67	1
37	67	1
38	67	1
40	67	1
41	67	1
42	67	1
48	67	1
49	67	1
53	67	1
54	67	1
55	67	1
71	67	1
74	67	1
78	67	1
79	67	1
92	67	1
96	67	1
97	67	1
1	68	1
6	68	1
9	68	1
11	68	1
18	68	1
21	68	1
29	68	1
32	68	1
33	68	1
34	68	1
37	68	1
38	68	1
40	68	1
41	68	1
42	68	1
48	68	1
49	68	1
53	68	1
54	68	1
55	68	1
71	68	1
74	68	1
78	68	1
79	68	1
92	68	1
96	68	1
97	68	1
69	70	1
1	71	1
6	71	1
9	71	1
11	71	1
18	71	1
21	71	1
29	71	1
32	71	1
33	71	1
34	71	1
37	71	1
38	71	1
40	71	1
41	71	1
42	71	1
48	71	1
49	71	1
53	71	1
54	71	1
55	71	1
74	71	1
78	71	1
79	71	1
92	71	1
96	71	1
97	71	1
1	72	1
6	72	1
9	72	1
11	72	1
18	72	1
21	72	1
29	72	1
32	72	1
33	72	1
34	72	1
37	72	1
38	72	1
40	72	1
41	72	1
42	72	1
48	72	1
49	72	1
53	72	1
54	72	1
55	72	1
71	72	1
74	72	1
78	72	1
79	72	1
92	72	1
96	72	1
97	72	1
1	75	1
6	75	1
9	75	1
11	75	1
18	75	1
21	75	1
29	75	1
32	75	1
33	75	1
34	75	1
37	75	1
38	75	1
40	75	1
41	75	1
42	75	1
48	75	1
49	75	1
53	75	1
54	75	1
55	75	1
71	75	1
74	75	1
78	75	1
79	75	1
92	75	1
96	75	1
97	75	1
74	76	1
1	77	1
6	77	1
9	77	1
11	77	1
18	77	1
21	77	1
29	77	1
32	77	1
33	77	1
34	77	1
37	77	1
38	77	1
40	77	1
41	77	1
42	77	1
48	77	1
49	77	1
53	77	1
54	77	1
55	77	1
71	77	1
74	77	1
78	77	1
79	77	1
92	77	1
96	77	1
97	77	1
1	78	1
6	78	1
9	78	1
11	78	1
18	78	1
21	78	1
29	78	1
32	78	1
33	78	1
34	78	1
37	78	1
38	78	1
40	78	1
41	78	1
42	78	1
48	78	1
49	78	1
53	78	1
54	78	1
55	78	1
71	78	1
74	78	1
79	78	1
92	78	1
96	78	1
97	78	1
1	80	1
6	80	1
9	80	1
11	80	1
18	80	1
21	80	1
22	80	1
23	80	1
29	80	1
32	80	1
33	80	1
34	80	1
37	80	1
38	80	1
40	80	1
41	80	1
42	80	1
48	80	1
49	80	1
53	80	1
54	80	1
55	80	1
71	80	1
74	80	1
78	80	1
79	80	1
92	80	1
96	80	1
97	80	1
1	81	1
6	81	1
9	81	1
11	81	1
18	81	1
21	81	1
22	81	1
23	81	1
29	81	1
32	81	1
33	81	1
34	81	1
37	81	1
38	81	1
40	81	1
41	81	1
42	81	1
48	81	1
49	81	1
53	81	1
54	81	1
55	81	1
71	81	1
74	81	1
78	81	1
79	81	1
92	81	1
96	81	1
97	81	1
1	82	1
6	82	1
9	82	1
11	82	1
18	82	1
21	82	1
22	82	1
23	82	1
29	82	1
32	82	1
33	82	1
34	82	1
37	82	1
38	82	1
40	82	1
41	82	1
42	82	1
48	82	1
49	82	1
53	82	1
54	82	1
55	82	1
71	82	1
74	82	1
78	82	1
79	82	1
92	82	1
96	82	1
97	82	1
1	83	1
4	83	1
6	83	1
9	83	1
11	83	1
18	83	1
21	83	1
29	83	1
[truncated: 7,900 more rows]
