# Supplementary material for: Assessment of Network Inference Methods: How to Cope with an Underdetermined Problem
Source: PLoS One. 2014 Mar 6;9(3):e90481. doi: 10.1371/journal.pone.0090481 (PMC3946176; doi:10.1371/journal.pone.0090481)
Supplement: File S1 — MATLAB codes for the new assessment of network inference methods. (ZIP) [file pone.0090481.s001.zip › Siegenthaler_PONE_Code/INPUT/Bounds_Upper/100/GU_Size100_4.txt]

3	1	1
10	1	1
13	1	1
18	1	1
28	1	1
31	1	1
33	1	1
38	1	1
40	1	1
45	1	1
46	1	1
49	1	1
52	1	1
56	1	1
64	1	1
65	1	1
72	1	1
73	1	1
76	1	1
78	1	1
82	1	1
85	1	1
92	1	1
94	1	1
99	1	1
1	2	1
3	2	1
10	2	1
13	2	1
18	2	1
28	2	1
31	2	1
33	2	1
38	2	1
40	2	1
45	2	1
46	2	1
49	2	1
52	2	1
56	2	1
64	2	1
65	2	1
72	2	1
73	2	1
76	2	1
78	2	1
82	2	1
85	2	1
92	2	1
94	2	1
97	2	1
99	2	1
1	3	1
10	3	1
13	3	1
18	3	1
28	3	1
31	3	1
33	3	1
38	3	1
40	3	1
45	3	1
46	3	1
49	3	1
52	3	1
56	3	1
64	3	1
65	3	1
72	3	1
73	3	1
76	3	1
78	3	1
82	3	1
85	3	1
92	3	1
94	3	1
99	3	1
1	4	1
3	4	1
10	4	1
13	4	1
18	4	1
28	4	1
31	4	1
33	4	1
38	4	1
40	4	1
45	4	1
46	4	1
49	4	1
52	4	1
56	4	1
64	4	1
65	4	1
72	4	1
73	4	1
76	4	1
78	4	1
82	4	1
85	4	1
92	4	1
94	4	1
99	4	1
1	5	1
3	5	1
10	5	1
13	5	1
18	5	1
28	5	1
31	5	1
33	5	1
38	5	1
40	5	1
45	5	1
46	5	1
49	5	1
52	5	1
56	5	1
64	5	1
65	5	1
72	5	1
73	5	1
76	5	1
78	5	1
82	5	1
85	5	1
92	5	1
94	5	1
99	5	1
1	6	1
3	6	1
10	6	1
13	6	1
18	6	1
28	6	1
31	6	1
33	6	1
38	6	1
40	6	1
45	6	1
46	6	1
49	6	1
52	6	1
56	6	1
64	6	1
65	6	1
72	6	1
73	6	1
76	6	1
78	6	1
82	6	1
85	6	1
92	6	1
94	6	1
99	6	1
1	7	1
3	7	1
10	7	1
13	7	1
18	7	1
28	7	1
31	7	1
33	7	1
38	7	1
40	7	1
45	7	1
46	7	1
49	7	1
52	7	1
56	7	1
64	7	1
65	7	1
72	7	1
73	7	1
76	7	1
78	7	1
82	7	1
85	7	1
92	7	1
94	7	1
99	7	1
1	8	1
3	8	1
10	8	1
13	8	1
18	8	1
28	8	1
31	8	1
33	8	1
38	8	1
40	8	1
45	8	1
46	8	1
49	8	1
52	8	1
56	8	1
64	8	1
65	8	1
72	8	1
73	8	1
76	8	1
78	8	1
82	8	1
85	8	1
92	8	1
94	8	1
99	8	1
1	9	1
3	9	1
10	9	1
13	9	1
18	9	1
24	9	1
28	9	1
31	9	1
33	9	1
35	9	1
38	9	1
40	9	1
45	9	1
46	9	1
49	9	1
52	9	1
56	9	1
64	9	1
65	9	1
72	9	1
73	9	1
76	9	1
78	9	1
82	9	1
85	9	1
92	9	1
94	9	1
99	9	1
1	10	1
3	10	1
13	10	1
18	10	1
28	10	1
31	10	1
33	10	1
38	10	1
40	10	1
45	10	1
46	10	1
49	10	1
52	10	1
56	10	1
64	10	1
65	10	1
72	10	1
73	10	1
76	10	1
78	10	1
82	10	1
85	10	1
92	10	1
94	10	1
99	10	1
1	11	1
3	11	1
10	11	1
13	11	1
18	11	1
22	11	1
28	11	1
31	11	1
33	11	1
38	11	1
40	11	1
45	11	1
46	11	1
49	11	1
52	11	1
56	11	1
64	11	1
65	11	1
72	11	1
73	11	1
76	11	1
78	11	1
82	11	1
85	11	1
92	11	1
94	11	1
97	11	1
99	11	1
1	12	1
3	12	1
10	12	1
13	12	1
18	12	1
22	12	1
28	12	1
31	12	1
33	12	1
38	12	1
40	12	1
45	12	1
46	12	1
49	12	1
52	12	1
56	12	1
64	12	1
65	12	1
72	12	1
73	12	1
76	12	1
78	12	1
82	12	1
85	12	1
92	12	1
94	12	1
97	12	1
99	12	1
1	13	1
3	13	1
10	13	1
18	13	1
28	13	1
31	13	1
33	13	1
38	13	1
40	13	1
45	13	1
46	13	1
49	13	1
52	13	1
56	13	1
64	13	1
65	13	1
72	13	1
73	13	1
76	13	1
78	13	1
82	13	1
85	13	1
92	13	1
94	13	1
99	13	1
1	14	1
3	14	1
10	14	1
13	14	1
18	14	1
28	14	1
31	14	1
33	14	1
38	14	1
40	14	1
45	14	1
46	14	1
49	14	1
52	14	1
56	14	1
64	14	1
65	14	1
72	14	1
73	14	1
76	14	1
78	14	1
82	14	1
85	14	1
92	14	1
94	14	1
99	14	1
1	15	1
3	15	1
10	15	1
13	15	1
18	15	1
28	15	1
31	15	1
33	15	1
38	15	1
40	15	1
45	15	1
46	15	1
49	15	1
52	15	1
56	15	1
64	15	1
65	15	1
72	15	1
73	15	1
76	15	1
78	15	1
82	15	1
85	15	1
86	15	1
92	15	1
94	15	1
96	15	1
99	15	1
1	16	1
3	16	1
10	16	1
13	16	1
18	16	1
28	16	1
31	16	1
33	16	1
38	16	1
40	16	1
45	16	1
46	16	1
49	16	1
52	16	1
56	16	1
64	16	1
65	16	1
72	16	1
73	16	1
76	16	1
78	16	1
82	16	1
85	16	1
92	16	1
94	16	1
99	16	1
1	17	1
3	17	1
10	17	1
13	17	1
18	17	1
28	17	1
31	17	1
33	17	1
38	17	1
40	17	1
45	17	1
46	17	1
49	17	1
52	17	1
56	17	1
64	17	1
65	17	1
72	17	1
73	17	1
76	17	1
78	17	1
82	17	1
85	17	1
92	17	1
94	17	1
99	17	1
1	18	1
3	18	1
10	18	1
13	18	1
28	18	1
31	18	1
33	18	1
38	18	1
40	18	1
45	18	1
46	18	1
49	18	1
52	18	1
56	18	1
64	18	1
65	18	1
72	18	1
73	18	1
76	18	1
78	18	1
82	18	1
85	18	1
92	18	1
94	18	1
99	18	1
1	19	1
3	19	1
10	19	1
13	19	1
18	19	1
28	19	1
31	19	1
33	19	1
38	19	1
40	19	1
45	19	1
46	19	1
49	19	1
52	19	1
56	19	1
64	19	1
65	19	1
72	19	1
73	19	1
76	19	1
78	19	1
82	19	1
85	19	1
92	19	1
94	19	1
99	19	1
1	20	1
3	20	1
10	20	1
13	20	1
18	20	1
28	20	1
31	20	1
33	20	1
35	20	1
38	20	1
40	20	1
45	20	1
46	20	1
49	20	1
52	20	1
56	20	1
64	20	1
65	20	1
72	20	1
73	20	1
76	20	1
78	20	1
82	20	1
85	20	1
92	20	1
94	20	1
99	20	1
1	21	1
3	21	1
10	21	1
13	21	1
18	21	1
28	21	1
31	21	1
33	21	1
38	21	1
40	21	1
45	21	1
46	21	1
49	21	1
52	21	1
56	21	1
64	21	1
65	21	1
72	21	1
73	21	1
76	21	1
78	21	1
82	21	1
85	21	1
92	21	1
94	21	1
99	21	1
97	22	1
1	23	1
3	23	1
10	23	1
13	23	1
18	23	1
22	23	1
28	23	1
31	23	1
33	23	1
38	23	1
40	23	1
45	23	1
46	23	1
49	23	1
52	23	1
56	23	1
64	23	1
65	23	1
72	23	1
73	23	1
76	23	1
78	23	1
82	23	1
85	23	1
92	23	1
94	23	1
97	23	1
99	23	1
1	24	1
3	24	1
10	24	1
13	24	1
18	24	1
28	24	1
31	24	1
33	24	1
38	24	1
40	24	1
45	24	1
46	24	1
49	24	1
52	24	1
56	24	1
64	24	1
65	24	1
72	24	1
73	24	1
76	24	1
78	24	1
82	24	1
85	24	1
92	24	1
94	24	1
99	24	1
1	25	1
3	25	1
10	25	1
13	25	1
18	25	1
24	25	1
28	25	1
31	25	1
33	25	1
38	25	1
40	25	1
41	25	1
42	25	1
45	25	1
46	25	1
49	25	1
52	25	1
56	25	1
64	25	1
65	25	1
72	25	1
73	25	1
76	25	1
78	25	1
82	25	1
85	25	1
92	25	1
94	25	1
99	25	1
1	26	1
3	26	1
10	26	1
13	26	1
18	26	1
28	26	1
31	26	1
33	26	1
38	26	1
40	26	1
45	26	1
46	26	1
49	26	1
52	26	1
56	26	1
64	26	1
65	26	1
72	26	1
73	26	1
76	26	1
78	26	1
82	26	1
85	26	1
92	26	1
94	26	1
99	26	1
1	27	1
3	27	1
10	27	1
13	27	1
18	27	1
26	27	1
28	27	1
31	27	1
33	27	1
38	27	1
40	27	1
45	27	1
46	27	1
49	27	1
52	27	1
56	27	1
64	27	1
65	27	1
72	27	1
73	27	1
76	27	1
78	27	1
82	27	1
85	27	1
92	27	1
94	27	1
99	27	1
1	28	1
3	28	1
10	28	1
13	28	1
18	28	1
31	28	1
33	28	1
38	28	1
40	28	1
45	28	1
46	28	1
49	28	1
52	28	1
56	28	1
64	28	1
65	28	1
72	28	1
73	28	1
76	28	1
78	28	1
82	28	1
85	28	1
92	28	1
94	28	1
99	28	1
1	29	1
3	29	1
10	29	1
13	29	1
18	29	1
28	29	1
31	29	1
33	29	1
38	29	1
40	29	1
45	29	1
46	29	1
49	29	1
52	29	1
56	29	1
64	29	1
65	29	1
72	29	1
73	29	1
76	29	1
78	29	1
82	29	1
85	29	1
92	29	1
94	29	1
99	29	1
1	30	1
3	30	1
10	30	1
13	30	1
18	30	1
28	30	1
31	30	1
33	30	1
38	30	1
40	30	1
45	30	1
46	30	1
49	30	1
52	30	1
56	30	1
64	30	1
65	30	1
72	30	1
73	30	1
76	30	1
78	30	1
82	30	1
85	30	1
92	30	1
94	30	1
99	30	1
1	31	1
3	31	1
10	31	1
13	31	1
18	31	1
28	31	1
33	31	1
38	31	1
40	31	1
45	31	1
46	31	1
49	31	1
52	31	1
56	31	1
64	31	1
65	31	1
72	31	1
73	31	1
76	31	1
78	31	1
82	31	1
85	31	1
92	31	1
94	31	1
99	31	1
1	32	1
3	32	1
10	32	1
13	32	1
18	32	1
28	32	1
31	32	1
33	32	1
38	32	1
40	32	1
45	32	1
46	32	1
49	32	1
52	32	1
56	32	1
64	32	1
65	32	1
72	32	1
73	32	1
76	32	1
78	32	1
82	32	1
85	32	1
92	32	1
94	32	1
99	32	1
1	33	1
3	33	1
10	33	1
13	33	1
18	33	1
28	33	1
31	33	1
38	33	1
40	33	1
45	33	1
46	33	1
49	33	1
52	33	1
56	33	1
64	33	1
65	33	1
72	33	1
73	33	1
76	33	1
78	33	1
82	33	1
85	33	1
92	33	1
94	33	1
99	33	1
1	34	1
3	34	1
10	34	1
13	34	1
18	34	1
28	34	1
31	34	1
33	34	1
35	34	1
36	34	1
38	34	1
40	34	1
45	34	1
46	34	1
49	34	1
52	34	1
56	34	1
64	34	1
65	34	1
72	34	1
73	34	1
76	34	1
78	34	1
82	34	1
85	34	1
92	34	1
94	34	1
96	34	1
99	34	1
100	34	1
1	36	1
3	36	1
10	36	1
13	36	1
18	36	1
28	36	1
31	36	1
33	36	1
35	36	1
38	36	1
40	36	1
45	36	1
46	36	1
49	36	1
52	36	1
56	36	1
64	36	1
65	36	1
72	36	1
73	36	1
76	36	1
78	36	1
82	36	1
85	36	1
92	36	1
94	36	1
96	36	1
99	36	1
100	36	1
1	37	1
3	37	1
10	37	1
13	37	1
18	37	1
28	37	1
31	37	1
33	37	1
35	37	1
38	37	1
40	37	1
45	37	1
46	37	1
49	37	1
52	37	1
56	37	1
59	37	1
64	37	1
65	37	1
72	37	1
73	37	1
76	37	1
78	37	1
82	37	1
85	37	1
92	37	1
94	37	1
99	37	1
100	37	1
1	38	1
3	38	1
10	38	1
13	38	1
18	38	1
28	38	1
31	38	1
33	38	1
40	38	1
45	38	1
46	38	1
49	38	1
52	38	1
56	38	1
64	38	1
65	38	1
72	38	1
73	38	1
76	38	1
78	38	1
82	38	1
85	38	1
92	38	1
94	38	1
99	38	1
1	39	1
3	39	1
10	39	1
13	39	1
18	39	1
28	39	1
31	39	1
33	39	1
38	39	1
40	39	1
45	39	1
46	39	1
49	39	1
52	39	1
56	39	1
64	39	1
65	39	1
72	39	1
73	39	1
76	39	1
78	39	1
82	39	1
85	39	1
92	39	1
94	39	1
99	39	1
1	40	1
3	40	1
10	40	1
13	40	1
18	40	1
28	40	1
31	40	1
33	40	1
38	40	1
45	40	1
46	40	1
49	40	1
52	40	1
56	40	1
64	40	1
65	40	1
72	40	1
73	40	1
76	40	1
78	40	1
82	40	1
85	40	1
92	40	1
94	40	1
99	40	1
1	41	1
3	41	1
10	41	1
13	41	1
18	41	1
28	41	1
31	41	1
33	41	1
38	41	1
40	41	1
42	41	1
45	41	1
46	41	1
49	41	1
52	41	1
56	41	1
64	41	1
65	41	1
72	41	1
73	41	1
76	41	1
78	41	1
82	41	1
85	41	1
92	41	1
94	41	1
99	41	1
1	42	1
3	42	1
10	42	1
13	42	1
18	42	1
28	42	1
31	42	1
33	42	1
38	42	1
40	42	1
45	42	1
46	42	1
49	42	1
52	42	1
56	42	1
64	42	1
65	42	1
72	42	1
73	42	1
76	42	1
78	42	1
82	42	1
85	42	1
92	42	1
94	42	1
99	42	1
1	43	1
3	43	1
10	43	1
13	43	1
18	43	1
28	43	1
31	43	1
33	43	1
38	43	1
40	43	1
45	43	1
46	43	1
49	43	1
52	43	1
56	43	1
64	43	1
65	43	1
72	43	1
73	43	1
76	43	1
78	43	1
82	43	1
85	43	1
92	43	1
94	43	1
99	43	1
1	44	1
3	44	1
10	44	1
13	44	1
18	44	1
28	44	1
31	44	1
33	44	1
38	44	1
40	44	1
45	44	1
46	44	1
49	44	1
52	44	1
56	44	1
64	44	1
65	44	1
72	44	1
73	44	1
76	44	1
78	44	1
82	44	1
85	44	1
92	44	1
94	44	1
99	44	1
1	45	1
3	45	1
10	45	1
13	45	1
18	45	1
28	45	1
31	45	1
33	45	1
38	45	1
40	45	1
46	45	1
49	45	1
52	45	1
56	45	1
64	45	1
65	45	1
72	45	1
73	45	1
76	45	1
78	45	1
82	45	1
85	45	1
92	45	1
94	45	1
99	45	1
1	46	1
3	46	1
10	46	1
13	46	1
18	46	1
28	46	1
31	46	1
33	46	1
38	46	1
40	46	1
45	46	1
49	46	1
52	46	1
56	46	1
64	46	1
65	46	1
72	46	1
73	46	1
76	46	1
78	46	1
82	46	1
85	46	1
92	46	1
94	46	1
99	46	1
1	47	1
3	47	1
10	47	1
13	47	1
18	47	1
28	47	1
31	47	1
33	47	1
38	47	1
40	47	1
45	47	1
46	47	1
49	47	1
52	47	1
56	47	1
64	47	1
65	47	1
72	47	1
73	47	1
76	47	1
78	47	1
82	47	1
85	47	1
92	47	1
94	47	1
99	47	1
1	48	1
3	48	1
10	48	1
13	48	1
18	48	1
28	48	1
31	48	1
33	48	1
38	48	1
40	48	1
45	48	1
46	48	1
49	48	1
52	48	1
56	48	1
64	48	1
65	48	1
72	48	1
73	48	1
76	48	1
78	48	1
82	48	1
85	48	1
92	48	1
94	48	1
99	48	1
49	50	1
1	51	1
3	51	1
10	51	1
13	51	1
18	51	1
28	51	1
31	51	1
33	51	1
38	51	1
40	51	1
45	51	1
46	51	1
49	51	1
52	51	1
56	51	1
64	51	1
65	51	1
72	51	1
73	51	1
76	51	1
78	51	1
82	51	1
85	51	1
92	51	1
94	51	1
99	51	1
1	52	1
3	52	1
10	52	1
13	52	1
18	52	1
28	52	1
31	52	1
33	52	1
38	52	1
40	52	1
45	52	1
46	52	1
49	52	1
56	52	1
64	52	1
65	52	1
72	52	1
73	52	1
76	52	1
78	52	1
82	52	1
85	52	1
92	52	1
94	52	1
99	52	1
1	53	1
3	53	1
10	53	1
13	53	1
18	53	1
28	53	1
31	53	1
33	53	1
38	53	1
40	53	1
45	53	1
46	53	1
49	53	1
52	53	1
56	53	1
64	53	1
65	53	1
72	53	1
73	53	1
76	53	1
78	53	1
82	53	1
85	53	1
92	53	1
94	53	1
99	53	1
1	54	1
3	54	1
10	54	1
13	54	1
18	54	1
28	54	1
31	54	1
33	54	1
38	54	1
40	54	1
45	54	1
46	54	1
49	54	1
52	54	1
56	54	1
64	54	1
65	54	1
71	54	1
72	54	1
73	54	1
76	54	1
78	54	1
82	54	1
85	54	1
86	54	1
92	54	1
94	54	1
99	54	1
1	55	1
3	55	1
10	55	1
13	55	1
18	55	1
28	55	1
31	55	1
33	55	1
38	55	1
40	55	1
45	55	1
46	55	1
49	55	1
52	55	1
56	55	1
64	55	1
65	55	1
72	55	1
73	55	1
76	55	1
78	55	1
82	55	1
85	55	1
92	55	1
94	55	1
99	55	1
1	56	1
3	56	1
10	56	1
13	56	1
18	56	1
28	56	1
31	56	1
33	56	1
38	56	1
40	56	1
45	56	1
46	56	1
49	56	1
52	56	1
64	56	1
65	56	1
72	56	1
73	56	1
76	56	1
78	56	1
82	56	1
85	56	1
92	56	1
94	56	1
99	56	1
1	57	1
3	57	1
10	57	1
13	57	1
18	57	1
28	57	1
31	57	1
33	57	1
38	57	1
40	57	1
45	57	1
46	57	1
49	57	1
52	57	1
56	57	1
64	57	1
65	57	1
72	57	1
73	57	1
76	57	1
78	57	1
82	57	1
85	57	1
92	57	1
94	57	1
99	57	1
1	58	1
3	58	1
10	58	1
13	58	1
18	58	1
28	58	1
31	58	1
33	58	1
38	58	1
40	58	1
45	58	1
46	58	1
49	58	1
52	58	1
56	58	1
64	58	1
65	58	1
72	58	1
73	58	1
76	58	1
78	58	1
82	58	1
85	58	1
92	58	1
94	58	1
96	58	1
97	58	1
99	58	1
1	59	1
3	59	1
10	59	1
13	59	1
18	59	1
28	59	1
31	59	1
33	59	1
38	59	1
40	59	1
45	59	1
46	59	1
49	59	1
52	59	1
56	59	1
64	59	1
65	59	1
72	59	1
73	59	1
76	59	1
78	59	1
82	59	1
85	59	1
92	59	1
94	59	1
99	59	1
1	60	1
3	60	1
10	60	1
13	60	1
18	60	1
28	60	1
31	60	1
33	60	1
38	60	1
40	60	1
45	60	1
46	60	1
49	60	1
52	60	1
56	60	1
64	60	1
65	60	1
72	60	1
73	60	1
76	60	1
78	60	1
82	60	1
85	60	1
92	60	1
94	60	1
99	60	1
1	61	1
3	61	1
10	61	1
13	61	1
18	61	1
28	61	1
31	61	1
33	61	1
38	61	1
40	61	1
45	61	1
46	61	1
49	61	1
52	61	1
56	61	1
64	61	1
65	61	1
72	61	1
73	61	1
76	61	1
78	61	1
82	61	1
85	61	1
92	61	1
94	61	1
99	61	1
1	62	1
3	62	1
10	62	1
13	62	1
18	62	1
28	62	1
31	62	1
33	62	1
38	62	1
40	62	1
45	62	1
46	62	1
49	62	1
52	62	1
56	62	1
64	62	1
65	62	1
72	62	1
73	62	1
76	62	1
78	62	1
82	62	1
85	62	1
92	62	1
94	62	1
95	62	1
99	62	1
1	63	1
3	63	1
10	63	1
13	63	1
18	63	1
28	63	1
31	63	1
33	63	1
38	63	1
40	63	1
45	63	1
46	63	1
49	63	1
52	63	1
56	63	1
64	63	1
65	63	1
72	63	1
73	63	1
76	63	1
78	63	1
82	63	1
85	63	1
92	63	1
94	63	1
99	63	1
1	64	1
3	64	1
10	64	1
13	64	1
18	64	1
28	64	1
31	64	1
33	64	1
38	64	1
40	64	1
45	64	1
46	64	1
49	64	1
52	64	1
56	64	1
65	64	1
72	64	1
73	64	1
76	64	1
78	64	1
82	64	1
85	64	1
92	64	1
94	64	1
99	64	1
1	65	1
3	65	1
10	65	1
13	65	1
18	65	1
28	65	1
31	65	1
33	65	1
38	65	1
40	65	1
45	65	1
46	65	1
49	65	1
52	65	1
56	65	1
64	65	1
72	65	1
73	65	1
76	65	1
78	65	1
82	65	1
85	65	1
92	65	1
94	65	1
99	65	1
1	66	1
3	66	1
10	66	1
13	66	1
18	66	1
28	66	1
31	66	1
33	66	1
38	66	1
40	66	1
45	66	1
46	66	1
49	66	1
52	66	1
56	66	1
64	66	1
65	66	1
72	66	1
73	66	1
76	66	1
78	66	1
82	66	1
85	66	1
92	66	1
94	66	1
99	66	1
1	67	1
3	67	1
10	67	1
13	67	1
18	67	1
28	67	1
31	67	1
33	67	1
38	67	1
40	67	1
45	67	1
46	67	1
49	67	1
52	67	1
56	67	1
59	67	1
64	67	1
65	67	1
72	67	1
73	67	1
76	67	1
78	67	1
82	67	1
85	67	1
92	67	1
94	67	1
99	67	1
100	67	1
1	68	1
3	68	1
10	68	1
13	68	1
18	68	1
28	68	1
31	68	1
33	68	1
38	68	1
40	68	1
45	68	1
46	68	1
49	68	1
52	68	1
56	68	1
64	68	1
65	68	1
72	68	1
73	68	1
76	68	1
78	68	1
82	68	1
85	68	1
92	68	1
94	68	1
95	68	1
99	68	1
100	68	1
1	69	1
3	69	1
10	69	1
13	69	1
18	69	1
28	69	1
31	69	1
33	69	1
38	69	1
40	69	1
45	69	1
46	69	1
49	69	1
52	69	1
56	69	1
64	69	1
65	69	1
72	69	1
73	69	1
76	69	1
78	69	1
82	69	1
85	69	1
92	69	1
94	69	1
99	69	1
1	70	1
3	70	1
10	70	1
13	70	1
18	70	1
28	70	1
31	70	1
33	70	1
38	70	1
40	70	1
45	70	1
46	70	1
49	70	1
52	70	1
56	70	1
64	70	1
65	70	1
72	70	1
73	70	1
76	70	1
78	70	1
82	70	1
85	70	1
92	70	1
94	70	1
99	70	1
1	71	1
3	71	1
10	71	1
13	71	1
18	71	1
28	71	1
31	71	1
33	71	1
38	71	1
40	71	1
45	71	1
46	71	1
49	71	1
52	71	1
56	71	1
64	71	1
65	71	1
72	71	1
73	71	1
76	71	1
78	71	1
82	71	1
85	71	1
86	71	1
92	71	1
94	71	1
99	71	1
1	72	1
3	72	1
10	72	1
13	72	1
18	72	1
28	72	1
31	72	1
33	72	1
38	72	1
40	72	1
45	72	1
46	72	1
49	72	1
52	72	1
56	72	1
64	72	1
65	72	1
73	72	1
76	72	1
78	72	1
82	72	1
85	72	1
92	72	1
94	72	1
99	72	1
1	73	1
3	73	1
10	73	1
13	73	1
18	73	1
28	73	1
31	73	1
33	73	1
38	73	1
40	73	1
45	73	1
46	73	1
49	73	1
52	73	1
56	73	1
64	73	1
65	73	1
72	73	1
76	73	1
78	73	1
82	73	1
85	73	1
92	73	1
94	73	1
99	73	1
1	74	1
3	74	1
10	74	1
13	74	1
18	74	1
28	74	1
31	74	1
33	74	1
38	74	1
40	74	1
45	74	1
46	74	1
49	74	1
52	74	1
56	74	1
64	74	1
65	74	1
72	74	1
73	74	1
76	74	1
78	74	1
82	74	1
85	74	1
92	74	1
94	74	1
99	74	1
1	75	1
3	75	1
10	75	1
13	75	1
18	75	1
28	75	1
31	75	1
33	75	1
38	75	1
40	75	1
45	75	1
46	75	1
49	75	1
52	75	1
56	75	1
64	75	1
65	75	1
72	75	1
73	75	1
76	75	1
78	75	1
82	75	1
85	75	1
92	75	1
94	75	1
99	75	1
1	76	1
3	76	1
10	76	1
13	76	1
18	76	1
28	76	1
31	76	1
33	76	1
38	76	1
40	76	1
45	76	1
46	76	1
49	76	1
52	76	1
56	76	1
64	76	1
65	76	1
72	76	1
73	76	1
78	76	1
82	76	1
85	76	1
92	76	1
94	76	1
99	76	1
1	77	1
3	77	1
10	77	1
13	77	1
18	77	1
28	77	1
31	77	1
33	77	1
38	77	1
40	77	1
45	77	1
46	77	1
49	77	1
52	77	1
56	77	1
64	77	1
65	77	1
72	77	1
73	77	1
76	77	1
78	77	1
82	77	1
85	77	1
92	77	1
94	77	1
99	77	1
1	78	1
3	78	1
10	78	1
13	78	1
18	78	1
28	78	1
31	78	1
33	78	1
38	78	1
40	78	1
45	78	1
46	78	1
49	78	1
52	78	1
56	78	1
64	78	1
65	78	1
72	78	1
73	78	1
76	78	1
82	78	1
85	78	1
92	78	1
94	78	1
99	78	1
1	79	1
3	79	1
10	79	1
13	79	1
18	79	1
28	79	1
31	79	1
33	79	1
38	79	1
40	79	1
45	79	1
46	79	1
49	79	1
52	79	1
56	79	1
58	79	1
64	79	1
65	79	1
72	79	1
73	79	1
76	79	1
78	79	1
82	79	1
85	79	1
92	79	1
94	79	1
96	79	1
97	79	1
99	79	1
1	80	1
3	80	1
10	80	1
13	80	1
18	80	1
28	80	1
31	80	1
33	80	1
38	80	1
40	80	1
45	80	1
46	80	1
49	80	1
52	80	1
56	80	1
64	80	1
65	80	1
72	80	1
73	80	1
76	80	1
78	80	1
82	80	1
85	80	1
86	80	1
92	80	1
94	80	1
99	80	1
1	81	1
[truncated: 7,900 more rows]
