# Supplementary material for: Assessment of Network Inference Methods: How to Cope with an Underdetermined Problem
Source: PLoS One. 2014 Mar 6;9(3):e90481. doi: 10.1371/journal.pone.0090481 (PMC3946176; doi:10.1371/journal.pone.0090481)
Supplement: File S1 — MATLAB codes for the new assessment of network inference methods. (ZIP) [file pone.0090481.s001.zip › Siegenthaler_PONE_Code/INPUT/Bounds_Upper/100/GU_Size100_5.txt]

7	1	1
8	1	1
13	1	1
17	1	1
22	1	1
27	1	1
29	1	1
64	1	1
65	1	1
71	1	1
72	1	1
74	1	1
1	2	1
7	2	1
8	2	1
13	2	1
17	2	1
22	2	1
27	2	1
29	2	1
64	2	1
65	2	1
71	2	1
72	2	1
74	2	1
1	3	1
7	3	1
8	3	1
13	3	1
17	3	1
22	3	1
27	3	1
29	3	1
64	3	1
65	3	1
71	3	1
72	3	1
74	3	1
79	3	1
1	4	1
7	4	1
8	4	1
13	4	1
17	4	1
22	4	1
27	4	1
29	4	1
64	4	1
65	4	1
71	4	1
72	4	1
74	4	1
1	5	1
7	5	1
8	5	1
13	5	1
17	5	1
22	5	1
27	5	1
29	5	1
64	5	1
65	5	1
71	5	1
72	5	1
74	5	1
1	6	1
7	6	1
8	6	1
13	6	1
17	6	1
22	6	1
27	6	1
29	6	1
64	6	1
65	6	1
71	6	1
72	6	1
74	6	1
13	7	1
17	7	1
22	7	1
27	7	1
29	7	1
64	7	1
65	7	1
71	7	1
72	7	1
74	7	1
7	8	1
13	8	1
17	8	1
22	8	1
27	8	1
29	8	1
64	8	1
65	8	1
71	8	1
72	8	1
74	8	1
9	10	1
9	11	1
9	12	1
13	12	1
17	12	1
22	12	1
27	12	1
29	12	1
64	12	1
65	12	1
71	12	1
72	12	1
74	12	1
17	13	1
22	13	1
27	13	1
29	13	1
64	13	1
65	13	1
71	13	1
72	13	1
74	13	1
13	14	1
17	14	1
22	14	1
27	14	1
29	14	1
64	14	1
65	14	1
71	14	1
72	14	1
74	14	1
13	15	1
17	15	1
22	15	1
27	15	1
29	15	1
64	15	1
65	15	1
71	15	1
72	15	1
74	15	1
13	16	1
17	16	1
22	16	1
27	16	1
29	16	1
64	16	1
65	16	1
71	16	1
72	16	1
74	16	1
13	17	1
22	17	1
27	17	1
29	17	1
64	17	1
65	17	1
71	17	1
72	17	1
74	17	1
7	18	1
8	18	1
13	18	1
17	18	1
22	18	1
23	18	1
27	18	1
29	18	1
36	18	1
39	18	1
40	18	1
44	18	1
51	18	1
64	18	1
65	18	1
71	18	1
72	18	1
74	18	1
79	18	1
83	18	1
13	19	1
17	19	1
22	19	1
27	19	1
29	19	1
51	19	1
64	19	1
65	19	1
71	19	1
72	19	1
74	19	1
79	19	1
7	20	1
8	20	1
13	20	1
17	20	1
22	20	1
27	20	1
29	20	1
64	20	1
65	20	1
71	20	1
72	20	1
74	20	1
13	21	1
17	21	1
22	21	1
27	21	1
29	21	1
64	21	1
65	21	1
71	21	1
72	21	1
74	21	1
79	21	1
13	22	1
17	22	1
27	22	1
29	22	1
64	22	1
65	22	1
71	22	1
72	22	1
74	22	1
7	23	1
8	23	1
13	23	1
17	23	1
22	23	1
27	23	1
29	23	1
36	23	1
39	23	1
40	23	1
64	23	1
65	23	1
71	23	1
72	23	1
74	23	1
79	23	1
83	23	1
7	24	1
8	24	1
13	24	1
17	24	1
22	24	1
26	24	1
27	24	1
29	24	1
36	24	1
38	24	1
51	24	1
64	24	1
65	24	1
71	24	1
72	24	1
74	24	1
79	24	1
13	25	1
17	25	1
22	25	1
27	25	1
29	25	1
35	25	1
41	25	1
43	25	1
64	25	1
65	25	1
71	25	1
72	25	1
74	25	1
91	25	1
98	25	1
7	26	1
8	26	1
13	26	1
17	26	1
22	26	1
27	26	1
29	26	1
36	26	1
38	26	1
51	26	1
64	26	1
65	26	1
71	26	1
72	26	1
74	26	1
79	26	1
13	27	1
17	27	1
22	27	1
29	27	1
64	27	1
65	27	1
71	27	1
72	27	1
74	27	1
13	28	1
17	28	1
22	28	1
27	28	1
29	28	1
64	28	1
65	28	1
71	28	1
72	28	1
74	28	1
13	29	1
17	29	1
22	29	1
27	29	1
64	29	1
65	29	1
71	29	1
72	29	1
74	29	1
7	30	1
8	30	1
13	30	1
17	30	1
22	30	1
26	30	1
27	30	1
29	30	1
36	30	1
38	30	1
51	30	1
64	30	1
65	30	1
71	30	1
72	30	1
74	30	1
79	30	1
13	31	1
17	31	1
22	31	1
27	31	1
29	31	1
45	31	1
64	31	1
65	31	1
71	31	1
72	31	1
74	31	1
92	31	1
13	32	1
17	32	1
22	32	1
27	32	1
29	32	1
64	32	1
65	32	1
71	32	1
72	32	1
74	32	1
13	33	1
17	33	1
22	33	1
27	33	1
29	33	1
64	33	1
65	33	1
71	33	1
72	33	1
74	33	1
13	34	1
17	34	1
22	34	1
27	34	1
29	34	1
64	34	1
65	34	1
71	34	1
72	34	1
74	34	1
13	35	1
17	35	1
22	35	1
27	35	1
29	35	1
41	35	1
64	35	1
65	35	1
71	35	1
72	35	1
74	35	1
13	36	1
17	36	1
22	36	1
27	36	1
29	36	1
64	36	1
65	36	1
71	36	1
72	36	1
74	36	1
79	36	1
13	37	1
17	37	1
22	37	1
27	37	1
29	37	1
36	37	1
44	37	1
64	37	1
65	37	1
71	37	1
72	37	1
74	37	1
79	37	1
7	38	1
8	38	1
13	38	1
17	38	1
22	38	1
26	38	1
27	38	1
29	38	1
36	38	1
51	38	1
64	38	1
65	38	1
71	38	1
72	38	1
74	38	1
79	38	1
83	39	1
39	40	1
83	40	1
13	42	1
17	42	1
22	42	1
27	42	1
29	42	1
41	42	1
45	42	1
64	42	1
65	42	1
71	42	1
72	42	1
74	42	1
91	43	1
98	43	1
13	44	1
17	44	1
22	44	1
27	44	1
29	44	1
64	44	1
65	44	1
71	44	1
72	44	1
74	44	1
13	45	1
17	45	1
22	45	1
27	45	1
29	45	1
64	45	1
65	45	1
71	45	1
72	45	1
74	45	1
9	46	1
12	46	1
13	46	1
17	46	1
22	46	1
27	46	1
29	46	1
45	46	1
64	46	1
65	46	1
71	46	1
72	46	1
74	46	1
13	47	1
17	47	1
22	47	1
27	47	1
29	47	1
35	47	1
41	47	1
45	47	1
64	47	1
65	47	1
71	47	1
72	47	1
74	47	1
7	48	1
8	48	1
13	48	1
17	48	1
22	48	1
26	48	1
27	48	1
29	48	1
36	48	1
38	48	1
45	48	1
51	48	1
64	48	1
65	48	1
71	48	1
72	48	1
74	48	1
79	48	1
1	49	1
4	49	1
7	49	1
8	49	1
13	49	1
17	49	1
22	49	1
27	49	1
29	49	1
45	49	1
64	49	1
65	49	1
71	49	1
72	49	1
74	49	1
13	50	1
17	50	1
22	50	1
27	50	1
29	50	1
45	50	1
64	50	1
65	50	1
71	50	1
72	50	1
74	50	1
65	51	1
71	51	1
72	51	1
74	51	1
51	52	1
65	52	1
71	52	1
72	52	1
74	52	1
51	53	1
65	53	1
71	53	1
72	53	1
74	53	1
98	53	1
13	54	1
17	54	1
22	54	1
27	54	1
29	54	1
64	54	1
65	54	1
71	54	1
72	54	1
74	54	1
13	55	1
17	55	1
22	55	1
27	55	1
29	55	1
64	55	1
65	55	1
71	55	1
72	55	1
74	55	1
13	56	1
17	56	1
22	56	1
27	56	1
29	56	1
64	56	1
65	56	1
71	56	1
72	56	1
74	56	1
13	57	1
17	57	1
22	57	1
27	57	1
29	57	1
64	57	1
65	57	1
71	57	1
72	57	1
74	57	1
13	58	1
17	58	1
22	58	1
27	58	1
29	58	1
64	58	1
65	58	1
71	58	1
72	58	1
74	58	1
7	59	1
8	59	1
13	59	1
17	59	1
22	59	1
26	59	1
27	59	1
29	59	1
36	59	1
38	59	1
51	59	1
64	59	1
65	59	1
71	59	1
72	59	1
74	59	1
79	59	1
13	60	1
17	60	1
22	60	1
27	60	1
29	60	1
64	60	1
65	60	1
71	60	1
72	60	1
74	60	1
13	61	1
17	61	1
22	61	1
27	61	1
29	61	1
64	61	1
65	61	1
71	61	1
72	61	1
74	61	1
13	62	1
17	62	1
22	62	1
27	62	1
29	62	1
64	62	1
65	62	1
71	62	1
72	62	1
74	62	1
79	62	1
7	63	1
8	63	1
13	63	1
17	63	1
22	63	1
26	63	1
27	63	1
29	63	1
36	63	1
38	63	1
51	63	1
64	63	1
65	63	1
71	63	1
72	63	1
74	63	1
79	63	1
91	63	1
92	63	1
13	64	1
17	64	1
22	64	1
27	64	1
29	64	1
65	64	1
71	64	1
72	64	1
74	64	1
71	65	1
72	65	1
74	65	1
65	66	1
71	66	1
72	66	1
74	66	1
65	67	1
71	67	1
72	67	1
74	67	1
65	68	1
71	68	1
72	68	1
74	68	1
13	69	1
17	69	1
22	69	1
27	69	1
29	69	1
64	69	1
65	69	1
71	69	1
72	69	1
74	69	1
65	70	1
71	70	1
72	70	1
74	70	1
65	71	1
72	71	1
74	71	1
65	72	1
71	72	1
74	72	1
65	73	1
71	73	1
72	73	1
74	73	1
79	73	1
65	74	1
71	74	1
72	74	1
7	75	1
8	75	1
13	75	1
17	75	1
22	75	1
26	75	1
27	75	1
29	75	1
36	75	1
38	75	1
51	75	1
64	75	1
65	75	1
71	75	1
72	75	1
74	75	1
79	75	1
65	76	1
71	76	1
72	76	1
74	76	1
7	77	1
8	77	1
13	77	1
17	77	1
22	77	1
27	77	1
29	77	1
64	77	1
65	77	1
71	77	1
72	77	1
74	77	1
7	78	1
8	78	1
13	78	1
17	78	1
22	78	1
26	78	1
27	78	1
29	78	1
36	78	1
38	78	1
51	78	1
64	78	1
65	78	1
71	78	1
72	78	1
74	78	1
79	78	1
65	79	1
71	79	1
72	79	1
74	79	1
7	80	1
8	80	1
13	80	1
17	80	1
22	80	1
26	80	1
27	80	1
29	80	1
36	80	1
38	80	1
51	80	1
64	80	1
65	80	1
71	80	1
72	80	1
74	80	1
79	80	1
1	81	1
4	81	1
7	81	1
8	81	1
13	81	1
17	81	1
22	81	1
27	81	1
29	81	1
64	81	1
65	81	1
71	81	1
72	81	1
74	81	1
1	82	1
4	82	1
7	82	1
8	82	1
13	82	1
17	82	1
22	82	1
27	82	1
29	82	1
64	82	1
65	82	1
71	82	1
72	82	1
74	82	1
65	84	1
71	84	1
72	84	1
74	84	1
83	84	1
98	84	1
13	85	1
17	85	1
22	85	1
27	85	1
29	85	1
64	85	1
65	85	1
71	85	1
72	85	1
74	85	1
13	86	1
17	86	1
22	86	1
27	86	1
29	86	1
64	86	1
65	86	1
71	86	1
72	86	1
74	86	1
13	87	1
17	87	1
22	87	1
27	87	1
29	87	1
64	87	1
65	87	1
71	87	1
72	87	1
74	87	1
13	88	1
17	88	1
22	88	1
27	88	1
29	88	1
64	88	1
65	88	1
71	88	1
72	88	1
74	88	1
7	89	1
8	89	1
13	89	1
17	89	1
22	89	1
26	89	1
27	89	1
29	89	1
35	89	1
36	89	1
38	89	1
41	89	1
51	89	1
64	89	1
65	89	1
71	89	1
72	89	1
74	89	1
79	89	1
65	90	1
71	90	1
72	90	1
74	90	1
79	90	1
13	93	1
17	93	1
22	93	1
27	93	1
29	93	1
64	93	1
65	93	1
71	93	1
72	93	1
74	93	1
13	94	1
17	94	1
22	94	1
27	94	1
29	94	1
64	94	1
65	94	1
71	94	1
72	94	1
74	94	1
13	95	1
17	95	1
22	95	1
27	95	1
29	95	1
64	95	1
65	95	1
71	95	1
72	95	1
74	95	1
13	96	1
17	96	1
22	96	1
27	96	1
29	96	1
64	96	1
65	96	1
71	96	1
72	96	1
74	96	1
7	97	1
8	97	1
13	97	1
17	97	1
22	97	1
26	97	1
27	97	1
29	97	1
34	97	1
36	97	1
38	97	1
51	97	1
64	97	1
65	97	1
71	97	1
72	97	1
74	97	1
79	97	1
65	99	1
71	99	1
72	99	1
74	99	1
65	100	1
71	100	1
72	100	1
74	100	1
2	1	0
3	1	0
4	1	0
5	1	0
6	1	0
9	1	0
10	1	0
11	1	0
12	1	0
14	1	0
15	1	0
16	1	0
18	1	0
19	1	0
20	1	0
21	1	0
23	1	0
24	1	0
25	1	0
26	1	0
28	1	0
30	1	0
31	1	0
32	1	0
33	1	0
34	1	0
35	1	0
36	1	0
37	1	0
38	1	0
39	1	0
40	1	0
41	1	0
42	1	0
43	1	0
44	1	0
45	1	0
46	1	0
47	1	0
48	1	0
49	1	0
50	1	0
51	1	0
52	1	0
53	1	0
54	1	0
55	1	0
56	1	0
57	1	0
58	1	0
59	1	0
60	1	0
61	1	0
62	1	0
63	1	0
66	1	0
67	1	0
68	1	0
69	1	0
70	1	0
73	1	0
75	1	0
76	1	0
77	1	0
78	1	0
79	1	0
80	1	0
81	1	0
82	1	0
83	1	0
84	1	0
85	1	0
86	1	0
87	1	0
88	1	0
89	1	0
90	1	0
91	1	0
92	1	0
93	1	0
94	1	0
95	1	0
96	1	0
97	1	0
98	1	0
99	1	0
100	1	0
3	2	0
4	2	0
5	2	0
6	2	0
9	2	0
10	2	0
11	2	0
12	2	0
14	2	0
15	2	0
16	2	0
18	2	0
19	2	0
20	2	0
21	2	0
23	2	0
24	2	0
25	2	0
26	2	0
28	2	0
30	2	0
31	2	0
32	2	0
33	2	0
34	2	0
35	2	0
36	2	0
37	2	0
38	2	0
39	2	0
40	2	0
41	2	0
42	2	0
43	2	0
44	2	0
45	2	0
46	2	0
47	2	0
48	2	0
49	2	0
50	2	0
51	2	0
52	2	0
53	2	0
54	2	0
55	2	0
56	2	0
57	2	0
58	2	0
59	2	0
60	2	0
61	2	0
62	2	0
63	2	0
66	2	0
67	2	0
68	2	0
69	2	0
70	2	0
73	2	0
75	2	0
76	2	0
77	2	0
78	2	0
79	2	0
80	2	0
81	2	0
82	2	0
83	2	0
84	2	0
85	2	0
86	2	0
87	2	0
88	2	0
89	2	0
90	2	0
91	2	0
92	2	0
93	2	0
94	2	0
95	2	0
96	2	0
97	2	0
98	2	0
99	2	0
100	2	0
2	3	0
4	3	0
5	3	0
6	3	0
9	3	0
10	3	0
11	3	0
12	3	0
14	3	0
15	3	0
16	3	0
18	3	0
19	3	0
20	3	0
21	3	0
23	3	0
24	3	0
25	3	0
26	3	0
28	3	0
30	3	0
31	3	0
32	3	0
33	3	0
34	3	0
35	3	0
36	3	0
37	3	0
38	3	0
39	3	0
40	3	0
41	3	0
42	3	0
43	3	0
44	3	0
45	3	0
46	3	0
47	3	0
48	3	0
49	3	0
50	3	0
51	3	0
52	3	0
53	3	0
54	3	0
55	3	0
56	3	0
57	3	0
58	3	0
59	3	0
60	3	0
61	3	0
62	3	0
63	3	0
66	3	0
67	3	0
68	3	0
69	3	0
70	3	0
73	3	0
75	3	0
76	3	0
77	3	0
78	3	0
80	3	0
81	3	0
82	3	0
83	3	0
84	3	0
85	3	0
86	3	0
87	3	0
88	3	0
89	3	0
90	3	0
91	3	0
92	3	0
93	3	0
94	3	0
95	3	0
96	3	0
97	3	0
98	3	0
99	3	0
100	3	0
2	4	0
3	4	0
5	4	0
6	4	0
9	4	0
10	4	0
11	4	0
12	4	0
14	4	0
15	4	0
16	4	0
18	4	0
19	4	0
20	4	0
21	4	0
23	4	0
24	4	0
25	4	0
26	4	0
28	4	0
30	4	0
31	4	0
32	4	0
33	4	0
34	4	0
35	4	0
36	4	0
37	4	0
38	4	0
39	4	0
40	4	0
41	4	0
42	4	0
43	4	0
44	4	0
45	4	0
46	4	0
47	4	0
48	4	0
49	4	0
50	4	0
51	4	0
52	4	0
53	4	0
54	4	0
55	4	0
56	4	0
57	4	0
58	4	0
59	4	0
60	4	0
61	4	0
62	4	0
63	4	0
66	4	0
67	4	0
68	4	0
69	4	0
70	4	0
73	4	0
75	4	0
76	4	0
77	4	0
78	4	0
79	4	0
80	4	0
81	4	0
82	4	0
83	4	0
84	4	0
85	4	0
86	4	0
87	4	0
88	4	0
89	4	0
90	4	0
91	4	0
92	4	0
93	4	0
94	4	0
95	4	0
96	4	0
97	4	0
98	4	0
99	4	0
100	4	0
2	5	0
3	5	0
4	5	0
6	5	0
9	5	0
10	5	0
11	5	0
12	5	0
14	5	0
15	5	0
16	5	0
18	5	0
19	5	0
20	5	0
21	5	0
23	5	0
24	5	0
25	5	0
26	5	0
28	5	0
30	5	0
31	5	0
32	5	0
33	5	0
34	5	0
35	5	0
36	5	0
37	5	0
38	5	0
39	5	0
40	5	0
41	5	0
42	5	0
43	5	0
44	5	0
45	5	0
46	5	0
47	5	0
48	5	0
49	5	0
50	5	0
51	5	0
52	5	0
53	5	0
54	5	0
55	5	0
56	5	0
57	5	0
58	5	0
59	5	0
60	5	0
61	5	0
62	5	0
63	5	0
66	5	0
67	5	0
68	5	0
69	5	0
70	5	0
73	5	0
75	5	0
76	5	0
77	5	0
78	5	0
79	5	0
80	5	0
81	5	0
82	5	0
83	5	0
84	5	0
85	5	0
86	5	0
87	5	0
88	5	0
89	5	0
90	5	0
91	5	0
92	5	0
93	5	0
94	5	0
95	5	0
96	5	0
97	5	0
98	5	0
99	5	0
100	5	0
2	6	0
3	6	0
4	6	0
5	6	0
9	6	0
10	6	0
11	6	0
12	6	0
14	6	0
15	6	0
16	6	0
18	6	0
19	6	0
20	6	0
21	6	0
23	6	0
24	6	0
25	6	0
26	6	0
28	6	0
30	6	0
31	6	0
32	6	0
33	6	0
34	6	0
35	6	0
36	6	0
37	6	0
38	6	0
39	6	0
40	6	0
41	6	0
42	6	0
43	6	0
44	6	0
45	6	0
46	6	0
47	6	0
48	6	0
49	6	0
50	6	0
51	6	0
52	6	0
53	6	0
54	6	0
55	6	0
56	6	0
57	6	0
58	6	0
59	6	0
60	6	0
61	6	0
62	6	0
63	6	0
66	6	0
67	6	0
68	6	0
69	6	0
70	6	0
73	6	0
75	6	0
76	6	0
77	6	0
78	6	0
79	6	0
80	6	0
81	6	0
82	6	0
83	6	0
84	6	0
85	6	0
86	6	0
87	6	0
88	6	0
89	6	0
90	6	0
91	6	0
92	6	0
93	6	0
94	6	0
95	6	0
96	6	0
97	6	0
98	6	0
99	6	0
100	6	0
1	7	0
2	7	0
3	7	0
4	7	0
5	7	0
6	7	0
8	7	0
9	7	0
10	7	0
11	7	0
12	7	0
14	7	0
15	7	0
16	7	0
18	7	0
19	7	0
20	7	0
21	7	0
23	7	0
24	7	0
25	7	0
26	7	0
28	7	0
30	7	0
31	7	0
32	7	0
33	7	0
34	7	0
35	7	0
36	7	0
37	7	0
38	7	0
39	7	0
40	7	0
41	7	0
42	7	0
43	7	0
44	7	0
45	7	0
46	7	0
47	7	0
48	7	0
49	7	0
50	7	0
51	7	0
52	7	0
53	7	0
54	7	0
55	7	0
56	7	0
57	7	0
58	7	0
59	7	0
60	7	0
61	7	0
62	7	0
63	7	0
66	7	0
67	7	0
68	7	0
69	7	0
70	7	0
73	7	0
75	7	0
76	7	0
77	7	0
78	7	0
79	7	0
80	7	0
81	7	0
82	7	0
83	7	0
84	7	0
85	7	0
86	7	0
87	7	0
88	7	0
89	7	0
90	7	0
91	7	0
92	7	0
93	7	0
94	7	0
95	7	0
96	7	0
97	7	0
98	7	0
99	7	0
100	7	0
1	8	0
2	8	0
3	8	0
4	8	0
5	8	0
6	8	0
9	8	0
10	8	0
11	8	0
12	8	0
14	8	0
15	8	0
16	8	0
18	8	0
19	8	0
20	8	0
21	8	0
23	8	0
24	8	0
25	8	0
26	8	0
28	8	0
30	8	0
31	8	0
32	8	0
33	8	0
34	8	0
35	8	0
36	8	0
37	8	0
38	8	0
39	8	0
40	8	0
41	8	0
42	8	0
43	8	0
44	8	0
45	8	0
46	8	0
47	8	0
48	8	0
49	8	0
50	8	0
51	8	0
52	8	0
53	8	0
54	8	0
55	8	0
56	8	0
57	8	0
58	8	0
59	8	0
60	8	0
61	8	0
62	8	0
63	8	0
66	8	0
67	8	0
68	8	0
69	8	0
70	8	0
73	8	0
75	8	0
76	8	0
77	8	0
78	8	0
79	8	0
80	8	0
81	8	0
82	8	0
83	8	0
84	8	0
85	8	0
86	8	0
87	8	0
88	8	0
89	8	0
90	8	0
91	8	0
92	8	0
93	8	0
94	8	0
95	8	0
96	8	0
97	8	0
98	8	0
99	8	0
100	8	0
1	9	0
2	9	0
3	9	0
4	9	0
5	9	0
6	9	0
7	9	0
8	9	0
10	9	0
11	9	0
12	9	0
13	9	0
14	9	0
15	9	0
16	9	0
17	9	0
18	9	0
19	9	0
20	9	0
21	9	0
22	9	0
23	9	0
24	9	0
25	9	0
26	9	0
27	9	0
28	9	0
29	9	0
30	9	0
31	9	0
32	9	0
33	9	0
34	9	0
35	9	0
36	9	0
37	9	0
38	9	0
39	9	0
40	9	0
41	9	0
42	9	0
43	9	0
44	9	0
45	9	0
46	9	0
47	9	0
48	9	0
49	9	0
50	9	0
51	9	0
52	9	0
53	9	0
54	9	0
55	9	0
56	9	0
57	9	0
58	9	0
59	9	0
60	9	0
61	9	0
62	9	0
63	9	0
64	9	0
65	9	0
66	9	0
67	9	0
68	9	0
69	9	0
70	9	0
71	9	0
72	9	0
73	9	0
74	9	0
75	9	0
76	9	0
77	9	0
78	9	0
79	9	0
80	9	0
81	9	0
82	9	0
83	9	0
84	9	0
85	9	0
86	9	0
87	9	0
88	9	0
89	9	0
90	9	0
91	9	0
92	9	0
93	9	0
94	9	0
95	9	0
96	9	0
97	9	0
98	9	0
99	9	0
100	9	0
1	10	0
2	10	0
3	10	0
4	10	0
5	10	0
6	10	0
7	10	0
8	10	0
11	10	0
12	10	0
13	10	0
14	10	0
15	10	0
16	10	0
17	10	0
18	10	0
19	10	0
20	10	0
21	10	0
22	10	0
23	10	0
24	10	0
25	10	0
26	10	0
27	10	0
28	10	0
29	10	0
30	10	0
31	10	0
32	10	0
33	10	0
34	10	0
35	10	0
36	10	0
37	10	0
38	10	0
39	10	0
40	10	0
41	10	0
42	10	0
43	10	0
44	10	0
45	10	0
46	10	0
47	10	0
48	10	0
49	10	0
50	10	0
51	10	0
52	10	0
53	10	0
54	10	0
55	10	0
56	10	0
57	10	0
58	10	0
59	10	0
60	10	0
61	10	0
62	10	0
63	10	0
64	10	0
65	10	0
66	10	0
67	10	0
68	10	0
69	10	0
70	10	0
71	10	0
72	10	0
73	10	0
74	10	0
75	10	0
76	10	0
77	10	0
78	10	0
79	10	0
80	10	0
81	10	0
82	10	0
83	10	0
84	10	0
85	10	0
86	10	0
87	10	0
88	10	0
89	10	0
90	10	0
91	10	0
92	10	0
93	10	0
94	10	0
95	10	0
96	10	0
97	10	0
98	10	0
99	10	0
100	10	0
1	11	0
2	11	0
3	11	0
4	11	0
5	11	0
6	11	0
7	11	0
8	11	0
10	11	0
12	11	0
13	11	0
14	11	0
15	11	0
16	11	0
17	11	0
18	11	0
19	11	0
20	11	0
21	11	0
22	11	0
23	11	0
24	11	0
25	11	0
26	11	0
27	11	0
28	11	0
29	11	0
30	11	0
31	11	0
32	11	0
33	11	0
34	11	0
35	11	0
36	11	0
37	11	0
38	11	0
39	11	0
40	11	0
41	11	0
42	11	0
43	11	0
44	11	0
45	11	0
46	11	0
47	11	0
48	11	0
49	11	0
50	11	0
51	11	0
52	11	0
53	11	0
54	11	0
55	11	0
56	11	0
57	11	0
58	11	0
59	11	0
60	11	0
61	11	0
62	11	0
63	11	0
64	11	0
65	11	0
66	11	0
67	11	0
68	11	0
69	11	0
70	11	0
71	11	0
72	11	0
73	11	0
74	11	0
75	11	0
76	11	0
77	11	0
78	11	0
79	11	0
80	11	0
81	11	0
82	11	0
83	11	0
84	11	0
85	11	0
86	11	0
87	11	0
88	11	0
89	11	0
90	11	0
91	11	0
92	11	0
93	11	0
94	11	0
95	11	0
96	11	0
97	11	0
98	11	0
99	11	0
100	11	0
1	12	0
2	12	0
3	12	0
4	12	0
5	12	0
6	12	0
7	12	0
8	12	0
10	12	0
11	12	0
14	12	0
15	12	0
16	12	0
18	12	0
19	12	0
20	12	0
21	12	0
23	12	0
24	12	0
25	12	0
26	12	0
28	12	0
30	12	0
31	12	0
32	12	0
33	12	0
34	12	0
35	12	0
36	12	0
37	12	0
38	12	0
39	12	0
40	12	0
41	12	0
42	12	0
43	12	0
44	12	0
45	12	0
46	12	0
47	12	0
48	12	0
49	12	0
50	12	0
51	12	0
52	12	0
53	12	0
54	12	0
55	12	0
56	12	0
57	12	0
58	12	0
59	12	0
60	12	0
61	12	0
62	12	0
63	12	0
66	12	0
67	12	0
68	12	0
[truncated: 7,900 more rows]
