# Supplementary material for: Assessment of Network Inference Methods: How to Cope with an Underdetermined Problem
Source: PLoS One. 2014 Mar 6;9(3):e90481. doi: 10.1371/journal.pone.0090481 (PMC3946176; doi:10.1371/journal.pone.0090481)
Supplement: File S1 — MATLAB codes for the new assessment of network inference methods. (ZIP) [file pone.0090481.s001.zip › Siegenthaler_PONE_Code/INPUT/Random_Network_AUROC_AUPR_Values/Size_100_100000/Size100_1_AUPR_Values_DREAM4.txt]

   1.1481000e-02
   9.8733000e-03
   8.4016000e-03
   1.0044000e-02
   9.4134000e-03
   1.0295000e-02
   8.8231000e-03
   1.2339000e-02
   9.3978000e-03
   8.6123000e-03
   1.0954000e-02
   9.5582000e-03
   8.9755000e-03
   7.9449000e-03
   1.0995000e-02
   9.2782000e-03
   8.7186000e-03
   1.0200000e-02
   9.1206000e-03
   8.9313000e-03
   8.3101000e-03
   1.0044000e-02
   9.1525000e-03
   9.2346000e-03
   9.6537000e-03
   8.7695000e-03
   1.0173000e-02
   1.0617000e-02
   9.8906000e-03
   9.7566000e-03
   1.0502000e-02
   9.1566000e-03
   9.3994000e-03
   9.6498000e-03
   1.0194000e-02
   9.2413000e-03
   8.6336000e-03
   9.7855000e-03
   9.2467000e-03
   9.4301000e-03
   9.1163000e-03
   8.2436000e-03
   9.4092000e-03
   1.2190000e-02
   9.3790000e-03
   8.5919000e-03
   8.9633000e-03
   9.3510000e-03
   8.8270000e-03
   1.0842000e-02
   1.0807000e-02
   9.7648000e-03
   9.4622000e-03
   9.8137000e-03
   8.4748000e-03
   7.3958000e-03
   1.1536000e-02
   8.3016000e-03
   1.0714000e-02
   1.1411000e-02
   9.6509000e-03
   9.1208000e-03
   9.6470000e-03
   1.1439000e-02
   9.4386000e-03
   2.2183000e-02
   1.0013000e-02
   8.3510000e-03
   9.3256000e-03
   8.8431000e-03
   8.7477000e-03
   1.0443000e-02
   9.0822000e-03
   8.3174000e-03
   9.2628000e-03
   1.0341000e-02
   1.0053000e-02
   1.1777000e-02
   9.4372000e-03
   1.0843000e-02
   9.7738000e-03
   8.7528000e-03
   9.9973000e-03
   9.4240000e-03
   9.4217000e-03
   9.5891000e-03
   9.0705000e-03
   8.0409000e-03
   8.9707000e-03
   9.9503000e-03
   9.3744000e-03
   1.0117000e-02
   1.0219000e-02
   8.4876000e-03
   1.1683000e-02
   7.8797000e-03
   1.1710000e-02
   9.7757000e-03
   9.1651000e-03
   9.7575000e-03
   9.5908000e-03
   8.9290000e-03
   1.0302000e-02
   9.7323000e-03
   9.5877000e-03
   1.0182000e-02
   9.6977000e-03
   9.0774000e-03
   8.9068000e-03
   1.0509000e-02
   9.9753000e-03
   9.1746000e-03
   9.3426000e-03
   9.2535000e-03
   8.7871000e-03
   8.0640000e-03
   1.1267000e-02
   9.1592000e-03
   1.0052000e-02
   9.4524000e-03
   1.0070000e-02
   2.3517000e-02
   1.1082000e-02
   8.7727000e-03
   1.0836000e-02
   2.2992000e-02
   1.2394000e-02
   9.3935000e-03
   9.5024000e-03
   1.2741000e-02
   1.0818000e-02
   8.7308000e-03
   8.4729000e-03
   9.6862000e-03
   8.4595000e-03
   1.1363000e-02
   9.9085000e-03
   8.6666000e-03
   1.0380000e-02
   8.7646000e-03
   9.7555000e-03
   9.2331000e-03
   8.9816000e-03
   8.5261000e-03
   2.0374000e-02
   8.5262000e-03
   8.0071000e-03
   1.0487000e-02
   9.8674000e-03
   9.1395000e-03
   9.2611000e-03
   9.0299000e-03
   8.7545000e-03
   8.5152000e-03
   7.6866000e-03
   9.6608000e-03
   9.2121000e-03
   9.4331000e-03
   1.9189000e-02
   9.4569000e-03
   1.1478000e-02
   8.2819000e-03
   8.5686000e-03
   1.0098000e-02
   8.6710000e-03
   8.7107000e-03
   9.3955000e-03
   1.1042000e-02
   9.6932000e-03
   8.7932000e-03
   9.7386000e-03
   1.0326000e-02
   9.1818000e-03
   8.4246000e-03
   8.9871000e-03
   1.0875000e-02
   9.9357000e-03
   9.4431000e-03
   1.1525000e-02
   9.4398000e-03
   9.4446000e-03
   1.0868000e-02
   8.2919000e-03
   8.6094000e-03
   8.8028000e-03
   8.7273000e-03
   8.9634000e-03
   8.5899000e-03
   1.0105000e-02
   8.2298000e-03
   9.7078000e-03
   8.3821000e-03
   9.6080000e-03
   8.8261000e-03
   9.6530000e-03
   1.0619000e-02
   1.1290000e-02
   1.0078000e-02
   9.7271000e-03
   8.8017000e-03
   9.0998000e-03
   8.6252000e-03
   1.0100000e-02
   2.1186000e-02
   9.7711000e-03
   9.1529000e-03
   1.3291000e-02
   8.5919000e-03
   9.2546000e-03
   1.0195000e-02
   8.3758000e-03
   1.0743000e-02
   8.5837000e-03
   9.3743000e-03
   1.0137000e-02
   9.4292000e-03
   8.5314000e-03
   1.4014000e-02
   1.2532000e-02
   9.4605000e-03
   9.0187000e-03
   1.0262000e-02
   8.6379000e-03
   1.0037000e-02
   8.2197000e-03
   1.2207000e-02
   9.7614000e-03
   9.9820000e-03
   8.6288000e-03
   1.0534000e-02
   9.4883000e-03
   9.7101000e-03
   9.7607000e-03
   1.0077000e-02
   9.6514000e-03
   9.6900000e-03
   8.6128000e-03
   9.9667000e-03
   1.1992000e-02
   8.5139000e-03
   7.4947000e-03
   9.9513000e-03
   1.2316000e-02
   8.7708000e-03
   8.9125000e-03
   1.1252000e-02
   9.2519000e-03
   8.9603000e-03
   9.0074000e-03
   8.7615000e-03
   1.1120000e-02
   8.9003000e-03
   9.3135000e-03
   8.7207000e-03
   8.2426000e-03
   8.5594000e-03
   8.9220000e-03
   1.0652000e-02
   9.4409000e-03
   9.9540000e-03
   9.5140000e-03
   9.8575000e-03
   9.8384000e-03
   1.0023000e-02
   8.6940000e-03
   1.0228000e-02
   9.0121000e-03
   1.0205000e-02
   1.1084000e-02
   9.9626000e-03
   9.5529000e-03
   1.1838000e-02
   1.2585000e-02
   9.5145000e-03
   9.3086000e-03
   9.5858000e-03
   1.3273000e-02
   8.3862000e-03
   9.6390000e-03
   1.0920000e-02
   9.5053000e-03
   8.7918000e-03
   8.4302000e-03
   9.0416000e-03
   8.2829000e-03
   1.9372000e-02
   8.7431000e-03
   8.3985000e-03
   9.2806000e-03
   9.7010000e-03
   1.0578000e-02
   9.7599000e-03
   9.0167000e-03
   9.1862000e-03
   9.8830000e-03
   8.4559000e-03
   1.6003000e-02
   9.7292000e-03
   1.1808000e-02
   9.9444000e-03
   1.1471000e-02
   8.0344000e-03
   9.3689000e-03
   9.2579000e-03
   8.5289000e-03
   1.1254000e-02
   9.4196000e-03
   1.0195000e-02
   9.2719000e-03
   8.1952000e-03
   9.4920000e-03
   9.8375000e-03
   9.6925000e-03
   9.0664000e-03
   1.0009000e-02
   1.9361000e-02
   8.3481000e-03
   1.1143000e-02
   8.8287000e-03
   9.2664000e-03
   9.0141000e-03
   8.4622000e-03
   8.8571000e-03
   1.0090000e-02
   1.0830000e-02
   9.5084000e-03
   1.0719000e-02
   1.2433000e-02
   9.2045000e-03
   8.7924000e-03
   9.0417000e-03
   7.8788000e-03
   9.7731000e-03
   1.1138000e-02
   1.0442000e-02
   8.2596000e-03
   8.8718000e-03
   1.2777000e-02
   9.0348000e-03
   1.0329000e-02
   8.9315000e-03
   1.0484000e-02
   1.0612000e-02
   1.1820000e-02
   8.8009000e-03
   1.0566000e-02
   9.4306000e-03
   9.2331000e-03
   8.7635000e-03
   8.8848000e-03
   1.0950000e-02
   8.5086000e-03
   1.0208000e-02
   9.5026000e-03
   1.0107000e-02
   9.8483000e-03
   9.1106000e-03
   9.8955000e-03
   1.0516000e-02
   9.9160000e-03
   1.1179000e-02
   1.0161000e-02
   8.1504000e-03
   8.5629000e-03
   9.8573000e-03
   1.0779000e-02
   8.0450000e-03
   1.4545000e-02
   8.9182000e-03
   1.0115000e-02
   9.0844000e-03
   8.1769000e-03
   9.5792000e-03
   9.1872000e-03
   1.1196000e-02
   1.0901000e-02
   1.0348000e-02
   8.2001000e-03
   1.0546000e-02
   1.0193000e-02
   9.4956000e-03
   9.2718000e-03
   8.5512000e-03
   8.4992000e-03
   1.0441000e-02
   8.5382000e-03
   9.1090000e-03
   9.7255000e-03
   1.0139000e-02
   1.0274000e-02
   8.7749000e-03
   1.3576000e-02
   8.7431000e-03
   9.7395000e-03
   9.1676000e-03
   9.0744000e-03
   1.0401000e-02
   9.1942000e-03
   9.8395000e-03
   8.6814000e-03
   2.0500000e-02
   9.5417000e-03
   8.8873000e-03
   8.1186000e-03
   1.0612000e-02
   1.2055000e-02
   9.2437000e-03
   9.5912000e-03
   9.3232000e-03
   1.0704000e-02
   7.6344000e-03
   8.3710000e-03
   9.9183000e-03
   8.9398000e-03
   9.5282000e-03
   8.3724000e-03
   1.2221000e-02
   8.9271000e-03
   9.5340000e-03
   7.9299000e-03
   9.3640000e-03
   9.2967000e-03
   9.0461000e-03
   1.0917000e-02
   8.7717000e-03
   8.0475000e-03
   7.9550000e-03
   9.2171000e-03
   8.7993000e-03
   8.5552000e-03
   8.0479000e-03
   1.0655000e-02
   8.8204000e-03
   9.1061000e-03
   9.9070000e-03
   1.1044000e-02
   1.1181000e-02
   9.0102000e-03
   9.1499000e-03
   9.6034000e-03
   1.0061000e-02
   8.7361000e-03
   1.0992000e-02
   1.0300000e-02
   1.0156000e-02
   7.9010000e-03
   8.5595000e-03
   9.5018000e-03
   1.0238000e-02
   9.4557000e-03
   1.0529000e-02
   9.2832000e-03
   9.6522000e-03
   8.3131000e-03
   9.5855000e-03
   9.8947000e-03
   1.0210000e-02
   8.9722000e-03
   9.1513000e-03
   1.1158000e-02
   1.0841000e-02
   8.9195000e-03
   1.0834000e-02
   8.9000000e-03
   9.6739000e-03
   8.4344000e-03
   1.0579000e-02
   9.2926000e-03
   9.7636000e-03
   9.1389000e-03
   9.3485000e-03
   8.5847000e-03
   1.1612000e-02
   9.2360000e-03
   2.1273000e-02
   8.9078000e-03
   1.0270000e-02
   9.0945000e-03
   7.6884000e-03
   1.0261000e-02
   1.1518000e-02
   7.9402000e-03
   9.2056000e-03
   9.9341000e-03
   1.0337000e-02
   9.7438000e-03
   8.6499000e-03
   1.0329000e-02
   8.4461000e-03
   9.0446000e-03
   8.9494000e-03
   1.0391000e-02
   9.4445000e-03
   9.3063000e-03
   9.2554000e-03
   1.0295000e-02
   1.0764000e-02
   9.2836000e-03
   9.4333000e-03
   1.1060000e-02
   1.2810000e-02
   9.3797000e-03
   1.0559000e-02
   1.2499000e-02
   9.5105000e-03
   9.7966000e-03
   1.0500000e-02
   9.5557000e-03
   9.1323000e-03
   9.5387000e-03
   1.1132000e-02
   8.7860000e-03
   1.0651000e-02
   1.0142000e-02
   9.3772000e-03
   1.1895000e-02
   1.1293000e-02
   1.0467000e-02
   1.0096000e-02
   1.1566000e-02
   1.0312000e-02
   1.0402000e-02
   2.1089000e-02
   1.0210000e-02
   9.1627000e-03
   9.9330000e-03
   8.4268000e-03
   9.0630000e-03
   1.1030000e-02
   1.0387000e-02
   8.8207000e-03
   8.7976000e-03
   8.6175000e-03
   9.2241000e-03
   9.1857000e-03
   1.1391000e-02
   9.6698000e-03
   1.4853000e-02
   1.1760000e-02
   9.0193000e-03
   8.2495000e-03
   8.4798000e-03
   8.9714000e-03
   9.8032000e-03
   9.9378000e-03
   9.2864000e-03
   9.7043000e-03
   9.3625000e-03
   1.0769000e-02
   9.6431000e-03
   8.8283000e-03
   9.5403000e-03
   9.0510000e-03
   1.3888000e-02
   9.4953000e-03
   1.0260000e-02
   8.9302000e-03
   1.0942000e-02
   1.0420000e-02
   9.3419000e-03
   8.7331000e-03
   9.6367000e-03
   9.5737000e-03
   9.6534000e-03
   1.0249000e-02
   2.0257000e-02
   1.0291000e-02
   9.7417000e-03
   9.2520000e-03
   2.0128000e-02
   1.1445000e-02
   9.1857000e-03
   9.0505000e-03
   8.6986000e-03
   9.8014000e-03
   7.8176000e-03
   9.5347000e-03
   1.0536000e-02
   9.8629000e-03
   9.5308000e-03
   1.0137000e-02
   1.0528000e-02
   9.8035000e-03
   1.1692000e-02
   8.4629000e-03
   9.7322000e-03
   9.4890000e-03
   1.0695000e-02
   1.0309000e-02
   9.6933000e-03
   1.2990000e-02
   1.0376000e-02
   1.0230000e-02
   8.4536000e-03
   1.0030000e-02
   1.0076000e-02
   8.3958000e-03
   9.1557000e-03
   9.7393000e-03
   9.8965000e-03
   9.6552000e-03
   8.1660000e-03
   1.0515000e-02
   8.2713000e-03
   1.0103000e-02
   9.2913000e-03
   8.7708000e-03
   8.9018000e-03
   9.2686000e-03
   9.2344000e-03
   1.0619000e-02
   8.9567000e-03
   9.2517000e-03
   9.4363000e-03
   9.8458000e-03
   9.6923000e-03
   9.3406000e-03
   1.2018000e-02
   8.8089000e-03
   9.8385000e-03
   8.3861000e-03
   1.0009000e-02
   1.1254000e-02
   1.0183000e-02
   1.0946000e-02
   1.0141000e-02
   1.1333000e-02
   1.0104000e-02
   8.3900000e-03
   8.5092000e-03
   7.9769000e-03
   9.6022000e-03
   9.6701000e-03
   1.2779000e-02
   1.0085000e-02
   9.8857000e-03
   1.0747000e-02
   1.0026000e-02
   9.3049000e-03
   2.0709000e-02
   1.0775000e-02
   1.0258000e-02
   8.8831000e-03
   1.0467000e-02
   8.9639000e-03
   7.9358000e-03
   9.5719000e-03
   1.0102000e-02
   9.5189000e-03
   1.0043000e-02
   1.0469000e-02
   9.5606000e-03
   9.4135000e-03
   8.3550000e-03
   2.2196000e-02
   1.1178000e-02
   8.6700000e-03
   1.0136000e-02
   1.1113000e-02
   9.5783000e-03
   8.1761000e-03
   8.4028000e-03
   9.6088000e-03
   8.9166000e-03
   1.1298000e-02
   8.2861000e-03
   1.3253000e-02
   9.6631000e-03
   9.0220000e-03
   1.2103000e-02
   1.0805000e-02
   8.6911000e-03
   1.2132000e-02
   9.1211000e-03
   7.4903000e-03
   9.9008000e-03
   8.9448000e-03
   1.1797000e-02
   9.8449000e-03
   7.8848000e-03
   1.1101000e-02
   1.1724000e-02
   8.6604000e-03
   8.7001000e-03
   8.3149000e-03
   9.8100000e-03
   1.0841000e-02
   1.0663000e-02
   1.0708000e-02
   8.6919000e-03
   9.5866000e-03
   8.9376000e-03
   1.1281000e-02
   1.3104000e-02
   1.3113000e-02
   1.1082000e-02
   1.0122000e-02
   1.1094000e-02
   1.3276000e-02
   1.0538000e-02
   8.7229000e-03
   1.0381000e-02
   9.6020000e-03
   8.8215000e-03
   1.2984000e-02
   8.0960000e-03
   9.7181000e-03
   1.1390000e-02
   1.1041000e-02
   9.4178000e-03
   1.0344000e-02
   9.9581000e-03
   1.0202000e-02
   1.1242000e-02
   8.7966000e-03
   9.6793000e-03
   9.2556000e-03
   1.9579000e-02
   1.0229000e-02
   8.4942000e-03
   9.1277000e-03
   1.3295000e-02
   1.0984000e-02
   7.6603000e-03
   9.3983000e-03
   8.7413000e-03
   1.0893000e-02
   8.0678000e-03
   1.1965000e-02
   9.3634000e-03
   9.4289000e-03
   8.8099000e-03
   8.1442000e-03
   1.0384000e-02
   9.0234000e-03
   9.8218000e-03
   9.7532000e-03
   7.9422000e-03
   8.6222000e-03
   1.3483000e-02
   7.7111000e-03
   9.5650000e-03
   1.2804000e-02
   8.9054000e-03
   9.4395000e-03
   9.2605000e-03
   1.0322000e-02
   1.0037000e-02
   1.0351000e-02
   1.0223000e-02
   1.0347000e-02
   9.6883000e-03
   9.0306000e-03
   1.0995000e-02
   1.1015000e-02
   8.5414000e-03
   8.7209000e-03
   8.7286000e-03
   8.7819000e-03
   8.7998000e-03
   8.7524000e-03
   8.2167000e-03
   1.0306000e-02
   1.0118000e-02
   9.1783000e-03
   1.0137000e-02
   9.9840000e-03
   8.1489000e-03
   1.2100000e-02
   8.0649000e-03
   9.6462000e-03
   1.1269000e-02
   7.8214000e-03
   1.1514000e-02
   8.4757000e-03
   1.0142000e-02
   1.0934000e-02
   9.8632000e-03
   1.1485000e-02
   7.9179000e-03
   9.5742000e-03
   9.9226000e-03
   8.9520000e-03
   9.4054000e-03
   9.4294000e-03
   8.7731000e-03
   8.7263000e-03
   8.0382000e-03
   8.7560000e-03
   8.6631000e-03
   8.7036000e-03
   1.0436000e-02
   1.0752000e-02
   1.0641000e-02
   9.9249000e-03
   8.9938000e-03
   9.2471000e-03
   8.5078000e-03
   9.0857000e-03
   9.4831000e-03
   1.0002000e-02
   8.9510000e-03
   8.7073000e-03
   9.5747000e-03
   9.3156000e-03
   9.2022000e-03
   1.0814000e-02
   1.0254000e-02
   8.8187000e-03
   9.9961000e-03
   8.7468000e-03
   1.0505000e-02
   1.0848000e-02
   1.0214000e-02
   8.9751000e-03
   9.1857000e-03
   7.6359000e-03
   9.6079000e-03
   7.9275000e-03
   1.0718000e-02
   1.0809000e-02
   1.0284000e-02
   9.2204000e-03
   8.4332000e-03
   1.0168000e-02
   8.8684000e-03
   8.3188000e-03
   8.1725000e-03
   9.5231000e-03
   9.1926000e-03
   9.5563000e-03
   8.2000000e-03
   1.3228000e-02
   9.8143000e-03
   9.6448000e-03
   8.9881000e-03
   8.8136000e-03
   8.9865000e-03
   8.9318000e-03
   9.5295000e-03
   9.7041000e-03
   7.9891000e-03
   8.2826000e-03
   1.1461000e-02
   7.8423000e-03
   1.2165000e-02
   9.5642000e-03
   1.0805000e-02
   1.0751000e-02
   1.0697000e-02
   8.4839000e-03
   8.2863000e-03
   8.5451000e-03
   1.0415000e-02
   9.3859000e-03
   9.4626000e-03
   1.0886000e-02
   8.9484000e-03
   9.4624000e-03
   8.4632000e-03
   9.8367000e-03
   9.3506000e-03
   8.3105000e-03
   9.3871000e-03
   1.0645000e-02
   8.8838000e-03
   1.0600000e-02
   8.7264000e-03
   1.0934000e-02
   8.6013000e-03
   1.2453000e-02
   1.0013000e-02
   1.0738000e-02
   9.2587000e-03
   1.3554000e-02
   9.4506000e-03
   1.0206000e-02
   7.9733000e-03
   8.3359000e-03
   8.0965000e-03
   1.0826000e-02
   9.4951000e-03
   1.2244000e-02
   8.0170000e-03
   1.0614000e-02
   9.7851000e-03
   1.0200000e-02
   8.5271000e-03
   7.7973000e-03
   8.6400000e-03
   9.0066000e-03
   9.2198000e-03
   9.5581000e-03
   9.3249000e-03
   1.2884000e-02
   8.8352000e-03
   9.3245000e-03
   9.1918000e-03
   8.9395000e-03
   1.0228000e-02
   1.0817000e-02
   8.8130000e-03
   9.8318000e-03
   1.0271000e-02
   8.0379000e-03
   8.6219000e-03
   8.3649000e-03
   9.0355000e-03
   9.3035000e-03
   8.8867000e-03
   9.9417000e-03
   1.3524000e-02
   8.1340000e-03
   9.1620000e-03
   1.0033000e-02
   9.9606000e-03
   1.0825000e-02
   1.1522000e-02
   8.9767000e-03
   9.9166000e-03
   9.9037000e-03
   8.8245000e-03
   1.0705000e-02
   8.6367000e-03
   8.7129000e-03
   9.3457000e-03
   8.7381000e-03
   1.1134000e-02
   9.0002000e-03
   9.2863000e-03
   8.3635000e-03
   9.7763000e-03
   8.9433000e-03
   9.9469000e-03
   1.0372000e-02
   1.0348000e-02
   1.2936000e-02
   1.1238000e-02
   9.1445000e-03
   9.9702000e-03
   9.1028000e-03
   8.2906000e-03
   1.0450000e-02
   1.0049000e-02
   9.7835000e-03
   8.6022000e-03
   8.9299000e-03
   7.0926000e-03
   9.2309000e-03
   1.0120000e-02
   1.0193000e-02
   1.0662000e-02
   9.5446000e-03
   8.4449000e-03
   8.6949000e-03
   1.0150000e-02
   8.8718000e-03
   1.2376000e-02
   9.7528000e-03
   1.0711000e-02
   1.0535000e-02
   9.0558000e-03
   8.6595000e-03
   9.0559000e-03
   8.8400000e-03
   8.4300000e-03
   1.1750000e-02
   9.3867000e-03
   9.9366000e-03
   8.6953000e-03
   9.9872000e-03
   1.2703000e-02
   1.0450000e-02
   8.4700000e-03
   1.0256000e-02
   1.0691000e-02
   9.8613000e-03
   8.5067000e-03
   1.0000000e-02
   1.1249000e-02
   9.3724000e-03
   9.2034000e-03
   1.0642000e-02
   8.6892000e-03
   1.1580000e-02
   8.8079000e-03
   8.4272000e-03
   8.8022000e-03
   1.0711000e-02
   9.6752000e-03
   1.0338000e-02
   1.0434000e-02
   9.0564000e-03
   9.8723000e-03
   8.9793000e-03
   1.1882000e-02
   9.2399000e-03
   9.2451000e-03
   9.8937000e-03
   9.0318000e-03
   9.4962000e-03
   9.4123000e-03
   8.9748000e-03
   1.0490000e-02
   9.6194000e-03
   9.6020000e-03
   1.0177000e-02
   9.4652000e-03
   8.2324000e-03
   1.0454000e-02
   9.1724000e-03
   1.0279000e-02
   8.6754000e-03
   9.7823000e-03
   9.9257000e-03
   8.3734000e-03
   9.6568000e-03
   1.0141000e-02
   1.1246000e-02
   7.4211000e-03
   9.0874000e-03
   9.2413000e-03
   1.2350000e-02
   1.0405000e-02
   9.5778000e-03
   8.9167000e-03
   9.1911000e-03
   9.9094000e-03
   1.1936000e-02
   9.5025000e-03
   9.1709000e-03
   9.9018000e-03
   1.0154000e-02
   2.3309000e-02
   8.7918000e-03
   9.1019000e-03
   9.6298000e-03
   7.9557000e-03
   1.0603000e-02
   8.0674000e-03
   1.4062000e-02
   9.3486000e-03
   9.2001000e-03
   1.0507000e-02
   1.0471000e-02
   1.0164000e-02
   8.7682000e-03
   9.9364000e-03
   8.4459000e-03
   1.2235000e-02
   9.3036000e-03
   7.4310000e-03
   1.0454000e-02
   9.0714000e-03
   1.0132000e-02
   9.5087000e-03
   9.7388000e-03
   8.0638000e-03
   9.6667000e-03
   9.1246000e-03
   1.1528000e-02
   8.5744000e-03
   9.0293000e-03
   9.2582000e-03
   9.1091000e-03
   1.0213000e-02
   1.0281000e-02
   8.7220000e-03
   9.0585000e-03
   9.9154000e-03
   7.9298000e-03
   9.4056000e-03
   9.9634000e-03
   8.4905000e-03
   9.3686000e-03
   9.4341000e-03
   2.1206000e-02
   1.0798000e-02
   9.9318000e-03
   7.8440000e-03
   8.2852000e-03
   7.5630000e-03
   1.0299000e-02
   8.2509000e-03
   9.9972000e-03
   1.0068000e-02
   1.0879000e-02
   9.3125000e-03
   9.7844000e-03
   9.8413000e-03
   1.0108000e-02
   9.3047000e-03
   9.0292000e-03
   9.6598000e-03
   1.0894000e-02
   8.6254000e-03
   9.0717000e-03
   9.8784000e-03
   9.5260000e-03
   1.1320000e-02
   1.0272000e-02
   9.8061000e-03
   9.1455000e-03
   1.0675000e-02
   8.5730000e-03
   1.1700000e-02
   8.5067000e-03
   1.0008000e-02
   8.9048000e-03
   9.2456000e-03
   9.1705000e-03
   1.1757000e-02
   8.7204000e-03
   9.3750000e-03
   9.0180000e-03
   8.2238000e-03
   9.4984000e-03
   8.4928000e-03
   9.7034000e-03
   7.8898000e-03
   9.5985000e-03
   1.2860000e-02
   9.6851000e-03
   8.7283000e-03
   1.0115000e-02
   8.0806000e-03
   8.0490000e-03
   8.1507000e-03
   8.8629000e-03
   1.1133000e-02
   9.5774000e-03
   9.9820000e-03
   8.5695000e-03
   8.9396000e-03
   9.0666000e-03
   7.9961000e-03
   8.6656000e-03
   1.0759000e-02
   1.1249000e-02
   1.0123000e-02
   1.0512000e-02
   1.0333000e-02
   9.5455000e-03
   8.8163000e-03
   9.4395000e-03
   1.0210000e-02
   1.1259000e-02
   1.1061000e-02
   1.5256000e-02
   9.3357000e-03
   9.7232000e-03
   8.6718000e-03
   8.9066000e-03
   8.3753000e-03
   1.0158000e-02
   9.9408000e-03
   9.8044000e-03
   8.7386000e-03
   9.6495000e-03
   8.2842000e-03
   9.2900000e-03
   1.0774000e-02
   1.0958000e-02
   9.3348000e-03
   9.1184000e-03
   8.4738000e-03
   7.7767000e-03
   9.4209000e-03
   9.6886000e-03
   1.0723000e-02
   8.8710000e-03
   9.2906000e-03
   1.0219000e-02
   1.0329000e-02
   2.0917000e-02
   8.8910000e-03
   8.9585000e-03
   1.0297000e-02
   1.0330000e-02
   1.0954000e-02
   9.3652000e-03
   8.3825000e-03
   8.9382000e-03
   1.0100000e-02
   9.5134000e-03
   9.9432000e-03
   9.7829000e-03
   9.9332000e-03
   9.8385000e-03
   8.7579000e-03
   1.0665000e-02
   8.2303000e-03
   9.2043000e-03
   8.7513000e-03
   8.9631000e-03
   9.6099000e-03
   9.7351000e-03
   1.0119000e-02
   1.0193000e-02
   1.1277000e-02
   8.3365000e-03
   7.9678000e-03
   8.9392000e-03
   9.7941000e-03
   9.8462000e-03
   1.1415000e-02
   8.7419000e-03
   9.5374000e-03
   1.0576000e-02
   1.9837000e-02
   9.6471000e-03
   9.0764000e-03
   1.0920000e-02
   8.7484000e-03
   1.2457000e-02
   8.5861000e-03
   8.7365000e-03
   9.8721000e-03
   1.0384000e-02
   8.9278000e-03
   9.5245000e-03
   9.4950000e-03
   7.8902000e-03
   8.5142000e-03
   9.3673000e-03
   9.3754000e-03
   9.1260000e-03
   8.5947000e-03
   9.0908000e-03
   1.9400000e-02
   1.2363000e-02
   7.8550000e-03
   1.0443000e-02
   9.8775000e-03
   1.0596000e-02
   9.5874000e-03
   8.6575000e-03
   8.4831000e-03
   8.6766000e-03
   9.7830000e-03
   9.0422000e-03
   9.3606000e-03
   1.0457000e-02
   8.6947000e-03
   8.6702000e-03
   9.4163000e-03
   1.1820000e-02
   1.0484000e-02
   9.9285000e-03
   1.0922000e-02
   9.1835000e-03
   9.8351000e-03
   9.3318000e-03
   1.0043000e-02
   9.9862000e-03
   8.5010000e-03
   1.0052000e-02
   1.0432000e-02
   9.7961000e-03
   8.6744000e-03
   9.3027000e-03
   1.1399000e-02
   1.1136000e-02
   8.6738000e-03
   9.9509000e-03
   8.3413000e-03
   8.7464000e-03
   9.1540000e-03
   9.0373000e-03
   9.7423000e-03
   1.0612000e-02
   8.8652000e-03
   1.0541000e-02
   1.8737000e-02
   8.8887000e-03
   9.6679000e-03
   8.8432000e-03
   1.1231000e-02
   9.9202000e-03
   1.0752000e-02
   1.0756000e-02
   1.1226000e-02
   8.9993000e-03
   8.3412000e-03
   9.4245000e-03
   1.1899000e-02
   1.0786000e-02
   9.3217000e-03
   9.8013000e-03
   8.3088000e-03
   9.3279000e-03
   1.0958000e-02
   1.4105000e-02
   9.2597000e-03
   1.1148000e-02
   9.0922000e-03
   1.2501000e-02
   9.5523000e-03
   9.5288000e-03
   9.4020000e-03
   8.2328000e-03
   9.8577000e-03
   1.0246000e-02
   8.5258000e-03
   1.2292000e-02
   1.0669000e-02
   1.0119000e-02
   1.0512000e-02
   8.1707000e-03
   8.8321000e-03
   1.0265000e-02
   1.0073000e-02
   1.3263000e-02
   9.5794000e-03
   9.2546000e-03
   8.9928000e-03
   8.0149000e-03
   1.0297000e-02
   9.4348000e-03
   1.2605000e-02
   1.0228000e-02
   1.0711000e-02
   9.2022000e-03
   1.0011000e-02
   1.1199000e-02
   1.1176000e-02
   9.6609000e-03
   9.8699000e-03
   8.0808000e-03
   1.0182000e-02
   1.1429000e-02
   8.0072000e-03
   1.0363000e-02
   7.7783000e-03
   9.9806000e-03
   1.0266000e-02
   1.0496000e-02
   9.6595000e-03
   9.8857000e-03
   8.5717000e-03
   7.9230000e-03
   8.9239000e-03
   1.1142000e-02
   9.0897000e-03
   7.7860000e-03
   8.6838000e-03
   8.9829000e-03
   8.7949000e-03
   9.1572000e-03
   1.0513000e-02
   9.8031000e-03
   1.0510000e-02
   8.6351000e-03
   1.0757000e-02
   9.6904000e-03
   8.8824000e-03
   9.7520000e-03
   8.7485000e-03
   9.6673000e-03
   1.0793000e-02
   9.7983000e-03
   8.0255000e-03
   8.9255000e-03
   1.2629000e-02
   1.0776000e-02
   9.9355000e-03
   8.4421000e-03
   8.5992000e-03
   1.0899000e-02
   7.9696000e-03
   1.0612000e-02
   9.1773000e-03
   8.8804000e-03
   8.8936000e-03
   8.5778000e-03
   7.9590000e-03
   8.5050000e-03
   8.8006000e-03
   8.6654000e-03
   1.0860000e-02
   7.8388000e-03
   1.1126000e-02
   8.2743000e-03
   1.0518000e-02
   1.0060000e-02
   7.6323000e-03
   8.9778000e-03
   1.2677000e-02
   9.0697000e-03
   1.0037000e-02
   8.4377000e-03
   7.3588000e-03
   9.4819000e-03
   9.2133000e-03
   8.6530000e-03
   9.6878000e-03
   8.8934000e-03
   1.0813000e-02
   9.8522000e-03
   1.0354000e-02
   8.1573000e-03
   8.7523000e-03
   9.6145000e-03
   8.9565000e-03
   9.2530000e-03
   9.3782000e-03
   9.9376000e-03
   1.1679000e-02
   8.4918000e-03
   9.9612000e-03
   1.0848000e-02
   9.3223000e-03
   8.7558000e-03
   1.2420000e-02
   9.3414000e-03
   1.0897000e-02
   9.1474000e-03
   1.0057000e-02
   9.3655000e-03
   9.7780000e-03
   8.8810000e-03
   8.3374000e-03
   9.7022000e-03
   8.7342000e-03
   8.6383000e-03
   9.3855000e-03
   1.0694000e-02
   9.2088000e-03
   7.9771000e-03
   7.9921000e-03
   1.0787000e-02
   8.8551000e-03
   7.8246000e-03
   8.9623000e-03
   8.4748000e-03
   9.5983000e-03
   1.0618000e-02
   9.0333000e-03
   1.0480000e-02
   9.8422000e-03
   1.2840000e-02
   9.6254000e-03
   8.4421000e-03
   9.6369000e-03
   8.4995000e-03
   8.9668000e-03
   1.1729000e-02
   9.8395000e-03
   1.1170000e-02
   9.5066000e-03
   9.2727000e-03
   1.0121000e-02
   9.6872000e-03
   9.4405000e-03
   1.0396000e-02
   1.0187000e-02
   9.3752000e-03
   9.9930000e-03
   1.0469000e-02
   8.2469000e-03
   1.0469000e-02
   9.2099000e-03
   1.0253000e-02
   9.1543000e-03
   8.3120000e-03
   1.2809000e-02
   9.4715000e-03
   1.2043000e-02
   8.2861000e-03
   1.0730000e-02
   1.0265000e-02
   7.9587000e-03
   9.8971000e-03
   1.0089000e-02
   1.1464000e-02
   8.6863000e-03
   1.1362000e-02
   9.6482000e-03
   8.2135000e-03
   9.6285000e-03
   8.7972000e-03
   8.5018000e-03
   1.0409000e-02
   9.7268000e-03
   1.0270000e-02
   1.1497000e-02
   9.1203000e-03
   8.9043000e-03
   1.0631000e-02
   8.7748000e-03
   9.1206000e-03
   9.0254000e-03
   1.0821000e-02
   9.7796000e-03
   1.1480000e-02
   8.5329000e-03
   9.3283000e-03
   1.0208000e-02
   8.4994000e-03
   8.3416000e-03
   9.7611000e-03
   1.0163000e-02
   1.0348000e-02
   1.0779000e-02
   1.0562000e-02
   9.4413000e-03
   9.2649000e-03
   1.1746000e-02
   1.0829000e-02
   1.0406000e-02
   9.4803000e-03
   8.9395000e-03
   1.2845000e-02
   9.3962000e-03
   1.0189000e-02
   9.5224000e-03
   7.8983000e-03
   1.0098000e-02
   8.7307000e-03
   9.7177000e-03
   9.6627000e-03
   1.0052000e-02
   8.5131000e-03
   8.2276000e-03
   9.6998000e-03
   8.3597000e-03
   7.2474000e-03
   1.1965000e-02
   1.0368000e-02
   8.7477000e-03
   9.3302000e-03
   8.8646000e-03
   8.4755000e-03
   8.7304000e-03
   1.3624000e-02
   1.0665000e-02
   1.3569000e-02
   9.9588000e-03
   1.0086000e-02
   8.9491000e-03
   9.1358000e-03
   9.6151000e-03
   7.9001000e-03
   8.6941000e-03
   9.3686000e-03
   1.1175000e-02
   8.0605000e-03
   9.4778000e-03
   9.2221000e-03
   1.0495000e-02
   9.0797000e-03
   1.0341000e-02
   8.7162000e-03
   9.8299000e-03
   1.0176000e-02
   1.1195000e-02
   8.3561000e-03
   9.1713000e-03
   8.4091000e-03
   1.1295000e-02
   8.7077000e-03
   9.6250000e-03
   8.8970000e-03
   9.8783000e-03
   8.4068000e-03
   1.0015000e-02
   8.6040000e-03
   9.1855000e-03
   9.4508000e-03
   9.6365000e-03
   8.0641000e-03
   1.2957000e-02
   9.2024000e-03
   8.6336000e-03
   9.4050000e-03
   9.4429000e-03
   8.5987000e-03
   1.1079000e-02
   1.0027000e-02
   8.6069000e-03
   8.7024000e-03
   1.0770000e-02
   7.8133000e-03
   9.3277000e-03
   9.1214000e-03
   8.6027000e-03
   1.0904000e-02
   9.2948000e-03
   8.9139000e-03
   1.1502000e-02
   9.7298000e-03
   8.6892000e-03
   8.2988000e-03
   9.3883000e-03
   8.3836000e-03
   9.3785000e-03
   9.1736000e-03
   1.0608000e-02
   9.0375000e-03
   7.7674000e-03
   9.5627000e-03
   9.6148000e-03
   1.0722000e-02
   8.7612000e-03
   8.4086000e-03
   9.9354000e-03
   8.1045000e-03
   9.6273000e-03
   8.7758000e-03
   1.0469000e-02
   9.1699000e-03
   9.8345000e-03
   9.5673000e-03
   9.6212000e-03
   8.0282000e-03
   8.3747000e-03
   8.1392000e-03
   8.8929000e-03
   7.4542000e-03
   9.2565000e-03
   8.7246000e-03
   8.5772000e-03
   9.2144000e-03
   8.4853000e-03
   1.2438000e-02
   8.6392000e-03
   8.3516000e-03
   9.7288000e-03
   1.0054000e-02
   9.7394000e-03
   8.9368000e-03
   1.0270000e-02
   7.9801000e-03
   9.2322000e-03
   9.8960000e-03
   9.6877000e-03
   8.5270000e-03
   8.7732000e-03
   1.1482000e-02
   9.0084000e-03
   8.8728000e-03
   7.7965000e-03
   9.1193000e-03
   1.3377000e-02
   9.2916000e-03
   9.6343000e-03
   9.2656000e-03
   1.1426000e-02
   8.8051000e-03
   9.7521000e-03
   8.3302000e-03
   9.6930000e-03
   9.1069000e-03
   9.1391000e-03
   8.3615000e-03
   9.4579000e-03
   1.1157000e-02
   8.7154000e-03
   1.0112000e-02
   9.6971000e-03
   9.7772000e-03
   8.7714000e-03
   7.7622000e-03
   8.2006000e-03
   9.0934000e-03
   8.5678000e-03
   9.4588000e-03
   1.0669000e-02
   8.9325000e-03
   8.3868000e-03
   1.0131000e-02
   1.0143000e-02
   1.0293000e-02
   9.3200000e-03
   9.5953000e-03
   7.1833000e-03
   1.0724000e-02
   1.0091000e-02
   1.0668000e-02
   8.9751000e-03
   9.2322000e-03
   9.3152000e-03
   7.8639000e-03
   8.9321000e-03
   9.8598000e-03
   1.1624000e-02
   1.0308000e-02
   8.9536000e-03
   9.3240000e-03
   9.5798000e-03
   8.7965000e-03
   9.0507000e-03
   8.7071000e-03
   9.1919000e-03
   9.4391000e-03
   8.4770000e-03
   8.9664000e-03
   9.3548000e-03
   1.0793000e-02
   9.9750000e-03
   9.7031000e-03
   1.0293000e-02
   9.7149000e-03
   8.6384000e-03
   1.1827000e-02
   1.1661000e-02
   1.1380000e-02
   9.5647000e-03
   1.3705000e-02
   8.6276000e-03
   1.0597000e-02
   1.0341000e-02
   9.9584000e-03
   7.5432000e-03
   9.6754000e-03
   1.0220000e-02
   9.2437000e-03
   1.1449000e-02
   8.1321000e-03
   9.3543000e-03
   1.0109000e-02
   8.1790000e-03
   8.2190000e-03
   1.0359000e-02
   8.2281000e-03
   9.1102000e-03
   1.0198000e-02
   9.0511000e-03
   9.2448000e-03
   9.8775000e-03
   1.1990000e-02
   8.7944000e-03
   9.1520000e-03
   1.1466000e-02
   1.0171000e-02
   9.9365000e-03
   1.0150000e-02
   1.0761000e-02
   1.0147000e-02
   9.4738000e-03
   8.9368000e-03
   9.5155000e-03
   9.8109000e-03
   1.1085000e-02
   1.1754000e-02
   8.8998000e-03
   9.7331000e-03
   8.5512000e-03
   1.1781000e-02
   9.5031000e-03
   2.0562000e-02
   1.1723000e-02
   9.2316000e-03
   1.0020000e-02
   9.3488000e-03
   9.6752000e-03
   9.8390000e-03
   8.4879000e-03
   9.3658000e-03
   1.0153000e-02
   1.0099000e-02
   9.0047000e-03
   8.8677000e-03
   9.2759000e-03
   1.0375000e-02
   9.2153000e-03
   1.0737000e-02
   1.1782000e-02
   1.1063000e-02
   1.0054000e-02
   9.4658000e-03
   1.0168000e-02
   9.3018000e-03
   9.5008000e-03
   9.4896000e-03
   1.1083000e-02
   9.1055000e-03
   1.0158000e-02
   9.2260000e-03
   8.4179000e-03
   9.6234000e-03
   8.1651000e-03
   9.5163000e-03
   9.7597000e-03
   9.4537000e-03
   1.2067000e-02
   1.8222000e-02
   9.8081000e-03
   8.6203000e-03
   8.6705000e-03
   1.2268000e-02
   8.1588000e-03
   1.2464000e-02
   1.0243000e-02
   8.6546000e-03
   1.1115000e-02
   1.2225000e-02
   1.1228000e-02
   8.3995000e-03
   8.8712000e-03
   1.0126000e-02
   8.9862000e-03
   1.0822000e-02
   9.1145000e-03
   8.9926000e-03
   8.9604000e-03
   1.0353000e-02
   9.9131000e-03
   8.3638000e-03
   8.2137000e-03
   8.0643000e-03
   9.1188000e-03
   8.4466000e-03
   8.3659000e-03
   1.1460000e-02
   8.4228000e-03
   9.7540000e-03
   8.5745000e-03
   9.0694000e-03
   9.7572000e-03
   9.0410000e-03
   8.0954000e-03
   1.1014000e-02
   8.8101000e-03
   1.0392000e-02
   1.1240000e-02
   9.1532000e-03
   7.8371000e-03
   7.7899000e-03
   9.1213000e-03
   8.2607000e-03
   9.3914000e-03
   9.2509000e-03
   9.9463000e-03
   8.4303000e-03
   1.1216000e-02
   1.0844000e-02
   9.6744000e-03
   8.6410000e-03
   1.0376000e-02
   9.7535000e-03
   9.2227000e-03
   1.0670000e-02
   8.3088000e-03
   1.0647000e-02
   9.0289000e-03
   1.0711000e-02
   1.0923000e-02
   8.1038000e-03
   8.4054000e-03
   1.1082000e-02
   9.4382000e-03
   8.2631000e-03
   8.3990000e-03
   9.7707000e-03
   8.1737000e-03
   9.9816000e-03
   8.6670000e-03
   8.9976000e-03
   9.7072000e-03
   9.1533000e-03
   1.3258000e-02
   8.9587000e-03
   1.0346000e-02
   9.5032000e-03
   7.6975000e-03
   8.7473000e-03
   1.0244000e-02
   8.2319000e-03
   8.6957000e-03
   1.1150000e-02
   8.8879000e-03
   1.0937000e-02
   1.0341000e-02
   9.0806000e-03
   1.0701000e-02
   9.0818000e-03
   9.6088000e-03
   1.5807000e-02
   8.9761000e-03
   8.5803000e-03
   9.6749000e-03
   9.5673000e-03
   1.0809000e-02
   8.8333000e-03
   8.6351000e-03
   8.4935000e-03
   9.9012000e-03
   1.1276000e-02
   8.4130000e-03
   8.4763000e-03
   1.1015000e-02
   9.5309000e-03
   9.8187000e-03
   9.5172000e-03
   1.0194000e-02
   1.3295000e-02
   8.5243000e-03
   2.1257000e-02
   8.0310000e-03
   9.8844000e-03
   1.0185000e-02
   1.1439000e-02
   1.1269000e-02
   9.8151000e-03
   9.2047000e-03
   9.9817000e-03
   8.2148000e-03
   1.0418000e-02
   1.1761000e-02
   8.7434000e-03
   8.7750000e-03
   8.1864000e-03
   8.7510000e-03
   1.1205000e-02
   9.9964000e-03
   1.2352000e-02
   7.9896000e-03
   9.4678000e-03
   1.0103000e-02
   8.9383000e-03
   1.0530000e-02
   7.8925000e-03
   2.1317000e-02
   1.9637000e-02
   8.4525000e-03
   9.8786000e-03
   8.9100000e-03
   1.0404000e-02
   9.9192000e-03
   1.0186000e-02
   8.4185000e-03
   1.0502000e-02
   8.9724000e-03
   1.1670000e-02
   9.3761000e-03
   8.8951000e-03
   9.1786000e-03
   9.2077000e-03
   9.8293000e-03
   1.1923000e-02
   9.1154000e-03
   9.1302000e-03
   8.9052000e-03
   1.2317000e-02
   1.2933000e-02
   8.4697000e-03
   9.5003000e-03
   1.1132000e-02
   1.0697000e-02
   1.2309000e-02
   9.8353000e-03
   9.1798000e-03
   8.8079000e-03
   1.3156000e-02
   1.0547000e-02
   1.1490000e-02
   8.7893000e-03
   1.0008000e-02
   9.1022000e-03
   9.7430000e-03
   9.9630000e-03
   8.7694000e-03
   9.6186000e-03
   1.2484000e-02
   1.0849000e-02
   9.7813000e-03
   1.0470000e-02
   9.3098000e-03
   1.3077000e-02
   9.9814000e-03
   1.0211000e-02
   9.4013000e-03
   1.0027000e-02
   9.2431000e-03
   9.6504000e-03
   1.0783000e-02
   1.0327000e-02
   1.1664000e-02
   9.4163000e-03
   9.7582000e-03
   8.5063000e-03
   9.5337000e-03
   1.1521000e-02
   1.1286000e-02
   9.6791000e-03
   9.0453000e-03
   8.4604000e-03
   9.8426000e-03
   1.0304000e-02
   8.7307000e-03
   9.6248000e-03
   1.0233000e-02
   9.3311000e-03
   8.5358000e-03
   9.0362000e-03
   9.9458000e-03
   1.1967000e-02
   9.8900000e-03
   9.3492000e-03
   9.3840000e-03
   1.0652000e-02
   8.8590000e-03
   8.5111000e-03
   1.0054000e-02
   9.2064000e-03
   1.1555000e-02
   1.1192000e-02
   2.3303000e-02
   9.1529000e-03
   8.8272000e-03
   8.0277000e-03
   9.8806000e-03
   9.7753000e-03
   1.0789000e-02
   9.3209000e-03
   9.7902000e-03
   1.0889000e-02
   9.0245000e-03
   9.6435000e-03
   1.0328000e-02
   1.2292000e-02
   1.2672000e-02
   8.8394000e-03
   9.9957000e-03
   1.1237000e-02
   1.0223000e-02
   8.5226000e-03
   9.0688000e-03
   1.0030000e-02
   9.0773000e-03
   9.3827000e-03
   8.3351000e-03
   9.9163000e-03
   8.8263000e-03
   9.5821000e-03
   9.4839000e-03
   1.0532000e-02
   8.3615000e-03
   9.5340000e-03
   1.0121000e-02
   9.2133000e-03
   1.0769000e-02
   9.1650000e-03
   9.3957000e-03
   9.5753000e-03
   1.3278000e-02
   2.2625000e-02
   8.9327000e-03
   1.1317000e-02
   9.1868000e-03
   9.8222000e-03
   9.6755000e-03
   1.0267000e-02
   7.9798000e-03
   1.0094000e-02
   9.1083000e-03
   8.9290000e-03
   8.5807000e-03
   8.6398000e-03
   9.2128000e-03
   8.2883000e-03
   1.2684000e-02
   1.0053000e-02
   9.3585000e-03
   9.7953000e-03
   1.7576000e-02
   9.9932000e-03
   8.4234000e-03
   8.9013000e-03
   1.0773000e-02
   9.7456000e-03
   8.0096000e-03
   1.1148000e-02
   9.9144000e-03
   8.8004000e-03
   8.3232000e-03
   9.7126000e-03
   9.1608000e-03
   9.0792000e-03
   1.0312000e-02
   1.0016000e-02
   1.0616000e-02
   1.0288000e-02
   9.5812000e-03
   9.8955000e-03
   9.7857000e-03
   8.6651000e-03
   1.0591000e-02
   8.7027000e-03
   9.7570000e-03
   9.7455000e-03
   1.0008000e-02
   8.8922000e-03
   1.0632000e-02
   8.7970000e-03
   9.6520000e-03
   9.8981000e-03
   1.0740000e-02
   9.8935000e-03
   1.1235000e-02
   8.7816000e-03
   9.6716000e-03
   7.3240000e-03
   9.2039000e-03
   8.9032000e-03
   1.0642000e-02
   9.7089000e-03
   9.9312000e-03
   1.0136000e-02
   9.5890000e-03
   1.0579000e-02
   1.1502000e-02
   1.0792000e-02
   9.9675000e-03
   9.2590000e-03
   8.8728000e-03
   2.0676000e-02
   8.4225000e-03
   8.4139000e-03
   9.8780000e-03
   9.8566000e-03
   9.8948000e-03
   9.5816000e-03
   9.1716000e-03
   1.0400000e-02
   9.4636000e-03
   9.5729000e-03
   9.7530000e-03
   1.0098000e-02
   8.5634000e-03
   1.0122000e-02
   8.5966000e-03
   8.9013000e-03
   1.0211000e-02
   7.9905000e-03
   9.6902000e-03
   1.0086000e-02
   1.0966000e-02
   8.3806000e-03
   1.1214000e-02
   1.0959000e-02
   9.4660000e-03
   1.1033000e-02
   1.0856000e-02
   8.8811000e-03
   9.8721000e-03
   9.3045000e-03
   7.7867000e-03
   8.2429000e-03
   9.3679000e-03
   8.7537000e-03
   1.0409000e-02
   1.2505000e-02
   9.9782000e-03
   1.1267000e-02
   1.0928000e-02
   1.4584000e-02
   8.7645000e-03
   1.0009000e-02
   9.4976000e-03
   9.0134000e-03
   8.4081000e-03
   9.4011000e-03
   8.4520000e-03
   8.9075000e-03
   8.8697000e-03
   1.0928000e-02
   8.4789000e-03
   9.1266000e-03
   1.3123000e-02
   8.7631000e-03
   1.0946000e-02
   9.5754000e-03
   9.2434000e-03
   1.3780000e-02
   9.5047000e-03
   9.7383000e-03
   9.1422000e-03
   8.5791000e-03
   1.0393000e-02
   1.0555000e-02
   1.2442000e-02
   9.6141000e-03
   9.8724000e-03
   8.8752000e-03
   1.0017000e-02
   1.2125000e-02
   1.1277000e-02
   1.0113000e-02
   9.3334000e-03
   8.7080000e-03
   9.4837000e-03
   1.0752000e-02
   8.6966000e-03
   1.0405000e-02
   7.5426000e-03
   1.0049000e-02
   9.6366000e-03
   9.4625000e-03
   9.9752000e-03
   9.0361000e-03
   8.1340000e-03
   1.1361000e-02
   1.0399000e-02
   1.1285000e-02
   1.0025000e-02
   9.4634000e-03
   9.1152000e-03
   1.1784000e-02
   9.5832000e-03
   1.0987000e-02
   1.0302000e-02
   8.6934000e-03
   9.4493000e-03
   1.1757000e-02
   9.2253000e-03
   1.2481000e-02
   9.6522000e-03
   1.0403000e-02
   9.2130000e-03
   1.1026000e-02
   9.5961000e-03
   9.0167000e-03
   8.6950000e-03
   9.8286000e-03
   1.0664000e-02
   1.4260000e-02
   1.1263000e-02
   8.8804000e-03
   8.2211000e-03
   2.1284000e-02
   1.5876000e-02
   8.8880000e-03
   9.0328000e-03
   9.5250000e-03
   8.5199000e-03
   8.6363000e-03
   9.6378000e-03
   9.1505000e-03
   1.0006000e-02
   1.0002000e-02
   1.0614000e-02
   9.8960000e-03
   8.2600000e-03
   8.9963000e-03
   7.7557000e-03
   8.2912000e-03
   9.6571000e-03
   1.0366000e-02
   9.8752000e-03
   1.3978000e-02
   8.5657000e-03
   8.7920000e-03
   9.0952000e-03
   8.6379000e-03
   9.2438000e-03
   8.6460000e-03
   8.7726000e-03
   1.1513000e-02
   9.4837000e-03
   1.0349000e-02
   7.9189000e-03
   9.3388000e-03
   1.0390000e-02
   1.0382000e-02
   1.0326000e-02
   9.8131000e-03
   1.0021000e-02
   8.9509000e-03
   8.5854000e-03
   1.1977000e-02
   9.2066000e-03
   8.9184000e-03
   8.5262000e-03
   1.0434000e-02
   9.3856000e-03
   9.5716000e-03
   8.6801000e-03
   8.6674000e-03
   7.9989000e-03
   1.0302000e-02
   1.0222000e-02
   9.3813000e-03
   1.0959000e-02
   1.0817000e-02
   1.1658000e-02
   9.2196000e-03
   7.5743000e-03
   8.2082000e-03
   1.2104000e-02
   9.9749000e-03
   9.6901000e-03
   1.1899000e-02
   9.2496000e-03
   9.5447000e-03
   1.0417000e-02
   8.3404000e-03
   8.5125000e-03
   9.0658000e-03
   9.6018000e-03
   1.0721000e-02
   9.7923000e-03
   9.9443000e-03
   9.5753000e-03
   1.1262000e-02
   9.6265000e-03
   1.0038000e-02
   8.3243000e-03
   1.3128000e-02
   9.3903000e-03
   1.2960000e-02
   8.1238000e-03
   9.4413000e-03
   1.0126000e-02
   8.8997000e-03
   9.4907000e-03
   8.8128000e-03
   9.5479000e-03
   8.6655000e-03
   1.1162000e-02
   9.5639000e-03
   8.3745000e-03
   1.0751000e-02
   9.5440000e-03
   9.0082000e-03
   9.4242000e-03
   1.0869000e-02
   9.3563000e-03
   9.7015000e-03
   8.9626000e-03
   9.7525000e-03
   7.5050000e-03
   9.0207000e-03
   8.6428000e-03
   9.5326000e-03
   8.5281000e-03
   8.7002000e-03
   8.6771000e-03
   9.3800000e-03
   9.5009000e-03
   8.9643000e-03
   1.2308000e-02
   8.1597000e-03
   9.7459000e-03
   1.0952000e-02
   1.0230000e-02
   1.0556000e-02
   8.8530000e-03
   9.3158000e-03
   9.0102000e-03
   8.7544000e-03
   8.5226000e-03
   8.6479000e-03
   1.0950000e-02
   1.2843000e-02
   1.1213000e-02
   8.8646000e-03
   9.8434000e-03
   9.8790000e-03
   8.9538000e-03
   9.7012000e-03
   7.8911000e-03
   8.2678000e-03
   8.6029000e-03
   8.6222000e-03
   1.0513000e-02
   9.5227000e-03
   9.4510000e-03
   1.1467000e-02
   9.7497000e-03
   9.7106000e-03
   7.7220000e-03
   1.0854000e-02
   8.0802000e-03
   8.4784000e-03
   9.0549000e-03
   9.3380000e-03
   1.0510000e-02
   9.9900000e-03
   9.4840000e-03
   1.0564000e-02
   9.9339000e-03
   8.2668000e-03
   9.7103000e-03
   1.0495000e-02
   1.2092000e-02
   9.4071000e-03
   8.6818000e-03
   9.0316000e-03
   9.0970000e-03
   1.0421000e-02
   1.0097000e-02
   1.1877000e-02
   9.2725000e-03
   1.4763000e-02
   9.8810000e-03
   8.1658000e-03
   9.7688000e-03
   8.8041000e-03
   9.5008000e-03
   8.1353000e-03
   1.0474000e-02
   1.0971000e-02
   9.4149000e-03
   1.1070000e-02
   1.0639000e-02
   9.0851000e-03
   9.0990000e-03
   9.1650000e-03
   8.8385000e-03
   7.8586000e-03
   1.0959000e-02
   1.1453000e-02
   9.8709000e-03
   9.3674000e-03
   9.2823000e-03
   8.7511000e-03
   2.1579000e-02
   8.8814000e-03
   9.8828000e-03
   1.0689000e-02
   1.0112000e-02
   8.8248000e-03
   8.9039000e-03
   8.6600000e-03
   8.7615000e-03
   9.6989000e-03
   1.0708000e-02
   1.0004000e-02
   1.0918000e-02
   8.4316000e-03
   9.0487000e-03
   8.9074000e-03
   8.3480000e-03
   1.0226000e-02
   8.8043000e-03
   1.1635000e-02
   8.5897000e-03
   1.0494000e-02
   1.0195000e-02
   9.1082000e-03
   9.6435000e-03
   1.0752000e-02
   8.0415000e-03
   1.3396000e-02
   1.1429000e-02
   9.8855000e-03
   9.0452000e-03
   9.1522000e-03
   1.0538000e-02
   9.7664000e-03
   8.9129000e-03
   1.1372000e-02
   9.6750000e-03
   9.7995000e-03
   9.9637000e-03
   9.1969000e-03
   1.1522000e-02
   9.2320000e-03
   8.5951000e-03
   8.4684000e-03
   1.0733000e-02
   1.0568000e-02
   9.0130000e-03
   1.1514000e-02
   1.8785000e-02
   8.9362000e-03
   1.1207000e-02
   9.0499000e-03
   1.1114000e-02
   1.0807000e-02
   9.3177000e-03
   1.1723000e-02
   1.0340000e-02
   9.2057000e-03
   9.3692000e-03
   8.6204000e-03
   9.3571000e-03
   1.1205000e-02
   8.9481000e-03
   1.1205000e-02
   1.1693000e-02
   1.1224000e-02
   1.1473000e-02
   9.8732000e-03
   9.5317000e-03
   1.0109000e-02
   8.2640000e-03
   1.2733000e-02
   9.9914000e-03
   1.0839000e-02
   1.0540000e-02
   1.2661000e-02
   1.0288000e-02
   8.4366000e-03
   7.9105000e-03
   9.8198000e-03
   1.0845000e-02
   1.0736000e-02
   8.6158000e-03
   8.7883000e-03
   8.5599000e-03
   8.8654000e-03
   9.2898000e-03
   1.0864000e-02
   1.0105000e-02
   1.0336000e-02
   8.8055000e-03
   1.0323000e-02
   8.3859000e-03
   9.2282000e-03
   1.1342000e-02
   8.4399000e-03
   8.6683000e-03
   9.7912000e-03
   8.5525000e-03
   1.1145000e-02
   1.0735000e-02
   1.0975000e-02
   9.8682000e-03
   9.1959000e-03
   1.1014000e-02
   9.3860000e-03
   8.2054000e-03
   9.5942000e-03
   1.0716000e-02
   8.6535000e-03
   9.6216000e-03
   1.0974000e-02
   9.0561000e-03
   1.0263000e-02
   8.6051000e-03
   1.0552000e-02
   8.8774000e-03
   1.0429000e-02
   9.5644000e-03
   7.2762000e-03
   9.0791000e-03
   1.1977000e-02
   8.7570000e-03
   1.0112000e-02
   9.7579000e-03
   8.7368000e-03
   9.0727000e-03
   1.1354000e-02
   8.2492000e-03
   9.2328000e-03
   9.5373000e-03
   8.7485000e-03
   1.0675000e-02
   7.9353000e-03
   9.1527000e-03
   1.1601000e-02
   9.2223000e-03
   1.0167000e-02
   8.3522000e-03
   9.0475000e-03
   1.2515000e-02
   9.2045000e-03
   1.0230000e-02
   9.0366000e-03
   9.0970000e-03
   1.1987000e-02
   1.1785000e-02
   9.9525000e-03
   8.8694000e-03
   8.9271000e-03
   1.0958000e-02
   1.0124000e-02
   8.8365000e-03
   1.0345000e-02
   1.2081000e-02
   9.5963000e-03
   1.0713000e-02
   9.6015000e-03
   9.5326000e-03
   1.0010000e-02
   8.7258000e-03
   1.1153000e-02
   9.8155000e-03
   7.9645000e-03
   9.8435000e-03
   8.4588000e-03
   9.0320000e-03
   9.1143000e-03
   9.4812000e-03
   8.2424000e-03
   1.1253000e-02
   9.7281000e-03
   8.7722000e-03
   1.0506000e-02
   8.9229000e-03
   8.6459000e-03
   1.0601000e-02
   9.5929000e-03
   9.8747000e-03
   1.1401000e-02
   9.6918000e-03
   1.0563000e-02
   9.6894000e-03
   7.8721000e-03
   1.2359000e-02
   9.4242000e-03
   9.2951000e-03
   9.0020000e-03
   7.4839000e-03
   1.0508000e-02
   9.7056000e-03
   1.1862000e-02
   1.0323000e-02
   1.0233000e-02
   9.6083000e-03
   1.1887000e-02
   9.6161000e-03
   1.0205000e-02
   8.8636000e-03
   8.4608000e-03
   1.0352000e-02
   8.5932000e-03
   8.6581000e-03
   8.9402000e-03
   8.6523000e-03
   1.1306000e-02
   9.1709000e-03
   1.1016000e-02
   1.1154000e-02
   9.2150000e-03
   1.1437000e-02
   1.0172000e-02
   8.5066000e-03
   9.5631000e-03
   1.0185000e-02
   9.1275000e-03
   8.9686000e-03
   8.8371000e-03
   9.6103000e-03
   1.0317000e-02
   9.4309000e-03
   1.0210000e-02
   9.6978000e-03
   8.4903000e-03
   9.3598000e-03
   9.6263000e-03
   1.0136000e-02
   9.5698000e-03
   1.0899000e-02
   7.8385000e-03
   9.6471000e-03
   1.5722000e-02
   1.0798000e-02
   1.2673000e-02
   9.1133000e-03
   9.6992000e-03
   1.0650000e-02
   8.6783000e-03
   9.3565000e-03
   7.8874000e-03
   9.4343000e-03
   8.7533000e-03
   1.0507000e-02
   9.3734000e-03
   8.7728000e-03
   9.4930000e-03
   9.8070000e-03
   8.3193000e-03
   1.0576000e-02
   8.9123000e-03
   1.0538000e-02
   9.7045000e-03
   1.0096000e-02
   1.0018000e-02
   9.4558000e-03
   1.1179000e-02
   1.0595000e-02
   8.5540000e-03
   1.0385000e-02
   1.3421000e-02
   9.9186000e-03
   8.2774000e-03
   1.0213000e-02
   1.0369000e-02
   9.2393000e-03
   8.5577000e-03
   1.1262000e-02
   1.0751000e-02
   1.0334000e-02
   1.0102000e-02
   8.7086000e-03
   9.8861000e-03
   1.1022000e-02
   1.0155000e-02
   8.9652000e-03
   9.2190000e-03
   1.0102000e-02
   1.0199000e-02
   1.1265000e-02
   8.6859000e-03
   1.1372000e-02
   8.7386000e-03
   9.2930000e-03
   1.0113000e-02
   9.4074000e-03
   8.0385000e-03
   1.0494000e-02
   9.7767000e-03
   8.2487000e-03
   9.3852000e-03
   9.1455000e-03
   9.4900000e-03
   1.0191000e-02
   1.0368000e-02
   1.0163000e-02
   1.0046000e-02
   9.5440000e-03
   9.3897000e-03
   1.0545000e-02
   9.0127000e-03
   8.5492000e-03
   9.7997000e-03
   9.4807000e-03
   8.1562000e-03
   1.0232000e-02
   1.0341000e-02
   1.1815000e-02
   8.7544000e-03
   9.1748000e-03
   1.4394000e-02
   9.1331000e-03
   9.1569000e-03
   9.9683000e-03
   1.0048000e-02
   1.1515000e-02
   1.0878000e-02
   8.9745000e-03
   8.2106000e-03
   8.6433000e-03
   7.6984000e-03
   1.0731000e-02
   8.2903000e-03
   1.0171000e-02
   9.3679000e-03
   8.8526000e-03
   1.0749000e-02
   1.0201000e-02
   1.0249000e-02
   8.8136000e-03
   9.3101000e-03
   8.8645000e-03
   9.8056000e-03
   9.4826000e-03
   9.0410000e-03
   9.4656000e-03
   9.8934000e-03
   9.5417000e-03
   8.8764000e-03
   1.0054000e-02
   8.4680000e-03
   9.2557000e-03
   9.7524000e-03
   9.8881000e-03
   9.7743000e-03
   1.0176000e-02
   1.2081000e-02
   9.0402000e-03
   1.0298000e-02
   1.0816000e-02
   1.1827000e-02
   1.1184000e-02
   8.1952000e-03
   9.2536000e-03
   9.5573000e-03
   1.0081000e-02
   1.0304000e-02
   1.0845000e-02
   1.0479000e-02
   1.1330000e-02
   8.4875000e-03
   9.7104000e-03
   9.3265000e-03
   1.1359000e-02
   8.9975000e-03
   9.5856000e-03
   9.6930000e-03
   9.1684000e-03
   8.4010000e-03
   9.4959000e-03
   9.8843000e-03
   8.5575000e-03
   9.2151000e-03
   9.7957000e-03
   1.0426000e-02
   8.7596000e-03
   8.7637000e-03
   1.1966000e-02
   1.1977000e-02
   1.0582000e-02
   9.7240000e-03
   1.1464000e-02
   8.0143000e-03
   1.0727000e-02
   9.5157000e-03
   1.0222000e-02
   8.0057000e-03
   1.1440000e-02
   9.9040000e-03
   1.4188000e-02
   8.7623000e-03
   8.0394000e-03
   8.8630000e-03
   1.1295000e-02
   8.6015000e-03
   9.4305000e-03
   8.9836000e-03
   9.5983000e-03
   1.0701000e-02
   9.8100000e-03
   9.0760000e-03
   8.7537000e-03
   8.6488000e-03
   1.1590000e-02
   1.0510000e-02
   8.7073000e-03
   8.9362000e-03
   9.6147000e-03
   9.5788000e-03
   1.0339000e-02
   9.5054000e-03
   9.2704000e-03
   1.0978000e-02
   8.4824000e-03
   9.1249000e-03
   1.0763000e-02
   8.6573000e-03
   9.2697000e-03
   9.4790000e-03
   9.4750000e-03
   9.9811000e-03
   9.0232000e-03
   8.9852000e-03
   9.2516000e-03
   9.2990000e-03
   1.0103000e-02
   9.9698000e-03
   8.5094000e-03
   9.4948000e-03
   8.7197000e-03
   9.6667000e-03
   1.0441000e-02
   8.5381000e-03
   9.8917000e-03
   9.4304000e-03
   1.0566000e-02
   8.1341000e-03
   8.4037000e-03
   9.2241000e-03
   8.3288000e-03
   8.9251000e-03
   1.0143000e-02
   9.1054000e-03
   9.7791000e-03
   8.8407000e-03
   1.1815000e-02
   8.4989000e-03
   7.7522000e-03
   9.7347000e-03
   8.7215000e-03
   1.0948000e-02
   8.9893000e-03
   9.7962000e-03
   8.7232000e-03
   1.0113000e-02
   1.0121000e-02
   1.0723000e-02
   8.8514000e-03
   1.1644000e-02
   1.0349000e-02
   9.2298000e-03
   8.6494000e-03
   8.7362000e-03
   9.1724000e-03
   1.1023000e-02
   1.0891000e-02
   9.1479000e-03
   8.9031000e-03
   8.4096000e-03
   1.0133000e-02
   9.4582000e-03
   1.1717000e-02
   8.5210000e-03
   9.5217000e-03
   8.9271000e-03
   8.0406000e-03
   8.4206000e-03
   1.0144000e-02
   8.9429000e-03
   1.0678000e-02
   9.7133000e-03
   8.9496000e-03
   8.4796000e-03
   8.1470000e-03
   9.7449000e-03
   8.8541000e-03
   9.0060000e-03
   1.1597000e-02
   9.2218000e-03
   9.8053000e-03
   1.0863000e-02
   9.0256000e-03
   1.0503000e-02
   1.0536000e-02
   9.3130000e-03
   1.2409000e-02
   1.0023000e-02
   8.9466000e-03
   1.0903000e-02
   8.4461000e-03
   8.5117000e-03
   1.0050000e-02
   9.4051000e-03
   8.9047000e-03
   9.0436000e-03
   9.4694000e-03
   1.1971000e-02
   9.3995000e-03
   1.0689000e-02
   1.7826000e-02
   8.5265000e-03
   9.4629000e-03
   1.0175000e-02
   9.5591000e-03
   9.5013000e-03
   8.1139000e-03
   1.2982000e-02
   8.9482000e-03
   1.1042000e-02
   9.1000000e-03
   1.3859000e-02
   1.1648000e-02
   1.1593000e-02
   9.1511000e-03
   8.9121000e-03
   8.6676000e-03
   1.1173000e-02
   9.9282000e-03
   7.1312000e-03
   1.0660000e-02
   9.9379000e-03
   9.4388000e-03
   1.0250000e-02
   9.2800000e-03
   9.1989000e-03
   1.1613000e-02
   9.1355000e-03
   8.7816000e-03
   9.0075000e-03
   9.2816000e-03
   9.8261000e-03
   9.3079000e-03
   9.1586000e-03
   9.1880000e-03
   1.0351000e-02
   1.2297000e-02
   1.0134000e-02
   9.6466000e-03
   7.7231000e-03
   9.8855000e-03
   9.0495000e-03
   9.6752000e-03
   8.1020000e-03
   9.2559000e-03
   8.6211000e-03
   8.7908000e-03
   1.1227000e-02
   9.2407000e-03
   9.1106000e-03
   9.6124000e-03
   9.5301000e-03
   9.7548000e-03
   8.8177000e-03
   8.9085000e-03
   7.8618000e-03
   8.6778000e-03
   1.0336000e-02
   9.4410000e-03
   1.1851000e-02
   9.8191000e-03
   9.4090000e-03
   1.1357000e-02
   9.9414000e-03
   1.1712000e-02
   9.0848000e-03
   9.3395000e-03
   9.2292000e-03
   9.2468000e-03
   1.0699000e-02
   9.6048000e-03
   9.6436000e-03
   8.2189000e-03
   8.6296000e-03
   8.2922000e-03
   8.8994000e-03
   8.4021000e-03
   9.1835000e-03
   1.0952000e-02
   9.9498000e-03
   9.9240000e-03
   1.0942000e-02
   1.0484000e-02
   9.2875000e-03
   8.8526000e-03
   9.3987000e-03
   8.3183000e-03
   9.8321000e-03
   1.1692000e-02
   9.6835000e-03
   1.5197000e-02
   9.1967000e-03
   1.2479000e-02
   1.0046000e-02
   9.7700000e-03
   8.9164000e-03
   8.9532000e-03
   8.9939000e-03
   9.2753000e-03
   9.2945000e-03
   1.0247000e-02
   1.0208000e-02
   1.0139000e-02
   9.1840000e-03
   1.1031000e-02
   8.6628000e-03
   1.0234000e-02
   9.9340000e-03
   9.9995000e-03
   1.0936000e-02
   7.9051000e-03
   8.9125000e-03
   8.5633000e-03
   9.6884000e-03
   9.0981000e-03
   9.8160000e-03
   1.0277000e-02
   1.0128000e-02
   9.3710000e-03
   8.4765000e-03
   9.3987000e-03
   8.4067000e-03
   8.6565000e-03
   9.9625000e-03
   1.0794000e-02
   9.7658000e-03
   9.4742000e-03
   9.4286000e-03
   9.1680000e-03
   9.2455000e-03
   8.9910000e-03
   7.7390000e-03
   1.0030000e-02
   1.0721000e-02
   9.8542000e-03
   1.0023000e-02
   9.2159000e-03
   9.9028000e-03
   9.6656000e-03
   1.0595000e-02
   9.6961000e-03
   1.0211000e-02
   8.5132000e-03
   9.6130000e-03
   9.2174000e-03
   9.3031000e-03
   8.8065000e-03
   1.1942000e-02
   9.6811000e-03
   1.0144000e-02
   9.6419000e-03
   9.9864000e-03
   9.9805000e-03
   1.0414000e-02
   1.1014000e-02
   1.0348000e-02
   8.5455000e-03
   8.1238000e-03
   9.1770000e-03
   8.7213000e-03
   9.6924000e-03
   1.0012000e-02
   1.1616000e-02
   8.3554000e-03
   9.8911000e-03
   8.4101000e-03
   1.0849000e-02
   8.2422000e-03
   8.3076000e-03
   1.0645000e-02
   9.1231000e-03
   9.4705000e-03
   1.1854000e-02
   9.7139000e-03
   9.4025000e-03
   8.8459000e-03
   1.1054000e-02
   8.7974000e-03
   1.0266000e-02
   8.5571000e-03
   9.3106000e-03
   9.6947000e-03
   8.5430000e-03
   9.9414000e-03
   9.0806000e-03
   8.6017000e-03
   7.9465000e-03
   1.0893000e-02
   7.8167000e-03
   9.5603000e-03
   1.1076000e-02
   1.0037000e-02
   8.4958000e-03
   1.0166000e-02
   9.9728000e-03
   8.9385000e-03
   9.9433000e-03
   1.0969000e-02
   1.0218000e-02
   9.2576000e-03
   9.5486000e-03
   1.0540000e-02
   9.1336000e-03
   9.1609000e-03
   8.8849000e-03
   8.0447000e-03
   9.4991000e-03
   1.0745000e-02
   7.7076000e-03
   8.9895000e-03
   9.7155000e-03
   9.5434000e-03
   9.8599000e-03
   9.2054000e-03
   9.3122000e-03
   9.0149000e-03
   9.1738000e-03
   9.9908000e-03
   1.0455000e-02
   1.0371000e-02
   1.0974000e-02
   1.0128000e-02
   9.1361000e-03
   9.9068000e-03
   1.0593000e-02
   8.7682000e-03
   9.8989000e-03
   1.0684000e-02
   1.1557000e-02
   8.7333000e-03
   9.2851000e-03
   9.3977000e-03
   9.3060000e-03
   9.6688000e-03
   9.8905000e-03
   7.5476000e-03
   9.0550000e-03
   8.4537000e-03
   1.0909000e-02
   9.3314000e-03
   2.1080000e-02
   1.0005000e-02
   1.0977000e-02
   9.2218000e-03
   1.0160000e-02
   9.1335000e-03
   9.3091000e-03
   9.7990000e-03
   9.7571000e-03
   9.1155000e-03
   1.0928000e-02
   9.7909000e-03
   8.8074000e-03
   9.4075000e-03
   8.7993000e-03
   8.9458000e-03
   1.0238000e-02
   7.9062000e-03
   9.5370000e-03
   1.1148000e-02
   1.0508000e-02
   9.2620000e-03
   1.1325000e-02
   1.0151000e-02
   1.0180000e-02
   8.5842000e-03
   9.2373000e-03
   8.0470000e-03
   8.3023000e-03
   8.7603000e-03
   8.3079000e-03
   9.0750000e-03
   8.6630000e-03
   8.2757000e-03
   1.0019000e-02
   9.3785000e-03
   9.9201000e-03
   1.1426000e-02
   8.2977000e-03
   1.0486000e-02
   8.6546000e-03
   8.3410000e-03
   8.5257000e-03
   9.9132000e-03
   8.5581000e-03
   8.8727000e-03
   9.6565000e-03
   8.0399000e-03
   9.0150000e-03
   1.1285000e-02
   9.4848000e-03
   9.9247000e-03
   1.0599000e-02
   9.7144000e-03
   8.3481000e-03
   9.2755000e-03
   9.3328000e-03
   8.1773000e-03
   1.2768000e-02
   9.6074000e-03
   9.5858000e-03
   9.4622000e-03
   9.1000000e-03
   9.6440000e-03
   7.7583000e-03
   9.1481000e-03
   9.1021000e-03
   9.9539000e-03
   1.1569000e-02
   8.7746000e-03
   9.4488000e-03
   9.5197000e-03
   9.5480000e-03
   9.7621000e-03
   8.7438000e-03
   8.2905000e-03
   7.9992000e-03
   1.0526000e-02
   1.1513000e-02
   1.0329000e-02
   8.9534000e-03
   8.3759000e-03
   7.7273000e-03
   9.0316000e-03
   8.8227000e-03
   1.0386000e-02
   9.2092000e-03
   9.0193000e-03
   1.0545000e-02
   1.0457000e-02
   1.1955000e-02
   9.6014000e-03
   9.4720000e-03
   8.2226000e-03
   8.3631000e-03
   1.2625000e-02
   1.0186000e-02
   8.9500000e-03
   9.8463000e-03
   9.3565000e-03
   8.2868000e-03
   9.2969000e-03
   8.7337000e-03
   1.0504000e-02
   9.1171000e-03
   1.0208000e-02
   9.2091000e-03
   8.4440000e-03
   1.1484000e-02
   1.3947000e-02
   1.2964000e-02
   1.0276000e-02
   9.4912000e-03
   8.6405000e-03
   9.0455000e-03
   9.6206000e-03
   9.7213000e-03
   8.9276000e-03
   7.8443000e-03
   1.1074000e-02
   9.7816000e-03
   9.6684000e-03
   8.9178000e-03
   8.3177000e-03
   1.0026000e-02
   8.8288000e-03
   9.7619000e-03
   9.0425000e-03
   9.7843000e-03
   9.4819000e-03
   8.5381000e-03
   1.0276000e-02
   9.9174000e-03
   1.0157000e-02
   1.0072000e-02
   9.6286000e-03
   9.0494000e-03
   8.7186000e-03
   9.3547000e-03
   9.7477000e-03
   7.9550000e-03
   7.9235000e-03
   8.8371000e-03
   9.2582000e-03
   8.3856000e-03
   1.1862000e-02
   1.0861000e-02
   8.0550000e-03
   8.4928000e-03
   8.6284000e-03
   9.2973000e-03
   1.8552000e-02
   1.2707000e-02
   1.0379000e-02
   7.8131000e-03
   1.0036000e-02
   9.4519000e-03
   1.1292000e-02
   9.9575000e-03
   1.2813000e-02
   1.0763000e-02
   9.9706000e-03
   8.2450000e-03
   9.2484000e-03
   1.3246000e-02
   1.3179000e-02
   9.8830000e-03
   8.8302000e-03
   1.3658000e-02
   1.0201000e-02
   9.9752000e-03
   9.0501000e-03
   7.2629000e-03
   1.0745000e-02
   8.6926000e-03
   1.0707000e-02
   1.0141000e-02
   9.4928000e-03
   1.0205000e-02
   1.0930000e-02
   9.1142000e-03
   9.8490000e-03
   8.7860000e-03
   9.6589000e-03
   1.0912000e-02
   9.7378000e-03
   1.1644000e-02
   8.9482000e-03
   1.0404000e-02
   9.5251000e-03
   8.6200000e-03
   8.7102000e-03
   1.0074000e-02
   9.9634000e-03
   9.4027000e-03
   1.0017000e-02
   1.0080000e-02
   9.3958000e-03
   9.5529000e-03
   8.0779000e-03
   1.0570000e-02
   9.6271000e-03
   8.7699000e-03
   8.9041000e-03
   9.4577000e-03
   1.0761000e-02
   9.4765000e-03
   1.1016000e-02
   9.4716000e-03
   1.0874000e-02
   1.0322000e-02
   8.6563000e-03
   7.7841000e-03
   8.7522000e-03
   1.0815000e-02
   1.0448000e-02
   1.0130000e-02
   9.6651000e-03
   9.9197000e-03
   9.2561000e-03
   8.7684000e-03
   9.5496000e-03
   8.3187000e-03
   9.4069000e-03
   1.0168000e-02
   8.9763000e-03
   1.0045000e-02
   9.9416000e-03
   1.0573000e-02
   1.0272000e-02
   1.0083000e-02
   8.6819000e-03
   9.2996000e-03
   8.9820000e-03
   1.0644000e-02
   9.7469000e-03
   8.7382000e-03
   8.6914000e-03
   1.3622000e-02
   8.6283000e-03
   8.8322000e-03
   1.0199000e-02
   9.3908000e-03
   1.0799000e-02
   9.2929000e-03
   8.2247000e-03
   9.6509000e-03
   1.3821000e-02
   9.3478000e-03
   1.0345000e-02
   8.1467000e-03
   1.0905000e-02
   1.1012000e-02
   1.1086000e-02
   1.2823000e-02
   8.3445000e-03
   1.2722000e-02
   9.4387000e-03
   9.3769000e-03
   9.8911000e-03
   7.3829000e-03
   1.0647000e-02
   1.1606000e-02
   8.3785000e-03
   8.9044000e-03
   9.1110000e-03
   9.9552000e-03
   9.1248000e-03
   9.9030000e-03
   8.2601000e-03
   9.4850000e-03
   8.2887000e-03
   8.3368000e-03
   9.5235000e-03
   9.4049000e-03
   9.8264000e-03
   9.4785000e-03
   9.7054000e-03
   9.3764000e-03
   1.0614000e-02
   9.3180000e-03
   1.0597000e-02
   1.1475000e-02
   9.4470000e-03
   1.1353000e-02
   1.2258000e-02
   8.3011000e-03
   1.1550000e-02
   9.8863000e-03
   1.0288000e-02
   8.8223000e-03
   1.1367000e-02
   8.9643000e-03
   1.2100000e-02
   1.2383000e-02
   9.7852000e-03
   9.0328000e-03
   8.7372000e-03
   9.2477000e-03
   8.3170000e-03
   8.9546000e-03
   9.3226000e-03
   9.2770000e-03
   9.0977000e-03
   9.6012000e-03
   1.0362000e-02
   1.1407000e-02
   1.0082000e-02
   1.0210000e-02
   9.3349000e-03
   1.0248000e-02
   9.2323000e-03
   1.0482000e-02
   9.3252000e-03
   9.0025000e-03
   1.0634000e-02
   8.1643000e-03
   9.6087000e-03
   8.7813000e-03
   9.0642000e-03
   9.4427000e-03
   8.7552000e-03
   8.7772000e-03
   9.4837000e-03
   7.3020000e-03
   1.0450000e-02
   9.7511000e-03
   9.2191000e-03
   7.8732000e-03
   1.0295000e-02
   1.0313000e-02
   9.6865000e-03
   1.0696000e-02
   9.2293000e-03
   9.1513000e-03
   8.9577000e-03
   8.7027000e-03
   1.0749000e-02
   1.0319000e-02
   8.7734000e-03
   9.7871000e-03
   1.0305000e-02
   8.6289000e-03
   9.8469000e-03
   8.6612000e-03
   9.5729000e-03
   8.5301000e-03
   1.1910000e-02
   9.8148000e-03
   9.9350000e-03
   8.2187000e-03
   8.5755000e-03
   9.6931000e-03
   9.7326000e-03
   9.9944000e-03
   9.0639000e-03
   9.9831000e-03
   9.0161000e-03
   8.1968000e-03
   7.4854000e-03
   9.3664000e-03
   8.4289000e-03
   8.4974000e-03
   9.8384000e-03
   1.2187000e-02
   8.7287000e-03
   9.9193000e-03
   1.1183000e-02
   1.1606000e-02
   1.0397000e-02
   1.1961000e-02
   8.6602000e-03
   9.8264000e-03
   9.9780000e-03
   8.8173000e-03
   1.1781000e-02
   9.8571000e-03
   1.0253000e-02
   9.2323000e-03
   9.6843000e-03
   8.9774000e-03
   9.7517000e-03
   8.5284000e-03
   1.0697000e-02
   9.0808000e-03
   1.0511000e-02
   9.6000000e-03
   1.0111000e-02
   8.9731000e-03
   8.9408000e-03
   9.0410000e-03
   1.0881000e-02
   1.0893000e-02
   1.0517000e-02
   1.2971000e-02
   9.9501000e-03
   1.0167000e-02
   1.0150000e-02
   1.0002000e-02
   9.1602000e-03
   9.3141000e-03
   1.0356000e-02
   8.3310000e-03
   8.9895000e-03
   1.0122000e-02
   1.0399000e-02
   1.2296000e-02
   8.2800000e-03
   9.2528000e-03
   9.1622000e-03
   9.2014000e-03
   8.9071000e-03
   1.0085000e-02
   9.2788000e-03
   1.0016000e-02
   1.0547000e-02
   1.0087000e-02
   1.0014000e-02
   9.1855000e-03
   9.0990000e-03
   8.9036000e-03
   9.9778000e-03
   8.5870000e-03
   1.1690000e-02
   8.5999000e-03
   9.0562000e-03
   1.0560000e-02
   9.4754000e-03
   1.0173000e-02
   9.9712000e-03
   1.0009000e-02
   1.0078000e-02
   1.2096000e-02
   1.1655000e-02
   9.8355000e-03
   8.7829000e-03
   9.0547000e-03
   8.5565000e-03
   7.8092000e-03
   9.1324000e-03
   9.3411000e-03
   1.0448000e-02
   9.6317000e-03
   1.8247000e-02
   1.1102000e-02
   8.8922000e-03
   9.4190000e-03
   9.5352000e-03
   9.9580000e-03
   8.2440000e-03
   1.0862000e-02
   9.7067000e-03
   9.4448000e-03
   9.1245000e-03
   8.9598000e-03
   9.9405000e-03
   8.1654000e-03
   8.6063000e-03
   1.0530000e-02
   9.0850000e-03
   9.0392000e-03
   1.1417000e-02
   9.9559000e-03
   1.4197000e-02
   1.0588000e-02
   8.8687000e-03
   9.9426000e-03
   8.2125000e-03
   8.4387000e-03
   8.2958000e-03
   9.0343000e-03
   9.3112000e-03
   8.0461000e-03
   9.5701000e-03
   9.3062000e-03
   8.9001000e-03
   7.9920000e-03
   1.0696000e-02
   1.0042000e-02
   1.0255000e-02
   1.2821000e-02
   1.1894000e-02
   9.3914000e-03
   1.8298000e-02
   1.1015000e-02
   7.7014000e-03
   8.6710000e-03
   1.1592000e-02
   9.2330000e-03
   1.0839000e-02
   1.0011000e-02
   8.7246000e-03
   1.0808000e-02
   1.0311000e-02
   1.0273000e-02
   1.0552000e-02
   9.7739000e-03
   8.8441000e-03
   9.3050000e-03
   9.1938000e-03
   8.1211000e-03
   9.5361000e-03
   8.8588000e-03
   1.0168000e-02
   8.7861000e-03
   9.5427000e-03
   8.1783000e-03
   7.8360000e-03
   9.7873000e-03
   1.3142000e-02
   8.9255000e-03
   1.0297000e-02
   9.0823000e-03
   8.0120000e-03
   1.0187000e-02
   8.9130000e-03
   8.7133000e-03
   9.3269000e-03
   8.6023000e-03
   9.3958000e-03
   2.1007000e-02
   1.2795000e-02
   9.0339000e-03
   8.8082000e-03
   8.9253000e-03
   2.1186000e-02
   8.9775000e-03
   9.3449000e-03
   9.3157000e-03
   9.7262000e-03
   9.0976000e-03
   1.2853000e-02
   1.0167000e-02
   1.3167000e-02
   9.8293000e-03
   9.8533000e-03
   1.0748000e-02
   7.9413000e-03
   1.2707000e-02
   1.1117000e-02
   1.0101000e-02
   1.3626000e-02
   9.4702000e-03
   9.2209000e-03
   1.0927000e-02
   1.1640000e-02
   1.0037000e-02
   9.5947000e-03
   8.9342000e-03
   8.7692000e-03
   9.1942000e-03
   9.9787000e-03
   1.0209000e-02
   8.4720000e-03
   9.9207000e-03
   8.8275000e-03
   9.1277000e-03
   9.6679000e-03
   9.0901000e-03
   1.3288000e-02
   9.0213000e-03
   1.0020000e-02
   9.2499000e-03
   8.9161000e-03
   1.1765000e-02
   9.3650000e-03
   9.7362000e-03
   9.1490000e-03
   8.9610000e-03
   8.5257000e-03
   1.0174000e-02
   9.1949000e-03
   9.1251000e-03
   1.0095000e-02
   8.6926000e-03
   1.0362000e-02
   1.1219000e-02
   9.0908000e-03
   9.6504000e-03
   8.7072000e-03
   8.5322000e-03
   9.4879000e-03
   9.8318000e-03
   9.3529000e-03
   1.0899000e-02
   8.3706000e-03
   1.0422000e-02
   9.5836000e-03
   9.0171000e-03
   8.2631000e-03
   8.1060000e-03
   8.8592000e-03
   1.1406000e-02
   1.0516000e-02
   1.0405000e-02
   8.8606000e-03
   8.0229000e-03
   9.5026000e-03
   9.4228000e-03
   1.0491000e-02
   9.1569000e-03
   8.3728000e-03
   8.7561000e-03
   9.1402000e-03
   9.7718000e-03
   1.1043000e-02
   1.3280000e-02
   8.2160000e-03
   1.0405000e-02
   1.0811000e-02
   9.1428000e-03
   9.4686000e-03
   1.0335000e-02
   1.1793000e-02
   8.7550000e-03
   8.5603000e-03
   1.1163000e-02
   9.3475000e-03
   1.0767000e-02
   1.0715000e-02
   1.0180000e-02
   1.0850000e-02
   9.5588000e-03
   9.5458000e-03
   1.0232000e-02
   9.8672000e-03
   9.0421000e-03
   8.8617000e-03
   8.5683000e-03
   1.0383000e-02
   9.9192000e-03
   9.4807000e-03
   1.0599000e-02
   9.3955000e-03
   9.9774000e-03
   9.2498000e-03
   1.2855000e-02
   8.6548000e-03
   9.3007000e-03
   9.9409000e-03
   9.2144000e-03
   1.0110000e-02
   8.6090000e-03
   8.2610000e-03
   7.6077000e-03
   1.1571000e-02
   9.7444000e-03
   9.8897000e-03
   9.3045000e-03
   9.7284000e-03
   9.5050000e-03
   9.9260000e-03
   9.9654000e-03
   1.1345000e-02
   9.3130000e-03
   8.7119000e-03
   9.5238000e-03
   7.9268000e-03
   9.5699000e-03
   7.8234000e-03
   8.9309000e-03
   9.5157000e-03
   8.4924000e-03
   1.0462000e-02
   1.0865000e-02
   8.3588000e-03
   8.8846000e-03
   8.3664000e-03
   1.1740000e-02
   8.6602000e-03
   8.9844000e-03
   8.0477000e-03
   9.4654000e-03
   9.7096000e-03
   9.5187000e-03
   8.5842000e-03
   8.5856000e-03
   9.9863000e-03
   1.1520000e-02
   1.0824000e-02
   1.4043000e-02
   1.7250000e-02
   9.7960000e-03
   1.0046000e-02
   9.8497000e-03
   1.0550000e-02
   1.9980000e-02
   1.1156000e-02
   9.8050000e-03
   8.3693000e-03
   9.0494000e-03
   8.8523000e-03
   8.3313000e-03
   1.9683000e-02
   1.0158000e-02
   1.1689000e-02
   1.0856000e-02
   9.4532000e-03
   1.1418000e-02
   1.0355000e-02
   1.0351000e-02
   1.0331000e-02
   8.4089000e-03
   8.6131000e-03
   9.0701000e-03
   1.2626000e-02
   9.1184000e-03
   8.8915000e-03
   8.9802000e-03
   1.0621000e-02
   9.3673000e-03
   8.9006000e-03
   7.8118000e-03
   1.3826000e-02
   8.4103000e-03
   8.6125000e-03
   9.6976000e-03
   1.0129000e-02
   9.0648000e-03
   8.3708000e-03
   9.7484000e-03
   9.2781000e-03
   9.9858000e-03
   1.0036000e-02
   8.7790000e-03
   8.7746000e-03
   8.0756000e-03
   8.5744000e-03
   1.1176000e-02
   9.9818000e-03
   8.8781000e-03
   1.0656000e-02
   9.5929000e-03
   1.1819000e-02
   1.0387000e-02
   9.2011000e-03
   9.0142000e-03
   8.7746000e-03
   1.1156000e-02
   7.6342000e-03
   8.8432000e-03
   8.9121000e-03
   8.5332000e-03
   9.9578000e-03
   7.9598000e-03
   1.0171000e-02
   8.7417000e-03
   1.0277000e-02
   9.1310000e-03
   9.9444000e-03
   1.0151000e-02
   9.8241000e-03
   9.0178000e-03
   1.0241000e-02
   9.2553000e-03
   9.3181000e-03
   9.2648000e-03
   8.5677000e-03
   9.8411000e-03
   7.6910000e-03
   9.0132000e-03
   9.9810000e-03
   9.2234000e-03
   8.9784000e-03
   8.6542000e-03
   1.2417000e-02
   9.6167000e-03
   8.2713000e-03
   9.7974000e-03
   9.1368000e-03
   1.0630000e-02
   1.0004000e-02
   9.6654000e-03
   8.2596000e-03
   9.0914000e-03
   1.2902000e-02
   9.6597000e-03
   9.5770000e-03
   1.1435000e-02
   8.2938000e-03
   8.8502000e-03
   1.2327000e-02
   1.0070000e-02
   9.4596000e-03
   1.1748000e-02
   8.5393000e-03
   8.5402000e-03
   1.1870000e-02
   1.0755000e-02
   9.4575000e-03
   9.0456000e-03
   8.1240000e-03
   8.7011000e-03
   9.3841000e-03
   8.3143000e-03
   1.1066000e-02
   8.9998000e-03
   9.9429000e-03
   8.2954000e-03
   9.4672000e-03
   9.1221000e-03
   8.0192000e-03
   9.0142000e-03
   9.0777000e-03
   9.7396000e-03
   9.1100000e-03
   1.0301000e-02
   9.6023000e-03
   1.1269000e-02
   9.3132000e-03
   1.1419000e-02
   1.0220000e-02
   1.0491000e-02
   1.3230000e-02
   8.6496000e-03
   1.1410000e-02
   9.9566000e-03
   1.0746000e-02
   9.5097000e-03
   8.0233000e-03
   8.1864000e-03
   1.1685000e-02
   8.7150000e-03
   9.5378000e-03
   1.1753000e-02
   1.1370000e-02
   9.5184000e-03
   1.5032000e-02
   1.0454000e-02
   9.1747000e-03
   7.8659000e-03
   8.3273000e-03
   1.2270000e-02
   8.7384000e-03
   8.9591000e-03
   1.0599000e-02
   9.8646000e-03
   8.4772000e-03
   9.2309000e-03
   8.0206000e-03
   9.7146000e-03
   9.7171000e-03
   1.0499000e-02
   1.2145000e-02
   9.9399000e-03
   1.0795000e-02
   9.7301000e-03
   9.4301000e-03
   1.0865000e-02
   1.1288000e-02
   9.7800000e-03
   8.8140000e-03
   9.4825000e-03
   1.0086000e-02
   1.0504000e-02
   9.3568000e-03
   8.7710000e-03
   9.8628000e-03
   8.5469000e-03
   1.0506000e-02
   9.4810000e-03
   8.9443000e-03
   1.4205000e-02
   9.7987000e-03
   9.3067000e-03
   9.3613000e-03
   1.0194000e-02
   1.5754000e-02
   8.8365000e-03
   9.2193000e-03
   9.8018000e-03
   9.2760000e-03
   9.4932000e-03
   1.0814000e-02
   9.5607000e-03
   9.2417000e-03
   7.9486000e-03
   1.0987000e-02
   1.0958000e-02
   1.0339000e-02
   8.2885000e-03
   1.0202000e-02
   8.9381000e-03
   1.0280000e-02
   1.1818000e-02
   8.9374000e-03
   1.1100000e-02
   1.1440000e-02
   9.4598000e-03
   9.1117000e-03
   8.3252000e-03
   1.0498000e-02
   8.5213000e-03
   8.3377000e-03
   9.2864000e-03
   1.0101000e-02
   9.8256000e-03
   9.2054000e-03
   1.1983000e-02
   9.8718000e-03
   9.1363000e-03
   8.9485000e-03
   1.0052000e-02
   1.5883000e-02
   9.1469000e-03
   8.9382000e-03
   1.1291000e-02
   9.0119000e-03
   9.7696000e-03
   8.7852000e-03
   1.0277000e-02
   8.4597000e-03
   1.2698000e-02
   1.0748000e-02
   9.6728000e-03
   8.8136000e-03
   1.0114000e-02
   9.0547000e-03
   1.0855000e-02
   8.7584000e-03
   1.4603000e-02
   9.4650000e-03
   1.1443000e-02
   9.0206000e-03
   9.5074000e-03
   9.6175000e-03
   1.0023000e-02
   9.3107000e-03
   9.4522000e-03
   8.0651000e-03
   1.1049000e-02
   9.8670000e-03
   8.9078000e-03
   1.1522000e-02
   8.6175000e-03
   1.3614000e-02
   1.1898000e-02
   1.0457000e-02
   8.6005000e-03
   9.0333000e-03
   9.8547000e-03
   9.1106000e-03
   8.7597000e-03
   7.6504000e-03
   1.1313000e-02
   8.6247000e-03
   9.9203000e-03
   9.9320000e-03
   9.0292000e-03
   8.8693000e-03
   9.7023000e-03
   9.4514000e-03
   9.2811000e-03
   8.6906000e-03
   9.3331000e-03
   9.3928000e-03
   8.8252000e-03
   1.0056000e-02
   9.6006000e-03
   1.0264000e-02
   9.7238000e-03
   8.1156000e-03
   1.0907000e-02
   1.0458000e-02
   8.9522000e-03
   1.0662000e-02
   1.0006000e-02
   1.0550000e-02
   8.5663000e-03
   9.2727000e-03
   1.1064000e-02
   2.0379000e-02
   1.0541000e-02
   2.1011000e-02
   8.9131000e-03
   8.8293000e-03
   9.1590000e-03
   8.7184000e-03
   9.6633000e-03
   9.4684000e-03
   9.3226000e-03
   9.2891000e-03
   8.5756000e-03
   1.0684000e-02
   1.0258000e-02
   8.7579000e-03
   9.1911000e-03
   1.0626000e-02
   1.1154000e-02
   1.0092000e-02
   8.8237000e-03
   9.0765000e-03
   9.5707000e-03
   8.6460000e-03
   1.1023000e-02
   9.7608000e-03
   1.0597000e-02
   9.0308000e-03
   1.0938000e-02
   8.2676000e-03
   8.5708000e-03
   8.5575000e-03
   8.2240000e-03
   1.2369000e-02
   8.3695000e-03
   8.3247000e-03
   8.7245000e-03
   9.4275000e-03
   1.1213000e-02
   9.5805000e-03
   8.3387000e-03
   1.3918000e-02
   9.2683000e-03
   1.1406000e-02
   8.0906000e-03
   8.1266000e-03
   1.0811000e-02
   9.6922000e-03
   9.4651000e-03
   1.2192000e-02
   9.0799000e-03
   9.1154000e-03
   1.0209000e-02
   1.0536000e-02
   1.3221000e-02
   8.4940000e-03
   1.0895000e-02
   9.8920000e-03
   9.4937000e-03
   8.8706000e-03
   9.2680000e-03
   8.7874000e-03
   9.2810000e-03
   1.0081000e-02
   9.9942000e-03
   9.5991000e-03
   9.1208000e-03
   1.0668000e-02
   1.0186000e-02
   9.5574000e-03
   9.0812000e-03
   9.4698000e-03
   9.6849000e-03
   8.4111000e-03
   9.2420000e-03
   1.0552000e-02
   1.0399000e-02
   8.3515000e-03
   8.8874000e-03
   8.9219000e-03
   1.2187000e-02
   1.0768000e-02
   9.4453000e-03
   1.0584000e-02
   9.0732000e-03
   1.2373000e-02
   9.5310000e-03
   8.3735000e-03
   8.1279000e-03
   9.4387000e-03
   1.0095000e-02
   1.1959000e-02
   8.8262000e-03
   9.3449000e-03
   1.0153000e-02
   1.0193000e-02
   1.1144000e-02
   9.2548000e-03
   9.5427000e-03
   8.7269000e-03
   9.5048000e-03
   1.0012000e-02
   1.0417000e-02
   8.4784000e-03
   8.7671000e-03
   9.2828000e-03
   9.4601000e-03
   8.4647000e-03
   9.3494000e-03
   1.0183000e-02
   7.8117000e-03
   9.3764000e-03
   8.8785000e-03
   1.0878000e-02
   9.1973000e-03
   8.5024000e-03
   9.2073000e-03
   8.9290000e-03
   7.7828000e-03
   1.1236000e-02
   1.0444000e-02
   1.0238000e-02
   9.1449000e-03
   1.1817000e-02
   1.0125000e-02
   9.3790000e-03
   9.0760000e-03
   1.1022000e-02
   9.5629000e-03
   1.0739000e-02
   1.1540000e-02
   1.0144000e-02
   1.0591000e-02
   1.1564000e-02
   7.7704000e-03
   9.4031000e-03
   9.5821000e-03
   9.2266000e-03
   1.1465000e-02
   1.0686000e-02
   1.0151000e-02
   8.7891000e-03
   8.5129000e-03
   8.5772000e-03
   1.0669000e-02
   9.3293000e-03
   1.2301000e-02
   9.1167000e-03
   9.3590000e-03
   9.4504000e-03
   1.0826000e-02
   7.7732000e-03
   1.0530000e-02
   1.2395000e-02
   1.1732000e-02
   8.8426000e-03
   1.2158000e-02
   1.0796000e-02
   2.0776000e-02
   1.1105000e-02
   1.1098000e-02
   9.3285000e-03
   9.1661000e-03
   9.3029000e-03
   8.2651000e-03
   8.4101000e-03
   9.4905000e-03
   1.1888000e-02
   8.4565000e-03
   1.3392000e-02
   1.1129000e-02
   1.3448000e-02
   1.0707000e-02
   8.5232000e-03
   8.4907000e-03
   8.5724000e-03
   1.0652000e-02
   8.7632000e-03
   1.2500000e-02
   8.6584000e-03
   9.2933000e-03
   9.0444000e-03
   9.6202000e-03
   1.0431000e-02
   9.8482000e-03
   8.5372000e-03
   1.2197000e-02
   1.0697000e-02
   9.9666000e-03
   9.3224000e-03
   1.0508000e-02
   8.2559000e-03
   9.2712000e-03
   9.1361000e-03
   1.0369000e-02
   9.9699000e-03
   1.1818000e-02
   9.9432000e-03
   1.0719000e-02
   9.3605000e-03
   9.3937000e-03
   7.9986000e-03
   9.4257000e-03
   9.2800000e-03
   9.0528000e-03
   9.4029000e-03
   1.0935000e-02
   8.8604000e-03
   1.0733000e-02
   1.0018000e-02
   8.3484000e-03
   9.3957000e-03
   8.8668000e-03
   8.2592000e-03
   9.8594000e-03
   1.2151000e-02
   1.0064000e-02
   9.3975000e-03
   9.7406000e-03
   9.8572000e-03
   9.8368000e-03
   8.4551000e-03
   1.1181000e-02
   9.9632000e-03
   9.8127000e-03
   9.3172000e-03
   9.0249000e-03
   8.6152000e-03
   8.7264000e-03
   8.6182000e-03
   1.1719000e-02
   9.8843000e-03
   8.0724000e-03
   9.8821000e-03
   9.4709000e-03
   8.5131000e-03
   1.1103000e-02
   9.2784000e-03
   8.7651000e-03
   1.0299000e-02
   9.7806000e-03
   1.0361000e-02
   9.6430000e-03
   9.2139000e-03
   8.9494000e-03
   9.6174000e-03
   9.2460000e-03
   9.5467000e-03
   1.1445000e-02
   1.3086000e-02
   1.0031000e-02
   9.5920000e-03
   8.6029000e-03
   8.9867000e-03
   8.9069000e-03
   1.0983000e-02
   1.0033000e-02
   8.4768000e-03
   1.0034000e-02
   9.0889000e-03
   8.8215000e-03
   9.9847000e-03
   7.5288000e-03
   1.4302000e-02
   8.8716000e-03
   9.6328000e-03
   8.8627000e-03
   1.0185000e-02
   1.0678000e-02
   1.0250000e-02
   7.4359000e-03
   1.1039000e-02
   1.1830000e-02
   1.1203000e-02
   8.9351000e-03
   8.2248000e-03
   1.0387000e-02
   8.3713000e-03
   9.0713000e-03
   1.1154000e-02
   9.7152000e-03
   9.8281000e-03
   1.0183000e-02
   1.0118000e-02
   8.5869000e-03
   9.0318000e-03
   9.1996000e-03
   8.2240000e-03
   1.0026000e-02
   1.1101000e-02
   1.2062000e-02
   8.1892000e-03
   8.7660000e-03
   9.9485000e-03
   1.0038000e-02
   9.7724000e-03
   9.0037000e-03
   1.1891000e-02
   9.6646000e-03
   8.6817000e-03
   8.7970000e-03
   8.1064000e-03
   8.1691000e-03
   1.0784000e-02
   9.8427000e-03
   8.9516000e-03
   1.1046000e-02
   9.3039000e-03
   9.9531000e-03
   9.0678000e-03
   9.0451000e-03
   1.0856000e-02
   1.0898000e-02
   8.9335000e-03
   1.1114000e-02
   1.1043000e-02
   9.0574000e-03
   1.3253000e-02
   1.0146000e-02
   9.0713000e-03
   9.1520000e-03
   1.0247000e-02
   1.0227000e-02
   1.0149000e-02
   9.5092000e-03
   9.7474000e-03
   7.9241000e-03
   9.3202000e-03
   9.6099000e-03
   1.0446000e-02
   8.7138000e-03
   1.0324000e-02
   9.2961000e-03
   9.6591000e-03
   8.7865000e-03
   8.0509000e-03
   1.1175000e-02
   9.8864000e-03
   1.0074000e-02
   1.0123000e-02
   9.7157000e-03
   8.8718000e-03
   9.0307000e-03
   9.0002000e-03
   1.2343000e-02
   9.0804000e-03
   9.9514000e-03
   9.6311000e-03
   9.6749000e-03
   9.6008000e-03
   1.1494000e-02
   8.6908000e-03
   9.8686000e-03
   8.1306000e-03
   8.1731000e-03
   9.0720000e-03
   9.6160000e-03
   9.9092000e-03
   8.5006000e-03
   8.8670000e-03
   9.3931000e-03
   9.9077000e-03
   9.4601000e-03
   9.4295000e-03
   1.0596000e-02
   9.9799000e-03
   8.1770000e-03
   9.6297000e-03
   8.4571000e-03
   1.2074000e-02
   1.2699000e-02
   1.2696000e-02
   9.2907000e-03
   9.3183000e-03
   9.4143000e-03
   1.4781000e-02
   8.3167000e-03
   1.0089000e-02
   8.8059000e-03
   9.9631000e-03
   9.5697000e-03
   7.9931000e-03
   1.0304000e-02
   1.0121000e-02
   1.0136000e-02
   9.7541000e-03
   9.8229000e-03
   9.2123000e-03
   9.9767000e-03
   8.5015000e-03
   1.0714000e-02
   9.5941000e-03
   9.8666000e-03
   8.8378000e-03
   8.0067000e-03
   9.4578000e-03
   2.4528000e-02
   1.1099000e-02
   8.0982000e-03
   1.0815000e-02
   1.0502000e-02
   1.0490000e-02
   9.6071000e-03
   9.3925000e-03
   8.5615000e-03
   1.0126000e-02
   8.7634000e-03
   7.7771000e-03
   1.0045000e-02
   1.1856000e-02
   9.3100000e-03
   9.4691000e-03
   1.0489000e-02
   9.9369000e-03
   1.0892000e-02
   9.2675000e-03
   8.7190000e-03
   8.6001000e-03
   9.9430000e-03
   9.1274000e-03
   9.0534000e-03
   9.2184000e-03
   9.7096000e-03
   1.1030000e-02
   9.9907000e-03
   1.0027000e-02
   8.4908000e-03
   9.4222000e-03
   8.0231000e-03
   9.5463000e-03
   9.4172000e-03
   9.8860000e-03
   1.1930000e-02
   8.5630000e-03
   1.1064000e-02
   9.1551000e-03
   9.9287000e-03
   8.6141000e-03
   8.2297000e-03
   1.0679000e-02
   9.1869000e-03
   9.8514000e-03
   1.0718000e-02
   9.0276000e-03
   9.9890000e-03
   8.7696000e-03
   8.5869000e-03
   1.1793000e-02
   1.0997000e-02
   9.6505000e-03
   9.5582000e-03
   1.0246000e-02
   9.4118000e-03
   8.9571000e-03
   1.0100000e-02
   8.3827000e-03
   9.3864000e-03
   9.6312000e-03
   9.4302000e-03
   1.0699000e-02
   9.0057000e-03
   8.8631000e-03
   8.8418000e-03
   9.7138000e-03
   1.0407000e-02
   8.1952000e-03
   9.1382000e-03
   9.0597000e-03
   1.0464000e-02
   8.8215000e-03
   9.7839000e-03
   8.5579000e-03
   9.3090000e-03
   8.9930000e-03
   1.0755000e-02
   1.1950000e-02
   9.9583000e-03
   9.1238000e-03
   1.0333000e-02
   9.6967000e-03
   1.0783000e-02
   1.0370000e-02
   8.7896000e-03
   1.0538000e-02
   9.1771000e-03
   8.2351000e-03
   8.2673000e-03
   1.0271000e-02
   9.5523000e-03
   9.8129000e-03
   8.0774000e-03
   1.0781000e-02
   9.5089000e-03
   9.4253000e-03
   8.9280000e-03
   1.1105000e-02
   9.6692000e-03
   8.4772000e-03
   9.4373000e-03
   9.0010000e-03
   9.1256000e-03
   1.1504000e-02
   9.5571000e-03
   1.2019000e-02
   8.5566000e-03
   9.7762000e-03
   9.2805000e-03
   8.8463000e-03
   8.7678000e-03
   1.1674000e-02
   9.0604000e-03
   9.0884000e-03
   9.9869000e-03
   9.0633000e-03
   1.2227000e-02
   9.4240000e-03
   1.1389000e-02
   9.1471000e-03
   1.1966000e-02
   1.0562000e-02
   1.2010000e-02
   1.0087000e-02
   9.4523000e-03
   8.9413000e-03
   9.7223000e-03
   9.0279000e-03
   1.0482000e-02
   9.9259000e-03
   1.0276000e-02
   8.9908000e-03
   9.9124000e-03
   1.0151000e-02
   9.7763000e-03
   1.0100000e-02
   1.1747000e-02
   2.0953000e-02
   9.5482000e-03
   8.8265000e-03
   1.0261000e-02
   9.5867000e-03
   8.9704000e-03
   1.0008000e-02
   9.4091000e-03
   9.9644000e-03
   1.0694000e-02
   8.6101000e-03
   8.7606000e-03
   8.3390000e-03
   8.5837000e-03
   8.9252000e-03
   9.3277000e-03
   1.0173000e-02
   1.1549000e-02
   1.0318000e-02
   9.7569000e-03
   1.0737000e-02
   9.7629000e-03
   8.0063000e-03
   8.6085000e-03
   9.2291000e-03
   9.5964000e-03
   9.7703000e-03
   1.1559000e-02
   1.1569000e-02
   9.8509000e-03
   9.0584000e-03
   9.7943000e-03
   1.0845000e-02
   9.5684000e-03
   7.8471000e-03
   8.8710000e-03
   1.0311000e-02
   1.0406000e-02
   8.5207000e-03
   8.8661000e-03
   9.5110000e-03
   1.0518000e-02
   8.9627000e-03
   1.0456000e-02
   8.0663000e-03
   1.2163000e-02
   1.0966000e-02
   9.5793000e-03
   1.5957000e-02
   1.0179000e-02
   8.7713000e-03
   9.6618000e-03
   9.3801000e-03
   1.0517000e-02
   9.0812000e-03
   8.0123000e-03
   8.2719000e-03
   8.8340000e-03
   9.8799000e-03
   9.2733000e-03
   8.1168000e-03
   1.0151000e-02
   9.1888000e-03
   8.2661000e-03
   1.4210000e-02
   1.0466000e-02
   8.8914000e-03
   9.1779000e-03
   9.1940000e-03
   9.8448000e-03
   9.5865000e-03
   1.0503000e-02
   1.0500000e-02
   1.0348000e-02
   8.8684000e-03
   9.9157000e-03
   8.3295000e-03
   9.0951000e-03
   9.8248000e-03
   1.1069000e-02
   1.0240000e-02
   9.0158000e-03
   1.0974000e-02
   1.0096000e-02
   8.1714000e-03
   8.0781000e-03
   9.9367000e-03
   8.0139000e-03
   9.7193000e-03
   8.4936000e-03
   9.4572000e-03
   8.8751000e-03
   9.4528000e-03
   9.6031000e-03
   1.0370000e-02
   1.0152000e-02
   8.9979000e-03
   1.1672000e-02
   1.0034000e-02
   7.8095000e-03
   1.1689000e-02
   7.9663000e-03
   9.6542000e-03
   1.0629000e-02
   1.2450000e-02
   8.7867000e-03
   1.0044000e-02
   8.3630000e-03
   8.4535000e-03
   8.8051000e-03
   9.2833000e-03
   1.0383000e-02
   8.8408000e-03
   9.7695000e-03
   8.8531000e-03
   8.5224000e-03
   8.9178000e-03
   8.3563000e-03
   9.6221000e-03
   8.1894000e-03
   1.0774000e-02
   1.0433000e-02
   8.1020000e-03
   9.3820000e-03
   8.2269000e-03
   1.0984000e-02
   8.3977000e-03
   8.2660000e-03
   9.5448000e-03
   1.0327000e-02
   9.1812000e-03
   8.1032000e-03
   9.9864000e-03
   8.7257000e-03
   8.9455000e-03
   9.1565000e-03
   9.6321000e-03
   1.0526000e-02
   9.0923000e-03
   8.7803000e-03
   1.1583000e-02
   9.6249000e-03
   1.0124000e-02
   9.0387000e-03
   9.6539000e-03
   1.0311000e-02
   9.0778000e-03
   9.9915000e-03
   9.0420000e-03
   8.8434000e-03
   1.2699000e-02
   8.8147000e-03
   1.0276000e-02
   9.4405000e-03
   9.8712000e-03
   1.0037000e-02
   1.0778000e-02
   8.6064000e-03
   1.1297000e-02
   9.3368000e-03
   8.7778000e-03
   1.0016000e-02
   8.7131000e-03
   9.7255000e-03
   9.9079000e-03
   1.1111000e-02
   1.0194000e-02
   9.8267000e-03
   8.0041000e-03
   9.4502000e-03
   1.0027000e-02
   1.2241000e-02
   9.3501000e-03
   9.0409000e-03
   1.1465000e-02
   8.9885000e-03
   9.2768000e-03
   9.9016000e-03
   8.9011000e-03
   9.7751000e-03
   1.0920000e-02
   9.1365000e-03
   9.4893000e-03
   1.0099000e-02
   8.7894000e-03
   1.1217000e-02
   9.7572000e-03
   9.2507000e-03
   9.7949000e-03
   1.3117000e-02
   1.0049000e-02
   1.1255000e-02
   1.1132000e-02
   8.6041000e-03
   1.3237000e-02
   9.7068000e-03
   9.7676000e-03
   9.4697000e-03
   8.8182000e-03
   1.0828000e-02
   9.4071000e-03
   1.1090000e-02
   1.0495000e-02
   9.3745000e-03
   9.0381000e-03
   1.0727000e-02
   9.5345000e-03
   9.8148000e-03
   1.0221000e-02
   7.8251000e-03
   9.2810000e-03
   9.7754000e-03
   1.0802000e-02
   9.1097000e-03
   1.0286000e-02
   9.0705000e-03
   1.0226000e-02
   8.7988000e-03
   1.1566000e-02
   8.3006000e-03
   9.4119000e-03
   9.3398000e-03
   8.8370000e-03
   9.2149000e-03
   9.2057000e-03
   9.1655000e-03
   9.5942000e-03
   9.1629000e-03
   8.3245000e-03
   1.2635000e-02
   8.3483000e-03
   1.1130000e-02
   8.2944000e-03
   1.0051000e-02
   1.1280000e-02
   9.7001000e-03
   1.0613000e-02
   1.1506000e-02
   9.6067000e-03
   1.0745000e-02
   8.3430000e-03
   9.5320000e-03
   9.3420000e-03
   9.3838000e-03
   1.1605000e-02
   9.7110000e-03
   1.1021000e-02
   1.0291000e-02
   8.9496000e-03
   8.7487000e-03
   1.0139000e-02
   9.2063000e-03
   1.0991000e-02
   9.3404000e-03
   1.0829000e-02
   1.0395000e-02
   9.9381000e-03
   1.1301000e-02
   9.5583000e-03
   8.7384000e-03
   8.4912000e-03
   8.3811000e-03
   1.0196000e-02
   9.4197000e-03
   1.0081000e-02
   9.0428000e-03
   9.7611000e-03
   1.0900000e-02
   8.2871000e-03
   9.3251000e-03
   8.6754000e-03
   9.5193000e-03
   1.2488000e-02
   1.1552000e-02
   8.2016000e-03
   1.0959000e-02
   8.6186000e-03
   9.8739000e-03
   9.8936000e-03
   9.9719000e-03
   1.1348000e-02
   9.4147000e-03
   1.1777000e-02
   9.4098000e-03
   1.3296000e-02
   8.5646000e-03
   8.1109000e-03
   9.2084000e-03
   1.0821000e-02
   9.0227000e-03
   8.8665000e-03
   9.2877000e-03
   1.0048000e-02
   9.2132000e-03
   1.2389000e-02
   2.0362000e-02
   1.0254000e-02
   8.2542000e-03
   1.0416000e-02
   8.7669000e-03
   9.7941000e-03
   8.9925000e-03
   8.0061000e-03
   1.0898000e-02
   1.0295000e-02
   9.3053000e-03
   9.5853000e-03
   9.6430000e-03
   9.5494000e-03
   9.1556000e-03
   1.1176000e-02
   1.3433000e-02
   9.7002000e-03
   8.2403000e-03
   8.2128000e-03
   9.0945000e-03
   1.0428000e-02
   9.8158000e-03
   9.0044000e-03
   1.0434000e-02
   9.1519000e-03
   1.2647000e-02
   1.0647000e-02
   9.2110000e-03
   9.8682000e-03
   9.1146000e-03
   8.9504000e-03
   9.6524000e-03
   1.3064000e-02
   8.6566000e-03
   1.1670000e-02
   1.0062000e-02
   8.5995000e-03
   8.7788000e-03
   1.3305000e-02
   9.6860000e-03
   8.6406000e-03
   1.0351000e-02
   9.9312000e-03
   9.0698000e-03
   9.9257000e-03
   8.1051000e-03
   9.4944000e-03
   9.8401000e-03
   9.9942000e-03
   9.4328000e-03
   9.1022000e-03
   9.2595000e-03
   9.3275000e-03
   9.6663000e-03
   1.3393000e-02
   9.7011000e-03
   9.8201000e-03
   8.1333000e-03
   8.8679000e-03
   1.0010000e-02
   9.1444000e-03
   1.0200000e-02
   9.8817000e-03
   7.9976000e-03
   1.1952000e-02
   1.3064000e-02
   1.5196000e-02
   9.6085000e-03
   1.0994000e-02
   9.6740000e-03
   9.2612000e-03
   1.0497000e-02
   9.3015000e-03
   9.8830000e-03
   7.8283000e-03
   1.2683000e-02
   9.1131000e-03
   7.7353000e-03
   1.0023000e-02
   8.6448000e-03
   8.7597000e-03
   9.0858000e-03
   1.2629000e-02
   1.0076000e-02
   9.1383000e-03
   7.6437000e-03
   7.8581000e-03
   9.4268000e-03
   1.2113000e-02
   9.5079000e-03
   1.1169000e-02
   1.0666000e-02
   1.1375000e-02
   8.5070000e-03
   9.6096000e-03
   9.3016000e-03
   1.2033000e-02
   8.6940000e-03
   8.6476000e-03
   9.9696000e-03
   8.8677000e-03
   9.7648000e-03
   1.0312000e-02
   1.0267000e-02
   1.0032000e-02
   9.2796000e-03
   9.0954000e-03
   8.6499000e-03
   8.1485000e-03
   8.2399000e-03
   1.0126000e-02
   2.0345000e-02
   1.0157000e-02
   9.5732000e-03
   9.6164000e-03
   9.5231000e-03
   1.0227000e-02
   8.3492000e-03
   9.8297000e-03
   1.0451000e-02
   9.5968000e-03
   1.1042000e-02
   9.7628000e-03
   8.4640000e-03
   8.5951000e-03
   1.0325000e-02
   1.0667000e-02
   9.7641000e-03
   1.0553000e-02
   1.0357000e-02
   1.0557000e-02
   1.0523000e-02
   1.1293000e-02
   1.0657000e-02
   7.7058000e-03
   9.1831000e-03
   9.9932000e-03
   1.0269000e-02
   1.0447000e-02
   8.5582000e-03
   8.9865000e-03
   9.3028000e-03
   9.5058000e-03
   8.5535000e-03
   9.1329000e-03
   9.2219000e-03
   9.2586000e-03
   1.1584000e-02
   1.0568000e-02
   8.6791000e-03
   1.0280000e-02
   9.6699000e-03
   9.4594000e-03
   1.0004000e-02
   8.9505000e-03
   7.9771000e-03
   8.8947000e-03
   1.2450000e-02
   9.8925000e-03
   9.6126000e-03
   8.3116000e-03
   1.2805000e-02
   9.4419000e-03
   9.9760000e-03
   1.1334000e-02
   1.2136000e-02
   8.3983000e-03
   1.0144000e-02
   1.2971000e-02
   8.9027000e-03
   9.2970000e-03
   1.0776000e-02
   9.2577000e-03
   8.8478000e-03
   8.7258000e-03
   1.1001000e-02
   1.1873000e-02
   9.8451000e-03
   9.2697000e-03
   1.0553000e-02
   9.9709000e-03
   1.0383000e-02
   9.2775000e-03
   9.8082000e-03
   9.4519000e-03
   9.2449000e-03
   1.0189000e-02
   8.8705000e-03
   9.1505000e-03
   8.9608000e-03
   8.9495000e-03
   1.1603000e-02
   1.0195000e-02
   9.0588000e-03
   1.0858000e-02
   1.1315000e-02
   8.7823000e-03
   8.8142000e-03
   1.3493000e-02
   9.7285000e-03
   8.9760000e-03
   9.6014000e-03
   9.3763000e-03
   1.0364000e-02
   1.2026000e-02
   1.0360000e-02
   8.9493000e-03
   9.2400000e-03
   9.2967000e-03
   8.3254000e-03
   8.6509000e-03
   8.4523000e-03
   8.6925000e-03
   8.8505000e-03
   8.6234000e-03
   9.9129000e-03
   1.0908000e-02
   8.7759000e-03
   1.1189000e-02
   9.8371000e-03
   1.0773000e-02
   8.2099000e-03
   9.0518000e-03
   9.4099000e-03
   9.4427000e-03
   8.9180000e-03
   1.0371000e-02
   8.6420000e-03
   9.9865000e-03
   1.1015000e-02
   1.0801000e-02
   9.6899000e-03
   9.9416000e-03
   1.0674000e-02
   8.9132000e-03
   1.0439000e-02
   1.1991000e-02
   8.1848000e-03
   1.1060000e-02
   8.8245000e-03
   9.6501000e-03
   1.3274000e-02
   1.0486000e-02
   8.8403000e-03
   1.0578000e-02
   9.5063000e-03
   8.6011000e-03
   9.4509000e-03
   8.6316000e-03
   9.8179000e-03
   9.8530000e-03
   1.0021000e-02
   9.6556000e-03
   9.1741000e-03
   9.2217000e-03
   1.1003000e-02
   8.0583000e-03
   9.6032000e-03
   9.6108000e-03
   8.8990000e-03
   8.5826000e-03
   1.0124000e-02
   9.0410000e-03
   8.7356000e-03
   1.0688000e-02
   9.3659000e-03
   1.1963000e-02
   9.8035000e-03
   1.0161000e-02
   9.8309000e-03
   7.7517000e-03
   9.6496000e-03
   9.3641000e-03
   1.2504000e-02
   8.6247000e-03
   8.6089000e-03
   7.4698000e-03
   8.1512000e-03
   1.0860000e-02
   8.5268000e-03
   1.0095000e-02
   9.8397000e-03
   1.0363000e-02
   1.0149000e-02
   9.4584000e-03
   9.5497000e-03
   1.0524000e-02
   9.8652000e-03
   1.0578000e-02
   1.0017000e-02
   1.0870000e-02
   9.9895000e-03
   9.7273000e-03
   8.7095000e-03
   8.7361000e-03
   9.1164000e-03
   1.0611000e-02
   8.7146000e-03
   9.4235000e-03
   8.4246000e-03
   8.7780000e-03
   9.6657000e-03
   9.3027000e-03
   8.8991000e-03
   8.4500000e-03
   9.3199000e-03
   9.0739000e-03
   7.8251000e-03
   1.1175000e-02
   1.1976000e-02
   1.0004000e-02
   1.0313000e-02
   7.5042000e-03
   1.1152000e-02
   9.3563000e-03
   9.8579000e-03
   7.6258000e-03
   1.0261000e-02
   1.2647000e-02
   9.3493000e-03
   8.6003000e-03
   9.8681000e-03
   9.1531000e-03
   9.5419000e-03
   8.3028000e-03
   8.5020000e-03
   1.0226000e-02
   1.4689000e-02
   1.0267000e-02
   1.0681000e-02
   1.2581000e-02
   1.0544000e-02
   8.0258000e-03
   8.5795000e-03
   9.6898000e-03
   7.9412000e-03
   9.7290000e-03
   8.7550000e-03
   1.1113000e-02
   1.0246000e-02
   9.6512000e-03
   1.0936000e-02
   1.0974000e-02
   1.0746000e-02
   9.5047000e-03
   8.8971000e-03
   1.1987000e-02
   1.1321000e-02
   1.0665000e-02
   1.0410000e-02
   8.8778000e-03
   9.6966000e-03
   9.6224000e-03
   8.5594000e-03
   9.7407000e-03
   1.0662000e-02
   9.4830000e-03
   9.0198000e-03
   8.9823000e-03
   1.0240000e-02
   9.9655000e-03
   9.2983000e-03
   1.2256000e-02
   1.1025000e-02
   9.1859000e-03
   8.9408000e-03
   8.7330000e-03
   8.9617000e-03
   1.0530000e-02
   9.1140000e-03
   8.6038000e-03
   9.4470000e-03
   1.1089000e-02
   9.4504000e-03
   9.2669000e-03
   9.1231000e-03
   8.8779000e-03
   8.3806000e-03
   8.7723000e-03
   1.0725000e-02
   1.0403000e-02
   9.6603000e-03
   1.0331000e-02
   8.7318000e-03
   9.7524000e-03
   7.9091000e-03
   8.4351000e-03
   1.1576000e-02
   8.5504000e-03
   9.4623000e-03
   1.1489000e-02
   8.7082000e-03
   9.0211000e-03
   1.0424000e-02
   9.0561000e-03
   9.8067000e-03
   9.4238000e-03
   9.1697000e-03
   9.1235000e-03
   9.6101000e-03
   8.7615000e-03
   8.4767000e-03
   1.0287000e-02
   8.7257000e-03
   9.6467000e-03
   8.2839000e-03
   8.5026000e-03
   9.4125000e-03
   9.7171000e-03
   9.7992000e-03
   8.4636000e-03
   9.1136000e-03
   8.2676000e-03
   9.6094000e-03
   9.0166000e-03
   1.0889000e-02
   9.2228000e-03
   8.4737000e-03
   8.4321000e-03
   9.9276000e-03
   8.5691000e-03
   8.2320000e-03
   7.9881000e-03
   1.0629000e-02
   8.4182000e-03
   1.0302000e-02
   1.0229000e-02
   9.2508000e-03
   8.0578000e-03
   9.6626000e-03
   1.1444000e-02
   1.0646000e-02
   8.5601000e-03
   8.6694000e-03
   1.0299000e-02
   9.2929000e-03
   9.0285000e-03
   1.0386000e-02
   1.0721000e-02
   8.6530000e-03
   1.0365000e-02
   9.2465000e-03
   9.0387000e-03
   1.0509000e-02
   9.3632000e-03
   9.2905000e-03
   1.0269000e-02
   1.0244000e-02
   1.1057000e-02
   1.0545000e-02
   8.4311000e-03
   8.7344000e-03
   1.0557000e-02
   9.3784000e-03
   9.0458000e-03
   1.0329000e-02
   1.0855000e-02
   8.7653000e-03
   8.0426000e-03
   9.3255000e-03
   1.0701000e-02
   8.7993000e-03
   9.9563000e-03
   1.0843000e-02
   9.5115000e-03
   9.1272000e-03
   9.7620000e-03
   1.1450000e-02
   9.9288000e-03
   8.3260000e-03
   1.0155000e-02
   9.7185000e-03
   9.1590000e-03
   1.0041000e-02
   8.8388000e-03
   1.0248000e-02
   8.3940000e-03
   1.0616000e-02
   8.9927000e-03
   1.0329000e-02
   9.7001000e-03
   8.8918000e-03
   9.3300000e-03
   8.8593000e-03
   1.0069000e-02
   8.3634000e-03
   9.6797000e-03
   8.6029000e-03
   1.0565000e-02
   9.6791000e-03
   1.0296000e-02
   1.1678000e-02
   8.9237000e-03
   9.4978000e-03
   1.0072000e-02
   1.0100000e-02
   9.0314000e-03
   8.3924000e-03
   9.8743000e-03
   8.0912000e-03
   9.4351000e-03
   9.4755000e-03
   8.1521000e-03
   9.9293000e-03
   9.7950000e-03
   1.0497000e-02
   9.6547000e-03
   8.0078000e-03
   9.0418000e-03
   1.0955000e-02
   9.4236000e-03
   9.2073000e-03
   7.7470000e-03
   1.2089000e-02
   9.6407000e-03
   9.0503000e-03
   9.8208000e-03
   7.9298000e-03
   9.6311000e-03
   1.0317000e-02
   9.4454000e-03
   1.3207000e-02
   8.6632000e-03
   9.2353000e-03
   8.5505000e-03
   1.0291000e-02
   8.3686000e-03
   9.3673000e-03
   1.1400000e-02
   9.5681000e-03
   9.1784000e-03
   1.0188000e-02
   9.5480000e-03
   9.9009000e-03
   8.4098000e-03
   8.2175000e-03
   1.1048000e-02
   1.3776000e-02
   1.1771000e-02
   8.7892000e-03
   9.2134000e-03
   8.9535000e-03
   9.8406000e-03
   1.0225000e-02
   9.5173000e-03
   1.2419000e-02
   9.8283000e-03
   1.0438000e-02
   1.0623000e-02
   9.9531000e-03
   9.4024000e-03
   8.0899000e-03
   8.3870000e-03
   9.9994000e-03
   8.9455000e-03
   8.9370000e-03
   9.9541000e-03
   8.4735000e-03
   9.8298000e-03
   8.0446000e-03
   1.0056000e-02
   8.3868000e-03
   9.1714000e-03
   1.1471000e-02
   1.0114000e-02
   1.0075000e-02
   8.1100000e-03
   9.9050000e-03
   9.3708000e-03
   9.9133000e-03
   8.0638000e-03
   1.3274000e-02
   1.2548000e-02
   9.3281000e-03
   1.0103000e-02
   8.4318000e-03
   9.6941000e-03
   1.0077000e-02
   9.7491000e-03
   8.5599000e-03
   8.5153000e-03
   9.8317000e-03
   9.7525000e-03
   8.0846000e-03
   8.8697000e-03
   8.9587000e-03
   1.0421000e-02
   8.2361000e-03
   9.6460000e-03
   9.2402000e-03
   8.4817000e-03
   8.8611000e-03
   9.6019000e-03
   1.0164000e-02
   1.0145000e-02
   9.0142000e-03
   1.0567000e-02
   9.6235000e-03
   8.7343000e-03
   1.0090000e-02
   1.7016000e-02
   9.4247000e-03
   8.5975000e-03
   1.2749000e-02
   8.9207000e-03
   1.3970000e-02
   1.5030000e-02
   8.9381000e-03
   7.5441000e-03
   9.9801000e-03
   9.9849000e-03
   8.9212000e-03
   9.9550000e-03
   9.9169000e-03
   8.5784000e-03
   1.0668000e-02
   9.4202000e-03
   1.0150000e-02
   8.5589000e-03
   1.0966000e-02
   8.6532000e-03
   8.9017000e-03
   8.9465000e-03
   8.2323000e-03
   8.7540000e-03
   1.1767000e-02
   9.6999000e-03
   9.4168000e-03
   9.7342000e-03
   9.1001000e-03
   1.9907000e-02
   9.6748000e-03
   1.0038000e-02
   1.2044000e-02
   1.1603000e-02
   9.4604000e-03
   1.3576000e-02
   1.0324000e-02
   9.0783000e-03
   1.0359000e-02
   8.5605000e-03
   8.4727000e-03
   7.6401000e-03
   9.3748000e-03
   9.2673000e-03
   8.9775000e-03
   1.0384000e-02
   1.3018000e-02
   8.6421000e-03
   1.0743000e-02
   8.8361000e-03
   9.9719000e-03
   9.4969000e-03
   9.7747000e-03
   8.2813000e-03
   1.0681000e-02
   1.0694000e-02
   9.6832000e-03
   1.1035000e-02
   9.2998000e-03
   9.4211000e-03
   8.8802000e-03
   8.0297000e-03
   8.7997000e-03
   1.0379000e-02
   9.5634000e-03
   8.4905000e-03
   9.0074000e-03
   9.1153000e-03
   9.8871000e-03
   1.1066000e-02
   9.5436000e-03
   9.0106000e-03
   9.4280000e-03
   1.0399000e-02
   8.6024000e-03
   9.1007000e-03
   9.1805000e-03
   1.0170000e-02
   9.6131000e-03
   1.1000000e-02
   8.3303000e-03
   1.1646000e-02
   1.2049000e-02
   1.6036000e-02
   9.3717000e-03
   9.5295000e-03
   9.2593000e-03
   1.0616000e-02
   1.0163000e-02
   8.5427000e-03
   8.5271000e-03
   9.0125000e-03
   9.2085000e-03
   8.6196000e-03
   8.6869000e-03
   1.1313000e-02
   7.9180000e-03
   2.8860000e-02
   9.0017000e-03
   9.8734000e-03
   8.7907000e-03
   9.3864000e-03
   1.0649000e-02
   1.0049000e-02
   9.0795000e-03
   1.0730000e-02
   1.0316000e-02
   1.0260000e-02
   9.8128000e-03
   1.2279000e-02
   8.7640000e-03
   1.0826000e-02
   8.7344000e-03
   1.0583000e-02
   1.0922000e-02
   9.8111000e-03
   8.2467000e-03
   8.6078000e-03
   9.7069000e-03
   1.2131000e-02
   1.0313000e-02
   1.2476000e-02
   1.1325000e-02
   1.0326000e-02
   1.1497000e-02
   9.4251000e-03
   1.1264000e-02
   8.3913000e-03
   1.0229000e-02
   9.4476000e-03
   1.0909000e-02
   8.4806000e-03
   9.4121000e-03
   1.2458000e-02
   1.0361000e-02
   9.5989000e-03
   1.0905000e-02
   8.9756000e-03
   8.7429000e-03
   1.2059000e-02
   1.0840000e-02
   8.2884000e-03
   9.2797000e-03
   1.0858000e-02
   8.6147000e-03
   9.3902000e-03
   8.0396000e-03
   9.3990000e-03
   1.1335000e-02
   1.1443000e-02
   1.0350000e-02
   9.0664000e-03
   7.5020000e-03
   9.4683000e-03
   1.0192000e-02
   1.0034000e-02
   1.1292000e-02
   8.3976000e-03
   9.0957000e-03
   9.1363000e-03
   9.1136000e-03
   1.0751000e-02
   8.5560000e-03
   9.0767000e-03
   1.0036000e-02
   1.0429000e-02
   9.4896000e-03
   8.9384000e-03
   8.2569000e-03
   1.1284000e-02
   1.0760000e-02
   1.0100000e-02
   8.9160000e-03
   1.1935000e-02
   8.7512000e-03
   9.2306000e-03
   9.9595000e-03
   8.2933000e-03
   9.3070000e-03
   8.9222000e-03
   9.5543000e-03
   9.1649000e-03
   1.0681000e-02
   9.3765000e-03
   1.0062000e-02
   8.9471000e-03
   1.0914000e-02
   1.0434000e-02
   9.1573000e-03
   1.0216000e-02
   9.6142000e-03
   1.0125000e-02
   8.6871000e-03
   1.0143000e-02
   8.3686000e-03
   8.5123000e-03
   9.4149000e-03
   1.1414000e-02
   9.7419000e-03
   9.3426000e-03
   9.4618000e-03
   1.0313000e-02
   9.1316000e-03
   9.7935000e-03
   1.2635000e-02
   1.0054000e-02
   1.2026000e-02
   1.0276000e-02
   1.0099000e-02
   8.1678000e-03
   1.0827000e-02
   1.0538000e-02
   8.9201000e-03
   9.0266000e-03
   1.0151000e-02
   8.8286000e-03
   8.8926000e-03
   1.0317000e-02
   9.6311000e-03
   9.0417000e-03
   9.1642000e-03
   9.4964000e-03
   1.0049000e-02
   8.9780000e-03
   1.0080000e-02
   1.1590000e-02
   1.0699000e-02
   9.4511000e-03
   8.8718000e-03
   9.6563000e-03
   9.8950000e-03
   8.3182000e-03
   1.1473000e-02
   1.0098000e-02
   9.0403000e-03
   1.1708000e-02
   1.0755000e-02
   8.1228000e-03
   8.3826000e-03
   8.8479000e-03
   9.3152000e-03
   1.0531000e-02
   8.7381000e-03
   1.2304000e-02
   9.1776000e-03
   1.0062000e-02
   1.0359000e-02
   9.0977000e-03
   1.0502000e-02
   9.8418000e-03
   1.0244000e-02
   1.0129000e-02
   1.0658000e-02
   1.0529000e-02
   9.4280000e-03
   8.9688000e-03
   9.3665000e-03
   9.5389000e-03
   8.8839000e-03
   9.2992000e-03
   1.0449000e-02
   1.0248000e-02
   9.0821000e-03
   8.1362000e-03
   1.0392000e-02
   8.7341000e-03
   9.2242000e-03
   9.1227000e-03
   8.1792000e-03
   8.5565000e-03
   1.0861000e-02
   8.7254000e-03
   1.0317000e-02
   8.9579000e-03
   1.1931000e-02
   8.6440000e-03
   1.3636000e-02
   1.1295000e-02
   8.5443000e-03
   7.1932000e-03
   8.5436000e-03
   9.3057000e-03
   9.3955000e-03
   9.7157000e-03
   9.8220000e-03
   9.1914000e-03
   1.0001000e-02
   9.1594000e-03
   8.3436000e-03
   1.0561000e-02
   1.0988000e-02
   1.0975000e-02
   1.0342000e-02
   1.0713000e-02
   1.0465000e-02
   9.4620000e-03
   9.2783000e-03
   1.0780000e-02
   1.1402000e-02
   9.8375000e-03
   9.3426000e-03
   8.5643000e-03
   1.1351000e-02
   9.8583000e-03
   8.9016000e-03
   1.1865000e-02
   9.4952000e-03
   1.0002000e-02
   9.7219000e-03
   1.2914000e-02
   9.8666000e-03
   1.0037000e-02
   1.3758000e-02
   9.6976000e-03
   9.3923000e-03
   9.4130000e-03
   1.1176000e-02
   1.0096000e-02
   8.8541000e-03
   7.4036000e-03
   8.4603000e-03
   9.9356000e-03
   9.7672000e-03
   1.1260000e-02
   8.4498000e-03
   9.6408000e-03
   9.1277000e-03
   9.2131000e-03
   1.1103000e-02
   1.0136000e-02
   8.5772000e-03
   8.1785000e-03
   1.0532000e-02
   1.2523000e-02
   1.1178000e-02
   1.1414000e-02
   9.5270000e-03
   8.4690000e-03
   9.3685000e-03
   1.2455000e-02
   1.0007000e-02
   7.9407000e-03
   8.6779000e-03
   9.8655000e-03
   1.1259000e-02
   1.0763000e-02
   1.0982000e-02
   8.1805000e-03
   9.5509000e-03
   1.0152000e-02
   1.1645000e-02
   1.0346000e-02
   1.0065000e-02
   8.7052000e-03
   1.0608000e-02
   9.1424000e-03
   8.3264000e-03
   1.1938000e-02
   8.7023000e-03
   8.9385000e-03
   1.1690000e-02
   1.0021000e-02
   9.8368000e-03
   1.0004000e-02
   1.1289000e-02
   1.0959000e-02
   1.1133000e-02
   1.0125000e-02
   8.2451000e-03
   1.0231000e-02
   1.4247000e-02
   1.0333000e-02
   9.6677000e-03
   8.9591000e-03
   1.1073000e-02
   8.3847000e-03
   9.7974000e-03
   1.1061000e-02
   9.2676000e-03
   9.9635000e-03
   9.4393000e-03
   9.5344000e-03
   1.1483000e-02
   9.3133000e-03
   9.9197000e-03
   8.9505000e-03
   1.1010000e-02
   8.9501000e-03
   8.2340000e-03
   9.6450000e-03
   8.6535000e-03
   8.1476000e-03
   9.4053000e-03
   1.1014000e-02
   9.4671000e-03
   9.7864000e-03
   9.9978000e-03
   9.2643000e-03
   7.3042000e-03
   9.7255000e-03
   9.7002000e-03
   8.5371000e-03
   9.5744000e-03
   1.0942000e-02
   1.0930000e-02
   1.1558000e-02
   9.9716000e-03
   7.8275000e-03
   9.1259000e-03
   9.4798000e-03
   1.1169000e-02
   9.9587000e-03
   9.4040000e-03
   9.4130000e-03
   9.5048000e-03
   8.8826000e-03
   8.4735000e-03
   8.6628000e-03
   8.9793000e-03
   1.0815000e-02
   9.3579000e-03
   8.7324000e-03
   1.2411000e-02
   1.1225000e-02
   8.7188000e-03
   9.3828000e-03
   1.1920000e-02
   9.2390000e-03
   8.9620000e-03
   9.3098000e-03
   8.4599000e-03
   8.8320000e-03
   9.6161000e-03
   1.1460000e-02
   1.0944000e-02
   1.2121000e-02
   9.8775000e-03
   9.0671000e-03
   1.2727000e-02
   1.1588000e-02
   8.7903000e-03
   8.2819000e-03
   8.9783000e-03
   9.4724000e-03
   9.9880000e-03
   7.9550000e-03
   1.0532000e-02
   1.1191000e-02
   1.0771000e-02
   1.1009000e-02
   8.8037000e-03
   8.9346000e-03
   1.0402000e-02
   9.5429000e-03
   9.1193000e-03
   8.0862000e-03
   9.3214000e-03
   9.3438000e-03
   9.5846000e-03
   9.0729000e-03
   8.7213000e-03
   9.8177000e-03
   8.5614000e-03
   8.3575000e-03
   8.0938000e-03
   9.4156000e-03
   1.0084000e-02
   8.9435000e-03
   8.5330000e-03
   1.0456000e-02
   8.4433000e-03
   1.0663000e-02
   9.4596000e-03
   9.8704000e-03
   8.7756000e-03
   8.7908000e-03
   1.0640000e-02
   8.8662000e-03
   8.6758000e-03
   9.4863000e-03
   9.8957000e-03
   2.0100000e-02
   8.9198000e-03
   8.4184000e-03
   8.4467000e-03
   8.5289000e-03
   1.4121000e-02
   9.0544000e-03
   9.8895000e-03
   8.8940000e-03
   9.1732000e-03
   1.1128000e-02
   9.4076000e-03
   1.0558000e-02
   1.0493000e-02
   9.2610000e-03
   1.0347000e-02
   1.1064000e-02
   1.0507000e-02
   1.0353000e-02
   7.8837000e-03
   9.8240000e-03
   9.7479000e-03
   1.1836000e-02
   8.6755000e-03
   1.0822000e-02
   1.0094000e-02
   1.0449000e-02
   8.5087000e-03
   1.0321000e-02
   1.0673000e-02
   1.3839000e-02
   1.0475000e-02
   1.1751000e-02
   7.9520000e-03
   9.7054000e-03
   9.0852000e-03
   1.1282000e-02
   1.0299000e-02
   1.0067000e-02
   9.3165000e-03
   1.0914000e-02
   8.6268000e-03
   7.9308000e-03
   9.7130000e-03
   9.4455000e-03
   9.6770000e-03
   9.7104000e-03
   1.0946000e-02
   1.0829000e-02
   1.9839000e-02
   8.3598000e-03
   1.0352000e-02
   7.6788000e-03
   9.6234000e-03
   8.8842000e-03
   1.0471000e-02
   8.5999000e-03
   9.5728000e-03
   1.0026000e-02
   9.4989000e-03
   9.6602000e-03
   1.0779000e-02
   1.0918000e-02
   9.0024000e-03
   8.8706000e-03
   9.6996000e-03
   9.2045000e-03
   8.4543000e-03
   1.1486000e-02
   9.1385000e-03
   8.3934000e-03
   1.1211000e-02
   1.0101000e-02
   9.5980000e-03
   9.0692000e-03
   9.5471000e-03
   8.8873000e-03
   8.6337000e-03
   8.2928000e-03
   7.2553000e-03
   1.0026000e-02
   9.8283000e-03
   1.1353000e-02
   1.2662000e-02
   9.2915000e-03
   1.2556000e-02
   7.6722000e-03
   8.9602000e-03
   1.0568000e-02
   9.8944000e-03
   8.8110000e-03
   1.1004000e-02
   1.1030000e-02
   9.9211000e-03
   9.4020000e-03
   8.8352000e-03
   8.9788000e-03
   1.2869000e-02
   9.1505000e-03
   1.1625000e-02
   1.0318000e-02
   1.0604000e-02
   8.7575000e-03
   9.5474000e-03
   1.0013000e-02
   9.6603000e-03
   8.5655000e-03
   8.3512000e-03
   9.9294000e-03
   8.9816000e-03
   1.2682000e-02
   9.7751000e-03
   9.9167000e-03
   1.0107000e-02
   8.6464000e-03
   9.7352000e-03
   9.2906000e-03
   1.1783000e-02
   9.1901000e-03
   8.7427000e-03
   1.0504000e-02
   8.6151000e-03
   9.5747000e-03
   9.2875000e-03
   9.3268000e-03
   8.3127000e-03
   8.8229000e-03
   8.7031000e-03
   8.9590000e-03
   8.5276000e-03
   8.9611000e-03
   9.3517000e-03
   8.5797000e-03
   9.5312000e-03
   9.1579000e-03
   9.8918000e-03
   1.0823000e-02
   8.4546000e-03
   8.7813000e-03
   1.2008000e-02
   1.0092000e-02
   9.4118000e-03
   9.5291000e-03
   9.6614000e-03
   9.3126000e-03
   9.2196000e-03
   1.0389000e-02
   8.6216000e-03
   8.6777000e-03
   1.1935000e-02
   1.2967000e-02
   9.1637000e-03
   1.0001000e-02
   1.0188000e-02
   9.8589000e-03
   1.1080000e-02
   1.1283000e-02
   7.9716000e-03
   8.3983000e-03
   1.0697000e-02
   9.4685000e-03
   1.0005000e-02
   1.1864000e-02
   1.0728000e-02
   8.6651000e-03
   1.1355000e-02
   8.4555000e-03
   1.0149000e-02
   9.2541000e-03
   9.3743000e-03
   1.0650000e-02
   9.4300000e-03
   1.1761000e-02
   8.2577000e-03
   1.0373000e-02
   8.1885000e-03
   9.4716000e-03
   1.2459000e-02
   8.8169000e-03
   7.9154000e-03
   9.5470000e-03
   9.5325000e-03
   8.8417000e-03
   1.0052000e-02
   8.5478000e-03
   7.7375000e-03
   9.3082000e-03
   9.9305000e-03
   1.0410000e-02
   9.6541000e-03
   8.7802000e-03
   1.2534000e-02
   8.3551000e-03
   1.0955000e-02
   7.9909000e-03
   1.0337000e-02
   1.0504000e-02
   8.1076000e-03
   9.6267000e-03
   1.0221000e-02
   7.8312000e-03
   8.7956000e-03
   8.2653000e-03
   9.6474000e-03
   7.8639000e-03
   8.8056000e-03
   9.7657000e-03
   1.1521000e-02
   9.0250000e-03
   8.3964000e-03
   1.0420000e-02
   9.7520000e-03
   1.1086000e-02
   8.8962000e-03
   9.9041000e-03
   1.0057000e-02
   9.3837000e-03
   1.0899000e-02
   9.6404000e-03
   1.1420000e-02
   8.2300000e-03
   9.1572000e-03
   9.6088000e-03
   1.0406000e-02
   9.7214000e-03
   9.9519000e-03
   1.0517000e-02
   9.8067000e-03
   9.9672000e-03
   1.0683000e-02
   1.0957000e-02
   9.9334000e-03
   1.0387000e-02
   9.2684000e-03
   1.0128000e-02
   9.1637000e-03
   9.8625000e-03
   9.8400000e-03
   9.1554000e-03
   1.0198000e-02
   9.6901000e-03
   9.8786000e-03
   9.4643000e-03
   1.0132000e-02
   1.0289000e-02
   9.2394000e-03
   7.9510000e-03
   1.0944000e-02
   1.2978000e-02
   9.5336000e-03
   8.6300000e-03
   8.1458000e-03
   8.8245000e-03
   9.2867000e-03
   7.1395000e-03
   9.4482000e-03
   8.3864000e-03
   1.0701000e-02
   9.6847000e-03
   1.5000000e-02
   1.0807000e-02
   8.1824000e-03
   9.1751000e-03
   1.0627000e-02
   1.1099000e-02
   9.4998000e-03
   9.3736000e-03
   1.1547000e-02
   9.3711000e-03
   8.8501000e-03
   9.7749000e-03
   1.0598000e-02
   9.9793000e-03
   9.1837000e-03
   9.3125000e-03
   9.6264000e-03
   7.6399000e-03
   1.0098000e-02
   8.0061000e-03
   8.3802000e-03
   1.2743000e-02
   8.5431000e-03
   8.7621000e-03
   9.8581000e-03
   9.3392000e-03
   9.6590000e-03
   9.1596000e-03
   8.8234000e-03
   1.0651000e-02
   1.0248000e-02
   9.5436000e-03
   9.2628000e-03
   9.2619000e-03
   1.1203000e-02
   8.2321000e-03
   1.0208000e-02
   8.7268000e-03
   9.0788000e-03
   9.8650000e-03
   9.9778000e-03
   8.9715000e-03
   1.1433000e-02
   9.1093000e-03
   9.4264000e-03
   1.0079000e-02
   9.6214000e-03
   9.5900000e-03
   1.0531000e-02
   9.4742000e-03
   1.1458000e-02
   1.1203000e-02
   9.4191000e-03
   9.9188000e-03
   7.5780000e-03
   9.1250000e-03
   1.0040000e-02
   1.0836000e-02
   1.0662000e-02
   9.4021000e-03
   8.4071000e-03
   8.5542000e-03
   9.3777000e-03
   9.4698000e-03
   9.6380000e-03
   9.4273000e-03
   9.6865000e-03
   8.5166000e-03
   1.0237000e-02
   1.0452000e-02
   2.3034000e-02
   1.3247000e-02
   8.8189000e-03
   8.9153000e-03
   9.0141000e-03
   9.6114000e-03
   1.0949000e-02
   1.4442000e-02
   1.0731000e-02
   1.1236000e-02
   1.0224000e-02
   9.2720000e-03
   1.0177000e-02
   1.0238000e-02
   8.8415000e-03
   1.0586000e-02
   8.5895000e-03
   9.7375000e-03
   9.3582000e-03
   1.1113000e-02
   8.8847000e-03
   9.1001000e-03
   8.8778000e-03
   8.5609000e-03
   9.2754000e-03
   7.9239000e-03
   8.7138000e-03
   1.1050000e-02
   9.8491000e-03
   1.0104000e-02
   8.6991000e-03
   1.0567000e-02
   8.8671000e-03
   1.0203000e-02
   1.0677000e-02
   9.1281000e-03
   8.8846000e-03
   1.0058000e-02
   9.7900000e-03
   1.0171000e-02
   9.1779000e-03
   9.1753000e-03
   8.0869000e-03
   9.9088000e-03
   9.5979000e-03
   1.1004000e-02
   8.6519000e-03
   9.4309000e-03
   1.8044000e-02
   1.1371000e-02
   8.8543000e-03
   9.7748000e-03
   9.6956000e-03
   9.3651000e-03
   1.1366000e-02
   8.1286000e-03
   9.0948000e-03
   9.9268000e-03
   8.7584000e-03
   1.0042000e-02
   9.8900000e-03
   1.0360000e-02
   1.1981000e-02
   9.4274000e-03
   9.0557000e-03
   1.2154000e-02
   1.2209000e-02
   9.5416000e-03
   8.2114000e-03
   8.8466000e-03
   9.3796000e-03
   9.8895000e-03
   1.0483000e-02
   9.0070000e-03
   1.0019000e-02
   9.4952000e-03
   9.8512000e-03
   1.1010000e-02
   9.7121000e-03
   7.9825000e-03
   8.1665000e-03
   9.6323000e-03
   8.2602000e-03
   9.9306000e-03
   7.9728000e-03
   9.8845000e-03
   1.1255000e-02
   9.2758000e-03
   9.5241000e-03
   8.4342000e-03
   8.7981000e-03
   8.4418000e-03
   1.1813000e-02
   9.1137000e-03
   9.0237000e-03
   1.0216000e-02
   9.3708000e-03
   9.3312000e-03
   1.0410000e-02
   1.1111000e-02
   1.0095000e-02
   9.7200000e-03
   9.1392000e-03
   9.2712000e-03
   1.0280000e-02
   8.8893000e-03
   9.5822000e-03
   1.0032000e-02
   8.3302000e-03
   1.0152000e-02
   8.4591000e-03
   1.0894000e-02
   9.7827000e-03
   1.1112000e-02
   1.0876000e-02
   9.3493000e-03
   9.2804000e-03
   2.0825000e-02
   1.0369000e-02
   1.0412000e-02
   9.2440000e-03
   1.0836000e-02
   1.0880000e-02
   9.1052000e-03
   8.4010000e-03
   1.0991000e-02
   1.0880000e-02
   8.9515000e-03
   1.2555000e-02
   9.5196000e-03
   1.0333000e-02
   1.4566000e-02
   1.0679000e-02
   8.8831000e-03
   1.1969000e-02
   9.4483000e-03
   1.0211000e-02
   9.9715000e-03
   8.8605000e-03
   9.1147000e-03
   1.1870000e-02
   8.9058000e-03
   9.6786000e-03
   8.9617000e-03
   1.0707000e-02
   9.5027000e-03
   1.4858000e-02
   9.3674000e-03
   8.4452000e-03
   1.0888000e-02
   9.1901000e-03
   9.3410000e-03
   1.0249000e-02
   1.0389000e-02
   8.5907000e-03
   1.1048000e-02
   9.6047000e-03
   9.8964000e-03
   9.4992000e-03
   9.5159000e-03
   1.0483000e-02
   9.6425000e-03
   1.1039000e-02
   9.3654000e-03
   7.8453000e-03
   9.9754000e-03
   1.1860000e-02
   8.1311000e-03
   8.2002000e-03
   8.9376000e-03
   9.0582000e-03
   8.4019000e-03
   1.0935000e-02
   9.3461000e-03
   1.0194000e-02
   1.0057000e-02
   9.4570000e-03
   9.7356000e-03
   9.5734000e-03
   1.0666000e-02
   1.0088000e-02
   8.3098000e-03
   8.4798000e-03
   8.9637000e-03
   1.0420000e-02
   1.3342000e-02
   9.4000000e-03
   9.7578000e-03
   1.1456000e-02
   8.0807000e-03
   2.0632000e-02
   8.3245000e-03
   1.0508000e-02
   8.6948000e-03
   9.6106000e-03
   8.0413000e-03
   8.7645000e-03
   1.0434000e-02
   8.2797000e-03
   9.7037000e-03
   1.1054000e-02
   8.4783000e-03
   9.5934000e-03
   9.6457000e-03
   9.4854000e-03
   9.7851000e-03
   1.0524000e-02
   9.3577000e-03
   1.0258000e-02
   1.0810000e-02
   9.0263000e-03
   9.5086000e-03
   7.8350000e-03
   1.0121000e-02
   1.0298000e-02
   8.9858000e-03
   8.1211000e-03
   9.4113000e-03
   8.7094000e-03
   1.0659000e-02
   9.7791000e-03
   1.4747000e-02
   9.1907000e-03
   1.0802000e-02
   9.2344000e-03
   8.2125000e-03
   9.0512000e-03
   9.3550000e-03
   1.0048000e-02
   1.0281000e-02
   1.2082000e-02
   9.2675000e-03
   1.0433000e-02
   9.7755000e-03
   8.8215000e-03
   1.0560000e-02
   2.1841000e-02
   9.6994000e-03
   8.7861000e-03
   9.0264000e-03
   1.1450000e-02
   1.1245000e-02
   1.0681000e-02
   8.8175000e-03
   8.5844000e-03
   8.4682000e-03
   9.1963000e-03
   9.3611000e-03
   9.0087000e-03
   1.0293000e-02
   9.5215000e-03
   1.0627000e-02
   9.0175000e-03
   2.0157000e-02
   8.3269000e-03
   1.0065000e-02
   9.2818000e-03
   8.8568000e-03
   9.0372000e-03
   8.9128000e-03
   8.6944000e-03
   8.8298000e-03
   8.1922000e-03
   1.0503000e-02
   1.7276000e-02
   9.3229000e-03
   1.0843000e-02
   8.2446000e-03
   1.0589000e-02
   1.0360000e-02
   9.8984000e-03
   9.0445000e-03
   1.0249000e-02
   9.4554000e-03
   1.0960000e-02
   9.5405000e-03
   1.0637000e-02
   8.9563000e-03
   1.0373000e-02
   8.4982000e-03
   9.5877000e-03
   8.5527000e-03
   9.5594000e-03
   9.7963000e-03
   9.1853000e-03
   9.1596000e-03
   9.3082000e-03
   1.1204000e-02
   9.6409000e-03
   8.7582000e-03
   8.7797000e-03
   9.6247000e-03
   9.2744000e-03
   9.1045000e-03
   8.9896000e-03
   1.4881000e-02
   9.6338000e-03
   1.0580000e-02
   9.9587000e-03
   9.9787000e-03
   1.1156000e-02
   9.8961000e-03
   1.2032000e-02
   9.0897000e-03
   1.0149000e-02
   9.0021000e-03
   1.1820000e-02
   9.9868000e-03
   9.5775000e-03
   1.0793000e-02
   1.0286000e-02
   9.8352000e-03
   8.8490000e-03
   1.1043000e-02
   8.7450000e-03
   9.6063000e-03
   9.6081000e-03
   9.0889000e-03
   1.0825000e-02
   2.0772000e-02
   8.9766000e-03
   1.1333000e-02
   9.9589000e-03
   9.9579000e-03
   1.1145000e-02
   1.0359000e-02
   9.3623000e-03
   9.5350000e-03
   1.0358000e-02
   1.0622000e-02
   1.0396000e-02
   9.9437000e-03
   9.1012000e-03
   8.5767000e-03
   8.3204000e-03
   9.2464000e-03
   8.0709000e-03
   8.6001000e-03
   1.0491000e-02
   8.6647000e-03
   9.1556000e-03
   8.9394000e-03
   8.4532000e-03
   8.3247000e-03
   9.2240000e-03
   1.1879000e-02
   9.8912000e-03
   8.9635000e-03
   8.4374000e-03
   1.0234000e-02
   8.3609000e-03
   9.3853000e-03
   9.2723000e-03
   1.1718000e-02
   8.8649000e-03
   1.1282000e-02
   8.3282000e-03
   9.5867000e-03
   9.8485000e-03
   9.6567000e-03
   8.5437000e-03
   8.6422000e-03
   7.9401000e-03
   9.5947000e-03
   8.7647000e-03
   8.3802000e-03
   8.6142000e-03
   7.9119000e-03
   7.6005000e-03
   1.2347000e-02
   8.3651000e-03
   9.9920000e-03
   1.0096000e-02
   1.0266000e-02
   8.4339000e-03
   1.2075000e-02
   1.1370000e-02
   8.5476000e-03
   1.1354000e-02
   9.5608000e-03
   1.1523000e-02
   1.0382000e-02
   9.3618000e-03
   1.1774000e-02
   1.1450000e-02
   8.9803000e-03
   1.0729000e-02
   7.9943000e-03
   8.9181000e-03
   1.1512000e-02
   1.0240000e-02
   9.1434000e-03
   1.0168000e-02
   9.0588000e-03
   9.8911000e-03
   9.6290000e-03
   9.0336000e-03
   1.0638000e-02
   1.3326000e-02
   8.4662000e-03
   1.0307000e-02
   9.5661000e-03
   8.7224000e-03
   1.2627000e-02
   9.8734000e-03
   1.1011000e-02
   1.0141000e-02
   8.9715000e-03
   9.6831000e-03
   9.6274000e-03
   9.0391000e-03
   1.0696000e-02
   9.5938000e-03
   8.4080000e-03
   1.0147000e-02
   9.6487000e-03
   1.0014000e-02
   9.3446000e-03
   9.9702000e-03
   9.1779000e-03
   9.5635000e-03
   9.3526000e-03
   1.0194000e-02
   9.8497000e-03
   8.3987000e-03
   1.0183000e-02
   9.7958000e-03
   1.0282000e-02
   9.7589000e-03
   1.0008000e-02
   1.6978000e-02
   8.9672000e-03
   8.8732000e-03
   1.0109000e-02
   1.0448000e-02
   9.1559000e-03
   1.0525000e-02
   8.8297000e-03
   9.3852000e-03
   9.0819000e-03
   9.4106000e-03
   1.0370000e-02
   9.2749000e-03
   1.4227000e-02
   9.7816000e-03
   9.6646000e-03
   9.2104000e-03
   9.7269000e-03
   8.6742000e-03
   8.0594000e-03
   9.3645000e-03
   7.9877000e-03
   9.5927000e-03
   1.1103000e-02
   9.5834000e-03
   8.3025000e-03
   1.0998000e-02
   1.2208000e-02
   1.2236000e-02
   9.0751000e-03
   8.7365000e-03
   8.1553000e-03
   9.8846000e-03
   1.0175000e-02
   8.5166000e-03
   8.7535000e-03
   8.3899000e-03
   8.9334000e-03
   1.0212000e-02
   9.0559000e-03
   1.0751000e-02
   9.7278000e-03
   1.1135000e-02
   8.9113000e-03
   8.3200000e-03
   1.0456000e-02
   1.1298000e-02
   9.8877000e-03
   9.5243000e-03
   1.1015000e-02
   1.1378000e-02
   8.8541000e-03
   9.4051000e-03
   9.2092000e-03
   1.0583000e-02
   8.4495000e-03
   1.0294000e-02
   1.0790000e-02
   1.0016000e-02
   8.6164000e-03
   1.3021000e-02
   9.8747000e-03
   9.8305000e-03
   9.3567000e-03
   9.4427000e-03
   9.6310000e-03
   8.9854000e-03
   9.8393000e-03
   1.1053000e-02
   1.1323000e-02
   7.1287000e-03
   7.9683000e-03
   8.2219000e-03
   9.5269000e-03
   8.3845000e-03
   8.7630000e-03
   8.8609000e-03
   1.1131000e-02
   7.8139000e-03
   7.8479000e-03
   1.0373000e-02
   8.9964000e-03
   8.9846000e-03
   9.1413000e-03
   9.8409000e-03
   1.0022000e-02
   9.6012000e-03
   8.1155000e-03
   1.0260000e-02
   9.1747000e-03
   9.9011000e-03
   1.0131000e-02
   1.0444000e-02
   8.7393000e-03
   1.0443000e-02
   9.5011000e-03
   8.9386000e-03
   9.1756000e-03
   9.0353000e-03
   9.7523000e-03
   8.7269000e-03
   1.0340000e-02
   9.2235000e-03
   8.8364000e-03
   8.5304000e-03
   1.1871000e-02
   7.9640000e-03
   1.0539000e-02
   8.3118000e-03
   8.5671000e-03
   9.9216000e-03
   8.8161000e-03
   9.3157000e-03
   1.0116000e-02
   1.0687000e-02
   1.0637000e-02
   8.5530000e-03
   9.8981000e-03
   9.3796000e-03
   8.3968000e-03
   8.6831000e-03
   9.8995000e-03
   8.0678000e-03
   9.2112000e-03
   8.2070000e-03
   8.3747000e-03
   9.0055000e-03
   1.2712000e-02
   9.8715000e-03
   9.0905000e-03
   9.8984000e-03
   9.1934000e-03
   9.0579000e-03
   9.3800000e-03
   9.9967000e-03
   8.7728000e-03
   8.2358000e-03
   1.0258000e-02
   8.9926000e-03
   9.0215000e-03
   1.0459000e-02
   8.8325000e-03
   9.9849000e-03
   1.0443000e-02
   9.3281000e-03
   9.0342000e-03
   8.0875000e-03
   8.9641000e-03
   9.5010000e-03
   1.0326000e-02
   9.2644000e-03
   8.8496000e-03
   9.7815000e-03
   9.8780000e-03
   9.6611000e-03
   7.3674000e-03
   9.8689000e-03
   1.0604000e-02
   8.5140000e-03
   9.9878000e-03
   8.8505000e-03
   9.2073000e-03
   9.6257000e-03
   9.6817000e-03
   1.4937000e-02
   1.0946000e-02
   8.7921000e-03
   9.1111000e-03
   1.0645000e-02
   9.2241000e-03
   8.7168000e-03
   9.2832000e-03
   8.3270000e-03
   9.6110000e-03
   1.0918000e-02
   9.7412000e-03
   9.3399000e-03
   8.1468000e-03
   1.0286000e-02
   1.0249000e-02
   8.4990000e-03
   1.1692000e-02
   9.5870000e-03
   1.0058000e-02
   8.8472000e-03
   9.3264000e-03
   9.0652000e-03
   8.1254000e-03
   1.0835000e-02
   1.0226000e-02
   7.7077000e-03
   1.2709000e-02
   1.0032000e-02
   1.0215000e-02
   1.1192000e-02
   8.8437000e-03
   8.8076000e-03
   8.5905000e-03
   7.9598000e-03
   1.0007000e-02
   1.0648000e-02
   1.0480000e-02
   1.1033000e-02
   7.9796000e-03
   9.1613000e-03
   9.6363000e-03
   9.2524000e-03
   9.0230000e-03
   1.0656000e-02
   1.0955000e-02
   9.0616000e-03
   1.0015000e-02
   8.2498000e-03
   1.1778000e-02
   8.6809000e-03
   8.9161000e-03
   9.6295000e-03
   8.4124000e-03
   9.1228000e-03
   9.1107000e-03
   9.4280000e-03
   9.3854000e-03
   9.8918000e-03
   9.4167000e-03
   9.0220000e-03
   9.2325000e-03
   9.6135000e-03
   1.0486000e-02
   1.4556000e-02
   8.3596000e-03
   9.6498000e-03
   8.8783000e-03
   8.8110000e-03
   9.7096000e-03
   9.4395000e-03
   8.7534000e-03
   1.1812000e-02
   8.8134000e-03
   1.0739000e-02
   9.7761000e-03
   9.4064000e-03
   1.0719000e-02
   8.5409000e-03
   9.4099000e-03
   1.2856000e-02
   2.2986000e-02
   1.3463000e-02
   9.8163000e-03
   9.5373000e-03
   9.6237000e-03
   9.8929000e-03
   1.0738000e-02
   1.0678000e-02
   1.0258000e-02
   1.1626000e-02
   1.0926000e-02
   8.9350000e-03
   1.0548000e-02
   8.1989000e-03
   1.0311000e-02
   8.6040000e-03
   1.0026000e-02
   9.8173000e-03
   1.0888000e-02
   1.0213000e-02
   9.3837000e-03
   8.4804000e-03
   1.0101000e-02
   9.3199000e-03
   7.8777000e-03
   9.6931000e-03
   9.0345000e-03
   9.7733000e-03
   9.1460000e-03
   1.0338000e-02
   1.1398000e-02
   1.0880000e-02
   8.8038000e-03
   7.9216000e-03
   1.0170000e-02
   9.4961000e-03
   1.0474000e-02
   1.0429000e-02
   9.6063000e-03
   9.4895000e-03
   1.9777000e-02
   1.2283000e-02
   1.0777000e-02
   8.8269000e-03
   9.0739000e-03
   9.5908000e-03
   8.5234000e-03
   9.5470000e-03
   9.3037000e-03
   1.2213000e-02
   9.4837000e-03
   1.0160000e-02
   1.0844000e-02
   8.9094000e-03
   9.4591000e-03
   1.0054000e-02
   1.0759000e-02
   8.9529000e-03
   9.2248000e-03
   8.6004000e-03
   1.0997000e-02
   9.2399000e-03
   9.4557000e-03
   1.1511000e-02
   8.7255000e-03
   8.8635000e-03
   1.0082000e-02
   1.2471000e-02
   8.8848000e-03
   1.1830000e-02
   9.0615000e-03
   9.5844000e-03
   1.0464000e-02
   1.0766000e-02
   9.8170000e-03
   9.0168000e-03
   8.5543000e-03
   8.4188000e-03
   8.5136000e-03
   9.2361000e-03
   8.3133000e-03
   9.0079000e-03
   1.0102000e-02
   1.0774000e-02
   1.0038000e-02
   9.6428000e-03
   8.0113000e-03
   1.2057000e-02
   1.0003000e-02
   1.1496000e-02
   8.7239000e-03
   9.6587000e-03
   1.0442000e-02
   9.5539000e-03
   1.0261000e-02
   9.0062000e-03
   8.4164000e-03
   8.8382000e-03
   9.7279000e-03
   9.1074000e-03
   9.2454000e-03
   9.9630000e-03
   9.4843000e-03
   1.0014000e-02
   9.4431000e-03
   8.1518000e-03
   8.5197000e-03
   9.9402000e-03
   9.4471000e-03
   1.0404000e-02
   1.0454000e-02
   9.9631000e-03
   8.3878000e-03
   1.0024000e-02
   1.0426000e-02
   9.0818000e-03
   8.2814000e-03
   9.2481000e-03
   1.1808000e-02
   1.0032000e-02
   1.0209000e-02
   9.4756000e-03
   1.0569000e-02
   9.7079000e-03
   9.3385000e-03
   1.0602000e-02
   7.5632000e-03
   1.0122000e-02
   9.4317000e-03
   9.4920000e-03
   8.4035000e-03
   1.0471000e-02
   1.0238000e-02
   1.1486000e-02
   1.1850000e-02
   9.2704000e-03
   7.8050000e-03
   1.1036000e-02
   1.0103000e-02
   9.1222000e-03
   9.4427000e-03
   8.8165000e-03
   8.3274000e-03
   1.9860000e-02
   9.6506000e-03
   9.8666000e-03
   1.1217000e-02
   8.3003000e-03
   8.5695000e-03
   1.0964000e-02
   8.9311000e-03
   9.1330000e-03
   9.6953000e-03
   9.6210000e-03
   9.0370000e-03
   1.0107000e-02
   9.0335000e-03
   7.9863000e-03
   8.4088000e-03
   9.4029000e-03
   1.0338000e-02
   8.7968000e-03
   9.8555000e-03
   1.0084000e-02
   8.8507000e-03
   1.2250000e-02
   1.0221000e-02
   1.0065000e-02
   9.3845000e-03
   9.4926000e-03
   9.0461000e-03
   9.3412000e-03
   1.1189000e-02
   9.2614000e-03
   1.0786000e-02
   9.6454000e-03
   1.1390000e-02
   7.9313000e-03
   8.7352000e-03
   1.0116000e-02
   9.2492000e-03
   1.0235000e-02
   8.3669000e-03
   1.0451000e-02
   9.4228000e-03
   9.5195000e-03
   9.7401000e-03
   8.7095000e-03
   9.7725000e-03
   1.2411000e-02
   8.4040000e-03
   8.7934000e-03
   8.7973000e-03
   8.9973000e-03
   9.2218000e-03
   9.2946000e-03
   9.9206000e-03
   9.0702000e-03
   9.2109000e-03
   9.0345000e-03
   1.0912000e-02
   9.1412000e-03
   8.5851000e-03
   9.2352000e-03
   1.1149000e-02
   8.9658000e-03
   1.3542000e-02
   8.0818000e-03
   9.8166000e-03
   1.1234000e-02
   9.7699000e-03
   8.6305000e-03
   1.0069000e-02
   8.3274000e-03
   8.5634000e-03
   8.1790000e-03
   9.9774000e-03
   9.1842000e-03
   9.7270000e-03
   1.0488000e-02
   9.1219000e-03
   7.9584000e-03
   9.3279000e-03
   1.3723000e-02
   1.0407000e-02
   1.2158000e-02
   9.8510000e-03
   9.8993000e-03
   9.4422000e-03
   9.4438000e-03
   9.6813000e-03
   8.0633000e-03
   8.4442000e-03
   1.1213000e-02
   8.8022000e-03
   7.8570000e-03
   1.1367000e-02
   1.1416000e-02
   1.0437000e-02
   9.6478000e-03
   8.7914000e-03
   8.0161000e-03
   9.7002000e-03
   9.3307000e-03
   8.6146000e-03
   9.2314000e-03
   9.4502000e-03
   1.0017000e-02
   9.0449000e-03
   1.0029000e-02
   9.4936000e-03
   9.8982000e-03
   8.9392000e-03
   1.0982000e-02
   1.0603000e-02
   1.1254000e-02
   8.8079000e-03
   9.5051000e-03
   1.0462000e-02
   1.0828000e-02
   8.3581000e-03
   1.2203000e-02
   1.0922000e-02
   9.1650000e-03
   1.1249000e-02
   8.8905000e-03
   9.1340000e-03
   9.8193000e-03
   9.2627000e-03
   9.5246000e-03
   8.8247000e-03
   8.3698000e-03
   8.2561000e-03
   8.5797000e-03
   1.0633000e-02
   1.1592000e-02
   1.0482000e-02
   9.1902000e-03
   8.3856000e-03
   8.4774000e-03
   1.1165000e-02
   9.7372000e-03
   1.2957000e-02
   8.9534000e-03
   8.4025000e-03
   1.1280000e-02
   9.0559000e-03
   1.2007000e-02
   9.6814000e-03
   9.0148000e-03
   9.7088000e-03
   1.2544000e-02
   1.1183000e-02
   9.4089000e-03
   9.9403000e-03
   9.3700000e-03
   8.6740000e-03
   8.5834000e-03
   8.7705000e-03
   8.0086000e-03
   9.9969000e-03
   8.7764000e-03
   1.0106000e-02
   1.0968000e-02
   9.4513000e-03
   1.0296000e-02
   9.1530000e-03
   9.2464000e-03
   1.5604000e-02
   9.0455000e-03
   9.7830000e-03
   8.1013000e-03
   1.3018000e-02
   9.2193000e-03
   8.3574000e-03
   1.1389000e-02
   1.0546000e-02
   7.9091000e-03
   9.0052000e-03
   1.2559000e-02
   2.0360000e-02
   1.0247000e-02
   1.0965000e-02
   1.1016000e-02
   8.7845000e-03
   9.9760000e-03
   9.2978000e-03
   9.8242000e-03
   8.3106000e-03
   1.0581000e-02
   9.9128000e-03
   1.0070000e-02
   8.1979000e-03
   1.0797000e-02
   8.4331000e-03
   8.7628000e-03
   1.0945000e-02
   1.1541000e-02
   9.7077000e-03
   9.9899000e-03
   9.2633000e-03
   8.8518000e-03
   9.0020000e-03
   9.5851000e-03
   9.9360000e-03
   7.9816000e-03
   1.0395000e-02
   1.0080000e-02
   9.4786000e-03
   8.3198000e-03
   8.9249000e-03
   8.7247000e-03
   1.0539000e-02
   1.1972000e-02
   9.3396000e-03
   9.5845000e-03
   1.1027000e-02
   9.2873000e-03
   9.0574000e-03
   8.5661000e-03
   9.9264000e-03
   8.6335000e-03
   9.2736000e-03
   1.2240000e-02
   8.6798000e-03
   9.4762000e-03
   1.0360000e-02
   9.3982000e-03
   1.0161000e-02
   1.0519000e-02
   7.8430000e-03
   8.4496000e-03
   9.1858000e-03
   9.2928000e-03
   1.0143000e-02
   9.7570000e-03
   1.0402000e-02
   9.7041000e-03
   8.9993000e-03
   8.5475000e-03
   2.3084000e-02
   9.7782000e-03
   9.2744000e-03
   9.1953000e-03
   9.9076000e-03
   1.0043000e-02
   1.1090000e-02
   1.0230000e-02
   9.6510000e-03
   1.0566000e-02
   9.5939000e-03
   1.0853000e-02
   1.2026000e-02
   1.4882000e-02
   9.7741000e-03
   8.9519000e-03
   1.1602000e-02
   8.0537000e-03
   8.6965000e-03
   8.5173000e-03
   1.9508000e-02
   1.0505000e-02
   9.3403000e-03
   8.5792000e-03
   1.1554000e-02
   9.4388000e-03
   1.0800000e-02
   9.8520000e-03
   1.0239000e-02
   8.9163000e-03
   8.7713000e-03
   1.0632000e-02
   1.0229000e-02
   8.5833000e-03
   1.0145000e-02
   9.1780000e-03
   1.0625000e-02
   9.0627000e-03
   8.7363000e-03
   8.9117000e-03
   1.0537000e-02
   9.3198000e-03
   8.3721000e-03
   9.6832000e-03
   1.0915000e-02
   9.2471000e-03
   8.3684000e-03
   1.0436000e-02
   9.4654000e-03
   1.2178000e-02
   1.0005000e-02
   9.6131000e-03
   8.5442000e-03
   9.3342000e-03
   1.1505000e-02
   8.4204000e-03
   8.2053000e-03
   9.9970000e-03
   9.4359000e-03
   8.3077000e-03
   8.8088000e-03
   9.0316000e-03
   9.6909000e-03
   1.1766000e-02
   9.5684000e-03
   9.2050000e-03
   1.0793000e-02
   1.0885000e-02
   9.4423000e-03
   1.0228000e-02
   2.1464000e-02
   9.2668000e-03
   9.9384000e-03
   1.0354000e-02
   8.1364000e-03
   8.4819000e-03
   9.2800000e-03
   8.8522000e-03
   9.3291000e-03
   9.8030000e-03
   9.4188000e-03
   9.4024000e-03
   9.4964000e-03
   8.6850000e-03
   1.1671000e-02
   9.7871000e-03
   9.6413000e-03
   8.8012000e-03
   8.4817000e-03
   1.1599000e-02
   9.8411000e-03
   9.9056000e-03
   8.3936000e-03
   8.3712000e-03
   9.6622000e-03
   1.0759000e-02
   1.0306000e-02
   7.7903000e-03
   9.9797000e-03
   9.9067000e-03
   9.4534000e-03
   9.1937000e-03
   1.0164000e-02
   8.5280000e-03
   1.2866000e-02
   1.2546000e-02
   9.4309000e-03
   8.7601000e-03
   1.0770000e-02
   9.3142000e-03
   1.1630000e-02
   8.7531000e-03
   1.0452000e-02
   1.1425000e-02
   9.5594000e-03
   8.7740000e-03
   9.8115000e-03
   9.4651000e-03
   1.0190000e-02
   9.9124000e-03
   7.7082000e-03
   9.4846000e-03
   1.0623000e-02
   1.0178000e-02
   9.4268000e-03
   9.3629000e-03
   1.0231000e-02
   9.4756000e-03
   8.4983000e-03
   1.0321000e-02
   9.9210000e-03
   9.0331000e-03
   8.7099000e-03
   1.0262000e-02
   1.0148000e-02
   9.3520000e-03
   8.4243000e-03
   8.5394000e-03
   9.8442000e-03
   9.8526000e-03
   8.5429000e-03
   1.0330000e-02
   8.7916000e-03
   9.4838000e-03
   9.4240000e-03
   9.4345000e-03
   8.9962000e-03
   1.1411000e-02
   1.2557000e-02
   1.0298000e-02
   1.0430000e-02
   1.0433000e-02
   7.6219000e-03
   9.3660000e-03
   8.4766000e-03
   9.2998000e-03
   9.7454000e-03
   1.0420000e-02
   8.3740000e-03
   1.1077000e-02
   9.5605000e-03
   1.1566000e-02
   8.7416000e-03
   9.5462000e-03
   1.0550000e-02
   9.4684000e-03
   8.6856000e-03
   1.0277000e-02
   8.6631000e-03
   8.8886000e-03
   9.3860000e-03
   9.5453000e-03
   8.7851000e-03
   8.3819000e-03
   8.8355000e-03
   1.1566000e-02
   1.1152000e-02
   1.0921000e-02
   9.5213000e-03
   2.0594000e-02
   1.0880000e-02
   9.0798000e-03
   1.2513000e-02
   9.9257000e-03
   1.0516000e-02
   9.2840000e-03
   8.3404000e-03
   9.4376000e-03
   8.3120000e-03
   9.3192000e-03
   9.5486000e-03
   8.3820000e-03
   9.6231000e-03
   8.3168000e-03
   8.5364000e-03
   1.2099000e-02
   9.6331000e-03
   8.0464000e-03
   9.6256000e-03
   9.5723000e-03
   9.4956000e-03
   1.0198000e-02
   1.9223000e-02
   1.1363000e-02
   8.6649000e-03
   1.1981000e-02
   9.7525000e-03
   9.7116000e-03
   1.1221000e-02
   1.0163000e-02
   9.8651000e-03
   1.2107000e-02
   8.0771000e-03
   1.1860000e-02
   8.9801000e-03
   8.9098000e-03
   9.6477000e-03
   9.2166000e-03
   1.2817000e-02
   9.2189000e-03
   1.1274000e-02
   1.0473000e-02
   1.2464000e-02
   1.0411000e-02
   8.6629000e-03
   8.8083000e-03
   1.1523000e-02
   9.1073000e-03
   9.3081000e-03
   9.5562000e-03
   8.5233000e-03
   1.0677000e-02
   8.7597000e-03
   1.0965000e-02
   9.6366000e-03
   1.1220000e-02
   1.1005000e-02
   1.0672000e-02
   9.1415000e-03
   9.1521000e-03
   1.0073000e-02
   9.9062000e-03
   9.7855000e-03
   1.0109000e-02
   9.7017000e-03
   1.0762000e-02
   1.2479000e-02
   9.2499000e-03
   1.0431000e-02
   8.5807000e-03
   1.1312000e-02
   1.0700000e-02
   8.2482000e-03
   8.4126000e-03
   1.0903000e-02
   9.8895000e-03
   9.3303000e-03
   8.6014000e-03
   9.0731000e-03
   8.8048000e-03
   9.6150000e-03
   1.2007000e-02
   9.5418000e-03
   8.7113000e-03
   1.0096000e-02
   1.0488000e-02
   9.0884000e-03
   8.1793000e-03
   9.0165000e-03
   1.1854000e-02
   9.2643000e-03
   9.9298000e-03
   9.4613000e-03
   8.4471000e-03
   9.5880000e-03
   8.9173000e-03
   9.9073000e-03
   1.0131000e-02
   1.1416000e-02
   1.0973000e-02
   9.8699000e-03
   9.8279000e-03
   8.9242000e-03
   7.8774000e-03
   8.3235000e-03
   9.1970000e-03
   9.6267000e-03
   8.9310000e-03
   1.4671000e-02
   9.2587000e-03
   9.7259000e-03
   1.2594000e-02
   8.4284000e-03
   9.1915000e-03
   1.1110000e-02
   9.4507000e-03
   9.3607000e-03
   1.2588000e-02
   1.0006000e-02
   9.9393000e-03
   1.0433000e-02
   1.0781000e-02
   9.5994000e-03
   9.5133000e-03
   9.1819000e-03
   9.5015000e-03
   1.1242000e-02
   9.4265000e-03
   9.0137000e-03
   1.1456000e-02
   1.0728000e-02
   9.7414000e-03
   8.9635000e-03
   8.4741000e-03
   1.0651000e-02
   1.1133000e-02
   1.1837000e-02
   1.0411000e-02
   8.6462000e-03
   9.9893000e-03
   1.0664000e-02
   9.2817000e-03
   1.0026000e-02
   1.0097000e-02
   9.3167000e-03
   1.0352000e-02
   1.0677000e-02
   9.2057000e-03
   1.0671000e-02
   9.4147000e-03
   9.8658000e-03
   1.0984000e-02
   1.2345000e-02
   8.1192000e-03
   9.6845000e-03
   1.0181000e-02
   8.7306000e-03
   9.3168000e-03
   9.2817000e-03
   9.3276000e-03
   7.5603000e-03
   8.5221000e-03
   9.8026000e-03
   8.4067000e-03
   9.5863000e-03
   9.5782000e-03
   9.1372000e-03
   7.9341000e-03
   9.9058000e-03
   1.1158000e-02
   1.1203000e-02
   9.8143000e-03
   1.0359000e-02
   1.1737000e-02
   9.0016000e-03
   9.2337000e-03
   9.7149000e-03
   7.9267000e-03
   8.8705000e-03
   9.5703000e-03
   9.2880000e-03
   1.0382000e-02
   1.0958000e-02
   9.2707000e-03
   8.8600000e-03
   1.0036000e-02
   8.4219000e-03
   8.2382000e-03
   1.0425000e-02
   1.2373000e-02
   9.9897000e-03
   8.9246000e-03
   1.0018000e-02
   9.8403000e-03
   9.1140000e-03
   9.2406000e-03
   8.4636000e-03
   1.0701000e-02
   1.0976000e-02
   1.0466000e-02
   1.2939000e-02
   1.0491000e-02
   8.2327000e-03
   1.0526000e-02
   8.6836000e-03
   9.0139000e-03
   9.9869000e-03
   8.6094000e-03
   9.3984000e-03
   8.7471000e-03
   8.4915000e-03
   7.8341000e-03
   1.1660000e-02
   8.3647000e-03
   8.2654000e-03
   8.4708000e-03
   9.5702000e-03
   9.8694000e-03
   9.2948000e-03
   9.4257000e-03
   8.9599000e-03
   2.3262000e-02
   1.1459000e-02
   1.1289000e-02
   1.2246000e-02
   1.0493000e-02
   1.1309000e-02
   8.9537000e-03
   8.1829000e-03
   1.0155000e-02
   1.0164000e-02
   1.1525000e-02
   1.0502000e-02
   8.5595000e-03
   9.0951000e-03
   8.2453000e-03
   8.0438000e-03
   9.8961000e-03
   8.1581000e-03
   1.0512000e-02
   9.1450000e-03
   3.4638000e-02
   8.5349000e-03
   9.2190000e-03
   1.0247000e-02
   9.7429000e-03
   9.3717000e-03
   9.4498000e-03
   1.0429000e-02
   9.6770000e-03
   1.0058000e-02
   1.0030000e-02
   9.6434000e-03
   9.2330000e-03
   9.1928000e-03
   9.1717000e-03
   9.9737000e-03
   9.7600000e-03
   9.5598000e-03
   9.6886000e-03
   8.5998000e-03
   1.0682000e-02
   1.0321000e-02
   8.8524000e-03
   9.9816000e-03
   9.4618000e-03
   1.1048000e-02
   1.0019000e-02
   1.2368000e-02
   1.0146000e-02
   9.1988000e-03
   1.0908000e-02
   8.5891000e-03
   9.1521000e-03
   1.0238000e-02
   7.3198000e-03
   8.7209000e-03
   9.0306000e-03
   1.0685000e-02
   9.1514000e-03
   8.2815000e-03
   8.8252000e-03
   1.1441000e-02
   7.8646000e-03
   1.0046000e-02
   8.9513000e-03
   7.8494000e-03
   1.1387000e-02
   9.4162000e-03
   1.0238000e-02
   9.9696000e-03
   1.2099000e-02
   1.1231000e-02
   8.5949000e-03
   8.9534000e-03
   9.6246000e-03
   1.0281000e-02
   8.4813000e-03
   7.8980000e-03
   8.6906000e-03
   9.7011000e-03
   9.2896000e-03
   9.7330000e-03
   1.4644000e-02
   9.5130000e-03
   9.2742000e-03
   9.2381000e-03
   8.6527000e-03
   9.9411000e-03
   8.6914000e-03
   9.2510000e-03
   8.8740000e-03
   9.3927000e-03
   1.0176000e-02
   8.1367000e-03
   9.1164000e-03
   9.6396000e-03
   1.0180000e-02
   1.3379000e-02
   8.5244000e-03
   1.0354000e-02
   8.8547000e-03
   9.6629000e-03
   1.0271000e-02
   1.2610000e-02
   9.8503000e-03
   9.6096000e-03
   8.5019000e-03
   9.3544000e-03
   9.6852000e-03
   1.1915000e-02
   1.0360000e-02
   9.4326000e-03
   1.0450000e-02
   8.9725000e-03
   9.6174000e-03
   8.5494000e-03
   8.7768000e-03
   1.0115000e-02
   1.0056000e-02
   1.3559000e-02
   9.2464000e-03
   9.9759000e-03
   1.0430000e-02
   9.0539000e-03
   9.9976000e-03
   9.2434000e-03
   1.1064000e-02
   9.6210000e-03
   1.0257000e-02
   9.5221000e-03
   1.1276000e-02
   1.0389000e-02
   8.9832000e-03
   1.0611000e-02
   1.1614000e-02
   1.1892000e-02
   1.1065000e-02
   1.0104000e-02
   9.4850000e-03
   9.3568000e-03
   1.0756000e-02
   9.8762000e-03
   8.9040000e-03
   1.1150000e-02
   9.5803000e-03
   9.4010000e-03
   1.0071000e-02
   1.0246000e-02
   1.0053000e-02
   8.8804000e-03
   9.6092000e-03
   8.5290000e-03
   1.1866000e-02
   9.0279000e-03
   8.7235000e-03
   1.0149000e-02
   8.1920000e-03
   9.8557000e-03
   9.4581000e-03
   9.6714000e-03
   1.2991000e-02
   1.0185000e-02
   9.3137000e-03
   9.5417000e-03
   1.0501000e-02
   9.4742000e-03
   1.0692000e-02
   8.5908000e-03
   9.7969000e-03
   1.0575000e-02
   9.3816000e-03
   1.0192000e-02
   9.7823000e-03
   1.2465000e-02
   9.4873000e-03
   9.8717000e-03
   9.3179000e-03
   8.3772000e-03
   8.8843000e-03
   1.0334000e-02
   1.2608000e-02
   9.6757000e-03
   8.5519000e-03
   9.1244000e-03
   1.0923000e-02
   8.7344000e-03
   9.1827000e-03
   9.1519000e-03
   1.0134000e-02
   8.2688000e-03
   9.8865000e-03
   1.0289000e-02
   9.0223000e-03
   8.9650000e-03
   9.2951000e-03
   9.1390000e-03
   8.0683000e-03
   1.0064000e-02
   8.5981000e-03
   1.0999000e-02
   1.0473000e-02
   1.0280000e-02
   8.9269000e-03
   8.5022000e-03
   9.1552000e-03
   8.9183000e-03
   9.1132000e-03
   1.0478000e-02
   7.6954000e-03
   8.5185000e-03
   1.0688000e-02
   1.0410000e-02
   9.8373000e-03
   9.6936000e-03
   1.0203000e-02
   9.5930000e-03
   8.9449000e-03
   1.0512000e-02
   9.7455000e-03
   9.3894000e-03
   9.2489000e-03
   1.1360000e-02
   1.0334000e-02
   9.7215000e-03
   9.8442000e-03
   9.1760000e-03
   9.3738000e-03
   9.1432000e-03
   8.1743000e-03
   8.3918000e-03
   9.4029000e-03
   9.9151000e-03
   9.6205000e-03
   9.8702000e-03
   1.0316000e-02
   8.6137000e-03
   8.2191000e-03
   9.2791000e-03
   9.3488000e-03
   9.5954000e-03
   1.0127000e-02
   9.3494000e-03
   8.1263000e-03
   9.3154000e-03
   1.1936000e-02
   8.9316000e-03
   7.3191000e-03
   1.1934000e-02
   8.1632000e-03
   1.4884000e-02
   9.1088000e-03
   1.4786000e-02
   9.1847000e-03
   1.0667000e-02
   9.8710000e-03
   8.9929000e-03
   8.1305000e-03
   1.0584000e-02
   1.0136000e-02
   9.3949000e-03
   9.3709000e-03
   9.6737000e-03
   1.0276000e-02
   1.0925000e-02
   9.2466000e-03
   7.3200000e-03
   9.5161000e-03
   1.0007000e-02
   1.0218000e-02
   9.7412000e-03
   9.5490000e-03
   8.0823000e-03
   8.9999000e-03
   9.5999000e-03
   1.0214000e-02
   1.0151000e-02
   1.0414000e-02
   1.0043000e-02
   9.7187000e-03
   9.5601000e-03
   8.2250000e-03
   9.4895000e-03
   1.3648000e-02
   8.9354000e-03
   1.0068000e-02
   1.0515000e-02
   1.0248000e-02
   9.2648000e-03
   1.2202000e-02
   9.6825000e-03
   9.4718000e-03
   8.8435000e-03
   1.0631000e-02
   8.2385000e-03
   8.3408000e-03
   1.0062000e-02
   9.7391000e-03
   1.2339000e-02
   9.6467000e-03
   9.3019000e-03
   1.0416000e-02
   9.0483000e-03
   1.0074000e-02
   8.6592000e-03
   8.0458000e-03
   1.0412000e-02
   9.4456000e-03
   1.1082000e-02
   1.0062000e-02
   8.5108000e-03
   8.8885000e-03
   9.2675000e-03
   8.5359000e-03
   8.4585000e-03
   1.1157000e-02
   9.8694000e-03
   9.8190000e-03
   1.0283000e-02
   8.9545000e-03
   1.0208000e-02
   8.7499000e-03
   7.6387000e-03
   8.9419000e-03
   1.3132000e-02
   9.8272000e-03
   9.2780000e-03
   9.8227000e-03
   8.4791000e-03
   1.0159000e-02
   8.2700000e-03
   1.1876000e-02
   8.5564000e-03
   9.1350000e-03
   1.0470000e-02
   1.1069000e-02
   9.9667000e-03
   9.5457000e-03
   1.0159000e-02
   9.1607000e-03
   9.2385000e-03
   9.7486000e-03
   8.8032000e-03
   1.2298000e-02
   9.4875000e-03
   1.3939000e-02
   1.0309000e-02
   7.8383000e-03
   7.5628000e-03
   1.2014000e-02
   7.8179000e-03
   1.0568000e-02
   7.9568000e-03
   8.7588000e-03
   9.7996000e-03
   9.6433000e-03
   8.7483000e-03
   1.1417000e-02
   9.6272000e-03
   1.2595000e-02
   9.3594000e-03
   8.2703000e-03
   1.2116000e-02
   9.7160000e-03
   9.0579000e-03
   8.9761000e-03
   8.3087000e-03
   1.2244000e-02
   9.0660000e-03
   9.0487000e-03
   9.4714000e-03
   8.5787000e-03
   1.0442000e-02
   8.9695000e-03
   9.4034000e-03
   1.1133000e-02
   8.3958000e-03
   9.7166000e-03
   9.5228000e-03
   9.8505000e-03
   9.5914000e-03
   9.1580000e-03
   1.0630000e-02
   9.8287000e-03
   1.0182000e-02
   1.1606000e-02
   1.0777000e-02
   9.9539000e-03
   8.6672000e-03
   9.0394000e-03
   8.3029000e-03
   1.3238000e-02
   1.1615000e-02
   8.3671000e-03
   1.0247000e-02
   8.6739000e-03
   8.1171000e-03
   1.0911000e-02
   1.1089000e-02
   9.9978000e-03
   8.8487000e-03
   1.1757000e-02
   8.9234000e-03
   1.0757000e-02
   7.9206000e-03
   9.6861000e-03
   9.6780000e-03
   9.1528000e-03
   7.5845000e-03
   1.0377000e-02
   7.9699000e-03
   9.1227000e-03
   9.3648000e-03
   9.8333000e-03
   8.4122000e-03
   1.0229000e-02
   1.0946000e-02
   1.0135000e-02
   9.1161000e-03
   1.0300000e-02
   1.1574000e-02
   9.1333000e-03
   1.1387000e-02
   9.6596000e-03
   1.0472000e-02
   9.5322000e-03
   8.8764000e-03
   1.0602000e-02
   8.4992000e-03
   9.9542000e-03
   8.8656000e-03
   1.0284000e-02
   1.0134000e-02
   9.9591000e-03
   7.7395000e-03
   1.0853000e-02
   1.4220000e-02
   8.6349000e-03
   8.5636000e-03
   1.0736000e-02
   9.2339000e-03
   9.6530000e-03
   1.1666000e-02
   8.7488000e-03
   9.9917000e-03
   9.1389000e-03
   9.5383000e-03
   8.6870000e-03
   9.4698000e-03
   9.7537000e-03
   1.0339000e-02
   1.0733000e-02
   1.0432000e-02
   8.6549000e-03
   1.0653000e-02
   9.4914000e-03
   1.2258000e-02
   9.0417000e-03
   9.2912000e-03
   9.8320000e-03
   1.1265000e-02
   9.7047000e-03
   1.0259000e-02
   1.0050000e-02
   9.4036000e-03
   1.0751000e-02
   9.3030000e-03
   9.2407000e-03
   8.2651000e-03
   9.7832000e-03
   8.9269000e-03
   9.6084000e-03
   8.9944000e-03
   1.0179000e-02
   1.1004000e-02
   9.7214000e-03
   1.2502000e-02
   1.0921000e-02
   8.8836000e-03
   9.7851000e-03
   8.7987000e-03
   8.1739000e-03
   8.4039000e-03
   1.0133000e-02
   1.0487000e-02
   9.8666000e-03
   8.9640000e-03
   9.5598000e-03
   9.4824000e-03
   1.0191000e-02
   8.3419000e-03
   8.8440000e-03
   1.0812000e-02
   8.3290000e-03
   1.1964000e-02
   8.8843000e-03
   1.1277000e-02
   8.0856000e-03
   9.1488000e-03
   1.2228000e-02
   9.8820000e-03
   1.1465000e-02
   1.0602000e-02
   8.9737000e-03
   9.6532000e-03
   8.4902000e-03
   9.2699000e-03
   7.9823000e-03
   1.0827000e-02
   8.8418000e-03
   1.0522000e-02
   1.0718000e-02
   9.6959000e-03
   8.0330000e-03
   1.0855000e-02
   1.0549000e-02
   9.4925000e-03
   8.4149000e-03
   9.5541000e-03
   1.1587000e-02
   9.1747000e-03
   1.0404000e-02
   9.3752000e-03
   9.2091000e-03
   8.7120000e-03
   9.4460000e-03
   8.1240000e-03
   9.7792000e-03
   8.3854000e-03
   1.1651000e-02
   8.3157000e-03
   9.7133000e-03
   9.2774000e-03
   8.6556000e-03
   7.8936000e-03
   9.5127000e-03
   9.6800000e-03
   1.0460000e-02
   1.0079000e-02
   9.5718000e-03
   8.0728000e-03
   7.9445000e-03
   1.0147000e-02
   1.0189000e-02
   9.3426000e-03
   8.7391000e-03
   9.4091000e-03
   1.0928000e-02
   9.4767000e-03
   1.0017000e-02
   7.6922000e-03
   1.0510000e-02
   1.0795000e-02
   1.0315000e-02
   9.9355000e-03
   9.6449000e-03
   1.0234000e-02
   9.0611000e-03
   8.1218000e-03
   9.5801000e-03
   1.1591000e-02
   9.8063000e-03
   8.8262000e-03
   8.4351000e-03
   1.4909000e-02
   1.0659000e-02
   9.4803000e-03
   1.0786000e-02
   8.6843000e-03
   1.1785000e-02
   1.1055000e-02
   8.0820000e-03
   9.8736000e-03
   1.0729000e-02
   7.9759000e-03
   9.9095000e-03
   9.3306000e-03
   9.7591000e-03
   7.4429000e-03
   8.1775000e-03
   9.7930000e-03
   9.9398000e-03
   7.9524000e-03
   7.2610000e-03
   9.3386000e-03
   9.0184000e-03
   9.4607000e-03
   1.0260000e-02
   1.1146000e-02
   9.6932000e-03
   8.9309000e-03
   8.7116000e-03
   8.5335000e-03
   7.8326000e-03
   1.0419000e-02
   9.1250000e-03
   1.0048000e-02
   2.1915000e-02
   8.8077000e-03
   8.6398000e-03
   9.3305000e-03
   9.1221000e-03
   9.3592000e-03
   8.9322000e-03
   1.1207000e-02
   9.3642000e-03
   9.4360000e-03
   8.9377000e-03
   1.1166000e-02
   9.2521000e-03
   9.8247000e-03
   9.2411000e-03
   9.8841000e-03
   8.1847000e-03
   8.8580000e-03
   8.9123000e-03
   9.8124000e-03
   9.8391000e-03
   9.3870000e-03
   9.8241000e-03
   7.2914000e-03
   9.5490000e-03
   9.3528000e-03
   9.0271000e-03
   9.3668000e-03
   9.0086000e-03
   9.5191000e-03
   8.2364000e-03
   9.7257000e-03
   8.8552000e-03
   9.7054000e-03
   8.1644000e-03
   1.0417000e-02
   1.5924000e-02
   8.5161000e-03
   1.0619000e-02
   1.1359000e-02
   7.7035000e-03
   1.2016000e-02
   1.1174000e-02
   7.2784000e-03
   9.7531000e-03
   1.2670000e-02
   7.8643000e-03
   8.6024000e-03
   1.1341000e-02
   9.1105000e-03
   7.6058000e-03
   9.7024000e-03
   9.9972000e-03
   9.7476000e-03
   8.4245000e-03
   9.6826000e-03
   8.4241000e-03
   9.1636000e-03
   8.1923000e-03
   8.6667000e-03
   9.1535000e-03
   9.1480000e-03
   1.0318000e-02
   8.4491000e-03
   8.9979000e-03
   8.8998000e-03
   1.0182000e-02
   1.0128000e-02
   1.0146000e-02
   8.5238000e-03
   1.0039000e-02
   1.1393000e-02
   9.7945000e-03
   9.0333000e-03
   9.1759000e-03
   9.6377000e-03
   8.8763000e-03
   2.0863000e-02
   1.2550000e-02
   1.2049000e-02
   7.5247000e-03
   8.8095000e-03
   8.8654000e-03
   9.7925000e-03
   9.1608000e-03
   8.4261000e-03
   1.0225000e-02
   9.4591000e-03
   8.7272000e-03
   9.8409000e-03
   1.1784000e-02
   8.8826000e-03
   8.2941000e-03
   9.3762000e-03
   1.0497000e-02
   9.7650000e-03
   1.3015000e-02
   8.7233000e-03
   9.4839000e-03
   1.0430000e-02
   1.0926000e-02
   8.6046000e-03
   9.0718000e-03
   8.7820000e-03
   9.4215000e-03
   1.1054000e-02
   8.4055000e-03
   9.4701000e-03
   1.0907000e-02
   8.2666000e-03
   9.6998000e-03
   9.5247000e-03
   9.4615000e-03
   9.0046000e-03
   9.8414000e-03
   8.5097000e-03
   9.7123000e-03
   9.0187000e-03
   8.3243000e-03
   8.3700000e-03
   9.6818000e-03
   1.4923000e-02
   1.0442000e-02
   7.9343000e-03
   8.9764000e-03
   8.8904000e-03
   9.0809000e-03
   7.8810000e-03
   9.9657000e-03
   1.1324000e-02
   9.9035000e-03
   1.0692000e-02
   1.1283000e-02
   8.9769000e-03
   9.2772000e-03
   9.1415000e-03
   9.3710000e-03
   9.8963000e-03
   1.0125000e-02
   8.4652000e-03
   7.1282000e-03
   8.0788000e-03
   8.6563000e-03
   1.0232000e-02
   9.3776000e-03
   9.3580000e-03
   1.0415000e-02
   1.2852000e-02
   1.0753000e-02
   1.1119000e-02
   9.1782000e-03
   9.0216000e-03
   8.0233000e-03
   8.6882000e-03
   9.6980000e-03
   1.0407000e-02
   1.0345000e-02
   9.3561000e-03
   8.7637000e-03
   8.6474000e-03
   8.0996000e-03
   8.6620000e-03
   9.4237000e-03
   8.8501000e-03
   9.6832000e-03
   8.7727000e-03
   9.0662000e-03
   1.1426000e-02
   9.5298000e-03
   8.8348000e-03
   1.2014000e-02
   1.0796000e-02
   8.4243000e-03
   1.0659000e-02
   8.2109000e-03
   1.1449000e-02
   9.0865000e-03
   1.2005000e-02
   1.1102000e-02
   9.8840000e-03
   8.8576000e-03
   1.0081000e-02
   9.3117000e-03
   9.8779000e-03
   9.8732000e-03
   9.5056000e-03
   1.1843000e-02
   1.1585000e-02
   1.0317000e-02
   1.0984000e-02
   1.1473000e-02
   8.6402000e-03
   1.2528000e-02
   1.0904000e-02
   9.8797000e-03
   9.6292000e-03
   8.9174000e-03
   8.5684000e-03
   8.3790000e-03
   1.0009000e-02
   8.8739000e-03
   9.3298000e-03
   8.8699000e-03
   8.2237000e-03
   8.5204000e-03
   1.2820000e-02
   8.7096000e-03
   1.0008000e-02
   1.0576000e-02
   1.0612000e-02
   9.8007000e-03
   1.0637000e-02
   8.5966000e-03
   1.0885000e-02
   1.0748000e-02
   1.0531000e-02
   9.7791000e-03
   9.2021000e-03
   9.5917000e-03
   1.0495000e-02
   8.0155000e-03
   8.0197000e-03
   1.3433000e-02
   8.5881000e-03
   9.0126000e-03
   9.8624000e-03
   9.1214000e-03
   8.7472000e-03
   9.5715000e-03
   9.9413000e-03
   9.6612000e-03
   9.3497000e-03
   9.3401000e-03
   8.2065000e-03
   9.9737000e-03
   1.2140000e-02
   8.4690000e-03
   1.0206000e-02
   9.6488000e-03
   9.0736000e-03
   8.7319000e-03
   9.7661000e-03
   9.1576000e-03
   9.1826000e-03
   9.6233000e-03
   8.2379000e-03
   1.0494000e-02
   8.9577000e-03
   8.9578000e-03
   9.0844000e-03
   9.2829000e-03
   1.2102000e-02
   1.9782000e-02
   1.0065000e-02
   9.9728000e-03
   9.8268000e-03
   1.0912000e-02
   8.3710000e-03
   9.9566000e-03
   8.1868000e-03
   1.1217000e-02
   9.8595000e-03
   9.0468000e-03
   9.4337000e-03
   9.3264000e-03
   1.0709000e-02
   8.4027000e-03
   8.6503000e-03
   9.1152000e-03
   8.6796000e-03
   9.0816000e-03
   8.8273000e-03
   9.8721000e-03
   8.0998000e-03
   9.9970000e-03
   9.5001000e-03
   1.0860000e-02
   1.0671000e-02
   1.3336000e-02
   8.8118000e-03
   1.0050000e-02
   8.7922000e-03
   9.1885000e-03
   8.3624000e-03
   9.7598000e-03
   9.2137000e-03
   1.0502000e-02
   1.0977000e-02
   7.2753000e-03
   8.5088000e-03
   9.7480000e-03
   1.0097000e-02
   8.1846000e-03
   8.6839000e-03
   9.2248000e-03
   8.4887000e-03
   1.0729000e-02
   8.7091000e-03
   8.8211000e-03
   7.7877000e-03
   8.5418000e-03
   8.1170000e-03
   8.8083000e-03
   1.0126000e-02
   1.2869000e-02
   9.4166000e-03
   1.1540000e-02
   1.1673000e-02
   9.3263000e-03
   1.1929000e-02
   9.2277000e-03
   1.0262000e-02
   1.0675000e-02
   9.1799000e-03
   8.7707000e-03
   1.2079000e-02
   1.0245000e-02
   1.1812000e-02
   9.3374000e-03
   9.3226000e-03
   1.0943000e-02
   1.1874000e-02
   9.7264000e-03
   1.1139000e-02
   1.5301000e-02
   8.4963000e-03
   9.7275000e-03
   9.7782000e-03
   1.1553000e-02
   1.0504000e-02
   8.6917000e-03
   9.5800000e-03
   9.3367000e-03
   1.0077000e-02
   9.7826000e-03
   1.1245000e-02
   8.8311000e-03
   9.9676000e-03
   8.8776000e-03
   9.6484000e-03
   9.0799000e-03
   1.1646000e-02
   1.0100000e-02
   9.7536000e-03
   1.0129000e-02
   1.0855000e-02
   8.1558000e-03
   9.2980000e-03
   1.0017000e-02
   8.6376000e-03
   1.0491000e-02
   9.4150000e-03
   8.4245000e-03
   9.7584000e-03
   9.9531000e-03
   1.0791000e-02
   9.7626000e-03
   9.4042000e-03
   1.0475000e-02
   8.5404000e-03
   1.0010000e-02
   9.0638000e-03
   7.7845000e-03
   1.2061000e-02
   9.6126000e-03
   2.0748000e-02
   9.8618000e-03
   1.0024000e-02
   7.8404000e-03
   9.1172000e-03
   8.7596000e-03
   8.6070000e-03
   9.7530000e-03
   9.0646000e-03
   1.0720000e-02
   1.1836000e-02
   1.0166000e-02
   8.5209000e-03
   1.3609000e-02
   9.0233000e-03
   8.7836000e-03
   1.0666000e-02
   9.8184000e-03
   8.5701000e-03
   8.1446000e-03
   8.4380000e-03
   1.1753000e-02
   9.4203000e-03
   9.1333000e-03
   9.1276000e-03
   8.5316000e-03
   1.1468000e-02
   8.7326000e-03
   8.7370000e-03
   8.8696000e-03
   9.4595000e-03
   1.2232000e-02
   9.5363000e-03
   8.9680000e-03
   7.9348000e-03
   1.3165000e-02
   9.3667000e-03
   1.0436000e-02
   8.8237000e-03
   8.6552000e-03
   9.1013000e-03
   9.8708000e-03
   9.0432000e-03
   9.2380000e-03
   9.3700000e-03
   9.2017000e-03
   8.3481000e-03
   8.9848000e-03
   7.0023000e-03
   9.8190000e-03
   1.0959000e-02
   9.2902000e-03
   9.6282000e-03
   8.7173000e-03
   9.2513000e-03
   9.9265000e-03
   1.1849000e-02
   1.0395000e-02
   8.4740000e-03
   9.0243000e-03
   9.1526000e-03
   1.1287000e-02
   1.0148000e-02
   8.6556000e-03
   9.5359000e-03
   8.7721000e-03
   1.1062000e-02
   8.3176000e-03
   9.2350000e-03
   8.6289000e-03
   9.2439000e-03
   1.1018000e-02
   9.8550000e-03
   9.4167000e-03
   8.6652000e-03
   9.9592000e-03
   8.6513000e-03
   1.0737000e-02
   9.6395000e-03
   9.7463000e-03
   9.8070000e-03
   8.6070000e-03
   8.9605000e-03
   8.5038000e-03
   8.7694000e-03
   1.0070000e-02
   8.8330000e-03
   9.9781000e-03
   1.1314000e-02
   8.9811000e-03
   1.4174000e-02
   9.3098000e-03
   8.8644000e-03
   9.7829000e-03
   7.6572000e-03
   9.2888000e-03
   9.2337000e-03
   9.1080000e-03
   8.1239000e-03
   8.6142000e-03
   8.6746000e-03
   9.2820000e-03
   7.9511000e-03
   8.0042000e-03
   9.0131000e-03
   9.5942000e-03
   8.9581000e-03
   8.7733000e-03
   9.5116000e-03
   1.0653000e-02
   1.0120000e-02
   8.8041000e-03
   9.4867000e-03
   1.1045000e-02
   1.0006000e-02
   9.7758000e-03
   8.3626000e-03
   8.6940000e-03
   9.5298000e-03
   9.7650000e-03
   9.5206000e-03
   1.0565000e-02
   1.1460000e-02
   9.2181000e-03
   8.6621000e-03
   1.1942000e-02
   9.0536000e-03
   1.0007000e-02
   1.8739000e-02
   1.0198000e-02
   8.9218000e-03
   1.0062000e-02
   1.1433000e-02
   7.0765000e-03
   8.7703000e-03
   8.7679000e-03
   9.9383000e-03
   2.0217000e-02
   9.3637000e-03
   8.9539000e-03
   9.1295000e-03
   1.1120000e-02
   1.0539000e-02
   7.8588000e-03
   8.6834000e-03
   7.8203000e-03
   7.8736000e-03
   9.1902000e-03
   1.1189000e-02
   1.0704000e-02
   9.6329000e-03
   8.0171000e-03
   8.5159000e-03
   1.0347000e-02
   9.4015000e-03
   1.1704000e-02
   9.2192000e-03
   9.0984000e-03
   1.7509000e-02
   9.8218000e-03
   8.6752000e-03
   9.4284000e-03
   9.8660000e-03
   1.0214000e-02
   8.1179000e-03
   9.3244000e-03
   9.2989000e-03
   9.1377000e-03
   9.0109000e-03
   1.0820000e-02
   8.6353000e-03
   7.9420000e-03
   9.0061000e-03
   8.1084000e-03
   7.8655000e-03
   9.5793000e-03
   9.7596000e-03
   9.1008000e-03
   8.2176000e-03
   8.8667000e-03
   8.1271000e-03
   9.9718000e-03
   8.8632000e-03
   9.6542000e-03
   8.2755000e-03
   1.2128000e-02
   1.0388000e-02
   9.6759000e-03
   9.4877000e-03
   8.5258000e-03
   9.5038000e-03
   8.5425000e-03
   1.0320000e-02
   9.9869000e-03
   9.7156000e-03
   1.0603000e-02
   1.2573000e-02
   8.9396000e-03
   8.6774000e-03
   8.8052000e-03
   9.6877000e-03
   1.1275000e-02
   9.2123000e-03
   9.8692000e-03
   9.4476000e-03
   1.0354000e-02
   8.6575000e-03
   9.7410000e-03
   1.1382000e-02
   8.7607000e-03
   9.5386000e-03
   9.6128000e-03
   9.2722000e-03
   9.9498000e-03
   7.6457000e-03
   8.6809000e-03
   8.1830000e-03
   1.0764000e-02
   1.2289000e-02
   9.2609000e-03
   1.0522000e-02
   1.0274000e-02
   8.3498000e-03
   1.2579000e-02
   8.8730000e-03
   8.7718000e-03
   8.2134000e-03
   1.1687000e-02
   1.1079000e-02
   1.0900000e-02
   8.9014000e-03
   8.7837000e-03
   9.7138000e-03
   8.9096000e-03
   9.0433000e-03
   1.0893000e-02
   1.1877000e-02
   9.2595000e-03
   8.8028000e-03
   9.4106000e-03
   9.5133000e-03
   8.2505000e-03
   1.0472000e-02
   8.8110000e-03
   8.7336000e-03
   8.7695000e-03
   8.3155000e-03
   1.0537000e-02
   9.1209000e-03
   1.0017000e-02
   9.2035000e-03
   9.3819000e-03
   8.0361000e-03
   8.8940000e-03
   8.4300000e-03
   8.9652000e-03
   8.7558000e-03
   8.5593000e-03
   1.0442000e-02
   7.7563000e-03
   9.3731000e-03
   9.6818000e-03
   8.1443000e-03
   9.4592000e-03
   7.5336000e-03
   1.0466000e-02
   9.8425000e-03
   8.9944000e-03
   8.8478000e-03
   1.0299000e-02
   8.9582000e-03
   8.8861000e-03
   1.0001000e-02
   9.3133000e-03
   9.4432000e-03
   9.3740000e-03
   9.9415000e-03
   1.0127000e-02
   8.1782000e-03
   9.9984000e-03
   9.8301000e-03
   9.8346000e-03
   8.8100000e-03
   1.0940000e-02
   9.4298000e-03
   8.5873000e-03
   1.0318000e-02
   9.4722000e-03
   8.7266000e-03
   9.3744000e-03
   8.5676000e-03
   1.0029000e-02
   9.3289000e-03
   8.9502000e-03
   8.7395000e-03
   8.7081000e-03
   9.6453000e-03
   9.0118000e-03
   9.7718000e-03
   8.1449000e-03
   9.5664000e-03
   8.8724000e-03
   1.0119000e-02
   1.1423000e-02
   8.1125000e-03
   1.1417000e-02
   9.9824000e-03
   8.8397000e-03
   8.6425000e-03
   1.0171000e-02
   8.0197000e-03
   9.2309000e-03
   8.7676000e-03
   1.2714000e-02
   8.9810000e-03
   9.2626000e-03
   9.7924000e-03
   1.1761000e-02
   8.8908000e-03
   1.0008000e-02
   8.0024000e-03
   1.0006000e-02
   1.0630000e-02
   9.0731000e-03
   1.1082000e-02
   9.2800000e-03
   2.2653000e-02
   7.2020000e-03
   1.0881000e-02
   1.0664000e-02
   1.0910000e-02
   7.8872000e-03
   1.1215000e-02
   8.6910000e-03
   1.0295000e-02
   9.4639000e-03
   8.7685000e-03
   9.5362000e-03
   1.3423000e-02
   9.7966000e-03
   9.2776000e-03
   8.8436000e-03
   1.2438000e-02
   1.2966000e-02
   9.0434000e-03
   9.5760000e-03
   9.8032000e-03
   1.0059000e-02
   1.1576000e-02
   1.0595000e-02
   1.0997000e-02
   1.1054000e-02
   8.0807000e-03
   9.2022000e-03
   1.0741000e-02
   9.6688000e-03
   9.3165000e-03
   1.0668000e-02
   9.5829000e-03
   9.0540000e-03
   9.9081000e-03
   8.7241000e-03
   9.3050000e-03
   8.9508000e-03
   8.4857000e-03
   8.1291000e-03
   9.1175000e-03
   1.0410000e-02
   9.0731000e-03
   9.5996000e-03
   9.2675000e-03
   9.7361000e-03
   9.6189000e-03
   1.0659000e-02
   1.0529000e-02
   8.8728000e-03
   9.8946000e-03
   7.9982000e-03
   7.9601000e-03
   9.8803000e-03
   1.0524000e-02
   1.1758000e-02
   9.6916000e-03
   8.9606000e-03
   8.5728000e-03
   9.1970000e-03
   9.8257000e-03
   9.2577000e-03
   1.1239000e-02
   9.9975000e-03
   8.0434000e-03
   8.1112000e-03
   1.3171000e-02
   9.6688000e-03
   9.0261000e-03
   8.7861000e-03
   9.7312000e-03
   1.1194000e-02
   1.0662000e-02
   1.0915000e-02
   1.0028000e-02
   9.0844000e-03
   1.0844000e-02
   8.6229000e-03
   8.8060000e-03
   1.0078000e-02
   1.1317000e-02
   8.7795000e-03
   8.0668000e-03
   1.0393000e-02
   9.9057000e-03
   9.8558000e-03
   9.8642000e-03
   7.9228000e-03
   9.2413000e-03
   9.0709000e-03
   8.5357000e-03
   1.0081000e-02
   1.2816000e-02
   1.1375000e-02
   1.1103000e-02
   8.5477000e-03
   1.0231000e-02
   9.8354000e-03
   9.6419000e-03
   1.0573000e-02
   9.6250000e-03
   1.3006000e-02
   1.1589000e-02
   7.4980000e-03
   1.0439000e-02
   9.5038000e-03
   1.1492000e-02
   9.9543000e-03
   8.9587000e-03
   1.0122000e-02
   8.7116000e-03
   1.0128000e-02
   9.3338000e-03
   9.8681000e-03
   8.4277000e-03
   8.7369000e-03
   1.1424000e-02
   1.0508000e-02
   7.7177000e-03
   8.5266000e-03
   9.3935000e-03
   8.6357000e-03
   8.3870000e-03
   9.0520000e-03
   7.6142000e-03
   1.0014000e-02
   1.0219000e-02
   9.2837000e-03
   1.0260000e-02
   1.1092000e-02
   1.2193000e-02
   1.0438000e-02
   1.0596000e-02
   1.0013000e-02
   1.1297000e-02
   1.2783000e-02
   1.2699000e-02
   7.6524000e-03
   9.2612000e-03
   8.8447000e-03
   9.5376000e-03
   9.0990000e-03
   8.4102000e-03
   8.1781000e-03
   1.0826000e-02
   8.9866000e-03
   9.0867000e-03
   9.3067000e-03
   8.7341000e-03
   1.0275000e-02
   9.4506000e-03
   8.8528000e-03
   9.8865000e-03
   9.4040000e-03
   9.4920000e-03
   9.2185000e-03
   9.4493000e-03
   8.4652000e-03
   8.9439000e-03
   1.0502000e-02
   1.2730000e-02
   8.7277000e-03
   8.7721000e-03
   9.6946000e-03
   9.2729000e-03
   9.3567000e-03
   1.9061000e-02
   1.1974000e-02
   9.4432000e-03
   8.7501000e-03
   8.6080000e-03
   9.8626000e-03
   9.7278000e-03
   1.2813000e-02
   2.1211000e-02
   8.9668000e-03
   9.1121000e-03
   9.6728000e-03
   8.6490000e-03
   9.4008000e-03
   8.5173000e-03
   1.1523000e-02
   1.0002000e-02
   9.5973000e-03
   1.4416000e-02
   1.0386000e-02
   8.0565000e-03
   9.2799000e-03
   8.1103000e-03
   9.2656000e-03
   8.6223000e-03
   9.9813000e-03
   1.0225000e-02
   1.3189000e-02
   9.9690000e-03
   1.0332000e-02
   8.2874000e-03
   7.6274000e-03
   1.1238000e-02
   9.7698000e-03
   9.4410000e-03
   9.3151000e-03
   9.1679000e-03
   1.0111000e-02
   9.0283000e-03
   8.8356000e-03
   9.4725000e-03
   8.6628000e-03
   1.2783000e-02
   1.0047000e-02
   8.8097000e-03
   8.3960000e-03
   9.4549000e-03
   9.8903000e-03
   8.9971000e-03
   1.0303000e-02
   1.1268000e-02
   1.0581000e-02
   9.7787000e-03
   9.4525000e-03
   1.1318000e-02
   1.0059000e-02
   1.0388000e-02
   9.2004000e-03
   9.4169000e-03
   1.0446000e-02
   9.9345000e-03
   1.2564000e-02
   1.0939000e-02
   9.4311000e-03
   9.5820000e-03
   1.3813000e-02
   1.0994000e-02
   9.7198000e-03
   9.9205000e-03
   9.9881000e-03
   1.0197000e-02
   1.0029000e-02
   8.2578000e-03
   2.0925000e-02
   9.8018000e-03
   9.2717000e-03
   9.0767000e-03
   8.2501000e-03
   1.1003000e-02
   1.2207000e-02
   9.7097000e-03
   1.0338000e-02
   1.1911000e-02
   1.3039000e-02
   1.0062000e-02
   9.4920000e-03
   9.0005000e-03
   1.0400000e-02
   8.5244000e-03
   1.1567000e-02
   1.0341000e-02
   9.9915000e-03
   8.2950000e-03
   8.1954000e-03
   1.0876000e-02
   9.7257000e-03
   1.0094000e-02
   1.1827000e-02
   8.2145000e-03
   1.0531000e-02
   8.5430000e-03
   9.7827000e-03
   1.0723000e-02
   1.0273000e-02
   1.4895000e-02
   9.1588000e-03
   9.3836000e-03
   1.1091000e-02
   8.9639000e-03
   9.8628000e-03
   8.2216000e-03
   9.2667000e-03
   8.6711000e-03
   8.5762000e-03
   9.5863000e-03
   8.5442000e-03
   9.4168000e-03
   1.0638000e-02
   1.1792000e-02
   9.8063000e-03
   1.1792000e-02
   7.9108000e-03
   9.2932000e-03
   1.3134000e-02
   8.4683000e-03
   8.7965000e-03
   1.1643000e-02
   1.0483000e-02
   9.0974000e-03
   9.8615000e-03
   8.8273000e-03
   9.3495000e-03
   8.4109000e-03
   9.3526000e-03
   9.3712000e-03
   9.8171000e-03
   8.6360000e-03
   9.0954000e-03
   9.3180000e-03
   1.0030000e-02
   1.0431000e-02
   9.4703000e-03
   9.5616000e-03
   2.0771000e-02
   1.2491000e-02
   9.3714000e-03
   1.0162000e-02
   9.7549000e-03
   9.2883000e-03
   8.5691000e-03
   8.5234000e-03
   9.4310000e-03
   9.9787000e-03
   1.1241000e-02
   1.0186000e-02
   1.1295000e-02
   9.0694000e-03
   9.0515000e-03
   7.5127000e-03
   1.1470000e-02
   1.0835000e-02
   9.6756000e-03
   9.7774000e-03
   8.6228000e-03
   1.0804000e-02
   9.9290000e-03
   1.0587000e-02
   8.9711000e-03
   1.0662000e-02
   9.7598000e-03
   8.4185000e-03
   1.1145000e-02
   9.6872000e-03
   2.0963000e-02
   9.5453000e-03
   9.9211000e-03
   1.0723000e-02
   1.0012000e-02
   2.6149000e-02
   8.8313000e-03
   9.4442000e-03
   9.8015000e-03
   9.3573000e-03
   7.5542000e-03
   9.3148000e-03
   1.4541000e-02
   9.3539000e-03
   1.0679000e-02
   1.0604000e-02
   1.1617000e-02
   9.2441000e-03
   1.0294000e-02
   8.0653000e-03
   8.0141000e-03
   8.4965000e-03
   1.1102000e-02
   8.3757000e-03
   9.7750000e-03
   9.1583000e-03
   9.4423000e-03
   9.6946000e-03
   9.7052000e-03
   1.8975000e-02
   8.9909000e-03
   9.7748000e-03
   8.6959000e-03
   1.1413000e-02
   8.2414000e-03
   1.0274000e-02
   9.5328000e-03
   8.7911000e-03
   8.6038000e-03
   8.6398000e-03
   1.0667000e-02
   9.3197000e-03
   8.9038000e-03
   1.2607000e-02
   8.3512000e-03
   1.1047000e-02
   9.6642000e-03
   1.0534000e-02
   1.0618000e-02
   1.0024000e-02
   9.5025000e-03
   9.3258000e-03
   8.9134000e-03
   8.2764000e-03
   1.0627000e-02
   1.3583000e-02
   1.0738000e-02
   8.4886000e-03
   1.0306000e-02
   9.7863000e-03
   9.7643000e-03
   8.4425000e-03
   8.8260000e-03
   1.0557000e-02
   8.8143000e-03
   1.2426000e-02
   9.2712000e-03
   8.9996000e-03
   8.4397000e-03
   8.3363000e-03
   9.0856000e-03
   1.0004000e-02
   7.6339000e-03
   1.0225000e-02
   8.6662000e-03
   9.3082000e-03
   1.1461000e-02
   9.8895000e-03
   1.0596000e-02
   9.9165000e-03
   9.2893000e-03
   8.9539000e-03
   1.0426000e-02
   1.0307000e-02
   8.9368000e-03
   9.4124000e-03
   8.3481000e-03
   8.8291000e-03
   1.0969000e-02
   8.9416000e-03
   1.0151000e-02
   8.8633000e-03
   9.8043000e-03
   8.3578000e-03
   2.4117000e-02
   9.6864000e-03
   9.1472000e-03
   8.9274000e-03
   9.0490000e-03
   8.2210000e-03
   8.7984000e-03
   8.1039000e-03
   1.0218000e-02
   1.0229000e-02
   9.6111000e-03
   1.0113000e-02
   8.5575000e-03
   8.5944000e-03
   9.9958000e-03
   1.0211000e-02
   8.9573000e-03
   8.6109000e-03
   9.7665000e-03
   1.2565000e-02
   8.7213000e-03
   9.1512000e-03
   8.5108000e-03
   1.1140000e-02
   8.2996000e-03
   9.1333000e-03
   1.2227000e-02
   9.7856000e-03
   1.4151000e-02
   7.7220000e-03
   9.8602000e-03
   9.9387000e-03
   8.4652000e-03
   9.2103000e-03
   9.1515000e-03
   9.1929000e-03
   9.3254000e-03
   9.1022000e-03
   1.0203000e-02
   1.0595000e-02
   9.7936000e-03
   8.4522000e-03
   9.3211000e-03
   1.0180000e-02
   9.5339000e-03
   8.2013000e-03
   8.9074000e-03
   8.9878000e-03
   9.4395000e-03
   8.0774000e-03
   8.5969000e-03
   1.0474000e-02
   9.8609000e-03
   1.0241000e-02
   8.5507000e-03
   1.0057000e-02
   1.1188000e-02
   9.0222000e-03
   1.0556000e-02
   1.0099000e-02
   9.1945000e-03
   8.6888000e-03
   8.1877000e-03
   1.1351000e-02
   9.7647000e-03
   1.0224000e-02
   1.0394000e-02
   9.4950000e-03
   9.2455000e-03
   9.6176000e-03
   8.9005000e-03
   1.2047000e-02
   8.8747000e-03
   1.0624000e-02
   9.7710000e-03
   9.6239000e-03
   9.4900000e-03
   9.1075000e-03
   1.0606000e-02
   8.2941000e-03
   8.0982000e-03
   1.2903000e-02
   9.4081000e-03
   1.1706000e-02
   8.9647000e-03
   1.4161000e-02
   9.9595000e-03
   1.1293000e-02
   1.1573000e-02
   8.9184000e-03
   1.1087000e-02
   8.4668000e-03
   8.6587000e-03
   1.0307000e-02
   8.9218000e-03
   1.4039000e-02
   1.0531000e-02
   9.0414000e-03
   9.3873000e-03
   9.0700000e-03
   9.7321000e-03
   8.3296000e-03
   8.8509000e-03
   9.2536000e-03
   8.9035000e-03
   1.1055000e-02
   8.2289000e-03
   8.1532000e-03
   9.9170000e-03
   1.0465000e-02
   9.4610000e-03
   9.9469000e-03
   8.7149000e-03
   8.1265000e-03
   8.6304000e-03
   8.4251000e-03
   1.0405000e-02
   1.0431000e-02
   1.1704000e-02
   9.3884000e-03
   9.8537000e-03
   9.2057000e-03
   8.3727000e-03
   1.2599000e-02
   9.1613000e-03
   9.0151000e-03
   9.5219000e-03
   9.8760000e-03
   1.0512000e-02
   8.9818000e-03
   8.8177000e-03
   8.3119000e-03
   9.2821000e-03
   7.3048000e-03
   8.8761000e-03
   1.2147000e-02
   8.7574000e-03
   9.4446000e-03
   1.0939000e-02
   9.4175000e-03
   8.6787000e-03
   8.7429000e-03
   9.3575000e-03
   8.9774000e-03
   8.9296000e-03
   2.0156000e-02
   8.5027000e-03
   1.1479000e-02
   1.2310000e-02
   8.8268000e-03
   7.5995000e-03
   1.0782000e-02
   8.7257000e-03
   8.3053000e-03
   9.5751000e-03
   8.5271000e-03
   1.0340000e-02
   1.1474000e-02
   8.9383000e-03
   1.0814000e-02
   9.5963000e-03
   9.3174000e-03
   9.7899000e-03
   9.0375000e-03
   1.0185000e-02
   8.7136000e-03
   9.0923000e-03
   1.4761000e-02
   1.0563000e-02
   1.4857000e-02
   1.0332000e-02
   1.0374000e-02
   9.5561000e-03
   8.9173000e-03
   9.5632000e-03
   8.7044000e-03
   9.4955000e-03
   1.1537000e-02
   8.4221000e-03
   1.1828000e-02
   1.1140000e-02
   1.0200000e-02
   8.6295000e-03
   9.9413000e-03
   9.6537000e-03
   9.6444000e-03
   1.0655000e-02
   9.9702000e-03
   8.6907000e-03
   9.9595000e-03
   7.9005000e-03
   1.0343000e-02
   1.2196000e-02
   8.6603000e-03
   9.7369000e-03
   8.4457000e-03
   9.3799000e-03
   9.3106000e-03
   8.6629000e-03
   1.0372000e-02
   9.1018000e-03
   8.3753000e-03
   8.7779000e-03
   9.5825000e-03
   1.0781000e-02
   9.6572000e-03
   9.7408000e-03
   1.2218000e-02
   1.0390000e-02
   9.7993000e-03
   9.3166000e-03
   7.6394000e-03
   1.0306000e-02
   9.6877000e-03
   9.1876000e-03
   1.0548000e-02
   8.6745000e-03
   8.8179000e-03
   7.8773000e-03
   9.5745000e-03
   9.9439000e-03
   1.0010000e-02
   1.1195000e-02
   8.9856000e-03
   9.7562000e-03
   9.6016000e-03
   9.0429000e-03
   1.1031000e-02
   1.0318000e-02
   9.9739000e-03
   1.2785000e-02
   1.1000000e-02
   1.0475000e-02
   1.0492000e-02
   9.9181000e-03
   9.9932000e-03
   9.7588000e-03
   7.6025000e-03
   9.5483000e-03
   8.4560000e-03
   9.6759000e-03
   1.1953000e-02
   9.6975000e-03
   8.4159000e-03
   9.0255000e-03
   7.7459000e-03
   8.5695000e-03
   1.0260000e-02
   9.0895000e-03
   2.1376000e-02
   1.1934000e-02
   9.1437000e-03
   8.8615000e-03
   9.7222000e-03
   9.6173000e-03
   9.5478000e-03
   8.8484000e-03
   9.5846000e-03
   1.2323000e-02
   1.0108000e-02
   1.0773000e-02
   8.4503000e-03
   1.0929000e-02
   1.0704000e-02
   9.3694000e-03
   1.9628000e-02
   8.7363000e-03
   9.4612000e-03
   9.7425000e-03
   9.6197000e-03
   9.8567000e-03
   9.8516000e-03
   1.0391000e-02
   8.7276000e-03
   1.1831000e-02
   8.6408000e-03
   1.0053000e-02
   1.1767000e-02
   1.0631000e-02
   8.8817000e-03
   9.4064000e-03
   9.1964000e-03
   8.6585000e-03
   8.7194000e-03
   9.8980000e-03
   9.7789000e-03
   1.0461000e-02
   1.0015000e-02
   1.0093000e-02
   9.9358000e-03
   9.1885000e-03
   9.1347000e-03
   9.6200000e-03
   8.9219000e-03
   1.0813000e-02
   8.7755000e-03
   1.0766000e-02
   9.2993000e-03
   9.5603000e-03
   1.1596000e-02
   1.0932000e-02
   9.8770000e-03
   8.5368000e-03
   1.1107000e-02
   8.4772000e-03
   9.8528000e-03
   1.0369000e-02
   9.2675000e-03
   9.6043000e-03
   9.0675000e-03
   1.0226000e-02
   9.2206000e-03
   9.4352000e-03
   9.0165000e-03
   8.6657000e-03
   8.4947000e-03
   8.7787000e-03
   9.2417000e-03
   1.0223000e-02
   9.8131000e-03
   9.5119000e-03
   1.3539000e-02
   1.0324000e-02
   9.1019000e-03
   8.0820000e-03
   9.6289000e-03
   1.0682000e-02
   9.9613000e-03
   8.9949000e-03
   1.0101000e-02
   1.0521000e-02
   1.0944000e-02
   1.0427000e-02
   1.0250000e-02
   1.1294000e-02
   8.4128000e-03
   9.4682000e-03
   8.2030000e-03
   9.5199000e-03
   9.7099000e-03
   7.4990000e-03
   9.7023000e-03
   8.8841000e-03
   9.8446000e-03
   7.8887000e-03
   8.7629000e-03
   9.1529000e-03
   8.9994000e-03
   8.5630000e-03
   9.0645000e-03
   8.8179000e-03
   9.2790000e-03
   9.4306000e-03
   8.6876000e-03
   1.2197000e-02
   9.3757000e-03
   9.6742000e-03
   9.7124000e-03
   7.7948000e-03
   9.0025000e-03
   1.2433000e-02
   8.1003000e-03
   1.1210000e-02
   9.1590000e-03
   9.7666000e-03
   8.0931000e-03
   1.0229000e-02
   8.8866000e-03
   1.0151000e-02
   1.1051000e-02
   9.8854000e-03
   9.5194000e-03
   9.4141000e-03
   8.3205000e-03
   1.3220000e-02
   9.8991000e-03
   1.0187000e-02
   9.2673000e-03
   9.8158000e-03
   1.0235000e-02
   9.4112000e-03
   8.9957000e-03
   1.1170000e-02
   1.0243000e-02
   1.1026000e-02
   9.4369000e-03
   9.9388000e-03
   8.6470000e-03
   1.1766000e-02
   2.0992000e-02
   1.0117000e-02
   8.9676000e-03
   8.8430000e-03
   9.2399000e-03
   8.9251000e-03
   8.7741000e-03
   9.4280000e-03
   8.4600000e-03
   9.2286000e-03
   8.7135000e-03
   9.7729000e-03
   8.3275000e-03
   8.9790000e-03
   9.9044000e-03
   9.2292000e-03
   9.8269000e-03
   8.6156000e-03
   8.8110000e-03
   1.1412000e-02
   9.9698000e-03
   8.3205000e-03
   9.4135000e-03
   8.5381000e-03
   1.0806000e-02
   9.8191000e-03
   8.8362000e-03
   7.9018000e-03
   8.5972000e-03
   1.3186000e-02
   8.6636000e-03
   8.5349000e-03
   9.3991000e-03
   9.5246000e-03
   9.7094000e-03
   9.7714000e-03
   1.0320000e-02
   1.0543000e-02
   9.1728000e-03
   9.9121000e-03
   1.1366000e-02
   1.0487000e-02
   8.3966000e-03
   1.0226000e-02
   9.1573000e-03
   9.1553000e-03
   8.2747000e-03
   9.8712000e-03
   1.0446000e-02
   8.9100000e-03
   1.2200000e-02
   8.9945000e-03
   9.7708000e-03
   7.8863000e-03
   8.4157000e-03
   8.6933000e-03
   9.8519000e-03
   9.5284000e-03
   8.8932000e-03
   8.8387000e-03
   1.0701000e-02
   9.4269000e-03
   1.0254000e-02
   1.0762000e-02
   1.1683000e-02
   8.9572000e-03
   1.0531000e-02
   9.0711000e-03
   8.8524000e-03
   9.1176000e-03
   8.8075000e-03
   9.1655000e-03
   1.0676000e-02
   1.2127000e-02
   8.9521000e-03
   9.6048000e-03
   7.8757000e-03
   9.2998000e-03
   1.0132000e-02
   9.5334000e-03
   8.8830000e-03
   1.2265000e-02
   9.9444000e-03
   1.1297000e-02
   9.4991000e-03
   8.7764000e-03
   8.3437000e-03
   9.4507000e-03
   8.5416000e-03
   9.9939000e-03
   1.0106000e-02
   9.4114000e-03
   1.0844000e-02
   9.7160000e-03
   9.8974000e-03
   8.6320000e-03
   9.6233000e-03
   1.1665000e-02
   1.0113000e-02
   9.7780000e-03
   8.8135000e-03
   8.4053000e-03
   1.0285000e-02
   1.0891000e-02
   8.6083000e-03
   9.1888000e-03
   1.0097000e-02
   1.1291000e-02
   1.0158000e-02
   1.1603000e-02
   9.8196000e-03
   1.1733000e-02
   1.3430000e-02
   9.1825000e-03
   9.7630000e-03
   9.3207000e-03
   9.1733000e-03
   9.7952000e-03
   8.6443000e-03
   1.0046000e-02
   8.7670000e-03
   9.0703000e-03
   1.0367000e-02
   9.9631000e-03
   8.0634000e-03
   9.8317000e-03
   9.4340000e-03
   1.0268000e-02
   1.0865000e-02
   9.4612000e-03
   9.4459000e-03
   8.5373000e-03
   8.2095000e-03
   1.0180000e-02
   8.7929000e-03
   9.4771000e-03
   9.0494000e-03
   8.7929000e-03
   9.2375000e-03
   9.2498000e-03
   7.8993000e-03
   1.2749000e-02
   8.9576000e-03
   9.4073000e-03
   1.1215000e-02
   8.6566000e-03
   1.0256000e-02
   8.4713000e-03
   1.0325000e-02
   8.6628000e-03
   1.2846000e-02
   1.4574000e-02
   1.2340000e-02
   9.2625000e-03
   9.0525000e-03
   7.9160000e-03
   1.1399000e-02
   1.0226000e-02
   8.5684000e-03
   9.2057000e-03
   9.0735000e-03
   8.6028000e-03
   8.8264000e-03
   1.0261000e-02
   9.2734000e-03
   9.6317000e-03
   9.0124000e-03
   9.7121000e-03
   8.8613000e-03
   8.5462000e-03
   9.7641000e-03
   8.7731000e-03
   1.0895000e-02
   1.0565000e-02
   1.1185000e-02
   1.0863000e-02
   9.7454000e-03
   1.0645000e-02
   1.0865000e-02
   1.0524000e-02
   1.0344000e-02
   1.0769000e-02
   9.5289000e-03
   9.9271000e-03
   1.3616000e-02
   9.4808000e-03
   8.6832000e-03
   1.0308000e-02
   9.1601000e-03
   9.4375000e-03
   7.8988000e-03
   1.0022000e-02
   8.9422000e-03
   7.9954000e-03
   8.1409000e-03
   8.6155000e-03
   1.0670000e-02
   1.1456000e-02
   1.0641000e-02
   1.1125000e-02
   9.3045000e-03
   8.6575000e-03
   8.4533000e-03
   8.1111000e-03
   7.7690000e-03
   1.0630000e-02
   7.9306000e-03
   9.5930000e-03
   8.2028000e-03
   1.1025000e-02
   1.1308000e-02
   1.0276000e-02
   9.6459000e-03
   1.2501000e-02
   8.5481000e-03
   9.7689000e-03
   9.5676000e-03
   9.6353000e-03
   8.0442000e-03
   9.3318000e-03
   1.0593000e-02
   1.0078000e-02
   1.0146000e-02
   9.0519000e-03
   9.1525000e-03
   9.4106000e-03
   1.0749000e-02
   9.6572000e-03
   9.1251000e-03
   1.1622000e-02
   8.7781000e-03
   7.8692000e-03
   8.0119000e-03
   8.6137000e-03
   8.3395000e-03
   8.2024000e-03
   3.1118000e-02
   9.7788000e-03
   1.0113000e-02
   1.4534000e-02
   1.0238000e-02
   9.7858000e-03
   9.7398000e-03
   8.2580000e-03
   9.5056000e-03
   8.6217000e-03
   9.0217000e-03
   8.9073000e-03
   1.1314000e-02
   8.2938000e-03
   1.0486000e-02
   1.0549000e-02
   9.7951000e-03
   9.8243000e-03
   9.6404000e-03
   1.0573000e-02
   9.2901000e-03
   1.0030000e-02
   8.8185000e-03
   9.9034000e-03
   9.1778000e-03
   9.9780000e-03
   1.0959000e-02
   8.0842000e-03
   9.6063000e-03
   1.0957000e-02
   1.0094000e-02
   9.2364000e-03
   9.5466000e-03
   9.9029000e-03
   8.3541000e-03
   1.0362000e-02
   1.2585000e-02
   1.3431000e-02
   1.1504000e-02
   1.0320000e-02
   1.1771000e-02
   1.2672000e-02
   1.0312000e-02
   8.6332000e-03
   8.5268000e-03
   8.8407000e-03
   8.9832000e-03
   8.8364000e-03
   1.2269000e-02
   9.3955000e-03
   1.0438000e-02
   8.9091000e-03
   8.0383000e-03
   9.6001000e-03
   1.1063000e-02
   9.1095000e-03
   9.1537000e-03
   1.1986000e-02
   9.8571000e-03
   1.0388000e-02
   8.0682000e-03
   1.0070000e-02
   1.0916000e-02
   1.0216000e-02
   8.3296000e-03
   8.1131000e-03
   9.0616000e-03
   1.0009000e-02
   8.5866000e-03
   1.0008000e-02
   8.8664000e-03
   1.0798000e-02
   8.5499000e-03
   1.0909000e-02
   9.0066000e-03
   9.9904000e-03
   1.0527000e-02
   9.1240000e-03
   9.8137000e-03
   1.1852000e-02
   9.0886000e-03
   9.1076000e-03
   8.1953000e-03
   9.4702000e-03
   9.2340000e-03
   1.1221000e-02
   1.1070000e-02
   1.3394000e-02
   9.6666000e-03
   1.0144000e-02
   1.0012000e-02
   8.6435000e-03
   9.4842000e-03
   9.5213000e-03
   1.0233000e-02
   9.1747000e-03
   8.8931000e-03
   1.0129000e-02
   8.7844000e-03
   1.1642000e-02
   9.0616000e-03
   1.0261000e-02
   1.0184000e-02
   1.0111000e-02
   1.1924000e-02
   9.8682000e-03
   9.9782000e-03
   9.6678000e-03
   1.0513000e-02
   9.5920000e-03
   1.0013000e-02
   9.0833000e-03
   9.4539000e-03
   1.0201000e-02
   1.1578000e-02
   8.9350000e-03
   8.0227000e-03
   1.1753000e-02
   8.7048000e-03
   9.0810000e-03
   9.1233000e-03
   8.1277000e-03
   8.8151000e-03
   1.0665000e-02
   1.0163000e-02
   8.6498000e-03
   1.1059000e-02
   1.0123000e-02
   9.4440000e-03
   1.2275000e-02
   8.5238000e-03
   9.2063000e-03
   7.7820000e-03
   1.0142000e-02
   8.6634000e-03
   1.0420000e-02
   1.0064000e-02
   8.2069000e-03
   1.1888000e-02
   9.0016000e-03
   1.0830000e-02
   1.0404000e-02
   8.1550000e-03
   8.0116000e-03
   1.1550000e-02
   8.2360000e-03
   9.1120000e-03
   1.1665000e-02
   9.4439000e-03
   1.0940000e-02
   9.6312000e-03
   9.5420000e-03
   7.6143000e-03
   9.8027000e-03
   9.8326000e-03
   8.6643000e-03
   1.1147000e-02
   9.5524000e-03
   1.0300000e-02
   1.3426000e-02
   1.0251000e-02
   9.9443000e-03
   8.1931000e-03
   8.8642000e-03
   9.3547000e-03
   9.4576000e-03
   9.2547000e-03
   9.0323000e-03
   1.2403000e-02
   1.0045000e-02
   8.8374000e-03
   2.2846000e-02
   9.1789000e-03
   1.0181000e-02
   9.1974000e-03
   9.1396000e-03
   9.6516000e-03
   9.6629000e-03
   9.6064000e-03
   1.1565000e-02
   9.1259000e-03
   1.0785000e-02
   9.6376000e-03
   1.0424000e-02
   8.5296000e-03
   9.5038000e-03
   9.1513000e-03
   9.7834000e-03
   1.0126000e-02
   1.3344000e-02
   1.0404000e-02
   1.0012000e-02
   1.0604000e-02
   1.2002000e-02
   9.6214000e-03
   8.7107000e-03
   1.1733000e-02
   1.0014000e-02
   9.7248000e-03
   1.0352000e-02
   9.2419000e-03
   1.0842000e-02
   1.3609000e-02
   1.0903000e-02
   9.3501000e-03
   9.7871000e-03
   9.2380000e-03
   1.0532000e-02
   9.8107000e-03
   2.1089000e-02
   9.5005000e-03
   9.8047000e-03
   8.8327000e-03
   8.4303000e-03
   1.2665000e-02
   9.1581000e-03
   1.0148000e-02
   1.0492000e-02
   1.0774000e-02
   7.8730000e-03
   8.8470000e-03
   1.1451000e-02
   8.2651000e-03
   9.8024000e-03
   1.0025000e-02
   8.8784000e-03
   9.5654000e-03
   9.8328000e-03
   1.0390000e-02
   9.6490000e-03
   8.4515000e-03
   9.8680000e-03
   1.1770000e-02
   1.0342000e-02
   1.1145000e-02
   9.4736000e-03
   1.0553000e-02
   9.5068000e-03
   2.1119000e-02
   9.0556000e-03
   8.3568000e-03
   1.0273000e-02
   8.2541000e-03
   8.7706000e-03
   1.0013000e-02
   9.5786000e-03
   8.7890000e-03
   9.6162000e-03
   8.2841000e-03
   1.0354000e-02
   9.6285000e-03
   9.5048000e-03
   1.2024000e-02
   9.0383000e-03
   1.0114000e-02
   8.9347000e-03
   1.1312000e-02
   9.7079000e-03
   9.7237000e-03
   1.0199000e-02
   8.9218000e-03
   1.5019000e-02
   8.7446000e-03
   7.9815000e-03
   8.7971000e-03
   9.5589000e-03
   9.4800000e-03
   1.1992000e-02
   9.6185000e-03
   1.0836000e-02
   1.0138000e-02
   9.1091000e-03
   9.1943000e-03
   8.8887000e-03
   8.4226000e-03
   9.1739000e-03
   9.5244000e-03
   7.7648000e-03
   1.1015000e-02
   8.0134000e-03
   1.0434000e-02
   9.9163000e-03
   9.4984000e-03
   1.0344000e-02
   8.7991000e-03
   9.4265000e-03
   8.3076000e-03
   8.6469000e-03
   9.6454000e-03
   8.4393000e-03
   8.9650000e-03
   9.2880000e-03
   9.7180000e-03
   9.7616000e-03
   9.4116000e-03
   8.7096000e-03
   9.0489000e-03
   8.9353000e-03
   9.3142000e-03
   9.9324000e-03
   9.5189000e-03
   9.3096000e-03
   1.6562000e-02
   1.0499000e-02
   1.0917000e-02
   1.0264000e-02
   1.0854000e-02
   1.0746000e-02
   9.4608000e-03
   8.8047000e-03
   1.0071000e-02
   8.8831000e-03
   9.2166000e-03
   9.0599000e-03
   9.4675000e-03
   8.9621000e-03
   1.0054000e-02
   9.4295000e-03
   9.5834000e-03
   8.5512000e-03
   9.8455000e-03
   9.1476000e-03
   8.6874000e-03
   8.9982000e-03
   7.9731000e-03
   9.4072000e-03
   1.0821000e-02
   1.1019000e-02
   1.2293000e-02
   1.0025000e-02
   1.1881000e-02
   1.0540000e-02
   8.6094000e-03
   8.5961000e-03
   1.1110000e-02
   1.1834000e-02
   1.1320000e-02
   9.4570000e-03
   9.5981000e-03
   9.4004000e-03
   1.2845000e-02
   1.0085000e-02
   9.4161000e-03
   8.6809000e-03
   1.0247000e-02
   8.6745000e-03
   9.3229000e-03
   9.0454000e-03
   1.0117000e-02
   8.8793000e-03
   8.8050000e-03
   9.7903000e-03
   9.4092000e-03
   1.0265000e-02
   9.3749000e-03
   9.6385000e-03
   9.9216000e-03
   8.4337000e-03
   9.7670000e-03
   9.8661000e-03
   8.4812000e-03
   9.5660000e-03
   9.8374000e-03
   8.6664000e-03
   1.0952000e-02
   9.9242000e-03
   1.0162000e-02
   9.0033000e-03
   1.3282000e-02
   1.3949000e-02
   9.4981000e-03
   9.2694000e-03
   8.2558000e-03
   9.1417000e-03
   9.9695000e-03
   8.2100000e-03
   8.3544000e-03
   7.9433000e-03
   9.2667000e-03
   9.4941000e-03
   8.3481000e-03
   8.1417000e-03
   1.0638000e-02
   8.7031000e-03
   9.4919000e-03
   1.0444000e-02
   8.1772000e-03
   8.9887000e-03
   9.0754000e-03
   9.3748000e-03
   9.5392000e-03
   7.8775000e-03
   1.0524000e-02
   1.0566000e-02
   1.0318000e-02
   1.1743000e-02
   1.0198000e-02
   1.1856000e-02
   8.9840000e-03
   1.0692000e-02
   9.8397000e-03
   1.1153000e-02
   9.6338000e-03
   1.0102000e-02
   9.5542000e-03
   9.3525000e-03
   9.7237000e-03
   9.0070000e-03
   9.7351000e-03
   9.2261000e-03
   9.5036000e-03
   9.3457000e-03
   7.9905000e-03
   1.1628000e-02
   9.7635000e-03
   9.3002000e-03
   8.9105000e-03
   9.9075000e-03
   1.1801000e-02
   8.3737000e-03
   9.3719000e-03
   1.0294000e-02
   1.0391000e-02
   9.6033000e-03
   9.8856000e-03
   9.1584000e-03
   8.4261000e-03
   1.0109000e-02
   9.6440000e-03
   1.0890000e-02
   9.4737000e-03
   1.0102000e-02
   9.3116000e-03
   1.0994000e-02
   9.7835000e-03
   1.0030000e-02
   1.1184000e-02
   9.0439000e-03
   8.8864000e-03
   1.0315000e-02
   1.0145000e-02
   1.0397000e-02
   8.8424000e-03
   9.1410000e-03
   9.7736000e-03
   9.4605000e-03
   8.9973000e-03
   1.4491000e-02
   8.3237000e-03
   9.1876000e-03
   8.8459000e-03
   1.0796000e-02
   9.5049000e-03
   1.0216000e-02
   9.9392000e-03
   8.9339000e-03
   9.8146000e-03
   9.1088000e-03
   9.1525000e-03
   8.6185000e-03
   8.5707000e-03
   1.2619000e-02
   8.0186000e-03
   8.3725000e-03
   1.0242000e-02
   9.5256000e-03
   9.3463000e-03
   1.0242000e-02
   9.5108000e-03
   9.5047000e-03
   9.2710000e-03
   8.7424000e-03
   7.8184000e-03
   8.0749000e-03
   8.8177000e-03
   9.4458000e-03
   9.4707000e-03
   8.7841000e-03
   1.1011000e-02
   8.7410000e-03
   1.2834000e-02
   8.7535000e-03
   9.2292000e-03
   8.8335000e-03
   1.0923000e-02
   8.8745000e-03
   9.5944000e-03
   8.7535000e-03
   8.8697000e-03
   8.8606000e-03
   8.6662000e-03
   9.5145000e-03
   1.0372000e-02
   9.0345000e-03
   9.8361000e-03
   7.9016000e-03
   9.7689000e-03
   9.8016000e-03
   8.9944000e-03
   9.3414000e-03
   1.2182000e-02
   1.1609000e-02
   8.5301000e-03
   1.5238000e-02
   9.5617000e-03
   8.4914000e-03
   7.7773000e-03
   1.0103000e-02
   1.0097000e-02
   1.1714000e-02
   9.4618000e-03
   1.0210000e-02
   9.0434000e-03
   1.0159000e-02
   8.5204000e-03
   9.3981000e-03
   8.9108000e-03
   8.4353000e-03
   8.9797000e-03
   1.1184000e-02
   9.4892000e-03
   8.5508000e-03
   8.1733000e-03
   8.3213000e-03
   1.0254000e-02
   9.9458000e-03
   9.7439000e-03
   9.3173000e-03
   9.5081000e-03
   9.6859000e-03
   1.0202000e-02
   1.0311000e-02
   8.2826000e-03
   8.7675000e-03
   9.2693000e-03
   8.5286000e-03
   1.1067000e-02
   9.2188000e-03
   1.0828000e-02
   8.8898000e-03
   1.3341000e-02
   9.9149000e-03
   1.1484000e-02
   1.0567000e-02
   1.0758000e-02
   9.5358000e-03
   7.8182000e-03
   9.6881000e-03
   8.0643000e-03
   8.3622000e-03
   1.1981000e-02
   9.3634000e-03
   9.6288000e-03
   9.2382000e-03
   8.6743000e-03
   1.1841000e-02
   9.1740000e-03
   9.4198000e-03
   9.6115000e-03
   8.5799000e-03
   1.0811000e-02
   8.3206000e-03
   9.6494000e-03
   1.1260000e-02
   9.5152000e-03
   8.9077000e-03
   8.6967000e-03
   8.9896000e-03
   9.7473000e-03
   1.0219000e-02
   8.4314000e-03
   1.2827000e-02
   9.1002000e-03
   8.7023000e-03
   9.9282000e-03
   9.8323000e-03
   9.7563000e-03
   1.0127000e-02
   9.1216000e-03
   9.9397000e-03
   1.0059000e-02
   9.7428000e-03
   8.2770000e-03
   1.1017000e-02
   7.9625000e-03
   9.5460000e-03
   8.7054000e-03
   8.7361000e-03
   8.1948000e-03
   1.0383000e-02
   9.6522000e-03
   9.6718000e-03
   1.1483000e-02
   9.9996000e-03
   9.1167000e-03
   8.2881000e-03
   7.8646000e-03
   9.5819000e-03
   9.1759000e-03
   8.6973000e-03
   9.9620000e-03
   8.3873000e-03
   1.0733000e-02
   9.0098000e-03
   9.6621000e-03
   1.1094000e-02
   9.5263000e-03
   9.1476000e-03
   8.2402000e-03
   9.8423000e-03
   8.5555000e-03
   9.5886000e-03
   1.1314000e-02
   9.6679000e-03
   9.8750000e-03
   8.5415000e-03
   1.0051000e-02
   8.4845000e-03
   9.5832000e-03
   8.8350000e-03
   9.4423000e-03
   9.5370000e-03
   8.1580000e-03
   9.9259000e-03
   9.2981000e-03
   9.4570000e-03
   1.0017000e-02
   1.0709000e-02
   1.0694000e-02
   7.7286000e-03
   8.7537000e-03
   9.8255000e-03
   1.2782000e-02
   1.0307000e-02
   9.6757000e-03
   1.0306000e-02
   9.9901000e-03
   9.8571000e-03
   9.3216000e-03
   1.1056000e-02
   9.2445000e-03
   1.3809000e-02
   8.3353000e-03
   1.1072000e-02
   8.8710000e-03
   9.4870000e-03
   7.8722000e-03
   1.2364000e-02
   9.9081000e-03
   9.3637000e-03
   8.7061000e-03
   8.7608000e-03
   2.0120000e-02
   9.8112000e-03
   9.4742000e-03
   9.8389000e-03
   7.9542000e-03
   1.2623000e-02
   9.0929000e-03
   8.7229000e-03
   9.3761000e-03
   1.1074000e-02
   7.9827000e-03
   8.6744000e-03
   8.2856000e-03
   1.2498000e-02
   9.1970000e-03
   9.3063000e-03
   7.3895000e-03
   9.4232000e-03
   9.0241000e-03
   9.4832000e-03
   1.0255000e-02
   9.9267000e-03
   1.0374000e-02
   1.0721000e-02
   1.0364000e-02
   1.3296000e-02
   9.5665000e-03
   8.2113000e-03
   9.2981000e-03
   1.0168000e-02
   1.0190000e-02
   8.7990000e-03
   9.7629000e-03
   1.0586000e-02
   1.0062000e-02
   7.6017000e-03
   1.0122000e-02
   9.2090000e-03
   9.5449000e-03
   8.6357000e-03
   8.2033000e-03
   1.0332000e-02
   9.8706000e-03
   9.3769000e-03
   1.3816000e-02
   9.1406000e-03
   9.5364000e-03
   8.9979000e-03
   9.0183000e-03
   8.1825000e-03
   1.4324000e-02
   9.3180000e-03
   1.0101000e-02
   1.0662000e-02
   9.7154000e-03
   1.2153000e-02
   8.2644000e-03
   9.5303000e-03
   9.8340000e-03
   1.0354000e-02
   1.0485000e-02
   9.0920000e-03
   1.0127000e-02
   9.7688000e-03
   8.9852000e-03
   1.2177000e-02
   8.2164000e-03
   1.0728000e-02
   9.2721000e-03
   1.0039000e-02
   8.1450000e-03
   1.0046000e-02
   9.9554000e-03
   1.0051000e-02
   1.0889000e-02
   8.0361000e-03
   8.3296000e-03
   1.0255000e-02
   9.6092000e-03
   8.5921000e-03
   9.1649000e-03
   8.4451000e-03
   1.1459000e-02
   8.5473000e-03
   1.0185000e-02
   9.0173000e-03
   9.3960000e-03
   8.1964000e-03
   9.5697000e-03
   8.4957000e-03
   8.4104000e-03
   9.5487000e-03
   9.4410000e-03
   8.8816000e-03
   8.4816000e-03
   1.0626000e-02
   1.2085000e-02
   1.0136000e-02
   1.0049000e-02
   8.5205000e-03
   8.7890000e-03
   8.6571000e-03
   8.8871000e-03
   9.5576000e-03
   1.2077000e-02
   9.4883000e-03
   1.0124000e-02
   1.0249000e-02
   9.1527000e-03
   9.1714000e-03
   9.5810000e-03
   1.0546000e-02
   1.0150000e-02
   9.3385000e-03
   1.1672000e-02
   9.6522000e-03
   9.3670000e-03
   9.3240000e-03
   8.8682000e-03
   1.0574000e-02
   8.8061000e-03
   9.3175000e-03
   1.0426000e-02
   7.8222000e-03
   7.9806000e-03
   9.8482000e-03
   9.7837000e-03
   9.8313000e-03
   8.6372000e-03
   9.1413000e-03
   8.6786000e-03
   1.1250000e-02
   9.2896000e-03
   9.0736000e-03
   1.0984000e-02
   8.2088000e-03
   9.1727000e-03
   1.0354000e-02
   9.5979000e-03
   8.7892000e-03
   8.6381000e-03
   1.0427000e-02
   9.4825000e-03
   8.7811000e-03
   1.0251000e-02
   1.0877000e-02
   1.0971000e-02
   9.0447000e-03
   1.0729000e-02
   1.0506000e-02
   8.2245000e-03
   8.4862000e-03
   9.0744000e-03
   9.6493000e-03
   2.0993000e-02
   9.7817000e-03
   1.1579000e-02
   8.5173000e-03
   1.1234000e-02
   9.7679000e-03
   1.0870000e-02
   9.3807000e-03
   1.0884000e-02
   8.9704000e-03
   8.1784000e-03
   9.6818000e-03
   9.8885000e-03
   1.0464000e-02
   1.1270000e-02
   9.0034000e-03
   9.5608000e-03
   1.0297000e-02
   8.5651000e-03
   1.1622000e-02
   1.1448000e-02
   9.7397000e-03
   9.9466000e-03
   1.1051000e-02
   1.1633000e-02
   8.7118000e-03
   8.8213000e-03
   1.2236000e-02
   1.1882000e-02
   8.7734000e-03
   1.1087000e-02
   1.0038000e-02
   1.0137000e-02
   9.1769000e-03
   1.1993000e-02
   1.0586000e-02
   1.0904000e-02
   9.9291000e-03
   9.4686000e-03
   9.1070000e-03
   9.0092000e-03
   8.0549000e-03
   1.0821000e-02
   9.8066000e-03
   9.3676000e-03
   8.8304000e-03
   1.0676000e-02
   1.0658000e-02
   9.7270000e-03
   8.8176000e-03
   8.7464000e-03
   8.6589000e-03
   1.4356000e-02
   8.1411000e-03
   1.0621000e-02
   9.0598000e-03
   9.9639000e-03
   9.3152000e-03
   8.7994000e-03
   1.0415000e-02
   1.0013000e-02
   8.5062000e-03
   9.2451000e-03
   9.8428000e-03
   1.0129000e-02
   1.0386000e-02
   8.9097000e-03
   8.9274000e-03
   7.8498000e-03
   1.0096000e-02
   9.6944000e-03
   8.9746000e-03
   8.9896000e-03
   1.0307000e-02
   1.0570000e-02
   1.0076000e-02
   9.3901000e-03
   1.1563000e-02
   9.6237000e-03
   9.1943000e-03
   9.1739000e-03
   8.7258000e-03
   9.3175000e-03
   9.9125000e-03
   1.2246000e-02
   1.1394000e-02
   8.0165000e-03
   8.0587000e-03
   8.3699000e-03
   9.2394000e-03
   8.5925000e-03
   8.6923000e-03
   1.1658000e-02
   1.5077000e-02
   1.2621000e-02
   1.0146000e-02
   8.3410000e-03
   1.3601000e-02
   1.2294000e-02
   1.5172000e-02
   8.2750000e-03
   1.0270000e-02
   1.0664000e-02
   1.1158000e-02
   8.5882000e-03
   8.9889000e-03
   9.9953000e-03
   8.6411000e-03
   9.5519000e-03
   9.9768000e-03
   9.9634000e-03
   9.1860000e-03
   1.3972000e-02
   1.0601000e-02
   9.2090000e-03
   1.1145000e-02
   9.0975000e-03
   1.0201000e-02
   9.8354000e-03
   1.0886000e-02
   1.4654000e-02
   8.4716000e-03
   1.2149000e-02
   9.3350000e-03
   1.1998000e-02
   1.0191000e-02
   9.7915000e-03
   1.0320000e-02
   9.7591000e-03
   1.0430000e-02
   1.0800000e-02
   8.9763000e-03
   8.7616000e-03
   9.9095000e-03
   8.8471000e-03
   1.3693000e-02
   1.2255000e-02
   7.6419000e-03
   1.0407000e-02
   8.9355000e-03
   9.4706000e-03
   7.5488000e-03
   8.5789000e-03
   9.0378000e-03
   9.2059000e-03
   9.9760000e-03
   1.2468000e-02
   1.3487000e-02
   1.0860000e-02
   1.0081000e-02
   9.7440000e-03
   9.8925000e-03
   1.0996000e-02
   9.9278000e-03
   1.1218000e-02
   8.6928000e-03
   9.0126000e-03
   9.1534000e-03
   9.5603000e-03
   1.0178000e-02
   8.4675000e-03
   8.3474000e-03
   1.0014000e-02
   8.9196000e-03
   1.0980000e-02
   9.5296000e-03
   1.0003000e-02
   9.6749000e-03
   9.5093000e-03
   9.2105000e-03
   8.7144000e-03
   9.2001000e-03
   8.3612000e-03
   9.1383000e-03
   1.0006000e-02
   7.6169000e-03
   9.5558000e-03
   1.0463000e-02
   9.0804000e-03
   8.4050000e-03
   1.0940000e-02
   9.8140000e-03
   9.5195000e-03
   8.5590000e-03
   9.6648000e-03
   9.2718000e-03
   8.8766000e-03
   8.8470000e-03
   9.5707000e-03
   8.9088000e-03
   9.0421000e-03
   1.0960000e-02
   1.0552000e-02
   1.1876000e-02
   8.8025000e-03
   8.7833000e-03
   8.7601000e-03
   1.0388000e-02
   9.6287000e-03
   9.5179000e-03
   8.3534000e-03
   1.0534000e-02
   9.3337000e-03
   1.2305000e-02
   1.0071000e-02
   1.1344000e-02
   9.5399000e-03
   8.9122000e-03
   9.3341000e-03
   1.0304000e-02
   9.6551000e-03
   8.6145000e-03
   1.0854000e-02
   9.2307000e-03
   1.0851000e-02
   8.8902000e-03
   1.0564000e-02
   9.0064000e-03
   8.9716000e-03
   9.5756000e-03
   1.0419000e-02
   9.2478000e-03
   9.6426000e-03
   8.6882000e-03
   1.0839000e-02
   9.4467000e-03
   1.0606000e-02
   8.7189000e-03
   9.9000000e-03
   1.0238000e-02
   8.7937000e-03
   8.8718000e-03
   9.2942000e-03
   8.8314000e-03
   9.7573000e-03
   8.8087000e-03
   1.0432000e-02
   9.9010000e-03
   8.6286000e-03
   1.0228000e-02
   1.0922000e-02
   9.5272000e-03
   9.1401000e-03
   1.0010000e-02
   9.9993000e-03
   8.2810000e-03
   9.0179000e-03
   8.8022000e-03
   9.1009000e-03
   1.1746000e-02
   9.5714000e-03
   1.0642000e-02
   1.2018000e-02
   1.1083000e-02
   1.0279000e-02
   2.1727000e-02
   9.4989000e-03
   8.7361000e-03
   9.6129000e-03
   9.1853000e-03
   1.0471000e-02
   8.6332000e-03
   1.0292000e-02
   2.1135000e-02
   8.2735000e-03
   9.6476000e-03
   9.5280000e-03
   9.9495000e-03
   9.6916000e-03
   9.3181000e-03
   8.1211000e-03
   8.6300000e-03
   1.4302000e-02
   9.2060000e-03
   9.0716000e-03
   9.6924000e-03
   1.0798000e-02
   1.0128000e-02
   8.7782000e-03
   9.9880000e-03
   9.2080000e-03
   8.5684000e-03
   8.5704000e-03
   1.0673000e-02
   9.5346000e-03
   7.8285000e-03
   8.8565000e-03
   1.0756000e-02
   9.3225000e-03
   9.3955000e-03
   1.0023000e-02
   1.0847000e-02
   8.6455000e-03
   8.8926000e-03
   1.0929000e-02
   1.0095000e-02
   9.8538000e-03
   1.0010000e-02
   1.0111000e-02
   1.0980000e-02
   1.0992000e-02
   9.7487000e-03
   8.7602000e-03
   1.1376000e-02
   8.6398000e-03
   8.6698000e-03
   1.1252000e-02
   9.0333000e-03
   9.7988000e-03
   1.1991000e-02
   8.8286000e-03
   8.6560000e-03
   1.1227000e-02
   8.7736000e-03
   2.1697000e-02
   9.7407000e-03
   9.1190000e-03
   1.0007000e-02
   9.8352000e-03
   9.2338000e-03
   1.0388000e-02
   8.8344000e-03
   9.7817000e-03
   8.8879000e-03
   1.1665000e-02
   1.0096000e-02
   9.5828000e-03
   8.0474000e-03
   1.0462000e-02
   1.0513000e-02
   1.0523000e-02
   8.5954000e-03
   1.0716000e-02
   1.0739000e-02
   1.1135000e-02
   8.8450000e-03
   1.0071000e-02
   8.7849000e-03
   8.6554000e-03
   8.8717000e-03
   9.3125000e-03
   1.0926000e-02
   1.0517000e-02
   8.5353000e-03
   9.6365000e-03
   8.9690000e-03
   1.0595000e-02
   9.1697000e-03
   9.3534000e-03
   9.6829000e-03
   1.3372000e-02
   1.4551000e-02
   8.3068000e-03
   9.0882000e-03
   9.4837000e-03
   1.0348000e-02
   1.0267000e-02
   7.4261000e-03
   9.0832000e-03
   1.1015000e-02
   9.9860000e-03
   1.0182000e-02
   9.0525000e-03
   1.0083000e-02
   8.6924000e-03
   8.8508000e-03
   1.0089000e-02
   7.5184000e-03
   1.0789000e-02
   9.6459000e-03
   9.1766000e-03
   9.9334000e-03
   1.2556000e-02
   9.5211000e-03
   9.4707000e-03
   9.5454000e-03
   9.9353000e-03
   8.3437000e-03
   1.2923000e-02
   9.5773000e-03
   1.3054000e-02
   1.0774000e-02
   9.0817000e-03
   9.0645000e-03
   1.0045000e-02
   1.0119000e-02
   9.6030000e-03
   8.4015000e-03
   1.0303000e-02
   1.0538000e-02
   9.9662000e-03
   9.2982000e-03
   8.9758000e-03
   9.3730000e-03
   8.7011000e-03
   9.9242000e-03
   9.7224000e-03
   8.0739000e-03
   8.6036000e-03
   1.1646000e-02
   8.6838000e-03
   9.3913000e-03
   8.2225000e-03
   1.2668000e-02
   1.0614000e-02
   8.1186000e-03
   1.1428000e-02
   8.2959000e-03
   8.0613000e-03
   1.1841000e-02
   9.1894000e-03
   9.4742000e-03
   8.5252000e-03
   1.1613000e-02
   1.0475000e-02
   1.0191000e-02
   1.0733000e-02
   9.0427000e-03
   8.7013000e-03
   9.9977000e-03
   8.7699000e-03
   9.2711000e-03
   9.6199000e-03
   7.9860000e-03
   2.1328000e-02
   8.9616000e-03
   9.6184000e-03
   9.9799000e-03
   9.1116000e-03
   9.4164000e-03
   9.4570000e-03
   1.1198000e-02
   9.5657000e-03
   9.4638000e-03
   8.9864000e-03
   8.3564000e-03
   8.7362000e-03
   9.6412000e-03
   1.0787000e-02
   8.2888000e-03
   9.7038000e-03
   9.2219000e-03
   9.9533000e-03
   1.0827000e-02
   9.5164000e-03
   9.0662000e-03
   9.4164000e-03
   1.1146000e-02
   9.0336000e-03
   9.9444000e-03
   9.7110000e-03
   9.2676000e-03
   7.7649000e-03
   9.0277000e-03
   9.7340000e-03
   9.7697000e-03
   9.8505000e-03
   9.4700000e-03
   1.0153000e-02
   1.4908000e-02
   8.6099000e-03
   9.4871000e-03
   9.6651000e-03
   1.0075000e-02
   1.2825000e-02
   9.7859000e-03
   1.0131000e-02
   1.0904000e-02
   1.0423000e-02
   9.3303000e-03
   1.0405000e-02
   8.5632000e-03
   7.4518000e-03
   9.4948000e-03
   1.0854000e-02
   9.3167000e-03
   1.0882000e-02
   7.7135000e-03
   9.3433000e-03
   8.9233000e-03
   1.1924000e-02
   8.6838000e-03
   1.1288000e-02
   1.0445000e-02
   9.0587000e-03
   1.0096000e-02
   8.7937000e-03
   1.0158000e-02
   1.0077000e-02
   8.5699000e-03
   9.2337000e-03
   1.1123000e-02
   8.9367000e-03
   7.9041000e-03
   9.0231000e-03
   1.2234000e-02
   8.4147000e-03
   9.5248000e-03
   1.0203000e-02
   9.6722000e-03
   9.5296000e-03
   8.4148000e-03
   1.1913000e-02
   9.2248000e-03
   2.2126000e-02
   9.3062000e-03
   9.6625000e-03
   8.9116000e-03
   1.1090000e-02
   1.0592000e-02
   1.0027000e-02
   7.9845000e-03
   8.3621000e-03
   1.0578000e-02
   1.2932000e-02
   1.0361000e-02
   8.6634000e-03
   1.0202000e-02
   9.4701000e-03
   1.1543000e-02
   8.4484000e-03
   9.7408000e-03
   8.9271000e-03
   8.1063000e-03
   8.8797000e-03
   1.1137000e-02
   1.0664000e-02
   9.8821000e-03
   9.5067000e-03
   9.3397000e-03
   9.7152000e-03
   9.9642000e-03
   8.7228000e-03
   9.7063000e-03
   1.1521000e-02
   7.7106000e-03
   9.3152000e-03
   1.0393000e-02
   1.2894000e-02
   8.0383000e-03
   8.9868000e-03
   9.4945000e-03
   1.1430000e-02
   9.9615000e-03
   9.2425000e-03
   9.4837000e-03
   1.0605000e-02
   9.7562000e-03
   9.7682000e-03
   8.5775000e-03
   1.3195000e-02
   8.5242000e-03
   9.2526000e-03
   9.8273000e-03
   9.6089000e-03
   1.0111000e-02
   9.6615000e-03
   9.7987000e-03
   8.1803000e-03
   1.2689000e-02
   9.4917000e-03
   9.9052000e-03
   1.0205000e-02
   1.0706000e-02
   9.4604000e-03
   8.0310000e-03
   9.5435000e-03
   1.1810000e-02
   8.2867000e-03
   1.0670000e-02
   9.1549000e-03
   8.5471000e-03
   1.2092000e-02
   8.5740000e-03
   2.2178000e-02
   9.6694000e-03
   1.0182000e-02
   8.5079000e-03
   1.0112000e-02
   9.9147000e-03
   9.9549000e-03
   8.3536000e-03
   9.1635000e-03
   8.2654000e-03
   9.3014000e-03
   8.3527000e-03
   8.8771000e-03
   1.0696000e-02
   8.6725000e-03
   1.0037000e-02
   1.1623000e-02
   8.3207000e-03
   9.3994000e-03
   8.6648000e-03
   1.0162000e-02
   1.1046000e-02
   8.8779000e-03
   1.2124000e-02
   9.4429000e-03
   1.0775000e-02
   9.7477000e-03
   1.0179000e-02
   9.9069000e-03
   1.0837000e-02
   8.9870000e-03
   1.0591000e-02
   9.6685000e-03
   9.3939000e-03
   9.2587000e-03
   8.7873000e-03
   8.8507000e-03
   1.2211000e-02
   8.9414000e-03
   1.0353000e-02
   8.2948000e-03
   1.3936000e-02
   1.0137000e-02
   8.7216000e-03
   1.2348000e-02
   2.1364000e-02
   8.9714000e-03
   1.2811000e-02
   9.1386000e-03
   9.6027000e-03
   1.0167000e-02
   1.0702000e-02
   8.8451000e-03
   9.4526000e-03
   8.3272000e-03
   9.9495000e-03
   1.2585000e-02
   9.2160000e-03
   1.0260000e-02
   1.6826000e-02
   8.7054000e-03
   1.5409000e-02
   9.1877000e-03
   8.8741000e-03
   8.7585000e-03
   7.9448000e-03
   1.1295000e-02
   9.0700000e-03
   9.6373000e-03
   8.3428000e-03
   9.8609000e-03
   8.8236000e-03
   1.2889000e-02
   9.4411000e-03
   9.1374000e-03
   1.0197000e-02
   7.4966000e-03
   8.3351000e-03
   1.0403000e-02
   8.4403000e-03
   1.2037000e-02
   1.3497000e-02
   1.0762000e-02
   8.7036000e-03
   9.9747000e-03
   8.2772000e-03
   1.0520000e-02
   9.3759000e-03
   9.4948000e-03
   1.3622000e-02
   9.2991000e-03
   9.0369000e-03
   1.1484000e-02
   1.0156000e-02
   8.8204000e-03
   9.7852000e-03
   8.6343000e-03
   8.5481000e-03
   9.4572000e-03
   1.2176000e-02
   9.7893000e-03
   9.8555000e-03
   9.8970000e-03
   8.8544000e-03
   1.0006000e-02
   8.5199000e-03
   8.7160000e-03
   9.9111000e-03
   8.8533000e-03
   1.2941000e-02
   1.1473000e-02
   9.2210000e-03
   7.9808000e-03
   9.7081000e-03
   8.8020000e-03
   9.2720000e-03
   9.4636000e-03
   9.0531000e-03
   8.5341000e-03
   1.0516000e-02
   1.1217000e-02
   9.5121000e-03
   9.2153000e-03
   9.5531000e-03
   8.5887000e-03
   7.8456000e-03
   9.0205000e-03
   8.6684000e-03
   1.0542000e-02
   1.0372000e-02
   9.4242000e-03
   1.0274000e-02
   1.0960000e-02
   8.6281000e-03
   1.0237000e-02
   8.9172000e-03
   8.7258000e-03
   1.0267000e-02
   9.0536000e-03
   8.3536000e-03
   8.4737000e-03
   8.9471000e-03
   9.5206000e-03
   1.1328000e-02
   1.9510000e-02
   8.9671000e-03
   1.3955000e-02
   9.4923000e-03
   9.4514000e-03
   8.4643000e-03
   1.0077000e-02
   9.9341000e-03
   9.6775000e-03
   1.0222000e-02
   8.9274000e-03
   9.6394000e-03
   9.4574000e-03
   9.3459000e-03
   1.0137000e-02
   9.1109000e-03
   9.1746000e-03
   9.6267000e-03
   1.3095000e-02
   9.3297000e-03
   8.3904000e-03
   8.0712000e-03
   1.1122000e-02
   9.4009000e-03
   1.0214000e-02
   9.0735000e-03
   8.7473000e-03
   1.1254000e-02
   1.0662000e-02
   8.3838000e-03
   9.0620000e-03
   1.0080000e-02
   1.0522000e-02
   9.5962000e-03
   8.7017000e-03
   8.7111000e-03
   9.5861000e-03
   1.2230000e-02
   8.7133000e-03
   1.0060000e-02
   8.4424000e-03
   1.0448000e-02
   9.4575000e-03
   1.4604000e-02
   9.7847000e-03
   9.1109000e-03
   9.3200000e-03
   8.5492000e-03
   9.7970000e-03
   1.0952000e-02
   8.0889000e-03
   1.0723000e-02
   1.0317000e-02
   1.3286000e-02
   8.2331000e-03
   9.2971000e-03
   8.2592000e-03
   8.3879000e-03
   8.8142000e-03
   8.5839000e-03
   9.5719000e-03
   1.0631000e-02
   9.8978000e-03
   9.2424000e-03
   9.2862000e-03
   9.6206000e-03
   8.8072000e-03
   8.6036000e-03
   8.9286000e-03
   9.9503000e-03
   1.1087000e-02
   9.2906000e-03
   9.2038000e-03
   1.0768000e-02
   9.0999000e-03
   9.5291000e-03
   9.6632000e-03
   9.5923000e-03
   8.2693000e-03
   7.6835000e-03
   1.0245000e-02
   8.7177000e-03
   9.1525000e-03
   8.9187000e-03
   1.3725000e-02
   1.0576000e-02
   9.2132000e-03
   8.9269000e-03
   9.7845000e-03
   8.6899000e-03
   1.0900000e-02
   1.0122000e-02
   9.3461000e-03
   1.0523000e-02
   1.1232000e-02
   1.0700000e-02
   9.8376000e-03
   8.8993000e-03
   9.7384000e-03
   8.8153000e-03
   8.5828000e-03
   1.0362000e-02
   8.4274000e-03
   8.1097000e-03
   8.3057000e-03
   7.6210000e-03
   1.1480000e-02
   8.3910000e-03
   9.0404000e-03
   9.7983000e-03
   8.0468000e-03
   1.2849000e-02
   9.2954000e-03
   1.1901000e-02
   9.6935000e-03
   8.7532000e-03
   7.9049000e-03
   1.0583000e-02
   8.6411000e-03
   1.0324000e-02
   1.0212000e-02
   1.0151000e-02
   1.1668000e-02
   9.6664000e-03
   9.5730000e-03
   9.2894000e-03
   9.0942000e-03
   8.6687000e-03
   9.3405000e-03
   9.2302000e-03
   9.8654000e-03
   1.1393000e-02
   9.2720000e-03
   9.6806000e-03
   8.9959000e-03
   9.2904000e-03
   9.0292000e-03
   1.0366000e-02
   1.0702000e-02
   9.2702000e-03
   9.0345000e-03
   8.7715000e-03
   8.6861000e-03
   1.0440000e-02
   9.2293000e-03
   8.1326000e-03
   9.3126000e-03
   8.7837000e-03
   1.0241000e-02
   9.5728000e-03
   9.6593000e-03
   8.9329000e-03
   9.1116000e-03
   1.1436000e-02
   9.2476000e-03
   1.0255000e-02
   1.0353000e-02
   8.7461000e-03
   9.6474000e-03
   1.0110000e-02
   1.0177000e-02
   9.4791000e-03
   8.6600000e-03
   9.5193000e-03
   1.0155000e-02
   9.7687000e-03
   9.3487000e-03
   1.0922000e-02
   2.0768000e-02
   1.0282000e-02
   9.1982000e-03
   9.3994000e-03
   8.1585000e-03
   1.0897000e-02
   1.0642000e-02
   1.0552000e-02
   9.4859000e-03
   9.7978000e-03
   1.0781000e-02
   8.6003000e-03
   8.8770000e-03
   1.1619000e-02
   7.9935000e-03
   9.3235000e-03
   1.0036000e-02
   9.2939000e-03
   8.9486000e-03
   9.7520000e-03
   9.3586000e-03
   1.0060000e-02
   8.9646000e-03
   1.0045000e-02
   1.0245000e-02
   9.6874000e-03
   8.8415000e-03
   1.3482000e-02
   8.4691000e-03
   9.3188000e-03
   8.9614000e-03
   1.1136000e-02
   9.9432000e-03
   9.5486000e-03
   1.0837000e-02
   1.0895000e-02
   8.6757000e-03
   8.4522000e-03
   1.0199000e-02
   8.7105000e-03
   9.4801000e-03
   8.8967000e-03
   9.6555000e-03
   8.3743000e-03
   1.4202000e-02
   2.0241000e-02
   8.2708000e-03
   8.0606000e-03
   9.6294000e-03
   7.9120000e-03
   7.7756000e-03
   9.6622000e-03
   8.6864000e-03
   1.1022000e-02
   9.5817000e-03
   7.4859000e-03
   1.4497000e-02
   9.1206000e-03
   9.7826000e-03
   1.0557000e-02
   7.6686000e-03
   9.8655000e-03
   1.0834000e-02
   1.2477000e-02
   9.6510000e-03
   2.3736000e-02
   9.5080000e-03
   9.0364000e-03
   9.2186000e-03
   9.8451000e-03
   8.9455000e-03
   1.0293000e-02
   1.1157000e-02
   9.3875000e-03
   9.4891000e-03
   1.0154000e-02
   1.0912000e-02
   9.5073000e-03
   9.1458000e-03
   1.1706000e-02
   9.6590000e-03
   9.9863000e-03
   7.8876000e-03
   1.1916000e-02
   8.8204000e-03
   1.0655000e-02
   8.1089000e-03
   1.0641000e-02
   1.0957000e-02
   1.1156000e-02
   1.1453000e-02
   8.5377000e-03
   1.0955000e-02
   1.1642000e-02
   1.0833000e-02
   1.0048000e-02
   1.0815000e-02
   1.1159000e-02
   1.0512000e-02
   2.0486000e-02
   9.5460000e-03
   1.1905000e-02
   8.6325000e-03
   9.3643000e-03
   1.0855000e-02
   1.0222000e-02
   1.0687000e-02
   1.1330000e-02
   1.0117000e-02
   9.8676000e-03
   9.9979000e-03
   1.1015000e-02
   8.4655000e-03
   8.8609000e-03
   1.0158000e-02
   9.4272000e-03
   1.2052000e-02
   9.8153000e-03
   9.4281000e-03
   9.6521000e-03
   1.1362000e-02
   1.0360000e-02
   9.4732000e-03
   1.0045000e-02
   8.7199000e-03
   9.0698000e-03
   8.9642000e-03
   1.2030000e-02
   8.9026000e-03
   8.1503000e-03
   7.8651000e-03
   9.5322000e-03
   1.0652000e-02
   1.0082000e-02
   9.6990000e-03
   8.7897000e-03
   9.6959000e-03
   9.6091000e-03
   8.7429000e-03
   1.3065000e-02
   8.4631000e-03
   9.0892000e-03
   9.8459000e-03
   9.0707000e-03
   9.3944000e-03
   8.9638000e-03
   1.0937000e-02
   8.5677000e-03
   1.0426000e-02
   9.5586000e-03
   8.5000000e-03
   1.0478000e-02
   8.3387000e-03
   8.3109000e-03
   8.2856000e-03
   9.1557000e-03
   8.9975000e-03
   1.1745000e-02
   7.8742000e-03
   9.1255000e-03
   1.2131000e-02
   8.9961000e-03
   9.7718000e-03
   8.8938000e-03
   9.9326000e-03
   1.2554000e-02
   9.1531000e-03
   9.5463000e-03
   9.3033000e-03
   8.4061000e-03
   1.2246000e-02
   9.5156000e-03
   1.0058000e-02
   9.9694000e-03
   9.0723000e-03
   8.8443000e-03
   9.6452000e-03
   9.3696000e-03
   1.0636000e-02
   9.3226000e-03
   9.7386000e-03
   1.0722000e-02
   9.6239000e-03
   8.6166000e-03
   1.1270000e-02
   9.3776000e-03
   7.5805000e-03
   8.7718000e-03
   9.4003000e-03
   8.3608000e-03
   8.7436000e-03
   1.0622000e-02
   8.6686000e-03
   9.6883000e-03
   1.2390000e-02
   8.5788000e-03
   9.0395000e-03
   9.2605000e-03
   9.5406000e-03
   7.7865000e-03
   9.0333000e-03
   1.1694000e-02
   8.7780000e-03
   9.5928000e-03
   9.4711000e-03
   8.8826000e-03
   9.7133000e-03
   9.2705000e-03
   1.0613000e-02
   1.0631000e-02
   1.0001000e-02
   7.8235000e-03
   9.2043000e-03
   9.0545000e-03
   8.8855000e-03
   9.5695000e-03
   1.3087000e-02
   9.8749000e-03
   8.8423000e-03
   1.1014000e-02
   9.6041000e-03
   8.5515000e-03
   8.8868000e-03
   1.0303000e-02
   1.1184000e-02
   1.0485000e-02
   1.1014000e-02
   9.3923000e-03
   9.0221000e-03
   9.4899000e-03
   8.3988000e-03
   8.7967000e-03
   9.3889000e-03
   8.4767000e-03
   9.8380000e-03
   8.5654000e-03
   9.1974000e-03
   1.0712000e-02
   9.4105000e-03
   9.9438000e-03
   1.1089000e-02
   1.1019000e-02
   8.9830000e-03
   9.9159000e-03
   9.3460000e-03
   9.3579000e-03
   9.0249000e-03
   9.5624000e-03
   8.0070000e-03
   9.3396000e-03
   8.9791000e-03
   1.1076000e-02
   9.2622000e-03
   1.1505000e-02
   8.4836000e-03
   8.8765000e-03
   9.0859000e-03
   9.0980000e-03
   1.1174000e-02
   8.6898000e-03
   9.7879000e-03
   9.2366000e-03
   1.0114000e-02
   8.7226000e-03
   1.0641000e-02
   9.1509000e-03
   8.7005000e-03
   8.5856000e-03
   9.1276000e-03
   9.9162000e-03
   9.9828000e-03
   9.9316000e-03
   9.0503000e-03
   9.6425000e-03
   9.4262000e-03
   9.2074000e-03
   1.0031000e-02
   9.4338000e-03
   9.5414000e-03
   1.0982000e-02
   8.9366000e-03
   8.4461000e-03
   1.1925000e-02
   1.0528000e-02
   1.1631000e-02
   9.5422000e-03
   9.9867000e-03
   9.1692000e-03
   8.6887000e-03
   9.2582000e-03
   9.0368000e-03
   1.1057000e-02
   8.1255000e-03
   9.6696000e-03
   1.0571000e-02
   8.0931000e-03
   9.4966000e-03
   1.0985000e-02
   9.6356000e-03
   9.5408000e-03
   9.0295000e-03
   1.3655000e-02
   1.1472000e-02
   1.0924000e-02
   9.7897000e-03
   9.3315000e-03
   8.9248000e-03
   9.9906000e-03
   1.0985000e-02
   1.0029000e-02
   9.4336000e-03
   1.0144000e-02
   9.3942000e-03
   9.8308000e-03
   1.1783000e-02
   1.0295000e-02
   8.8020000e-03
   9.2327000e-03
   9.4322000e-03
   1.0513000e-02
   1.0136000e-02
   1.1715000e-02
   9.5774000e-03
   9.1630000e-03
   8.6571000e-03
   8.4826000e-03
   9.8850000e-03
   1.0950000e-02
   9.1811000e-03
   1.0301000e-02
   9.7507000e-03
   9.2752000e-03
   8.4387000e-03
   9.9768000e-03
   8.7904000e-03
   8.7099000e-03
   8.9247000e-03
   1.0682000e-02
   9.1632000e-03
   9.5991000e-03
   8.9072000e-03
   9.7285000e-03
   1.1874000e-02
   9.4584000e-03
   1.0457000e-02
   9.9620000e-03
   9.2193000e-03
   8.5525000e-03
   8.1614000e-03
   8.6271000e-03
   9.8310000e-03
   1.0804000e-02
   1.0551000e-02
   9.4590000e-03
   1.0484000e-02
   8.6760000e-03
   9.2013000e-03
   9.8617000e-03
   8.9463000e-03
   9.7007000e-03
   7.3836000e-03
   8.3560000e-03
   1.0194000e-02
   1.0233000e-02
   9.9702000e-03
   1.0014000e-02
   1.0506000e-02
   1.1369000e-02
   1.0100000e-02
   1.1069000e-02
   1.0429000e-02
   9.2522000e-03
   8.9549000e-03
   1.3022000e-02
   8.3716000e-03
   1.4025000e-02
   8.8856000e-03
   9.6146000e-03
   9.0317000e-03
   8.9978000e-03
   9.2343000e-03
   9.0154000e-03
   9.1223000e-03
   7.6776000e-03
   8.0469000e-03
   8.1247000e-03
   8.1462000e-03
   1.1190000e-02
   8.6542000e-03
   9.4472000e-03
   1.1545000e-02
   8.1017000e-03
   9.1855000e-03
   1.0180000e-02
   9.4454000e-03
   9.6734000e-03
   9.3286000e-03
   1.0999000e-02
   1.0100000e-02
   1.0497000e-02
   9.4646000e-03
   9.8433000e-03
   1.0217000e-02
   9.2147000e-03
   9.1923000e-03
   8.3855000e-03
   9.4173000e-03
   8.6676000e-03
   9.3517000e-03
   8.6024000e-03
   1.0945000e-02
   7.7643000e-03
   8.6797000e-03
   1.0210000e-02
   1.0606000e-02
   8.6508000e-03
   8.4360000e-03
   9.0411000e-03
   9.5987000e-03
   1.0020000e-02
   8.3845000e-03
   1.1059000e-02
   1.0229000e-02
   9.6236000e-03
   8.4841000e-03
   9.5018000e-03
   1.0133000e-02
   1.1115000e-02
   1.0390000e-02
   1.0793000e-02
   8.0933000e-03
   1.1320000e-02
   9.7442000e-03
   7.7715000e-03
   8.6049000e-03
   7.7181000e-03
   9.5878000e-03
   9.9495000e-03
   8.2038000e-03
   9.0974000e-03
   9.6355000e-03
   8.9713000e-03
   9.2318000e-03
   7.9457000e-03
   9.7899000e-03
   1.0533000e-02
   9.4996000e-03
   1.0248000e-02
   1.0256000e-02
   9.2918000e-03
   1.0012000e-02
   8.6060000e-03
   1.1089000e-02
   9.8684000e-03
   8.2238000e-03
   9.8832000e-03
   9.6892000e-03
   8.9431000e-03
   1.2861000e-02
   9.2732000e-03
   9.1682000e-03
   9.0068000e-03
   1.0169000e-02
   8.8904000e-03
   8.9343000e-03
   1.0622000e-02
   8.1344000e-03
   1.2212000e-02
   8.9787000e-03
   9.8437000e-03
   1.0053000e-02
   9.2237000e-03
   8.8710000e-03
   8.1684000e-03
   9.9211000e-03
   7.4612000e-03
   9.5287000e-03
   7.9269000e-03
   8.8546000e-03
   9.9171000e-03
   9.2507000e-03
   9.3435000e-03
   8.7566000e-03
   1.0876000e-02
   9.4504000e-03
   9.5593000e-03
   8.8128000e-03
   9.6405000e-03
   9.0432000e-03
   1.0561000e-02
   1.0403000e-02
   9.9550000e-03
   1.3357000e-02
   1.0157000e-02
   1.0367000e-02
   8.4991000e-03
   8.4304000e-03
   9.6988000e-03
   9.1302000e-03
   1.0629000e-02
   9.2103000e-03
   9.2111000e-03
   8.9746000e-03
   1.1364000e-02
   1.0329000e-02
   1.1169000e-02
   8.9109000e-03
   1.1429000e-02
   8.9038000e-03
   8.6047000e-03
   9.1792000e-03
   9.9885000e-03
   8.2647000e-03
   9.9677000e-03
   9.5169000e-03
   1.1189000e-02
   9.6314000e-03
   9.2156000e-03
   9.3328000e-03
   1.0319000e-02
   1.3663000e-02
   1.0944000e-02
   1.3181000e-02
   9.5473000e-03
   8.9636000e-03
   1.0476000e-02
   9.1303000e-03
   8.5293000e-03
   9.3531000e-03
   9.4517000e-03
   9.2276000e-03
   1.3158000e-02
   1.9806000e-02
   1.0834000e-02
   8.3037000e-03
   8.2923000e-03
   1.0008000e-02
   8.8267000e-03
   9.1565000e-03
   9.5209000e-03
   8.3492000e-03
   9.3534000e-03
   1.0363000e-02
   1.0279000e-02
   8.7358000e-03
   8.4645000e-03
   1.0173000e-02
   9.7190000e-03
   9.7173000e-03
   9.4911000e-03
   8.1978000e-03
   8.5868000e-03
   1.1010000e-02
   9.4406000e-03
   1.1493000e-02
   9.1244000e-03
   8.7293000e-03
   9.4901000e-03
   1.0672000e-02
   8.4772000e-03
   9.5850000e-03
   9.6867000e-03
   8.0229000e-03
   8.8750000e-03
   1.0752000e-02
   9.4069000e-03
   9.5787000e-03
   8.3874000e-03
   8.3015000e-03
   8.3366000e-03
   1.3044000e-02
   9.2903000e-03
   1.1363000e-02
   1.1015000e-02
   9.6342000e-03
   9.7569000e-03
   1.0249000e-02
   8.8341000e-03
   1.0912000e-02
   9.6588000e-03
   8.7693000e-03
   8.2537000e-03
   9.7000000e-03
   8.5968000e-03
   9.8159000e-03
   1.0076000e-02
   9.5768000e-03
   1.0409000e-02
   8.9219000e-03
   9.0783000e-03
   9.6993000e-03
   9.5490000e-03
   1.0419000e-02
   9.4705000e-03
   9.9559000e-03
   1.3151000e-02
   8.7033000e-03
   2.1196000e-02
   1.4881000e-02
   1.0682000e-02
   1.0485000e-02
   9.2210000e-03
   1.0968000e-02
   8.5081000e-03
   1.0889000e-02
   1.1026000e-02
   8.6265000e-03
   8.9826000e-03
   8.6234000e-03
   9.8902000e-03
   1.0609000e-02
   9.5516000e-03
   9.8758000e-03
   1.0322000e-02
   1.0973000e-02
   9.2382000e-03
   8.8642000e-03
   9.8675000e-03
   8.7919000e-03
   1.0029000e-02
   1.0557000e-02
   9.3438000e-03
   8.4043000e-03
   8.9805000e-03
   9.6578000e-03
   9.7465000e-03
   1.0220000e-02
   9.3737000e-03
   9.4744000e-03
   1.0271000e-02
   1.0188000e-02
   9.4597000e-03
   8.8587000e-03
   8.4933000e-03
   1.1127000e-02
   9.3444000e-03
   9.8402000e-03
   9.0438000e-03
   9.6094000e-03
   8.9935000e-03
   9.0951000e-03
   8.6075000e-03
   8.4056000e-03
   1.0047000e-02
   8.3910000e-03
   1.2234000e-02
   1.0883000e-02
   8.4124000e-03
   1.0962000e-02
   9.2562000e-03
   9.4578000e-03
   9.4150000e-03
   1.1454000e-02
   1.1663000e-02
   9.7695000e-03
   7.9076000e-03
   7.7510000e-03
   9.6165000e-03
   7.9093000e-03
   9.7833000e-03
   9.4850000e-03
   9.6186000e-03
   8.6327000e-03
   9.4685000e-03
   9.1202000e-03
   1.0920000e-02
   9.6611000e-03
   9.5631000e-03
   1.1272000e-02
   9.9269000e-03
   8.0555000e-03
   8.7533000e-03
   1.1248000e-02
   1.1063000e-02
   1.0281000e-02
   9.5877000e-03
   8.8213000e-03
   1.0839000e-02
   1.0068000e-02
   8.2028000e-03
   8.0508000e-03
   1.0296000e-02
   9.2741000e-03
   8.5889000e-03
   1.0282000e-02
   9.0441000e-03
   8.4264000e-03
   9.0797000e-03
   8.5795000e-03
   8.9732000e-03
   8.2327000e-03
   8.7795000e-03
   1.1285000e-02
   1.0371000e-02
   8.2962000e-03
   1.0022000e-02
   9.1217000e-03
   9.1253000e-03
   1.1443000e-02
   8.4734000e-03
   1.2209000e-02
   7.9773000e-03
   1.1045000e-02
   1.1488000e-02
   9.8489000e-03
   8.8519000e-03
   9.6189000e-03
   9.9277000e-03
   9.8665000e-03
   8.6094000e-03
   8.3795000e-03
   1.0217000e-02
   1.1242000e-02
   1.0331000e-02
   9.5696000e-03
   8.5735000e-03
   1.0425000e-02
   8.8669000e-03
   8.2675000e-03
   1.2084000e-02
   8.6483000e-03
   9.4574000e-03
   9.4769000e-03
   1.0613000e-02
   1.2009000e-02
   1.0377000e-02
   9.3332000e-03
   9.2863000e-03
   1.0602000e-02
   8.8742000e-03
   9.0801000e-03
   1.1085000e-02
   9.7229000e-03
   8.3820000e-03
   9.4655000e-03
   8.8701000e-03
   8.9228000e-03
   9.2234000e-03
   9.4274000e-03
   1.0269000e-02
   9.4318000e-03
   7.6525000e-03
   8.4642000e-03
   1.1404000e-02
   1.2495000e-02
   9.1678000e-03
   1.1563000e-02
   1.0574000e-02
   9.8449000e-03
   1.0855000e-02
   8.9881000e-03
   1.0043000e-02
   8.6145000e-03
   9.9758000e-03
   9.3213000e-03
   7.8604000e-03
   9.6900000e-03
   1.0420000e-02
   9.4347000e-03
   1.0698000e-02
   1.1643000e-02
   8.3049000e-03
   1.1071000e-02
   9.7354000e-03
   9.9492000e-03
   9.3252000e-03
   9.8403000e-03
   9.0564000e-03
   8.1290000e-03
   8.9124000e-03
   8.8309000e-03
   8.9317000e-03
   9.7694000e-03
   8.5393000e-03
   1.1071000e-02
   8.4408000e-03
   1.0044000e-02
   1.0988000e-02
   1.1102000e-02
   8.8452000e-03
   9.1548000e-03
   8.8613000e-03
   9.2736000e-03
   9.2148000e-03
   1.0862000e-02
   1.2222000e-02
   1.0294000e-02
   9.9380000e-03
   1.1366000e-02
   9.3975000e-03
   9.9872000e-03
   9.8367000e-03
   9.8041000e-03
   8.3075000e-03
   9.3762000e-03
   1.0038000e-02
   8.8795000e-03
   8.8583000e-03
   1.1521000e-02
   9.4323000e-03
   7.8764000e-03
   8.8202000e-03
   9.2144000e-03
   1.0048000e-02
   1.1448000e-02
   9.1651000e-03
   1.0698000e-02
   8.1069000e-03
   1.1292000e-02
   9.2360000e-03
   1.1098000e-02
   8.8104000e-03
   1.1447000e-02
   8.1587000e-03
   9.9895000e-03
   9.4440000e-03
   8.2791000e-03
   9.0345000e-03
   8.1815000e-03
   1.0444000e-02
   1.0665000e-02
   1.0492000e-02
   9.1121000e-03
   9.6983000e-03
   9.6421000e-03
   8.5807000e-03
   1.0348000e-02
   1.0806000e-02
   1.0297000e-02
   8.9532000e-03
   7.9118000e-03
   9.0994000e-03
   9.3674000e-03
   8.2803000e-03
   9.9364000e-03
   8.9860000e-03
   1.2021000e-02
   9.1311000e-03
   9.4019000e-03
   8.5416000e-03
   8.8851000e-03
   1.1286000e-02
   9.3825000e-03
   9.8384000e-03
   1.0355000e-02
   8.6745000e-03
   1.0277000e-02
   9.0856000e-03
   8.6858000e-03
   7.6161000e-03
   1.1513000e-02
   1.0926000e-02
   1.1336000e-02
   1.0811000e-02
   8.2989000e-03
   8.1743000e-03
   9.3934000e-03
   8.6606000e-03
   1.0408000e-02
   1.0986000e-02
   9.3357000e-03
   9.9860000e-03
   1.4267000e-02
   1.2169000e-02
   7.6202000e-03
   1.0454000e-02
   9.3540000e-03
   8.0743000e-03
   8.8001000e-03
   8.9714000e-03
   8.1288000e-03
   1.0361000e-02
   8.9660000e-03
   8.7944000e-03
   9.6308000e-03
   9.5665000e-03
   8.3446000e-03
   1.0835000e-02
   1.1203000e-02
   9.1034000e-03
   1.1468000e-02
   9.7007000e-03
   8.0859000e-03
   1.0578000e-02
   1.0455000e-02
   1.2230000e-02
   1.0926000e-02
   1.0142000e-02
   1.0639000e-02
   9.0068000e-03
   1.4854000e-02
   9.9569000e-03
   8.6727000e-03
   8.8109000e-03
   9.0670000e-03
   8.7762000e-03
   2.0625000e-02
   9.0635000e-03
   9.5911000e-03
   9.0770000e-03
   9.6279000e-03
   8.5245000e-03
   9.6123000e-03
   1.0840000e-02
   9.8787000e-03
   8.1042000e-03
   8.6595000e-03
   1.0314000e-02
   9.6800000e-03
   8.8462000e-03
   9.7087000e-03
   1.0085000e-02
   1.3102000e-02
   1.0477000e-02
   9.0529000e-03
   1.1174000e-02
   8.4953000e-03
   1.3130000e-02
   1.0112000e-02
   9.1953000e-03
   8.9289000e-03
   1.0328000e-02
   9.1870000e-03
   9.4908000e-03
   9.3629000e-03
   8.5964000e-03
   9.0752000e-03
   8.1945000e-03
   1.0154000e-02
   1.1653000e-02
   9.4175000e-03
   9.3380000e-03
   9.8233000e-03
   9.6741000e-03
   9.9013000e-03
   8.5077000e-03
   1.0945000e-02
   1.1243000e-02
   1.1353000e-02
   8.6177000e-03
   7.7019000e-03
   1.0125000e-02
   9.0763000e-03
   9.8652000e-03
   9.0140000e-03
   9.9002000e-03
   8.1564000e-03
   1.1194000e-02
   1.3201000e-02
   9.7240000e-03
   9.0587000e-03
   8.3761000e-03
   1.1263000e-02
   9.0225000e-03
   2.4146000e-02
   9.6202000e-03
   1.0599000e-02
   7.9035000e-03
   9.3918000e-03
   1.0216000e-02
   9.5902000e-03
   9.9053000e-03
   9.1271000e-03
   1.0541000e-02
   8.8697000e-03
   1.0299000e-02
   8.7661000e-03
   8.8512000e-03
   8.4251000e-03
   8.2825000e-03
   1.0640000e-02
   1.0082000e-02
   1.1478000e-02
   1.0753000e-02
   1.1111000e-02
   1.1917000e-02
   9.0510000e-03
   1.2877000e-02
   9.2730000e-03
   9.6817000e-03
   9.3653000e-03
   1.0012000e-02
   1.2018000e-02
   9.6405000e-03
   1.0256000e-02
   1.1835000e-02
   8.5608000e-03
   1.0144000e-02
   8.7589000e-03
   8.8412000e-03
   8.8055000e-03
   9.5536000e-03
   9.3899000e-03
   9.0754000e-03
   9.4046000e-03
   9.3904000e-03
   9.4998000e-03
   8.8118000e-03
   9.8217000e-03
   1.0253000e-02
   1.0205000e-02
   9.5595000e-03
   9.1788000e-03
   9.0665000e-03
   1.0473000e-02
   8.3301000e-03
   1.0823000e-02
   9.8021000e-03
   7.8861000e-03
   1.0767000e-02
   9.4562000e-03
   1.0410000e-02
   8.0890000e-03
   1.0970000e-02
   1.0741000e-02
   1.0139000e-02
   1.0987000e-02
   8.2778000e-03
   8.8750000e-03
   9.2333000e-03
   9.6593000e-03
   8.4652000e-03
   9.7530000e-03
   9.4537000e-03
   9.4638000e-03
   1.0328000e-02
   8.4421000e-03
   9.8048000e-03
   1.1425000e-02
   9.3221000e-03
   9.5328000e-03
   8.6514000e-03
   9.7605000e-03
   1.0247000e-02
   1.1244000e-02
   7.8403000e-03
   1.0762000e-02
   8.7250000e-03
   1.0862000e-02
   1.0360000e-02
   1.1298000e-02
   9.5493000e-03
   1.3849000e-02
   9.0791000e-03
   1.0574000e-02
   9.9709000e-03
   9.9402000e-03
   9.3151000e-03
   1.0358000e-02
   8.5361000e-03
   1.2282000e-02
   1.0498000e-02
   1.1097000e-02
   9.0031000e-03
   9.2905000e-03
   1.0666000e-02
   9.5698000e-03
   9.1134000e-03
   9.5583000e-03
   1.1605000e-02
   1.0453000e-02
   1.1034000e-02
   2.2393000e-02
   1.0492000e-02
   1.0274000e-02
   9.9393000e-03
   1.0003000e-02
   9.4295000e-03
   9.5333000e-03
   9.3114000e-03
   9.1558000e-03
   1.2945000e-02
   8.9479000e-03
   1.0206000e-02
   9.1273000e-03
   8.9340000e-03
   9.1011000e-03
   8.5907000e-03
   1.0639000e-02
   8.7526000e-03
   1.0042000e-02
   8.7048000e-03
   1.2998000e-02
   9.9799000e-03
   1.1611000e-02
   9.8158000e-03
   9.7683000e-03
   1.2480000e-02
   9.9677000e-03
   9.2126000e-03
   8.0543000e-03
   1.0111000e-02
   8.5872000e-03
   9.5976000e-03
   8.6517000e-03
   9.3177000e-03
   8.6124000e-03
   1.0777000e-02
   9.1402000e-03
   1.0481000e-02
   7.9546000e-03
   1.0740000e-02
   1.3407000e-02
   8.5706000e-03
   9.2514000e-03
   8.2237000e-03
   1.3971000e-02
   7.7062000e-03
   1.0775000e-02
   9.8583000e-03
   9.2135000e-03
   1.0037000e-02
   9.0711000e-03
   9.0036000e-03
   9.7382000e-03
   9.2144000e-03
   8.6347000e-03
   7.9510000e-03
   1.0638000e-02
   1.2454000e-02
   1.2674000e-02
   9.6691000e-03
   1.1843000e-02
   8.3969000e-03
   8.4248000e-03
   9.8690000e-03
   8.8572000e-03
   1.0861000e-02
   1.0144000e-02
   9.9449000e-03
   8.2224000e-03
   9.2194000e-03
   9.6503000e-03
   8.1700000e-03
   1.1098000e-02
   8.2923000e-03
   9.1930000e-03
   1.0291000e-02
   1.0475000e-02
   1.0957000e-02
   9.1698000e-03
   9.3939000e-03
   1.0123000e-02
   9.2904000e-03
   8.9137000e-03
   1.0690000e-02
   1.0108000e-02
   8.2209000e-03
   8.1265000e-03
   9.4342000e-03
   9.8882000e-03
   9.9677000e-03
   9.4888000e-03
   1.0034000e-02
   8.2533000e-03
   8.7767000e-03
   1.1509000e-02
   9.0208000e-03
   8.4894000e-03
   8.6358000e-03
   9.3779000e-03
   9.8059000e-03
   9.2740000e-03
   1.0980000e-02
   8.6288000e-03
   8.5661000e-03
   1.0371000e-02
   8.7859000e-03
   2.0937000e-02
   1.0258000e-02
   9.0260000e-03
   9.6996000e-03
   9.6151000e-03
   9.2804000e-03
   1.1191000e-02
   9.9762000e-03
   8.5093000e-03
   7.9614000e-03
   8.8927000e-03
   9.8475000e-03
   8.9053000e-03
   9.6059000e-03
   1.0995000e-02
   9.4021000e-03
   9.9963000e-03
   9.7377000e-03
   1.0222000e-02
   9.2934000e-03
   1.1637000e-02
   8.1366000e-03
   8.7918000e-03
   8.4674000e-03
   1.2933000e-02
   9.4144000e-03
   1.0692000e-02
   9.3944000e-03
   1.1053000e-02
   8.2438000e-03
   9.5821000e-03
   9.0757000e-03
   1.0095000e-02
   1.0858000e-02
   1.0018000e-02
   9.7560000e-03
   9.4041000e-03
   8.1253000e-03
   9.1874000e-03
   8.4404000e-03
   1.1363000e-02
   1.1935000e-02
   9.6574000e-03
   1.0108000e-02
   9.7485000e-03
   9.3218000e-03
   1.0013000e-02
   8.7796000e-03
   9.3560000e-03
   9.6926000e-03
   1.0245000e-02
   8.5118000e-03
   8.1131000e-03
   9.1121000e-03
   8.0271000e-03
   8.9989000e-03
   8.8862000e-03
   9.2825000e-03
   1.1936000e-02
   9.2258000e-03
   9.1450000e-03
   8.5488000e-03
   9.9431000e-03
   1.0896000e-02
   1.0026000e-02
   8.5860000e-03
   9.4716000e-03
   9.5483000e-03
   1.0433000e-02
   8.9596000e-03
   1.2747000e-02
   9.7938000e-03
   1.0975000e-02
   9.8221000e-03
   9.4856000e-03
   9.6920000e-03
   9.7833000e-03
   1.0867000e-02
   1.0482000e-02
   1.0308000e-02
   8.9070000e-03
   8.1577000e-03
   1.2643000e-02
   8.2725000e-03
   9.5751000e-03
   9.3756000e-03
   8.5996000e-03
   1.0321000e-02
   1.0010000e-02
   9.5439000e-03
   9.9328000e-03
   1.0546000e-02
   9.7209000e-03
   1.0526000e-02
   9.2675000e-03
   1.2021000e-02
   9.2394000e-03
   1.0288000e-02
   9.5439000e-03
   8.4555000e-03
   9.1406000e-03
   9.0356000e-03
   8.9531000e-03
   7.5817000e-03
   1.0105000e-02
   9.0616000e-03
   9.4895000e-03
   8.7724000e-03
   8.3607000e-03
   8.8114000e-03
   1.2711000e-02
   9.9925000e-03
   9.2900000e-03
   9.8907000e-03
   1.1625000e-02
   8.6818000e-03
   1.4429000e-02
   9.0312000e-03
   1.0161000e-02
   8.9994000e-03
   8.9439000e-03
   8.5940000e-03
   9.8453000e-03
   8.8424000e-03
   1.0098000e-02
   7.8818000e-03
   8.2854000e-03
   9.4097000e-03
   8.2402000e-03
   1.0079000e-02
   8.6606000e-03
   9.4580000e-03
   1.0003000e-02
   8.4383000e-03
   1.2335000e-02
   9.9828000e-03
   9.7122000e-03
   7.5354000e-03
   9.5181000e-03
   8.4716000e-03
   1.2371000e-02
   7.5390000e-03
   9.0542000e-03
   1.0500000e-02
   1.3692000e-02
   9.9102000e-03
   9.8488000e-03
   1.0548000e-02
   1.0881000e-02
   9.4896000e-03
   1.0966000e-02
   1.4260000e-02
   8.4853000e-03
   8.5633000e-03
   1.0894000e-02
   9.2262000e-03
   8.7568000e-03
   8.6384000e-03
   9.7551000e-03
   1.0992000e-02
   1.0727000e-02
   1.0147000e-02
   1.0831000e-02
   8.8867000e-03
   7.8799000e-03
   9.4039000e-03
   1.1025000e-02
   9.2191000e-03
   9.6933000e-03
   9.6146000e-03
   8.6588000e-03
   9.7782000e-03
   9.8005000e-03
   1.1091000e-02
   9.5239000e-03
   9.3360000e-03
   9.9100000e-03
   9.9614000e-03
   1.0990000e-02
   9.2977000e-03
   9.7472000e-03
   9.6146000e-03
   8.4732000e-03
   8.2911000e-03
   9.6016000e-03
   9.7249000e-03
   8.8814000e-03
   9.0907000e-03
   9.8505000e-03
   8.8795000e-03
   1.0356000e-02
   1.0717000e-02
   2.1162000e-02
   9.8508000e-03
   8.6985000e-03
   1.2764000e-02
   9.9480000e-03
   9.9797000e-03
   9.0998000e-03
   9.3789000e-03
   8.9050000e-03
   9.0225000e-03
   9.2873000e-03
   9.2217000e-03
   9.5891000e-03
   8.1215000e-03
   8.6217000e-03
   8.7217000e-03
   1.4141000e-02
   8.8868000e-03
   8.6749000e-03
   8.8737000e-03
   9.1270000e-03
   9.0530000e-03
   8.4756000e-03
   8.4048000e-03
   9.6140000e-03
   1.0727000e-02
   9.9609000e-03
   9.9835000e-03
   8.2557000e-03
   9.2254000e-03
   9.4918000e-03
   1.1805000e-02
   1.0372000e-02
   8.3856000e-03
   8.0304000e-03
   9.2258000e-03
   9.7119000e-03
   1.1449000e-02
   1.0619000e-02
   9.2721000e-03
   9.0979000e-03
   8.4665000e-03
   9.9546000e-03
   1.0275000e-02
   8.5244000e-03
   8.9452000e-03
   9.9271000e-03
   1.0118000e-02
   9.6124000e-03
   7.8627000e-03
   1.3033000e-02
   9.7110000e-03
   8.2599000e-03
   1.0319000e-02
   8.6358000e-03
   8.8313000e-03
   1.0587000e-02
   9.5457000e-03
   9.4278000e-03
   9.1160000e-03
   8.8166000e-03
   1.0678000e-02
   1.2399000e-02
   9.9163000e-03
   8.3444000e-03
   1.0634000e-02
   8.2385000e-03
   1.0764000e-02
   7.6517000e-03
   9.5896000e-03
   1.0973000e-02
   9.5878000e-03
   9.7513000e-03
   8.4189000e-03
   1.0404000e-02
   1.0831000e-02
   7.3407000e-03
   9.5032000e-03
   1.0621000e-02
   9.5476000e-03
   1.0403000e-02
   1.2726000e-02
   9.7297000e-03
   1.0032000e-02
   1.1026000e-02
   1.0326000e-02
   1.2840000e-02
   7.5127000e-03
   1.0543000e-02
   1.0151000e-02
   1.0230000e-02
   8.3191000e-03
   8.1866000e-03
   9.0842000e-03
   9.4114000e-03
   8.9965000e-03
   8.4283000e-03
   8.3170000e-03
   1.0454000e-02
   1.1586000e-02
   1.0662000e-02
   1.0103000e-02
   9.3080000e-03
   1.1408000e-02
   8.3232000e-03
   9.2791000e-03
   9.2660000e-03
   9.3171000e-03
   1.1004000e-02
   8.8661000e-03
   9.2239000e-03
   1.0155000e-02
   2.0242000e-02
   8.9840000e-03
   8.2382000e-03
   9.8525000e-03
   1.0534000e-02
   8.7465000e-03
   1.1153000e-02
   1.2642000e-02
   7.8807000e-03
   8.4423000e-03
   7.8818000e-03
   9.9280000e-03
   1.0568000e-02
   7.2763000e-03
   1.0176000e-02
   1.1095000e-02
   7.6665000e-03
   1.0621000e-02
   9.1429000e-03
   8.9368000e-03
   9.4030000e-03
   1.1644000e-02
   1.1650000e-02
   1.2275000e-02
   1.0804000e-02
   9.1860000e-03
   1.0099000e-02
   9.3874000e-03
   8.4366000e-03
   9.2536000e-03
   9.6475000e-03
   1.0060000e-02
   1.0381000e-02
   9.5579000e-03
   1.9666000e-02
   8.8800000e-03
   1.0137000e-02
   9.8453000e-03
   9.0988000e-03
   9.8776000e-03
   1.1709000e-02
   9.0459000e-03
   1.0712000e-02
   1.1290000e-02
   1.0437000e-02
   1.0057000e-02
   1.1292000e-02
   9.6941000e-03
   8.8564000e-03
   1.0755000e-02
   8.5921000e-03
   1.0488000e-02
   9.5493000e-03
   8.2153000e-03
   9.2724000e-03
   9.6123000e-03
   1.1265000e-02
   1.0021000e-02
   9.3218000e-03
   8.4083000e-03
   1.0885000e-02
   9.4909000e-03
   9.5218000e-03
   8.5268000e-03
   9.2973000e-03
   1.0509000e-02
   8.5945000e-03
   8.6225000e-03
   1.1324000e-02
   8.8206000e-03
   1.2046000e-02
   9.5755000e-03
   8.9807000e-03
   8.4518000e-03
   8.5418000e-03
   8.3109000e-03
   7.9105000e-03
   1.0218000e-02
   9.0892000e-03
   1.0395000e-02
   8.7672000e-03
   1.2140000e-02
   8.1685000e-03
   1.1297000e-02
   9.9192000e-03
   9.9139000e-03
   9.2497000e-03
   9.1059000e-03
   1.0584000e-02
   8.6543000e-03
   8.5700000e-03
   8.4532000e-03
   8.5437000e-03
   9.4035000e-03
   8.6447000e-03
   9.1953000e-03
   9.1388000e-03
   1.0520000e-02
   9.6950000e-03
   8.3295000e-03
   9.0542000e-03
   9.5442000e-03
   1.1449000e-02
   1.0081000e-02
   1.4811000e-02
   8.8522000e-03
   1.1306000e-02
   8.7413000e-03
   1.0830000e-02
   2.3989000e-02
   9.9822000e-03
   9.0428000e-03
   9.9891000e-03
   1.1633000e-02
   9.7794000e-03
   8.5473000e-03
   1.0554000e-02
   9.0008000e-03
   1.2344000e-02
   1.0339000e-02
   9.1461000e-03
   8.7671000e-03
   1.0849000e-02
   1.0720000e-02
   1.0370000e-02
   8.4547000e-03
   1.0628000e-02
   9.7074000e-03
   8.5766000e-03
   7.7076000e-03
   1.1540000e-02
   1.1650000e-02
   9.3818000e-03
   8.5711000e-03
   9.2084000e-03
   9.4938000e-03
   9.4961000e-03
   1.0495000e-02
   1.0561000e-02
   9.4487000e-03
   8.8787000e-03
   1.1705000e-02
   1.0724000e-02
   9.5548000e-03
   9.8670000e-03
   8.7792000e-03
   8.7714000e-03
   9.5865000e-03
   8.7318000e-03
   9.1801000e-03
   8.4968000e-03
   1.0246000e-02
   1.0511000e-02
   8.8936000e-03
   9.2057000e-03
   1.1378000e-02
   9.1623000e-03
   1.0686000e-02
   8.3940000e-03
   8.9852000e-03
   9.7905000e-03
   9.2962000e-03
   8.6019000e-03
   9.8547000e-03
   1.0793000e-02
   1.0454000e-02
   8.2179000e-03
   9.5752000e-03
   1.0044000e-02
   1.1052000e-02
   9.5069000e-03
   8.5811000e-03
   9.4469000e-03
   8.6388000e-03
   1.0851000e-02
   1.1647000e-02
   8.0701000e-03
   1.1363000e-02
   1.0837000e-02
   9.9895000e-03
   9.2379000e-03
   9.6228000e-03
   1.0096000e-02
   8.3434000e-03
   8.4257000e-03
   9.2627000e-03
   1.0395000e-02
   9.5024000e-03
   1.1172000e-02
   1.1501000e-02
   1.0700000e-02
   9.9922000e-03
   8.8438000e-03
   9.7547000e-03
   9.2120000e-03
   1.0268000e-02
   9.1560000e-03
   8.3580000e-03
   8.6990000e-03
   8.9499000e-03
   9.5748000e-03
   9.4329000e-03
   1.0013000e-02
   9.3603000e-03
   9.2802000e-03
   8.2845000e-03
   1.0294000e-02
   1.0051000e-02
   9.4836000e-03
   1.0844000e-02
   1.1407000e-02
   8.7736000e-03
   8.0737000e-03
   1.0036000e-02
   1.3365000e-02
   9.5239000e-03
   7.9562000e-03
   8.5093000e-03
   1.0120000e-02
   1.0287000e-02
   9.6514000e-03
   1.0329000e-02
   9.2298000e-03
   1.0336000e-02
   9.1567000e-03
   9.5625000e-03
   1.0204000e-02
   1.0141000e-02
   1.1350000e-02
   8.6637000e-03
   1.2742000e-02
   7.9645000e-03
   1.1158000e-02
   9.2335000e-03
   9.8934000e-03
   9.9985000e-03
   9.8336000e-03
   1.0042000e-02
   8.2020000e-03
   1.0206000e-02
   9.1844000e-03
   8.2935000e-03
   9.8865000e-03
   1.0571000e-02
   1.0926000e-02
   1.0641000e-02
   9.7724000e-03
   8.4314000e-03
   9.8199000e-03
   9.1664000e-03
   9.1270000e-03
   1.2372000e-02
   1.0779000e-02
   9.3122000e-03
   9.7573000e-03
   9.8735000e-03
   8.6153000e-03
   9.2663000e-03
   1.0598000e-02
   1.1706000e-02
   9.6051000e-03
   9.3963000e-03
   8.9987000e-03
   2.2345000e-02
   1.0438000e-02
   9.6109000e-03
   9.8081000e-03
   1.2268000e-02
   9.2220000e-03
   1.0061000e-02
   9.0765000e-03
   1.0366000e-02
   9.5453000e-03
   9.0290000e-03
   1.0663000e-02
   1.0072000e-02
   1.1122000e-02
   1.2601000e-02
   8.5544000e-03
   9.5051000e-03
   9.1903000e-03
   8.7069000e-03
   9.7917000e-03
   8.5027000e-03
   1.4345000e-02
   9.4327000e-03
   1.0114000e-02
   8.1098000e-03
   9.4091000e-03
   2.0385000e-02
   1.9770000e-02
   1.1470000e-02
   9.9194000e-03
   9.6714000e-03
   9.5339000e-03
   9.9919000e-03
   8.3806000e-03
   1.0182000e-02
   1.3648000e-02
   1.0234000e-02
   9.3834000e-03
   9.1792000e-03
   9.8087000e-03
   9.2581000e-03
   9.9502000e-03
   9.4658000e-03
   2.2081000e-02
   9.9010000e-03
   1.0952000e-02
   1.1001000e-02
   7.8444000e-03
   9.0116000e-03
   1.1876000e-02
   1.0600000e-02
   8.8258000e-03
   9.1279000e-03
   7.9831000e-03
   8.1506000e-03
   1.0654000e-02
   1.1835000e-02
   1.0698000e-02
   9.5596000e-03
   9.8643000e-03
   9.1896000e-03
   1.3083000e-02
   8.1417000e-03
   1.0951000e-02
   9.3901000e-03
   8.6383000e-03
   1.0740000e-02
   1.0733000e-02
   1.0707000e-02
   9.7219000e-03
   8.8792000e-03
   9.3948000e-03
   1.0624000e-02
   1.0292000e-02
   8.4427000e-03
   9.6700000e-03
   1.0334000e-02
   9.0700000e-03
   9.1207000e-03
   9.4094000e-03
   7.8903000e-03
   9.5005000e-03
   8.6539000e-03
   1.0930000e-02
   8.1131000e-03
   1.0114000e-02
   8.9695000e-03
   8.9974000e-03
   9.2336000e-03
   9.4994000e-03
   8.4368000e-03
   8.3303000e-03
   9.4606000e-03
   1.0803000e-02
   1.3031000e-02
   8.8183000e-03
   8.2521000e-03
   8.8389000e-03
   8.9527000e-03
   8.9977000e-03
   1.1457000e-02
   7.7434000e-03
   1.1190000e-02
   1.3977000e-02
   8.6598000e-03
   1.0015000e-02
   1.0436000e-02
   9.4691000e-03
   1.2005000e-02
   8.1212000e-03
   1.1230000e-02
   8.6661000e-03
   8.4631000e-03
   8.7944000e-03
   1.0113000e-02
   1.0001000e-02
   8.4220000e-03
   9.7623000e-03
   1.8701000e-02
   8.5428000e-03
   8.5362000e-03
   9.2873000e-03
   8.5707000e-03
   1.0378000e-02
   9.0947000e-03
   1.0767000e-02
   8.7772000e-03
   9.0398000e-03
   8.9065000e-03
   1.7245000e-02
   8.2612000e-03
   9.5692000e-03
   9.0561000e-03
   8.9923000e-03
   8.7008000e-03
   9.3732000e-03
   9.3268000e-03
   8.0220000e-03
   8.7612000e-03
   7.8799000e-03
   7.7584000e-03
   9.1614000e-03
   8.9450000e-03
   8.6229000e-03
   1.0037000e-02
   1.1769000e-02
   1.1512000e-02
   9.1125000e-03
   1.2228000e-02
   9.2137000e-03
   9.0767000e-03
   8.9475000e-03
   8.9245000e-03
   1.0451000e-02
   9.2099000e-03
   2.0115000e-02
   9.9310000e-03
   8.3810000e-03
   8.8227000e-03
   1.1183000e-02
   8.3917000e-03
   8.7286000e-03
   9.1453000e-03
   1.0182000e-02
   1.0310000e-02
   7.8286000e-03
   9.4929000e-03
   9.8170000e-03
   9.1417000e-03
   1.0025000e-02
   9.0916000e-03
   9.1543000e-03
   8.0724000e-03
   9.1073000e-03
   9.8309000e-03
   1.0556000e-02
   1.0321000e-02
   1.0216000e-02
   1.0789000e-02
   9.2323000e-03
   1.1504000e-02
   9.2668000e-03
   1.0001000e-02
   1.9889000e-02
   2.1560000e-02
   9.3731000e-03
   1.0411000e-02
   1.1517000e-02
   1.0158000e-02
   8.8687000e-03
   9.5549000e-03
   8.7513000e-03
   9.5019000e-03
   9.1045000e-03
   9.2625000e-03
   1.0354000e-02
   9.3504000e-03
   8.8888000e-03
   9.4911000e-03
   8.8354000e-03
   9.4471000e-03
   1.0694000e-02
   7.7988000e-03
   8.1453000e-03
   1.0962000e-02
   1.0403000e-02
   8.3335000e-03
   9.9909000e-03
   9.5411000e-03
   9.3050000e-03
   8.3909000e-03
   9.3957000e-03
   1.1901000e-02
   1.1424000e-02
   8.1775000e-03
   8.6341000e-03
   9.4120000e-03
   9.2424000e-03
   8.7957000e-03
   1.1465000e-02
   9.2074000e-03
   1.2102000e-02
   1.1041000e-02
   9.1928000e-03
   8.9343000e-03
   9.1016000e-03
   9.3118000e-03
   1.0741000e-02
   9.4509000e-03
   1.2079000e-02
   9.8443000e-03
   8.9683000e-03
   9.3226000e-03
   8.1274000e-03
   9.4937000e-03
   7.7392000e-03
   9.2096000e-03
   8.9840000e-03
   1.0939000e-02
   1.0139000e-02
   1.1910000e-02
   7.9698000e-03
   9.3474000e-03
   9.1313000e-03
   9.9196000e-03
   8.1666000e-03
   9.9867000e-03
   8.5251000e-03
   9.6579000e-03
   1.0970000e-02
   1.0152000e-02
   9.7341000e-03
   8.5449000e-03
   1.0440000e-02
   9.7068000e-03
   1.0783000e-02
   8.4104000e-03
   9.0634000e-03
   1.0048000e-02
   1.1173000e-02
   1.0921000e-02
   9.7505000e-03
   8.5351000e-03
   1.0569000e-02
   9.0152000e-03
   9.5214000e-03
   1.0969000e-02
   1.1238000e-02
   8.5857000e-03
   8.8588000e-03
   1.2592000e-02
   1.4904000e-02
   8.3715000e-03
   8.5862000e-03
   9.3666000e-03
   1.2024000e-02
   9.7928000e-03
   1.1747000e-02
   9.8573000e-03
   9.0673000e-03
   8.4021000e-03
   9.3150000e-03
   8.6126000e-03
   9.2072000e-03
   8.4537000e-03
   7.9739000e-03
   8.8657000e-03
   8.7956000e-03
   9.1407000e-03
   1.1265000e-02
   9.6842000e-03
   9.9674000e-03
   1.0206000e-02
   1.1147000e-02
   9.1687000e-03
   8.6666000e-03
   9.2356000e-03
   8.9209000e-03
   1.0316000e-02
   8.8984000e-03
   1.1228000e-02
   9.4375000e-03
   8.1945000e-03
   9.4790000e-03
   1.1427000e-02
   1.0220000e-02
   9.7253000e-03
   8.3881000e-03
   8.5008000e-03
   1.0916000e-02
   9.3319000e-03
   8.5839000e-03
   8.6163000e-03
   1.0031000e-02
   8.8783000e-03
   7.9002000e-03
   8.5692000e-03
   9.2775000e-03
   9.8466000e-03
   8.8844000e-03
   1.0165000e-02
   8.5477000e-03
   1.0127000e-02
   1.2731000e-02
   9.6418000e-03
   8.8249000e-03
   9.3687000e-03
   1.0763000e-02
   9.4628000e-03
   8.6907000e-03
   1.0095000e-02
   9.4783000e-03
   1.0289000e-02
   8.6623000e-03
   9.7512000e-03
   9.2136000e-03
   8.6650000e-03
   9.1633000e-03
   9.4633000e-03
   1.1015000e-02
   8.2966000e-03
   7.8163000e-03
   8.0814000e-03
   7.9359000e-03
   8.2822000e-03
   8.8567000e-03
   8.8277000e-03
   8.4317000e-03
   8.5335000e-03
   1.0668000e-02
   9.3445000e-03
   9.1877000e-03
   8.7870000e-03
   7.9251000e-03
   8.8633000e-03
   9.3974000e-03
   1.1404000e-02
   8.7487000e-03
   8.9971000e-03
   8.8369000e-03
   8.4892000e-03
   9.9008000e-03
   8.5392000e-03
   1.0204000e-02
   9.6684000e-03
   8.2278000e-03
   9.7121000e-03
   9.9182000e-03
   9.8099000e-03
   9.9008000e-03
   1.1482000e-02
   8.9275000e-03
   8.8448000e-03
   8.6015000e-03
   8.9734000e-03
   9.2745000e-03
   9.0405000e-03
   9.8085000e-03
   1.1215000e-02
   1.0037000e-02
   8.4571000e-03
   9.3068000e-03
   1.1011000e-02
   1.0744000e-02
   9.8420000e-03
   1.1276000e-02
   9.4488000e-03
   9.4381000e-03
   1.0196000e-02
   8.5653000e-03
   8.4578000e-03
   8.7084000e-03
   1.0374000e-02
   9.4540000e-03
   8.5028000e-03
   1.0891000e-02
   9.1727000e-03
   1.1130000e-02
   8.6815000e-03
   1.0029000e-02
   8.4411000e-03
   9.0547000e-03
   8.9390000e-03
   1.0446000e-02
   1.0901000e-02
   1.0382000e-02
   1.0011000e-02
   1.1049000e-02
   8.5371000e-03
   7.6425000e-03
   8.9035000e-03
   9.5325000e-03
   9.4577000e-03
   9.2654000e-03
   1.0346000e-02
   1.0271000e-02
   1.0565000e-02
   8.8142000e-03
   1.1352000e-02
   1.0775000e-02
   1.1379000e-02
   1.1367000e-02
   9.3372000e-03
   1.1770000e-02
   8.1297000e-03
   1.0028000e-02
   8.4819000e-03
   9.2125000e-03
   1.0142000e-02
   1.0673000e-02
   9.7100000e-03
   8.8614000e-03
   9.6106000e-03
   9.5305000e-03
   7.8463000e-03
   8.9108000e-03
   9.8539000e-03
   8.7803000e-03
   1.3543000e-02
   1.0383000e-02
   8.5209000e-03
   9.7047000e-03
   9.3748000e-03
   1.2206000e-02
   9.1443000e-03
   9.1433000e-03
   8.4489000e-03
   9.6568000e-03
   1.1324000e-02
   9.8949000e-03
   8.9829000e-03
   1.0834000e-02
   8.4351000e-03
   8.9044000e-03
   1.3565000e-02
   9.4459000e-03
   7.5363000e-03
   9.4212000e-03
   8.8108000e-03
   9.2150000e-03
   8.1065000e-03
   1.0087000e-02
   1.1324000e-02
   8.9422000e-03
   1.0485000e-02
   9.2203000e-03
   8.2035000e-03
   8.4297000e-03
   1.0183000e-02
   8.9739000e-03
   9.8161000e-03
   8.7924000e-03
   1.0257000e-02
   9.5520000e-03
   8.7865000e-03
   9.3147000e-03
   9.1867000e-03
   9.4084000e-03
   1.0328000e-02
   1.1853000e-02
   8.8262000e-03
   7.9498000e-03
   8.6949000e-03
   2.1026000e-02
   1.0302000e-02
   1.0732000e-02
   8.8381000e-03
   9.0796000e-03
   9.2931000e-03
   9.8146000e-03
   9.6441000e-03
   1.0735000e-02
   1.0570000e-02
   8.6867000e-03
   1.0082000e-02
   8.6265000e-03
   8.5447000e-03
   8.9273000e-03
   9.5087000e-03
   8.9706000e-03
   7.6995000e-03
   1.0590000e-02
   8.5673000e-03
   9.0569000e-03
   1.0739000e-02
   1.0249000e-02
   9.1885000e-03
   8.7528000e-03
   7.8024000e-03
   9.1566000e-03
   1.0858000e-02
   1.0603000e-02
   9.4457000e-03
   8.1309000e-03
   9.2081000e-03
   1.2820000e-02
   8.4694000e-03
   9.5265000e-03
   1.3150000e-02
   1.1694000e-02
   9.6238000e-03
   9.3927000e-03
   9.5439000e-03
   8.5862000e-03
   1.2101000e-02
   8.8155000e-03
   8.5061000e-03
   9.2294000e-03
   1.1506000e-02
   1.0403000e-02
   8.9688000e-03
   1.1017000e-02
   1.2972000e-02
   1.1382000e-02
   1.0331000e-02
   8.4539000e-03
   1.1270000e-02
   1.0336000e-02
   1.2418000e-02
   8.1197000e-03
   9.4287000e-03
   8.6530000e-03
   9.7836000e-03
   9.0555000e-03
   9.4044000e-03
   1.0211000e-02
   9.0013000e-03
   8.3190000e-03
   8.3111000e-03
   9.1591000e-03
   9.5460000e-03
   1.1518000e-02
   9.0414000e-03
   1.0209000e-02
   8.6608000e-03
   9.4908000e-03
   9.2604000e-03
   9.7285000e-03
   8.4460000e-03
   1.0132000e-02
   8.9602000e-03
   8.5925000e-03
   9.7249000e-03
   8.9111000e-03
   9.2953000e-03
   9.9400000e-03
   8.7903000e-03
   8.5769000e-03
   9.3153000e-03
   9.3983000e-03
   8.3868000e-03
   9.8810000e-03
   9.6068000e-03
   1.0067000e-02
   8.8044000e-03
   1.1609000e-02
   9.3424000e-03
   1.0505000e-02
   9.3046000e-03
   9.1019000e-03
   9.7524000e-03
   8.4048000e-03
   9.4631000e-03
   1.0106000e-02
   9.0518000e-03
   9.8025000e-03
   9.6577000e-03
   7.9640000e-03
   9.4656000e-03
   9.9890000e-03
   9.0087000e-03
   9.2679000e-03
   9.5116000e-03
   1.1618000e-02
   8.6813000e-03
   1.0057000e-02
   1.0796000e-02
   1.0795000e-02
   8.1094000e-03
   9.2124000e-03
   9.6820000e-03
   8.4745000e-03
   1.2633000e-02
   1.1873000e-02
   8.9930000e-03
   8.2295000e-03
   9.5547000e-03
   1.0043000e-02
   9.2659000e-03
   1.0258000e-02
   2.0356000e-02
   1.1025000e-02
   1.0842000e-02
   1.0378000e-02
   1.2480000e-02
   9.4816000e-03
   1.1928000e-02
   9.4796000e-03
   1.0840000e-02
   7.9575000e-03
   8.5703000e-03
   1.0976000e-02
   1.2338000e-02
   8.6481000e-03
   1.1369000e-02
   9.7076000e-03
   8.7143000e-03
   9.1455000e-03
   9.4252000e-03
   1.2022000e-02
   9.5809000e-03
   9.0393000e-03
   1.0773000e-02
   8.8284000e-03
   8.7307000e-03
   9.0974000e-03
   8.4822000e-03
   8.8313000e-03
   1.0134000e-02
   9.0823000e-03
   8.5929000e-03
   1.3349000e-02
   8.4975000e-03
   1.1847000e-02
   1.2141000e-02
   9.0999000e-03
   1.1308000e-02
   8.8570000e-03
   7.8152000e-03
   8.3583000e-03
   7.8068000e-03
   1.0735000e-02
   8.5617000e-03
   8.2922000e-03
   9.3858000e-03
   8.8590000e-03
   9.3303000e-03
   9.2782000e-03
   9.8246000e-03
   9.3567000e-03
   1.0657000e-02
   9.6881000e-03
   9.1757000e-03
   8.2813000e-03
   9.9239000e-03
   1.1205000e-02
   8.4197000e-03
   9.3046000e-03
   9.8221000e-03
   8.7827000e-03
   8.9299000e-03
   9.7723000e-03
   9.3327000e-03
   8.5267000e-03
   8.9899000e-03
   9.7310000e-03
   7.9387000e-03
   8.7042000e-03
   9.6244000e-03
   9.8807000e-03
   1.0062000e-02
   9.3986000e-03
   9.0736000e-03
   1.2249000e-02
   9.8213000e-03
   8.6475000e-03
   9.0209000e-03
   9.9988000e-03
   9.7455000e-03
   9.9207000e-03
   8.1530000e-03
   8.3524000e-03
   8.3833000e-03
   1.0448000e-02
   8.8030000e-03
   8.9264000e-03
   9.7804000e-03
   9.3878000e-03
   1.0581000e-02
   9.6594000e-03
   1.0123000e-02
   9.3567000e-03
   8.9325000e-03
   9.3473000e-03
   9.0306000e-03
   9.1152000e-03
   9.1719000e-03
   1.2958000e-02
   9.3295000e-03
   8.5299000e-03
   9.5357000e-03
   1.0367000e-02
   9.0432000e-03
   9.4300000e-03
   9.8351000e-03
   8.7384000e-03
   1.0834000e-02
   8.6557000e-03
   1.0456000e-02
   8.5721000e-03
   1.2529000e-02
   1.0216000e-02
   9.9272000e-03
   9.3500000e-03
   1.0550000e-02
   8.2797000e-03
   9.1082000e-03
   8.7257000e-03
   7.4327000e-03
   8.5742000e-03
   8.5956000e-03
   8.0592000e-03
   1.0527000e-02
   9.1676000e-03
   9.3407000e-03
   1.4078000e-02
   1.0440000e-02
   8.5593000e-03
   1.0570000e-02
   1.0253000e-02
   9.9045000e-03
   7.8949000e-03
   8.8069000e-03
   9.1604000e-03
   8.4161000e-03
   1.0426000e-02
   1.0191000e-02
   9.7163000e-03
   8.7228000e-03
   9.9793000e-03
   8.8763000e-03
   9.1778000e-03
   9.2121000e-03
   1.0781000e-02
   8.7118000e-03
   9.1850000e-03
   1.0675000e-02
   9.4440000e-03
   9.8426000e-03
   8.4669000e-03
   1.0296000e-02
   9.7211000e-03
   9.5030000e-03
   9.0342000e-03
   1.0788000e-02
   8.8875000e-03
   8.7736000e-03
   1.1712000e-02
   9.4518000e-03
   9.2613000e-03
   8.9123000e-03
   1.0557000e-02
   1.0001000e-02
   1.0456000e-02
   1.4585000e-02
   1.0788000e-02
   1.0722000e-02
   1.1043000e-02
   1.0292000e-02
   9.7970000e-03
   8.8117000e-03
   1.1695000e-02
   8.1244000e-03
   8.5471000e-03
   8.4771000e-03
   8.7954000e-03
   9.4548000e-03
   8.5413000e-03
   1.0535000e-02
   1.0321000e-02
   9.3849000e-03
   8.6077000e-03
   1.0208000e-02
   9.4719000e-03
   9.4258000e-03
   1.0057000e-02
   7.7340000e-03
   9.6038000e-03
   8.2952000e-03
   9.3739000e-03
   8.7037000e-03
   1.1073000e-02
   9.8171000e-03
   1.1016000e-02
   9.2678000e-03
   8.4186000e-03
   9.1216000e-03
   9.5646000e-03
   8.1689000e-03
   1.0615000e-02
   9.0009000e-03
   9.9821000e-03
   9.6425000e-03
   1.0315000e-02
   9.7902000e-03
   1.3022000e-02
   1.2697000e-02
   9.0442000e-03
   9.0815000e-03
   9.4023000e-03
   8.2611000e-03
   9.3237000e-03
   9.8532000e-03
   8.6093000e-03
   8.8205000e-03
   9.0506000e-03
   8.3822000e-03
   1.0441000e-02
   1.0014000e-02
   1.0174000e-02
   8.3600000e-03
   2.0614000e-02
   8.3955000e-03
   8.4520000e-03
   1.0398000e-02
   9.7405000e-03
   1.0745000e-02
   9.8331000e-03
   8.2414000e-03
   9.6769000e-03
   1.0484000e-02
   7.9834000e-03
   1.0423000e-02
   9.2753000e-03
   9.7956000e-03
   8.9469000e-03
   9.8823000e-03
   8.5169000e-03
   9.6271000e-03
   9.2882000e-03
   8.5231000e-03
   9.7667000e-03
   8.5907000e-03
   1.0248000e-02
   8.1944000e-03
   9.0356000e-03
   1.1477000e-02
   9.8760000e-03
   1.1208000e-02
   9.1182000e-03
   1.3112000e-02
   9.9351000e-03
   8.5782000e-03
   9.3383000e-03
   8.6637000e-03
   8.0514000e-03
   9.4399000e-03
   9.5089000e-03
   8.1661000e-03
   9.2356000e-03
   9.5655000e-03
   8.8527000e-03
   9.4670000e-03
   9.1562000e-03
   1.3086000e-02
   9.2514000e-03
   9.9369000e-03
   1.0112000e-02
   9.1092000e-03
   8.2412000e-03
   9.3295000e-03
   1.0586000e-02
   9.1777000e-03
   1.1642000e-02
   1.0057000e-02
   9.5555000e-03
   9.8393000e-03
   9.5240000e-03
   9.4964000e-03
   9.5048000e-03
   1.0067000e-02
   1.0045000e-02
   9.0710000e-03
   7.3075000e-03
   9.7613000e-03
   1.2971000e-02
   8.6639000e-03
   8.6807000e-03
   9.7901000e-03
   1.0880000e-02
   9.7626000e-03
   9.2250000e-03
   9.5230000e-03
   8.9855000e-03
   1.0569000e-02
   8.6366000e-03
   1.1657000e-02
   9.1407000e-03
   9.3956000e-03
   8.1151000e-03
   1.0216000e-02
   1.3215000e-02
   9.2400000e-03
   9.8964000e-03
   9.1943000e-03
   8.2448000e-03
   7.4687000e-03
   9.9497000e-03
   1.1059000e-02
   1.0969000e-02
   1.0257000e-02
   9.0309000e-03
   8.6471000e-03
   1.0767000e-02
   9.7273000e-03
   1.0814000e-02
   8.2586000e-03
   9.0799000e-03
   9.3543000e-03
   8.3940000e-03
   9.2482000e-03
   9.2454000e-03
   1.0123000e-02
   7.9546000e-03
   1.0409000e-02
   9.0276000e-03
   9.4707000e-03
   8.9154000e-03
   8.6024000e-03
   8.6880000e-03
   1.0096000e-02
   8.6142000e-03
   9.9270000e-03
   9.0750000e-03
   1.0929000e-02
   1.0731000e-02
   8.7836000e-03
   8.5195000e-03
   9.3146000e-03
   7.9634000e-03
   9.4062000e-03
   9.2775000e-03
   1.0479000e-02
   9.0852000e-03
   8.6848000e-03
   1.0957000e-02
   8.3667000e-03
   8.6890000e-03
   8.5719000e-03
   9.2585000e-03
   8.9252000e-03
   1.1962000e-02
   1.0022000e-02
   1.0036000e-02
   8.7255000e-03
   9.3305000e-03
   9.8194000e-03
   8.5938000e-03
   9.1939000e-03
   1.0920000e-02
   1.0191000e-02
   1.1396000e-02
   9.5324000e-03
   7.8956000e-03
   9.2067000e-03
   9.8778000e-03
   1.1805000e-02
   8.3910000e-03
   9.6824000e-03
   9.5623000e-03
   9.0178000e-03
   1.0917000e-02
   1.0118000e-02
   8.2498000e-03
   9.6800000e-03
   9.8077000e-03
   1.0084000e-02
   7.9054000e-03
   8.0007000e-03
   9.5383000e-03
   1.2535000e-02
   1.2697000e-02
   9.8691000e-03
   9.6962000e-03
   9.4415000e-03
   8.8706000e-03
   9.0291000e-03
   8.7929000e-03
   8.0574000e-03
   9.0222000e-03
   9.0447000e-03
   9.2997000e-03
   8.8226000e-03
   9.0596000e-03
   9.1758000e-03
   8.1425000e-03
   9.1088000e-03
   1.0288000e-02
   9.5797000e-03
   8.5040000e-03
   9.1340000e-03
   1.1071000e-02
   9.7763000e-03
   8.8174000e-03
   1.0559000e-02
   9.9029000e-03
   1.3801000e-02
   9.2308000e-03
   8.7069000e-03
   1.0576000e-02
   1.0353000e-02
   9.0046000e-03
   8.7382000e-03
   1.0493000e-02
   9.9394000e-03
   9.6204000e-03
   8.9559000e-03
   9.3590000e-03
   9.7716000e-03
   7.9062000e-03
   8.8147000e-03
   8.8234000e-03
   9.5159000e-03
   1.1114000e-02
   2.3623000e-02
   1.2684000e-02
   8.4258000e-03
   1.0405000e-02
   9.6894000e-03
   8.7242000e-03
   8.8759000e-03
   8.1544000e-03
   1.2117000e-02
   9.1656000e-03
   9.6212000e-03
   1.1242000e-02
   1.5673000e-02
   9.7734000e-03
   9.6483000e-03
   9.3538000e-03
   9.5454000e-03
   9.4761000e-03
   9.4295000e-03
   1.1193000e-02
   9.2019000e-03
   9.4084000e-03
   1.0140000e-02
   9.4803000e-03
   1.0137000e-02
   8.1790000e-03
   9.4375000e-03
   1.0484000e-02
   9.2258000e-03
   9.6663000e-03
   9.2291000e-03
   9.1041000e-03
   8.4053000e-03
   8.9943000e-03
   9.4576000e-03
   8.0076000e-03
   1.0118000e-02
   1.0165000e-02
   9.3406000e-03
   8.2361000e-03
   9.5071000e-03
   8.7316000e-03
   1.0447000e-02
   1.1240000e-02
   9.4031000e-03
   8.4596000e-03
   8.9724000e-03
   1.0324000e-02
   8.9238000e-03
   1.0123000e-02
   8.8257000e-03
   8.8499000e-03
   9.5433000e-03
   9.5763000e-03
   9.7699000e-03
   8.7653000e-03
   1.1565000e-02
   1.0064000e-02
   9.7947000e-03
   8.0687000e-03
   8.7498000e-03
   1.0423000e-02
   9.0567000e-03
   1.0090000e-02
   1.0657000e-02
   9.9557000e-03
   8.4557000e-03
   8.9091000e-03
   7.6895000e-03
   9.0818000e-03
   1.0698000e-02
   9.7960000e-03
   8.6463000e-03
   1.0347000e-02
   9.6484000e-03
   1.1413000e-02
   1.0301000e-02
   9.5170000e-03
   9.0581000e-03
   1.4385000e-02
   8.9235000e-03
   9.6597000e-03
   8.5387000e-03
   8.7924000e-03
   8.7120000e-03
   1.1021000e-02
   9.8608000e-03
   9.7159000e-03
   1.1022000e-02
   9.6783000e-03
   2.2220000e-02
   9.1515000e-03
   1.0916000e-02
   9.0680000e-03
   9.6360000e-03
   1.0662000e-02
   9.4861000e-03
   8.7757000e-03
   8.6408000e-03
   1.3089000e-02
   9.8759000e-03
   1.3267000e-02
   9.7605000e-03
   9.5380000e-03
   1.0143000e-02
   8.7622000e-03
   1.0456000e-02
   9.5324000e-03
   1.1978000e-02
   9.9370000e-03
   1.1506000e-02
   8.3498000e-03
   1.0845000e-02
   9.3196000e-03
   1.0237000e-02
   7.7799000e-03
   9.4117000e-03
   8.5823000e-03
   8.4814000e-03
   1.0333000e-02
   9.2897000e-03
   9.5922000e-03
   8.8796000e-03
   1.0854000e-02
   8.3333000e-03
   9.9400000e-03
   1.0205000e-02
   9.4242000e-03
   1.0473000e-02
   1.1924000e-02
   1.0376000e-02
   1.0129000e-02
   9.5534000e-03
   8.7339000e-03
   8.0511000e-03
   8.7736000e-03
   1.0371000e-02
   8.4753000e-03
   1.0389000e-02
   9.3830000e-03
   1.0211000e-02
   9.0675000e-03
   9.1331000e-03
   8.2567000e-03
   9.4585000e-03
   9.2626000e-03
   9.0487000e-03
   1.2242000e-02
   1.1168000e-02
   1.0123000e-02
   9.5582000e-03
   1.0565000e-02
   8.3684000e-03
   9.6806000e-03
   9.0210000e-03
   1.0052000e-02
   9.7433000e-03
   8.5749000e-03
   9.1340000e-03
   1.0648000e-02
   9.5103000e-03
   1.1859000e-02
   1.0420000e-02
   1.0925000e-02
   8.6154000e-03
   8.8826000e-03
   9.0626000e-03
   1.0180000e-02
   8.8660000e-03
   8.1935000e-03
   1.0184000e-02
   9.1900000e-03
   1.1204000e-02
   8.3419000e-03
   1.0294000e-02
   1.0017000e-02
   1.0089000e-02
   9.6899000e-03
   1.1331000e-02
   1.2077000e-02
   9.4484000e-03
   8.7602000e-03
   9.3594000e-03
   7.4820000e-03
   9.9575000e-03
   9.8051000e-03
   9.2553000e-03
   7.9839000e-03
   1.0402000e-02
   7.9719000e-03
   9.3784000e-03
   1.3267000e-02
   8.6158000e-03
   9.9344000e-03
   9.9644000e-03
   1.1737000e-02
   9.3568000e-03
   8.9004000e-03
   1.2697000e-02
   9.8796000e-03
   9.4183000e-03
   9.0790000e-03
   1.0732000e-02
   1.0600000e-02
   9.5974000e-03
   9.2099000e-03
   1.0332000e-02
   8.7689000e-03
   8.0718000e-03
   1.0141000e-02
   9.2104000e-03
   8.4238000e-03
   1.0521000e-02
   8.6408000e-03
   1.0359000e-02
   9.1907000e-03
   9.1013000e-03
   9.0301000e-03
   8.2188000e-03
   1.3663000e-02
   1.1164000e-02
   1.0284000e-02
   9.7602000e-03
   1.1371000e-02
   8.6902000e-03
   9.2252000e-03
   9.7864000e-03
   9.7642000e-03
   9.4955000e-03
   7.5475000e-03
   1.0174000e-02
   8.2807000e-03
   8.8355000e-03
   9.4109000e-03
   8.5977000e-03
   9.5584000e-03
   9.1464000e-03
   1.2965000e-02
   7.4702000e-03
   1.0386000e-02
   1.0572000e-02
   8.1802000e-03
   9.1809000e-03
   8.2326000e-03
   9.4914000e-03
   1.0638000e-02
   2.0095000e-02
   9.7168000e-03
   8.9120000e-03
   1.0150000e-02
   1.0560000e-02
   9.3228000e-03
   9.0728000e-03
   9.8384000e-03
   9.2159000e-03
   1.0338000e-02
   1.1530000e-02
   1.0268000e-02
   8.4061000e-03
   1.0383000e-02
   1.0245000e-02
   9.2636000e-03
   9.5952000e-03
   1.1001000e-02
   1.0667000e-02
   9.4231000e-03
   8.7661000e-03
   9.0125000e-03
   1.0249000e-02
   1.0033000e-02
   1.0806000e-02
   9.8804000e-03
   8.7162000e-03
   1.0060000e-02
   8.1643000e-03
   9.0989000e-03
   9.6442000e-03
   8.9572000e-03
   1.2707000e-02
   8.7310000e-03
   9.5419000e-03
   9.1449000e-03
   1.0066000e-02
   8.4078000e-03
   1.1150000e-02
   9.7737000e-03
   9.1306000e-03
   8.8367000e-03
   1.0379000e-02
   8.6446000e-03
   1.0785000e-02
   1.0563000e-02
   1.0305000e-02
   1.2292000e-02
   7.8046000e-03
   9.1972000e-03
   8.2753000e-03
   9.5146000e-03
   9.2845000e-03
   8.1782000e-03
   1.0037000e-02
   8.9965000e-03
   9.5625000e-03
   9.8666000e-03
   8.8954000e-03
   8.2094000e-03
   1.0545000e-02
   8.0077000e-03
   9.6406000e-03
   1.0425000e-02
   1.0407000e-02
   1.0481000e-02
   9.7145000e-03
   8.6890000e-03
   1.1350000e-02
   1.0201000e-02
   1.1544000e-02
   1.0301000e-02
   9.3885000e-03
   9.4059000e-03
   8.8418000e-03
   1.2617000e-02
   9.6714000e-03
   1.1803000e-02
   1.0361000e-02
   9.3651000e-03
   9.0944000e-03
   9.3157000e-03
   9.6175000e-03
   8.1854000e-03
   7.7897000e-03
   1.0038000e-02
   9.4905000e-03
   9.0707000e-03
   1.1101000e-02
   9.2648000e-03
   9.6723000e-03
   1.0984000e-02
   9.5775000e-03
   1.0363000e-02
   1.0365000e-02
   7.6658000e-03
   9.1835000e-03
   8.8157000e-03
   1.0575000e-02
   1.2364000e-02
   8.7364000e-03
   9.6189000e-03
   9.9018000e-03
   8.8518000e-03
   1.1873000e-02
   9.5385000e-03
   1.0316000e-02
   9.4809000e-03
   8.1409000e-03
   8.9753000e-03
   1.2685000e-02
   1.5640000e-02
   1.0233000e-02
   1.0553000e-02
   9.2653000e-03
   1.0381000e-02
   8.3293000e-03
   7.9353000e-03
   9.8338000e-03
   8.0382000e-03
   9.4497000e-03
   9.8299000e-03
   1.0764000e-02
   9.0295000e-03
   1.1223000e-02
   1.0044000e-02
   1.3904000e-02
   8.1367000e-03
   9.9165000e-03
   9.3593000e-03
   9.5255000e-03
   1.1347000e-02
   1.0973000e-02
   8.5288000e-03
   1.0162000e-02
   1.0956000e-02
   1.0655000e-02
   7.8568000e-03
   8.9695000e-03
   9.0838000e-03
   7.9848000e-03
   9.4546000e-03
   1.0064000e-02
   1.3930000e-02
   8.5452000e-03
   8.8052000e-03
   1.1712000e-02
   1.1259000e-02
   8.8912000e-03
   8.5453000e-03
   8.3159000e-03
   1.3475000e-02
   1.2112000e-02
   9.4318000e-03
   9.0258000e-03
   9.0217000e-03
   1.1185000e-02
   1.0545000e-02
   1.1593000e-02
   9.6905000e-03
   8.7452000e-03
   8.7913000e-03
   9.7335000e-03
   8.1927000e-03
   9.2799000e-03
   9.1523000e-03
   9.6142000e-03
   9.6787000e-03
   9.3300000e-03
   8.6442000e-03
   1.2324000e-02
   1.0106000e-02
   1.2163000e-02
   1.0247000e-02
   8.7761000e-03
   9.3136000e-03
   9.1473000e-03
   9.4318000e-03
   1.3828000e-02
   1.2909000e-02
   1.0128000e-02
   1.0366000e-02
   8.6723000e-03
   1.0811000e-02
   9.6205000e-03
   8.7934000e-03
   9.8909000e-03
   9.8372000e-03
   1.1101000e-02
   1.0777000e-02
   1.0125000e-02
   7.9582000e-03
   8.5601000e-03
   1.0092000e-02
   9.7235000e-03
   8.5929000e-03
   8.8733000e-03
   9.3192000e-03
   9.1215000e-03
   1.1418000e-02
   1.1253000e-02
   1.0910000e-02
   9.8643000e-03
   9.4255000e-03
   1.0503000e-02
   9.8590000e-03
   1.0369000e-02
   7.9202000e-03
   8.1465000e-03
   8.8281000e-03
   1.0242000e-02
   9.5232000e-03
   8.9505000e-03
   9.0548000e-03
   9.2780000e-03
   8.0823000e-03
   1.0285000e-02
   1.0410000e-02
   9.8009000e-03
   9.2853000e-03
   9.0081000e-03
   1.0238000e-02
   1.0159000e-02
   9.9621000e-03
   8.9990000e-03
   8.7721000e-03
   9.6338000e-03
   1.0899000e-02
   8.1073000e-03
   9.8202000e-03
   1.0189000e-02
   1.0891000e-02
   8.6496000e-03
   7.7185000e-03
   1.1434000e-02
   9.7592000e-03
   8.4519000e-03
   1.0908000e-02
   9.1533000e-03
   9.0347000e-03
   1.0799000e-02
   8.8900000e-03
   9.4204000e-03
   1.7960000e-02
   1.0993000e-02
   1.0568000e-02
   9.5740000e-03
   8.3188000e-03
   1.0005000e-02
   8.2781000e-03
   9.4295000e-03
   1.0528000e-02
   9.1847000e-03
   9.4072000e-03
   8.6600000e-03
   9.1376000e-03
   1.0150000e-02
   1.0758000e-02
   9.0852000e-03
   9.5154000e-03
   1.0289000e-02
   1.0645000e-02
   9.1784000e-03
   9.5107000e-03
   8.4786000e-03
   9.4744000e-03
   8.3342000e-03
   2.0082000e-02
   8.7076000e-03
   8.7897000e-03
   8.9946000e-03
   8.5404000e-03
   1.0299000e-02
   1.0210000e-02
   8.2629000e-03
   1.0023000e-02
   1.1041000e-02
   9.3463000e-03
   1.0553000e-02
   9.1512000e-03
   9.9788000e-03
   9.0448000e-03
   9.6952000e-03
   8.4149000e-03
   8.5239000e-03
   9.0511000e-03
   9.3958000e-03
   1.0980000e-02
   9.6403000e-03
   1.0921000e-02
   1.2927000e-02
   1.1359000e-02
   9.3792000e-03
   9.9890000e-03
   9.3913000e-03
   8.4173000e-03
   8.6002000e-03
   9.3271000e-03
   9.8570000e-03
   8.4909000e-03
   8.5547000e-03
   9.8726000e-03
   9.1701000e-03
   8.9872000e-03
   8.8880000e-03
   1.0056000e-02
   1.2034000e-02
   1.0423000e-02
   9.4534000e-03
   9.5486000e-03
   9.0278000e-03
   8.9194000e-03
   1.0065000e-02
   1.0846000e-02
   1.2418000e-02
   1.1250000e-02
   8.9462000e-03
   7.4685000e-03
   1.0434000e-02
   8.0676000e-03
   1.0159000e-02
   9.7556000e-03
   8.6973000e-03
   9.1641000e-03
   1.0694000e-02
   8.8876000e-03
   1.0973000e-02
   9.4832000e-03
   8.1947000e-03
   2.5129000e-02
   1.0374000e-02
   8.2854000e-03
   9.2135000e-03
   9.8634000e-03
   9.3046000e-03
   8.9805000e-03
   9.0831000e-03
   1.0755000e-02
   1.0820000e-02
   8.2052000e-03
   8.8331000e-03
   9.0747000e-03
   1.3977000e-02
   9.8453000e-03
   1.0969000e-02
   1.0209000e-02
   8.9076000e-03
   8.9227000e-03
   1.0103000e-02
   8.6750000e-03
   9.3091000e-03
   8.6534000e-03
   9.7077000e-03
   1.4178000e-02
   1.0021000e-02
   8.7949000e-03
   1.0294000e-02
   9.0411000e-03
   9.4856000e-03
   8.4656000e-03
   9.3778000e-03
   9.5783000e-03
   2.0507000e-02
   9.1955000e-03
   1.1958000e-02
   8.3615000e-03
   8.9503000e-03
   1.0148000e-02
   8.9979000e-03
   1.0346000e-02
   8.1600000e-03
   8.6032000e-03
   9.9651000e-03
   8.9106000e-03
   1.0609000e-02
   8.2115000e-03
   1.1417000e-02
   9.3284000e-03
   8.7442000e-03
   9.7833000e-03
   9.1207000e-03
   1.0969000e-02
   9.0321000e-03
   1.0980000e-02
   8.6649000e-03
   8.3239000e-03
   1.1553000e-02
   8.8454000e-03
   1.0178000e-02
   9.2526000e-03
   1.1088000e-02
   9.2760000e-03
   1.1425000e-02
   1.5895000e-02
   9.5969000e-03
   8.6851000e-03
   1.5676000e-02
   9.1310000e-03
   8.3530000e-03
   1.1586000e-02
   9.2296000e-03
   1.0871000e-02
   9.6151000e-03
   1.0976000e-02
   8.5551000e-03
   1.0230000e-02
   1.1438000e-02
   9.5334000e-03
   9.4758000e-03
   8.6801000e-03
   9.2727000e-03
   7.5970000e-03
   9.5458000e-03
   8.5888000e-03
   9.0480000e-03
   1.0133000e-02
   9.5961000e-03
   8.9801000e-03
   8.0546000e-03
   8.1317000e-03
   8.2293000e-03
   9.9099000e-03
   1.2238000e-02
   9.5759000e-03
   8.8517000e-03
   9.1869000e-03
   1.0500000e-02
   1.0067000e-02
   1.0725000e-02
   8.6684000e-03
   9.2004000e-03
   1.1439000e-02
   1.0359000e-02
   1.9102000e-02
   9.0599000e-03
   1.0065000e-02
   1.1477000e-02
   1.1354000e-02
   9.4606000e-03
   9.2890000e-03
   8.8645000e-03
   9.0416000e-03
   9.1752000e-03
   8.1360000e-03
   1.1357000e-02
   8.9408000e-03
   1.0854000e-02
   1.1071000e-02
   1.0555000e-02
   7.9266000e-03
   1.2642000e-02
   8.0529000e-03
   9.7300000e-03
   9.2833000e-03
   9.5673000e-03
   9.5675000e-03
   9.8257000e-03
   9.8781000e-03
   1.0876000e-02
   9.7063000e-03
   9.0382000e-03
   1.3825000e-02
   1.1152000e-02
   9.2630000e-03
   9.5249000e-03
   9.5197000e-03
   8.8177000e-03
   7.7969000e-03
   8.8891000e-03
   1.2811000e-02
   9.5378000e-03
   8.9422000e-03
   1.2648000e-02
   7.8946000e-03
   9.9482000e-03
   8.5737000e-03
   9.1710000e-03
   9.9880000e-03
   9.3490000e-03
   9.4830000e-03
   8.4634000e-03
   1.0250000e-02
   1.0685000e-02
   1.0527000e-02
   9.7711000e-03
   1.1175000e-02
   9.5691000e-03
   9.3446000e-03
   7.8951000e-03
   8.3970000e-03
   9.3996000e-03
   8.6741000e-03
   7.9796000e-03
   1.0026000e-02
   7.8983000e-03
   9.2419000e-03
   9.2421000e-03
   9.5655000e-03
   1.0184000e-02
   1.0733000e-02
   9.7119000e-03
   1.0035000e-02
   9.1469000e-03
   9.0532000e-03
   9.3242000e-03
   1.0084000e-02
   1.0670000e-02
   9.5337000e-03
   1.0222000e-02
   8.0766000e-03
   9.4455000e-03
   9.5149000e-03
   9.6611000e-03
   9.3755000e-03
   7.9179000e-03
   1.0663000e-02
   8.6832000e-03
   1.0527000e-02
   1.0846000e-02
   9.2607000e-03
   1.0322000e-02
   9.3821000e-03
   1.0781000e-02
   1.0525000e-02
   9.1523000e-03
   8.8599000e-03
   9.1249000e-03
   9.5065000e-03
   9.6506000e-03
   9.7968000e-03
   9.7928000e-03
   1.2711000e-02
   1.0581000e-02
   8.7512000e-03
   8.7013000e-03
   7.7370000e-03
   1.0980000e-02
   1.1368000e-02
   9.2125000e-03
   8.9965000e-03
   9.5041000e-03
   9.6963000e-03
   8.1286000e-03
   1.1502000e-02
   9.2038000e-03
   8.4807000e-03
   1.0037000e-02
   1.2039000e-02
   9.7547000e-03
   1.1038000e-02
   1.0068000e-02
   8.7284000e-03
   1.1012000e-02
   1.1112000e-02
   1.0238000e-02
   7.8880000e-03
   8.8948000e-03
   9.7989000e-03
   1.1287000e-02
   7.9093000e-03
   9.1499000e-03
   8.6564000e-03
   1.1030000e-02
   9.3461000e-03
   1.0042000e-02
   8.3344000e-03
   9.1260000e-03
   9.1692000e-03
   9.7872000e-03
   9.0713000e-03
   8.5946000e-03
   8.5209000e-03
   1.9441000e-02
   8.5893000e-03
   9.8611000e-03
   9.0709000e-03
   9.5035000e-03
   8.6025000e-03
   9.1433000e-03
   8.9107000e-03
   1.1280000e-02
   9.4069000e-03
   9.7646000e-03
   9.5788000e-03
   8.9683000e-03
   9.0631000e-03
   8.9360000e-03
   8.1190000e-03
   1.1052000e-02
   8.2963000e-03
   1.1590000e-02
   1.3557000e-02
   9.4479000e-03
   9.8133000e-03
   1.0217000e-02
   8.6193000e-03
   9.0236000e-03
   9.7902000e-03
   9.8936000e-03
   1.0997000e-02
   9.9973000e-03
   9.9445000e-03
   8.8421000e-03
   8.1775000e-03
   9.2812000e-03
   8.4987000e-03
   9.0875000e-03
   1.0501000e-02
   8.7940000e-03
   8.7374000e-03
   8.5855000e-03
   9.6281000e-03
   8.3292000e-03
   1.1330000e-02
   9.2405000e-03
   1.0258000e-02
   9.4863000e-03
   9.3256000e-03
   8.8567000e-03
   7.9487000e-03
   9.8502000e-03
   8.8803000e-03
   8.9236000e-03
   9.8907000e-03
   7.9928000e-03
   9.5651000e-03
   7.9600000e-03
   9.8388000e-03
   8.9292000e-03
   9.1591000e-03
   9.3720000e-03
   1.1914000e-02
   1.0049000e-02
   8.6113000e-03
   9.0222000e-03
   1.0444000e-02
   9.1913000e-03
   1.3527000e-02
   1.0439000e-02
   8.0778000e-03
   1.0421000e-02
   1.0870000e-02
   7.8529000e-03
   8.6958000e-03
   1.2099000e-02
   9.7214000e-03
   8.7719000e-03
   1.0777000e-02
   9.2579000e-03
   8.9685000e-03
   9.7560000e-03
   9.3192000e-03
   1.2683000e-02
   8.8569000e-03
   9.3218000e-03
   1.0129000e-02
   1.1160000e-02
   1.0363000e-02
   1.0041000e-02
   9.8385000e-03
   1.1219000e-02
   1.0307000e-02
   7.8590000e-03
   9.5806000e-03
   8.9790000e-03
   8.7806000e-03
   9.2497000e-03
   9.3945000e-03
   8.7314000e-03
   9.1621000e-03
   8.5298000e-03
   9.2036000e-03
   9.7130000e-03
   8.7736000e-03
   1.0033000e-02
   9.0578000e-03
   9.5392000e-03
   1.0454000e-02
   8.7430000e-03
   1.1912000e-02
   1.1392000e-02
   9.5120000e-03
   9.4861000e-03
   9.7762000e-03
   1.0072000e-02
   1.0350000e-02
   1.5269000e-02
   9.9816000e-03
   8.0379000e-03
   1.0481000e-02
   1.0462000e-02
   9.6433000e-03
   8.7232000e-03
   9.3622000e-03
   9.4566000e-03
   9.0671000e-03
   1.0360000e-02
   9.1647000e-03
   9.2513000e-03
   9.5604000e-03
   9.6034000e-03
   1.0469000e-02
   8.5452000e-03
   8.9949000e-03
   8.5339000e-03
   8.4493000e-03
   9.9628000e-03
   9.8923000e-03
   8.4425000e-03
   1.1159000e-02
   8.4949000e-03
   9.5022000e-03
   8.7961000e-03
   1.0126000e-02
   8.4319000e-03
   9.0100000e-03
   9.9144000e-03
   1.1310000e-02
   1.1142000e-02
   9.3524000e-03
   8.7263000e-03
   1.0592000e-02
   1.0071000e-02
   1.1979000e-02
   1.0288000e-02
   9.7265000e-03
   7.7301000e-03
   8.5990000e-03
   1.0229000e-02
   1.2938000e-02
   8.7433000e-03
   9.8077000e-03
   1.0195000e-02
   1.0122000e-02
   1.0756000e-02
   8.6841000e-03
   8.5802000e-03
   8.3351000e-03
   9.6061000e-03
   9.3539000e-03
   8.7528000e-03
   1.0065000e-02
   8.9159000e-03
   1.2450000e-02
   8.5734000e-03
   1.1160000e-02
   8.3196000e-03
   9.1507000e-03
   1.2198000e-02
   7.6422000e-03
   1.1012000e-02
   1.1139000e-02
   1.0642000e-02
   8.7447000e-03
   1.0144000e-02
   9.0647000e-03
   1.0973000e-02
   9.0173000e-03
   9.7573000e-03
   1.0962000e-02
   9.2703000e-03
   9.6050000e-03
   8.4782000e-03
   1.0090000e-02
   9.3960000e-03
   1.1146000e-02
   9.2121000e-03
   1.0097000e-02
   8.7244000e-03
   1.1395000e-02
   9.0763000e-03
   1.4482000e-02
   9.0784000e-03
   1.0267000e-02
   9.4672000e-03
   1.1137000e-02
   8.7694000e-03
   8.8845000e-03
   9.7662000e-03
   1.0415000e-02
   7.8637000e-03
   9.0721000e-03
   1.0110000e-02
   8.8822000e-03
   9.9283000e-03
   8.3433000e-03
   9.0425000e-03
   9.3026000e-03
   9.3083000e-03
   9.8578000e-03
   1.0129000e-02
   8.9779000e-03
   1.0217000e-02
   8.2762000e-03
   9.7764000e-03
   8.3042000e-03
   1.0023000e-02
   9.0871000e-03
   1.0171000e-02
   9.5776000e-03
   9.1748000e-03
   8.9754000e-03
   9.3450000e-03
   7.9294000e-03
   8.2024000e-03
   1.0640000e-02
   9.7601000e-03
   8.7930000e-03
   8.9121000e-03
   9.1071000e-03
   8.6557000e-03
   1.0848000e-02
   9.2005000e-03
   1.0988000e-02
   8.3605000e-03
   8.7821000e-03
   8.7738000e-03
   1.0747000e-02
   9.4666000e-03
   8.1829000e-03
   1.0026000e-02
   8.9824000e-03
   1.1997000e-02
   8.1526000e-03
   1.1296000e-02
   1.0071000e-02
   1.3990000e-02
   9.7667000e-03
   1.1668000e-02
   9.1715000e-03
   1.0126000e-02
   9.4086000e-03
   1.1068000e-02
   1.0452000e-02
   1.1291000e-02
   9.0524000e-03
   9.4296000e-03
   9.0290000e-03
   8.0646000e-03
   1.2114000e-02
   9.8416000e-03
   1.0959000e-02
   9.1349000e-03
   9.5155000e-03
   9.6446000e-03
   8.7131000e-03
   9.7707000e-03
   9.4773000e-03
   9.9048000e-03
   1.1488000e-02
   1.2134000e-02
   8.5135000e-03
   1.0146000e-02
   9.3689000e-03
   9.3554000e-03
   1.0077000e-02
   9.5657000e-03
   1.1697000e-02
   9.3178000e-03
   8.0878000e-03
   1.0178000e-02
   1.0936000e-02
   9.8843000e-03
   8.2468000e-03
   8.5951000e-03
   1.2315000e-02
   1.0472000e-02
   9.9093000e-03
   8.6544000e-03
   1.0838000e-02
   8.1813000e-03
   8.6385000e-03
   1.0778000e-02
   8.9408000e-03
   9.2745000e-03
   9.8716000e-03
   1.0828000e-02
   1.0212000e-02
   8.1316000e-03
   8.6895000e-03
   2.0440000e-02
   9.6786000e-03
   1.0899000e-02
   1.0291000e-02
   1.1951000e-02
   1.0121000e-02
   9.7453000e-03
   8.4776000e-03
   1.0597000e-02
   9.3104000e-03
   1.0754000e-02
   9.0162000e-03
   1.0770000e-02
   1.0252000e-02
   9.5895000e-03
   1.0426000e-02
   8.6107000e-03
   9.6658000e-03
   8.5867000e-03
   9.8364000e-03
   9.2257000e-03
   1.0383000e-02
   9.7109000e-03
   1.0053000e-02
   9.0054000e-03
   1.0031000e-02
   8.6817000e-03
   8.6940000e-03
   9.4326000e-03
   9.1287000e-03
   9.4346000e-03
   1.0031000e-02
   1.0812000e-02
   8.1455000e-03
   1.0505000e-02
   7.8392000e-03
   1.1122000e-02
   9.9950000e-03
   9.3302000e-03
   9.1931000e-03
   8.3492000e-03
   9.6959000e-03
   1.2363000e-02
   9.8004000e-03
   8.9773000e-03
   8.2675000e-03
   9.7337000e-03
   1.1342000e-02
   1.0275000e-02
   1.0243000e-02
   1.4121000e-02
   8.7736000e-03
   8.9601000e-03
   1.0447000e-02
   1.0440000e-02
   8.7555000e-03
   9.4972000e-03
   8.7111000e-03
   9.0355000e-03
   9.9756000e-03
   9.2730000e-03
   8.1874000e-03
   1.0734000e-02
   7.9673000e-03
   1.0559000e-02
   8.3610000e-03
   8.6910000e-03
   9.1373000e-03
   1.2282000e-02
   8.4225000e-03
   1.0309000e-02
   1.0772000e-02
   9.3806000e-03
   9.8981000e-03
   8.7865000e-03
   1.0287000e-02
   8.6922000e-03
   1.0859000e-02
   9.8045000e-03
   1.0354000e-02
   8.4626000e-03
   9.6918000e-03
   9.9124000e-03
   8.3599000e-03
   9.1546000e-03
   1.0444000e-02
   8.4792000e-03
   9.4782000e-03
   8.8311000e-03
   1.0289000e-02
   9.1331000e-03
   8.5185000e-03
   8.3965000e-03
   8.6969000e-03
   8.7429000e-03
   9.5412000e-03
   8.8605000e-03
   9.2462000e-03
   8.6032000e-03
   9.2482000e-03
   9.3417000e-03
   9.6584000e-03
   9.1576000e-03
   8.9699000e-03
   8.6421000e-03
   1.3021000e-02
   1.1307000e-02
   8.1412000e-03
   1.2542000e-02
   9.5249000e-03
   8.5137000e-03
   9.6726000e-03
   9.5559000e-03
   1.0336000e-02
   9.2290000e-03
   1.0619000e-02
   1.2144000e-02
   9.6028000e-03
   8.8568000e-03
   8.3257000e-03
   9.7318000e-03
   1.0521000e-02
   8.4358000e-03
   7.6514000e-03
   8.3345000e-03
   1.0464000e-02
   8.4968000e-03
   8.9374000e-03
   1.1143000e-02
   1.0067000e-02
   1.2823000e-02
   1.1812000e-02
   9.2499000e-03
   9.0858000e-03
   9.4092000e-03
   9.0468000e-03
   9.9000000e-03
   9.7379000e-03
   8.4225000e-03
   9.5963000e-03
   1.5732000e-02
   9.8402000e-03
   1.0488000e-02
   9.3596000e-03
   8.9807000e-03
   9.6433000e-03
   9.3073000e-03
   9.4092000e-03
   9.0189000e-03
   9.9773000e-03
   8.4130000e-03
   9.8909000e-03
   1.0346000e-02
   9.8788000e-03
   1.1586000e-02
   1.2305000e-02
   9.7643000e-03
   1.1064000e-02
   8.5017000e-03
   9.0222000e-03
   9.9512000e-03
   1.1161000e-02
   8.8395000e-03
   9.9222000e-03
   1.0298000e-02
   9.6553000e-03
   9.7335000e-03
   1.3081000e-02
   9.0419000e-03
   8.5380000e-03
   9.2825000e-03
   7.8811000e-03
   2.0627000e-02
   9.2630000e-03
   8.1162000e-03
   8.8211000e-03
   8.1330000e-03
   1.0471000e-02
   9.6217000e-03
   1.0436000e-02
   9.4987000e-03
   1.0192000e-02
   9.5784000e-03
   9.6194000e-03
   9.4538000e-03
   9.5184000e-03
   8.5659000e-03
   8.3932000e-03
   1.0320000e-02
   1.0039000e-02
   9.1375000e-03
   1.0793000e-02
   8.2642000e-03
   8.3137000e-03
   1.0864000e-02
   9.8367000e-03
   8.5547000e-03
   8.9237000e-03
   1.4762000e-02
   9.0156000e-03
   7.8689000e-03
   9.1681000e-03
   9.5231000e-03
   1.0894000e-02
   9.6573000e-03
   1.0414000e-02
   1.2000000e-02
   1.1326000e-02
   8.8837000e-03
   9.1224000e-03
   9.3783000e-03
   7.6004000e-03
   1.0225000e-02
   9.2596000e-03
   1.0832000e-02
   9.1194000e-03
   1.0463000e-02
   1.0314000e-02
   1.3813000e-02
   9.0273000e-03
   8.8160000e-03
   7.7267000e-03
   9.4508000e-03
   8.2254000e-03
   9.0506000e-03
   1.0657000e-02
   9.0808000e-03
   8.9600000e-03
   9.6353000e-03
   8.8958000e-03
   7.7147000e-03
   9.6301000e-03
   1.1507000e-02
   1.1543000e-02
   1.0905000e-02
   9.4705000e-03
   9.6466000e-03
   9.5877000e-03
   9.3216000e-03
   8.7299000e-03
   8.6961000e-03
   9.5449000e-03
   8.9402000e-03
   1.2190000e-02
   8.6238000e-03
   1.1581000e-02
   7.7759000e-03
   1.1557000e-02
   8.4526000e-03
   9.0155000e-03
   1.0232000e-02
   1.1025000e-02
   9.3907000e-03
   1.0423000e-02
   9.9043000e-03
   9.4645000e-03
   8.6385000e-03
   9.3079000e-03
   9.1487000e-03
   1.1787000e-02
   1.0195000e-02
   1.0134000e-02
   7.7496000e-03
   8.4592000e-03
   9.0375000e-03
   1.0052000e-02
   1.0059000e-02
   1.0180000e-02
   9.3648000e-03
   1.0643000e-02
   8.9851000e-03
   1.0244000e-02
   9.3485000e-03
   8.6597000e-03
   9.4209000e-03
   1.0785000e-02
   9.6981000e-03
   8.4557000e-03
   9.6936000e-03
   1.9338000e-02
   1.0001000e-02
   8.6389000e-03
   1.1665000e-02
   1.0503000e-02
   1.3712000e-02
   1.0360000e-02
   9.1100000e-03
   9.8410000e-03
   8.3032000e-03
   8.6733000e-03
   9.8633000e-03
   9.2231000e-03
   1.1280000e-02
   1.0013000e-02
   1.1777000e-02
   1.0016000e-02
   8.8374000e-03
   9.5856000e-03
   1.0168000e-02
   9.7476000e-03
   8.9799000e-03
   1.0686000e-02
   1.2185000e-02
   9.2125000e-03
   1.1688000e-02
   8.1436000e-03
   9.7456000e-03
   8.4501000e-03
   9.1848000e-03
   9.9048000e-03
   8.1850000e-03
   9.0030000e-03
   1.1024000e-02
   1.0342000e-02
   9.7031000e-03
   7.9151000e-03
   1.0089000e-02
   1.2169000e-02
   9.1275000e-03
   9.8836000e-03
   8.6638000e-03
   9.1635000e-03
   9.6009000e-03
   1.0710000e-02
   1.0424000e-02
   1.2708000e-02
   8.8217000e-03
   9.7191000e-03
   1.1068000e-02
   1.0604000e-02
   7.9747000e-03
   9.0639000e-03
   1.1419000e-02
   1.0649000e-02
   8.8430000e-03
   1.0015000e-02
   9.5984000e-03
   8.0550000e-03
   8.8948000e-03
   8.3174000e-03
   9.4911000e-03
   9.4593000e-03
   8.5375000e-03
   1.0797000e-02
   1.1805000e-02
   7.8899000e-03
   1.3790000e-02
   1.3651000e-02
   8.4451000e-03
   8.8563000e-03
   9.8828000e-03
   9.2190000e-03
   8.3989000e-03
   9.8663000e-03
   8.6794000e-03
   1.1010000e-02
   8.6823000e-03
   1.0136000e-02
   1.0459000e-02
   1.0087000e-02
   1.0617000e-02
   9.4486000e-03
   1.0252000e-02
   1.3798000e-02
   9.1329000e-03
   9.7324000e-03
   8.6163000e-03
   8.5587000e-03
   1.0578000e-02
   9.3240000e-03
   8.6771000e-03
   1.1575000e-02
   9.2998000e-03
   9.8458000e-03
   9.1519000e-03
   8.8786000e-03
   9.2251000e-03
   1.1876000e-02
   9.0730000e-03
   8.4870000e-03
   1.0613000e-02
   1.1018000e-02
   9.0068000e-03
   1.0389000e-02
   8.8043000e-03
   9.3740000e-03
   9.8010000e-03
   9.6247000e-03
   1.0157000e-02
   8.7357000e-03
   9.4571000e-03
   9.8565000e-03
   8.3541000e-03
   8.8192000e-03
   8.5683000e-03
   8.8083000e-03
   1.2993000e-02
   9.7756000e-03
   1.0779000e-02
   1.1748000e-02
   9.3682000e-03
   1.1675000e-02
   8.9022000e-03
   1.1992000e-02
   8.9245000e-03
   1.1896000e-02
   9.0194000e-03
   9.0316000e-03
   1.0336000e-02
   2.1409000e-02
   1.0065000e-02
   1.2296000e-02
   9.9797000e-03
   1.2426000e-02
   1.1073000e-02
   9.5286000e-03
   9.2668000e-03
   9.6883000e-03
   7.9496000e-03
   1.2577000e-02
   9.1567000e-03
   9.5732000e-03
   8.9724000e-03
   8.7651000e-03
   9.9810000e-03
   1.0610000e-02
   1.0230000e-02
   7.8741000e-03
   9.7122000e-03
   8.7812000e-03
   8.5639000e-03
   1.0424000e-02
   8.0495000e-03
   1.0396000e-02
   1.0051000e-02
   8.8753000e-03
   1.0449000e-02
   9.9114000e-03
   9.6029000e-03
   9.8851000e-03
   1.0080000e-02
   9.9320000e-03
   1.0795000e-02
   9.2399000e-03
   9.1997000e-03
   9.6898000e-03
   9.9520000e-03
   1.0975000e-02
   9.1865000e-03
   1.0701000e-02
   8.6921000e-03
   8.1911000e-03
   9.0031000e-03
   8.0177000e-03
   9.2435000e-03
   9.1680000e-03
   9.0509000e-03
   9.5814000e-03
   1.0314000e-02
   8.7604000e-03
   9.6446000e-03
   8.4428000e-03
   9.2559000e-03
   1.1775000e-02
   7.9543000e-03
   8.5924000e-03
   1.0754000e-02
   9.4873000e-03
   1.1045000e-02
   1.0966000e-02
   8.7896000e-03
   9.5950000e-03
   8.9161000e-03
   1.0549000e-02
   9.2495000e-03
   9.4463000e-03
   8.7234000e-03
   8.2663000e-03
   1.1100000e-02
   1.1257000e-02
   8.8727000e-03
   8.6486000e-03
   7.8939000e-03
   9.4219000e-03
   9.2351000e-03
   9.6666000e-03
   8.4283000e-03
   1.0758000e-02
   8.8308000e-03
   9.8389000e-03
   8.6147000e-03
   8.0691000e-03
   1.0084000e-02
   8.9859000e-03
   1.9577000e-02
   9.1368000e-03
   1.0370000e-02
   1.0273000e-02
   8.1393000e-03
   1.0213000e-02
   1.0245000e-02
   9.3655000e-03
   1.0054000e-02
   8.8511000e-03
   9.7298000e-03
   9.1255000e-03
   9.3874000e-03
   8.2920000e-03
   9.4126000e-03
   1.2029000e-02
   1.0399000e-02
   8.7035000e-03
   9.7463000e-03
   8.7141000e-03
   1.0616000e-02
   1.0056000e-02
   7.9499000e-03
   8.9257000e-03
   1.0530000e-02
   9.5882000e-03
   8.7636000e-03
   8.3923000e-03
   9.9166000e-03
   9.4999000e-03
   1.2601000e-02
   8.5557000e-03
   9.0593000e-03
   8.2629000e-03
   8.2125000e-03
   8.6596000e-03
   8.4967000e-03
   8.3777000e-03
   1.0409000e-02
   9.6337000e-03
   1.0669000e-02
   9.1170000e-03
   1.0825000e-02
   8.7622000e-03
   1.0450000e-02
   9.5560000e-03
   9.7351000e-03
   2.1732000e-02
   9.7761000e-03
   1.0043000e-02
   8.9212000e-03
   1.2850000e-02
   1.0942000e-02
   1.1039000e-02
   8.9242000e-03
   1.1278000e-02
   1.2653000e-02
   8.7669000e-03
   8.5807000e-03
   8.5809000e-03
   9.0824000e-03
   1.0368000e-02
   1.1178000e-02
   9.9111000e-03
   8.3622000e-03
   8.9539000e-03
   1.0290000e-02
   8.0849000e-03
   9.3615000e-03
   8.7756000e-03
   1.0431000e-02
   9.8820000e-03
   8.8360000e-03
   9.9906000e-03
   9.0604000e-03
   9.4420000e-03
   9.9936000e-03
   9.7399000e-03
   8.0619000e-03
   8.4236000e-03
   7.4672000e-03
   1.0891000e-02
   8.5459000e-03
   8.6212000e-03
   9.5273000e-03
   8.9025000e-03
   8.1930000e-03
   1.1241000e-02
   9.8119000e-03
   1.1623000e-02
   9.4193000e-03
   8.5911000e-03
   9.8670000e-03
   2.2608000e-02
   1.1364000e-02
   9.7520000e-03
   8.7198000e-03
   1.1559000e-02
   1.1637000e-02
   9.4704000e-03
   9.1841000e-03
   8.6313000e-03
   8.1875000e-03
   9.0112000e-03
   1.4672000e-02
   9.7368000e-03
   9.1327000e-03
   1.0081000e-02
   8.8176000e-03
   8.6598000e-03
   1.0281000e-02
   8.8141000e-03
   9.3881000e-03
   9.6541000e-03
   1.0154000e-02
   8.3361000e-03
   8.0208000e-03
   9.7499000e-03
   9.3729000e-03
   9.0348000e-03
   9.6833000e-03
   8.0265000e-03
   8.7565000e-03
   9.0651000e-03
   9.8404000e-03
   9.7047000e-03
   9.7436000e-03
   9.5738000e-03
   1.1098000e-02
   8.3933000e-03
   1.2044000e-02
   1.0262000e-02
   1.0353000e-02
   1.0275000e-02
   9.0675000e-03
   8.8562000e-03
   1.0588000e-02
   9.3872000e-03
   9.4402000e-03
   9.3618000e-03
   1.3721000e-02
   1.0261000e-02
   1.0114000e-02
   1.1723000e-02
   1.0113000e-02
   9.9545000e-03
   9.5067000e-03
   9.0274000e-03
   1.0568000e-02
   8.5644000e-03
   1.2596000e-02
   1.1065000e-02
   9.2424000e-03
   9.6603000e-03
   1.0822000e-02
   1.2244000e-02
   9.6719000e-03
   1.0452000e-02
   1.0781000e-02
   1.0888000e-02
   1.0926000e-02
   8.2414000e-03
   8.9578000e-03
   1.0191000e-02
   1.0459000e-02
   9.7706000e-03
   9.8646000e-03
   9.4487000e-03
   7.7392000e-03
   9.0161000e-03
   1.4211000e-02
   8.9295000e-03
   9.3382000e-03
   1.2705000e-02
   8.8371000e-03
   1.1548000e-02
   9.0154000e-03
   8.4121000e-03
   8.8759000e-03
   9.3211000e-03
   9.1411000e-03
   9.5567000e-03
   9.3642000e-03
   9.1088000e-03
   9.5250000e-03
   9.5649000e-03
   9.9722000e-03
   8.1902000e-03
   1.3709000e-02
   9.2435000e-03
   1.0003000e-02
   9.5028000e-03
   1.0099000e-02
   9.7550000e-03
   1.0238000e-02
   8.8819000e-03
   1.0220000e-02
   9.9132000e-03
   9.6629000e-03
   9.9328000e-03
   1.0706000e-02
   9.4226000e-03
   9.6593000e-03
   9.9671000e-03
   8.6075000e-03
   8.2854000e-03
   1.0327000e-02
   8.7549000e-03
   1.0185000e-02
   8.5379000e-03
   7.7478000e-03
   1.1031000e-02
   9.6153000e-03
   9.7927000e-03
   1.1528000e-02
   9.0429000e-03
   8.8003000e-03
   8.1798000e-03
   1.0592000e-02
   1.1787000e-02
   1.0856000e-02
   7.6304000e-03
   8.5297000e-03
   9.1509000e-03
   1.1360000e-02
   1.0072000e-02
   9.0625000e-03
   9.1745000e-03
   9.5267000e-03
   9.2306000e-03
   1.0280000e-02
   1.0447000e-02
   1.0100000e-02
   8.4835000e-03
   2.1452000e-02
   8.7206000e-03
   9.5365000e-03
   9.5252000e-03
   9.3628000e-03
   9.2774000e-03
   1.0790000e-02
   9.5754000e-03
   8.5043000e-03
   9.8972000e-03
   1.2290000e-02
   7.6206000e-03
   1.0867000e-02
   9.3006000e-03
   8.4584000e-03
   9.8424000e-03
   9.8486000e-03
   9.1121000e-03
   9.1452000e-03
   1.0376000e-02
   1.0428000e-02
   8.5687000e-03
   8.8672000e-03
   1.1357000e-02
   8.3598000e-03
   9.6117000e-03
   9.3127000e-03
   8.3916000e-03
   9.9486000e-03
   9.7084000e-03
   9.7913000e-03
   1.0896000e-02
   9.6792000e-03
   8.6081000e-03
   1.0548000e-02
   1.0192000e-02
   1.0227000e-02
   8.5731000e-03
   8.2821000e-03
   9.2089000e-03
   1.0722000e-02
   9.7224000e-03
   1.0428000e-02
   8.4697000e-03
   9.0687000e-03
   1.0503000e-02
   1.2166000e-02
   8.2319000e-03
   8.8972000e-03
   9.0584000e-03
   9.4013000e-03
   8.3187000e-03
   9.1618000e-03
   8.9206000e-03
   8.6356000e-03
   1.0362000e-02
   8.2122000e-03
   9.0750000e-03
   8.6448000e-03
   9.4692000e-03
   9.1384000e-03
   9.0084000e-03
   9.0974000e-03
   1.1953000e-02
   9.3506000e-03
   1.0882000e-02
   8.8699000e-03
   1.1645000e-02
   1.1004000e-02
   9.7685000e-03
   1.0454000e-02
   8.7688000e-03
   1.0359000e-02
   1.2108000e-02
   1.1371000e-02
   8.8995000e-03
   8.7678000e-03
   9.4640000e-03
   9.9017000e-03
   1.0191000e-02
   9.1118000e-03
   1.0678000e-02
   8.3942000e-03
   9.3472000e-03
   1.0287000e-02
   1.2033000e-02
   9.2453000e-03
   9.3864000e-03
   9.7337000e-03
   9.3337000e-03
   1.1293000e-02
   8.7642000e-03
   1.2936000e-02
   1.0530000e-02
   9.3905000e-03
   8.5963000e-03
   9.0981000e-03
   1.9822000e-02
   1.1632000e-02
   1.2160000e-02
   1.1160000e-02
   9.1281000e-03
   8.3294000e-03
   9.4301000e-03
   9.0465000e-03
   9.5225000e-03
   9.1820000e-03
   8.9744000e-03
   9.8403000e-03
   9.8796000e-03
   8.9159000e-03
   9.8521000e-03
   1.0441000e-02
   1.0099000e-02
   1.1566000e-02
   9.2226000e-03
   8.5912000e-03
   1.0117000e-02
   9.6908000e-03
   9.9418000e-03
   8.6472000e-03
   9.8795000e-03
   8.9511000e-03
   1.0498000e-02
   9.3980000e-03
   8.8121000e-03
   1.3865000e-02
   9.1348000e-03
   1.1916000e-02
   1.1619000e-02
   8.1043000e-03
   9.9151000e-03
   9.6312000e-03
   8.8834000e-03
   1.0536000e-02
   9.8724000e-03
   9.4571000e-03
   1.0567000e-02
   9.1664000e-03
   8.5755000e-03
   9.5100000e-03
   9.5857000e-03
   1.2583000e-02
   8.4733000e-03
   2.3153000e-02
   1.0259000e-02
   9.7439000e-03
   9.1192000e-03
   9.0125000e-03
   9.8793000e-03
   8.1681000e-03
   9.6957000e-03
   1.0259000e-02
   9.1064000e-03
   9.3532000e-03
   1.1450000e-02
   8.9809000e-03
   8.4380000e-03
   9.1049000e-03
   1.0122000e-02
   1.0606000e-02
   7.9891000e-03
   9.6339000e-03
   8.8232000e-03
   9.0048000e-03
   8.5160000e-03
   9.2477000e-03
   1.0950000e-02
   8.9942000e-03
   9.0416000e-03
   1.9394000e-02
   9.4240000e-03
   1.0209000e-02
   9.1346000e-03
   8.6383000e-03
   1.0029000e-02
   9.3434000e-03
   1.0415000e-02
   1.0266000e-02
   1.0061000e-02
   1.0450000e-02
   1.0158000e-02
   8.6873000e-03
   9.2640000e-03
   8.7651000e-03
   8.1242000e-03
   8.4821000e-03
   1.0875000e-02
   1.1552000e-02
   8.7231000e-03
   1.0825000e-02
   8.9829000e-03
   9.4757000e-03
   8.5563000e-03
   9.5888000e-03
   9.0746000e-03
   9.1821000e-03
   1.0813000e-02
   9.1376000e-03
   1.1220000e-02
   8.8431000e-03
   8.3415000e-03
   9.6193000e-03
   9.2522000e-03
   1.0157000e-02
   1.2211000e-02
   9.7070000e-03
   1.1147000e-02
   8.6420000e-03
   9.5367000e-03
   9.5457000e-03
   7.0703000e-03
   8.6451000e-03
   8.4741000e-03
   1.0397000e-02
   1.3153000e-02
   1.0087000e-02
   8.7217000e-03
   7.9883000e-03
   9.8684000e-03
   1.0117000e-02
   9.7747000e-03
   7.8700000e-03
   1.0866000e-02
   9.9194000e-03
   1.0134000e-02
   1.4055000e-02
   8.5597000e-03
   1.1208000e-02
   9.3724000e-03
   7.9464000e-03
   8.6434000e-03
   1.2188000e-02
   1.0464000e-02
   9.3843000e-03
   8.6003000e-03
   1.1554000e-02
   9.0192000e-03
   9.7839000e-03
   9.3843000e-03
   9.0422000e-03
   9.5199000e-03
   9.8692000e-03
   9.2786000e-03
   1.1892000e-02
   1.0524000e-02
   9.7060000e-03
   9.5683000e-03
   9.1294000e-03
   8.9271000e-03
   8.7058000e-03
   9.2226000e-03
   1.0594000e-02
   9.5849000e-03
   8.7064000e-03
   8.2716000e-03
   1.0649000e-02
   9.8229000e-03
   1.0490000e-02
   9.4939000e-03
   1.0941000e-02
   1.1713000e-02
   9.8806000e-03
   9.7733000e-03
   1.1837000e-02
   7.6886000e-03
   9.8927000e-03
   8.7417000e-03
   9.3930000e-03
   1.1314000e-02
   1.0349000e-02
   8.6517000e-03
   8.1979000e-03
   1.2246000e-02
   9.7887000e-03
   1.1303000e-02
   9.0803000e-03
   1.1414000e-02
   1.0603000e-02
   8.9591000e-03
   1.1205000e-02
   1.0782000e-02
   8.0068000e-03
   1.0060000e-02
   1.0506000e-02
   9.8811000e-03
   1.1801000e-02
   8.7797000e-03
   7.2498000e-03
   9.3934000e-03
   8.7857000e-03
   1.0535000e-02
   1.1174000e-02
   8.6174000e-03
   1.1127000e-02
   9.9035000e-03
   1.2122000e-02
   8.6601000e-03
   9.2276000e-03
   2.0038000e-02
   9.9877000e-03
   9.6582000e-03
   8.7345000e-03
   1.3859000e-02
   9.5134000e-03
   8.2733000e-03
   1.1725000e-02
   1.0448000e-02
   1.2407000e-02
   9.2285000e-03
   8.9213000e-03
   9.4239000e-03
   9.9817000e-03
   9.2139000e-03
   7.9729000e-03
   1.0260000e-02
   9.5137000e-03
   1.0247000e-02
   8.9231000e-03
   1.0351000e-02
   7.7307000e-03
   1.0414000e-02
   9.5289000e-03
   9.9073000e-03
   9.9727000e-03
   1.3074000e-02
   1.0721000e-02
   9.1815000e-03
   9.7635000e-03
   8.2454000e-03
   8.2473000e-03
   9.0619000e-03
   9.3131000e-03
   1.0871000e-02
   9.4951000e-03
   9.6630000e-03
   9.2962000e-03
   8.8345000e-03
   9.6546000e-03
   8.0639000e-03
   9.0238000e-03
   7.9334000e-03
   7.7771000e-03
   1.0397000e-02
   1.1069000e-02
   8.0937000e-03
   1.0225000e-02
   9.3035000e-03
   8.3200000e-03
   8.4511000e-03
   1.0962000e-02
   9.5308000e-03
   9.2193000e-03
   1.0127000e-02
   9.5219000e-03
   9.9781000e-03
   1.0805000e-02
   9.6212000e-03
   1.1895000e-02
   2.1216000e-02
   8.4212000e-03
   1.0594000e-02
   1.1065000e-02
   9.1519000e-03
   8.8694000e-03
   8.3540000e-03
   9.6342000e-03
   8.6163000e-03
   8.5973000e-03
   8.5838000e-03
   9.7252000e-03
   1.0011000e-02
   1.2251000e-02
   1.1109000e-02
   9.3666000e-03
   8.7955000e-03
   1.0508000e-02
   1.0723000e-02
   8.8807000e-03
   9.6584000e-03
   1.0309000e-02
   8.9566000e-03
   1.0646000e-02
   8.5397000e-03
   8.3981000e-03
   8.9687000e-03
   1.0730000e-02
   1.1086000e-02
   9.3109000e-03
   8.2706000e-03
   1.0677000e-02
   1.1013000e-02
   8.4069000e-03
   8.7525000e-03
   1.1008000e-02
   8.0768000e-03
   9.1549000e-03
   1.0313000e-02
   1.0074000e-02
   8.5923000e-03
   8.1317000e-03
   1.2553000e-02
   9.3302000e-03
   8.8192000e-03
   8.1687000e-03
   9.8947000e-03
   8.6793000e-03
   9.4052000e-03
   8.1071000e-03
   8.2966000e-03
   9.4700000e-03
   8.2310000e-03
   7.9860000e-03
   8.7556000e-03
   1.0261000e-02
   7.9795000e-03
   1.0626000e-02
   9.2260000e-03
   9.0869000e-03
   8.9280000e-03
   1.0633000e-02
   9.1880000e-03
   8.6970000e-03
   2.3437000e-02
   9.6315000e-03
   7.9804000e-03
   8.4841000e-03
   1.0027000e-02
   9.0486000e-03
   9.8015000e-03
   1.0296000e-02
   9.7325000e-03
   2.2163000e-02
   9.4656000e-03
   9.1317000e-03
   1.1716000e-02
   8.8102000e-03
   8.9262000e-03
   8.9346000e-03
   1.0821000e-02
   8.7263000e-03
   1.1204000e-02
   9.0353000e-03
   1.0336000e-02
   8.7890000e-03
   1.0662000e-02
   1.0368000e-02
   1.2623000e-02
   1.0829000e-02
   9.9604000e-03
   8.6254000e-03
   9.3130000e-03
   9.3226000e-03
   9.4921000e-03
   8.3684000e-03
   8.2789000e-03
   8.9622000e-03
   9.2121000e-03
   9.6957000e-03
   9.7242000e-03
   1.0214000e-02
   1.0656000e-02
   9.2804000e-03
   8.0019000e-03
   1.0099000e-02
   8.9295000e-03
   2.1303000e-02
   1.0683000e-02
   8.8608000e-03
   9.2434000e-03
   1.0852000e-02
   8.6119000e-03
   1.1094000e-02
   9.3994000e-03
   1.2228000e-02
   1.2806000e-02
   9.0522000e-03
   8.4676000e-03
   1.0653000e-02
   1.0997000e-02
   1.0509000e-02
   9.6409000e-03
   9.1924000e-03
   8.7422000e-03
   9.6470000e-03
   9.7826000e-03
   9.6847000e-03
   1.0687000e-02
   8.6682000e-03
   8.3826000e-03
   8.6211000e-03
   1.0075000e-02
   1.1087000e-02
   8.9620000e-03
   1.0433000e-02
   1.0591000e-02
   8.5668000e-03
   9.8892000e-03
   1.5514000e-02
   9.8727000e-03
   9.4689000e-03
   2.0303000e-02
   1.1462000e-02
   8.4409000e-03
   8.4144000e-03
   9.0936000e-03
   1.0597000e-02
   1.1132000e-02
   1.0753000e-02
   1.0034000e-02
   9.9442000e-03
   9.7750000e-03
   1.0179000e-02
   9.7583000e-03
   9.7775000e-03
   8.9567000e-03
   9.6219000e-03
   1.0230000e-02
   1.0541000e-02
   2.3531000e-02
   8.7954000e-03
   1.0543000e-02
   1.0550000e-02
   9.5246000e-03
   9.7209000e-03
   8.8961000e-03
   1.0272000e-02
   9.8922000e-03
   1.0988000e-02
   8.6421000e-03
   9.5207000e-03
   1.0391000e-02
   1.1714000e-02
   9.4252000e-03
   9.5901000e-03
   8.9042000e-03
   9.8268000e-03
   8.7027000e-03
   1.1469000e-02
   9.2702000e-03
   8.6750000e-03
   9.1002000e-03
   8.6299000e-03
   1.0027000e-02
   9.4138000e-03
   9.5114000e-03
   9.8891000e-03
   9.9305000e-03
   9.5996000e-03
   1.0876000e-02
   8.6381000e-03
   1.2916000e-02
   1.1996000e-02
   1.2440000e-02
   1.0478000e-02
   1.1444000e-02
   1.2342000e-02
   8.8685000e-03
   8.7523000e-03
   9.0999000e-03
   1.0519000e-02
   9.0015000e-03
   1.1138000e-02
   1.0449000e-02
   8.8986000e-03
   9.3925000e-03
   9.0832000e-03
   9.0223000e-03
   1.0365000e-02
   9.7260000e-03
   1.0656000e-02
   9.8133000e-03
   9.5913000e-03
   9.4252000e-03
   1.0982000e-02
   1.2711000e-02
   7.8904000e-03
   1.3815000e-02
   9.1676000e-03
   1.0820000e-02
   8.0431000e-03
   2.2526000e-02
   1.0781000e-02
   1.0495000e-02
   8.9568000e-03
   8.4237000e-03
   1.1720000e-02
   1.1009000e-02
   9.0027000e-03
   1.0147000e-02
   9.8007000e-03
   8.5125000e-03
   9.2190000e-03
   8.4719000e-03
   1.0424000e-02
   9.1902000e-03
   9.5774000e-03
   1.0573000e-02
   9.1985000e-03
   9.4760000e-03
   9.4166000e-03
   9.4061000e-03
   9.1020000e-03
   2.0782000e-02
   9.3830000e-03
   9.6895000e-03
   1.0153000e-02
   8.6723000e-03
   1.2278000e-02
   9.5718000e-03
   1.0463000e-02
   9.3210000e-03
   1.0326000e-02
   8.9143000e-03
   1.5278000e-02
   8.8045000e-03
   7.9011000e-03
   9.6280000e-03
   9.0886000e-03
   8.8866000e-03
   1.0936000e-02
   1.0104000e-02
   1.0283000e-02
   8.1303000e-03
   1.0359000e-02
   9.8857000e-03
   8.3135000e-03
   8.3950000e-03
   1.0811000e-02
   9.5480000e-03
   1.1349000e-02
   8.5134000e-03
   9.7737000e-03
   8.2347000e-03
   8.6677000e-03
   8.1769000e-03
   9.3833000e-03
   1.0242000e-02
   9.1582000e-03
   9.4322000e-03
   1.4247000e-02
   8.2049000e-03
   1.0577000e-02
   8.6809000e-03
   8.9876000e-03
   9.5567000e-03
   1.0300000e-02
   8.9157000e-03
   9.2612000e-03
   9.4218000e-03
   8.8101000e-03
   9.1074000e-03
   1.0238000e-02
   9.5273000e-03
   9.7816000e-03
   8.9196000e-03
   9.7670000e-03
   9.2471000e-03
   1.1348000e-02
   1.1914000e-02
   9.5702000e-03
   9.8833000e-03
   9.7483000e-03
   9.2644000e-03
   9.8949000e-03
   1.0540000e-02
   1.0026000e-02
   1.0147000e-02
   1.0985000e-02
   1.0490000e-02
   1.2769000e-02
   1.0281000e-02
   8.9375000e-03
   9.0198000e-03
   9.0580000e-03
   1.0824000e-02
   9.2101000e-03
   9.9682000e-03
   1.0759000e-02
   7.9041000e-03
   9.1813000e-03
   9.7179000e-03
   9.0985000e-03
   8.3237000e-03
   1.0627000e-02
   9.6504000e-03
   1.0933000e-02
   1.0975000e-02
   1.0556000e-02
   8.8723000e-03
   1.0596000e-02
   9.7655000e-03
   9.4022000e-03
   1.0419000e-02
   9.5617000e-03
   9.3253000e-03
   1.1352000e-02
   1.0506000e-02
   9.8367000e-03
   1.0875000e-02
   8.1740000e-03
   9.4710000e-03
   9.4099000e-03
   9.8037000e-03
   1.0373000e-02
   8.8868000e-03
   8.6180000e-03
   9.7539000e-03
   7.7759000e-03
   1.1043000e-02
   9.6285000e-03
   9.5924000e-03
   8.2565000e-03
   8.1365000e-03
   9.0026000e-03
   1.1754000e-02
   8.3066000e-03
   1.1181000e-02
   1.9008000e-02
   1.0882000e-02
   9.2739000e-03
   9.4984000e-03
   8.6392000e-03
   1.0670000e-02
   9.6511000e-03
   9.3880000e-03
   8.7277000e-03
   8.6109000e-03
   1.0244000e-02
   8.9595000e-03
   1.0446000e-02
   9.5913000e-03
   8.7411000e-03
   8.1805000e-03
   8.6126000e-03
   8.7714000e-03
   8.2807000e-03
   8.6112000e-03
   1.0738000e-02
   9.1708000e-03
   9.6507000e-03
   1.0149000e-02
   2.8160000e-02
   1.1579000e-02
   9.8633000e-03
   1.1035000e-02
   1.1350000e-02
   1.0696000e-02
   1.0691000e-02
   9.9590000e-03
   9.3354000e-03
   8.6506000e-03
   9.9897000e-03
   9.0135000e-03
   9.7476000e-03
   9.4841000e-03
   9.1859000e-03
   8.9855000e-03
   1.1260000e-02
   1.0430000e-02
   9.0787000e-03
   9.4493000e-03
   1.0063000e-02
   1.0511000e-02
   9.1479000e-03
   8.7936000e-03
   8.5741000e-03
   1.0167000e-02
   1.1094000e-02
   9.0098000e-03
   8.3592000e-03
   9.4391000e-03
   9.6448000e-03
   1.1285000e-02
   9.9437000e-03
   7.8958000e-03
   8.4908000e-03
   1.2792000e-02
   1.2573000e-02
   1.0130000e-02
   9.7061000e-03
   9.9514000e-03
   8.4336000e-03
   1.0547000e-02
   1.3426000e-02
   1.0614000e-02
   9.5381000e-03
   1.1097000e-02
   1.0633000e-02
   9.2630000e-03
   1.0200000e-02
   9.5160000e-03
   1.1427000e-02
   8.7674000e-03
   9.5732000e-03
   1.0535000e-02
   9.0688000e-03
   9.9354000e-03
   8.1125000e-03
   9.3907000e-03
   8.7511000e-03
   1.0488000e-02
   9.0874000e-03
   9.7689000e-03
   8.8844000e-03
   9.3588000e-03
   1.0225000e-02
   9.4201000e-03
   8.5916000e-03
   9.1122000e-03
   9.5831000e-03
   8.6852000e-03
   1.1621000e-02
   7.9803000e-03
   8.9530000e-03
   8.2805000e-03
   8.8980000e-03
   9.0923000e-03
   8.7103000e-03
   1.3650000e-02
   9.7778000e-03
   9.2093000e-03
   1.0200000e-02
   9.6372000e-03
   7.4062000e-03
   1.1289000e-02
   9.2698000e-03
   1.1544000e-02
   8.5702000e-03
   9.2650000e-03
   8.2277000e-03
   1.0641000e-02
   1.1353000e-02
   9.0698000e-03
   9.7526000e-03
   1.3398000e-02
   9.9500000e-03
   9.8365000e-03
   9.4955000e-03
   1.0044000e-02
   9.3054000e-03
   9.4182000e-03
   1.0445000e-02
   8.7674000e-03
   9.6079000e-03
   1.0260000e-02
   1.4900000e-02
   9.6634000e-03
   9.6338000e-03
   9.5054000e-03
   9.5916000e-03
   9.4626000e-03
   9.6692000e-03
   8.8055000e-03
   1.2803000e-02
   1.0549000e-02
   9.0069000e-03
   8.9595000e-03
   9.4161000e-03
   1.2742000e-02
   8.8814000e-03
   9.2331000e-03
   9.5932000e-03
   8.7916000e-03
   9.8645000e-03
   9.2779000e-03
   1.0130000e-02
   1.1935000e-02
   9.7870000e-03
   9.1942000e-03
   1.0843000e-02
   9.1325000e-03
   1.0355000e-02
   1.0182000e-02
   9.4797000e-03
   9.1687000e-03
   1.0890000e-02
   1.1687000e-02
   1.0537000e-02
   8.4980000e-03
   8.6064000e-03
   8.9173000e-03
   1.1354000e-02
   8.3868000e-03
   8.8124000e-03
   8.9828000e-03
   8.9574000e-03
   1.1793000e-02
   1.1969000e-02
   1.1769000e-02
   1.0595000e-02
   9.9241000e-03
   8.5289000e-03
   9.2574000e-03
   9.6982000e-03
   8.8538000e-03
   9.3127000e-03
   1.0106000e-02
   8.2904000e-03
   9.2023000e-03
   9.2187000e-03
   9.6540000e-03
   9.6789000e-03
   1.3280000e-02
   8.5877000e-03
   8.2336000e-03
   1.1034000e-02
   1.0120000e-02
   8.3558000e-03
   8.5701000e-03
   9.8940000e-03
   1.1294000e-02
   9.3204000e-03
   1.0667000e-02
   8.9436000e-03
   9.6624000e-03
   1.1717000e-02
   1.0580000e-02
   1.0509000e-02
   1.2181000e-02
   1.3313000e-02
   8.8051000e-03
   9.6332000e-03
   8.8875000e-03
   9.3641000e-03
   1.0405000e-02
   9.1062000e-03
   9.8032000e-03
   8.8977000e-03
   9.9914000e-03
   9.6650000e-03
   8.1845000e-03
   1.1012000e-02
   9.5156000e-03
   8.3885000e-03
   8.1886000e-03
   9.2543000e-03
   9.2632000e-03
   9.6442000e-03
   1.0337000e-02
   8.7032000e-03
   9.1552000e-03
   8.7926000e-03
   9.4822000e-03
   9.0359000e-03
   8.0805000e-03
   9.4978000e-03
   1.0463000e-02
   8.9171000e-03
   9.8298000e-03
   1.3800000e-02
   8.1908000e-03
   1.0192000e-02
   8.9011000e-03
   9.6470000e-03
   8.6408000e-03
   9.2924000e-03
   1.0971000e-02
   1.0612000e-02
   1.0108000e-02
   1.0011000e-02
   9.2493000e-03
   8.6519000e-03
   9.3964000e-03
   1.1159000e-02
   8.7664000e-03
   1.0793000e-02
   9.2951000e-03
   1.1196000e-02
   9.6763000e-03
   9.8610000e-03
   8.6526000e-03
   1.0845000e-02
   1.0023000e-02
   9.2698000e-03
   9.7948000e-03
   8.2898000e-03
   8.5476000e-03
   8.2263000e-03
   9.9452000e-03
   8.8354000e-03
   1.2471000e-02
   9.0524000e-03
   1.0451000e-02
   1.0063000e-02
   8.1776000e-03
   8.5640000e-03
   1.0250000e-02
   8.4677000e-03
   9.6374000e-03
   1.0061000e-02
   8.7395000e-03
   8.8881000e-03
   8.6249000e-03
   9.4680000e-03
   1.1380000e-02
   1.0273000e-02
   9.7126000e-03
   1.0331000e-02
   9.7573000e-03
   9.9164000e-03
   8.4467000e-03
   9.7413000e-03
   1.0923000e-02
   1.1069000e-02
   7.6722000e-03
   1.0622000e-02
   9.9883000e-03
   8.1434000e-03
   1.1120000e-02
   9.0004000e-03
   1.2517000e-02
   8.8782000e-03
   8.7466000e-03
   1.0835000e-02
   8.4264000e-03
   9.6397000e-03
   1.1086000e-02
   9.1146000e-03
   8.3069000e-03
   9.3898000e-03
   9.6168000e-03
   9.7906000e-03
   1.1613000e-02
   9.6384000e-03
   9.1674000e-03
   9.8064000e-03
   9.1587000e-03
   9.9483000e-03
   8.5196000e-03
   1.0136000e-02
   9.5979000e-03
   1.3561000e-02
   9.0912000e-03
   8.1492000e-03
   1.0721000e-02
   8.4099000e-03
   9.3434000e-03
   8.4856000e-03
   7.7118000e-03
   9.6710000e-03
   9.1618000e-03
   9.7602000e-03
   1.4762000e-02
   1.4513000e-02
   9.0325000e-03
   8.6454000e-03
   9.5767000e-03
   1.0590000e-02
   8.9537000e-03
   9.8546000e-03
   8.4202000e-03
   1.0108000e-02
   1.0291000e-02
   1.0508000e-02
   9.0624000e-03
   8.1553000e-03
   9.2469000e-03
   9.9529000e-03
   8.2808000e-03
   9.0277000e-03
   9.0097000e-03
   9.6192000e-03
   1.0096000e-02
   1.2038000e-02
   1.1088000e-02
   8.1806000e-03
   1.0439000e-02
   1.1491000e-02
   1.0015000e-02
   8.8137000e-03
   9.2012000e-03
   9.9008000e-03
   8.6264000e-03
   7.9858000e-03
   7.8093000e-03
   8.9672000e-03
   1.0608000e-02
   9.0854000e-03
   9.8179000e-03
   7.9782000e-03
   9.9110000e-03
   1.0570000e-02
   1.0828000e-02
   8.6893000e-03
   1.0087000e-02
   8.8773000e-03
   1.0166000e-02
   8.4485000e-03
   8.8933000e-03
   1.0142000e-02
   9.4848000e-03
   8.8147000e-03
   1.0202000e-02
   9.0127000e-03
   9.0260000e-03
   1.0952000e-02
   8.8257000e-03
   1.4192000e-02
   9.0109000e-03
   1.0840000e-02
   9.3142000e-03
   9.1980000e-03
   1.1189000e-02
   1.1099000e-02
   9.2111000e-03
   9.9266000e-03
   7.8062000e-03
   9.3716000e-03
   9.3361000e-03
   9.2768000e-03
   1.0660000e-02
   9.1111000e-03
   8.9967000e-03
   9.0041000e-03
   9.5579000e-03
   7.8405000e-03
   9.5001000e-03
   9.3679000e-03
   9.3237000e-03
   8.4710000e-03
   9.4147000e-03
   8.9131000e-03
   2.1483000e-02
   1.1155000e-02
   1.1117000e-02
   9.7213000e-03
   1.1888000e-02
   9.5956000e-03
   8.7506000e-03
   9.0693000e-03
   8.6493000e-03
   9.9425000e-03
   9.9295000e-03
   8.3161000e-03
   1.0621000e-02
   9.3762000e-03
   1.1872000e-02
   1.1109000e-02
   1.0645000e-02
   1.0451000e-02
   9.7814000e-03
   8.4772000e-03
   1.0629000e-02
   9.7509000e-03
   1.4959000e-02
   8.9859000e-03
   9.2434000e-03
   1.0197000e-02
   1.4731000e-02
   1.0137000e-02
   1.0103000e-02
   8.3166000e-03
   9.6609000e-03
   9.7291000e-03
   8.2294000e-03
   1.0717000e-02
   9.0853000e-03
   1.0306000e-02
   1.0450000e-02
   9.0494000e-03
   7.7290000e-03
   1.8481000e-02
   1.0807000e-02
   1.0863000e-02
   8.2974000e-03
   8.5238000e-03
   1.0166000e-02
   1.1518000e-02
   8.9797000e-03
   8.4194000e-03
   9.8923000e-03
   7.8502000e-03
   9.5120000e-03
   1.0517000e-02
   9.3845000e-03
   8.0296000e-03
   8.2992000e-03
   1.2792000e-02
   1.0649000e-02
   9.3699000e-03
   9.0248000e-03
   1.0796000e-02
   8.6532000e-03
   9.0793000e-03
   1.0286000e-02
   9.2020000e-03
   8.0432000e-03
   8.1395000e-03
   8.3452000e-03
   9.7262000e-03
   1.1094000e-02
   1.0637000e-02
   9.0005000e-03
   8.9227000e-03
   1.0269000e-02
   8.9782000e-03
   1.0982000e-02
   9.6870000e-03
   1.0608000e-02
   8.2006000e-03
   9.8318000e-03
   9.8824000e-03
   1.1094000e-02
   9.5713000e-03
   1.0576000e-02
   9.4462000e-03
   9.9857000e-03
   1.0041000e-02
   9.8397000e-03
   1.0560000e-02
   8.7034000e-03
   9.2066000e-03
   1.0636000e-02
   8.8979000e-03
   1.0614000e-02
   9.1270000e-03
   9.7019000e-03
   1.0511000e-02
   1.2798000e-02
   7.9845000e-03
   9.3043000e-03
   8.8497000e-03
   9.8712000e-03
   9.3425000e-03
   9.4221000e-03
   8.4141000e-03
   1.0453000e-02
   1.0239000e-02
   9.4534000e-03
   1.0424000e-02
   8.9700000e-03
   1.1519000e-02
   8.6869000e-03
   7.8418000e-03
   1.0337000e-02
   8.7848000e-03
   1.4383000e-02
   1.0339000e-02
   1.0678000e-02
   1.1211000e-02
   8.6791000e-03
   8.9625000e-03
   9.5083000e-03
   1.1187000e-02
   1.2743000e-02
   9.6706000e-03
   1.1155000e-02
   1.3513000e-02
   8.4233000e-03
   9.4130000e-03
   9.6614000e-03
   1.0679000e-02
   1.1231000e-02
   2.1001000e-02
   8.0628000e-03
   8.9451000e-03
   9.6412000e-03
   9.6001000e-03
   1.0054000e-02
   9.7648000e-03
   9.1020000e-03
   1.1714000e-02
   9.1780000e-03
   8.5196000e-03
   1.0433000e-02
   8.8557000e-03
   9.4380000e-03
   1.0981000e-02
   9.8355000e-03
   1.1188000e-02
   9.2399000e-03
   8.2951000e-03
   1.1404000e-02
   9.3486000e-03
   9.6638000e-03
   9.9641000e-03
   9.9506000e-03
   1.2110000e-02
   8.9302000e-03
   9.7864000e-03
   8.6481000e-03
   9.4544000e-03
   1.0494000e-02
   8.6198000e-03
   8.1393000e-03
   9.9721000e-03
   9.4946000e-03
   1.0816000e-02
   2.2882000e-02
   8.5718000e-03
   1.0142000e-02
   1.2320000e-02
   1.1786000e-02
   1.2072000e-02
   1.0610000e-02
   8.6073000e-03
   9.9955000e-03
   1.0429000e-02
   8.6479000e-03
   8.3527000e-03
   1.0335000e-02
   9.4157000e-03
   1.1703000e-02
   1.0081000e-02
   8.3208000e-03
   9.7371000e-03
   9.7269000e-03
   9.1908000e-03
   8.6832000e-03
   8.4130000e-03
   1.2052000e-02
   9.3524000e-03
   9.8295000e-03
   1.0451000e-02
   1.9674000e-02
   9.6268000e-03
   1.0128000e-02
   8.7743000e-03
   1.0663000e-02
   1.0051000e-02
   8.8165000e-03
   9.6586000e-03
   9.6314000e-03
   8.5367000e-03
   9.6650000e-03
   8.0309000e-03
   8.9626000e-03
   1.0490000e-02
   2.0659000e-02
   1.1086000e-02
   8.4318000e-03
   1.0205000e-02
   8.4162000e-03
   1.0769000e-02
   9.3450000e-03
   8.4762000e-03
   9.0907000e-03
   8.6522000e-03
   1.0208000e-02
   1.0271000e-02
   9.6795000e-03
   9.3355000e-03
   1.1066000e-02
   9.0858000e-03
   1.3270000e-02
   1.2380000e-02
   1.0811000e-02
   8.0642000e-03
   7.7695000e-03
   9.5299000e-03
   8.8342000e-03
   9.4560000e-03
   1.0202000e-02
   9.5423000e-03
   1.0424000e-02
   1.0082000e-02
   9.1645000e-03
   1.0777000e-02
   1.0318000e-02
   9.4473000e-03
   8.1012000e-03
   9.5909000e-03
   8.3382000e-03
   8.9028000e-03
   9.4960000e-03
   1.0305000e-02
   1.2099000e-02
   7.9935000e-03
   9.7148000e-03
   8.9636000e-03
   8.8673000e-03
   8.4927000e-03
   1.1084000e-02
   8.2417000e-03
   1.0623000e-02
   9.7691000e-03
   1.0226000e-02
   1.4273000e-02
   8.5869000e-03
   1.0409000e-02
   8.8712000e-03
   8.7954000e-03
   7.9505000e-03
   9.2354000e-03
   9.6528000e-03
   1.1190000e-02
   1.0810000e-02
   8.2368000e-03
   1.0582000e-02
   1.0792000e-02
   9.2214000e-03
   9.2411000e-03
   8.9803000e-03
   8.8974000e-03
   8.0309000e-03
   1.1893000e-02
   1.1014000e-02
   8.9423000e-03
   8.9792000e-03
   9.1885000e-03
   8.9910000e-03
   9.4178000e-03
   9.1867000e-03
   9.5150000e-03
   1.0180000e-02
   9.0525000e-03
   9.9901000e-03
   8.1632000e-03
   8.6017000e-03
   1.1806000e-02
   8.8421000e-03
   9.3110000e-03
   9.9640000e-03
   8.0109000e-03
   9.4162000e-03
   1.0813000e-02
   8.6534000e-03
   1.2250000e-02
   9.9745000e-03
   1.1036000e-02
   1.0517000e-02
   8.8052000e-03
   1.0002000e-02
   9.7005000e-03
   8.8791000e-03
   8.5748000e-03
   8.4418000e-03
   1.0688000e-02
   1.9025000e-02
   1.1136000e-02
   8.4281000e-03
   9.8332000e-03
   9.2360000e-03
   1.0288000e-02
   1.0995000e-02
   8.8129000e-03
   1.1844000e-02
   9.3924000e-03
   1.1338000e-02
   8.6564000e-03
   9.1709000e-03
   8.6963000e-03
   1.0529000e-02
   9.7201000e-03
   9.9753000e-03
   9.7031000e-03
   1.0092000e-02
   9.7226000e-03
   1.0142000e-02
   8.6751000e-03
   1.0827000e-02
   9.3846000e-03
   1.2246000e-02
   7.9669000e-03
   8.4346000e-03
   1.1421000e-02
   8.0367000e-03
   8.6468000e-03
   9.1188000e-03
   9.4012000e-03
   9.8557000e-03
   9.7293000e-03
   8.4802000e-03
   8.7233000e-03
   1.0936000e-02
   8.2629000e-03
   9.8159000e-03
   1.0827000e-02
   9.4530000e-03
   9.2925000e-03
   9.4354000e-03
   8.7774000e-03
   9.0948000e-03
   9.4128000e-03
   9.1687000e-03
   1.5852000e-02
   9.0202000e-03
   1.1034000e-02
   9.4490000e-03
   9.8920000e-03
   9.2706000e-03
   8.5452000e-03
   9.8416000e-03
   9.4412000e-03
   8.4483000e-03
   9.1081000e-03
   9.6333000e-03
   1.0633000e-02
   9.4523000e-03
   8.9040000e-03
   7.6701000e-03
   1.1116000e-02
   8.6085000e-03
   8.6449000e-03
   1.0381000e-02
   9.6205000e-03
   8.3476000e-03
   1.0579000e-02
   7.9447000e-03
   8.0337000e-03
   1.0944000e-02
   9.3625000e-03
   1.0598000e-02
   9.2239000e-03
   1.0212000e-02
   9.4208000e-03
   8.0376000e-03
   8.7833000e-03
   8.7630000e-03
   9.2798000e-03
   7.7509000e-03
   1.1038000e-02
   1.1347000e-02
   1.5455000e-02
   8.6977000e-03
   9.6006000e-03
   1.3042000e-02
   1.0444000e-02
   1.0069000e-02
   1.0138000e-02
   1.1863000e-02
   9.9785000e-03
   9.2273000e-03
   1.2982000e-02
   8.7341000e-03
   7.8242000e-03
   8.9791000e-03
   9.1286000e-03
   8.3149000e-03
   8.7524000e-03
   9.9674000e-03
   9.7195000e-03
   1.2726000e-02
   1.1654000e-02
   8.4912000e-03
   1.0673000e-02
   8.5857000e-03
   1.3411000e-02
   8.8743000e-03
   9.7297000e-03
   9.3179000e-03
   1.1037000e-02
   1.0810000e-02
   9.7558000e-03
   8.0673000e-03
   9.2344000e-03
   9.8221000e-03
   1.0560000e-02
   8.6530000e-03
   1.1813000e-02
   8.6221000e-03
   9.3371000e-03
   9.4286000e-03
   8.7409000e-03
   1.0405000e-02
   9.7096000e-03
   9.0060000e-03
   1.0769000e-02
   8.5413000e-03
   1.0927000e-02
   9.4648000e-03
   9.7011000e-03
   1.0699000e-02
   9.0545000e-03
   9.8087000e-03
   9.7683000e-03
   8.7822000e-03
   1.2166000e-02
   9.7109000e-03
   1.1564000e-02
   9.7804000e-03
   1.1156000e-02
   9.2132000e-03
   9.2351000e-03
   8.5100000e-03
   1.1897000e-02
   9.0032000e-03
   9.2622000e-03
   1.0007000e-02
   8.2620000e-03
   8.7514000e-03
   1.0430000e-02
   9.5970000e-03
   7.8188000e-03
   9.5918000e-03
   1.0579000e-02
   1.0176000e-02
   8.4909000e-03
   9.9110000e-03
   9.5975000e-03
   8.6396000e-03
   1.0805000e-02
   1.4929000e-02
   8.2254000e-03
   7.9187000e-03
   1.1335000e-02
   1.2621000e-02
   1.1692000e-02
   8.2790000e-03
   1.0193000e-02
   9.4455000e-03
   1.1040000e-02
   8.6989000e-03
   8.8127000e-03
   9.4298000e-03
   1.1056000e-02
   9.1549000e-03
   9.7186000e-03
   9.0430000e-03
   9.7103000e-03
   1.2291000e-02
   8.7432000e-03
   8.7135000e-03
   8.3989000e-03
   1.0133000e-02
   9.5339000e-03
   1.0473000e-02
   8.8715000e-03
   9.9998000e-03
   1.1866000e-02
   8.5505000e-03
   1.0700000e-02
   8.2795000e-03
   8.4580000e-03
   8.9903000e-03
   8.2638000e-03
   1.2139000e-02
   1.1012000e-02
   1.0162000e-02
   1.0598000e-02
   8.9129000e-03
   1.0407000e-02
   1.0230000e-02
   9.5109000e-03
   8.5975000e-03
   1.0445000e-02
   9.2977000e-03
   8.7838000e-03
   9.4044000e-03
   1.1241000e-02
   1.0343000e-02
   9.3933000e-03
   8.1454000e-03
   1.1344000e-02
   8.5997000e-03
   9.3829000e-03
   9.5119000e-03
   8.3537000e-03
   9.5721000e-03
   9.2344000e-03
   1.0598000e-02
   8.8670000e-03
   1.2346000e-02
   9.7502000e-03
   1.0395000e-02
   8.4273000e-03
   1.1127000e-02
   1.2152000e-02
   8.9723000e-03
   9.6662000e-03
   8.3941000e-03
   8.4758000e-03
   1.3425000e-02
   8.3351000e-03
   1.0142000e-02
   1.0517000e-02
   9.8084000e-03
   8.1045000e-03
   2.1677000e-02
   8.6538000e-03
   7.7921000e-03
   1.5075000e-02
   9.3956000e-03
   9.4204000e-03
   8.9554000e-03
   9.9761000e-03
   9.6790000e-03
   1.0353000e-02
   8.2597000e-03
   7.9243000e-03
   9.2372000e-03
   9.0760000e-03
   9.5645000e-03
   1.0785000e-02
   1.1402000e-02
   8.7860000e-03
   1.0711000e-02
   9.7754000e-03
   8.0240000e-03
   1.0482000e-02
   1.1015000e-02
   1.0528000e-02
   8.4720000e-03
   1.0146000e-02
   9.0768000e-03
   9.8189000e-03
   8.3919000e-03
   8.9471000e-03
   9.0352000e-03
   7.9628000e-03
   1.1852000e-02
   1.0458000e-02
   9.3041000e-03
   1.0217000e-02
   1.1100000e-02
   9.6398000e-03
   9.6890000e-03
   9.2783000e-03
   9.1077000e-03
   8.5930000e-03
   1.0395000e-02
   9.3628000e-03
   1.0823000e-02
   7.4472000e-03
   9.7690000e-03
   9.5317000e-03
   1.2282000e-02
   8.7707000e-03
   1.0038000e-02
   8.7959000e-03
   1.1607000e-02
   8.5224000e-03
   7.9823000e-03
   8.7385000e-03
   1.0458000e-02
   8.2170000e-03
   7.5242000e-03
   8.9283000e-03
   1.0561000e-02
   9.1027000e-03
   8.9078000e-03
   9.2935000e-03
   8.2859000e-03
   1.0167000e-02
   1.0503000e-02
   8.3447000e-03
   1.0907000e-02
   1.1007000e-02
   8.9472000e-03
   9.3183000e-03
   1.2355000e-02
   9.6868000e-03
   8.6741000e-03
   1.0819000e-02
   8.4641000e-03
   1.0066000e-02
   8.8107000e-03
   8.0111000e-03
   9.7707000e-03
   1.0624000e-02
   1.1251000e-02
   1.1115000e-02
   8.8029000e-03
   1.0366000e-02
   1.0355000e-02
   8.2461000e-03
   9.2186000e-03
   1.0512000e-02
   1.0645000e-02
   8.8047000e-03
   1.0782000e-02
   8.1994000e-03
   1.0477000e-02
   1.1201000e-02
   9.1705000e-03
   9.9828000e-03
   8.6825000e-03
   2.0622000e-02
   1.0243000e-02
   8.4928000e-03
   9.0195000e-03
   8.6039000e-03
   1.0004000e-02
   1.0188000e-02
   1.0108000e-02
   1.0879000e-02
   9.6362000e-03
   9.6035000e-03
   9.1195000e-03
   1.1935000e-02
   1.0121000e-02
   8.1560000e-03
   1.1465000e-02
   8.5164000e-03
   9.7461000e-03
   9.7035000e-03
   8.7592000e-03
   1.1982000e-02
   1.0430000e-02
   1.1557000e-02
   9.9850000e-03
   1.0574000e-02
   9.0692000e-03
   9.4543000e-03
   1.0603000e-02
   1.1798000e-02
   1.0946000e-02
   9.5540000e-03
   9.3443000e-03
   9.4291000e-03
   9.5966000e-03
   9.5268000e-03
   1.5538000e-02
   9.3459000e-03
   1.0394000e-02
   7.9204000e-03
   9.1336000e-03
   1.1173000e-02
   9.0466000e-03
   9.1555000e-03
   9.5938000e-03
   1.4181000e-02
   9.5537000e-03
   9.4019000e-03
   1.0086000e-02
   9.6798000e-03
   9.6821000e-03
   9.4467000e-03
   1.2289000e-02
   9.7672000e-03
   8.2068000e-03
   8.7792000e-03
   9.6352000e-03
   9.2981000e-03
   9.2623000e-03
   9.9630000e-03
   9.1849000e-03
   8.7881000e-03
   8.5441000e-03
   8.2452000e-03
   1.0136000e-02
   1.0654000e-02
   8.6395000e-03
   9.9821000e-03
   9.1948000e-03
   2.0929000e-02
   7.5203000e-03
   9.1359000e-03
   8.9439000e-03
   8.4846000e-03
   8.6168000e-03
   1.0729000e-02
   9.3587000e-03
   1.0077000e-02
   1.3123000e-02
   8.9370000e-03
   1.1152000e-02
   1.0854000e-02
   9.9828000e-03
   1.0292000e-02
   8.9647000e-03
   9.3444000e-03
   1.1749000e-02
   9.4760000e-03
   9.6229000e-03
   9.9593000e-03
   9.1237000e-03
   8.8070000e-03
   1.1811000e-02
   1.2530000e-02
   9.6607000e-03
   8.0128000e-03
   1.0715000e-02
   8.3819000e-03
   1.1295000e-02
   9.5639000e-03
   1.1024000e-02
   1.0089000e-02
   9.6834000e-03
   1.0177000e-02
   8.8369000e-03
   1.0481000e-02
   1.0980000e-02
   1.0151000e-02
   8.8204000e-03
   8.5150000e-03
   9.6184000e-03
   1.0619000e-02
   9.7541000e-03
   8.3197000e-03
   7.3723000e-03
   1.0433000e-02
   9.3755000e-03
   9.8193000e-03
   1.0003000e-02
   1.0019000e-02
   9.1452000e-03
   1.1463000e-02
   8.5396000e-03
   8.3357000e-03
   9.3356000e-03
   1.1216000e-02
   8.3769000e-03
   9.5488000e-03
   9.5980000e-03
   1.0121000e-02
   1.4342000e-02
   8.8851000e-03
   1.0668000e-02
   1.0169000e-02
   9.3495000e-03
   9.0774000e-03
   1.0232000e-02
   1.0459000e-02
   8.9677000e-03
   8.9165000e-03
   1.0076000e-02
   1.0466000e-02
   8.8404000e-03
   9.8691000e-03
   1.0252000e-02
   9.4640000e-03
   1.0742000e-02
   8.9166000e-03
   1.0618000e-02
   9.9458000e-03
   8.2446000e-03
   9.5837000e-03
   8.9757000e-03
   1.1367000e-02
   9.7694000e-03
   7.4805000e-03
   7.9509000e-03
   1.9636000e-02
   9.6127000e-03
   1.0133000e-02
   8.5943000e-03
   9.7957000e-03
   8.3405000e-03
   1.1844000e-02
   9.0976000e-03
   9.0194000e-03
   9.1566000e-03
   9.7544000e-03
   1.0376000e-02
   8.6609000e-03
   9.6711000e-03
   9.2789000e-03
   1.0307000e-02
   8.4528000e-03
   7.8051000e-03
   9.5379000e-03
   9.2055000e-03
   8.5144000e-03
   9.3695000e-03
   7.9130000e-03
   9.4188000e-03
   8.4875000e-03
   9.3098000e-03
   8.1135000e-03
   1.0059000e-02
   8.6916000e-03
   9.2553000e-03
   9.3660000e-03
   1.0498000e-02
   1.1208000e-02
   1.0266000e-02
   1.0368000e-02
   1.0187000e-02
   9.9810000e-03
   9.9130000e-03
   8.7584000e-03
   9.4954000e-03
   9.8103000e-03
   9.9034000e-03
   1.0174000e-02
   9.1161000e-03
   1.0603000e-02
   9.6301000e-03
   8.9814000e-03
   1.0482000e-02
   7.9249000e-03
   1.0424000e-02
   1.1736000e-02
   9.8148000e-03
   1.2490000e-02
   9.2145000e-03
   1.1445000e-02
   9.4583000e-03
   8.2021000e-03
   8.4415000e-03
   9.9839000e-03
   8.2090000e-03
   7.9591000e-03
   8.4477000e-03
   9.3515000e-03
   9.6257000e-03
   8.2985000e-03
   1.1085000e-02
   1.0893000e-02
   1.1541000e-02
   1.1279000e-02
   9.1427000e-03
   9.1150000e-03
   8.2834000e-03
   9.5460000e-03
   9.3699000e-03
   8.7616000e-03
   7.8667000e-03
   9.2434000e-03
   8.4008000e-03
   9.9406000e-03
   9.9641000e-03
   1.0737000e-02
   1.3463000e-02
   1.2482000e-02
   7.7404000e-03
   9.4634000e-03
   9.2165000e-03
   1.0046000e-02
   8.2707000e-03
   8.6015000e-03
   1.2535000e-02
   7.7759000e-03
   1.0020000e-02
   1.1003000e-02
   1.1922000e-02
   9.1236000e-03
   9.4471000e-03
   1.1032000e-02
   1.0721000e-02
   8.9288000e-03
   1.0326000e-02
   1.0921000e-02
   1.0133000e-02
   8.9747000e-03
   1.1158000e-02
   1.0593000e-02
   1.0671000e-02
   1.1939000e-02
   8.8728000e-03
   9.9642000e-03
   1.0337000e-02
   9.4646000e-03
   1.1971000e-02
   8.7092000e-03
   8.5150000e-03
   1.0055000e-02
   1.0146000e-02
   9.0255000e-03
   8.2688000e-03
   1.0023000e-02
   8.4489000e-03
   9.2691000e-03
   9.1298000e-03
   9.1538000e-03
   1.0836000e-02
   1.1191000e-02
   9.5314000e-03
   9.4839000e-03
   9.7477000e-03
   8.5857000e-03
   1.0424000e-02
   7.9979000e-03
   1.3322000e-02
   1.0609000e-02
   9.1431000e-03
   1.0508000e-02
   9.2759000e-03
   8.8143000e-03
   8.8863000e-03
   1.4446000e-02
   8.7238000e-03
   1.0028000e-02
   8.9623000e-03
   9.6380000e-03
   1.0339000e-02
   8.0594000e-03
   9.6444000e-03
   1.0537000e-02
   1.0227000e-02
   1.2403000e-02
   9.1785000e-03
   1.3789000e-02
   1.5443000e-02
   9.1723000e-03
   9.0237000e-03
   1.0612000e-02
   8.8730000e-03
   1.0114000e-02
   9.1390000e-03
   9.0763000e-03
   9.6501000e-03
   9.7368000e-03
   1.1462000e-02
   1.0404000e-02
   8.0212000e-03
   8.5983000e-03
   9.6085000e-03
   9.4646000e-03
   1.0007000e-02
   9.0642000e-03
   9.2495000e-03
   9.6328000e-03
   1.0910000e-02
   9.1615000e-03
   8.4748000e-03
   1.0734000e-02
   1.1442000e-02
   1.0264000e-02
   9.3293000e-03
   9.4563000e-03
   9.9255000e-03
   1.1492000e-02
   1.0450000e-02
   9.5706000e-03
   1.0139000e-02
   1.3486000e-02
   1.0140000e-02
   8.1900000e-03
   8.5122000e-03
   9.8476000e-03
   8.0229000e-03
   9.4737000e-03
   8.4780000e-03
   1.1031000e-02
   9.5534000e-03
   1.1712000e-02
   9.2195000e-03
   9.1574000e-03
   9.2786000e-03
   1.0521000e-02
   1.1355000e-02
   9.6035000e-03
   8.5031000e-03
   1.0259000e-02
   8.8146000e-03
   9.6631000e-03
   9.0069000e-03
   8.2014000e-03
   1.1248000e-02
   9.5575000e-03
   1.0211000e-02
   1.1173000e-02
   8.2124000e-03
   1.3784000e-02
   8.9433000e-03
   1.0524000e-02
   1.0307000e-02
   9.1454000e-03
   9.2947000e-03
   9.3065000e-03
   8.3191000e-03
   8.9181000e-03
   8.8858000e-03
   8.9523000e-03
   8.4321000e-03
   9.0937000e-03
   9.8326000e-03
   1.0622000e-02
   1.1252000e-02
   1.0867000e-02
   1.0868000e-02
   8.9238000e-03
   9.6851000e-03
   9.4828000e-03
   8.3762000e-03
   1.0381000e-02
   8.5926000e-03
   9.6663000e-03
   8.7930000e-03
   9.3049000e-03
   1.0746000e-02
   7.7257000e-03
   9.0358000e-03
   1.0774000e-02
   9.0163000e-03
   8.7127000e-03
   9.1896000e-03
   1.1974000e-02
   8.6542000e-03
   1.0636000e-02
   1.0418000e-02
   1.0274000e-02
   9.9870000e-03
   9.6941000e-03
   9.7707000e-03
   7.4273000e-03
   8.4645000e-03
   9.5819000e-03
   9.5056000e-03
   9.3972000e-03
   1.3941000e-02
   1.0161000e-02
   9.0834000e-03
   1.1406000e-02
   8.9415000e-03
   8.6814000e-03
   1.0868000e-02
   9.8458000e-03
   9.5853000e-03
   1.0378000e-02
   8.5073000e-03
   9.2823000e-03
   1.0757000e-02
   8.9209000e-03
   9.2975000e-03
   1.0238000e-02
   1.0924000e-02
   9.5753000e-03
   9.4685000e-03
   9.3492000e-03
   8.5719000e-03
   9.1296000e-03
   8.9851000e-03
   8.7098000e-03
   8.7763000e-03
   9.4715000e-03
   1.0326000e-02
   1.0987000e-02
   8.5988000e-03
   1.0262000e-02
   1.1836000e-02
   1.8881000e-02
   9.1871000e-03
   1.1050000e-02
   9.1111000e-03
   8.6181000e-03
   9.0026000e-03
   8.9715000e-03
   8.7442000e-03
   9.9363000e-03
   1.0696000e-02
   8.8117000e-03
   1.0464000e-02
   1.0840000e-02
   7.4632000e-03
   8.9005000e-03
   1.0140000e-02
   9.0519000e-03
   8.3648000e-03
   7.7595000e-03
   8.7644000e-03
   1.0505000e-02
   8.7358000e-03
   9.2333000e-03
   9.3973000e-03
   8.4852000e-03
   1.1337000e-02
   8.7554000e-03
   1.0971000e-02
   1.0086000e-02
   1.0059000e-02
   9.3250000e-03
   1.0746000e-02
   9.7804000e-03
   1.0459000e-02
   9.8644000e-03
   8.8749000e-03
   1.0255000e-02
   9.1954000e-03
   9.2917000e-03
   9.8291000e-03
   9.1436000e-03
   1.0347000e-02
   1.1106000e-02
   9.6802000e-03
   1.0026000e-02
   9.7300000e-03
   9.9902000e-03
   1.0667000e-02
   8.9826000e-03
   1.1017000e-02
   8.9551000e-03
   9.6791000e-03
   9.1357000e-03
   8.7547000e-03
   1.3521000e-02
   1.0747000e-02
   1.0430000e-02
   9.8383000e-03
   9.0879000e-03
   8.6731000e-03
   9.9246000e-03
   9.6490000e-03
   9.5276000e-03
   9.6673000e-03
   8.5955000e-03
   1.0790000e-02
   8.9797000e-03
   9.7629000e-03
   1.0436000e-02
   1.0287000e-02
   8.4156000e-03
   1.0152000e-02
   1.0866000e-02
   9.8357000e-03
   1.0695000e-02
   9.6166000e-03
   8.3825000e-03
   1.6445000e-02
   9.6421000e-03
   1.2519000e-02
   9.6898000e-03
   9.4125000e-03
   1.1954000e-02
   8.1074000e-03
   1.0928000e-02
   1.3769000e-02
   1.0326000e-02
   8.7935000e-03
   8.2844000e-03
   8.2176000e-03
   1.2237000e-02
   1.0937000e-02
   8.2914000e-03
   1.2481000e-02
   1.0553000e-02
   9.4073000e-03
   7.9281000e-03
   1.0245000e-02
   9.4259000e-03
   8.5500000e-03
   1.0445000e-02
   1.1216000e-02
   8.9738000e-03
   1.1312000e-02
   1.0843000e-02
   1.1620000e-02
   8.9998000e-03
   1.0545000e-02
   1.0836000e-02
   9.0071000e-03
   8.8120000e-03
   8.3034000e-03
   9.5229000e-03
   1.0548000e-02
   1.2774000e-02
   1.0617000e-02
   9.4571000e-03
   8.7814000e-03
   1.0542000e-02
   9.5167000e-03
   9.8596000e-03
   8.9002000e-03
   8.3307000e-03
   9.5680000e-03
   9.3877000e-03
   8.9453000e-03
   1.0510000e-02
   9.0892000e-03
   1.1648000e-02
   9.7759000e-03
   1.0472000e-02
   8.4710000e-03
   8.2288000e-03
   9.2455000e-03
   9.1744000e-03
   1.0036000e-02
   1.0140000e-02
   9.0425000e-03
   9.0051000e-03
   9.2447000e-03
   9.0987000e-03
   1.1239000e-02
   1.1849000e-02
   8.7383000e-03
   8.7798000e-03
   1.0031000e-02
   9.6250000e-03
   8.5979000e-03
   8.4445000e-03
   8.8328000e-03
   8.3917000e-03
   1.1701000e-02
   9.8178000e-03
   8.8923000e-03
   1.8613000e-02
   9.3599000e-03
   8.4314000e-03
   8.7014000e-03
   1.0256000e-02
   9.3381000e-03
   9.5283000e-03
   1.0188000e-02
   8.5440000e-03
   8.8789000e-03
   9.8962000e-03
   9.6379000e-03
   1.0658000e-02
   8.5393000e-03
   9.9261000e-03
   8.3073000e-03
   1.0117000e-02
   9.4831000e-03
   8.6495000e-03
   8.4779000e-03
   9.6518000e-03
   9.6185000e-03
   9.4288000e-03
   8.2240000e-03
   1.0246000e-02
   8.1069000e-03
   8.7655000e-03
   9.2794000e-03
   7.8726000e-03
   9.7282000e-03
   1.0235000e-02
   9.5030000e-03
   8.5149000e-03
   8.1970000e-03
   9.8479000e-03
   9.0353000e-03
   8.5427000e-03
   1.0082000e-02
   1.4104000e-02
   1.1278000e-02
   1.1443000e-02
   8.2323000e-03
   8.3462000e-03
   8.3937000e-03
   8.4145000e-03
   9.2429000e-03
   8.2021000e-03
   8.5792000e-03
   9.6025000e-03
   1.0407000e-02
   9.6366000e-03
   8.8778000e-03
   9.8530000e-03
   1.0111000e-02
   9.6950000e-03
   9.5045000e-03
   1.1535000e-02
   9.6800000e-03
   9.6693000e-03
   1.0740000e-02
   1.2424000e-02
   8.6162000e-03
   8.6277000e-03
   8.6360000e-03
   9.1506000e-03
   1.0712000e-02
   8.8845000e-03
   9.6453000e-03
   9.9717000e-03
   8.6937000e-03
   9.8514000e-03
   1.0577000e-02
   9.1495000e-03
   9.9416000e-03
   8.5809000e-03
   1.0171000e-02
   1.1398000e-02
   1.1625000e-02
   8.4857000e-03
   9.9519000e-03
   1.0352000e-02
   1.0846000e-02
   9.1048000e-03
   9.6303000e-03
   1.3568000e-02
   9.5474000e-03
   8.9245000e-03
   9.0407000e-03
   1.0614000e-02
   8.0906000e-03
   7.7206000e-03
   8.3517000e-03
   1.1231000e-02
   9.4409000e-03
   8.4315000e-03
   9.0737000e-03
   9.6875000e-03
   9.8281000e-03
   9.7182000e-03
   1.0785000e-02
   9.8941000e-03
   8.3889000e-03
   9.0649000e-03
   9.0605000e-03
   1.2873000e-02
   1.0411000e-02
   9.3639000e-03
   8.1146000e-03
   1.2464000e-02
   1.0179000e-02
   8.6641000e-03
   9.9130000e-03
   1.0371000e-02
   1.0620000e-02
   9.1781000e-03
   8.7339000e-03
   8.9694000e-03
   9.7121000e-03
   9.0268000e-03
   9.8987000e-03
   1.1903000e-02
   8.9334000e-03
   1.0153000e-02
   1.0925000e-02
   8.1573000e-03
   1.1044000e-02
   8.6455000e-03
   9.5089000e-03
   9.1268000e-03
   9.4719000e-03
   9.4874000e-03
   8.9399000e-03
   1.0059000e-02
   9.3532000e-03
   1.0598000e-02
   1.8822000e-02
   8.2878000e-03
   8.9555000e-03
   9.3629000e-03
   1.2927000e-02
   1.0486000e-02
   8.2935000e-03
   9.8256000e-03
   9.9536000e-03
   8.5397000e-03
   9.9538000e-03
   9.5102000e-03
   8.9279000e-03
   8.6691000e-03
   1.1421000e-02
   1.0490000e-02
   9.0225000e-03
   8.8968000e-03
   1.2355000e-02
   9.4240000e-03
   9.4881000e-03
   9.7484000e-03
   8.7283000e-03
   1.0128000e-02
   9.1214000e-03
   9.2163000e-03
   1.0806000e-02
   7.9331000e-03
   9.2489000e-03
   9.6380000e-03
   9.3814000e-03
   1.0089000e-02
   9.9926000e-03
   9.7301000e-03
   9.8027000e-03
   1.0065000e-02
   1.0808000e-02
   9.2336000e-03
   1.0028000e-02
   8.6534000e-03
   9.7542000e-03
   9.1993000e-03
   1.1754000e-02
   1.5744000e-02
   9.5124000e-03
   1.0767000e-02
   7.7471000e-03
   1.1178000e-02
   9.0924000e-03
   9.0068000e-03
   9.8274000e-03
   1.0110000e-02
   1.3220000e-02
   9.6834000e-03
   8.7343000e-03
   9.9346000e-03
   1.0509000e-02
   1.0894000e-02
   8.2600000e-03
   1.0800000e-02
   8.6813000e-03
   1.1127000e-02
   9.7232000e-03
   8.3397000e-03
   1.1178000e-02
   1.0757000e-02
   8.5636000e-03
   1.0247000e-02
   1.0219000e-02
   9.5915000e-03
   9.3301000e-03
   1.1005000e-02
   1.0822000e-02
   1.0069000e-02
   9.2913000e-03
   1.0509000e-02
   1.0366000e-02
   9.8139000e-03
   8.5096000e-03
   8.9033000e-03
   9.2640000e-03
   8.9368000e-03
   8.2794000e-03
   8.8525000e-03
   1.0528000e-02
   8.2729000e-03
   9.9377000e-03
   1.1258000e-02
   1.1902000e-02
   1.2207000e-02
   1.1538000e-02
   8.3902000e-03
   7.7327000e-03
   9.9266000e-03
   1.1453000e-02
   1.3729000e-02
   1.0442000e-02
   8.6106000e-03
   1.1574000e-02
   9.8778000e-03
   8.6264000e-03
   1.0314000e-02
   7.7201000e-03
   1.0064000e-02
   9.3148000e-03
   8.1422000e-03
   1.0704000e-02
   1.0142000e-02
   1.5488000e-02
   7.9406000e-03
   1.0323000e-02
   1.1306000e-02
   9.0277000e-03
   9.0082000e-03
   8.4771000e-03
   9.4353000e-03
   9.6708000e-03
   9.4695000e-03
   1.2751000e-02
   9.9739000e-03
   8.2616000e-03
   8.4634000e-03
   9.4264000e-03
   1.2408000e-02
   1.0141000e-02
   9.6589000e-03
   9.4131000e-03
   1.1903000e-02
   8.4549000e-03
   1.0517000e-02
   1.1017000e-02
   9.0875000e-03
   9.5013000e-03
   9.3245000e-03
   9.9296000e-03
   8.2257000e-03
   1.1285000e-02
   1.0252000e-02
   7.9360000e-03
   8.7434000e-03
   9.7812000e-03
   9.5008000e-03
   9.5404000e-03
   8.3619000e-03
   8.1838000e-03
   1.0402000e-02
   1.0020000e-02
   9.4786000e-03
   9.1056000e-03
   1.0358000e-02
   1.0117000e-02
   8.7404000e-03
   8.9521000e-03
   9.7086000e-03
   8.5137000e-03
   1.2053000e-02
   8.5481000e-03
   1.0767000e-02
   1.7292000e-02
   9.5971000e-03
   9.7641000e-03
   8.8365000e-03
   1.0284000e-02
   1.0775000e-02
   8.5430000e-03
   9.6785000e-03
   9.1521000e-03
   8.1669000e-03
   1.0368000e-02
   7.9825000e-03
   9.1383000e-03
   1.0070000e-02
   9.9510000e-03
   1.3458000e-02
   1.0282000e-02
   1.0643000e-02
   9.9771000e-03
   9.0669000e-03
   1.0094000e-02
   1.0033000e-02
   9.3470000e-03
   1.0537000e-02
   9.5325000e-03
   7.9098000e-03
   8.3873000e-03
   1.0545000e-02
   9.3568000e-03
   1.1719000e-02
   9.6534000e-03
   9.5819000e-03
   1.1172000e-02
   8.5464000e-03
   9.7728000e-03
   9.0948000e-03
   8.9603000e-03
   8.6724000e-03
   1.0004000e-02
   9.3283000e-03
   8.0604000e-03
   9.4127000e-03
   1.5202000e-02
   8.6016000e-03
   8.0894000e-03
   8.5878000e-03
   9.9621000e-03
   8.9509000e-03
   1.0867000e-02
   9.8059000e-03
   1.0183000e-02
   8.3217000e-03
   9.5111000e-03
   1.2436000e-02
   8.7205000e-03
   8.8573000e-03
   1.0553000e-02
   8.6236000e-03
   8.7677000e-03
   9.3470000e-03
   8.5306000e-03
   9.0981000e-03
   1.0364000e-02
   1.0658000e-02
   9.4873000e-03
   1.0550000e-02
   1.2591000e-02
   9.6541000e-03
   1.3894000e-02
   8.4541000e-03
   1.0645000e-02
   1.0098000e-02
   9.4804000e-03
   9.5527000e-03
   1.0992000e-02
   1.0409000e-02
   8.5646000e-03
   9.4564000e-03
   1.0660000e-02
   9.0760000e-03
   9.1088000e-03
   8.4817000e-03
   9.7683000e-03
   9.7516000e-03
   9.5231000e-03
   9.0179000e-03
   8.5515000e-03
   7.9997000e-03
   9.2765000e-03
   8.9760000e-03
   9.2254000e-03
   1.0519000e-02
   9.3531000e-03
   1.0255000e-02
   9.8753000e-03
   8.6353000e-03
   9.6592000e-03
   9.0049000e-03
   8.6581000e-03
   9.9635000e-03
   1.0496000e-02
   8.1417000e-03
   9.0937000e-03
   9.8038000e-03
   8.4739000e-03
   8.9806000e-03
   9.3549000e-03
   1.0619000e-02
   1.0902000e-02
   1.0302000e-02
   9.5909000e-03
   8.6417000e-03
   8.9433000e-03
   9.6728000e-03
   9.8372000e-03
   2.3204000e-02
   9.5205000e-03
   1.1331000e-02
   1.2375000e-02
   9.4576000e-03
   9.7626000e-03
   8.3432000e-03
   9.3523000e-03
   8.8256000e-03
   1.0484000e-02
   9.7494000e-03
   1.0857000e-02
   8.7567000e-03
   8.0870000e-03
   1.0362000e-02
   1.4401000e-02
   1.0726000e-02
   9.2213000e-03
   1.1058000e-02
   8.3143000e-03
   1.0126000e-02
   9.7441000e-03
   8.7874000e-03
   9.9699000e-03
   1.0154000e-02
   2.0916000e-02
   1.0278000e-02
   1.0918000e-02
   9.4101000e-03
   8.6128000e-03
   9.3184000e-03
   8.6792000e-03
   1.2190000e-02
   1.0056000e-02
   8.3505000e-03
   9.3045000e-03
   9.7438000e-03
   8.7330000e-03
   7.7023000e-03
   1.0752000e-02
   8.1852000e-03
   1.0257000e-02
   9.8553000e-03
   1.0370000e-02
   1.0632000e-02
   8.2312000e-03
   9.5174000e-03
   9.6643000e-03
   9.1093000e-03
   9.6979000e-03
   1.1295000e-02
   8.5866000e-03
   1.0496000e-02
   8.1302000e-03
   9.9861000e-03
   9.3584000e-03
   9.9924000e-03
   8.5178000e-03
   9.5903000e-03
   8.2261000e-03
   8.9017000e-03
   9.9086000e-03
   9.5703000e-03
   8.4443000e-03
   8.4774000e-03
   9.3132000e-03
   1.0314000e-02
   9.6342000e-03
   8.8171000e-03
   8.5353000e-03
   1.0400000e-02
   8.9525000e-03
   1.0621000e-02
   9.0329000e-03
   8.8626000e-03
   9.4061000e-03
   9.2531000e-03
   8.8377000e-03
   1.0940000e-02
   9.0691000e-03
   9.3513000e-03
   8.9998000e-03
   7.8539000e-03
   8.5695000e-03
   8.2262000e-03
   8.7050000e-03
   9.4201000e-03
   8.5523000e-03
   1.0344000e-02
   9.0199000e-03
   9.3756000e-03
   1.1505000e-02
   9.4647000e-03
   7.6596000e-03
   9.0474000e-03
   1.0027000e-02
   1.1333000e-02
   9.1331000e-03
   1.0014000e-02
   1.0097000e-02
   1.1052000e-02
   9.1680000e-03
   1.0043000e-02
   8.6931000e-03
   9.4300000e-03
   1.2703000e-02
   1.0441000e-02
   7.9634000e-03
   9.8683000e-03
   9.4677000e-03
   8.3172000e-03
   7.9776000e-03
   9.0839000e-03
   9.4334000e-03
   1.0941000e-02
   9.1075000e-03
   1.0723000e-02
   8.2647000e-03
   8.4028000e-03
   1.0287000e-02
   9.1384000e-03
   1.1213000e-02
   8.1903000e-03
   9.5641000e-03
   8.9608000e-03
   1.0568000e-02
   9.1699000e-03
   9.3947000e-03
   1.0932000e-02
   1.0284000e-02
   9.2087000e-03
   9.0743000e-03
   1.1392000e-02
   8.8454000e-03
   1.1366000e-02
   9.5921000e-03
   1.1069000e-02
   9.0859000e-03
   1.0008000e-02
   1.0137000e-02
   8.7281000e-03
   1.0384000e-02
   9.5811000e-03
   8.3092000e-03
   1.1515000e-02
   9.2655000e-03
   1.2138000e-02
   9.3225000e-03
   9.3809000e-03
   1.0103000e-02
   8.5366000e-03
   1.0203000e-02
   1.0354000e-02
   1.2902000e-02
   8.1009000e-03
   9.8013000e-03
   1.3933000e-02
   9.5166000e-03
   1.2164000e-02
   9.6871000e-03
   8.8881000e-03
   8.6832000e-03
   9.9441000e-03
   9.5645000e-03
   9.3180000e-03
   1.0604000e-02
   1.1066000e-02
   8.5123000e-03
   9.0977000e-03
   7.8082000e-03
   8.9405000e-03
   8.2367000e-03
   8.5643000e-03
   9.4367000e-03
   1.3210000e-02
   1.0310000e-02
   8.8525000e-03
   8.7757000e-03
   1.1870000e-02
   1.0077000e-02
   1.1741000e-02
   1.1683000e-02
   1.3897000e-02
   9.4062000e-03
   1.1403000e-02
   9.9512000e-03
   9.5542000e-03
   1.0007000e-02
   9.6213000e-03
   9.5125000e-03
   1.3318000e-02
   9.1565000e-03
   9.5604000e-03
   1.1244000e-02
   1.1950000e-02
   9.4588000e-03
   9.5394000e-03
   9.5505000e-03
   9.8911000e-03
   9.6859000e-03
   9.9231000e-03
   8.2061000e-03
   2.0309000e-02
   1.0099000e-02
   8.3859000e-03
   9.1283000e-03
   9.3426000e-03
   9.5374000e-03
   9.7680000e-03
   9.6668000e-03
   8.9016000e-03
   1.0404000e-02
   1.1158000e-02
   8.9890000e-03
   8.8152000e-03
   8.8901000e-03
   9.6261000e-03
   1.0285000e-02
   1.0163000e-02
   1.1627000e-02
   1.0585000e-02
   1.2520000e-02
   1.2838000e-02
   8.9665000e-03
   1.0593000e-02
   8.8117000e-03
   9.3154000e-03
   9.1433000e-03
   1.4731000e-02
   9.4120000e-03
   8.6537000e-03
   1.0058000e-02
   1.0302000e-02
   1.0153000e-02
   1.0256000e-02
   1.1846000e-02
   9.4374000e-03
   9.7426000e-03
   1.1521000e-02
   1.0339000e-02
   9.7631000e-03
   8.0422000e-03
   1.1128000e-02
   9.8700000e-03
   8.6998000e-03
   1.1570000e-02
   9.7916000e-03
   8.9304000e-03
   9.5019000e-03
   9.0046000e-03
   8.3767000e-03
   9.1727000e-03
   1.0057000e-02
   1.2082000e-02
   9.7726000e-03
   8.5116000e-03
   9.5193000e-03
   7.8411000e-03
   9.0345000e-03
   1.2235000e-02
   9.0835000e-03
   9.6602000e-03
   8.3022000e-03
   9.5667000e-03
   8.3704000e-03
   9.7269000e-03
   8.8338000e-03
   1.0980000e-02
   8.5836000e-03
   1.0404000e-02
   1.0361000e-02
   9.8856000e-03
   8.1941000e-03
   8.4265000e-03
   1.0272000e-02
   1.0391000e-02
   9.2016000e-03
   8.5510000e-03
   8.8762000e-03
   1.0582000e-02
   9.6324000e-03
   1.4749000e-02
   9.4108000e-03
   1.0619000e-02
   9.3673000e-03
   8.6342000e-03
   1.0397000e-02
   9.5954000e-03
   1.1907000e-02
   9.6011000e-03
   9.0592000e-03
   9.3147000e-03
   8.5009000e-03
   9.6635000e-03
   1.1723000e-02
   1.2740000e-02
   8.3116000e-03
   7.9550000e-03
   8.6863000e-03
   9.8328000e-03
   8.5559000e-03
   8.6796000e-03
   1.0408000e-02
   8.8359000e-03
   9.1492000e-03
   8.8415000e-03
   9.4551000e-03
   9.0409000e-03
   7.6211000e-03
   1.0412000e-02
   1.0334000e-02
   9.3827000e-03
   9.5048000e-03
   9.7563000e-03
   1.1957000e-02
   9.2741000e-03
   8.6286000e-03
   1.0113000e-02
   8.6571000e-03
   9.1278000e-03
   9.5884000e-03
   8.9540000e-03
   1.0035000e-02
   1.0089000e-02
   1.1821000e-02
   9.2386000e-03
   8.7379000e-03
   9.7025000e-03
   1.0479000e-02
   9.7816000e-03
   9.4844000e-03
   1.0923000e-02
   1.2297000e-02
   9.4830000e-03
   9.5122000e-03
   1.0246000e-02
   9.2152000e-03
   9.1403000e-03
   9.3787000e-03
   8.8303000e-03
   8.8231000e-03
   9.5679000e-03
   1.1288000e-02
   8.2319000e-03
   1.0316000e-02
   1.0761000e-02
   8.0567000e-03
   8.9790000e-03
   1.0856000e-02
   9.8597000e-03
   9.3810000e-03
   1.1130000e-02
   9.4551000e-03
   9.3021000e-03
   9.7823000e-03
   9.1165000e-03
   1.0320000e-02
   9.0776000e-03
   1.1801000e-02
   1.3532000e-02
   9.1364000e-03
   8.7663000e-03
   1.0787000e-02
   9.2196000e-03
   9.8725000e-03
   8.8144000e-03
   9.7671000e-03
   8.3253000e-03
   1.1133000e-02
   8.7469000e-03
   9.2245000e-03
   8.6845000e-03
   1.0781000e-02
   1.1129000e-02
   8.6558000e-03
   9.0832000e-03
   8.5976000e-03
   8.3382000e-03
   1.0665000e-02
   9.9875000e-03
   1.1029000e-02
   9.3934000e-03
   8.0817000e-03
   8.4761000e-03
   9.1013000e-03
   8.1456000e-03
   9.4007000e-03
   8.7866000e-03
   8.5471000e-03
   9.6455000e-03
   1.0379000e-02
   8.4770000e-03
   9.4143000e-03
   8.3833000e-03
   9.9742000e-03
   8.8375000e-03
   7.7592000e-03
   8.5403000e-03
   9.0749000e-03
   8.8826000e-03
   1.0111000e-02
   9.1206000e-03
   9.1285000e-03
   9.6350000e-03
   9.9976000e-03
   1.0978000e-02
   8.5770000e-03
   9.4015000e-03
   8.4764000e-03
   8.3091000e-03
   9.8128000e-03
   8.7820000e-03
   8.3226000e-03
   1.1367000e-02
   1.0103000e-02
   1.0380000e-02
   9.2282000e-03
   1.0335000e-02
   8.3139000e-03
   1.1449000e-02
   8.6616000e-03
   9.9131000e-03
   8.7768000e-03
   1.2293000e-02
   8.4686000e-03
   8.4029000e-03
   1.3216000e-02
   9.1963000e-03
   9.4668000e-03
   1.0357000e-02
   1.0003000e-02
   1.0603000e-02
   9.0783000e-03
   1.1195000e-02
   9.6129000e-03
   9.9723000e-03
   1.4086000e-02
   1.2376000e-02
   1.6575000e-02
   1.0446000e-02
   8.6935000e-03
   8.6475000e-03
   8.5072000e-03
   9.6393000e-03
   1.1097000e-02
   1.0239000e-02
   9.2228000e-03
   9.1586000e-03
   9.7044000e-03
   8.6959000e-03
   8.2032000e-03
   8.8923000e-03
   8.1695000e-03
   9.3660000e-03
   1.0067000e-02
   1.0252000e-02
   1.0285000e-02
   1.1837000e-02
   1.2634000e-02
   8.8098000e-03
   9.4577000e-03
   8.1007000e-03
   9.1053000e-03
   9.6496000e-03
   1.0100000e-02
   1.2137000e-02
   8.8170000e-03
   1.0210000e-02
   7.4442000e-03
   1.0122000e-02
   8.8504000e-03
   8.4907000e-03
   9.7917000e-03
   9.4819000e-03
   9.3503000e-03
   9.3972000e-03
   8.9578000e-03
   8.9389000e-03
   9.5308000e-03
   1.0083000e-02
   9.9393000e-03
   1.2009000e-02
   9.6871000e-03
   1.1769000e-02
   9.4650000e-03
   9.1486000e-03
   9.5340000e-03
   9.5763000e-03
   9.1371000e-03
   9.6160000e-03
   9.7767000e-03
   8.4509000e-03
   1.0477000e-02
   9.8268000e-03
   1.2867000e-02
   8.8254000e-03
   9.5880000e-03
   8.9635000e-03
   1.2883000e-02
   9.1303000e-03
   8.1206000e-03
   7.7396000e-03
   8.1160000e-03
   9.7042000e-03
   8.7167000e-03
   1.0004000e-02
   1.0806000e-02
   1.0658000e-02
   9.5484000e-03
   1.1935000e-02
   1.0184000e-02
   6.8914000e-03
   1.0251000e-02
   8.2806000e-03
   8.0489000e-03
   1.0667000e-02
   9.7971000e-03
   1.1671000e-02
   9.8239000e-03
   2.1799000e-02
   9.7024000e-03
   1.2985000e-02
   9.2800000e-03
   8.8662000e-03
   9.7188000e-03
   7.8748000e-03
   1.0966000e-02
   8.5938000e-03
   8.6090000e-03
   9.6475000e-03
   9.7591000e-03
   8.5538000e-03
   1.1419000e-02
   1.0598000e-02
   7.6442000e-03
   7.9646000e-03
   9.4503000e-03
   8.6794000e-03
   9.3243000e-03
   1.0427000e-02
   8.9168000e-03
   9.0439000e-03
   9.9303000e-03
   9.6906000e-03
   8.9140000e-03
   8.3481000e-03
   1.0475000e-02
   8.8226000e-03
   8.8195000e-03
   1.1677000e-02
   8.3036000e-03
   8.5461000e-03
   1.0871000e-02
   7.9933000e-03
   1.1679000e-02
   1.0864000e-02
   9.9115000e-03
   1.0958000e-02
   8.1108000e-03
   9.0031000e-03
   8.2189000e-03
   1.0064000e-02
   1.0202000e-02
   8.8441000e-03
   8.9386000e-03
   9.3158000e-03
   8.0875000e-03
   8.4305000e-03
   8.9983000e-03
   9.0883000e-03
   1.0268000e-02
   9.2117000e-03
   9.6757000e-03
   1.1419000e-02
   1.0333000e-02
   8.5332000e-03
   1.1163000e-02
   8.3779000e-03
   9.7013000e-03
   1.0254000e-02
   8.6428000e-03
   1.0608000e-02
   9.3231000e-03
   9.3848000e-03
   1.3771000e-02
   1.0631000e-02
   1.1355000e-02
   1.0605000e-02
   1.0701000e-02
   1.0069000e-02
   8.8974000e-03
   1.3187000e-02
   1.0076000e-02
   8.7162000e-03
   8.7845000e-03
   1.0225000e-02
   1.0130000e-02
   9.0791000e-03
   9.6475000e-03
   8.4519000e-03
   8.9793000e-03
   1.0367000e-02
   1.0371000e-02
   1.0341000e-02
   9.6073000e-03
   1.0055000e-02
   8.8733000e-03
   1.0207000e-02
   9.5278000e-03
   8.6384000e-03
   1.0853000e-02
   8.8425000e-03
   8.8273000e-03
   9.2390000e-03
   1.0003000e-02
   9.0317000e-03
   1.2725000e-02
   9.6433000e-03
   7.4467000e-03
   9.4338000e-03
   9.6595000e-03
   1.0840000e-02
   8.5529000e-03
   8.3848000e-03
   1.2597000e-02
   1.0582000e-02
   8.9143000e-03
   1.2457000e-02
   1.0179000e-02
   9.6466000e-03
   9.4007000e-03
   2.0854000e-02
   1.1845000e-02
   1.0148000e-02
   1.0708000e-02
   1.0606000e-02
   1.1460000e-02
   1.0313000e-02
   1.0525000e-02
   1.0433000e-02
   1.1581000e-02
   8.1681000e-03
   9.9899000e-03
   8.6668000e-03
   9.2177000e-03
   9.3827000e-03
   9.7563000e-03
   1.0515000e-02
   1.2519000e-02
   9.1947000e-03
   8.7952000e-03
   1.1562000e-02
   8.5709000e-03
   8.7952000e-03
   8.6631000e-03
   1.0821000e-02
   8.8249000e-03
   8.6130000e-03
   9.7468000e-03
   1.0037000e-02
   7.8831000e-03
   8.2763000e-03
   1.2751000e-02
   1.0754000e-02
   9.2468000e-03
   1.0730000e-02
   9.2069000e-03
   9.5454000e-03
   8.2531000e-03
   9.6088000e-03
   8.5372000e-03
   1.0178000e-02
   9.8256000e-03
   9.4286000e-03
   1.1559000e-02
   8.8038000e-03
   1.0405000e-02
   9.6869000e-03
   1.1201000e-02
   9.4736000e-03
   8.3225000e-03
   1.0355000e-02
   8.9406000e-03
   9.3375000e-03
   9.9456000e-03
   9.0490000e-03
   9.2772000e-03
   8.4606000e-03
   9.9026000e-03
   7.8483000e-03
   1.0622000e-02
   1.0131000e-02
   1.0395000e-02
   9.0092000e-03
   8.3179000e-03
   8.9329000e-03
   9.3138000e-03
   9.3560000e-03
   9.4018000e-03
   1.0808000e-02
   1.0036000e-02
   1.3379000e-02
   1.0355000e-02
   1.1218000e-02
   1.0686000e-02
   1.4560000e-02
   9.1767000e-03
   9.4818000e-03
   9.4682000e-03
   8.1920000e-03
   8.8649000e-03
   9.4438000e-03
   9.6324000e-03
   1.0248000e-02
   9.1789000e-03
   1.0436000e-02
   9.6054000e-03
   9.4980000e-03
   9.7887000e-03
   1.0411000e-02
   9.2575000e-03
   9.0183000e-03
   8.0182000e-03
   8.3778000e-03
   8.3572000e-03
   1.0098000e-02
   1.2826000e-02
   1.0901000e-02
   8.6475000e-03
   8.3183000e-03
   1.0045000e-02
   9.0965000e-03
   9.8239000e-03
   8.7006000e-03
   9.5042000e-03
   9.4223000e-03
   1.3798000e-02
   8.9852000e-03
   8.4090000e-03
   9.1358000e-03
   1.2026000e-02
   1.0492000e-02
   9.5957000e-03
   9.7901000e-03
   8.4294000e-03
   1.0878000e-02
   8.9586000e-03
   9.6017000e-03
   9.7519000e-03
   7.8717000e-03
   1.0039000e-02
   9.4501000e-03
   9.0307000e-03
   9.8426000e-03
   9.3402000e-03
   8.1363000e-03
   1.1453000e-02
   1.0323000e-02
   1.0508000e-02
   9.5168000e-03
   1.0490000e-02
   1.0347000e-02
   7.7513000e-03
   8.9717000e-03
   9.6474000e-03
   9.2955000e-03
   9.1127000e-03
   1.1449000e-02
   8.4770000e-03
   9.9010000e-03
   1.0935000e-02
   9.4326000e-03
   9.8269000e-03
   8.6982000e-03
   8.7971000e-03
   8.6457000e-03
   8.5804000e-03
   8.9841000e-03
   1.0210000e-02
   8.5206000e-03
   1.1052000e-02
   8.6300000e-03
   1.0275000e-02
   9.1519000e-03
   7.9883000e-03
   1.1108000e-02
   1.0879000e-02
   1.0422000e-02
   7.8445000e-03
   9.2252000e-03
   9.3276000e-03
   9.6629000e-03
   1.0037000e-02
   9.4299000e-03
   9.0126000e-03
   9.6676000e-03
   8.3873000e-03
   8.9013000e-03
   1.0671000e-02
   8.2236000e-03
   1.1401000e-02
   9.8066000e-03
   8.4279000e-03
   1.1866000e-02
   8.7861000e-03
   2.0768000e-02
   9.0107000e-03
   8.1434000e-03
   1.0337000e-02
   1.2577000e-02
   7.9627000e-03
   1.0022000e-02
   1.0367000e-02
   8.1345000e-03
   8.5988000e-03
   1.2608000e-02
   9.7488000e-03
   9.0190000e-03
   1.0254000e-02
   1.0183000e-02
   9.4020000e-03
   9.3914000e-03
   9.8160000e-03
   1.0618000e-02
   9.3420000e-03
   1.4099000e-02
   1.2464000e-02
   8.4602000e-03
   1.0266000e-02
   9.9054000e-03
   9.2658000e-03
   1.0060000e-02
   8.8180000e-03
   9.7491000e-03
   9.3947000e-03
   8.5165000e-03
   9.3017000e-03
   1.1453000e-02
   1.0817000e-02
   1.0202000e-02
   8.2987000e-03
   9.1402000e-03
   1.1049000e-02
   8.6336000e-03
   1.0043000e-02
   9.2346000e-03
   1.0929000e-02
   1.0196000e-02
   1.2093000e-02
   1.0865000e-02
   1.0436000e-02
   9.7645000e-03
   8.2869000e-03
   8.6001000e-03
   8.7100000e-03
   1.1269000e-02
   8.3664000e-03
   9.3833000e-03
   9.6671000e-03
   9.4315000e-03
   1.0020000e-02
   8.3376000e-03
   9.1046000e-03
   9.7380000e-03
   1.0133000e-02
   1.1456000e-02
   9.0230000e-03
   1.1440000e-02
   1.0375000e-02
   9.5240000e-03
   8.6514000e-03
   8.6218000e-03
   9.5296000e-03
   9.9829000e-03
   9.7689000e-03
   1.0343000e-02
   8.1773000e-03
   9.0784000e-03
   1.0663000e-02
   1.0218000e-02
   1.0481000e-02
   9.9363000e-03
   9.5910000e-03
   8.5092000e-03
   1.1481000e-02
   9.2743000e-03
   9.0500000e-03
   9.3424000e-03
   8.2294000e-03
   9.8232000e-03
   9.9043000e-03
   9.1728000e-03
   8.9577000e-03
   1.0344000e-02
   1.0178000e-02
   9.2358000e-03
   8.8059000e-03
   8.1740000e-03
   8.4127000e-03
   1.0805000e-02
   8.4457000e-03
   8.7185000e-03
   7.6645000e-03
   9.0134000e-03
   8.9707000e-03
   1.1948000e-02
   1.0342000e-02
   1.0248000e-02
   8.4919000e-03
   9.4495000e-03
   8.4867000e-03
   9.0279000e-03
   8.3235000e-03
   1.0914000e-02
   9.8808000e-03
   1.1913000e-02
   9.2586000e-03
   1.0072000e-02
   9.1556000e-03
   9.5425000e-03
   9.7945000e-03
   8.1514000e-03
   9.6775000e-03
   9.3453000e-03
   1.1302000e-02
   8.9452000e-03
   9.2169000e-03
   9.7846000e-03
   1.3131000e-02
   8.9030000e-03
   9.2245000e-03
   8.9685000e-03
   1.4087000e-02
   8.6042000e-03
   9.0188000e-03
   1.1142000e-02
   1.0735000e-02
   8.8750000e-03
   1.1495000e-02
   9.7573000e-03
   1.0259000e-02
   9.3486000e-03
   8.5952000e-03
   9.8299000e-03
   2.0906000e-02
   9.7897000e-03
   8.0708000e-03
   9.3280000e-03
   9.6074000e-03
   1.0274000e-02
   9.3802000e-03
   1.0159000e-02
   8.6699000e-03
   9.6601000e-03
   8.5592000e-03
   9.5415000e-03
   8.2126000e-03
   1.0351000e-02
   1.1682000e-02
   8.9159000e-03
   8.8663000e-03
   9.7757000e-03
   1.0393000e-02
   9.0118000e-03
   1.0162000e-02
   8.3755000e-03
   1.0355000e-02
   8.2248000e-03
   1.0741000e-02
   9.4670000e-03
   8.3649000e-03
   1.2281000e-02
   8.2738000e-03
   9.0497000e-03
   1.2471000e-02
   1.8982000e-02
   8.9956000e-03
   1.1613000e-02
   1.0293000e-02
   8.2193000e-03
   1.2829000e-02
   9.6052000e-03
   9.4994000e-03
   9.1701000e-03
   1.2411000e-02
   8.6723000e-03
   8.4336000e-03
   1.0403000e-02
   1.1638000e-02
   9.5623000e-03
   9.8030000e-03
   2.2304000e-02
   1.1501000e-02
   1.0140000e-02
   2.1811000e-02
   9.9487000e-03
   1.1137000e-02
   9.2691000e-03
   9.7518000e-03
   8.5581000e-03
   1.0353000e-02
   9.3274000e-03
   9.6583000e-03
   1.0476000e-02
   9.1758000e-03
   1.1013000e-02
   8.5846000e-03
   8.9561000e-03
   8.7359000e-03
   8.7670000e-03
   9.4252000e-03
   9.0101000e-03
   9.6245000e-03
   8.7774000e-03
   1.0242000e-02
   9.1632000e-03
   8.0810000e-03
   9.9602000e-03
   9.1875000e-03
   9.3955000e-03
   9.0169000e-03
   1.3519000e-02
   9.7410000e-03
   1.0260000e-02
   1.0916000e-02
   8.1843000e-03
   8.4379000e-03
   8.9556000e-03
   8.2282000e-03
   1.0046000e-02
   2.3077000e-02
   7.5533000e-03
   1.0646000e-02
   9.8906000e-03
   9.9632000e-03
   9.2718000e-03
   9.6448000e-03
   1.1289000e-02
   8.8884000e-03
   7.8236000e-03
   9.8914000e-03
   7.8251000e-03
   7.3329000e-03
   1.3116000e-02
   8.8932000e-03
   9.7492000e-03
   8.7732000e-03
   9.7069000e-03
   9.2585000e-03
   1.1470000e-02
   8.1467000e-03
   9.3703000e-03
   1.0886000e-02
   1.0703000e-02
   1.1038000e-02
   1.0533000e-02
   9.5219000e-03
   8.5783000e-03
   1.0223000e-02
   1.1863000e-02
   8.6866000e-03
   8.5574000e-03
   9.6997000e-03
   1.0062000e-02
   1.0384000e-02
   8.9725000e-03
   9.3878000e-03
   1.0437000e-02
   9.3692000e-03
   9.2841000e-03
   1.0240000e-02
   1.0267000e-02
   9.0397000e-03
   9.4492000e-03
   9.9034000e-03
   9.1155000e-03
   8.0538000e-03
   8.9371000e-03
   1.0083000e-02
   9.7162000e-03
   1.0337000e-02
   9.1238000e-03
   8.0747000e-03
   9.1526000e-03
   9.2375000e-03
   8.8561000e-03
   9.4207000e-03
   8.4291000e-03
   8.9841000e-03
   9.4949000e-03
   8.7395000e-03
   9.8035000e-03
   1.0181000e-02
   8.7266000e-03
   1.0572000e-02
   1.0591000e-02
   9.6540000e-03
   9.5465000e-03
   8.7072000e-03
   1.1255000e-02
   9.9756000e-03
   1.3607000e-02
   1.0026000e-02
   1.0591000e-02
   9.0524000e-03
   1.0643000e-02
   8.8639000e-03
   9.2085000e-03
   9.9340000e-03
   9.2648000e-03
   1.9269000e-02
   7.8265000e-03
   8.2465000e-03
   9.1410000e-03
   7.8151000e-03
   9.5179000e-03
   8.7011000e-03
   1.0020000e-02
   1.1414000e-02
   9.6220000e-03
   8.6417000e-03
   8.6483000e-03
   9.2757000e-03
   8.6422000e-03
   1.2212000e-02
   9.1360000e-03
   8.5321000e-03
   9.8756000e-03
   9.0662000e-03
   8.6826000e-03
   9.8195000e-03
   9.5664000e-03
   1.9078000e-02
   9.5542000e-03
   8.5267000e-03
   9.9260000e-03
   8.9677000e-03
   1.9600000e-02
   8.4522000e-03
   9.4244000e-03
   9.5497000e-03
   1.0232000e-02
   9.6531000e-03
   9.8868000e-03
   8.1359000e-03
   9.1469000e-03
   1.0588000e-02
   1.1708000e-02
   9.6702000e-03
   9.0425000e-03
   9.9577000e-03
   8.4150000e-03
   1.0734000e-02
   8.6847000e-03
   8.6823000e-03
   9.8158000e-03
   9.3228000e-03
   1.0600000e-02
   1.1299000e-02
   8.4365000e-03
   9.0252000e-03
   9.2212000e-03
   1.0962000e-02
   1.0459000e-02
   9.6878000e-03
   9.3273000e-03
   1.0521000e-02
   8.9717000e-03
   1.1110000e-02
   1.0019000e-02
   9.8063000e-03
   8.0221000e-03
   8.6136000e-03
   1.3032000e-02
   1.1175000e-02
   8.3673000e-03
   1.0156000e-02
   8.2663000e-03
   9.9683000e-03
   2.1621000e-02
   8.6196000e-03
   9.9312000e-03
   9.6640000e-03
   9.1191000e-03
   1.0256000e-02
   9.1433000e-03
   1.3533000e-02
   8.7808000e-03
   1.1410000e-02
   1.0185000e-02
   1.0505000e-02
   8.1342000e-03
   1.2054000e-02
   9.5151000e-03
   8.9670000e-03
   8.6916000e-03
   9.0345000e-03
   9.5290000e-03
   1.0308000e-02
   9.6828000e-03
   8.0945000e-03
   8.4902000e-03
   1.1684000e-02
   9.3715000e-03
   8.3445000e-03
   1.1497000e-02
   9.8401000e-03
   1.0875000e-02
   1.0286000e-02
   9.1262000e-03
   7.7123000e-03
   8.3930000e-03
   1.4008000e-02
   8.9744000e-03
   9.0482000e-03
   9.6059000e-03
   9.5102000e-03
   9.6243000e-03
   8.4484000e-03
   8.1540000e-03
   1.0310000e-02
   9.9871000e-03
   9.3428000e-03
   1.0036000e-02
   9.8444000e-03
   7.9880000e-03
   1.1377000e-02
   9.2943000e-03
   9.6043000e-03
   9.9761000e-03
   1.0443000e-02
   8.3225000e-03
   9.4239000e-03
   1.1106000e-02
   1.0524000e-02
   9.3267000e-03
   1.0579000e-02
   8.0287000e-03
   1.2672000e-02
   7.7126000e-03
   9.1463000e-03
   9.4951000e-03
   8.5850000e-03
   9.4768000e-03
   9.2364000e-03
   1.3400000e-02
   9.8620000e-03
   9.0725000e-03
   8.4705000e-03
   1.3629000e-02
   7.3689000e-03
   1.0681000e-02
   1.0763000e-02
   1.0786000e-02
   1.3069000e-02
   1.0629000e-02
   1.0279000e-02
   9.9646000e-03
   9.0548000e-03
   9.6483000e-03
   9.4397000e-03
   9.1869000e-03
   9.6035000e-03
   9.8668000e-03
   8.1615000e-03
   1.0147000e-02
   9.4017000e-03
   1.0171000e-02
   1.0597000e-02
   2.0271000e-02
   9.8590000e-03
   1.0096000e-02
   9.0717000e-03
   1.5194000e-02
   1.0569000e-02
   8.9160000e-03
   8.8479000e-03
   9.6847000e-03
   9.3845000e-03
   1.1123000e-02
   9.5198000e-03
   1.3038000e-02
   1.0518000e-02
   9.2244000e-03
   1.3937000e-02
   1.0621000e-02
   7.6398000e-03
   8.7812000e-03
   9.7419000e-03
   9.6807000e-03
   9.4349000e-03
   7.6439000e-03
   8.8400000e-03
   8.7906000e-03
   9.3952000e-03
   1.2526000e-02
   9.2413000e-03
   1.0808000e-02
   8.5459000e-03
   1.2676000e-02
   1.0052000e-02
   9.5202000e-03
   8.8179000e-03
   8.9056000e-03
   1.0341000e-02
   1.1056000e-02
   8.4442000e-03
   1.1095000e-02
   8.9898000e-03
   8.8467000e-03
   9.9012000e-03
   1.0792000e-02
   8.4407000e-03
   9.5538000e-03
   8.9012000e-03
   9.9838000e-03
   1.0427000e-02
   1.0574000e-02
   1.1709000e-02
   9.5239000e-03
   2.0762000e-02
   9.3080000e-03
   9.3971000e-03
   1.3032000e-02
   9.0194000e-03
   1.1248000e-02
   8.3999000e-03
   8.1034000e-03
   9.2284000e-03
   1.1130000e-02
   9.9222000e-03
   9.0872000e-03
   9.1882000e-03
   9.0304000e-03
   8.8562000e-03
   1.4129000e-02
   9.0125000e-03
   8.5291000e-03
   1.0480000e-02
   9.4889000e-03
   1.0087000e-02
   8.3075000e-03
   1.0349000e-02
   1.0037000e-02
   8.9007000e-03
   9.6350000e-03
   1.0765000e-02
   1.3120000e-02
   8.0468000e-03
   1.0301000e-02
   8.9861000e-03
   9.3346000e-03
   1.5016000e-02
   9.0688000e-03
   9.0511000e-03
   8.9902000e-03
   9.3571000e-03
   9.5901000e-03
   8.3379000e-03
   8.8733000e-03
   1.1435000e-02
   1.0428000e-02
   1.0340000e-02
   9.2444000e-03
   8.2838000e-03
   9.9557000e-03
   9.9372000e-03
   1.0490000e-02
   1.0536000e-02
   9.7309000e-03
   9.0062000e-03
   1.0889000e-02
   1.0782000e-02
   8.9609000e-03
   9.1692000e-03
   9.6392000e-03
   7.9402000e-03
   1.1039000e-02
   8.2701000e-03
   8.8344000e-03
   9.4259000e-03
   8.9489000e-03
   8.8102000e-03
   1.3402000e-02
   9.6089000e-03
   8.1874000e-03
   9.0649000e-03
   8.6920000e-03
   9.4591000e-03
   8.8279000e-03
   1.0420000e-02
   8.5919000e-03
   9.0586000e-03
   8.2924000e-03
   8.8315000e-03
   1.0147000e-02
   1.2454000e-02
   1.0241000e-02
   2.1361000e-02
   8.8639000e-03
   1.1153000e-02
   1.1186000e-02
   1.0018000e-02
   1.0198000e-02
   1.1061000e-02
   8.6781000e-03
   9.9612000e-03
   1.1376000e-02
   1.0432000e-02
   8.4776000e-03
   8.2863000e-03
   9.6161000e-03
   9.9949000e-03
   9.3037000e-03
   1.0400000e-02
   8.8562000e-03
   1.0040000e-02
   9.7255000e-03
   9.5830000e-03
   1.1144000e-02
   1.1684000e-02
   1.0672000e-02
   1.0131000e-02
   1.5438000e-02
   1.1777000e-02
   1.0211000e-02
   8.3208000e-03
   1.0203000e-02
   8.6507000e-03
   9.0500000e-03
   1.0027000e-02
   1.0179000e-02
   9.1785000e-03
   8.8589000e-03
   1.0744000e-02
   9.5671000e-03
   1.0500000e-02
   8.5773000e-03
   9.0611000e-03
   9.4264000e-03
   8.3829000e-03
   8.8246000e-03
   1.4099000e-02
   8.8854000e-03
   8.9128000e-03
   9.8897000e-03
   8.3468000e-03
   1.1108000e-02
   9.0954000e-03
   1.1413000e-02
   9.8826000e-03
   9.7726000e-03
   9.1268000e-03
   1.0493000e-02
   8.8417000e-03
   1.0992000e-02
   8.8491000e-03
   1.0377000e-02
   1.1126000e-02
   9.1008000e-03
   9.3909000e-03
   9.8410000e-03
   9.9247000e-03
   1.2924000e-02
   8.4764000e-03
   9.3351000e-03
   8.5204000e-03
   1.0574000e-02
   9.7261000e-03
   9.9039000e-03
   8.9845000e-03
   1.0599000e-02
   1.0467000e-02
   9.9245000e-03
   1.2290000e-02
   8.9761000e-03
   9.6353000e-03
   9.0388000e-03
   9.1543000e-03
   8.9999000e-03
   8.7654000e-03
   1.1310000e-02
   8.9374000e-03
   1.0806000e-02
   9.1178000e-03
   9.6451000e-03
   1.3447000e-02
   1.0876000e-02
   8.6054000e-03
   8.6897000e-03
   1.0248000e-02
   1.0966000e-02
   9.3969000e-03
   9.5072000e-03
   9.6698000e-03
   8.9162000e-03
   9.1689000e-03
   1.0517000e-02
   1.1478000e-02
   1.0220000e-02
   9.7873000e-03
   8.7923000e-03
   8.2251000e-03
   9.4820000e-03
   8.3008000e-03
   1.0197000e-02
   8.7763000e-03
   9.7980000e-03
   9.8394000e-03
   1.0119000e-02
   1.0887000e-02
   9.8637000e-03
   1.1739000e-02
   1.1842000e-02
   1.2186000e-02
   1.0637000e-02
   1.0211000e-02
   9.1499000e-03
   9.1718000e-03
   9.1780000e-03
   1.0042000e-02
   8.5538000e-03
   8.5521000e-03
   9.2006000e-03
   8.7369000e-03
   8.7370000e-03
   9.0857000e-03
   1.1320000e-02
   9.7221000e-03
   1.0643000e-02
   1.0872000e-02
   1.2259000e-02
   1.3037000e-02
   9.0910000e-03
   1.0055000e-02
   9.8872000e-03
   8.7336000e-03
   1.0731000e-02
   1.0411000e-02
   9.1744000e-03
   9.8888000e-03
   8.5145000e-03
   9.8244000e-03
   1.0165000e-02
   9.6046000e-03
   1.0769000e-02
   9.4056000e-03
   8.4581000e-03
   8.3979000e-03
   8.6423000e-03
   8.7152000e-03
   8.9126000e-03
   2.2670000e-02
   1.2409000e-02
   1.0566000e-02
   1.0797000e-02
   9.3086000e-03
   1.0425000e-02
   8.2848000e-03
   9.4786000e-03
   8.4194000e-03
   8.7005000e-03
   8.3913000e-03
   1.0475000e-02
   9.4942000e-03
   8.4996000e-03
   8.8049000e-03
   1.1426000e-02
   8.7728000e-03
   9.3048000e-03
   8.6645000e-03
   9.9153000e-03
   8.3995000e-03
   1.1451000e-02
   1.0639000e-02
   2.1189000e-02
   1.2535000e-02
   1.0269000e-02
   9.1127000e-03
   9.9323000e-03
   8.1494000e-03
   1.2136000e-02
   1.0590000e-02
   8.0597000e-03
   1.8195000e-02
   9.4623000e-03
   9.6330000e-03
   8.7248000e-03
   8.7404000e-03
   8.0479000e-03
   9.9028000e-03
   8.8601000e-03
   1.0585000e-02
   1.1080000e-02
   1.1178000e-02
   9.5880000e-03
   8.4234000e-03
   9.2525000e-03
   1.0341000e-02
   9.7697000e-03
   9.2230000e-03
   1.1544000e-02
   1.0164000e-02
   9.3902000e-03
   1.1622000e-02
   1.0169000e-02
   8.7219000e-03
   8.9146000e-03
   7.6269000e-03
   1.0078000e-02
   9.5330000e-03
   9.1351000e-03
   8.4195000e-03
   8.6873000e-03
   8.3499000e-03
   9.5957000e-03
   8.5216000e-03
   9.6467000e-03
   1.0291000e-02
   9.0571000e-03
   1.2769000e-02
   9.5870000e-03
   9.3895000e-03
   1.0336000e-02
   9.0322000e-03
   9.0904000e-03
   7.5023000e-03
   1.0568000e-02
   1.0011000e-02
   8.7115000e-03
   9.9286000e-03
   9.1976000e-03
   9.4730000e-03
   9.2056000e-03
   1.1144000e-02
   1.2273000e-02
   8.5463000e-03
   8.5994000e-03
   1.0012000e-02
   7.9645000e-03
   1.1545000e-02
   9.1855000e-03
   9.2391000e-03
   8.7188000e-03
   8.7628000e-03
   9.1457000e-03
   8.3884000e-03
   1.1075000e-02
   8.8506000e-03
   1.0218000e-02
   1.1361000e-02
   1.1707000e-02
   8.8383000e-03
   9.0529000e-03
   8.7059000e-03
   9.6541000e-03
   9.4799000e-03
   8.4976000e-03
   8.8602000e-03
   1.0533000e-02
   1.2262000e-02
   1.0801000e-02
   9.5760000e-03
   9.7296000e-03
   8.5913000e-03
   1.0447000e-02
   8.4649000e-03
   9.0423000e-03
   8.4463000e-03
   8.4772000e-03
   1.1196000e-02
   7.9030000e-03
   9.4716000e-03
   8.3340000e-03
   7.3451000e-03
   9.3421000e-03
   1.0539000e-02
   1.1135000e-02
   9.1165000e-03
   8.8767000e-03
   8.4781000e-03
   9.8982000e-03
   1.1220000e-02
   9.1106000e-03
   9.3347000e-03
   8.6253000e-03
   9.9745000e-03
   9.5813000e-03
   9.3795000e-03
   8.5008000e-03
   1.0322000e-02
   8.5796000e-03
   8.7305000e-03
   9.9188000e-03
   9.6440000e-03
   8.0822000e-03
   9.7590000e-03
   1.0201000e-02
   7.6594000e-03
   9.8014000e-03
   1.1400000e-02
   9.3559000e-03
   1.0577000e-02
   8.5294000e-03
   9.8382000e-03
   8.6414000e-03
   9.7127000e-03
   9.7620000e-03
   8.7302000e-03
   9.0467000e-03
   9.5725000e-03
   9.8015000e-03
   9.3782000e-03
   9.0968000e-03
   9.1658000e-03
   9.3235000e-03
   1.2684000e-02
   9.3776000e-03
   9.6854000e-03
   1.0515000e-02
   8.7298000e-03
   1.2589000e-02
   8.5411000e-03
   1.1450000e-02
   8.6876000e-03
   8.7109000e-03
   1.0126000e-02
   8.3414000e-03
   8.7484000e-03
   8.4117000e-03
   7.1038000e-03
   9.2384000e-03
   9.7743000e-03
   9.6658000e-03
   7.9045000e-03
   1.0973000e-02
   8.7845000e-03
   7.6895000e-03
   7.7893000e-03
   1.1698000e-02
   9.4063000e-03
   1.0394000e-02
   1.0754000e-02
   1.0467000e-02
   9.7936000e-03
   9.3805000e-03
   1.2471000e-02
   9.0024000e-03
   8.3428000e-03
   9.7636000e-03
   9.5591000e-03
   8.4408000e-03
   1.0604000e-02
   8.8284000e-03
   8.2049000e-03
   9.3557000e-03
   9.4381000e-03
   9.1460000e-03
   9.4216000e-03
   1.0316000e-02
   8.9893000e-03
   1.0325000e-02
   8.1835000e-03
   9.9265000e-03
   1.0053000e-02
   9.7557000e-03
   9.1470000e-03
   8.1056000e-03
   9.0858000e-03
   1.0692000e-02
   9.2187000e-03
   8.5870000e-03
   1.0371000e-02
   9.7622000e-03
   8.4196000e-03
   1.4081000e-02
   1.0614000e-02
   8.7498000e-03
   1.0175000e-02
   8.9523000e-03
   9.8847000e-03
   9.3097000e-03
   9.3692000e-03
   1.1262000e-02
   1.0059000e-02
   9.0684000e-03
   8.7911000e-03
   1.0704000e-02
   9.3761000e-03
   1.0224000e-02
   8.9955000e-03
   8.8637000e-03
   8.8747000e-03
   9.1689000e-03
   8.4654000e-03
   8.3128000e-03
   8.3401000e-03
   1.0941000e-02
   1.0469000e-02
   8.1654000e-03
   1.0953000e-02
   1.0450000e-02
   3.3225000e-02
   9.7537000e-03
   9.0046000e-03
   9.2704000e-03
   1.0371000e-02
   1.1807000e-02
   9.0167000e-03
   9.7661000e-03
   8.6475000e-03
   9.5724000e-03
   1.0063000e-02
   8.4475000e-03
   9.6991000e-03
   8.8981000e-03
   8.8638000e-03
   1.0558000e-02
   1.2159000e-02
   9.3450000e-03
   8.8523000e-03
   1.1348000e-02
   1.0320000e-02
   9.3572000e-03
   9.3443000e-03
   9.3284000e-03
   8.8430000e-03
   9.8405000e-03
   8.4048000e-03
   2.2452000e-02
   1.2747000e-02
   1.0208000e-02
   1.0560000e-02
   9.0592000e-03
   9.4806000e-03
   9.0942000e-03
   9.7397000e-03
   1.1186000e-02
   1.1649000e-02
   9.4131000e-03
   8.3263000e-03
   1.1357000e-02
   9.7092000e-03
   9.5442000e-03
   1.0932000e-02
   1.0634000e-02
   1.0189000e-02
   9.2891000e-03
   1.3376000e-02
   1.0732000e-02
   1.1416000e-02
   1.0778000e-02
   9.3331000e-03
   1.1030000e-02
   8.6490000e-03
   8.6612000e-03
   9.2714000e-03
   9.0965000e-03
   8.4391000e-03
   9.6241000e-03
   8.3617000e-03
   8.4901000e-03
   9.9860000e-03
   1.0376000e-02
   9.1358000e-03
   9.3390000e-03
   9.6748000e-03
   1.1948000e-02
   8.3518000e-03
   1.0939000e-02
   9.0240000e-03
   1.1381000e-02
   8.9675000e-03
   9.7283000e-03
   1.1373000e-02
   1.0759000e-02
   8.8072000e-03
   8.7554000e-03
   1.0132000e-02
   9.7022000e-03
   1.1410000e-02
   1.0150000e-02
   9.0244000e-03
   8.4770000e-03
   8.3135000e-03
   1.0331000e-02
   1.0154000e-02
   9.5670000e-03
   8.4227000e-03
   9.2714000e-03
   9.3698000e-03
   7.6486000e-03
   1.0330000e-02
   1.0411000e-02
   9.2962000e-03
   8.1169000e-03
   9.3429000e-03
   2.1746000e-02
   9.3061000e-03
   8.4164000e-03
   8.5836000e-03
   1.0309000e-02
   8.4280000e-03
   9.3134000e-03
   1.0420000e-02
   8.6571000e-03
   1.0275000e-02
   1.0997000e-02
   8.5189000e-03
   1.1530000e-02
   9.9152000e-03
   1.2358000e-02
   7.8286000e-03
   8.5645000e-03
   8.4767000e-03
   1.6805000e-02
   1.2009000e-02
   8.4371000e-03
   8.4309000e-03
   9.3902000e-03
   1.1464000e-02
   8.9600000e-03
   1.0645000e-02
   8.8575000e-03
   9.4684000e-03
   9.1270000e-03
   9.8556000e-03
   1.1383000e-02
   9.9363000e-03
   8.2048000e-03
   1.0266000e-02
   7.8755000e-03
   8.9407000e-03
   9.5040000e-03
   9.0866000e-03
   1.0658000e-02
   8.8370000e-03
   7.6656000e-03
   1.1745000e-02
   1.1316000e-02
   7.0753000e-03
   9.2671000e-03
   8.5437000e-03
   1.0146000e-02
   1.0049000e-02
   9.1577000e-03
   9.4585000e-03
   1.1272000e-02
   1.2363000e-02
   8.7874000e-03
   8.6322000e-03
   1.1003000e-02
   1.1201000e-02
   1.0854000e-02
   2.2437000e-02
   1.0786000e-02
   8.8734000e-03
   9.6739000e-03
   9.0511000e-03
   1.1410000e-02
   9.2698000e-03
   8.0697000e-03
   7.9981000e-03
   1.1311000e-02
   1.1588000e-02
   8.6209000e-03
   1.0884000e-02
   1.0324000e-02
   1.0622000e-02
   8.1935000e-03
   1.0063000e-02
   1.0535000e-02
   1.0127000e-02
   8.9796000e-03
   8.8661000e-03
   9.2425000e-03
   7.7418000e-03
   1.0796000e-02
   9.3383000e-03
   1.0512000e-02
   9.4553000e-03
   1.0879000e-02
   1.3230000e-02
   9.4107000e-03
   9.9224000e-03
   9.1583000e-03
   8.9180000e-03
   8.7495000e-03
   8.8433000e-03
   8.8202000e-03
   9.8286000e-03
   8.8590000e-03
   1.0020000e-02
   1.0537000e-02
   9.5430000e-03
   8.7868000e-03
   9.0320000e-03
   9.4817000e-03
   8.6075000e-03
   1.0146000e-02
   1.0956000e-02
   9.4436000e-03
   9.9308000e-03
   1.1064000e-02
   9.2645000e-03
   1.1142000e-02
   1.0061000e-02
   9.2173000e-03
   1.0228000e-02
   9.7679000e-03
   1.0682000e-02
   1.1289000e-02
   8.5776000e-03
   9.0878000e-03
   9.5496000e-03
   9.7269000e-03
   9.2915000e-03
   1.0514000e-02
   1.0498000e-02
   1.0304000e-02
   7.9660000e-03
   1.0018000e-02
   8.5331000e-03
   1.0118000e-02
   9.2437000e-03
   9.0806000e-03
   9.0504000e-03
   9.1142000e-03
   8.4537000e-03
   9.0543000e-03
   9.3528000e-03
   9.2393000e-03
   8.6498000e-03
   8.8149000e-03
   8.4631000e-03
   9.1503000e-03
   7.7781000e-03
   9.9293000e-03
   8.4153000e-03
   9.2966000e-03
   1.0669000e-02
   9.4671000e-03
   8.3010000e-03
   7.6854000e-03
   9.0943000e-03
   9.7215000e-03
   1.0153000e-02
   1.0541000e-02
   9.0896000e-03
   9.5640000e-03
   9.5855000e-03
   8.8342000e-03
   1.0606000e-02
   7.8423000e-03
   9.4407000e-03
   8.1819000e-03
   8.2445000e-03
   8.0293000e-03
   8.8122000e-03
   9.0837000e-03
   1.0144000e-02
   9.3389000e-03
   9.0866000e-03
   8.9703000e-03
   9.4432000e-03
   1.0589000e-02
   9.9385000e-03
   8.9980000e-03
   1.0244000e-02
   9.3161000e-03
   9.7635000e-03
   1.0362000e-02
   8.9510000e-03
   9.1212000e-03
   8.6584000e-03
   9.1936000e-03
   7.5095000e-03
   1.1186000e-02
   9.2184000e-03
   1.0394000e-02
   7.8135000e-03
   9.0059000e-03
   1.0349000e-02
   9.0403000e-03
   8.9388000e-03
   8.4653000e-03
   1.4668000e-02
   8.4073000e-03
   8.2298000e-03
   8.8461000e-03
   9.1260000e-03
   8.2939000e-03
   1.1552000e-02
   9.1928000e-03
   9.5390000e-03
   9.0333000e-03
   1.0030000e-02
   1.3969000e-02
   1.1538000e-02
   9.1608000e-03
   8.8132000e-03
   1.0205000e-02
   1.0461000e-02
   9.2170000e-03
   7.7744000e-03
   9.1809000e-03
   8.6424000e-03
   1.1202000e-02
   1.0200000e-02
   1.0100000e-02
   1.0042000e-02
   1.1898000e-02
   1.2751000e-02
   9.1779000e-03
   8.9480000e-03
   9.0730000e-03
   9.5015000e-03
   9.2649000e-03
   1.0005000e-02
   1.1382000e-02
   9.0165000e-03
   1.0698000e-02
   9.4081000e-03
   1.0576000e-02
   1.0347000e-02
   9.4560000e-03
   9.0263000e-03
   9.3453000e-03
   9.3277000e-03
   9.4047000e-03
   1.0400000e-02
   9.4865000e-03
   1.4881000e-02
   8.7058000e-03
   8.9804000e-03
   1.0551000e-02
   8.1867000e-03
   8.9925000e-03
   1.1242000e-02
   1.0741000e-02
   8.2104000e-03
   9.0305000e-03
   1.0635000e-02
   9.3763000e-03
   1.0814000e-02
   1.0294000e-02
   1.1060000e-02
   9.2622000e-03
   1.0154000e-02
   8.4354000e-03
   1.1325000e-02
   8.7300000e-03
   9.1329000e-03
   7.9774000e-03
   1.0172000e-02
   9.5297000e-03
   9.7760000e-03
   9.2408000e-03
   1.0825000e-02
   1.0185000e-02
   1.2245000e-02
   1.0023000e-02
   1.1511000e-02
   1.0969000e-02
   1.0150000e-02
   8.8170000e-03
   9.4988000e-03
   9.9555000e-03
   9.4486000e-03
   9.5674000e-03
   9.7372000e-03
   1.0964000e-02
   1.0545000e-02
   9.5633000e-03
   9.1767000e-03
   1.0096000e-02
   7.8654000e-03
   9.8376000e-03
   1.1719000e-02
   8.1235000e-03
   9.3390000e-03
   8.5438000e-03
   1.0442000e-02
   8.4858000e-03
   9.9742000e-03
   1.0910000e-02
   9.6213000e-03
   9.5640000e-03
   8.1623000e-03
   1.1756000e-02
   9.5159000e-03
   1.0013000e-02
   1.0105000e-02
   9.0815000e-03
   1.1289000e-02
   8.9122000e-03
   8.9932000e-03
   9.1803000e-03
   9.1139000e-03
   8.3174000e-03
   7.7501000e-03
   1.2260000e-02
   8.7185000e-03
   7.8347000e-03
   9.0463000e-03
   8.7870000e-03
   9.4997000e-03
   8.8070000e-03
   9.3009000e-03
   9.4060000e-03
   8.7161000e-03
   1.0874000e-02
   1.0694000e-02
   1.1363000e-02
   8.4716000e-03
   8.9086000e-03
   7.7245000e-03
   1.0068000e-02
   9.4035000e-03
   1.0283000e-02
   8.7591000e-03
   1.1275000e-02
   1.0817000e-02
   9.8993000e-03
   9.3739000e-03
   1.0018000e-02
   9.5021000e-03
   9.3750000e-03
   1.0111000e-02
   8.3361000e-03
   9.0443000e-03
   9.4044000e-03
   9.1685000e-03
   8.1670000e-03
   1.0322000e-02
   1.1737000e-02
   9.0406000e-03
   9.7490000e-03
   9.4376000e-03
   8.9625000e-03
   1.0973000e-02
   9.3592000e-03
   1.2462000e-02
   1.1328000e-02
   1.0264000e-02
   7.8972000e-03
   8.1404000e-03
   1.0568000e-02
   1.0434000e-02
   8.6950000e-03
   9.4807000e-03
   1.1020000e-02
   7.5232000e-03
   8.6091000e-03
   9.5513000e-03
   8.4632000e-03
   9.1318000e-03
   7.9805000e-03
   8.3771000e-03
   9.5556000e-03
   9.9505000e-03
   9.6847000e-03
   8.9800000e-03
   9.1065000e-03
   9.8844000e-03
   9.4555000e-03
   9.3596000e-03
   1.0722000e-02
   8.9167000e-03
   9.2971000e-03
   8.9929000e-03
   9.3449000e-03
   8.9716000e-03
   1.2127000e-02
   9.3184000e-03
   1.1849000e-02
   1.0649000e-02
   1.1330000e-02
   9.0552000e-03
   9.3484000e-03
   8.6377000e-03
   9.1724000e-03
   1.0935000e-02
   8.4676000e-03
   8.8849000e-03
   9.9300000e-03
   1.1915000e-02
   1.0340000e-02
   8.2814000e-03
   1.0404000e-02
   9.8022000e-03
   8.8126000e-03
   1.1835000e-02
   9.1865000e-03
   9.9699000e-03
   1.3845000e-02
   9.0322000e-03
   8.5360000e-03
   7.9178000e-03
   8.8602000e-03
   8.5303000e-03
   1.0063000e-02
   8.9564000e-03
   1.1540000e-02
   9.5596000e-03
   1.0479000e-02
   9.9314000e-03
   8.6325000e-03
   8.7102000e-03
   1.1784000e-02
   8.4452000e-03
   8.9006000e-03
   1.0338000e-02
   1.0299000e-02
   1.0103000e-02
   1.1008000e-02
   8.9742000e-03
   9.8045000e-03
   1.1052000e-02
   8.6672000e-03
   8.7600000e-03
   8.4770000e-03
   8.1627000e-03
   9.3365000e-03
   9.3411000e-03
   1.0424000e-02
   8.8295000e-03
   1.1585000e-02
   9.0408000e-03
   8.3906000e-03
   9.8293000e-03
   1.0676000e-02
   7.5237000e-03
   1.0594000e-02
   1.1643000e-02
   9.9212000e-03
   7.7553000e-03
   1.0820000e-02
   8.3575000e-03
   9.4085000e-03
   8.0008000e-03
   9.8936000e-03
   8.3120000e-03
   1.1259000e-02
   9.7058000e-03
   1.0297000e-02
   9.1633000e-03
   1.1368000e-02
   8.9537000e-03
   1.0154000e-02
   1.0227000e-02
   8.2317000e-03
   9.2543000e-03
   9.1705000e-03
   1.1751000e-02
   8.9522000e-03
   8.5200000e-03
   9.8285000e-03
   1.0390000e-02
   1.0082000e-02
   9.6840000e-03
   8.9050000e-03
   8.8985000e-03
   9.2169000e-03
   9.2963000e-03
   9.1003000e-03
   8.7295000e-03
   1.0456000e-02
   8.4201000e-03
   1.0087000e-02
   9.6234000e-03
   1.1581000e-02
   1.0579000e-02
   8.9331000e-03
   1.0175000e-02
   9.0167000e-03
   8.9821000e-03
   1.1472000e-02
   1.0539000e-02
   9.5250000e-03
   1.2572000e-02
   9.2226000e-03
   9.9679000e-03
   8.8700000e-03
   9.0070000e-03
   9.0691000e-03
   9.6413000e-03
   9.5330000e-03
   1.1302000e-02
   1.0545000e-02
   8.6871000e-03
   9.2502000e-03
   8.4825000e-03
   8.3228000e-03
   1.1647000e-02
   9.3763000e-03
   1.0201000e-02
   8.8157000e-03
   1.0319000e-02
   9.2311000e-03
   9.3068000e-03
   9.7255000e-03
   9.6936000e-03
   8.7176000e-03
   9.3916000e-03
   8.8884000e-03
   1.0183000e-02
   1.1096000e-02
   9.5049000e-03
   1.1106000e-02
   1.0135000e-02
   8.9687000e-03
   1.0134000e-02
   1.0016000e-02
   8.5763000e-03
   8.1979000e-03
   1.3526000e-02
   9.1530000e-03
   1.0855000e-02
   9.6349000e-03
   9.1830000e-03
   9.9100000e-03
   8.6479000e-03
   9.8950000e-03
   1.0948000e-02
   8.9504000e-03
   9.7124000e-03
   1.1781000e-02
   8.3986000e-03
   8.6616000e-03
   1.0757000e-02
   9.1968000e-03
   8.9900000e-03
   1.0917000e-02
   1.0313000e-02
   8.7308000e-03
   1.1967000e-02
   9.6597000e-03
   9.9331000e-03
   1.1115000e-02
   7.9293000e-03
   9.5360000e-03
   8.6259000e-03
   8.8392000e-03
   9.5006000e-03
   9.1335000e-03
   9.0108000e-03
   1.0762000e-02
   7.7066000e-03
   8.4283000e-03
   8.3285000e-03
   1.0018000e-02
   1.4397000e-02
   9.8490000e-03
   1.1852000e-02
   1.2645000e-02
   8.4726000e-03
   7.6111000e-03
   8.9704000e-03
   9.6855000e-03
   1.0224000e-02
   9.1164000e-03
   1.2141000e-02
   1.0360000e-02
   9.5177000e-03
   9.9270000e-03
   9.2100000e-03
   8.2268000e-03
   8.4027000e-03
   1.0097000e-02
   9.4890000e-03
   1.0672000e-02
   9.2985000e-03
   8.1748000e-03
   9.1151000e-03
   9.3072000e-03
   8.4951000e-03
   8.7735000e-03
   9.7220000e-03
   1.1612000e-02
   1.0556000e-02
   9.7597000e-03
   9.4927000e-03
   9.7957000e-03
   9.8519000e-03
   1.1174000e-02
   9.6420000e-03
   1.0519000e-02
   8.7804000e-03
   9.2483000e-03
   9.8379000e-03
   8.7726000e-03
   1.0122000e-02
   1.1323000e-02
   8.8238000e-03
   9.1160000e-03
   1.0756000e-02
   9.1913000e-03
   8.9410000e-03
   1.0028000e-02
   1.1673000e-02
   8.6304000e-03
   1.0421000e-02
   8.1806000e-03
   8.4373000e-03
   1.0929000e-02
   9.2429000e-03
   1.1159000e-02
   9.5678000e-03
   8.0357000e-03
   1.0027000e-02
   9.2032000e-03
   1.4095000e-02
   1.0154000e-02
   8.8905000e-03
   9.3405000e-03
   8.1588000e-03
   9.2186000e-03
   9.9692000e-03
   1.0512000e-02
   8.7693000e-03
   8.7438000e-03
   9.9484000e-03
   9.3182000e-03
   9.6725000e-03
   7.8316000e-03
   9.0383000e-03
   1.0093000e-02
   1.0036000e-02
   9.5389000e-03
   1.1388000e-02
   1.0941000e-02
   9.1510000e-03
   9.6333000e-03
   7.8952000e-03
   8.3849000e-03
   8.5390000e-03
   9.3441000e-03
   8.9286000e-03
   9.3556000e-03
   1.1337000e-02
   8.5994000e-03
   9.8504000e-03
   9.9051000e-03
   8.4906000e-03
   9.2852000e-03
   9.7341000e-03
   1.0413000e-02
   9.1039000e-03
   1.0611000e-02
   9.1034000e-03
   1.0101000e-02
   1.0035000e-02
   1.1959000e-02
   8.5377000e-03
   9.5178000e-03
   1.1781000e-02
   9.0465000e-03
   8.5559000e-03
   1.1105000e-02
   8.2937000e-03
   1.0773000e-02
   8.7649000e-03
   8.7166000e-03
   8.4678000e-03
   9.3156000e-03
   8.7376000e-03
   9.8700000e-03
   1.0204000e-02
   1.0666000e-02
   9.3552000e-03
   1.0095000e-02
   1.0381000e-02
   1.0478000e-02
   9.9113000e-03
   9.4214000e-03
   9.4750000e-03
   8.5992000e-03
   9.1934000e-03
   8.6735000e-03
   1.0484000e-02
   9.7762000e-03
   9.5376000e-03
   1.1547000e-02
   9.6065000e-03
   1.6710000e-02
   1.0090000e-02
   8.7254000e-03
   1.0210000e-02
   9.7417000e-03
   1.1144000e-02
   2.3485000e-02
   9.4900000e-03
   9.0557000e-03
   9.4865000e-03
   9.7878000e-03
   9.0937000e-03
   9.3181000e-03
   9.7957000e-03
   9.0727000e-03
   9.4062000e-03
   1.1546000e-02
   8.0980000e-03
   9.5539000e-03
   8.9314000e-03
   8.6674000e-03
   1.0299000e-02
   8.5881000e-03
   9.2311000e-03
   1.9201000e-02
   9.5017000e-03
   9.7592000e-03
   9.8558000e-03
   1.2542000e-02
   1.0516000e-02
   9.7526000e-03
   8.4591000e-03
   9.4304000e-03
   1.0051000e-02
   8.9126000e-03
   1.2349000e-02
   8.4923000e-03
   8.1128000e-03
   9.1257000e-03
   1.0244000e-02
   9.0332000e-03
   9.9715000e-03
   8.5806000e-03
   1.0058000e-02
   9.5909000e-03
   8.0834000e-03
   1.0248000e-02
   1.0549000e-02
   8.7638000e-03
   8.1165000e-03
   9.1113000e-03
   1.0299000e-02
   1.0497000e-02
   9.9732000e-03
   9.2878000e-03
   9.4717000e-03
   1.0462000e-02
   8.7268000e-03
   8.8615000e-03
   1.0530000e-02
   9.5669000e-03
   9.1413000e-03
   1.1347000e-02
   1.0347000e-02
   9.3391000e-03
   9.4235000e-03
   1.1296000e-02
   8.8738000e-03
   9.6093000e-03
   9.0420000e-03
   8.3437000e-03
   9.8232000e-03
   9.4573000e-03
   9.1340000e-03
   1.1510000e-02
   9.1568000e-03
   9.3338000e-03
   8.5276000e-03
   9.4706000e-03
   1.0865000e-02
   9.8568000e-03
   1.1389000e-02
   9.6140000e-03
   9.9842000e-03
   1.0612000e-02
   9.9644000e-03
   1.0494000e-02
   8.2515000e-03
   1.0345000e-02
   7.9871000e-03
   1.4194000e-02
   1.0756000e-02
   9.5151000e-03
   8.5667000e-03
   9.0760000e-03
   1.0502000e-02
   8.9515000e-03
   1.0835000e-02
   9.3055000e-03
   8.8043000e-03
   1.2372000e-02
   1.0608000e-02
   8.5801000e-03
   1.1346000e-02
   1.1527000e-02
   9.3826000e-03
   9.0995000e-03
   9.6251000e-03
   9.8375000e-03
   8.6874000e-03
   9.3814000e-03
   1.2965000e-02
   8.4125000e-03
   1.0580000e-02
   9.8383000e-03
   1.0532000e-02
   1.0828000e-02
   1.0392000e-02
   9.6560000e-03
   8.8859000e-03
   1.0084000e-02
   9.6518000e-03
   1.1350000e-02
   1.0154000e-02
   8.4493000e-03
   1.6276000e-02
   1.3367000e-02
   7.9846000e-03
   8.6388000e-03
   8.8214000e-03
   9.4208000e-03
   8.9038000e-03
   9.1050000e-03
   9.5298000e-03
   8.1476000e-03
   9.8230000e-03
   1.0755000e-02
   9.7908000e-03
   1.2292000e-02
   1.1672000e-02
   9.0250000e-03
   9.2382000e-03
   1.0097000e-02
   9.1986000e-03
   9.5606000e-03
   9.8129000e-03
   8.4527000e-03
   1.1992000e-02
   1.1625000e-02
   9.0327000e-03
   1.0031000e-02
   9.8392000e-03
   9.4651000e-03
   8.6772000e-03
   9.0746000e-03
   8.9880000e-03
   1.0529000e-02
   8.4520000e-03
   1.0187000e-02
   1.2413000e-02
   1.0392000e-02
   1.0378000e-02
   8.3833000e-03
   9.4629000e-03
   1.0093000e-02
   1.9066000e-02
   1.1113000e-02
   1.1129000e-02
   1.0773000e-02
   8.8024000e-03
   9.2471000e-03
   9.8328000e-03
   2.1099000e-02
   1.1050000e-02
   1.0287000e-02
   9.4435000e-03
   8.7978000e-03
   9.7388000e-03
   9.9866000e-03
   8.9220000e-03
   9.9112000e-03
   9.2269000e-03
   1.0365000e-02
   1.0392000e-02
   1.2067000e-02
   8.6274000e-03
   9.1304000e-03
   8.5421000e-03
   8.9325000e-03
   1.0007000e-02
   8.7178000e-03
   1.0281000e-02
   9.9539000e-03
   9.3368000e-03
   9.8768000e-03
   1.1227000e-02
   8.9705000e-03
   9.3769000e-03
   1.0026000e-02
   9.5677000e-03
   8.9066000e-03
   1.0454000e-02
   8.8415000e-03
   1.1054000e-02
   1.1157000e-02
   8.6363000e-03
   9.6855000e-03
   9.7513000e-03
   8.8384000e-03
   1.0788000e-02
   1.1476000e-02
   9.5038000e-03
   9.6211000e-03
   9.2254000e-03
   9.3671000e-03
   9.6250000e-03
   1.4340000e-02
   8.7057000e-03
   1.0090000e-02
   9.5357000e-03
   9.4005000e-03
   8.4578000e-03
   8.3094000e-03
   8.3298000e-03
   9.6114000e-03
   9.0019000e-03
   9.8643000e-03
   1.0565000e-02
   1.4189000e-02
   8.8148000e-03
   8.3543000e-03
   8.8585000e-03
   9.7799000e-03
   9.0328000e-03
   8.5834000e-03
   7.9330000e-03
   9.7829000e-03
   9.2605000e-03
   1.0150000e-02
   8.8270000e-03
   8.8324000e-03
   9.5233000e-03
   8.3802000e-03
   1.8397000e-02
   9.8247000e-03
   1.0127000e-02
   1.0153000e-02
   8.5566000e-03
   8.1697000e-03
   1.1677000e-02
   8.4028000e-03
   1.1298000e-02
   9.9107000e-03
   9.0463000e-03
   8.6931000e-03
   1.7586000e-02
   8.5090000e-03
   8.4993000e-03
   8.6609000e-03
   8.8283000e-03
   1.1297000e-02
   1.0731000e-02
   9.8449000e-03
   1.2651000e-02
   9.9476000e-03
   8.6641000e-03
   1.3763000e-02
   8.7784000e-03
   1.0551000e-02
   7.9140000e-03
   1.0353000e-02
   1.0980000e-02
   9.2492000e-03
   8.8315000e-03
   8.8712000e-03
   1.0354000e-02
   8.7017000e-03
   1.0858000e-02
   9.5687000e-03
   8.6479000e-03
   8.8470000e-03
   1.2464000e-02
   9.0242000e-03
   8.7689000e-03
   8.5472000e-03
   1.0220000e-02
   9.1958000e-03
   9.4639000e-03
   9.6249000e-03
   9.6415000e-03
   8.3968000e-03
   8.3287000e-03
   1.1367000e-02
   8.9410000e-03
   1.0355000e-02
   1.0630000e-02
   1.0089000e-02
   1.1183000e-02
   8.7483000e-03
   9.2581000e-03
   1.0282000e-02
   9.2380000e-03
   1.0097000e-02
   1.0083000e-02
   9.0819000e-03
   9.4962000e-03
   9.3754000e-03
   9.7902000e-03
   9.9205000e-03
   9.0482000e-03
   1.1455000e-02
   1.0650000e-02
   9.2030000e-03
   8.8765000e-03
   8.7891000e-03
   1.1239000e-02
   1.1901000e-02
   1.0057000e-02
   9.3574000e-03
   8.4790000e-03
   9.2577000e-03
   1.2113000e-02
   9.1108000e-03
   9.3084000e-03
   1.1329000e-02
   9.2653000e-03
   8.0670000e-03
   1.0301000e-02
   9.8618000e-03
   1.3067000e-02
   9.6405000e-03
   9.1323000e-03
   8.2320000e-03
   9.2369000e-03
   1.2157000e-02
   1.0773000e-02
   7.7743000e-03
   1.0681000e-02
   1.0946000e-02
   1.1633000e-02
   1.0052000e-02
   1.2443000e-02
   8.9395000e-03
   9.0844000e-03
   1.0902000e-02
   1.1663000e-02
   8.4277000e-03
   1.1233000e-02
   9.9575000e-03
   9.5223000e-03
   9.7465000e-03
   1.0381000e-02
   9.0833000e-03
   8.8199000e-03
   8.3164000e-03
   1.0810000e-02
   9.0858000e-03
   9.6633000e-03
   8.8165000e-03
   1.0596000e-02
   1.0133000e-02
   8.7295000e-03
   9.0879000e-03
   8.0980000e-03
   9.8372000e-03
   8.7401000e-03
   9.3340000e-03
   9.6863000e-03
   9.6101000e-03
   1.2627000e-02
   9.6797000e-03
   1.1116000e-02
   9.1544000e-03
   1.1153000e-02
   1.2821000e-02
   8.4828000e-03
   9.5071000e-03
   1.0149000e-02
   9.9119000e-03
   9.0530000e-03
   8.3486000e-03
   8.4838000e-03
   1.1449000e-02
   1.1037000e-02
   9.3660000e-03
   9.8474000e-03
   1.0366000e-02
   8.7778000e-03
   1.1075000e-02
   1.3359000e-02
   1.0076000e-02
   1.1244000e-02
   9.5483000e-03
   9.4255000e-03
   9.3136000e-03
   8.1057000e-03
   9.4820000e-03
   1.0103000e-02
   1.0602000e-02
   1.1197000e-02
   1.0109000e-02
   1.3447000e-02
   9.5459000e-03
   8.8835000e-03
   1.0010000e-02
   9.9563000e-03
   1.1755000e-02
   8.3945000e-03
   9.3185000e-03
   9.5151000e-03
   1.0705000e-02
   8.8308000e-03
   9.5871000e-03
   8.7098000e-03
   9.9641000e-03
   8.8149000e-03
   1.1512000e-02
   9.8722000e-03
   1.0609000e-02
   8.5044000e-03
   9.3000000e-03
   9.8263000e-03
   9.4964000e-03
   9.5733000e-03
   9.6561000e-03
   8.9692000e-03
   9.3088000e-03
   1.0010000e-02
   9.6504000e-03
   9.2984000e-03
   9.3491000e-03
   9.6677000e-03
   1.0189000e-02
   9.5299000e-03
   8.0016000e-03
   9.6188000e-03
   9.8466000e-03
   8.1921000e-03
   8.7849000e-03
   1.0220000e-02
   1.0368000e-02
   1.0745000e-02
   1.0566000e-02
   1.0117000e-02
   9.7951000e-03
   1.0666000e-02
   1.1164000e-02
   8.4634000e-03
   9.3228000e-03
   1.0077000e-02
   1.0476000e-02
   9.9332000e-03
   9.0355000e-03
   1.0377000e-02
   9.1832000e-03
   8.8518000e-03
   1.0002000e-02
   1.0349000e-02
   9.8915000e-03
   9.4110000e-03
   9.0323000e-03
   9.0935000e-03
   9.3880000e-03
   9.5858000e-03
   9.4705000e-03
   8.6805000e-03
   9.7016000e-03
   9.0182000e-03
   8.1804000e-03
   9.8518000e-03
   1.0348000e-02
   1.0584000e-02
   9.2531000e-03
   9.4494000e-03
   9.8902000e-03
   9.3242000e-03
   1.2432000e-02
   1.0631000e-02
   8.2603000e-03
   9.1686000e-03
   8.3640000e-03
   9.1156000e-03
   9.9632000e-03
   9.7208000e-03
   8.9009000e-03
   8.9683000e-03
   9.1324000e-03
   1.0540000e-02
   8.5005000e-03
   9.6706000e-03
   9.8106000e-03
   9.9396000e-03
   9.3368000e-03
   1.1310000e-02
   9.1557000e-03
   8.9162000e-03
   9.1688000e-03
   1.0025000e-02
   1.0694000e-02
   7.9313000e-03
   1.0217000e-02
   8.6620000e-03
   1.0970000e-02
   9.1864000e-03
   1.1359000e-02
   7.9902000e-03
   9.9809000e-03
   9.1307000e-03
   9.9908000e-03
   1.1184000e-02
   9.5376000e-03
   1.1066000e-02
   9.0331000e-03
   9.1774000e-03
   1.0134000e-02
   9.2493000e-03
   1.0379000e-02
   8.5427000e-03
   9.4909000e-03
   1.0060000e-02
   1.0852000e-02
   8.9942000e-03
   8.3710000e-03
   1.0532000e-02
   8.5382000e-03
   1.0180000e-02
   8.6670000e-03
   9.6659000e-03
   8.6995000e-03
   9.9830000e-03
   1.0210000e-02
   7.5239000e-03
   9.6293000e-03
   1.2336000e-02
   1.1391000e-02
   8.0877000e-03
   1.0886000e-02
   8.6492000e-03
   1.0376000e-02
   8.8355000e-03
   9.4682000e-03
   9.4468000e-03
   9.0965000e-03
   9.4283000e-03
   7.8686000e-03
   1.0322000e-02
   8.5369000e-03
   1.0112000e-02
   9.0019000e-03
   1.0029000e-02
   8.2178000e-03
   1.0125000e-02
   9.9878000e-03
   9.1002000e-03
   8.0636000e-03
   9.7685000e-03
   1.0470000e-02
   1.1476000e-02
   8.3651000e-03
   9.4593000e-03
   1.0051000e-02
   8.7429000e-03
   9.8296000e-03
   1.2425000e-02
   1.2811000e-02
   9.2733000e-03
   1.1688000e-02
   9.4125000e-03
   8.2289000e-03
   9.3330000e-03
   8.0380000e-03
   1.0048000e-02
   7.6056000e-03
   9.4377000e-03
   1.0730000e-02
   1.1202000e-02
   1.0207000e-02
   1.0452000e-02
   9.0915000e-03
   8.6689000e-03
   8.5772000e-03
   1.0015000e-02
   1.0446000e-02
   1.0037000e-02
   1.1177000e-02
   8.9375000e-03
   9.9777000e-03
   1.1494000e-02
   7.8045000e-03
   8.7277000e-03
   9.4733000e-03
   9.2042000e-03
   9.0067000e-03
   7.9077000e-03
   9.0651000e-03
   1.1431000e-02
   1.0915000e-02
   9.1103000e-03
   1.2937000e-02
   8.6736000e-03
   9.7473000e-03
   1.3715000e-02
   8.0543000e-03
   9.9150000e-03
   1.0513000e-02
   9.0731000e-03
   9.2494000e-03
   9.9750000e-03
   8.1230000e-03
   1.1352000e-02
   9.3406000e-03
   9.2751000e-03
   8.8234000e-03
   9.7245000e-03
   9.9659000e-03
   9.0229000e-03
   9.5117000e-03
   1.1046000e-02
   9.1975000e-03
   9.5984000e-03
   1.0907000e-02
   8.9107000e-03
   7.5968000e-03
   9.3061000e-03
   1.0031000e-02
   9.7297000e-03
   8.3615000e-03
   1.0225000e-02
   9.2415000e-03
   9.4703000e-03
   9.2348000e-03
   9.4571000e-03
   7.7689000e-03
   9.9225000e-03
   9.6597000e-03
   7.9842000e-03
   9.6542000e-03
   1.0202000e-02
   1.0534000e-02
   1.2334000e-02
   1.3266000e-02
   8.6928000e-03
   1.0549000e-02
   1.0994000e-02
   1.2119000e-02
   1.1423000e-02
   8.8380000e-03
   8.4809000e-03
   9.8729000e-03
   9.0052000e-03
   9.5729000e-03
   7.9936000e-03
   8.7235000e-03
   9.0513000e-03
   8.3190000e-03
   9.3974000e-03
   9.9701000e-03
   8.0023000e-03
   8.3201000e-03
   8.4038000e-03
   1.0192000e-02
   1.0030000e-02
   8.2039000e-03
   1.1692000e-02
   8.2708000e-03
   1.1254000e-02
   9.6250000e-03
   1.0240000e-02
   1.2078000e-02
   1.0013000e-02
   9.3485000e-03
   8.3806000e-03
   1.0113000e-02
   1.3034000e-02
   9.6863000e-03
   9.1858000e-03
   1.2329000e-02
   8.2881000e-03
   9.3640000e-03
   1.0168000e-02
   8.8437000e-03
   9.0769000e-03
   1.1691000e-02
   1.1575000e-02
   1.0666000e-02
   9.7508000e-03
   8.5097000e-03
   1.0645000e-02
   9.7090000e-03
   1.0854000e-02
   1.1324000e-02
   8.9751000e-03
   1.9413000e-02
   9.2311000e-03
   9.0528000e-03
   8.2826000e-03
   8.7696000e-03
   8.7585000e-03
   9.8046000e-03
   9.6482000e-03
   8.6522000e-03
   9.6914000e-03
   9.6742000e-03
   1.2196000e-02
   8.5912000e-03
   9.9155000e-03
   8.8257000e-03
   9.9989000e-03
   1.2965000e-02
   1.1365000e-02
   1.0596000e-02
   8.7583000e-03
   9.3620000e-03
   9.3604000e-03
   9.9035000e-03
   9.9136000e-03
   9.4755000e-03
   1.0319000e-02
   9.3580000e-03
   8.3674000e-03
   8.8887000e-03
   9.2433000e-03
   1.0379000e-02
   8.5254000e-03
   9.1986000e-03
   1.0951000e-02
   9.0343000e-03
   8.0927000e-03
   8.9046000e-03
   8.7726000e-03
   1.0232000e-02
   8.7975000e-03
   9.2264000e-03
   9.3745000e-03
   1.0305000e-02
   9.3332000e-03
   9.6079000e-03
   1.0035000e-02
   1.3166000e-02
   9.0491000e-03
   1.0289000e-02
   8.2310000e-03
   1.1651000e-02
   1.0719000e-02
   1.0441000e-02
   1.0681000e-02
   1.2653000e-02
   9.1894000e-03
   9.3448000e-03
   8.8907000e-03
   9.6379000e-03
   9.6623000e-03
   9.8579000e-03
   9.8134000e-03
   1.1029000e-02
   9.6741000e-03
   1.0845000e-02
   1.0810000e-02
   1.0143000e-02
   9.5235000e-03
   9.7217000e-03
   1.0630000e-02
   1.0142000e-02
   8.0007000e-03
   8.3070000e-03
   1.3372000e-02
   1.0273000e-02
   8.5335000e-03
   1.0072000e-02
   1.1318000e-02
   9.0584000e-03
   8.3931000e-03
   9.4954000e-03
   9.2510000e-03
   8.8115000e-03
   9.3942000e-03
   9.1363000e-03
   8.9000000e-03
   1.0049000e-02
   1.0113000e-02
   9.7991000e-03
   8.3802000e-03
   9.1275000e-03
   1.0299000e-02
   9.1644000e-03
   1.0575000e-02
   8.6040000e-03
   9.7224000e-03
   9.5180000e-03
   9.6199000e-03
   8.4430000e-03
   8.8152000e-03
   1.0281000e-02
   9.7613000e-03
   9.2979000e-03
   1.1351000e-02
   7.8666000e-03
   8.9063000e-03
   1.3028000e-02
   8.7595000e-03
   9.5558000e-03
   8.9520000e-03
   8.7508000e-03
   9.2963000e-03
   1.0265000e-02
   1.0017000e-02
   9.6192000e-03
   8.9397000e-03
   1.1027000e-02
   8.8749000e-03
   9.7850000e-03
   8.8473000e-03
   9.8516000e-03
   8.6326000e-03
   1.0708000e-02
   1.0769000e-02
   9.8135000e-03
   1.0308000e-02
   1.0527000e-02
   1.0505000e-02
   1.3078000e-02
   8.8298000e-03
   9.6540000e-03
   9.6907000e-03
   9.4991000e-03
   1.0556000e-02
   1.1159000e-02
   9.0029000e-03
   1.0687000e-02
   8.3291000e-03
   9.8131000e-03
   9.0795000e-03
   9.1382000e-03
   8.8696000e-03
   1.0250000e-02
   9.8714000e-03
   1.1189000e-02
   9.7752000e-03
   8.3349000e-03
   1.0857000e-02
   2.2889000e-02
   8.1187000e-03
   8.5466000e-03
   9.7103000e-03
   8.3807000e-03
   9.8696000e-03
   8.4566000e-03
   9.2110000e-03
   1.0873000e-02
   8.7011000e-03
   1.0467000e-02
   1.1173000e-02
   9.7357000e-03
   1.0379000e-02
   1.1991000e-02
   1.2119000e-02
   1.0030000e-02
   1.2906000e-02
   1.0364000e-02
   9.0499000e-03
   1.2330000e-02
   8.1838000e-03
   9.0706000e-03
   8.5937000e-03
   1.0191000e-02
   9.2304000e-03
   1.0704000e-02
   1.0687000e-02
   9.3388000e-03
   9.3943000e-03
   1.1111000e-02
   8.6967000e-03
   9.9846000e-03
   9.2651000e-03
   1.1430000e-02
   9.6499000e-03
   1.1344000e-02
   1.0725000e-02
   9.9207000e-03
   1.0234000e-02
   1.1322000e-02
   9.0786000e-03
   1.0242000e-02
   8.8194000e-03
   1.0052000e-02
   2.1681000e-02
   1.0432000e-02
   1.2708000e-02
   9.0012000e-03
   1.0752000e-02
   9.1020000e-03
   8.8958000e-03
   1.0256000e-02
   9.5177000e-03
   8.4767000e-03
   8.9446000e-03
   9.3314000e-03
   8.7124000e-03
   9.0250000e-03
   8.4051000e-03
   9.5126000e-03
   8.6990000e-03
   9.4140000e-03
   8.8068000e-03
   8.5535000e-03
   9.1019000e-03
   9.1868000e-03
   1.0238000e-02
   1.0136000e-02
   9.9197000e-03
   9.6797000e-03
   1.2323000e-02
   9.7171000e-03
   9.2197000e-03
   9.4042000e-03
   9.0236000e-03
   1.0220000e-02
   1.0705000e-02
   8.4924000e-03
   9.3961000e-03
   9.9744000e-03
   1.0029000e-02
   9.2937000e-03
   8.3994000e-03
   1.1064000e-02
   1.1399000e-02
   9.5242000e-03
   9.4053000e-03
   8.7758000e-03
   1.0761000e-02
   9.6131000e-03
   9.8639000e-03
   9.1622000e-03
   9.2998000e-03
   1.0243000e-02
   9.3987000e-03
   1.0160000e-02
   9.5124000e-03
   8.2348000e-03
   9.4600000e-03
   9.6353000e-03
   8.9711000e-03
   1.0993000e-02
   8.8346000e-03
   8.8696000e-03
   9.5274000e-03
   1.1320000e-02
   9.7610000e-03
   1.1008000e-02
   1.0502000e-02
   7.6564000e-03
   8.4363000e-03
   8.2319000e-03
   8.6767000e-03
   9.1730000e-03
   9.2808000e-03
   1.0488000e-02
   9.2368000e-03
   9.7665000e-03
   9.3242000e-03
   7.8657000e-03
   8.0669000e-03
   8.6372000e-03
   8.6472000e-03
   1.0095000e-02
   8.7649000e-03
   8.4692000e-03
   9.8181000e-03
   9.5858000e-03
   1.4326000e-02
   8.6132000e-03
   9.0675000e-03
   9.5587000e-03
   9.2254000e-03
   1.2212000e-02
   1.0075000e-02
   9.8749000e-03
   9.5342000e-03
   9.0102000e-03
   9.8075000e-03
   8.5343000e-03
   8.6129000e-03
   9.4996000e-03
   9.2585000e-03
   1.0673000e-02
   8.3018000e-03
   1.1507000e-02
   1.1001000e-02
   9.6724000e-03
   1.0389000e-02
   8.8269000e-03
   1.1757000e-02
   8.2010000e-03
   8.0983000e-03
   1.0302000e-02
   1.0152000e-02
   9.1577000e-03
   8.7158000e-03
   9.5576000e-03
   9.9656000e-03
   9.6101000e-03
   9.8854000e-03
   9.0735000e-03
   9.2832000e-03
   9.0815000e-03
   9.3746000e-03
   1.0766000e-02
   9.3288000e-03
   1.1389000e-02
   8.2493000e-03
   8.5060000e-03
   9.3143000e-03
   1.0034000e-02
   2.0190000e-02
   1.0060000e-02
   9.4245000e-03
   1.0382000e-02
   8.8909000e-03
   9.2447000e-03
   8.8698000e-03
   1.0989000e-02
   9.2759000e-03
   9.1583000e-03
   9.8740000e-03
   1.4715000e-02
   9.8057000e-03
   9.8571000e-03
   1.0862000e-02
   1.0309000e-02
   9.3263000e-03
   1.0879000e-02
   1.0733000e-02
   9.0426000e-03
   1.0273000e-02
   9.5444000e-03
   1.0229000e-02
   8.6217000e-03
   9.1357000e-03
   8.9849000e-03
   1.0117000e-02
   9.1990000e-03
   8.5367000e-03
   1.0065000e-02
   1.0610000e-02
   9.5636000e-03
   1.0700000e-02
   1.1278000e-02
   1.1219000e-02
   1.2039000e-02
   1.1146000e-02
   9.4827000e-03
   9.1704000e-03
   8.7537000e-03
   7.9563000e-03
   9.9732000e-03
   9.3749000e-03
   8.8580000e-03
   1.0595000e-02
   9.3296000e-03
   8.1829000e-03
   1.1141000e-02
   1.1930000e-02
   1.0404000e-02
   8.6989000e-03
   1.1430000e-02
   9.0296000e-03
   9.7275000e-03
   8.6265000e-03
   8.2574000e-03
   9.2585000e-03
   9.0244000e-03
   8.5355000e-03
   8.8086000e-03
   9.2230000e-03
   1.1408000e-02
   1.0523000e-02
   9.3257000e-03
   1.0126000e-02
   1.1118000e-02
   9.3439000e-03
   1.1402000e-02
   1.0005000e-02
   9.5230000e-03
   8.9907000e-03
   9.1642000e-03
   9.8354000e-03
   1.0223000e-02
   1.0316000e-02
   1.1142000e-02
   9.7952000e-03
   9.3538000e-03
   8.6543000e-03
   9.8497000e-03
   9.4053000e-03
   9.0209000e-03
   9.5952000e-03
   1.1027000e-02
   9.9812000e-03
   1.0370000e-02
   8.4724000e-03
   1.0069000e-02
   9.9252000e-03
   9.4098000e-03
   8.6810000e-03
   9.3310000e-03
   9.0523000e-03
   9.2281000e-03
   1.0312000e-02
   8.8981000e-03
   9.2622000e-03
   7.8207000e-03
   1.1339000e-02
   9.3434000e-03
   9.6826000e-03
   1.1497000e-02
   2.0025000e-02
   1.2704000e-02
   8.5084000e-03
   1.0358000e-02
   9.3282000e-03
   1.0461000e-02
   8.7093000e-03
   9.4645000e-03
   9.4888000e-03
   1.0836000e-02
   9.3133000e-03
   9.5741000e-03
   1.0089000e-02
   1.0508000e-02
   9.6361000e-03
   9.1108000e-03
   9.0964000e-03
   8.7201000e-03
   9.6121000e-03
   8.3041000e-03
   8.3238000e-03
   1.0870000e-02
   1.4410000e-02
   1.1249000e-02
   1.0239000e-02
   1.1134000e-02
   9.4188000e-03
   1.2250000e-02
   9.4436000e-03
   1.0811000e-02
   1.1262000e-02
   2.1244000e-02
   8.2605000e-03
   9.8757000e-03
   8.2685000e-03
   7.9325000e-03
   8.1385000e-03
   9.3590000e-03
   8.4639000e-03
   7.3491000e-03
   1.1539000e-02
   7.7475000e-03
   9.0920000e-03
   9.1422000e-03
   9.6183000e-03
   9.1530000e-03
   9.7671000e-03
   2.0018000e-02
   8.9823000e-03
   8.0661000e-03
   9.2376000e-03
   9.2013000e-03
   8.3812000e-03
   1.0535000e-02
   8.8322000e-03
   1.0091000e-02
   9.7134000e-03
   1.0143000e-02
   9.3724000e-03
   8.6350000e-03
   8.4061000e-03
   1.0037000e-02
   8.0122000e-03
   8.4960000e-03
   9.8808000e-03
   8.7910000e-03
   9.6691000e-03
   8.5626000e-03
   8.7353000e-03
   1.0417000e-02
   1.1478000e-02
   9.0139000e-03
   9.1527000e-03
   1.0037000e-02
   9.0012000e-03
   9.4972000e-03
   1.0618000e-02
   8.5948000e-03
   1.0413000e-02
   7.6867000e-03
   7.9689000e-03
   8.8667000e-03
   9.1401000e-03
   9.6328000e-03
   9.3082000e-03
   8.9232000e-03
   1.0254000e-02
   8.8208000e-03
   1.1587000e-02
   9.7157000e-03
   1.2301000e-02
   8.3509000e-03
   8.5419000e-03
   8.7740000e-03
   8.3087000e-03
   8.8253000e-03
   1.0924000e-02
   9.6087000e-03
   9.2105000e-03
   1.0983000e-02
   9.7787000e-03
   8.7869000e-03
   9.7253000e-03
   8.9415000e-03
   9.7264000e-03
   9.7789000e-03
   1.0071000e-02
   8.1025000e-03
   9.9482000e-03
   8.7025000e-03
   1.1249000e-02
   9.7090000e-03
   1.0739000e-02
   9.5162000e-03
   9.4614000e-03
   1.0769000e-02
   1.0589000e-02
   9.7471000e-03
   1.1283000e-02
   1.0512000e-02
   1.0586000e-02
   9.8096000e-03
   8.8280000e-03
   9.1187000e-03
   1.0589000e-02
   1.0593000e-02
   8.9995000e-03
   9.0883000e-03
   9.5944000e-03
   1.0375000e-02
   8.1283000e-03
   1.0315000e-02
   9.3001000e-03
   8.3033000e-03
   8.1838000e-03
   9.8764000e-03
   9.6970000e-03
   8.4998000e-03
   7.5338000e-03
   1.0403000e-02
   8.5309000e-03
   8.6515000e-03
   9.8492000e-03
   8.7802000e-03
   8.6620000e-03
   8.8314000e-03
   9.2862000e-03
   9.2147000e-03
   1.0356000e-02
   9.7970000e-03
   9.0773000e-03
   9.2978000e-03
   1.0142000e-02
   8.8629000e-03
   8.8444000e-03
   1.0966000e-02
   9.0490000e-03
   9.7473000e-03
   9.7815000e-03
   8.5275000e-03
   7.4664000e-03
   1.1246000e-02
   8.0989000e-03
   9.3278000e-03
   9.3636000e-03
   9.6208000e-03
   8.1580000e-03
   9.9753000e-03
   9.0382000e-03
   1.0109000e-02
   8.1644000e-03
   2.0870000e-02
   8.6663000e-03
   1.1086000e-02
   8.3388000e-03
   1.0026000e-02
   9.3566000e-03
   8.9408000e-03
   9.1635000e-03
   9.2840000e-03
   2.0884000e-02
   9.6977000e-03
   1.1265000e-02
   8.5873000e-03
   8.7380000e-03
   1.2335000e-02
   7.8124000e-03
   9.5661000e-03
   9.8604000e-03
   1.0043000e-02
   9.1407000e-03
   8.2865000e-03
   8.4754000e-03
   9.7932000e-03
   8.6253000e-03
   9.3723000e-03
   1.1005000e-02
   1.0046000e-02
   9.2264000e-03
   1.0359000e-02
   1.0950000e-02
   8.1441000e-03
   9.4632000e-03
   8.9264000e-03
   8.4769000e-03
   8.9192000e-03
   8.4906000e-03
   9.3687000e-03
   8.9687000e-03
   1.2281000e-02
   1.0558000e-02
   9.3398000e-03
   8.7589000e-03
   9.2579000e-03
   8.2780000e-03
   1.5848000e-02
   9.2127000e-03
   9.4322000e-03
   1.1238000e-02
   9.1548000e-03
   9.6969000e-03
   8.1079000e-03
   1.1505000e-02
   1.0261000e-02
   8.3884000e-03
   1.9239000e-02
   1.0827000e-02
   9.4578000e-03
   1.1197000e-02
   8.7300000e-03
   1.0759000e-02
   1.1149000e-02
   8.8111000e-03
   9.7807000e-03
   9.1465000e-03
   1.0551000e-02
   7.7915000e-03
   2.4086000e-02
   1.1009000e-02
   1.3044000e-02
   9.8211000e-03
   1.0922000e-02
   8.9529000e-03
   1.3007000e-02
   9.2600000e-03
   1.0593000e-02
   1.0699000e-02
   8.6375000e-03
   8.9978000e-03
   9.0748000e-03
   9.5884000e-03
   1.0138000e-02
   2.0181000e-02
   1.1758000e-02
   9.0031000e-03
   1.0032000e-02
   8.7004000e-03
   8.5803000e-03
   9.2574000e-03
   9.5474000e-03
   8.7435000e-03
   1.0743000e-02
   9.5440000e-03
   1.0810000e-02
   7.2960000e-03
   9.4951000e-03
   1.4009000e-02
   1.0861000e-02
   9.3120000e-03
   8.3491000e-03
   9.6921000e-03
   9.7247000e-03
   1.0962000e-02
   8.9367000e-03
   9.2590000e-03
   9.9992000e-03
   8.8174000e-03
   1.0199000e-02
   1.0052000e-02
   9.9548000e-03
   1.1386000e-02
   9.3040000e-03
   1.0695000e-02
   9.2935000e-03
   9.9706000e-03
   1.0084000e-02
   9.6508000e-03
   8.8600000e-03
   1.1206000e-02
   8.2718000e-03
   8.4567000e-03
   2.2386000e-02
   1.1295000e-02
   8.4224000e-03
   8.5099000e-03
   1.0191000e-02
   1.0578000e-02
   9.1596000e-03
   1.0659000e-02
   1.0481000e-02
   8.6668000e-03
   1.1346000e-02
   1.1239000e-02
   1.0928000e-02
   1.2281000e-02
   8.1877000e-03
   9.7613000e-03
   8.5955000e-03
   9.0455000e-03
   8.1528000e-03
   1.0672000e-02
   1.0919000e-02
   9.1257000e-03
   1.1332000e-02
   2.3988000e-02
   1.0948000e-02
   2.2450000e-02
   8.8562000e-03
   1.0799000e-02
   8.7101000e-03
   9.0108000e-03
   1.1054000e-02
   8.4634000e-03
   9.8730000e-03
   1.0308000e-02
   9.7611000e-03
   9.1144000e-03
   8.0687000e-03
   1.0831000e-02
   1.0708000e-02
   2.1506000e-02
   8.5703000e-03
   1.1831000e-02
   8.8669000e-03
   1.0403000e-02
   8.4622000e-03
   9.0724000e-03
   1.0142000e-02
   9.5661000e-03
   1.0144000e-02
   9.1313000e-03
   1.0670000e-02
   1.2206000e-02
   1.0923000e-02
   1.1326000e-02
   9.0002000e-03
   9.8904000e-03
   1.0294000e-02
   8.6180000e-03
   8.4747000e-03
   9.5046000e-03
   8.6552000e-03
   9.6064000e-03
   1.0672000e-02
   9.0653000e-03
   1.0299000e-02
   8.9102000e-03
   1.1585000e-02
   1.0537000e-02
   1.2346000e-02
   1.0042000e-02
   8.9185000e-03
   1.0022000e-02
   9.4643000e-03
   1.9727000e-02
   1.2036000e-02
   9.2275000e-03
   8.9429000e-03
   9.1963000e-03
   9.1924000e-03
   9.4027000e-03
   8.6384000e-03
   1.0307000e-02
   1.0175000e-02
   9.3512000e-03
   7.7653000e-03
   9.2181000e-03
   7.8820000e-03
   9.7024000e-03
   8.4426000e-03
   9.4748000e-03
   9.8032000e-03
   1.0129000e-02
   1.0129000e-02
   8.9655000e-03
   9.3833000e-03
   8.7332000e-03
   9.2142000e-03
   1.2248000e-02
   9.5877000e-03
   1.1096000e-02
   1.1005000e-02
   9.7124000e-03
   1.0130000e-02
   8.4883000e-03
   8.9887000e-03
   1.3985000e-02
   9.5884000e-03
   8.3858000e-03
   8.6374000e-03
   9.4184000e-03
   9.8568000e-03
   1.1383000e-02
   1.0942000e-02
   1.0298000e-02
   1.1598000e-02
   2.0164000e-02
   8.1641000e-03
   1.0360000e-02
   1.3021000e-02
   9.2234000e-03
   9.2638000e-03
   1.0454000e-02
   1.1861000e-02
   1.1910000e-02
   9.3268000e-03
   1.2882000e-02
   8.4088000e-03
   8.7233000e-03
   7.9583000e-03
   9.2890000e-03
   1.0161000e-02
   9.2633000e-03
   1.2125000e-02
   1.8890000e-02
   1.0320000e-02
   1.2232000e-02
   9.4412000e-03
   1.0659000e-02
   1.0516000e-02
   8.8683000e-03
   9.3139000e-03
   9.9812000e-03
   9.5229000e-03
   1.3328000e-02
   9.4946000e-03
   1.0162000e-02
   9.4227000e-03
   8.9496000e-03
   1.0461000e-02
   8.3206000e-03
   1.0307000e-02
   9.5918000e-03
   9.9434000e-03
   8.5028000e-03
   9.2460000e-03
   9.8746000e-03
   1.1704000e-02
   1.2195000e-02
   2.1376000e-02
   1.0198000e-02
   8.1928000e-03
   7.5455000e-03
   8.5780000e-03
   9.3792000e-03
   9.7673000e-03
   1.1383000e-02
   9.3796000e-03
   9.6941000e-03
   1.0755000e-02
   1.0800000e-02
   1.0208000e-02
   1.0377000e-02
   8.4318000e-03
   1.0796000e-02
   8.9423000e-03
   9.9716000e-03
   9.9943000e-03
   1.0105000e-02
   8.7909000e-03
   9.0523000e-03
   1.0770000e-02
   1.0137000e-02
   9.6298000e-03
   9.9464000e-03
   1.2254000e-02
   8.3551000e-03
   9.6773000e-03
   9.5255000e-03
   8.5187000e-03
   9.2097000e-03
   8.9819000e-03
   9.8576000e-03
   1.2320000e-02
   1.1691000e-02
   1.0367000e-02
   9.3482000e-03
   9.7179000e-03
   9.2876000e-03
   1.1288000e-02
   8.4290000e-03
   1.4383000e-02
   9.5260000e-03
   9.7246000e-03
   9.8363000e-03
   9.2502000e-03
   1.1351000e-02
   7.7154000e-03
   1.0183000e-02
   9.5399000e-03
   1.2383000e-02
   1.1630000e-02
   9.0308000e-03
   9.0298000e-03
   1.0397000e-02
   1.0873000e-02
   2.0760000e-02
   1.0044000e-02
   1.0126000e-02
   1.0635000e-02
   2.0382000e-02
   8.6497000e-03
   2.2695000e-02
   9.4687000e-03
   1.1561000e-02
   1.1562000e-02
   1.0246000e-02
   7.7741000e-03
   8.1571000e-03
   9.2176000e-03
   1.0171000e-02
   1.3369000e-02
   1.0190000e-02
   1.1242000e-02
   8.5557000e-03
   9.3400000e-03
   8.8809000e-03
   9.8242000e-03
   1.0181000e-02
   1.1044000e-02
   1.0614000e-02
   8.8965000e-03
   9.7023000e-03
   1.0823000e-02
   8.9271000e-03
   2.1836000e-02
   8.1596000e-03
   1.0133000e-02
   1.0685000e-02
   9.0210000e-03
   1.0043000e-02
   8.4853000e-03
   9.4543000e-03
   1.0459000e-02
   1.0521000e-02
   8.9649000e-03
   8.7352000e-03
   8.6451000e-03
   1.0537000e-02
   1.1203000e-02
   1.1312000e-02
   9.6471000e-03
   8.6726000e-03
   8.6694000e-03
   1.0577000e-02
   8.5096000e-03
   9.5003000e-03
   1.1233000e-02
   9.8768000e-03
[truncated: 1,300,007 more chars]
