# Supplementary material for: Assessment of Network Inference Methods: How to Cope with an Underdetermined Problem
Source: PLoS One. 2014 Mar 6;9(3):e90481. doi: 10.1371/journal.pone.0090481 (PMC3946176; doi:10.1371/journal.pone.0090481)
Supplement: File S1 — MATLAB codes for the new assessment of network inference methods. (ZIP) [file pone.0090481.s001.zip › Siegenthaler_PONE_Code/INPUT/Random_Network_AUROC_AUPR_Values/Size_100_100000/Size100_2_AUPR_Values_DREAM4.txt]

   5.9831000e-03
   7.7425000e-03
   6.5381000e-03
   5.6090000e-03
   7.0430000e-03
   5.1051000e-03
   6.2703000e-03
   7.4457000e-03
   6.9605000e-03
   6.2716000e-03
   6.6595000e-03
   6.3176000e-03
   6.6896000e-03
   1.9208000e-02
   6.4464000e-03
   7.1271000e-03
   5.7791000e-03
   7.2835000e-03
   6.0170000e-03
   5.2029000e-03
   6.5378000e-03
   5.7160000e-03
   5.1633000e-03
   7.1344000e-03
   6.4111000e-03
   5.4572000e-03
   5.3209000e-03
   7.0063000e-03
   5.2510000e-03
   5.1959000e-03
   5.0593000e-03
   6.5023000e-03
   6.8449000e-03
   6.1847000e-03
   5.7797000e-03
   5.4605000e-03
   6.8231000e-03
   1.1995000e-02
   7.4835000e-03
   5.8602000e-03
   7.5598000e-03
   6.6969000e-03
   5.3931000e-03
   5.4138000e-03
   4.9780000e-03
   5.7607000e-03
   6.8512000e-03
   6.6320000e-03
   6.5068000e-03
   6.5008000e-03
   6.1201000e-03
   6.7274000e-03
   8.0205000e-03
   6.6706000e-03
   6.3522000e-03
   6.1325000e-03
   6.2083000e-03
   6.5446000e-03
   5.1857000e-03
   5.8097000e-03
   6.4867000e-03
   6.2405000e-03
   5.5838000e-03
   7.4589000e-03
   5.7280000e-03
   5.2447000e-03
   5.4819000e-03
   5.6719000e-03
   5.2257000e-03
   6.3662000e-03
   6.2874000e-03
   7.3793000e-03
   5.3120000e-03
   5.9156000e-03
   4.7420000e-03
   5.8234000e-03
   5.7353000e-03
   6.6404000e-03
   6.0806000e-03
   5.1593000e-03
   5.7404000e-03
   7.9837000e-03
   6.7710000e-03
   5.4127000e-03
   7.2042000e-03
   5.1741000e-03
   9.0009000e-03
   6.6254000e-03
   5.2293000e-03
   8.0463000e-03
   6.4882000e-03
   5.3042000e-03
   5.9502000e-03
   5.1875000e-03
   5.7066000e-03
   6.6506000e-03
   6.1043000e-03
   6.9889000e-03
   6.4136000e-03
   7.9005000e-03
   6.4697000e-03
   6.5326000e-03
   6.3287000e-03
   5.7696000e-03
   5.3083000e-03
   5.7125000e-03
   7.9475000e-03
   6.1670000e-03
   5.8283000e-03
   5.7350000e-03
   6.5236000e-03
   6.2329000e-03
   6.1073000e-03
   7.9072000e-03
   5.6640000e-03
   6.0495000e-03
   7.2788000e-03
   6.1213000e-03
   6.3541000e-03
   6.2697000e-03
   6.2545000e-03
   5.4549000e-03
   5.7352000e-03
   6.2574000e-03
   5.8033000e-03
   7.9292000e-03
   8.8028000e-03
   5.9138000e-03
   5.7492000e-03
   6.1091000e-03
   6.2076000e-03
   7.2754000e-03
   5.1439000e-03
   7.6810000e-03
   6.3971000e-03
   6.0595000e-03
   5.5014000e-03
   5.3090000e-03
   5.8738000e-03
   6.4848000e-03
   4.6718000e-03
   6.2878000e-03
   6.4034000e-03
   6.2893000e-03
   5.9466000e-03
   6.5981000e-03
   7.4442000e-03
   5.6256000e-03
   8.7986000e-03
   6.2754000e-03
   4.6039000e-03
   6.0813000e-03
   5.6992000e-03
   6.1702000e-03
   9.2189000e-03
   5.5960000e-03
   6.8521000e-03
   5.6201000e-03
   7.3688000e-03
   5.3286000e-03
   1.2624000e-02
   7.5055000e-03
   5.3965000e-03
   5.7556000e-03
   5.5665000e-03
   9.2435000e-03
   5.4783000e-03
   6.8589000e-03
   8.3547000e-03
   5.9927000e-03
   7.2200000e-03
   6.1421000e-03
   5.3088000e-03
   5.2926000e-03
   5.7166000e-03
   6.1279000e-03
   6.0074000e-03
   7.7732000e-03
   5.4839000e-03
   6.5794000e-03
   6.3837000e-03
   4.8369000e-03
   6.7358000e-03
   6.6733000e-03
   7.9199000e-03
   7.1494000e-03
   5.9224000e-03
   6.2391000e-03
   7.9942000e-03
   5.4864000e-03
   6.5129000e-03
   5.7126000e-03
   7.7247000e-03
   5.9653000e-03
   5.6594000e-03
   8.6404000e-03
   6.1918000e-03
   6.8392000e-03
   5.7565000e-03
   6.1775000e-03
   5.4498000e-03
   6.8437000e-03
   6.2918000e-03
   6.9456000e-03
   4.9069000e-03
   6.5197000e-03
   7.0245000e-03
   6.0259000e-03
   6.3211000e-03
   5.3326000e-03
   8.6592000e-03
   7.1954000e-03
   6.2547000e-03
   5.4843000e-03
   6.4640000e-03
   6.3862000e-03
   5.0666000e-03
   7.4883000e-03
   6.5501000e-03
   5.7667000e-03
   6.4125000e-03
   5.8079000e-03
   5.4117000e-03
   8.9453000e-03
   6.0725000e-03
   5.8357000e-03
   6.2975000e-03
   6.3152000e-03
   6.9570000e-03
   6.8753000e-03
   5.6669000e-03
   8.2716000e-03
   7.9747000e-03
   6.4716000e-03
   5.4307000e-03
   7.6091000e-03
   6.0842000e-03
   6.6406000e-03
   7.0329000e-03
   6.6240000e-03
   5.9157000e-03
   5.9867000e-03
   6.4142000e-03
   8.1710000e-03
   6.5462000e-03
   6.3560000e-03
   5.3906000e-03
   5.7105000e-03
   5.5365000e-03
   6.2547000e-03
   6.4943000e-03
   6.7756000e-03
   5.4507000e-03
   5.2954000e-03
   7.4919000e-03
   7.9871000e-03
   8.1726000e-03
   5.9850000e-03
   6.4826000e-03
   6.0061000e-03
   9.6568000e-03
   5.4015000e-03
   6.2549000e-03
   5.6994000e-03
   6.7992000e-03
   6.3073000e-03
   6.6490000e-03
   5.7423000e-03
   1.1574000e-02
   6.8564000e-03
   6.9212000e-03
   8.0770000e-03
   5.8161000e-03
   6.9416000e-03
   5.7161000e-03
   6.5881000e-03
   7.1417000e-03
   8.5973000e-03
   6.4406000e-03
   6.0438000e-03
   8.7937000e-03
   6.3771000e-03
   6.8740000e-03
   6.2221000e-03
   6.2112000e-03
   7.1577000e-03
   5.3478000e-03
   6.3333000e-03
   5.7560000e-03
   5.7806000e-03
   7.1453000e-03
   6.4618000e-03
   6.3237000e-03
   5.2061000e-03
   5.9574000e-03
   6.6769000e-03
   6.5083000e-03
   6.2701000e-03
   5.6352000e-03
   6.7101000e-03
   8.7237000e-03
   5.3599000e-03
   5.3008000e-03
   7.6914000e-03
   5.4215000e-03
   5.9277000e-03
   5.4835000e-03
   6.7443000e-03
   7.0368000e-03
   6.4082000e-03
   6.1785000e-03
   2.2698000e-02
   6.3909000e-03
   6.4496000e-03
   1.0988000e-02
   7.4924000e-03
   5.6219000e-03
   6.9317000e-03
   6.4839000e-03
   7.3109000e-03
   7.6041000e-03
   5.7442000e-03
   5.9219000e-03
   5.6878000e-03
   5.9789000e-03
   5.8730000e-03
   5.4223000e-03
   4.7483000e-03
   6.9757000e-03
   6.4549000e-03
   5.9894000e-03
   7.7853000e-03
   7.5004000e-03
   5.9539000e-03
   5.0911000e-03
   6.3602000e-03
   5.4829000e-03
   5.2912000e-03
   6.5856000e-03
   5.3419000e-03
   5.1725000e-03
   6.7809000e-03
   6.7444000e-03
   5.4869000e-03
   7.3009000e-03
   6.0264000e-03
   6.5729000e-03
   5.7453000e-03
   5.1691000e-03
   6.7837000e-03
   6.3399000e-03
   6.6513000e-03
   5.2283000e-03
   6.2326000e-03
   5.1796000e-03
   6.9689000e-03
   7.2366000e-03
   6.1311000e-03
   5.4916000e-03
   6.5261000e-03
   6.3368000e-03
   7.0899000e-03
   8.0041000e-03
   6.3022000e-03
   6.1568000e-03
   6.9320000e-03
   5.8688000e-03
   5.9180000e-03
   6.6472000e-03
   5.6613000e-03
   6.9468000e-03
   5.7033000e-03
   4.9141000e-03
   6.6575000e-03
   7.1994000e-03
   6.9757000e-03
   5.0229000e-03
   7.9670000e-03
   6.6852000e-03
   1.1339000e-02
   6.2542000e-03
   5.6103000e-03
   5.3631000e-03
   6.0375000e-03
   6.8392000e-03
   6.6496000e-03
   5.7702000e-03
   6.9235000e-03
   7.2148000e-03
   5.4117000e-03
   6.4510000e-03
   6.9365000e-03
   8.7895000e-03
   6.5514000e-03
   6.4439000e-03
   5.5079000e-03
   7.2401000e-03
   6.8625000e-03
   6.0770000e-03
   5.7124000e-03
   6.0763000e-03
   5.1056000e-03
   6.5905000e-03
   6.2347000e-03
   5.7626000e-03
   5.2646000e-03
   6.1299000e-03
   5.4562000e-03
   6.1956000e-03
   5.2549000e-03
   5.0296000e-03
   6.5824000e-03
   6.2856000e-03
   5.8226000e-03
   6.9138000e-03
   7.7544000e-03
   6.7853000e-03
   6.0328000e-03
   6.3108000e-03
   5.7209000e-03
   6.7103000e-03
   6.1655000e-03
   5.4594000e-03
   6.0904000e-03
   6.1174000e-03
   5.9012000e-03
   5.4883000e-03
   5.0064000e-03
   6.6670000e-03
   5.0118000e-03
   6.5542000e-03
   5.3565000e-03
   6.2325000e-03
   6.0105000e-03
   7.6202000e-03
   8.0575000e-03
   6.7941000e-03
   7.4376000e-03
   6.2807000e-03
   7.8253000e-03
   5.4820000e-03
   5.2309000e-03
   8.0989000e-03
   5.5939000e-03
   6.7669000e-03
   7.1790000e-03
   6.5343000e-03
   5.6438000e-03
   6.4260000e-03
   5.2033000e-03
   6.0904000e-03
   5.5776000e-03
   6.1112000e-03
   6.1148000e-03
   5.7431000e-03
   8.2789000e-03
   5.1577000e-03
   5.2745000e-03
   5.8611000e-03
   8.0029000e-03
   8.8244000e-03
   5.8182000e-03
   7.7415000e-03
   6.5990000e-03
   5.1533000e-03
   6.5403000e-03
   5.8144000e-03
   7.2174000e-03
   5.6203000e-03
   6.5711000e-03
   5.1359000e-03
   6.7430000e-03
   5.9021000e-03
   6.1287000e-03
   5.9845000e-03
   5.9256000e-03
   2.2808000e-02
   7.2731000e-03
   6.1953000e-03
   6.4229000e-03
   7.0838000e-03
   5.2722000e-03
   5.2506000e-03
   5.4888000e-03
   6.8361000e-03
   6.3761000e-03
   5.3876000e-03
   7.2474000e-03
   6.1063000e-03
   5.8001000e-03
   5.2156000e-03
   2.2660000e-02
   6.6208000e-03
   6.0259000e-03
   5.6279000e-03
   5.2434000e-03
   8.8035000e-03
   5.9942000e-03
   7.1906000e-03
   6.3473000e-03
   1.0263000e-02
   5.5142000e-03
   7.5394000e-03
   5.7794000e-03
   6.5726000e-03
   9.7512000e-03
   6.1765000e-03
   5.2862000e-03
   5.1885000e-03
   5.8283000e-03
   5.5195000e-03
   5.9717000e-03
   5.9072000e-03
   8.7587000e-03
   7.6213000e-03
   6.3842000e-03
   5.9242000e-03
   6.0651000e-03
   7.0575000e-03
   5.5714000e-03
   7.3030000e-03
   8.2211000e-03
   5.1051000e-03
   6.2688000e-03
   5.9682000e-03
   6.1722000e-03
   6.3362000e-03
   7.2048000e-03
   5.6267000e-03
   5.2239000e-03
   6.8282000e-03
   5.3972000e-03
   5.7400000e-03
   5.6298000e-03
   7.2537000e-03
   5.9584000e-03
   5.5603000e-03
   7.4921000e-03
   6.6550000e-03
   4.9352000e-03
   4.7003000e-03
   4.7854000e-03
   6.4570000e-03
   5.4947000e-03
   6.5298000e-03
   6.0318000e-03
   6.3926000e-03
   6.7218000e-03
   5.8100000e-03
   5.5377000e-03
   6.6523000e-03
   5.5953000e-03
   7.2066000e-03
   5.3126000e-03
   7.1226000e-03
   4.9176000e-03
   7.1594000e-03
   6.1902000e-03
   5.4159000e-03
   7.4853000e-03
   5.6184000e-03
   5.4586000e-03
   5.4068000e-03
   7.1003000e-03
   4.9786000e-03
   5.9153000e-03
   6.2759000e-03
   4.9299000e-03
   1.0384000e-02
   5.3529000e-03
   5.8028000e-03
   7.8178000e-03
   7.9532000e-03
   7.2642000e-03
   5.3675000e-03
   6.6291000e-03
   5.4842000e-03
   7.1483000e-03
   7.4895000e-03
   6.5274000e-03
   7.1095000e-03
   5.6107000e-03
   5.3679000e-03
   4.8770000e-03
   7.0013000e-03
   5.5253000e-03
   5.3245000e-03
   5.8658000e-03
   6.3461000e-03
   8.8170000e-03
   6.6993000e-03
   8.7658000e-03
   5.5678000e-03
   6.5148000e-03
   5.5578000e-03
   8.2271000e-03
   6.0825000e-03
   6.7697000e-03
   6.7415000e-03
   6.5361000e-03
   5.3333000e-03
   6.5729000e-03
   5.7432000e-03
   6.3758000e-03
   7.0117000e-03
   7.8094000e-03
   6.2681000e-03
   7.7817000e-03
   7.9086000e-03
   5.5062000e-03
   5.4789000e-03
   7.1627000e-03
   7.3935000e-03
   7.0335000e-03
   6.0716000e-03
   5.8350000e-03
   5.9960000e-03
   7.2050000e-03
   6.7451000e-03
   6.1247000e-03
   7.3113000e-03
   6.4253000e-03
   1.1253000e-02
   6.3207000e-03
   7.3634000e-03
   6.6893000e-03
   5.9892000e-03
   6.8333000e-03
   6.9607000e-03
   5.3495000e-03
   5.4500000e-03
   5.2961000e-03
   5.8212000e-03
   7.7759000e-03
   6.0063000e-03
   5.6702000e-03
   6.0808000e-03
   6.7237000e-03
   6.8643000e-03
   6.0688000e-03
   5.6024000e-03
   6.4103000e-03
   7.8237000e-03
   6.9927000e-03
   5.6295000e-03
   6.0473000e-03
   6.1280000e-03
   5.1076000e-03
   6.0439000e-03
   5.1772000e-03
   5.3028000e-03
   6.1375000e-03
   5.2743000e-03
   6.4803000e-03
   6.2066000e-03
   6.4261000e-03
   5.6232000e-03
   7.0915000e-03
   5.3745000e-03
   4.9220000e-03
   7.2000000e-03
   5.5243000e-03
   5.8760000e-03
   5.6625000e-03
   8.7099000e-03
   6.8991000e-03
   5.1599000e-03
   5.3444000e-03
   5.2763000e-03
   7.3458000e-03
   5.6121000e-03
   5.9135000e-03
   8.3662000e-03
   7.7859000e-03
   6.7145000e-03
   4.8585000e-03
   6.4112000e-03
   5.7776000e-03
   7.2801000e-03
   6.2794000e-03
   6.3558000e-03
   5.1316000e-03
   5.9143000e-03
   6.2008000e-03
   7.2380000e-03
   6.5971000e-03
   6.1425000e-03
   5.7268000e-03
   8.3649000e-03
   5.3853000e-03
   6.5895000e-03
   5.2176000e-03
   5.8865000e-03
   8.0293000e-03
   6.3358000e-03
   6.1561000e-03
   6.1244000e-03
   7.4518000e-03
   7.2518000e-03
   4.8998000e-03
   9.2782000e-03
   7.2780000e-03
   8.0145000e-03
   5.4210000e-03
   6.2456000e-03
   7.0341000e-03
   5.9302000e-03
   7.6576000e-03
   6.7441000e-03
   7.9329000e-03
   7.2430000e-03
   6.0485000e-03
   5.4100000e-03
   6.9078000e-03
   6.1817000e-03
   7.9402000e-03
   6.8120000e-03
   5.6198000e-03
   5.6123000e-03
   5.6250000e-03
   6.0153000e-03
   5.8976000e-03
   5.6540000e-03
   5.4293000e-03
   6.1664000e-03
   4.9795000e-03
   4.9586000e-03
   5.9908000e-03
   7.4503000e-03
   6.5450000e-03
   5.5957000e-03
   5.7042000e-03
   6.9051000e-03
   5.3176000e-03
   5.5273000e-03
   1.2344000e-02
   6.1479000e-03
   6.3972000e-03
   5.5286000e-03
   5.9630000e-03
   6.3302000e-03
   5.9357000e-03
   5.4811000e-03
   6.2196000e-03
   6.5284000e-03
   6.5159000e-03
   6.1525000e-03
   5.1315000e-03
   5.4293000e-03
   6.9814000e-03
   6.1991000e-03
   7.5945000e-03
   4.9083000e-03
   5.8469000e-03
   5.9755000e-03
   6.9258000e-03
   6.8356000e-03
   5.5340000e-03
   7.3888000e-03
   5.8605000e-03
   6.4873000e-03
   7.3053000e-03
   7.0009000e-03
   6.5206000e-03
   5.4894000e-03
   5.5054000e-03
   5.8444000e-03
   6.5863000e-03
   5.6047000e-03
   5.7397000e-03
   7.1100000e-03
   5.6673000e-03
   6.2722000e-03
   6.4674000e-03
   5.2022000e-03
   6.2122000e-03
   5.2730000e-03
   5.8889000e-03
   5.7637000e-03
   5.6414000e-03
   6.0158000e-03
   5.6097000e-03
   5.1464000e-03
   4.9914000e-03
   6.3542000e-03
   5.1428000e-03
   6.1021000e-03
   7.2707000e-03
   5.7615000e-03
   7.9150000e-03
   5.6745000e-03
   5.5363000e-03
   6.2544000e-03
   7.4479000e-03
   5.8193000e-03
   5.8524000e-03
   5.3342000e-03
   4.7420000e-03
   7.8433000e-03
   6.1419000e-03
   7.2168000e-03
   6.1678000e-03
   5.3552000e-03
   6.0433000e-03
   6.0105000e-03
   5.8938000e-03
   5.9013000e-03
   7.8345000e-03
   5.3076000e-03
   6.2023000e-03
   7.1916000e-03
   6.2920000e-03
   5.3825000e-03
   5.4003000e-03
   5.6486000e-03
   8.1078000e-03
   7.7462000e-03
   5.8360000e-03
   5.8080000e-03
   5.1323000e-03
   6.1658000e-03
   7.3086000e-03
   6.6044000e-03
   9.3193000e-03
   7.2433000e-03
   6.6804000e-03
   6.4794000e-03
   6.7839000e-03
   6.7258000e-03
   5.8515000e-03
   5.1486000e-03
   4.8697000e-03
   7.7453000e-03
   5.3352000e-03
   6.7449000e-03
   7.0853000e-03
   6.4242000e-03
   6.1052000e-03
   4.8547000e-03
   5.9281000e-03
   6.8627000e-03
   8.4399000e-03
   6.1074000e-03
   8.1130000e-03
   5.1467000e-03
   6.3070000e-03
   5.5180000e-03
   8.7910000e-03
   5.3428000e-03
   6.4905000e-03
   6.8202000e-03
   5.8015000e-03
   6.0223000e-03
   6.5702000e-03
   7.6221000e-03
   5.9797000e-03
   5.2650000e-03
   5.9666000e-03
   5.2266000e-03
   5.3144000e-03
   6.3169000e-03
   6.6672000e-03
   5.3134000e-03
   5.8042000e-03
   6.2360000e-03
   6.2128000e-03
   6.1420000e-03
   5.6403000e-03
   4.3634000e-03
   5.2595000e-03
   5.4949000e-03
   7.6749000e-03
   5.6016000e-03
   5.6436000e-03
   6.5511000e-03
   6.1181000e-03
   5.4699000e-03
   6.5701000e-03
   5.1905000e-03
   8.6845000e-03
   5.5313000e-03
   8.1771000e-03
   5.1521000e-03
   5.9828000e-03
   6.2323000e-03
   5.9684000e-03
   7.2027000e-03
   6.3833000e-03
   6.2170000e-03
   5.5779000e-03
   9.4622000e-03
   6.0625000e-03
   6.5300000e-03
   7.7151000e-03
   5.2377000e-03
   6.1722000e-03
   6.1528000e-03
   5.5417000e-03
   5.9681000e-03
   5.7150000e-03
   6.1514000e-03
   5.4287000e-03
   7.0359000e-03
   6.7485000e-03
   7.3929000e-03
   6.7317000e-03
   6.2651000e-03
   6.8325000e-03
   7.3993000e-03
   8.3116000e-03
   6.9608000e-03
   6.7730000e-03
   7.5575000e-03
   8.1698000e-03
   6.0421000e-03
   6.4888000e-03
   7.5835000e-03
   6.0454000e-03
   5.5786000e-03
   5.5311000e-03
   7.5804000e-03
   5.4944000e-03
   6.5476000e-03
   7.1408000e-03
   6.3283000e-03
   7.6212000e-03
   7.4123000e-03
   7.9799000e-03
   6.4270000e-03
   7.6919000e-03
   5.3350000e-03
   7.4940000e-03
   6.6488000e-03
   6.4299000e-03
   6.2207000e-03
   6.0697000e-03
   7.3728000e-03
   5.3247000e-03
   6.1473000e-03
   7.1995000e-03
   6.1561000e-03
   6.7285000e-03
   6.4737000e-03
   7.1463000e-03
   5.7542000e-03
   5.6530000e-03
   5.8070000e-03
   4.7803000e-03
   1.0115000e-02
   4.9909000e-03
   5.6444000e-03
   8.7215000e-03
   7.8438000e-03
   7.0061000e-03
   5.9343000e-03
   5.1484000e-03
   6.5831000e-03
   6.9009000e-03
   6.7006000e-03
   6.5823000e-03
   7.5386000e-03
   5.5376000e-03
   5.7027000e-03
   8.3452000e-03
   8.7980000e-03
   7.5016000e-03
   5.5188000e-03
   5.5024000e-03
   6.9586000e-03
   5.1486000e-03
   7.4937000e-03
   6.9135000e-03
   7.6102000e-03
   6.1434000e-03
   6.4390000e-03
   6.0309000e-03
   5.8371000e-03
   6.3044000e-03
   5.6416000e-03
   5.7715000e-03
   6.4603000e-03
   7.8893000e-03
   7.0844000e-03
   5.5145000e-03
   5.9468000e-03
   6.5996000e-03
   6.6967000e-03
   7.8423000e-03
   7.2545000e-03
   5.7053000e-03
   5.0071000e-03
   7.2263000e-03
   6.4913000e-03
   5.8767000e-03
   7.3108000e-03
   7.4777000e-03
   6.4441000e-03
   5.8085000e-03
   6.9072000e-03
   5.5915000e-03
   6.7041000e-03
   5.8558000e-03
   7.3900000e-03
   6.2473000e-03
   5.0056000e-03
   5.2914000e-03
   5.2933000e-03
   4.7676000e-03
   6.5229000e-03
   8.8795000e-03
   6.0581000e-03
   7.3251000e-03
   6.4643000e-03
   6.3963000e-03
   4.7807000e-03
   2.5916000e-02
   6.2588000e-03
   6.4821000e-03
   5.6897000e-03
   6.0602000e-03
   6.0920000e-03
   8.0441000e-03
   7.0263000e-03
   6.0983000e-03
   6.0796000e-03
   6.4123000e-03
   8.2788000e-03
   5.8921000e-03
   7.6176000e-03
   5.5817000e-03
   6.3793000e-03
   5.6084000e-03
   7.0825000e-03
   6.7839000e-03
   1.0593000e-02
   6.7438000e-03
   7.0639000e-03
   6.4082000e-03
   7.2309000e-03
   6.7616000e-03
   5.3401000e-03
   6.6643000e-03
   5.8959000e-03
   5.3542000e-03
   6.1385000e-03
   6.0296000e-03
   5.5093000e-03
   8.0983000e-03
   5.7504000e-03
   6.7925000e-03
   5.9414000e-03
   5.5826000e-03
   5.9130000e-03
   6.8201000e-03
   5.7247000e-03
   6.8540000e-03
   5.9281000e-03
   5.2788000e-03
   6.2785000e-03
   5.8246000e-03
   1.1314000e-02
   6.2917000e-03
   6.6899000e-03
   8.0136000e-03
   5.8236000e-03
   5.6734000e-03
   5.7463000e-03
   5.9529000e-03
   6.1029000e-03
   7.3782000e-03
   6.2262000e-03
   5.8217000e-03
   7.5291000e-03
   4.8317000e-03
   5.5846000e-03
   6.4013000e-03
   4.9043000e-03
   5.7032000e-03
   6.7019000e-03
   5.4425000e-03
   6.1020000e-03
   6.2659000e-03
   5.9257000e-03
   6.3576000e-03
   6.1332000e-03
   7.4579000e-03
   7.3257000e-03
   7.0150000e-03
   6.1392000e-03
   5.9292000e-03
   6.7335000e-03
   5.4965000e-03
   5.9566000e-03
   6.1687000e-03
   5.8606000e-03
   7.6435000e-03
   7.8640000e-03
   5.8533000e-03
   5.7446000e-03
   6.1549000e-03
   8.2717000e-03
   7.5079000e-03
   4.8050000e-03
   5.9060000e-03
   6.0084000e-03
   6.9260000e-03
   5.5190000e-03
   5.5560000e-03
   5.8764000e-03
   8.0363000e-03
   5.7178000e-03
   7.2087000e-03
   6.2209000e-03
   5.7893000e-03
   1.0122000e-02
   7.0970000e-03
   7.5862000e-03
   7.0382000e-03
   1.4535000e-02
   5.7232000e-03
   5.9304000e-03
   4.8407000e-03
   5.8295000e-03
   5.3472000e-03
   7.1473000e-03
   5.3685000e-03
   6.8341000e-03
   6.3848000e-03
   8.8683000e-03
   5.3308000e-03
   5.0635000e-03
   8.7071000e-03
   7.7342000e-03
   6.1522000e-03
   6.0239000e-03
   5.6707000e-03
   5.8588000e-03
   6.0542000e-03
   5.6220000e-03
   5.3989000e-03
   6.5567000e-03
   5.8056000e-03
   5.8959000e-03
   5.3041000e-03
   6.1522000e-03
   6.1476000e-03
   7.1283000e-03
   5.2889000e-03
   6.4888000e-03
   6.7744000e-03
   6.3560000e-03
   5.6300000e-03
   4.8258000e-03
   7.7895000e-03
   7.2301000e-03
   7.0345000e-03
   7.3656000e-03
   6.0160000e-03
   6.5383000e-03
   9.0184000e-03
   6.2299000e-03
   6.4006000e-03
   5.9686000e-03
   5.9065000e-03
   6.9476000e-03
   5.3308000e-03
   4.5947000e-03
   5.8025000e-03
   6.9511000e-03
   6.0690000e-03
   6.1410000e-03
   6.4848000e-03
   6.9342000e-03
   8.0562000e-03
   6.4078000e-03
   2.2402000e-02
   1.1221000e-02
   6.3793000e-03
   8.4733000e-03
   6.6628000e-03
   6.7038000e-03
   7.1729000e-03
   7.8739000e-03
   5.6697000e-03
   5.7239000e-03
   5.7145000e-03
   5.9003000e-03
   7.1602000e-03
   7.8620000e-03
   6.4537000e-03
   5.8171000e-03
   7.0962000e-03
   6.3556000e-03
   6.0662000e-03
   5.8063000e-03
   7.0591000e-03
   6.0230000e-03
   7.3334000e-03
   5.6146000e-03
   5.9017000e-03
   8.3004000e-03
   5.2925000e-03
   7.6895000e-03
   5.6896000e-03
   8.0330000e-03
   5.4968000e-03
   5.8302000e-03
   5.5832000e-03
   5.9648000e-03
   5.1997000e-03
   5.4507000e-03
   5.3665000e-03
   6.6065000e-03
   5.9404000e-03
   6.9655000e-03
   6.8247000e-03
   6.6119000e-03
   5.1954000e-03
   8.0757000e-03
   5.6602000e-03
   5.6629000e-03
   2.3177000e-02
   7.0026000e-03
   6.1772000e-03
   7.4443000e-03
   5.6605000e-03
   6.5420000e-03
   7.3364000e-03
   7.1284000e-03
   5.3132000e-03
   6.1545000e-03
   5.3412000e-03
   5.4700000e-03
   7.0460000e-03
   6.3055000e-03
   4.8959000e-03
   5.6038000e-03
   6.2326000e-03
   5.1337000e-03
   5.4706000e-03
   6.1607000e-03
   6.2452000e-03
   6.3260000e-03
   1.2606000e-02
   6.6299000e-03
   5.0993000e-03
   7.1501000e-03
   6.2522000e-03
   6.7201000e-03
   7.5333000e-03
   6.1055000e-03
   5.2607000e-03
   8.1626000e-03
   5.7674000e-03
   5.3130000e-03
   5.7968000e-03
   6.4367000e-03
   4.8242000e-03
   7.0470000e-03
   6.6643000e-03
   5.9442000e-03
   5.5994000e-03
   6.5476000e-03
   7.4740000e-03
   7.8301000e-03
   6.4422000e-03
   5.7781000e-03
   6.3443000e-03
   4.8643000e-03
   6.6857000e-03
   7.3020000e-03
   5.2967000e-03
   5.2238000e-03
   4.7736000e-03
   6.8075000e-03
   5.2375000e-03
   7.1430000e-03
   5.7204000e-03
   5.4334000e-03
   6.1447000e-03
   6.1009000e-03
   5.8124000e-03
   6.2660000e-03
   6.0557000e-03
   5.0898000e-03
   4.9845000e-03
   7.6892000e-03
   8.1918000e-03
   5.4419000e-03
   5.8167000e-03
   6.7935000e-03
   5.7078000e-03
   6.0149000e-03
   6.4831000e-03
   5.1910000e-03
   5.2096000e-03
   6.7940000e-03
   5.9867000e-03
   6.6960000e-03
   5.7101000e-03
   6.1495000e-03
   5.7914000e-03
   5.9928000e-03
   6.4398000e-03
   6.4890000e-03
   6.3056000e-03
   5.9950000e-03
   6.1916000e-03
   6.0322000e-03
   6.4462000e-03
   5.9269000e-03
   5.6358000e-03
   7.3726000e-03
   6.2955000e-03
   5.3742000e-03
   6.0663000e-03
   9.4720000e-03
   5.6346000e-03
   5.2531000e-03
   5.8109000e-03
   5.1058000e-03
   8.2945000e-03
   4.9542000e-03
   4.9782000e-03
   6.4387000e-03
   6.6267000e-03
   5.9137000e-03
   6.0111000e-03
   1.0445000e-02
   7.6828000e-03
   4.9926000e-03
   5.7693000e-03
   5.3395000e-03
   6.5079000e-03
   5.9019000e-03
   5.5346000e-03
   8.2208000e-03
   5.6678000e-03
   9.1848000e-03
   8.0888000e-03
   6.5490000e-03
   7.1478000e-03
   6.7125000e-03
   5.9736000e-03
   5.9310000e-03
   5.5165000e-03
   7.4958000e-03
   5.8427000e-03
   6.2392000e-03
   7.0739000e-03
   6.3146000e-03
   6.7241000e-03
   1.1498000e-02
   5.8302000e-03
   6.0976000e-03
   5.2907000e-03
   7.1306000e-03
   5.8273000e-03
   7.5996000e-03
   7.0377000e-03
   7.4932000e-03
   6.3643000e-03
   5.3185000e-03
   8.6064000e-03
   6.4200000e-03
   5.7930000e-03
   6.1352000e-03
   5.0088000e-03
   5.5274000e-03
   5.1053000e-03
   6.6530000e-03
   4.9732000e-03
   5.8901000e-03
   1.1498000e-02
   6.3943000e-03
   4.9226000e-03
   7.4843000e-03
   5.1055000e-03
   6.1398000e-03
   6.5901000e-03
   7.1212000e-03
   6.8264000e-03
   5.3785000e-03
   5.9520000e-03
   6.7304000e-03
   6.3977000e-03
   6.3832000e-03
   6.5141000e-03
   9.1523000e-03
   4.9673000e-03
   5.8986000e-03
   6.6335000e-03
   7.3915000e-03
   7.4887000e-03
   5.4668000e-03
   5.9856000e-03
   6.0675000e-03
   5.4127000e-03
   6.8315000e-03
   6.0433000e-03
   8.1316000e-03
   5.6314000e-03
   7.6809000e-03
   1.0107000e-02
   5.2174000e-03
   7.7114000e-03
   6.5788000e-03
   7.4401000e-03
   6.3108000e-03
   6.0571000e-03
   5.3280000e-03
   7.1573000e-03
   5.6315000e-03
   1.1871000e-02
   6.8054000e-03
   6.6337000e-03
   5.0598000e-03
   7.6089000e-03
   6.1243000e-03
   5.7526000e-03
   5.6305000e-03
   5.8041000e-03
   5.2990000e-03
   1.1383000e-02
   5.7965000e-03
   6.6456000e-03
   6.4853000e-03
   6.1630000e-03
   5.7347000e-03
   5.5844000e-03
   4.9889000e-03
   5.8410000e-03
   7.0126000e-03
   5.2504000e-03
   5.9000000e-03
   8.6890000e-03
   8.0595000e-03
   9.2622000e-03
   5.1547000e-03
   6.9508000e-03
   7.4929000e-03
   5.2574000e-03
   7.3149000e-03
   6.1704000e-03
   7.2729000e-03
   6.8910000e-03
   7.7089000e-03
   5.7310000e-03
   6.6923000e-03
   6.1456000e-03
   5.4713000e-03
   6.0649000e-03
   5.9177000e-03
   5.4580000e-03
   6.4709000e-03
   6.9290000e-03
   7.4529000e-03
   5.9506000e-03
   6.5642000e-03
   6.5870000e-03
   5.4732000e-03
   5.9241000e-03
   6.1627000e-03
   7.3875000e-03
   6.0803000e-03
   8.0632000e-03
   5.3208000e-03
   5.9994000e-03
   5.8702000e-03
   7.4918000e-03
   7.4747000e-03
   4.9975000e-03
   6.6723000e-03
   1.2494000e-02
   5.7453000e-03
   6.7312000e-03
   5.6651000e-03
   6.6364000e-03
   5.8082000e-03
   6.3201000e-03
   6.2935000e-03
   2.3524000e-02
   6.3903000e-03
   9.1532000e-03
   9.7216000e-03
   6.3657000e-03
   7.1139000e-03
   5.9849000e-03
   7.3038000e-03
   6.5905000e-03
   5.9955000e-03
   1.0398000e-02
   5.1804000e-03
   5.3671000e-03
   5.3197000e-03
   5.7073000e-03
   6.0766000e-03
   9.5930000e-03
   6.2008000e-03
   6.3441000e-03
   6.0643000e-03
   6.2852000e-03
   7.3073000e-03
   6.3338000e-03
   5.2534000e-03
   6.8552000e-03
   5.8751000e-03
   6.2056000e-03
   6.3300000e-03
   6.2717000e-03
   7.3716000e-03
   4.9410000e-03
   6.4200000e-03
   6.3255000e-03
   7.7609000e-03
   6.3602000e-03
   5.3881000e-03
   8.8580000e-03
   7.3869000e-03
   6.2950000e-03
   8.6896000e-03
   2.3659000e-02
   6.4826000e-03
   8.0743000e-03
   5.3930000e-03
   5.1280000e-03
   5.6615000e-03
   6.1297000e-03
   6.4515000e-03
   5.6104000e-03
   6.4418000e-03
   6.1454000e-03
   7.6211000e-03
   5.0933000e-03
   6.5253000e-03
   5.7107000e-03
   5.6687000e-03
   7.2592000e-03
   9.7613000e-03
   8.2630000e-03
   6.1912000e-03
   5.8336000e-03
   6.1748000e-03
   4.4557000e-03
   6.3483000e-03
   7.5884000e-03
   5.9852000e-03
   5.5938000e-03
   6.5568000e-03
   6.5616000e-03
   5.6835000e-03
   5.7206000e-03
   5.9827000e-03
   6.9988000e-03
   6.8812000e-03
   5.3152000e-03
   7.1507000e-03
   8.2045000e-03
   6.4884000e-03
   5.7333000e-03
   5.3842000e-03
   7.0690000e-03
   6.6583000e-03
   6.4549000e-03
   7.4590000e-03
   6.3258000e-03
   7.3198000e-03
   6.9082000e-03
   5.7856000e-03
   6.3753000e-03
   6.0860000e-03
   7.3604000e-03
   6.9932000e-03
   7.0506000e-03
   7.0796000e-03
   6.8312000e-03
   5.7333000e-03
   8.3602000e-03
   6.0181000e-03
   5.3172000e-03
   6.7435000e-03
   5.8865000e-03
   7.2080000e-03
   6.6341000e-03
   5.5868000e-03
   5.7106000e-03
   8.7453000e-03
   5.4342000e-03
   5.1719000e-03
   6.6133000e-03
   7.0841000e-03
   6.4886000e-03
   8.1355000e-03
   5.8453000e-03
   6.5669000e-03
   6.9842000e-03
   6.1155000e-03
   6.4864000e-03
   5.1035000e-03
   5.8365000e-03
   5.1145000e-03
   5.7519000e-03
   5.9754000e-03
   5.6640000e-03
   7.4616000e-03
   7.0081000e-03
   5.9878000e-03
   5.4252000e-03
   6.8999000e-03
   5.9369000e-03
   4.5576000e-03
   5.6702000e-03
   6.3917000e-03
   5.3906000e-03
   5.7828000e-03
   6.3407000e-03
   5.9829000e-03
   4.5336000e-03
   5.8906000e-03
   5.0955000e-03
   5.4425000e-03
   8.0340000e-03
   5.2368000e-03
   5.7335000e-03
   6.4811000e-03
   5.2733000e-03
   6.7231000e-03
   7.6459000e-03
   7.3559000e-03
   6.1038000e-03
   5.1298000e-03
   6.0273000e-03
   7.1721000e-03
   5.6478000e-03
   7.4975000e-03
   7.3439000e-03
   5.9414000e-03
   6.5019000e-03
   6.7292000e-03
   7.0207000e-03
   6.1426000e-03
   6.2216000e-03
   6.1053000e-03
   5.7829000e-03
   5.6278000e-03
   5.3433000e-03
   5.2301000e-03
   5.6250000e-03
   5.2222000e-03
   6.4202000e-03
   4.6092000e-03
   5.5880000e-03
   5.4436000e-03
   6.3545000e-03
   5.4211000e-03
   5.0876000e-03
   5.1906000e-03
   6.7942000e-03
   6.5512000e-03
   5.0292000e-03
   5.4658000e-03
   7.1299000e-03
   7.6323000e-03
   6.0889000e-03
   5.5650000e-03
   7.2795000e-03
   7.6032000e-03
   5.9916000e-03
   5.2889000e-03
   7.3240000e-03
   7.8205000e-03
   5.7088000e-03
   6.2044000e-03
   8.5222000e-03
   7.5444000e-03
   7.2278000e-03
   5.3221000e-03
   7.1455000e-03
   5.8801000e-03
   6.0657000e-03
   6.2338000e-03
   5.0018000e-03
   5.3649000e-03
   7.8012000e-03
   7.2008000e-03
   6.4865000e-03
   5.8177000e-03
   5.6739000e-03
   8.5261000e-03
   8.2744000e-03
   6.4306000e-03
   7.2852000e-03
   7.2770000e-03
   7.4503000e-03
   5.8763000e-03
   6.7872000e-03
   5.4749000e-03
   6.7950000e-03
   7.1971000e-03
   6.8961000e-03
   5.1132000e-03
   7.0617000e-03
   6.2447000e-03
   5.8001000e-03
   6.7853000e-03
   5.1412000e-03
   5.8654000e-03
   5.4651000e-03
   7.0606000e-03
   7.8421000e-03
   5.1561000e-03
   6.3622000e-03
   6.4068000e-03
   6.3069000e-03
   5.8290000e-03
   5.4221000e-03
   5.5136000e-03
   6.2493000e-03
   6.7122000e-03
   6.5763000e-03
   5.8964000e-03
   5.2780000e-03
   6.1317000e-03
   5.7903000e-03
   1.5460000e-02
   7.9940000e-03
   5.4918000e-03
   6.3970000e-03
   5.8871000e-03
   5.6052000e-03
   7.2117000e-03
   6.2040000e-03
   5.5133000e-03
   6.3837000e-03
   5.2681000e-03
   5.5460000e-03
   6.4117000e-03
   5.0436000e-03
   6.1397000e-03
   4.8893000e-03
   6.6283000e-03
   9.9704000e-03
   5.8187000e-03
   5.1436000e-03
   5.7657000e-03
   5.3041000e-03
   9.8844000e-03
   6.4921000e-03
   5.1194000e-03
   5.8469000e-03
   6.4129000e-03
   5.0485000e-03
   5.8255000e-03
   7.7979000e-03
   5.8344000e-03
   5.8160000e-03
   5.1734000e-03
   7.1399000e-03
   8.3065000e-03
   5.5645000e-03
   4.8955000e-03
   7.8782000e-03
   6.0719000e-03
   1.1962000e-02
   6.1422000e-03
   6.6735000e-03
   6.4614000e-03
   6.5058000e-03
   5.8640000e-03
   6.1442000e-03
   6.4034000e-03
   5.4299000e-03
   5.8226000e-03
   6.3862000e-03
   7.0427000e-03
   5.5713000e-03
   5.8151000e-03
   5.6930000e-03
   7.0066000e-03
   6.1301000e-03
   5.8558000e-03
   6.8896000e-03
   6.0908000e-03
   5.3183000e-03
   7.4131000e-03
   7.0730000e-03
   6.7787000e-03
   6.2558000e-03
   6.4861000e-03
   6.5357000e-03
   6.1409000e-03
   6.0358000e-03
   6.3746000e-03
   6.4106000e-03
   6.0809000e-03
   5.6984000e-03
   6.0768000e-03
   8.3197000e-03
   5.5641000e-03
   5.2023000e-03
   7.5197000e-03
   5.0976000e-03
   7.1028000e-03
   5.2623000e-03
   6.3383000e-03
   6.8006000e-03
   6.4510000e-03
   6.2750000e-03
   6.3015000e-03
   7.7651000e-03
   5.4837000e-03
   8.2720000e-03
   4.9628000e-03
   6.0015000e-03
   6.2311000e-03
   7.0496000e-03
   6.9077000e-03
   6.2767000e-03
   7.4359000e-03
   5.7586000e-03
   6.6051000e-03
   7.1704000e-03
   6.4285000e-03
   6.4847000e-03
   6.3603000e-03
   6.2146000e-03
   6.4549000e-03
   8.2227000e-03
   5.1628000e-03
   5.8636000e-03
   6.1991000e-03
   7.5459000e-03
   5.8719000e-03
   5.2692000e-03
   6.3431000e-03
   6.4851000e-03
   8.1137000e-03
   7.0944000e-03
   5.0310000e-03
   5.3440000e-03
   6.3065000e-03
   7.2806000e-03
   6.8000000e-03
   7.1119000e-03
   6.5706000e-03
   7.0004000e-03
   5.4290000e-03
   7.8258000e-03
   4.8958000e-03
   5.6376000e-03
   7.0378000e-03
   5.9393000e-03
   5.7951000e-03
   6.9825000e-03
   6.7758000e-03
   8.3858000e-03
   5.2345000e-03
   1.0060000e-02
   6.2165000e-03
   5.7097000e-03
   7.2623000e-03
   5.8297000e-03
   5.9322000e-03
   6.0082000e-03
   5.0053000e-03
   9.2663000e-03
   7.0100000e-03
   6.6735000e-03
   6.8510000e-03
   6.0112000e-03
   6.7163000e-03
   5.2722000e-03
   6.8726000e-03
   6.1969000e-03
   7.4954000e-03
   6.3596000e-03
   9.4996000e-03
   5.8870000e-03
   5.7604000e-03
   8.2576000e-03
   6.3683000e-03
   5.8131000e-03
   6.1089000e-03
   7.4704000e-03
   6.2964000e-03
   6.3207000e-03
   6.3394000e-03
   6.5868000e-03
   6.5033000e-03
   5.6553000e-03
   5.4564000e-03
   5.7803000e-03
   6.7980000e-03
   6.2471000e-03
   5.1587000e-03
   6.2100000e-03
   6.3943000e-03
   5.8182000e-03
   2.4051000e-02
   5.5504000e-03
   6.3354000e-03
   5.6625000e-03
   6.2418000e-03
   6.1980000e-03
   7.3688000e-03
   5.9110000e-03
   7.2139000e-03
   7.6022000e-03
   5.6780000e-03
   6.4525000e-03
   6.2526000e-03
   5.6057000e-03
   6.3035000e-03
   5.7250000e-03
   7.2493000e-03
   7.7918000e-03
   7.2118000e-03
   8.4126000e-03
   6.0143000e-03
   6.2437000e-03
   6.1410000e-03
   9.0910000e-03
   6.9071000e-03
   4.9971000e-03
   5.8889000e-03
   5.6372000e-03
   5.5223000e-03
   6.5753000e-03
   7.1088000e-03
   7.8337000e-03
   6.3619000e-03
   5.0220000e-03
   1.0496000e-02
   5.7695000e-03
   6.9066000e-03
   6.7267000e-03
   6.0424000e-03
   5.6838000e-03
   5.1846000e-03
   6.6859000e-03
   6.1741000e-03
   7.1884000e-03
   6.5618000e-03
   5.0624000e-03
   6.6885000e-03
   5.9427000e-03
   5.4666000e-03
   6.1486000e-03
   5.0556000e-03
   5.7159000e-03
   6.7952000e-03
   7.0147000e-03
   5.8539000e-03
   4.9821000e-03
   6.2948000e-03
   6.5138000e-03
   8.0953000e-03
   8.1008000e-03
   6.6415000e-03
   7.5784000e-03
   6.1113000e-03
   7.0471000e-03
   2.2266000e-02
   7.4611000e-03
   7.5368000e-03
   8.5977000e-03
   6.0761000e-03
   1.0554000e-02
   6.8189000e-03
   7.0636000e-03
   5.2350000e-03
   6.3225000e-03
   5.9046000e-03
   5.0249000e-03
   6.2317000e-03
   7.4284000e-03
   6.4465000e-03
   5.8778000e-03
   6.1168000e-03
   6.2409000e-03
   5.9070000e-03
   7.0231000e-03
   6.3778000e-03
   5.6788000e-03
   6.2757000e-03
   6.9838000e-03
   6.9195000e-03
   9.0116000e-03
   7.1706000e-03
   6.1230000e-03
   5.2995000e-03
   6.8399000e-03
   6.1428000e-03
   6.4153000e-03
   6.4770000e-03
   6.5417000e-03
   6.3903000e-03
   6.0790000e-03
   6.0668000e-03
   5.7004000e-03
   7.4161000e-03
   4.9704000e-03
   6.2141000e-03
   6.4894000e-03
   6.0545000e-03
   6.6576000e-03
   6.9250000e-03
   7.0144000e-03
   7.4949000e-03
   5.9556000e-03
   6.2714000e-03
   6.8529000e-03
   5.5477000e-03
   6.5364000e-03
   6.7353000e-03
   2.7933000e-02
   6.1877000e-03
   5.6425000e-03
   6.8189000e-03
   5.3770000e-03
   5.6588000e-03
   7.1300000e-03
   6.0661000e-03
   7.8766000e-03
   5.8382000e-03
   5.5170000e-03
   5.9377000e-03
   1.0261000e-02
   5.7492000e-03
   6.2034000e-03
   6.1500000e-03
   7.6519000e-03
   7.3422000e-03
   5.6756000e-03
   5.7072000e-03
   7.2512000e-03
   5.4250000e-03
   7.5576000e-03
   8.9922000e-03
   5.0893000e-03
   5.5607000e-03
   6.1960000e-03
   6.4895000e-03
   6.1695000e-03
   7.9859000e-03
   6.2532000e-03
   6.7453000e-03
   7.3078000e-03
   6.2599000e-03
   6.5484000e-03
   7.3862000e-03
   6.5795000e-03
   5.6456000e-03
   5.9710000e-03
   6.2332000e-03
   6.5685000e-03
   6.3967000e-03
   8.1482000e-03
   5.3687000e-03
   7.2060000e-03
   8.9311000e-03
   5.1220000e-03
   6.1502000e-03
   6.8591000e-03
   6.7860000e-03
   5.4223000e-03
   6.3988000e-03
   5.2321000e-03
   6.4901000e-03
   7.0485000e-03
   7.0633000e-03
   5.9830000e-03
   5.7917000e-03
   4.8011000e-03
   6.7294000e-03
   6.8221000e-03
   7.4436000e-03
   6.2245000e-03
   5.6650000e-03
   6.5338000e-03
   7.5854000e-03
   7.1907000e-03
   6.8390000e-03
   7.4082000e-03
   5.8783000e-03
   6.2810000e-03
   6.5084000e-03
   6.8691000e-03
   6.1811000e-03
   7.2578000e-03
   5.6040000e-03
   4.9240000e-03
   5.6112000e-03
   5.9727000e-03
   7.8419000e-03
   6.3202000e-03
   6.4677000e-03
   5.7108000e-03
   6.2082000e-03
   5.5439000e-03
   6.8130000e-03
   4.9576000e-03
   7.0132000e-03
   5.5932000e-03
   5.8990000e-03
   6.3445000e-03
   5.5111000e-03
   8.2837000e-03
   5.0750000e-03
   6.7944000e-03
   7.0749000e-03
   6.3936000e-03
   5.2669000e-03
   6.3491000e-03
   6.1500000e-03
   6.2796000e-03
   5.6103000e-03
   7.1091000e-03
   7.0651000e-03
   2.3972000e-02
   5.4657000e-03
   6.8397000e-03
   5.5975000e-03
   7.2724000e-03
   5.4640000e-03
   7.6713000e-03
   6.9476000e-03
   7.5990000e-03
   7.2053000e-03
   5.5874000e-03
   5.7483000e-03
   5.6421000e-03
   6.0054000e-03
   6.6142000e-03
   6.8566000e-03
   6.0415000e-03
   6.5194000e-03
   5.9825000e-03
   5.6263000e-03
   7.1829000e-03
   6.1369000e-03
   7.5962000e-03
   5.9866000e-03
   5.7821000e-03
   6.3715000e-03
   8.1240000e-03
   5.5790000e-03
   6.6745000e-03
   6.0062000e-03
   7.2254000e-03
   5.4589000e-03
   6.3455000e-03
   2.4849000e-02
   6.1566000e-03
   7.5306000e-03
   5.6905000e-03
   6.6215000e-03
   6.0971000e-03
   5.9494000e-03
   6.5167000e-03
   4.9331000e-03
   6.5863000e-03
   6.8196000e-03
   5.4855000e-03
   5.8717000e-03
   7.2107000e-03
   6.1598000e-03
   5.6240000e-03
   4.9475000e-03
   5.4995000e-03
   6.4438000e-03
   5.8974000e-03
   6.5021000e-03
   4.8305000e-03
   5.7012000e-03
   6.7984000e-03
   6.2733000e-03
   6.0946000e-03
   5.9070000e-03
   6.6142000e-03
   6.1554000e-03
   6.0516000e-03
   5.1988000e-03
   7.4817000e-03
   4.9660000e-03
   6.4067000e-03
   5.8160000e-03
   6.3398000e-03
   7.5549000e-03
   6.7870000e-03
   6.1152000e-03
   6.7546000e-03
   6.8085000e-03
   5.7704000e-03
   5.9447000e-03
   5.8759000e-03
   6.9506000e-03
   7.8173000e-03
   5.1065000e-03
   5.9061000e-03
   6.1348000e-03
   6.5459000e-03
   5.3479000e-03
   6.3792000e-03
   6.1778000e-03
   6.9373000e-03
   6.4882000e-03
   6.3138000e-03
   6.0917000e-03
   6.0446000e-03
   4.7615000e-03
   6.0117000e-03
   7.2489000e-03
   5.6401000e-03
   8.4178000e-03
   5.9061000e-03
   1.0521000e-02
   5.6878000e-03
   8.4683000e-03
   6.5669000e-03
   6.0435000e-03
   5.7214000e-03
   7.0159000e-03
   5.5814000e-03
   5.4436000e-03
   5.4318000e-03
   5.7420000e-03
   6.3465000e-03
   6.0817000e-03
   7.1034000e-03
   6.5543000e-03
   7.2187000e-03
   6.0309000e-03
   5.7447000e-03
   6.3929000e-03
   5.9252000e-03
   5.8752000e-03
   6.1343000e-03
   6.3570000e-03
   5.6272000e-03
   6.9290000e-03
   5.7972000e-03
   6.8280000e-03
   6.2013000e-03
   5.7488000e-03
   5.9434000e-03
   5.2958000e-03
   5.3220000e-03
   5.5653000e-03
   5.0708000e-03
   5.3662000e-03
   5.9583000e-03
   5.1776000e-03
   5.4788000e-03
   6.5677000e-03
   6.5234000e-03
   7.3711000e-03
   5.8467000e-03
   6.0971000e-03
   1.0917000e-02
   7.3604000e-03
   5.5538000e-03
   6.0689000e-03
   5.1207000e-03
   5.4586000e-03
   5.4833000e-03
   6.8355000e-03
   6.4484000e-03
   5.1015000e-03
   7.3450000e-03
   7.6868000e-03
   6.9135000e-03
   6.4612000e-03
   6.4370000e-03
   5.1177000e-03
   5.7952000e-03
   5.8609000e-03
   6.1996000e-03
   5.5007000e-03
   5.0165000e-03
   5.8805000e-03
   5.9821000e-03
   2.2175000e-02
   8.4464000e-03
   6.2908000e-03
   5.7065000e-03
   9.2282000e-03
   5.9011000e-03
   6.0642000e-03
   6.6100000e-03
   5.7132000e-03
   6.7117000e-03
   5.8054000e-03
   5.0004000e-03
   5.2451000e-03
   5.7899000e-03
   6.1694000e-03
   6.2775000e-03
   5.2524000e-03
   5.6562000e-03
   5.6310000e-03
   5.1665000e-03
   6.0857000e-03
   7.9304000e-03
   7.3182000e-03
   5.8220000e-03
   5.9906000e-03
   6.7986000e-03
   7.5111000e-03
   6.6055000e-03
   6.3635000e-03
   5.5158000e-03
   6.6194000e-03
   6.6278000e-03
   5.7716000e-03
   5.4305000e-03
   5.8454000e-03
   5.7353000e-03
   6.3614000e-03
   6.0637000e-03
   7.0284000e-03
   5.9305000e-03
   5.2080000e-03
   5.5608000e-03
   5.5596000e-03
   5.5438000e-03
   6.3211000e-03
   4.8207000e-03
   5.4234000e-03
   5.9808000e-03
   5.6040000e-03
   7.6255000e-03
   5.2220000e-03
   7.7921000e-03
   7.0015000e-03
   6.3456000e-03
   7.8291000e-03
   5.0013000e-03
   6.8985000e-03
   5.1623000e-03
   5.5099000e-03
   5.1127000e-03
   6.6343000e-03
   6.2305000e-03
   5.5122000e-03
   6.2535000e-03
   5.2443000e-03
   2.3935000e-02
   7.6136000e-03
   5.7781000e-03
   5.5915000e-03
   6.4356000e-03
   6.4378000e-03
   6.6531000e-03
   6.6347000e-03
   2.4977000e-02
   5.6319000e-03
   6.2804000e-03
   5.9319000e-03
   5.2842000e-03
   5.2114000e-03
   7.2323000e-03
   7.1854000e-03
   5.8676000e-03
   8.8583000e-03
   6.6285000e-03
   6.0847000e-03
   6.3370000e-03
   5.5951000e-03
   5.5270000e-03
   6.7369000e-03
   6.0537000e-03
   1.0345000e-02
   5.4543000e-03
   6.8658000e-03
   6.7162000e-03
   1.1300000e-02
   5.5466000e-03
   8.3841000e-03
   5.2599000e-03
   7.7642000e-03
   5.3389000e-03
   7.1103000e-03
   5.4019000e-03
   7.5836000e-03
   6.5008000e-03
   7.6174000e-03
   5.1292000e-03
   5.4267000e-03
   7.2338000e-03
   5.4287000e-03
   8.4821000e-03
   5.1028000e-03
   9.8313000e-03
   5.4340000e-03
   7.0232000e-03
   5.7993000e-03
   7.1021000e-03
   7.3638000e-03
   5.2337000e-03
   6.0985000e-03
   5.9229000e-03
   5.3881000e-03
   6.8870000e-03
   5.4946000e-03
   6.0781000e-03
   6.3677000e-03
   6.7987000e-03
   5.4355000e-03
   5.7802000e-03
   5.5836000e-03
   6.7775000e-03
   7.9112000e-03
   9.8849000e-03
   7.2040000e-03
   5.2822000e-03
   5.4094000e-03
   5.7449000e-03
   7.1681000e-03
   7.4411000e-03
   6.2622000e-03
   6.8944000e-03
   4.9832000e-03
   5.9679000e-03
   5.4146000e-03
   6.8419000e-03
   8.2128000e-03
   5.9826000e-03
   7.4772000e-03
   6.0206000e-03
   6.2942000e-03
   7.2288000e-03
   7.1714000e-03
   5.7104000e-03
   6.4335000e-03
   9.7675000e-03
   7.4211000e-03
   5.7863000e-03
   5.9830000e-03
   5.2506000e-03
   6.3868000e-03
   5.5054000e-03
   6.7042000e-03
   6.2707000e-03
   7.8116000e-03
   5.0921000e-03
   6.4382000e-03
   7.4422000e-03
   6.5698000e-03
   7.0810000e-03
   6.8966000e-03
   7.0099000e-03
   5.8632000e-03
   5.8398000e-03
   6.7919000e-03
   9.1689000e-03
   6.0335000e-03
   6.4462000e-03
   7.5288000e-03
   5.3434000e-03
   6.7802000e-03
   5.4370000e-03
   6.2190000e-03
   6.3339000e-03
   6.5176000e-03
   5.4976000e-03
   6.8448000e-03
   8.4891000e-03
   7.4463000e-03
   6.0456000e-03
   4.9488000e-03
   6.4716000e-03
   5.7880000e-03
   5.3130000e-03
   5.7204000e-03
   6.3562000e-03
   6.6303000e-03
   5.9660000e-03
   5.7016000e-03
   5.4189000e-03
   6.4816000e-03
   6.4902000e-03
   9.0160000e-03
   6.5058000e-03
   6.7856000e-03
   6.2838000e-03
   4.9400000e-03
   6.3679000e-03
   5.4756000e-03
   6.2621000e-03
   5.7226000e-03
   6.0011000e-03
   7.3898000e-03
   7.6653000e-03
   5.8798000e-03
   6.3295000e-03
   5.7659000e-03
   8.1931000e-03
   6.6744000e-03
   5.7781000e-03
   6.5124000e-03
   5.8309000e-03
   8.3238000e-03
   5.9182000e-03
   6.6922000e-03
   6.4862000e-03
   5.9767000e-03
   6.8390000e-03
   5.1220000e-03
   1.1529000e-02
   5.9906000e-03
   5.6780000e-03
   1.0812000e-02
   7.1154000e-03
   5.5353000e-03
   5.1266000e-03
   1.0328000e-02
   4.6690000e-03
   5.7515000e-03
   5.5471000e-03
   1.0238000e-02
   5.6936000e-03
   5.8085000e-03
   9.5751000e-03
   6.0878000e-03
   7.3014000e-03
   6.4277000e-03
   7.7861000e-03
   5.6071000e-03
   5.8209000e-03
   6.1129000e-03
   6.0080000e-03
   5.8573000e-03
   5.8023000e-03
   6.0013000e-03
   5.9620000e-03
   5.9769000e-03
   6.5251000e-03
   5.5477000e-03
   5.3230000e-03
   5.1093000e-03
   4.9781000e-03
   8.6094000e-03
   6.3907000e-03
   6.1417000e-03
   8.5810000e-03
   6.0041000e-03
   6.0597000e-03
   6.3403000e-03
   5.2244000e-03
   6.9324000e-03
   6.0410000e-03
   6.0633000e-03
   6.3433000e-03
   9.4392000e-03
   6.2506000e-03
   5.9515000e-03
   8.3664000e-03
   5.7944000e-03
   6.6628000e-03
   5.6385000e-03
   5.7845000e-03
   5.1964000e-03
   5.9905000e-03
   6.1333000e-03
   5.9291000e-03
   5.4126000e-03
   6.5689000e-03
   5.7906000e-03
   5.7123000e-03
   6.3674000e-03
   5.3301000e-03
   5.7466000e-03
   7.1343000e-03
   6.2792000e-03
   7.0260000e-03
   7.1340000e-03
   5.6515000e-03
   5.5992000e-03
   6.5744000e-03
   7.6291000e-03
   6.5716000e-03
   6.8663000e-03
   7.0045000e-03
   6.4281000e-03
   5.0561000e-03
   6.6022000e-03
   6.0123000e-03
   8.0053000e-03
   7.2725000e-03
   5.3015000e-03
   6.8200000e-03
   5.6404000e-03
   7.4371000e-03
   6.5477000e-03
   5.0919000e-03
   5.3879000e-03
   7.1117000e-03
   6.1385000e-03
   6.6707000e-03
   7.4207000e-03
   4.9525000e-03
   6.0761000e-03
   7.8918000e-03
   5.8582000e-03
   6.0724000e-03
   8.6669000e-03
   5.4786000e-03
   5.2752000e-03
   6.0946000e-03
   5.1856000e-03
   5.3874000e-03
   5.3865000e-03
   6.9394000e-03
   5.4572000e-03
   7.7584000e-03
   6.0464000e-03
   4.8354000e-03
   6.7458000e-03
   8.6457000e-03
   6.7082000e-03
   6.0137000e-03
   6.8365000e-03
   6.6859000e-03
   6.5458000e-03
   6.3906000e-03
   6.5814000e-03
   5.3260000e-03
   5.8275000e-03
   6.0360000e-03
   7.0657000e-03
   5.8018000e-03
   6.3153000e-03
   5.9692000e-03
   6.8045000e-03
   6.1215000e-03
   6.4330000e-03
   5.9843000e-03
   1.3199000e-02
   6.5362000e-03
   5.9861000e-03
   5.4293000e-03
   4.6231000e-03
   4.9696000e-03
   6.0763000e-03
   7.2489000e-03
   6.9144000e-03
   6.3049000e-03
   5.5512000e-03
   6.6326000e-03
   7.5952000e-03
   6.2750000e-03
   6.0647000e-03
   4.6403000e-03
   6.8632000e-03
   5.0227000e-03
   5.3518000e-03
   5.8885000e-03
   5.3161000e-03
   5.9993000e-03
   5.6749000e-03
   5.2799000e-03
   5.6555000e-03
   2.3743000e-02
   6.0030000e-03
   4.8978000e-03
   6.4471000e-03
   8.1476000e-03
   5.3605000e-03
   8.9854000e-03
   5.5449000e-03
   5.0893000e-03
   5.6660000e-03
   6.1541000e-03
   5.2368000e-03
   5.5342000e-03
   6.2940000e-03
   5.9760000e-03
   8.5457000e-03
   6.4685000e-03
   6.9176000e-03
   5.8868000e-03
   6.2263000e-03
   5.9311000e-03
   6.2938000e-03
   6.4328000e-03
   6.4402000e-03
   5.7487000e-03
   7.8075000e-03
   6.6481000e-03
   5.4557000e-03
   7.5165000e-03
   6.3971000e-03
   5.9138000e-03
   7.4827000e-03
   7.3349000e-03
   6.3693000e-03
   7.2570000e-03
   6.7082000e-03
   6.4546000e-03
   7.5470000e-03
   7.5526000e-03
   6.5623000e-03
   5.7302000e-03
   6.0630000e-03
   7.8967000e-03
   6.1543000e-03
   6.2707000e-03
   6.1095000e-03
   8.5585000e-03
   6.4538000e-03
   7.1234000e-03
   5.9576000e-03
   6.6312000e-03
   5.6559000e-03
   8.3039000e-03
   5.5714000e-03
   7.7855000e-03
   5.9720000e-03
   5.8773000e-03
   5.1810000e-03
   6.1312000e-03
   5.8896000e-03
   6.4623000e-03
   6.0461000e-03
   6.0331000e-03
   5.4930000e-03
   8.3716000e-03
   5.4184000e-03
   6.5727000e-03
   7.1562000e-03
   6.1125000e-03
   8.5926000e-03
   5.8950000e-03
   8.0283000e-03
   6.1280000e-03
   6.9798000e-03
   6.2128000e-03
   5.5678000e-03
   6.8156000e-03
   7.4675000e-03
   5.1409000e-03
   5.4311000e-03
   6.3044000e-03
   5.6038000e-03
   6.2510000e-03
   6.3553000e-03
   5.0870000e-03
   7.8435000e-03
   5.2033000e-03
   5.5395000e-03
   6.5669000e-03
   6.5987000e-03
   5.8211000e-03
   8.8900000e-03
   8.0745000e-03
   6.1852000e-03
   8.3104000e-03
   5.3608000e-03
   7.1283000e-03
   6.0895000e-03
   5.8935000e-03
   5.2626000e-03
   6.2112000e-03
   5.8499000e-03
   5.1537000e-03
   5.0380000e-03
   7.7015000e-03
   6.0525000e-03
   5.0778000e-03
   7.2841000e-03
   5.1148000e-03
   5.9410000e-03
   7.1168000e-03
   7.4071000e-03
   5.8834000e-03
   4.7702000e-03
   8.4465000e-03
   1.4753000e-02
   6.3172000e-03
   6.3807000e-03
   7.2871000e-03
   6.2559000e-03
   5.1354000e-03
   5.0492000e-03
   5.7992000e-03
   6.8343000e-03
   5.8945000e-03
   4.9825000e-03
   4.8920000e-03
   6.3673000e-03
   5.8799000e-03
   6.0344000e-03
   6.0862000e-03
   7.6131000e-03
   6.7727000e-03
   5.2636000e-03
   6.1943000e-03
   6.5905000e-03
   6.0150000e-03
   5.5018000e-03
   5.8713000e-03
   5.9012000e-03
   5.9844000e-03
   5.1512000e-03
   6.4120000e-03
   6.7647000e-03
   7.4086000e-03
   6.1383000e-03
   4.6354000e-03
   5.2583000e-03
   4.7731000e-03
   5.5632000e-03
   6.3355000e-03
   5.6580000e-03
   5.6945000e-03
   5.4806000e-03
   7.1062000e-03
   6.4227000e-03
   5.9708000e-03
   8.0836000e-03
   5.7416000e-03
   7.1534000e-03
   8.1769000e-03
   8.4015000e-03
   5.8043000e-03
   5.4260000e-03
   6.0290000e-03
   6.2095000e-03
   4.5081000e-03
   7.0615000e-03
   6.3547000e-03
   6.2478000e-03
   6.6577000e-03
   8.8907000e-03
   5.8211000e-03
   5.3441000e-03
   5.2918000e-03
   6.0504000e-03
   5.4305000e-03
   5.6631000e-03
   6.4220000e-03
   6.1034000e-03
   5.5295000e-03
   2.1543000e-02
   7.5365000e-03
   6.5063000e-03
   6.6157000e-03
   5.9065000e-03
   7.4265000e-03
   7.1459000e-03
   6.2738000e-03
   7.1896000e-03
   5.4151000e-03
   5.3948000e-03
   6.7874000e-03
   5.1818000e-03
   7.7509000e-03
   6.8737000e-03
   6.1542000e-03
   5.7489000e-03
   6.3307000e-03
   5.9613000e-03
   7.1184000e-03
   7.5150000e-03
   5.6166000e-03
   5.2089000e-03
   7.3420000e-03
   6.5895000e-03
   6.2900000e-03
   5.5705000e-03
   6.6392000e-03
   5.9784000e-03
   6.0625000e-03
   5.0039000e-03
   5.7611000e-03
   5.1437000e-03
   7.2416000e-03
   5.3551000e-03
   5.8071000e-03
   6.4136000e-03
   7.7603000e-03
   6.5382000e-03
   5.8597000e-03
   1.1329000e-02
   6.7817000e-03
   6.4569000e-03
   7.9964000e-03
   6.3744000e-03
   8.1518000e-03
   6.3090000e-03
   6.8789000e-03
   6.2492000e-03
   7.3481000e-03
   6.7668000e-03
   5.5409000e-03
   6.6035000e-03
   5.4828000e-03
   5.8801000e-03
   5.6134000e-03
   7.0199000e-03
   5.9582000e-03
   6.0817000e-03
   9.8711000e-03
   6.4491000e-03
   5.2607000e-03
   6.6704000e-03
   5.7082000e-03
   6.1600000e-03
   6.3667000e-03
   5.9247000e-03
   6.3684000e-03
   7.2272000e-03
   6.1311000e-03
   6.5496000e-03
   5.5505000e-03
   5.0813000e-03
   6.1297000e-03
   2.3177000e-02
   5.5363000e-03
   7.1846000e-03
   5.8089000e-03
   5.0176000e-03
   5.4100000e-03
   5.6347000e-03
   6.1326000e-03
   5.3422000e-03
   6.6248000e-03
   5.0786000e-03
   5.4902000e-03
   5.6938000e-03
   6.2159000e-03
   5.4275000e-03
   6.0922000e-03
   5.7951000e-03
   7.0643000e-03
   5.1130000e-03
   6.6592000e-03
   6.5348000e-03
   6.6758000e-03
   5.3314000e-03
   5.7075000e-03
   6.4281000e-03
   5.7274000e-03
   5.5745000e-03
   7.2837000e-03
   7.1572000e-03
   5.5238000e-03
   6.3735000e-03
   5.3920000e-03
   5.4415000e-03
   7.0909000e-03
   9.4111000e-03
   6.2218000e-03
   5.5119000e-03
   6.3832000e-03
   5.3767000e-03
   6.1073000e-03
   5.4169000e-03
   6.7940000e-03
   6.0936000e-03
   4.7318000e-03
   7.0448000e-03
   5.6010000e-03
   5.6147000e-03
   5.9549000e-03
   5.8155000e-03
   5.2238000e-03
   7.3254000e-03
   5.7451000e-03
   5.7532000e-03
   7.6653000e-03
   6.2162000e-03
   4.8788000e-03
   5.7081000e-03
   6.2953000e-03
   5.5289000e-03
   6.1393000e-03
   6.7880000e-03
   6.4706000e-03
   7.2003000e-03
   5.7483000e-03
   5.4710000e-03
   6.6480000e-03
   1.1093000e-02
   6.7565000e-03
   5.5780000e-03
   5.6862000e-03
   5.2086000e-03
   8.6049000e-03
   6.5724000e-03
   5.1014000e-03
   7.6715000e-03
   5.3079000e-03
   6.5326000e-03
   1.0640000e-02
   5.4754000e-03
   6.6685000e-03
   6.4595000e-03
   5.7561000e-03
   6.1820000e-03
   5.9174000e-03
   6.6347000e-03
   5.3288000e-03
   5.7496000e-03
   5.6549000e-03
   7.5102000e-03
   6.0070000e-03
   5.3896000e-03
   7.5868000e-03
   6.3443000e-03
   5.2052000e-03
   5.4107000e-03
   6.1838000e-03
   6.7313000e-03
   6.1736000e-03
   6.0707000e-03
   1.2027000e-02
   7.4561000e-03
   6.1377000e-03
   6.1066000e-03
   1.1386000e-02
   6.8588000e-03
   6.5524000e-03
   5.5576000e-03
   7.9510000e-03
   1.1428000e-02
   6.0590000e-03
   4.9966000e-03
   6.4571000e-03
   8.2093000e-03
   5.8390000e-03
   6.5069000e-03
   5.3056000e-03
   6.1736000e-03
   6.1417000e-03
   5.0704000e-03
   6.1781000e-03
   6.6056000e-03
   5.9108000e-03
   5.7061000e-03
   6.9002000e-03
   6.0138000e-03
   6.6099000e-03
   5.8032000e-03
   6.0275000e-03
   5.5476000e-03
   7.3055000e-03
   5.5165000e-03
   6.1217000e-03
   5.7472000e-03
   5.8656000e-03
   5.4665000e-03
   1.1814000e-02
   8.8572000e-03
   6.8554000e-03
   6.7474000e-03
   5.7570000e-03
   5.3084000e-03
   5.5779000e-03
   6.4085000e-03
   5.5655000e-03
   7.8189000e-03
   7.1993000e-03
   6.0809000e-03
   6.3953000e-03
   5.7068000e-03
   6.2557000e-03
   7.3819000e-03
   8.2021000e-03
   7.4166000e-03
   7.7609000e-03
   5.1087000e-03
   5.2795000e-03
   7.5162000e-03
   5.6809000e-03
   6.8252000e-03
   5.9184000e-03
   5.2595000e-03
   6.6129000e-03
   6.1143000e-03
   7.1601000e-03
   7.4964000e-03
   5.0019000e-03
   6.3956000e-03
   6.2331000e-03
   6.1530000e-03
   5.1210000e-03
   6.4835000e-03
   6.1968000e-03
   7.2460000e-03
   6.1790000e-03
   5.9540000e-03
   5.8712000e-03
   6.0867000e-03
   7.4058000e-03
   5.1330000e-03
   6.7102000e-03
   6.3858000e-03
   8.2632000e-03
   6.4187000e-03
   5.7443000e-03
   5.6354000e-03
   6.6820000e-03
   6.1379000e-03
   6.0539000e-03
   6.8449000e-03
   5.0718000e-03
   8.1277000e-03
   6.3239000e-03
   5.6742000e-03
   5.7582000e-03
   8.0566000e-03
   5.5353000e-03
   5.5686000e-03
   5.0712000e-03
   7.1030000e-03
   7.1908000e-03
   5.2744000e-03
   8.1155000e-03
   6.0985000e-03
   7.3381000e-03
   6.6531000e-03
   6.4527000e-03
   6.2628000e-03
   5.4909000e-03
   5.9175000e-03
   6.0863000e-03
   6.1250000e-03
   7.0823000e-03
   4.9730000e-03
   6.9979000e-03
   5.6216000e-03
   6.3581000e-03
   7.3070000e-03
   6.2558000e-03
   5.7200000e-03
   6.7712000e-03
   6.3608000e-03
   6.6695000e-03
   5.7896000e-03
   6.1962000e-03
   4.8510000e-03
   6.3427000e-03
   6.7304000e-03
   5.7763000e-03
   6.5597000e-03
   6.9002000e-03
   5.4528000e-03
   6.4546000e-03
   6.6535000e-03
   9.6585000e-03
   5.6404000e-03
   5.5343000e-03
   5.1405000e-03
   7.4804000e-03
   7.1307000e-03
   6.3035000e-03
   5.9920000e-03
   6.5988000e-03
   5.0019000e-03
   5.8781000e-03
   5.5738000e-03
   6.2572000e-03
   5.6068000e-03
   5.2631000e-03
   6.2658000e-03
   5.4939000e-03
   4.9004000e-03
   7.2976000e-03
   5.5807000e-03
   6.0290000e-03
   5.3146000e-03
   6.0862000e-03
   8.9116000e-03
   6.4735000e-03
   7.9999000e-03
   6.2772000e-03
   5.7008000e-03
   2.2800000e-02
   5.6039000e-03
   7.9820000e-03
   5.9441000e-03
   5.5926000e-03
   7.6004000e-03
   4.6932000e-03
   6.6250000e-03
   5.6788000e-03
   6.2950000e-03
   5.6393000e-03
   8.1073000e-03
   5.6517000e-03
   5.7417000e-03
   6.2230000e-03
   6.7454000e-03
   5.3501000e-03
   6.0536000e-03
   5.1662000e-03
   7.5981000e-03
   5.9282000e-03
   6.4172000e-03
   7.8753000e-03
   5.8156000e-03
   6.4843000e-03
   6.0148000e-03
   5.6242000e-03
   6.4523000e-03
   5.2054000e-03
   5.5922000e-03
   2.4012000e-02
   6.7988000e-03
   8.9927000e-03
   5.9676000e-03
   6.2698000e-03
   5.9831000e-03
   6.3835000e-03
   5.7580000e-03
   6.0719000e-03
   5.4839000e-03
   6.9673000e-03
   7.2242000e-03
   6.7038000e-03
   6.3970000e-03
   6.6919000e-03
   6.2219000e-03
   6.2234000e-03
   7.1642000e-03
   4.7733000e-03
   6.4917000e-03
   9.5031000e-03
   7.5835000e-03
   6.0857000e-03
   9.1928000e-03
   7.2359000e-03
   5.3174000e-03
   5.2326000e-03
   6.2163000e-03
   6.7112000e-03
   4.9004000e-03
   6.7810000e-03
   6.4831000e-03
   5.4319000e-03
   6.1506000e-03
   5.8195000e-03
   7.9667000e-03
   6.8214000e-03
   5.9066000e-03
   6.1148000e-03
   5.6682000e-03
   5.7234000e-03
   6.6511000e-03
   7.6596000e-03
   6.4538000e-03
   8.8307000e-03
   6.1233000e-03
   5.9604000e-03
   6.9640000e-03
   7.1344000e-03
   6.1854000e-03
   5.7510000e-03
   6.3995000e-03
   5.3809000e-03
   6.2507000e-03
   5.4790000e-03
   6.3346000e-03
   8.6232000e-03
   7.1260000e-03
   7.7082000e-03
   6.8839000e-03
   5.4103000e-03
   5.2609000e-03
   6.1377000e-03
   6.6936000e-03
   5.0687000e-03
   6.6668000e-03
   6.3515000e-03
   5.7929000e-03
   7.6318000e-03
   5.6655000e-03
   6.5162000e-03
   5.5272000e-03
   6.7232000e-03
   6.2769000e-03
   5.5621000e-03
   7.0068000e-03
   6.0400000e-03
   5.1735000e-03
   4.8613000e-03
   5.6038000e-03
   6.2543000e-03
   5.7631000e-03
   5.3233000e-03
   5.5785000e-03
   6.4691000e-03
   6.7165000e-03
   5.4921000e-03
   4.5805000e-03
   7.3164000e-03
   6.0511000e-03
   6.7324000e-03
   6.8548000e-03
   6.0542000e-03
   7.0222000e-03
   4.9796000e-03
   6.9445000e-03
   5.2765000e-03
   5.8075000e-03
   6.7432000e-03
   6.6567000e-03
   6.5734000e-03
   6.3579000e-03
   6.6248000e-03
   6.0562000e-03
   5.6354000e-03
   6.4152000e-03
   5.8186000e-03
   6.0471000e-03
   6.4566000e-03
   6.6426000e-03
   5.5626000e-03
   6.0634000e-03
   5.7564000e-03
   5.6752000e-03
   5.8260000e-03
   5.5533000e-03
   5.7940000e-03
   5.4740000e-03
   5.3784000e-03
   6.7962000e-03
   7.0944000e-03
   7.8938000e-03
   5.2386000e-03
   8.4101000e-03
   6.8307000e-03
   7.3268000e-03
   6.3317000e-03
   7.0418000e-03
   6.5752000e-03
   6.0823000e-03
   7.8223000e-03
   9.5290000e-03
   7.1209000e-03
   5.5300000e-03
   4.8324000e-03
   5.0887000e-03
   6.4922000e-03
   5.0436000e-03
   5.9627000e-03
   6.0233000e-03
   6.0623000e-03
   6.5632000e-03
   5.8123000e-03
   5.8667000e-03
   5.3508000e-03
   6.8889000e-03
   6.1176000e-03
   7.5769000e-03
   5.9276000e-03
   6.2899000e-03
   6.9856000e-03
   5.7658000e-03
   6.8088000e-03
   8.1879000e-03
   5.9727000e-03
   7.2203000e-03
   5.8670000e-03
   6.4996000e-03
   5.9403000e-03
   6.5709000e-03
   6.1330000e-03
   6.4863000e-03
   8.8023000e-03
   5.6170000e-03
   6.1806000e-03
   8.4689000e-03
   7.2389000e-03
   6.0004000e-03
   5.4932000e-03
   6.7470000e-03
   8.3171000e-03
   6.5138000e-03
   7.9615000e-03
   7.4011000e-03
   5.8430000e-03
   5.5845000e-03
   5.5338000e-03
   5.7225000e-03
   5.8288000e-03
   5.1781000e-03
   5.3191000e-03
   5.9996000e-03
   5.9321000e-03
   5.6543000e-03
   5.7021000e-03
   7.4824000e-03
   5.6281000e-03
   5.3636000e-03
   5.8694000e-03
   7.2926000e-03
   5.6488000e-03
   6.4666000e-03
   4.9897000e-03
   6.0708000e-03
   1.0850000e-02
   2.3044000e-02
   4.9357000e-03
   8.3817000e-03
   5.8825000e-03
   8.9248000e-03
   5.3994000e-03
   5.2864000e-03
   6.0984000e-03
   5.0790000e-03
   8.0102000e-03
   8.9788000e-03
   5.8431000e-03
   6.5768000e-03
   5.6894000e-03
   5.6764000e-03
   6.4569000e-03
   5.9556000e-03
   8.1770000e-03
   1.0037000e-02
   5.2107000e-03
   6.3687000e-03
   5.2488000e-03
   5.0720000e-03
   6.0112000e-03
   6.4178000e-03
   6.3342000e-03
   5.7394000e-03
   6.8227000e-03
   6.2117000e-03
   2.3065000e-02
   6.7921000e-03
   6.5763000e-03
   6.3936000e-03
   6.1565000e-03
   7.2515000e-03
   5.4824000e-03
   1.0069000e-02
   6.4329000e-03
   5.6350000e-03
   6.5605000e-03
   5.5866000e-03
   5.8641000e-03
   5.9049000e-03
   5.8786000e-03
   6.5581000e-03
   7.5577000e-03
   7.1160000e-03
   7.2351000e-03
   5.9503000e-03
   6.3206000e-03
   5.0952000e-03
   6.2965000e-03
   5.9689000e-03
   6.2060000e-03
   5.6577000e-03
   6.4803000e-03
   6.4147000e-03
   9.3591000e-03
   6.8901000e-03
   5.5937000e-03
   6.7546000e-03
   7.4290000e-03
   6.4146000e-03
   5.7104000e-03
   5.6802000e-03
   5.3127000e-03
   5.9103000e-03
   6.9367000e-03
   5.4553000e-03
   5.7770000e-03
   5.7905000e-03
   5.6082000e-03
   7.2176000e-03
   5.4869000e-03
   5.6527000e-03
   6.9428000e-03
   5.7782000e-03
   5.7836000e-03
   6.5196000e-03
   5.3266000e-03
   5.6228000e-03
   7.2059000e-03
   5.8944000e-03
   5.7216000e-03
   5.9975000e-03
   6.2262000e-03
   6.0053000e-03
   5.6275000e-03
   4.8805000e-03
   5.2701000e-03
   6.0017000e-03
   6.0845000e-03
   5.4114000e-03
   6.5245000e-03
   5.8110000e-03
   5.2583000e-03
   5.3597000e-03
   6.4940000e-03
   6.1239000e-03
   5.2457000e-03
   6.3113000e-03
   5.5954000e-03
   7.5232000e-03
   5.4301000e-03
   6.3669000e-03
   8.8296000e-03
   5.4927000e-03
   7.1961000e-03
   6.0962000e-03
   6.0179000e-03
   6.6491000e-03
   5.7572000e-03
   6.8229000e-03
   9.4171000e-03
   5.6740000e-03
   5.0691000e-03
   5.9908000e-03
   6.6103000e-03
   6.0825000e-03
   6.8121000e-03
   5.3259000e-03
   5.2251000e-03
   6.8520000e-03
   4.7478000e-03
   4.8506000e-03
   5.6106000e-03
   5.4007000e-03
   5.8731000e-03
   5.6473000e-03
   5.3685000e-03
   6.1742000e-03
   7.3822000e-03
   9.6197000e-03
   5.3652000e-03
   6.6800000e-03
   7.2929000e-03
   6.2457000e-03
   6.5087000e-03
   6.1485000e-03
   5.6817000e-03
   6.7467000e-03
   6.3528000e-03
   7.0205000e-03
   6.1902000e-03
   5.7117000e-03
   6.5090000e-03
   5.9803000e-03
   5.6340000e-03
   5.1880000e-03
   5.0318000e-03
   8.1523000e-03
   6.7815000e-03
   2.3519000e-02
   7.8539000e-03
   5.4096000e-03
   6.8109000e-03
   6.9099000e-03
   6.6415000e-03
   6.0952000e-03
   5.1867000e-03
   5.9239000e-03
   6.1169000e-03
   5.3485000e-03
   5.1323000e-03
   5.5627000e-03
   5.4237000e-03
   7.1716000e-03
   5.1519000e-03
   6.3132000e-03
   6.8928000e-03
   6.2343000e-03
   8.5501000e-03
   1.0245000e-02
   6.4743000e-03
   6.2739000e-03
   8.2598000e-03
   5.0341000e-03
   6.4921000e-03
   5.7030000e-03
   5.9183000e-03
   6.9059000e-03
   6.6496000e-03
   6.9039000e-03
   5.7754000e-03
   5.9117000e-03
   6.4678000e-03
   5.9422000e-03
   5.8177000e-03
   6.5456000e-03
   5.4543000e-03
   6.4951000e-03
   1.3238000e-02
   7.0071000e-03
   5.5363000e-03
   2.6657000e-02
   6.3543000e-03
   6.6124000e-03
   5.5592000e-03
   6.4900000e-03
   7.2674000e-03
   6.5002000e-03
   5.7302000e-03
   7.6737000e-03
   6.3259000e-03
   6.6693000e-03
   6.8727000e-03
   5.5410000e-03
   6.8373000e-03
   8.3607000e-03
   8.6159000e-03
   6.2667000e-03
   5.7795000e-03
   5.8102000e-03
   7.2463000e-03
   5.6350000e-03
   5.8379000e-03
   5.7683000e-03
   7.8091000e-03
   7.3708000e-03
   6.7570000e-03
   5.9104000e-03
   5.4369000e-03
   6.0152000e-03
   5.7399000e-03
   6.4593000e-03
   9.4865000e-03
   5.6874000e-03
   5.5105000e-03
   6.2917000e-03
   8.8677000e-03
   4.6175000e-03
   7.8250000e-03
   7.2541000e-03
   5.0958000e-03
   6.8961000e-03
   5.1746000e-03
   6.1689000e-03
   6.4873000e-03
   6.6847000e-03
   5.9166000e-03
   9.6798000e-03
   6.0161000e-03
   5.9898000e-03
   6.2175000e-03
   5.8010000e-03
   5.5048000e-03
   6.3687000e-03
   7.5107000e-03
   6.1566000e-03
   1.3303000e-02
   5.8288000e-03
   5.3520000e-03
   5.8980000e-03
   6.0701000e-03
   9.8001000e-03
   6.3060000e-03
   6.0592000e-03
   4.9951000e-03
   7.3027000e-03
   6.7432000e-03
   5.4620000e-03
   6.1840000e-03
   5.3876000e-03
   5.7488000e-03
   6.6780000e-03
   5.4397000e-03
   7.2983000e-03
   4.4603000e-03
   6.3699000e-03
   6.1170000e-03
   4.8217000e-03
   5.4655000e-03
   5.5495000e-03
   7.9902000e-03
   7.3956000e-03
   6.5864000e-03
   7.8269000e-03
   7.2220000e-03
   6.0640000e-03
   6.8095000e-03
   7.3050000e-03
   6.0698000e-03
   6.9204000e-03
   6.2481000e-03
   6.4862000e-03
   7.0136000e-03
   5.2281000e-03
   6.9964000e-03
   6.3956000e-03
   7.6576000e-03
   6.2580000e-03
   7.1966000e-03
   7.1003000e-03
   6.1697000e-03
   6.5748000e-03
   4.9952000e-03
   7.0494000e-03
   5.7531000e-03
   5.0753000e-03
   7.2028000e-03
   7.7457000e-03
   9.7222000e-03
   6.2897000e-03
   5.2962000e-03
   6.0873000e-03
   7.4900000e-03
   1.2285000e-02
   4.9881000e-03
   7.1186000e-03
   6.5843000e-03
   6.3023000e-03
   7.1698000e-03
   6.2038000e-03
   5.1590000e-03
   5.3982000e-03
   7.0022000e-03
   5.5141000e-03
   4.9365000e-03
   7.3317000e-03
   5.2943000e-03
   5.6934000e-03
   8.7807000e-03
   6.2316000e-03
   5.4725000e-03
   7.6600000e-03
   5.7036000e-03
   6.4013000e-03
   6.1539000e-03
   6.3636000e-03
   6.8804000e-03
   6.0330000e-03
   5.8847000e-03
   6.3417000e-03
   6.4404000e-03
   5.5770000e-03
   5.0307000e-03
   6.2133000e-03
   9.9092000e-03
   6.5541000e-03
   5.5846000e-03
   6.3855000e-03
   6.6118000e-03
   7.9697000e-03
   7.8731000e-03
   7.8760000e-03
   5.2434000e-03
   7.7093000e-03
   5.1934000e-03
   5.2936000e-03
   7.5675000e-03
   8.8110000e-03
   5.5671000e-03
   2.3857000e-02
   6.6725000e-03
   5.7841000e-03
   7.1121000e-03
   4.8421000e-03
   6.5350000e-03
   7.0371000e-03
   6.0887000e-03
   7.5533000e-03
   5.8009000e-03
   5.8234000e-03
   6.9229000e-03
   7.0639000e-03
   6.4466000e-03
   5.5680000e-03
   6.1042000e-03
   6.3070000e-03
   6.5559000e-03
   6.0161000e-03
   7.2442000e-03
   7.0779000e-03
   5.6668000e-03
   5.5298000e-03
   5.5617000e-03
   7.3645000e-03
   6.7208000e-03
   6.2452000e-03
   7.4581000e-03
   6.7797000e-03
   5.4476000e-03
   5.2633000e-03
   2.2974000e-02
   5.8678000e-03
   5.2403000e-03
   6.0730000e-03
   5.4906000e-03
   5.2532000e-03
   5.5975000e-03
   5.0808000e-03
   7.1424000e-03
   6.2569000e-03
   5.5698000e-03
   7.7290000e-03
   5.5600000e-03
   5.9778000e-03
   7.2287000e-03
   6.4018000e-03
   6.7879000e-03
   6.3879000e-03
   6.0677000e-03
   6.2416000e-03
   6.6315000e-03
   7.4716000e-03
   8.0553000e-03
   5.0814000e-03
   5.8643000e-03
   1.4447000e-02
   5.2247000e-03
   5.6152000e-03
   5.6258000e-03
   5.8101000e-03
   5.0196000e-03
   5.3324000e-03
   8.5993000e-03
   6.2515000e-03
   6.5993000e-03
   6.6527000e-03
   5.8974000e-03
   6.3366000e-03
   5.7208000e-03
   8.3386000e-03
   8.3970000e-03
   7.1457000e-03
   6.3935000e-03
   5.9365000e-03
   6.8848000e-03
   4.7564000e-03
   5.3607000e-03
   5.9847000e-03
   7.2259000e-03
   8.8785000e-03
   6.5207000e-03
   6.4934000e-03
   6.3622000e-03
   5.3762000e-03
   6.3332000e-03
   6.5644000e-03
   5.5359000e-03
   6.0287000e-03
   5.5651000e-03
   7.7007000e-03
   5.5844000e-03
   8.0431000e-03
   7.4741000e-03
   6.0128000e-03
   5.9680000e-03
   5.2006000e-03
   5.0049000e-03
   6.1605000e-03
   5.5328000e-03
   6.1927000e-03
   6.6231000e-03
   5.9589000e-03
   6.9839000e-03
   6.5924000e-03
   5.7645000e-03
   5.4227000e-03
   7.1721000e-03
   5.5162000e-03
   6.8273000e-03
   7.0160000e-03
   1.0428000e-02
   6.1387000e-03
   6.4486000e-03
   7.2546000e-03
   5.2291000e-03
   6.2762000e-03
   5.8631000e-03
   6.2282000e-03
   6.1332000e-03
   1.1017000e-02
   6.1991000e-03
   5.7935000e-03
   5.5650000e-03
   6.2358000e-03
   5.5187000e-03
   5.4681000e-03
   5.2208000e-03
   5.9502000e-03
   5.1634000e-03
   5.5329000e-03
   7.3221000e-03
   7.1223000e-03
   8.4318000e-03
   7.3523000e-03
   7.3911000e-03
   5.5865000e-03
   7.8549000e-03
   6.3349000e-03
   7.9670000e-03
   1.1757000e-02
   5.7483000e-03
   4.8158000e-03
   6.5896000e-03
   6.1101000e-03
   5.2640000e-03
   7.0032000e-03
   5.4593000e-03
   5.5214000e-03
   5.2723000e-03
   7.2051000e-03
   5.1359000e-03
   8.4830000e-03
   5.2362000e-03
   5.0686000e-03
   5.4959000e-03
   5.5341000e-03
   6.2432000e-03
   5.4347000e-03
   5.8439000e-03
   8.0083000e-03
   5.5594000e-03
   5.2730000e-03
   6.6584000e-03
   5.3886000e-03
   5.8560000e-03
   6.9768000e-03
   5.8628000e-03
   5.7815000e-03
   6.6677000e-03
   5.6208000e-03
   5.4729000e-03
   5.2772000e-03
   1.0334000e-02
   6.4402000e-03
   5.6771000e-03
   8.0163000e-03
   7.5446000e-03
   6.6738000e-03
   5.7875000e-03
   6.8854000e-03
   1.1682000e-02
   6.1388000e-03
   6.6021000e-03
   5.9532000e-03
   6.5020000e-03
   5.7384000e-03
   6.5525000e-03
   7.3328000e-03
   5.1850000e-03
   6.2666000e-03
   7.8007000e-03
   5.6648000e-03
   7.7043000e-03
   7.4960000e-03
   5.6807000e-03
   5.2581000e-03
   6.1971000e-03
   6.2182000e-03
   6.8407000e-03
   6.6360000e-03
   8.1662000e-03
   6.4332000e-03
   6.1311000e-03
   5.6264000e-03
   5.9879000e-03
   5.9308000e-03
   5.3256000e-03
   5.7930000e-03
   6.2254000e-03
   5.6207000e-03
   6.6373000e-03
   7.2360000e-03
   6.5015000e-03
   6.8521000e-03
   4.9225000e-03
   5.6045000e-03
   6.1202000e-03
   6.3714000e-03
   6.8515000e-03
   5.7772000e-03
   5.9657000e-03
   5.6023000e-03
   5.7200000e-03
   6.5815000e-03
   5.8439000e-03
   6.2240000e-03
   5.9741000e-03
   9.7835000e-03
   4.9701000e-03
   5.6129000e-03
   5.0187000e-03
   6.5454000e-03
   8.2764000e-03
   8.3968000e-03
   6.9167000e-03
   6.5161000e-03
   6.5578000e-03
   5.3897000e-03
   6.2724000e-03
   6.1112000e-03
   5.4505000e-03
   7.2609000e-03
   5.8415000e-03
   5.7747000e-03
   6.7535000e-03
   6.2157000e-03
   6.1319000e-03
   6.0102000e-03
   7.1091000e-03
   6.4479000e-03
   5.6847000e-03
   5.7537000e-03
   6.9552000e-03
   5.1463000e-03
   5.9963000e-03
   5.3294000e-03
   6.3175000e-03
   5.3640000e-03
   5.4500000e-03
   6.4902000e-03
   6.0987000e-03
   7.7577000e-03
   9.5382000e-03
   5.2840000e-03
   5.7578000e-03
   5.8068000e-03
   5.7184000e-03
   5.5972000e-03
   7.5641000e-03
   7.3755000e-03
   5.4175000e-03
   6.0376000e-03
   5.8727000e-03
   6.8608000e-03
   5.7778000e-03
   5.2242000e-03
   5.9471000e-03
   7.1203000e-03
   5.7111000e-03
   5.2482000e-03
   6.2440000e-03
   5.2526000e-03
   6.8143000e-03
   7.4838000e-03
   5.1136000e-03
   6.0855000e-03
   6.4020000e-03
   5.0093000e-03
   6.8073000e-03
   5.3340000e-03
   5.8202000e-03
   7.6235000e-03
   7.0971000e-03
   5.9017000e-03
   4.5689000e-03
   7.7210000e-03
   2.3540000e-02
   6.5861000e-03
   7.3315000e-03
   7.3480000e-03
   6.1618000e-03
   6.8358000e-03
   5.4376000e-03
   6.9362000e-03
   4.9307000e-03
   6.0713000e-03
   4.5586000e-03
   6.7261000e-03
   6.4669000e-03
   6.7705000e-03
   5.8895000e-03
   7.0019000e-03
   6.0174000e-03
   1.0069000e-02
   6.4153000e-03
   8.2962000e-03
   6.3188000e-03
   6.2239000e-03
   5.2878000e-03
   5.8236000e-03
   5.6946000e-03
   6.8891000e-03
   5.4327000e-03
   6.2891000e-03
   5.9814000e-03
   6.8668000e-03
   5.8946000e-03
   7.3430000e-03
   6.6885000e-03
   6.9431000e-03
   6.9897000e-03
   5.1044000e-03
   5.0226000e-03
   4.9807000e-03
   9.1032000e-03
   7.3263000e-03
   5.7899000e-03
   5.3772000e-03
   6.0740000e-03
   7.3798000e-03
   6.3252000e-03
   6.9410000e-03
   7.1769000e-03
   5.8781000e-03
   6.0249000e-03
   5.5937000e-03
   6.9839000e-03
   1.1664000e-02
   8.6138000e-03
   7.0988000e-03
   7.9372000e-03
   7.0602000e-03
   6.9090000e-03
   8.8105000e-03
   6.8200000e-03
   6.0955000e-03
   8.2178000e-03
   5.7587000e-03
   6.6386000e-03
   6.2159000e-03
   5.5847000e-03
   5.1334000e-03
   5.2297000e-03
   4.8765000e-03
   6.5236000e-03
   7.0149000e-03
   6.1547000e-03
   6.6578000e-03
   5.6298000e-03
   6.2805000e-03
   5.9402000e-03
   4.9147000e-03
   7.2875000e-03
   5.7695000e-03
   6.7096000e-03
   5.2225000e-03
   6.3087000e-03
   6.4686000e-03
   5.8698000e-03
   4.7601000e-03
   7.0129000e-03
   6.3200000e-03
   6.5812000e-03
   5.9939000e-03
   5.8499000e-03
   5.6777000e-03
   6.9054000e-03
   5.9769000e-03
   7.5601000e-03
   6.5586000e-03
   5.8340000e-03
   5.7856000e-03
   5.1790000e-03
   6.0328000e-03
   8.7667000e-03
   6.4124000e-03
   5.6595000e-03
   5.9537000e-03
   5.8276000e-03
   4.6627000e-03
   5.4114000e-03
   5.7800000e-03
   5.8676000e-03
   6.4167000e-03
   7.0158000e-03
   5.8561000e-03
   6.4281000e-03
   2.3009000e-02
   4.7757000e-03
   6.8551000e-03
   6.1985000e-03
   6.8280000e-03
   5.6884000e-03
   5.7255000e-03
   6.5048000e-03
   7.6572000e-03
   8.1811000e-03
   5.6257000e-03
   7.7044000e-03
   5.4472000e-03
   5.8401000e-03
   6.4080000e-03
   6.1288000e-03
   6.3039000e-03
   5.2936000e-03
   7.7949000e-03
   6.4211000e-03
   6.8371000e-03
   7.4148000e-03
   5.8052000e-03
   5.6260000e-03
   5.5256000e-03
   5.9992000e-03
   5.6327000e-03
   5.2407000e-03
   6.7323000e-03
   4.9725000e-03
   7.1449000e-03
   7.1994000e-03
   1.0235000e-02
   6.1781000e-03
   6.4809000e-03
   5.9730000e-03
   6.0498000e-03
   5.4316000e-03
   7.7004000e-03
   5.4926000e-03
   6.2540000e-03
   5.8984000e-03
   5.3074000e-03
   5.5366000e-03
   6.3166000e-03
   5.0841000e-03
   6.0480000e-03
   4.9565000e-03
   6.8286000e-03
   5.9399000e-03
   5.7939000e-03
   6.4641000e-03
   5.5400000e-03
   5.3465000e-03
   5.3874000e-03
   6.6283000e-03
   5.5747000e-03
   5.7819000e-03
   7.0715000e-03
   5.6356000e-03
   5.5670000e-03
   6.4786000e-03
   6.7270000e-03
   6.1669000e-03
   6.6451000e-03
   6.0673000e-03
   7.1568000e-03
   5.5767000e-03
   6.4648000e-03
   7.0134000e-03
   5.7761000e-03
   5.5860000e-03
   5.0670000e-03
   2.2890000e-02
   5.9996000e-03
   6.9726000e-03
   5.6237000e-03
   7.2421000e-03
   4.8883000e-03
   7.3307000e-03
   5.8117000e-03
   6.2374000e-03
   5.9046000e-03
   6.7663000e-03
   5.8656000e-03
   6.4264000e-03
   5.2718000e-03
   5.6820000e-03
   6.1726000e-03
   5.8463000e-03
   7.4599000e-03
   7.1858000e-03
   6.2010000e-03
   7.9815000e-03
   7.2638000e-03
   6.4687000e-03
   6.1104000e-03
   6.0412000e-03
   6.8329000e-03
   8.2002000e-03
   5.9106000e-03
   6.3659000e-03
   5.4310000e-03
   7.1356000e-03
   5.1965000e-03
   7.0961000e-03
   8.2099000e-03
   7.6735000e-03
   6.0768000e-03
   5.8910000e-03
   5.9341000e-03
   5.8718000e-03
   7.5690000e-03
   6.9075000e-03
   6.1726000e-03
   5.9910000e-03
   6.7103000e-03
   5.7455000e-03
   1.0924000e-02
   5.6942000e-03
   7.0950000e-03
   5.8119000e-03
   6.1217000e-03
   5.6033000e-03
   5.7490000e-03
   5.9771000e-03
   5.7261000e-03
   7.5173000e-03
   5.8304000e-03
   6.9565000e-03
   5.3082000e-03
   4.6610000e-03
   6.5814000e-03
   7.4205000e-03
   6.9293000e-03
   8.0702000e-03
   5.5770000e-03
   5.4981000e-03
   6.1736000e-03
   6.6196000e-03
   6.7872000e-03
   5.8816000e-03
   5.6594000e-03
   2.3633000e-02
   5.4550000e-03
   5.7958000e-03
   6.3639000e-03
   6.5374000e-03
   5.6931000e-03
   7.6567000e-03
   6.6087000e-03
   6.2933000e-03
   6.0847000e-03
   7.6812000e-03
   6.4065000e-03
   5.9352000e-03
   5.0940000e-03
   7.0618000e-03
   5.6023000e-03
   8.8128000e-03
   6.0204000e-03
   6.7223000e-03
   5.9392000e-03
   7.1555000e-03
   7.9046000e-03
   7.7675000e-03
   5.8728000e-03
   6.7385000e-03
   5.9727000e-03
   5.0786000e-03
   6.4832000e-03
   5.7407000e-03
   6.4496000e-03
   6.1965000e-03
   6.5124000e-03
   6.5658000e-03
   6.9698000e-03
   6.9410000e-03
   5.6016000e-03
   5.7402000e-03
   5.7958000e-03
   6.6501000e-03
   8.4078000e-03
   6.2546000e-03
   5.6959000e-03
   5.8358000e-03
   5.3372000e-03
   4.8558000e-03
   7.1967000e-03
   6.3586000e-03
   5.3043000e-03
   5.5848000e-03
   5.9518000e-03
   5.5424000e-03
   8.5765000e-03
   6.2388000e-03
   1.0295000e-02
   6.4648000e-03
   6.2887000e-03
   5.5137000e-03
   5.6444000e-03
   5.3801000e-03
   6.6451000e-03
   7.6449000e-03
   5.6747000e-03
   6.7223000e-03
   5.9033000e-03
   5.2798000e-03
   7.9111000e-03
   5.5730000e-03
   5.8879000e-03
   4.7930000e-03
   7.2812000e-03
   5.0664000e-03
   5.2688000e-03
   4.9729000e-03
   6.7860000e-03
   6.2995000e-03
   7.1868000e-03
   6.3365000e-03
   5.5311000e-03
   7.3565000e-03
   6.4960000e-03
   6.4507000e-03
   5.8079000e-03
   7.4079000e-03
   7.1060000e-03
   6.4942000e-03
   5.6577000e-03
   7.1009000e-03
   8.4736000e-03
   6.1881000e-03
   5.0415000e-03
   6.7330000e-03
   4.7674000e-03
   4.8724000e-03
   6.4112000e-03
   6.0467000e-03
   5.3399000e-03
   4.9660000e-03
   5.4289000e-03
   6.4920000e-03
   6.0941000e-03
   4.8722000e-03
   6.5018000e-03
   5.7412000e-03
   1.1122000e-02
   5.4846000e-03
   6.6943000e-03
   7.9533000e-03
   8.0356000e-03
   8.0429000e-03
   6.9262000e-03
   5.2569000e-03
   5.6195000e-03
   7.1843000e-03
   5.5144000e-03
   5.2220000e-03
   6.8003000e-03
   6.9306000e-03
   7.7699000e-03
   5.7462000e-03
   6.0345000e-03
   6.6888000e-03
   6.4307000e-03
   6.0980000e-03
   5.0091000e-03
   5.4416000e-03
   5.9630000e-03
   5.8115000e-03
   6.6058000e-03
   6.4254000e-03
   6.3461000e-03
   6.8036000e-03
   5.7559000e-03
   5.5529000e-03
   6.4927000e-03
   5.9956000e-03
   4.8500000e-03
   6.8548000e-03
   5.2545000e-03
   5.6975000e-03
   5.4103000e-03
   5.3621000e-03
   5.5990000e-03
   6.0658000e-03
   5.3145000e-03
   6.0009000e-03
   6.9844000e-03
   5.0355000e-03
   7.9085000e-03
   7.2612000e-03
   5.0055000e-03
   5.3186000e-03
   6.6618000e-03
   5.1966000e-03
   5.2429000e-03
   5.1818000e-03
   7.4731000e-03
   5.6758000e-03
   6.5850000e-03
   7.2332000e-03
   7.0507000e-03
   7.3504000e-03
   7.6472000e-03
   6.1306000e-03
   6.8508000e-03
   5.8257000e-03
   9.4794000e-03
   6.4448000e-03
   8.0294000e-03
   5.7089000e-03
   9.0727000e-03
   6.9305000e-03
   6.2677000e-03
   5.2411000e-03
   5.7134000e-03
   7.1916000e-03
   6.3244000e-03
   5.4760000e-03
   5.8296000e-03
   6.7059000e-03
   6.5931000e-03
   7.0283000e-03
   5.1117000e-03
   5.8566000e-03
   7.5510000e-03
   5.8276000e-03
   6.6613000e-03
   7.0623000e-03
   5.0417000e-03
   6.7338000e-03
   6.3185000e-03
   6.7687000e-03
   5.9493000e-03
   5.1112000e-03
   5.9653000e-03
   6.5898000e-03
   5.9857000e-03
   7.5472000e-03
   6.6888000e-03
   5.5678000e-03
   6.8655000e-03
   6.4092000e-03
   6.2940000e-03
   5.1550000e-03
   5.9958000e-03
   5.6104000e-03
   7.9275000e-03
   5.5822000e-03
   5.9060000e-03
   5.7900000e-03
   7.6689000e-03
   7.1311000e-03
   6.2715000e-03
   7.8186000e-03
   5.6749000e-03
   5.5842000e-03
   7.1733000e-03
   5.5109000e-03
   5.6829000e-03
   6.2158000e-03
   5.6393000e-03
   6.6141000e-03
   1.1277000e-02
   7.0254000e-03
   9.0645000e-03
   6.6587000e-03
   6.2875000e-03
   5.9693000e-03
   6.5406000e-03
   6.3441000e-03
   5.6938000e-03
   6.4612000e-03
   4.8731000e-03
   7.6835000e-03
   6.0051000e-03
   6.6755000e-03
   5.2062000e-03
   6.2053000e-03
   7.4541000e-03
   6.3772000e-03
   6.2246000e-03
   6.4379000e-03
   5.3982000e-03
   5.6134000e-03
   4.7848000e-03
   5.7649000e-03
   5.9547000e-03
   6.0202000e-03
   5.8080000e-03
   5.8252000e-03
   6.3861000e-03
   7.4905000e-03
   5.5520000e-03
   5.2207000e-03
   5.6671000e-03
   5.4906000e-03
   5.6328000e-03
   5.0720000e-03
   1.0336000e-02
   5.7658000e-03
   7.4248000e-03
   5.1786000e-03
   5.3977000e-03
   5.4032000e-03
   7.8097000e-03
   7.2232000e-03
   5.9267000e-03
   5.9272000e-03
   7.1038000e-03
   7.0553000e-03
   5.2148000e-03
   7.5109000e-03
   5.1501000e-03
   8.7307000e-03
   5.5851000e-03
   5.6584000e-03
   5.2981000e-03
   6.5331000e-03
   6.8493000e-03
   6.6013000e-03
   5.5003000e-03
   5.1167000e-03
   6.5185000e-03
   7.2306000e-03
   6.5334000e-03
   5.3331000e-03
   6.4486000e-03
   6.3536000e-03
   5.7898000e-03
   8.2097000e-03
   5.8361000e-03
   6.5389000e-03
   5.8505000e-03
   6.1931000e-03
   5.7230000e-03
   5.6143000e-03
   7.4912000e-03
   5.9942000e-03
   7.7761000e-03
   5.6962000e-03
   7.6714000e-03
   6.3846000e-03
   5.7809000e-03
   5.7970000e-03
   5.8007000e-03
   4.8435000e-03
   5.7531000e-03
   6.1076000e-03
   6.9524000e-03
   5.7542000e-03
   6.1657000e-03
   5.2878000e-03
   1.5118000e-02
   5.7965000e-03
   5.0395000e-03
   6.7963000e-03
   5.4515000e-03
   7.1668000e-03
   5.6515000e-03
   5.4815000e-03
   6.8228000e-03
   5.2767000e-03
   5.7186000e-03
   5.6660000e-03
   6.3288000e-03
   5.3686000e-03
   5.5015000e-03
   6.2717000e-03
   6.0470000e-03
   6.1879000e-03
   8.0772000e-03
   1.2329000e-02
   6.3268000e-03
   6.1004000e-03
   7.3596000e-03
   6.0024000e-03
   6.0023000e-03
   6.0911000e-03
   5.0618000e-03
   6.2415000e-03
   7.5371000e-03
   5.2483000e-03
   6.1074000e-03
   6.9459000e-03
   6.2438000e-03
   5.5804000e-03
   6.2037000e-03
   5.7242000e-03
   5.9881000e-03
   6.2708000e-03
   6.0919000e-03
   5.2902000e-03
   5.5081000e-03
   6.1782000e-03
   6.1717000e-03
   7.2740000e-03
   6.3648000e-03
   6.5980000e-03
   6.5446000e-03
   7.5883000e-03
   5.6914000e-03
   6.1271000e-03
   5.8016000e-03
   6.5855000e-03
   6.4041000e-03
   7.5931000e-03
   1.6513000e-02
   7.3709000e-03
   6.8662000e-03
   5.6559000e-03
   6.4870000e-03
   5.3212000e-03
   5.5487000e-03
   6.2755000e-03
   6.3795000e-03
   6.6248000e-03
   5.3826000e-03
   5.5237000e-03
   7.8748000e-03
   5.5526000e-03
   8.3070000e-03
   6.0479000e-03
   5.2108000e-03
   7.2665000e-03
   5.6854000e-03
   5.4249000e-03
   5.2118000e-03
   9.3973000e-03
   6.1314000e-03
   6.5976000e-03
   7.2467000e-03
   6.7645000e-03
   6.9233000e-03
   7.0960000e-03
   6.5652000e-03
   5.5253000e-03
   6.2622000e-03
   6.0897000e-03
   5.8414000e-03
   6.7479000e-03
   6.5905000e-03
   5.8547000e-03
   6.9379000e-03
   5.3646000e-03
   5.9492000e-03
   6.6296000e-03
   6.0695000e-03
   6.1214000e-03
   5.4308000e-03
   9.1979000e-03
   6.2316000e-03
   6.0960000e-03
   5.5597000e-03
   5.2531000e-03
   5.3509000e-03
   5.9092000e-03
   8.1333000e-03
   1.1858000e-02
   9.2328000e-03
   7.7865000e-03
   5.9608000e-03
   6.3778000e-03
   6.6766000e-03
   6.1697000e-03
   5.6493000e-03
   7.1907000e-03
   6.0089000e-03
   6.0731000e-03
   5.9577000e-03
   6.1807000e-03
   7.8351000e-03
   5.3282000e-03
   6.5646000e-03
   6.8625000e-03
   6.5948000e-03
   6.5584000e-03
   6.5217000e-03
   6.6225000e-03
   5.3472000e-03
   7.2171000e-03
   5.7116000e-03
   5.7467000e-03
   6.7416000e-03
   5.5473000e-03
   6.1639000e-03
   8.0419000e-03
   6.3992000e-03
   5.9875000e-03
   6.2003000e-03
   6.8598000e-03
   6.6546000e-03
   8.7478000e-03
   7.1497000e-03
   5.7372000e-03
   6.5417000e-03
   5.6684000e-03
   6.6039000e-03
   6.6532000e-03
   5.9936000e-03
   6.5999000e-03
   5.7660000e-03
   7.4853000e-03
   6.2411000e-03
   6.7168000e-03
   6.0090000e-03
   5.5965000e-03
   5.8663000e-03
   5.3479000e-03
   5.9155000e-03
   6.5045000e-03
   7.9952000e-03
   6.4498000e-03
   7.4534000e-03
   7.3481000e-03
   9.5332000e-03
   6.3708000e-03
   5.8280000e-03
   5.8785000e-03
   6.4677000e-03
   2.3065000e-02
   5.3530000e-03
   6.7983000e-03
   5.8680000e-03
   7.6007000e-03
   7.4482000e-03
   6.3678000e-03
   5.9183000e-03
   5.7887000e-03
   6.4803000e-03
   6.1188000e-03
   6.0044000e-03
   6.6065000e-03
   6.5796000e-03
   7.8644000e-03
   6.6318000e-03
   5.8588000e-03
   6.6145000e-03
   6.7704000e-03
   7.6171000e-03
   6.7586000e-03
   6.8173000e-03
   5.8075000e-03
   6.9293000e-03
   5.4012000e-03
   9.6584000e-03
   6.1597000e-03
   6.5606000e-03
   5.9486000e-03
   8.1017000e-03
   5.3107000e-03
   6.4173000e-03
   9.4690000e-03
   8.4524000e-03
   6.7553000e-03
   1.1230000e-02
   5.4481000e-03
   8.6897000e-03
   6.2308000e-03
   6.6379000e-03
   8.3354000e-03
   5.5653000e-03
   5.4775000e-03
   6.4241000e-03
   6.7012000e-03
   6.3800000e-03
   7.2104000e-03
   5.9871000e-03
   6.8389000e-03
   4.8589000e-03
   8.5116000e-03
   5.3276000e-03
   1.4940000e-02
   7.0399000e-03
   5.3605000e-03
   6.7033000e-03
   5.9347000e-03
   7.2651000e-03
   5.4802000e-03
   8.4804000e-03
   1.0602000e-02
   6.3236000e-03
   6.2054000e-03
   5.6840000e-03
   6.6073000e-03
   6.3366000e-03
   7.7555000e-03
   5.2337000e-03
   5.9662000e-03
   9.0718000e-03
   5.6534000e-03
   8.2761000e-03
   6.2271000e-03
   5.6545000e-03
   6.4166000e-03
   5.7377000e-03
   6.5638000e-03
   7.0258000e-03
   5.9458000e-03
   7.5426000e-03
   6.5000000e-03
   6.1069000e-03
   8.4414000e-03
   6.7894000e-03
   7.1289000e-03
   8.7961000e-03
   7.4852000e-03
   7.5880000e-03
   5.7833000e-03
   6.3015000e-03
   5.7794000e-03
   7.8694000e-03
   8.8084000e-03
   7.1557000e-03
   5.8030000e-03
   5.4948000e-03
   5.3737000e-03
   7.6522000e-03
   5.4932000e-03
   5.4710000e-03
   6.3650000e-03
   5.9683000e-03
   8.9711000e-03
   5.2485000e-03
   6.2013000e-03
   6.3174000e-03
   7.7333000e-03
   6.1088000e-03
   6.3899000e-03
   5.0020000e-03
   5.5382000e-03
   5.6767000e-03
   7.5208000e-03
   6.3524000e-03
   5.1821000e-03
   7.2144000e-03
   8.2003000e-03
   6.1809000e-03
   7.9810000e-03
   6.4739000e-03
   7.2576000e-03
   7.0779000e-03
   6.4853000e-03
   6.1014000e-03
   6.0385000e-03
   6.7720000e-03
   5.6478000e-03
   7.2362000e-03
   8.1173000e-03
   5.1490000e-03
   6.9039000e-03
   6.0289000e-03
   5.6001000e-03
   6.8145000e-03
   5.9493000e-03
   6.1830000e-03
   6.6019000e-03
   7.0943000e-03
   6.9259000e-03
   5.5535000e-03
   5.5295000e-03
   5.9283000e-03
   6.7695000e-03
   6.1898000e-03
   6.4048000e-03
   7.7969000e-03
   6.8499000e-03
   6.2162000e-03
   5.6990000e-03
   6.9851000e-03
   6.3164000e-03
   6.4430000e-03
   5.9410000e-03
   6.5411000e-03
   7.0928000e-03
   5.1666000e-03
   5.9135000e-03
   9.0890000e-03
   9.0234000e-03
   5.2286000e-03
   5.2163000e-03
   6.9157000e-03
   5.6282000e-03
   6.1043000e-03
   6.1190000e-03
   5.5652000e-03
   6.4971000e-03
   5.6363000e-03
   6.2832000e-03
   9.1428000e-03
   5.3538000e-03
   6.4087000e-03
   7.3481000e-03
   5.0876000e-03
   6.4084000e-03
   7.3560000e-03
   5.8128000e-03
   7.7819000e-03
   4.9615000e-03
   7.0056000e-03
   5.9072000e-03
   5.2377000e-03
   6.4332000e-03
   5.4024000e-03
   7.5999000e-03
   5.2621000e-03
   6.2413000e-03
   6.8196000e-03
   6.7710000e-03
   6.1557000e-03
   5.6478000e-03
   6.2000000e-03
   5.5067000e-03
   7.4325000e-03
   6.3608000e-03
   5.5705000e-03
   7.6444000e-03
   9.0536000e-03
   1.0669000e-02
   1.1012000e-02
   6.5197000e-03
   5.2153000e-03
   6.9620000e-03
   6.5633000e-03
   7.0388000e-03
   7.8286000e-03
   6.9423000e-03
   5.1409000e-03
   6.0339000e-03
   6.2537000e-03
   5.7550000e-03
   5.9063000e-03
   5.8163000e-03
   7.8031000e-03
   8.2889000e-03
   6.8772000e-03
   6.1631000e-03
   5.6936000e-03
   5.2833000e-03
   5.8315000e-03
   7.1022000e-03
   1.4247000e-02
   5.9600000e-03
   8.9666000e-03
   6.9943000e-03
   6.9503000e-03
   6.9536000e-03
   6.2464000e-03
   6.7567000e-03
   4.8135000e-03
   7.5293000e-03
   6.5457000e-03
   6.0537000e-03
   5.6623000e-03
   6.4817000e-03
   6.1503000e-03
   5.3588000e-03
   6.4346000e-03
   5.9284000e-03
   5.3383000e-03
   6.8826000e-03
   6.2958000e-03
   5.5306000e-03
   6.3140000e-03
   7.6031000e-03
   6.1095000e-03
   6.1566000e-03
   6.7850000e-03
   6.2053000e-03
   7.1125000e-03
   5.8802000e-03
   7.5507000e-03
   7.1903000e-03
   5.1802000e-03
   6.6928000e-03
   6.3433000e-03
   6.3416000e-03
   5.2921000e-03
   5.9940000e-03
   5.5708000e-03
   5.1655000e-03
   6.9665000e-03
   8.2088000e-03
   5.8853000e-03
   5.7455000e-03
   5.1974000e-03
   5.8939000e-03
   7.0804000e-03
   9.0030000e-03
   6.0605000e-03
   7.2855000e-03
   8.2984000e-03
   6.2584000e-03
   7.7829000e-03
   8.1271000e-03
   7.8875000e-03
   5.8906000e-03
   5.4446000e-03
   6.3241000e-03
   5.1834000e-03
   6.8274000e-03
   6.6030000e-03
   6.4223000e-03
   7.6037000e-03
   8.4257000e-03
   6.1330000e-03
   7.8389000e-03
   6.2780000e-03
   6.5492000e-03
   6.1850000e-03
   5.4087000e-03
   5.0458000e-03
   6.3627000e-03
   6.1283000e-03
   6.4933000e-03
   6.8695000e-03
   2.3971000e-02
   6.6341000e-03
   4.8201000e-03
   5.3695000e-03
   5.0334000e-03
   6.7912000e-03
   7.0130000e-03
   6.0271000e-03
   6.2165000e-03
   6.7762000e-03
   8.5890000e-03
   6.1165000e-03
   5.1519000e-03
   6.2003000e-03
   7.2572000e-03
   5.1794000e-03
   6.0267000e-03
   5.5719000e-03
   6.3704000e-03
   5.1525000e-03
   6.0893000e-03
   5.1381000e-03
   6.2194000e-03
   6.5960000e-03
   6.3001000e-03
   6.6788000e-03
   6.4434000e-03
   5.7534000e-03
   5.2811000e-03
   7.9747000e-03
   5.6878000e-03
   6.2374000e-03
   7.1747000e-03
   7.8381000e-03
   6.0932000e-03
   6.2804000e-03
   6.4377000e-03
   5.9526000e-03
   5.5009000e-03
   5.6462000e-03
   5.9491000e-03
   7.1128000e-03
   5.8573000e-03
   7.0386000e-03
   6.6463000e-03
   5.1937000e-03
   6.4788000e-03
   5.2813000e-03
   5.7346000e-03
   6.5072000e-03
   4.7957000e-03
   5.6622000e-03
   6.8712000e-03
   7.2310000e-03
   7.0933000e-03
   7.3885000e-03
   5.2473000e-03
   5.7610000e-03
   5.7717000e-03
   6.4501000e-03
   6.8441000e-03
   6.5078000e-03
   6.0985000e-03
   6.4174000e-03
   4.9206000e-03
   7.1328000e-03
   5.4972000e-03
   8.0732000e-03
   6.5967000e-03
   6.0023000e-03
   5.5693000e-03
   7.4427000e-03
   6.8146000e-03
   5.1844000e-03
   7.1075000e-03
   6.4942000e-03
   1.2449000e-02
   5.5788000e-03
   5.8785000e-03
   4.7566000e-03
   6.1327000e-03
   6.8830000e-03
   5.9299000e-03
   5.3676000e-03
   5.2047000e-03
   5.5728000e-03
   8.4178000e-03
   5.2338000e-03
   5.4337000e-03
   6.8970000e-03
   5.3543000e-03
   7.5352000e-03
   7.6122000e-03
   6.2224000e-03
   6.2445000e-03
   6.9181000e-03
   6.2894000e-03
   5.2084000e-03
   6.6417000e-03
   5.8903000e-03
   5.4904000e-03
   5.6158000e-03
   6.2393000e-03
   7.2619000e-03
   5.8092000e-03
   5.7768000e-03
   6.4986000e-03
   6.6076000e-03
   5.7953000e-03
   6.6427000e-03
   6.1767000e-03
   5.9472000e-03
   7.4935000e-03
   5.9615000e-03
   5.1739000e-03
   8.0480000e-03
   5.7599000e-03
   5.5677000e-03
   5.6864000e-03
   6.3854000e-03
   6.0690000e-03
   6.2854000e-03
   5.5779000e-03
   6.7528000e-03
   6.6397000e-03
   5.7982000e-03
   6.6010000e-03
   1.3673000e-02
   5.2172000e-03
   6.2289000e-03
   6.6092000e-03
   5.9938000e-03
   6.3174000e-03
   6.0514000e-03
   8.5744000e-03
   5.5332000e-03
   6.5104000e-03
   5.1020000e-03
   6.1624000e-03
   5.9352000e-03
   5.3869000e-03
   5.7408000e-03
   5.5271000e-03
   6.0563000e-03
   6.3900000e-03
   8.5003000e-03
   6.0882000e-03
   6.4837000e-03
   6.4844000e-03
   5.9220000e-03
   5.2304000e-03
   5.8375000e-03
   6.6367000e-03
   5.5453000e-03
   1.3971000e-02
   7.2563000e-03
   5.3537000e-03
   5.3570000e-03
   5.1195000e-03
   6.3829000e-03
   5.6157000e-03
   7.3917000e-03
   7.5228000e-03
   2.1954000e-02
   6.5065000e-03
   6.2189000e-03
   6.1078000e-03
   6.3116000e-03
   7.0264000e-03
   7.6935000e-03
   5.9927000e-03
   1.0712000e-02
   6.3973000e-03
   6.4223000e-03
   4.8862000e-03
   6.5003000e-03
   5.9977000e-03
   5.6463000e-03
   7.9880000e-03
   9.4404000e-03
   6.3146000e-03
   6.1901000e-03
   7.3559000e-03
   7.1350000e-03
   5.4368000e-03
   5.2511000e-03
   8.3299000e-03
   6.6979000e-03
   5.8681000e-03
   6.6672000e-03
   6.3262000e-03
   4.9463000e-03
   6.3550000e-03
   6.6618000e-03
   6.3511000e-03
   6.2782000e-03
   6.1295000e-03
   6.2220000e-03
   5.4559000e-03
   8.6465000e-03
   6.3560000e-03
   5.4568000e-03
   7.3723000e-03
   6.4750000e-03
   5.4893000e-03
   5.0098000e-03
   5.9000000e-03
   2.3342000e-02
   6.4213000e-03
   7.6862000e-03
   5.5145000e-03
   5.8676000e-03
   7.2550000e-03
   6.4794000e-03
   6.4091000e-03
   6.3718000e-03
   6.4843000e-03
   4.9376000e-03
   5.6375000e-03
   6.6775000e-03
   5.3654000e-03
   7.6589000e-03
   5.3717000e-03
   5.3797000e-03
   7.2275000e-03
   6.0454000e-03
   6.8807000e-03
   6.6000000e-03
   7.5669000e-03
   5.8195000e-03
   6.9379000e-03
   5.4748000e-03
   6.4663000e-03
   6.8383000e-03
   5.9721000e-03
   6.3881000e-03
   8.3823000e-03
   6.7853000e-03
   6.9599000e-03
   9.4932000e-03
   7.3416000e-03
   5.4073000e-03
   6.0036000e-03
   5.6954000e-03
   5.6889000e-03
   5.0819000e-03
   4.9680000e-03
   7.0565000e-03
   8.5724000e-03
   6.0622000e-03
   6.0877000e-03
   5.6020000e-03
   6.6321000e-03
   8.0565000e-03
   6.3430000e-03
   7.2196000e-03
   5.8803000e-03
   4.3929000e-03
   8.7132000e-03
   6.8459000e-03
   7.7223000e-03
   4.6029000e-03
   5.5944000e-03
   5.7276000e-03
   4.8645000e-03
   6.7318000e-03
   5.7315000e-03
   7.7607000e-03
   6.9853000e-03
   6.5620000e-03
   5.8813000e-03
   6.5338000e-03
   5.9997000e-03
   9.9640000e-03
   5.1830000e-03
   5.5748000e-03
   6.3034000e-03
   8.9054000e-03
   6.1727000e-03
   7.4081000e-03
   7.0898000e-03
   5.3268000e-03
   9.4826000e-03
   7.8412000e-03
   9.1419000e-03
   5.9455000e-03
   6.2038000e-03
   8.4185000e-03
   6.6238000e-03
   6.6386000e-03
   6.5471000e-03
   5.8623000e-03
   6.3272000e-03
   7.1226000e-03
   5.5628000e-03
   4.9555000e-03
   6.5437000e-03
   6.9152000e-03
   5.7779000e-03
   5.1353000e-03
   5.5256000e-03
   6.3110000e-03
   7.1246000e-03
   6.2386000e-03
   6.3031000e-03
   6.8556000e-03
   7.5389000e-03
   6.1993000e-03
   5.3185000e-03
   7.9692000e-03
   6.4701000e-03
   5.4577000e-03
   5.1979000e-03
   6.2264000e-03
   5.0995000e-03
   5.0339000e-03
   5.8210000e-03
   6.9854000e-03
   7.9885000e-03
   6.2493000e-03
   5.6899000e-03
   2.2293000e-02
   8.4084000e-03
   6.2578000e-03
   5.1078000e-03
   6.0662000e-03
   6.7171000e-03
   6.8522000e-03
   6.4034000e-03
   5.5227000e-03
   7.8255000e-03
   6.5538000e-03
   6.5577000e-03
   8.8124000e-03
   6.5485000e-03
   5.6942000e-03
   6.5082000e-03
   5.2244000e-03
   6.1795000e-03
   6.6524000e-03
   6.0453000e-03
   7.9860000e-03
   8.9382000e-03
   8.0759000e-03
   6.3073000e-03
   5.6506000e-03
   6.8565000e-03
   6.6341000e-03
   6.4986000e-03
   6.8520000e-03
   7.3842000e-03
   5.5558000e-03
   6.5953000e-03
   6.7090000e-03
   6.2695000e-03
   5.9050000e-03
   6.4103000e-03
   6.6003000e-03
   7.7464000e-03
   7.8472000e-03
   5.6474000e-03
   6.8886000e-03
   7.7755000e-03
   6.9700000e-03
   5.3999000e-03
   5.5011000e-03
   8.6159000e-03
   5.2379000e-03
   5.4184000e-03
   6.9522000e-03
   6.9139000e-03
   5.6800000e-03
   5.1045000e-03
   8.6837000e-03
   6.6241000e-03
   6.7228000e-03
   4.7857000e-03
   6.1509000e-03
   7.3675000e-03
   5.3505000e-03
   6.9732000e-03
   5.6726000e-03
   6.7085000e-03
   6.1490000e-03
   9.8720000e-03
   5.8440000e-03
   6.9246000e-03
   5.8363000e-03
   6.3712000e-03
   6.6587000e-03
   6.2008000e-03
   5.8481000e-03
   1.1578000e-02
   6.6763000e-03
   6.2081000e-03
   6.6042000e-03
   6.4221000e-03
   6.4791000e-03
   5.8907000e-03
   5.8469000e-03
   5.5930000e-03
   6.0781000e-03
   7.4257000e-03
   6.0108000e-03
   5.9924000e-03
   7.0716000e-03
   1.1312000e-02
   6.3599000e-03
   6.7918000e-03
   6.6024000e-03
   6.1313000e-03
   6.0870000e-03
   6.3299000e-03
   6.3887000e-03
   5.0466000e-03
   6.1391000e-03
   1.0380000e-02
   6.0175000e-03
   5.4217000e-03
   5.9116000e-03
   6.1719000e-03
   6.9487000e-03
   6.5104000e-03
   7.7787000e-03
   5.8845000e-03
   5.4921000e-03
   6.5849000e-03
   5.8148000e-03
   5.8545000e-03
   5.2578000e-03
   7.8276000e-03
   5.2804000e-03
   5.3989000e-03
   6.4670000e-03
   6.1108000e-03
   7.2981000e-03
   5.2456000e-03
   5.3763000e-03
   7.7171000e-03
   7.5636000e-03
   6.1357000e-03
   7.0802000e-03
   6.2631000e-03
   6.8849000e-03
   5.0399000e-03
   6.9214000e-03
   7.0626000e-03
   6.0727000e-03
   6.9443000e-03
   7.0361000e-03
   6.2378000e-03
   4.9668000e-03
   5.7711000e-03
   7.0401000e-03
   6.6937000e-03
   6.3870000e-03
   5.4528000e-03
   7.1939000e-03
   5.9699000e-03
   6.3868000e-03
   5.8997000e-03
   5.4984000e-03
   6.7458000e-03
   7.6315000e-03
   7.2093000e-03
   5.6990000e-03
   6.0482000e-03
   6.8430000e-03
   6.4401000e-03
   6.1103000e-03
   5.3289000e-03
   5.5420000e-03
   5.5949000e-03
   6.1831000e-03
   7.0539000e-03
   5.7253000e-03
   6.2567000e-03
   5.8385000e-03
   5.4661000e-03
   5.9404000e-03
   6.3498000e-03
   6.0041000e-03
   5.3574000e-03
   6.0527000e-03
   7.0339000e-03
   7.5707000e-03
   1.0148000e-02
   5.9253000e-03
   6.5791000e-03
   5.3013000e-03
   8.2076000e-03
   6.1893000e-03
   6.1797000e-03
   5.6971000e-03
   5.2305000e-03
   5.2429000e-03
   5.6825000e-03
   5.1622000e-03
   7.3942000e-03
   7.4370000e-03
   6.0053000e-03
   6.0895000e-03
   5.3509000e-03
   5.7393000e-03
   6.9454000e-03
   6.2700000e-03
   6.9670000e-03
   5.8829000e-03
   5.0400000e-03
   7.1872000e-03
   5.4728000e-03
   5.7229000e-03
   6.2739000e-03
   6.2474000e-03
   7.2067000e-03
   5.9952000e-03
   6.6550000e-03
   5.9953000e-03
   5.3287000e-03
   5.7601000e-03
   5.7311000e-03
   2.1960000e-02
   6.7391000e-03
   8.2612000e-03
   6.6307000e-03
   6.4707000e-03
   6.0988000e-03
   7.2891000e-03
   5.7212000e-03
   5.7376000e-03
   7.0737000e-03
   6.1657000e-03
   5.7873000e-03
   7.5241000e-03
   5.4879000e-03
   6.2234000e-03
   5.2812000e-03
   5.7319000e-03
   5.1053000e-03
   6.4933000e-03
   6.2718000e-03
   6.3082000e-03
   5.9116000e-03
   6.0424000e-03
   5.9472000e-03
   5.5080000e-03
   6.7097000e-03
   5.3105000e-03
   8.2878000e-03
   5.3304000e-03
   5.4865000e-03
   6.9999000e-03
   6.9469000e-03
   5.9540000e-03
   1.0005000e-02
   6.8508000e-03
   5.9274000e-03
   6.6620000e-03
   4.7008000e-03
   5.4428000e-03
   5.3989000e-03
   6.8061000e-03
   7.6629000e-03
   7.6591000e-03
   6.6999000e-03
   5.6939000e-03
   5.4648000e-03
   5.0706000e-03
   6.4462000e-03
   6.3019000e-03
   5.7008000e-03
   8.7867000e-03
   5.5424000e-03
   6.3268000e-03
   8.0948000e-03
   6.5012000e-03
   6.6625000e-03
   6.4005000e-03
   5.0792000e-03
   6.4076000e-03
   6.4580000e-03
   5.5500000e-03
   6.6011000e-03
   6.6897000e-03
   5.3691000e-03
   5.6872000e-03
   6.2795000e-03
   5.8432000e-03
   8.5406000e-03
   5.5059000e-03
   6.4813000e-03
   5.7908000e-03
   5.7697000e-03
   5.6431000e-03
   7.7593000e-03
   5.3324000e-03
   8.4294000e-03
   6.4655000e-03
   6.2565000e-03
   6.7054000e-03
   7.6312000e-03
   5.1340000e-03
   5.5542000e-03
   6.1148000e-03
   6.3344000e-03
   6.0871000e-03
   6.0465000e-03
   6.8743000e-03
   7.0176000e-03
   5.7557000e-03
   5.4463000e-03
   6.5271000e-03
   6.7498000e-03
   4.9043000e-03
   6.8457000e-03
   6.2138000e-03
   5.4481000e-03
   6.5107000e-03
   5.2104000e-03
   4.9885000e-03
   6.1840000e-03
   5.4414000e-03
   5.6682000e-03
   6.9763000e-03
   8.1972000e-03
   5.7420000e-03
   6.5690000e-03
   5.4637000e-03
   5.5674000e-03
   5.3943000e-03
   5.8648000e-03
   7.5821000e-03
   7.1399000e-03
   5.2151000e-03
   6.4143000e-03
   5.1506000e-03
   8.7884000e-03
   5.1300000e-03
   6.8683000e-03
   1.1443000e-02
   7.4337000e-03
   7.5971000e-03
   5.4191000e-03
   5.5612000e-03
   1.1396000e-02
   5.5292000e-03
   5.1326000e-03
   6.1662000e-03
   5.8679000e-03
   5.2530000e-03
   6.1562000e-03
   6.9125000e-03
   5.6103000e-03
   8.0861000e-03
   5.1738000e-03
   8.0739000e-03
   7.8123000e-03
   6.3531000e-03
   7.0785000e-03
   5.9004000e-03
   6.1597000e-03
   5.6720000e-03
   6.0671000e-03
   6.2169000e-03
   6.8628000e-03
   5.4255000e-03
   5.1929000e-03
   7.3559000e-03
   5.0691000e-03
   6.9094000e-03
   5.0790000e-03
   5.7366000e-03
   6.9265000e-03
   5.6861000e-03
   5.1822000e-03
   6.8829000e-03
   7.7683000e-03
   5.4476000e-03
   7.6088000e-03
   5.4049000e-03
   5.5504000e-03
   4.9384000e-03
   5.7147000e-03
   5.9501000e-03
   7.0538000e-03
   5.8679000e-03
   6.9420000e-03
   6.3337000e-03
   5.8426000e-03
   6.7224000e-03
   6.3870000e-03
   6.8212000e-03
   6.5199000e-03
   6.9178000e-03
   5.3382000e-03
   7.2838000e-03
   2.2675000e-02
   5.6832000e-03
   8.3512000e-03
   6.2390000e-03
   5.8969000e-03
   6.0097000e-03
   6.0876000e-03
   6.2632000e-03
   5.7770000e-03
   5.8963000e-03
   5.1773000e-03
   6.8340000e-03
   4.8670000e-03
   6.4457000e-03
   6.8344000e-03
   5.7288000e-03
   6.1859000e-03
   5.5332000e-03
   6.6176000e-03
   5.7319000e-03
   6.3609000e-03
   7.1153000e-03
   6.7494000e-03
   2.3212000e-02
   6.0734000e-03
   6.8232000e-03
   9.5983000e-03
   6.1107000e-03
   5.7673000e-03
   5.9818000e-03
   6.2039000e-03
   6.4577000e-03
   8.6899000e-03
   5.3890000e-03
   5.0445000e-03
   7.0834000e-03
   7.1495000e-03
   5.9255000e-03
   5.6728000e-03
   7.4032000e-03
   5.2737000e-03
   4.9174000e-03
   4.4793000e-03
   7.1526000e-03
   9.2564000e-03
   7.7954000e-03
   1.2470000e-02
   6.8614000e-03
   5.6752000e-03
   5.0684000e-03
   5.6885000e-03
   5.1080000e-03
   5.9672000e-03
   6.2803000e-03
   5.9843000e-03
   6.5192000e-03
   5.4162000e-03
   8.0896000e-03
   6.0611000e-03
   5.2666000e-03
   5.1460000e-03
   7.4647000e-03
   5.6361000e-03
   6.4838000e-03
   6.7762000e-03
   6.5604000e-03
   6.4634000e-03
   6.4118000e-03
   6.2273000e-03
   6.7756000e-03
   6.1007000e-03
   6.1678000e-03
   6.0812000e-03
   5.5201000e-03
   6.8519000e-03
   5.3635000e-03
   6.5001000e-03
   5.4764000e-03
   6.3452000e-03
   6.3229000e-03
   5.9988000e-03
   6.0746000e-03
   6.1250000e-03
   5.8766000e-03
   6.9838000e-03
   5.9525000e-03
   5.6478000e-03
   6.3570000e-03
   6.0107000e-03
   5.8923000e-03
   5.9846000e-03
   5.5730000e-03
   5.7930000e-03
   6.4336000e-03
   5.2517000e-03
   7.7468000e-03
   5.0099000e-03
   6.1218000e-03
   5.6344000e-03
   5.8685000e-03
   7.0604000e-03
   5.7600000e-03
   6.7883000e-03
   5.2781000e-03
   9.3208000e-03
   8.4850000e-03
   6.4700000e-03
   8.7090000e-03
   5.4303000e-03
   8.8788000e-03
   5.8204000e-03
   7.4354000e-03
   6.0155000e-03
   5.8034000e-03
   6.7718000e-03
   6.5454000e-03
   5.2561000e-03
   6.2072000e-03
   6.4199000e-03
   6.7380000e-03
   6.8461000e-03
   6.8777000e-03
   5.4341000e-03
   6.1302000e-03
   5.8127000e-03
   5.2317000e-03
   7.3867000e-03
   6.3572000e-03
   7.3298000e-03
   5.8651000e-03
   6.6015000e-03
   6.3121000e-03
   7.3220000e-03
   5.2299000e-03
   7.1237000e-03
   7.4229000e-03
   5.8172000e-03
   5.1865000e-03
   6.0892000e-03
   8.0881000e-03
   9.2835000e-03
   6.8809000e-03
   6.3640000e-03
   7.7601000e-03
   5.6243000e-03
   7.2427000e-03
   6.7388000e-03
   5.7344000e-03
   5.5020000e-03
   7.1570000e-03
   5.7158000e-03
   6.0481000e-03
   6.6858000e-03
   5.7096000e-03
   7.1438000e-03
   5.7226000e-03
   5.8024000e-03
   7.5421000e-03
   5.1231000e-03
   6.2205000e-03
   7.7097000e-03
   1.3177000e-02
   7.2306000e-03
   7.2207000e-03
   5.5840000e-03
   6.6670000e-03
   5.9521000e-03
   6.1317000e-03
   7.5094000e-03
   4.5731000e-03
   5.7637000e-03
   2.5159000e-02
   5.7529000e-03
   5.5477000e-03
   6.9439000e-03
   5.2692000e-03
   7.0960000e-03
   6.5189000e-03
   9.6622000e-03
   6.1641000e-03
   6.2554000e-03
   5.6559000e-03
   6.1398000e-03
   6.8395000e-03
   5.9158000e-03
   6.7215000e-03
   6.8232000e-03
   5.8976000e-03
   6.4149000e-03
   5.1976000e-03
   5.4167000e-03
   8.9553000e-03
   6.4510000e-03
   5.7147000e-03
   5.9121000e-03
   5.9992000e-03
   6.3114000e-03
   5.6652000e-03
   9.0072000e-03
   6.4071000e-03
   6.1118000e-03
   8.0217000e-03
   7.4988000e-03
   6.6176000e-03
   6.2550000e-03
   6.3513000e-03
   6.1383000e-03
   7.8759000e-03
   6.1451000e-03
   5.7172000e-03
   5.7802000e-03
   6.0434000e-03
   6.7798000e-03
   1.0199000e-02
   4.7452000e-03
   8.1462000e-03
   6.1289000e-03
   5.9233000e-03
   5.0374000e-03
   6.0036000e-03
   5.8412000e-03
   6.5929000e-03
   6.7544000e-03
   7.5203000e-03
   5.9699000e-03
   9.0035000e-03
   6.4646000e-03
   4.9425000e-03
   4.9299000e-03
   5.2582000e-03
   7.3232000e-03
   6.0335000e-03
   5.9676000e-03
   6.7593000e-03
   5.8712000e-03
   6.6248000e-03
   5.5438000e-03
   6.0293000e-03
   5.7797000e-03
   5.4768000e-03
   1.1281000e-02
   5.9892000e-03
   9.9554000e-03
   7.8786000e-03
   8.3066000e-03
   6.8664000e-03
   5.6457000e-03
   6.2516000e-03
   6.3098000e-03
   7.8670000e-03
   6.3620000e-03
   5.7399000e-03
   6.7659000e-03
   5.8133000e-03
   7.1034000e-03
   5.2847000e-03
   7.1089000e-03
   5.7219000e-03
   6.0924000e-03
   6.7044000e-03
   7.2372000e-03
   5.3445000e-03
   8.2433000e-03
   6.0454000e-03
   6.8208000e-03
   5.9416000e-03
   5.0698000e-03
   6.8633000e-03
   6.4380000e-03
   7.3110000e-03
   6.4408000e-03
   7.0870000e-03
   5.6778000e-03
   5.3667000e-03
   5.1410000e-03
   5.2851000e-03
   7.2658000e-03
   5.4264000e-03
   6.9619000e-03
   5.9343000e-03
   5.8235000e-03
   6.0287000e-03
   7.6706000e-03
   7.9873000e-03
   4.9839000e-03
   7.5169000e-03
   6.7185000e-03
   5.4953000e-03
   5.5954000e-03
   7.1349000e-03
   5.7645000e-03
   6.0104000e-03
   5.7547000e-03
   5.4173000e-03
   8.3806000e-03
   6.6786000e-03
   6.9720000e-03
   7.0767000e-03
   8.4194000e-03
   6.4909000e-03
   5.3940000e-03
   5.1731000e-03
   6.2086000e-03
   6.5138000e-03
   2.2027000e-02
   6.2350000e-03
   6.0464000e-03
   6.4143000e-03
   5.9577000e-03
   5.9530000e-03
   5.3928000e-03
   5.6216000e-03
   6.6285000e-03
   4.9739000e-03
   6.4974000e-03
   5.3167000e-03
   6.2250000e-03
   5.8138000e-03
   6.0097000e-03
   6.4476000e-03
   7.1112000e-03
   7.3908000e-03
   7.2968000e-03
   5.9255000e-03
   5.5803000e-03
   6.0327000e-03
   6.3785000e-03
   8.1482000e-03
   5.0826000e-03
   7.2462000e-03
   7.9687000e-03
   4.9512000e-03
   6.0277000e-03
   6.3008000e-03
   7.6920000e-03
   6.3401000e-03
   6.0233000e-03
   6.0276000e-03
   7.4579000e-03
   1.0356000e-02
   6.3324000e-03
   6.5493000e-03
   6.0151000e-03
   5.8177000e-03
   5.6579000e-03
   6.3664000e-03
   6.0627000e-03
   6.8987000e-03
   6.0226000e-03
   5.6293000e-03
   6.0252000e-03
   6.4050000e-03
   5.7083000e-03
   5.3920000e-03
   6.1460000e-03
   6.4203000e-03
   6.4908000e-03
   6.1693000e-03
   6.8596000e-03
   7.1040000e-03
   5.8169000e-03
   5.9426000e-03
   5.6582000e-03
   6.6149000e-03
   7.6271000e-03
   5.2282000e-03
   6.3632000e-03
   8.1819000e-03
   6.3245000e-03
   7.4561000e-03
   7.0297000e-03
   5.9265000e-03
   6.9737000e-03
   5.8688000e-03
   5.8920000e-03
   6.6642000e-03
   8.4757000e-03
   5.2452000e-03
   6.8690000e-03
   5.3771000e-03
   6.4517000e-03
   5.8287000e-03
   6.6439000e-03
   1.1686000e-02
   7.0108000e-03
   7.2704000e-03
   6.3447000e-03
   6.3517000e-03
   5.6585000e-03
   5.6555000e-03
   4.3474000e-03
   5.4485000e-03
   5.8604000e-03
   7.1596000e-03
   5.5858000e-03
   4.9412000e-03
   6.3912000e-03
   7.4784000e-03
   8.1164000e-03
   6.6940000e-03
   4.8179000e-03
   6.5172000e-03
   5.7228000e-03
   4.9410000e-03
   6.5050000e-03
   5.8292000e-03
   5.3284000e-03
   7.5757000e-03
   5.4115000e-03
   6.4018000e-03
   6.7141000e-03
   6.1625000e-03
   5.2558000e-03
   6.0422000e-03
   7.5085000e-03
   7.5517000e-03
   6.7288000e-03
   7.5997000e-03
   5.9836000e-03
   5.7197000e-03
   8.0852000e-03
   5.1080000e-03
   6.9025000e-03
   5.6111000e-03
   1.1162000e-02
   7.2103000e-03
   5.6307000e-03
   5.6509000e-03
   5.3396000e-03
   1.0750000e-02
   6.7175000e-03
   5.9185000e-03
   5.5897000e-03
   7.9856000e-03
   6.7965000e-03
   5.5745000e-03
   7.2296000e-03
   7.1581000e-03
   4.9387000e-03
   6.6989000e-03
   6.7118000e-03
   6.2184000e-03
   5.5779000e-03
   6.1278000e-03
   5.9256000e-03
   6.0533000e-03
   9.2266000e-03
   6.9987000e-03
   6.6142000e-03
   6.7522000e-03
   5.9285000e-03
   5.8141000e-03
   5.1763000e-03
   5.2359000e-03
   6.2057000e-03
   6.3259000e-03
   5.4616000e-03
   6.9623000e-03
   9.8346000e-03
   6.4894000e-03
   6.3411000e-03
   5.2195000e-03
   4.8430000e-03
   6.1933000e-03
   5.9505000e-03
   7.3258000e-03
   6.3106000e-03
   6.6164000e-03
   5.3670000e-03
   5.5010000e-03
   8.1188000e-03
   5.9882000e-03
   5.6664000e-03
   5.3481000e-03
   8.0064000e-03
   6.3089000e-03
   6.1407000e-03
   6.6127000e-03
   5.5287000e-03
   7.6906000e-03
   6.6634000e-03
   5.4742000e-03
   6.8136000e-03
   5.7009000e-03
   5.9274000e-03
   6.6555000e-03
   5.6080000e-03
   6.5362000e-03
   8.0516000e-03
   1.2154000e-02
   1.0363000e-02
   5.3208000e-03
   7.3503000e-03
   5.7017000e-03
   5.2011000e-03
   5.9021000e-03
   5.7091000e-03
   8.7453000e-03
   5.4068000e-03
   7.0392000e-03
   6.1155000e-03
   6.7640000e-03
   6.2491000e-03
   7.9347000e-03
   5.9878000e-03
   6.1129000e-03
   6.0419000e-03
   6.7446000e-03
   6.0612000e-03
   5.1488000e-03
   5.6155000e-03
   5.8053000e-03
   5.1486000e-03
   6.3968000e-03
   5.0768000e-03
   6.5066000e-03
   6.2859000e-03
   6.0247000e-03
   5.9989000e-03
   5.1528000e-03
   7.6842000e-03
   5.3147000e-03
   6.8456000e-03
   6.1188000e-03
   5.6394000e-03
   7.7990000e-03
   7.3310000e-03
   5.3977000e-03
   5.7097000e-03
   7.2336000e-03
   8.7105000e-03
   7.5613000e-03
   6.3927000e-03
   5.5079000e-03
   6.7658000e-03
   5.8309000e-03
   5.6993000e-03
   5.6429000e-03
   4.8949000e-03
   7.1137000e-03
   5.1818000e-03
   7.7530000e-03
   7.7000000e-03
   8.7807000e-03
   5.0107000e-03
   5.8922000e-03
   6.3108000e-03
   6.4062000e-03
   4.9428000e-03
   6.1156000e-03
   6.4453000e-03
   8.2117000e-03
   6.0738000e-03
   5.0645000e-03
   6.4091000e-03
   6.2582000e-03
   6.0570000e-03
   5.5418000e-03
   5.3858000e-03
   7.2078000e-03
   5.6792000e-03
   7.6818000e-03
   8.5535000e-03
   4.7231000e-03
   1.1211000e-02
   4.9726000e-03
   5.7036000e-03
   5.6239000e-03
   7.2196000e-03
   5.7272000e-03
   5.2975000e-03
   6.0974000e-03
   6.5764000e-03
   5.9011000e-03
   5.5224000e-03
   5.0373000e-03
   5.5544000e-03
   5.4417000e-03
   6.1311000e-03
   5.8975000e-03
   6.9994000e-03
   7.3954000e-03
   7.6140000e-03
   5.9177000e-03
   7.3414000e-03
   6.5762000e-03
   7.0713000e-03
   5.8247000e-03
   8.8206000e-03
   6.2301000e-03
   4.8062000e-03
   6.5308000e-03
   6.1416000e-03
   6.2934000e-03
   6.0785000e-03
   5.2759000e-03
   6.6863000e-03
   7.1447000e-03
   5.8973000e-03
   7.2725000e-03
   7.7170000e-03
   5.2655000e-03
   6.5828000e-03
   5.3736000e-03
   6.4532000e-03
   6.8143000e-03
   5.4618000e-03
   6.6415000e-03
   5.6342000e-03
   7.7759000e-03
   4.9440000e-03
   5.1825000e-03
   5.7825000e-03
   5.0392000e-03
   5.4772000e-03
   7.0175000e-03
   5.7588000e-03
   5.7091000e-03
   6.2137000e-03
   5.5382000e-03
   5.2426000e-03
   7.3808000e-03
   7.6350000e-03
   5.8583000e-03
   7.9987000e-03
   6.6762000e-03
   6.2515000e-03
   5.5364000e-03
   5.2684000e-03
   6.2832000e-03
   6.4982000e-03
   6.8208000e-03
   5.2722000e-03
   6.1076000e-03
   7.8782000e-03
   5.4547000e-03
   7.0919000e-03
   6.0710000e-03
   5.5604000e-03
   6.2716000e-03
   6.1525000e-03
   6.6834000e-03
   5.5983000e-03
   6.6702000e-03
   5.9524000e-03
   6.5760000e-03
   1.1512000e-02
   6.0945000e-03
   5.2546000e-03
   6.1756000e-03
   6.6425000e-03
   7.3331000e-03
   5.8044000e-03
   6.1029000e-03
   6.4790000e-03
   7.5847000e-03
   6.7475000e-03
   5.3261000e-03
   6.3800000e-03
   6.4071000e-03
   8.1518000e-03
   6.2515000e-03
   5.6582000e-03
   6.5425000e-03
   6.6373000e-03
   6.6201000e-03
   6.0679000e-03
   8.5774000e-03
   9.8843000e-03
   5.4235000e-03
   6.1057000e-03
   6.1817000e-03
   7.0969000e-03
   6.4675000e-03
   7.9793000e-03
   6.6620000e-03
   1.2368000e-02
   5.6955000e-03
   6.6544000e-03
   5.5719000e-03
   5.7579000e-03
   5.3056000e-03
   6.1628000e-03
   6.6168000e-03
   5.9392000e-03
   6.0478000e-03
   8.9118000e-03
   4.5448000e-03
   6.0951000e-03
   5.4840000e-03
   5.6896000e-03
   8.4063000e-03
   6.2560000e-03
   7.1680000e-03
   6.5425000e-03
   5.5201000e-03
   6.7632000e-03
   6.0758000e-03
   6.9737000e-03
   6.2008000e-03
   5.6616000e-03
   5.6286000e-03
   5.6604000e-03
   5.7771000e-03
   6.2595000e-03
   8.1833000e-03
   6.8153000e-03
   6.4538000e-03
   6.0731000e-03
   5.4833000e-03
   8.1247000e-03
   6.3995000e-03
   6.4699000e-03
   5.5279000e-03
   5.6816000e-03
   5.1459000e-03
   6.1515000e-03
   5.9074000e-03
   5.8633000e-03
   6.1962000e-03
   5.8557000e-03
   5.8820000e-03
   4.7801000e-03
   6.6614000e-03
   5.7155000e-03
   5.9078000e-03
   6.1929000e-03
   6.4562000e-03
   5.7744000e-03
   5.5925000e-03
   5.3680000e-03
   5.2306000e-03
   4.9029000e-03
   9.6616000e-03
   5.4961000e-03
   5.8835000e-03
   6.6859000e-03
   5.4832000e-03
   5.6678000e-03
   6.1874000e-03
   5.5801000e-03
   5.4538000e-03
   5.6601000e-03
   6.4674000e-03
   6.8335000e-03
   6.3612000e-03
   6.0742000e-03
   5.0017000e-03
   8.7634000e-03
   6.5447000e-03
   5.9484000e-03
   6.4885000e-03
   5.8230000e-03
   6.0082000e-03
   6.0635000e-03
   5.3173000e-03
   5.2284000e-03
   5.4564000e-03
   6.7439000e-03
   5.8403000e-03
   5.9383000e-03
   5.9493000e-03
   7.4310000e-03
   6.0884000e-03
   5.8609000e-03
   5.7205000e-03
   6.5156000e-03
   5.4449000e-03
   5.8104000e-03
   5.2947000e-03
   6.4172000e-03
   5.7029000e-03
   5.9337000e-03
   6.1200000e-03
   5.5925000e-03
   5.4411000e-03
   6.3609000e-03
   2.4497000e-02
   8.3083000e-03
   5.7723000e-03
   9.6080000e-03
   6.5777000e-03
   4.8306000e-03
   6.7109000e-03
   7.1423000e-03
   5.8826000e-03
   6.8491000e-03
   5.5951000e-03
   5.8387000e-03
   7.3581000e-03
   6.0447000e-03
   6.4820000e-03
   6.2196000e-03
   5.4895000e-03
   6.7253000e-03
   5.4896000e-03
   5.7323000e-03
   6.9563000e-03
   6.0903000e-03
   5.6715000e-03
   6.1386000e-03
   5.4379000e-03
   6.4433000e-03
   6.3641000e-03
   6.6585000e-03
   5.9724000e-03
   6.6190000e-03
   6.9609000e-03
   6.7820000e-03
   7.4746000e-03
   7.5780000e-03
   5.5586000e-03
   6.3374000e-03
   6.9445000e-03
   7.3478000e-03
   6.1340000e-03
   5.9773000e-03
   6.5966000e-03
   5.3671000e-03
   6.0834000e-03
   5.6708000e-03
   6.2173000e-03
   6.5289000e-03
   5.2069000e-03
   5.7661000e-03
   5.7020000e-03
   5.5188000e-03
   6.8809000e-03
   7.9495000e-03
   8.6211000e-03
   6.1376000e-03
   5.9168000e-03
   9.5191000e-03
   5.6777000e-03
   5.9562000e-03
   6.3248000e-03
   5.8474000e-03
   7.1212000e-03
   6.0850000e-03
   7.2660000e-03
   6.5650000e-03
   6.7449000e-03
   5.7151000e-03
   5.5454000e-03
   6.1135000e-03
   6.5880000e-03
   6.6156000e-03
   5.8738000e-03
   6.2116000e-03
   4.6762000e-03
   6.0306000e-03
   6.5858000e-03
   5.1914000e-03
   7.3989000e-03
   7.0165000e-03
   6.4824000e-03
   5.7171000e-03
   6.2127000e-03
   5.4420000e-03
   5.8107000e-03
   6.8861000e-03
   6.3777000e-03
   5.7289000e-03
   6.6233000e-03
   6.1251000e-03
   5.6781000e-03
   7.2517000e-03
   7.3998000e-03
   4.9734000e-03
   6.4490000e-03
   5.4638000e-03
   7.6394000e-03
   5.6592000e-03
   7.2234000e-03
   5.0269000e-03
   5.9090000e-03
   8.7116000e-03
   6.8987000e-03
   5.8807000e-03
   8.9025000e-03
   6.4531000e-03
   5.8486000e-03
   6.1070000e-03
   5.3168000e-03
   5.2774000e-03
   1.0930000e-02
   6.0224000e-03
   5.4058000e-03
   6.3589000e-03
   6.3031000e-03
   5.8415000e-03
   6.8602000e-03
   7.3549000e-03
   6.1277000e-03
   9.9344000e-03
   5.3845000e-03
   7.8562000e-03
   6.4671000e-03
   5.4618000e-03
   9.1481000e-03
   7.0027000e-03
   6.1889000e-03
   5.7106000e-03
   9.9331000e-03
   5.3244000e-03
   5.5887000e-03
   5.9431000e-03
   6.2783000e-03
   6.9424000e-03
   7.0829000e-03
   5.2341000e-03
   5.3695000e-03
   1.2064000e-02
   7.9038000e-03
   5.5839000e-03
   5.2795000e-03
   5.4300000e-03
   7.4609000e-03
   6.6315000e-03
   7.3006000e-03
   5.8352000e-03
   5.6819000e-03
   5.4357000e-03
   5.0866000e-03
   6.3938000e-03
   6.8637000e-03
   5.9399000e-03
   6.8938000e-03
   5.3071000e-03
   8.9494000e-03
   6.7653000e-03
   5.3743000e-03
   6.0723000e-03
   6.7043000e-03
   7.1025000e-03
   5.8118000e-03
   6.7228000e-03
   7.6834000e-03
   5.8360000e-03
   5.7544000e-03
   7.6078000e-03
   6.3111000e-03
   5.1556000e-03
   6.0919000e-03
   6.1145000e-03
   6.9212000e-03
   6.3767000e-03
   7.3355000e-03
   1.3267000e-02
   6.2668000e-03
   5.1156000e-03
   6.1054000e-03
   6.7535000e-03
   6.7702000e-03
   5.8878000e-03
   6.6882000e-03
   6.3662000e-03
   5.7236000e-03
   5.0214000e-03
   5.3007000e-03
   6.1033000e-03
   6.0761000e-03
   4.8422000e-03
   5.7386000e-03
   5.8931000e-03
   6.8523000e-03
   6.2935000e-03
   8.6644000e-03
   5.5802000e-03
   6.0934000e-03
   6.2634000e-03
   5.9876000e-03
   7.0681000e-03
   6.5985000e-03
   5.2951000e-03
   6.5859000e-03
   5.5831000e-03
   5.9743000e-03
   6.2351000e-03
   5.8346000e-03
   5.7875000e-03
   5.4376000e-03
   5.8555000e-03
   6.0794000e-03
   6.2682000e-03
   5.4177000e-03
   6.1549000e-03
   7.0991000e-03
   5.9964000e-03
   5.7756000e-03
   7.4344000e-03
   5.5013000e-03
   5.3779000e-03
   6.0883000e-03
   5.6682000e-03
   6.0458000e-03
   5.5471000e-03
   5.4221000e-03
   6.5229000e-03
   5.9283000e-03
   5.3118000e-03
   5.7888000e-03
   7.3805000e-03
   5.7086000e-03
   6.9068000e-03
   6.1970000e-03
   5.3988000e-03
   6.7928000e-03
   5.3623000e-03
   8.9375000e-03
   6.1429000e-03
   5.6442000e-03
   6.2442000e-03
   5.7626000e-03
   7.6130000e-03
   6.2765000e-03
   5.8101000e-03
   6.7760000e-03
   5.6601000e-03
   6.8493000e-03
   5.9087000e-03
   7.3077000e-03
   5.3515000e-03
   6.5811000e-03
   7.2332000e-03
   6.4335000e-03
   6.2232000e-03
   5.2057000e-03
   5.6698000e-03
   6.2892000e-03
   6.0595000e-03
   2.2967000e-02
   8.3642000e-03
   6.0543000e-03
   5.6642000e-03
   6.6381000e-03
   5.8607000e-03
   6.1153000e-03
   5.9730000e-03
   6.9226000e-03
   5.7069000e-03
   6.0832000e-03
   4.9973000e-03
   7.1466000e-03
   5.4953000e-03
   5.4959000e-03
   6.5198000e-03
   6.1377000e-03
   8.9793000e-03
   7.9507000e-03
   5.9184000e-03
   5.8101000e-03
   5.6889000e-03
   7.3241000e-03
   5.6092000e-03
   5.0002000e-03
   6.2949000e-03
   6.0231000e-03
   6.7220000e-03
   6.6223000e-03
   5.4912000e-03
   6.8468000e-03
   5.0658000e-03
   8.6595000e-03
   5.3040000e-03
   7.0539000e-03
   7.3353000e-03
   6.8785000e-03
   6.3790000e-03
   5.4848000e-03
   5.2970000e-03
   6.0195000e-03
   6.0927000e-03
   8.9876000e-03
   6.1186000e-03
   5.8845000e-03
   6.8097000e-03
   7.1074000e-03
   5.9334000e-03
   5.7403000e-03
   6.3093000e-03
   8.1202000e-03
   5.2569000e-03
   5.7470000e-03
   6.4597000e-03
   5.5619000e-03
   5.8548000e-03
   5.5895000e-03
   5.0885000e-03
   7.0120000e-03
   1.0029000e-02
   5.7333000e-03
   5.8954000e-03
   5.1004000e-03
   7.0817000e-03
   5.4430000e-03
   6.8273000e-03
   5.9405000e-03
   5.6011000e-03
   6.2983000e-03
   5.1667000e-03
   7.4008000e-03
   7.2066000e-03
   5.8575000e-03
   5.6029000e-03
   6.7438000e-03
   6.4837000e-03
   5.5028000e-03
   5.8812000e-03
   6.0632000e-03
   5.9925000e-03
   5.3564000e-03
   5.7601000e-03
   6.1743000e-03
   6.7521000e-03
   7.1856000e-03
   6.4075000e-03
   6.2506000e-03
   8.1305000e-03
   4.9692000e-03
   5.6077000e-03
   5.5875000e-03
   7.5901000e-03
   7.6061000e-03
   6.0694000e-03
   6.6433000e-03
   6.4614000e-03
   7.0539000e-03
   5.9586000e-03
   6.5040000e-03
   7.5732000e-03
   6.8563000e-03
   5.4362000e-03
   4.8848000e-03
   2.2537000e-02
   6.6714000e-03
   6.3620000e-03
   7.2236000e-03
   6.0806000e-03
   5.4708000e-03
   8.3982000e-03
   8.6748000e-03
   6.1632000e-03
   6.3131000e-03
   5.4143000e-03
   6.0226000e-03
   6.8268000e-03
   6.4924000e-03
   6.4282000e-03
   7.2644000e-03
   6.4153000e-03
   5.3086000e-03
   5.8072000e-03
   7.1394000e-03
   6.9036000e-03
   6.4901000e-03
   5.0561000e-03
   5.6652000e-03
   5.6603000e-03
   6.3156000e-03
   6.4731000e-03
   7.6977000e-03
   5.6061000e-03
   6.5889000e-03
   7.5511000e-03
   8.2282000e-03
   5.4030000e-03
   5.2880000e-03
   1.0062000e-02
   7.0463000e-03
   6.4127000e-03
   9.0230000e-03
   5.8495000e-03
   5.0367000e-03
   6.0746000e-03
   7.1761000e-03
   5.6710000e-03
   5.6104000e-03
   6.1332000e-03
   5.3988000e-03
   6.9385000e-03
   6.1829000e-03
   6.4160000e-03
   5.5282000e-03
   4.9943000e-03
   5.9232000e-03
   5.3856000e-03
   4.9858000e-03
   5.2063000e-03
   4.7116000e-03
   6.8465000e-03
   5.2857000e-03
   8.6547000e-03
   5.6439000e-03
   6.6957000e-03
   5.6213000e-03
   6.8731000e-03
   5.7567000e-03
   5.5033000e-03
   6.0827000e-03
   6.3765000e-03
   6.6328000e-03
   6.9701000e-03
   4.9497000e-03
   5.3162000e-03
   5.8499000e-03
   5.7177000e-03
   7.8229000e-03
   7.3134000e-03
   5.9433000e-03
   5.4011000e-03
   5.4253000e-03
   5.4626000e-03
   6.2652000e-03
   5.9997000e-03
   6.3113000e-03
   5.9615000e-03
   5.5153000e-03
   7.5177000e-03
   6.8656000e-03
   6.3551000e-03
   5.9736000e-03
   5.4964000e-03
   2.4243000e-02
   6.0288000e-03
   5.9786000e-03
   6.8400000e-03
   6.0788000e-03
   7.3502000e-03
   7.0314000e-03
   5.6432000e-03
   6.1229000e-03
   6.1283000e-03
   6.3859000e-03
   7.8107000e-03
   6.9926000e-03
   7.1689000e-03
   6.7737000e-03
   5.0830000e-03
   6.6390000e-03
   7.2059000e-03
   6.3923000e-03
   7.1721000e-03
   5.9811000e-03
   5.6970000e-03
   5.1573000e-03
   8.0476000e-03
   5.4965000e-03
   6.3100000e-03
   8.0176000e-03
   5.5746000e-03
   6.9830000e-03
   5.9103000e-03
   5.1486000e-03
   5.5076000e-03
   6.8845000e-03
   7.0340000e-03
   6.2368000e-03
   5.6887000e-03
   5.0797000e-03
   4.9296000e-03
   6.2690000e-03
   8.1134000e-03
   5.5943000e-03
   5.4896000e-03
   6.4123000e-03
   7.0261000e-03
   7.8860000e-03
   5.8194000e-03
   6.9580000e-03
   6.4799000e-03
   5.6273000e-03
   9.3718000e-03
   6.1581000e-03
   5.0662000e-03
   5.8708000e-03
   7.6517000e-03
   7.1211000e-03
   7.1883000e-03
   6.0758000e-03
   8.2080000e-03
   5.2314000e-03
   6.5192000e-03
   6.4611000e-03
   1.1886000e-02
   5.7792000e-03
   6.3863000e-03
   5.5992000e-03
   6.8281000e-03
   6.5326000e-03
   6.7045000e-03
   7.2154000e-03
   4.7164000e-03
   5.6809000e-03
   6.3294000e-03
   6.6162000e-03
   5.4913000e-03
   5.2597000e-03
   6.1321000e-03
   6.4519000e-03
   6.8753000e-03
   6.9317000e-03
   6.7747000e-03
   5.3318000e-03
   5.9127000e-03
   6.8972000e-03
   5.9016000e-03
   1.0302000e-02
   7.3941000e-03
   5.6701000e-03
   5.7207000e-03
   5.0759000e-03
   7.3952000e-03
   6.5746000e-03
   5.9123000e-03
   5.6382000e-03
   4.9539000e-03
   6.3005000e-03
   6.3699000e-03
   5.4830000e-03
   6.0583000e-03
   6.2333000e-03
   5.1254000e-03
   5.3006000e-03
   5.7325000e-03
   7.4122000e-03
   7.6429000e-03
   5.1695000e-03
   5.4680000e-03
   7.0494000e-03
   7.1168000e-03
   6.1416000e-03
   6.7418000e-03
   5.7893000e-03
   4.7413000e-03
   7.9851000e-03
   6.8562000e-03
   5.9317000e-03
   5.9476000e-03
   6.3304000e-03
   5.5926000e-03
   5.5301000e-03
   6.5299000e-03
   6.9594000e-03
   6.2472000e-03
   5.8279000e-03
   4.9826000e-03
   5.4220000e-03
   5.6820000e-03
   5.3832000e-03
   7.0290000e-03
   6.0537000e-03
   4.7791000e-03
   5.4421000e-03
   5.6410000e-03
   7.1997000e-03
   6.6526000e-03
   7.7423000e-03
   6.2533000e-03
   5.8299000e-03
   5.8319000e-03
   6.8660000e-03
   5.5560000e-03
   6.3050000e-03
   5.6019000e-03
   5.0737000e-03
   6.2533000e-03
   5.2941000e-03
   7.0600000e-03
   6.6023000e-03
   5.8823000e-03
   5.5418000e-03
   5.9179000e-03
   6.5276000e-03
   6.9943000e-03
   5.6633000e-03
   7.1567000e-03
   6.1991000e-03
   6.6215000e-03
   7.4635000e-03
   5.5982000e-03
   6.2568000e-03
   5.8432000e-03
   4.6757000e-03
   6.6044000e-03
   5.6475000e-03
   5.1196000e-03
   7.5697000e-03
   6.1571000e-03
   5.2938000e-03
   5.9918000e-03
   6.1582000e-03
   6.2117000e-03
   7.6598000e-03
   5.2045000e-03
   6.1974000e-03
   5.8704000e-03
   6.9238000e-03
   8.8650000e-03
   5.4349000e-03
   7.8232000e-03
   5.3576000e-03
   8.8225000e-03
   5.8588000e-03
   5.0596000e-03
   6.8918000e-03
   6.3917000e-03
   5.7814000e-03
   6.1359000e-03
   7.9729000e-03
   8.4831000e-03
   5.8609000e-03
   6.1680000e-03
   6.4472000e-03
   5.8392000e-03
   6.4165000e-03
   5.7263000e-03
   5.3644000e-03
   5.0008000e-03
   6.6928000e-03
   7.3740000e-03
   6.2361000e-03
   6.1125000e-03
   4.7265000e-03
   5.2882000e-03
   6.0457000e-03
   7.4200000e-03
   7.3563000e-03
   6.4111000e-03
   5.8494000e-03
   5.5180000e-03
   5.1793000e-03
   6.6484000e-03
   6.6597000e-03
   6.3269000e-03
   6.1851000e-03
   5.8206000e-03
   6.6511000e-03
   5.2823000e-03
   5.7930000e-03
   7.3321000e-03
   6.1550000e-03
   6.2700000e-03
   8.9515000e-03
   6.2077000e-03
   5.8163000e-03
   7.0192000e-03
   6.6776000e-03
   5.9227000e-03
   7.5018000e-03
   5.8700000e-03
   5.3004000e-03
   5.2197000e-03
   8.5938000e-03
   5.1983000e-03
   5.4136000e-03
   6.1434000e-03
   8.7816000e-03
   5.6617000e-03
   9.5832000e-03
   7.1219000e-03
   6.4360000e-03
   5.8691000e-03
   6.3132000e-03
   5.2198000e-03
   6.9832000e-03
   7.0827000e-03
   8.1344000e-03
   5.7978000e-03
   7.0217000e-03
   6.4585000e-03
   5.9017000e-03
   5.4394000e-03
   6.2347000e-03
   6.6512000e-03
   6.0151000e-03
   6.0523000e-03
   5.5950000e-03
   6.1100000e-03
   6.4881000e-03
   5.2539000e-03
   5.8753000e-03
   5.2276000e-03
   6.2681000e-03
   6.3380000e-03
   4.7455000e-03
   6.8625000e-03
   7.0312000e-03
   5.8367000e-03
   6.9052000e-03
   5.8762000e-03
   9.1620000e-03
   6.6651000e-03
   6.0268000e-03
   7.4294000e-03
   7.1735000e-03
   6.6272000e-03
   5.5119000e-03
   6.2574000e-03
   4.7438000e-03
   7.3992000e-03
   6.1763000e-03
   5.8398000e-03
   5.4887000e-03
   6.2468000e-03
   4.5847000e-03
   5.1154000e-03
   6.4620000e-03
   6.0333000e-03
   5.2945000e-03
   6.5618000e-03
   5.2345000e-03
   5.7565000e-03
   6.3648000e-03
   4.4532000e-03
   7.2891000e-03
   5.7863000e-03
   7.7812000e-03
   9.2329000e-03
   6.2333000e-03
   5.0806000e-03
   6.2538000e-03
   6.4207000e-03
   4.7249000e-03
   6.3927000e-03
   5.3952000e-03
   6.2621000e-03
   6.2032000e-03
   6.7473000e-03
   7.6336000e-03
   5.8181000e-03
   6.1823000e-03
   5.7618000e-03
   6.5694000e-03
   6.4603000e-03
   5.3212000e-03
   7.2263000e-03
   5.7772000e-03
   5.0559000e-03
   6.2240000e-03
   6.3276000e-03
   7.4704000e-03
   5.6164000e-03
   6.7427000e-03
   6.8352000e-03
   6.1234000e-03
   8.1813000e-03
   6.7207000e-03
   6.1813000e-03
   6.7217000e-03
   6.7247000e-03
   5.0043000e-03
   6.8384000e-03
   5.5043000e-03
   4.9198000e-03
   5.5506000e-03
   5.6898000e-03
   5.8137000e-03
   5.8709000e-03
   6.3371000e-03
   5.8152000e-03
   6.5264000e-03
   6.6688000e-03
   7.0401000e-03
   5.3805000e-03
   9.0073000e-03
   5.7822000e-03
   6.9574000e-03
   7.1212000e-03
   5.9108000e-03
   6.9033000e-03
   7.3556000e-03
   5.7976000e-03
   5.6703000e-03
   6.4402000e-03
   5.9384000e-03
   6.8973000e-03
   5.3694000e-03
   7.3119000e-03
   5.9835000e-03
   5.7370000e-03
   5.8160000e-03
   6.0603000e-03
   6.4154000e-03
   5.6777000e-03
   7.3699000e-03
   5.3236000e-03
   5.6519000e-03
   6.8188000e-03
   7.2450000e-03
   6.5796000e-03
   8.4549000e-03
   8.4915000e-03
   6.1021000e-03
   4.8936000e-03
   5.7763000e-03
   1.1823000e-02
   5.7937000e-03
   6.7493000e-03
   6.5810000e-03
   7.0125000e-03
   6.6374000e-03
   6.1051000e-03
   5.8395000e-03
   6.2026000e-03
   5.8184000e-03
   6.3818000e-03
   5.5638000e-03
   5.6887000e-03
   6.6984000e-03
   8.3247000e-03
   6.0499000e-03
   7.6813000e-03
   5.2415000e-03
   5.4127000e-03
   7.7036000e-03
   5.3854000e-03
   6.1332000e-03
   6.1239000e-03
   5.8789000e-03
   6.2132000e-03
   5.6454000e-03
   6.3126000e-03
   7.4563000e-03
   7.7993000e-03
   6.3898000e-03
   6.2629000e-03
   6.3628000e-03
   6.9844000e-03
   6.4866000e-03
   7.3578000e-03
   5.6251000e-03
   4.6824000e-03
   6.3531000e-03
   6.5739000e-03
   4.8571000e-03
   5.6148000e-03
   6.8220000e-03
   5.1107000e-03
   5.0526000e-03
   6.9760000e-03
   6.1453000e-03
   6.1417000e-03
   5.9470000e-03
   2.2728000e-02
   6.2882000e-03
   7.1747000e-03
   6.6006000e-03
   5.9966000e-03
   6.0536000e-03
   6.9998000e-03
   5.4793000e-03
   8.4154000e-03
   6.4109000e-03
   7.3389000e-03
   5.6977000e-03
   6.2387000e-03
   4.9488000e-03
   5.5283000e-03
   5.3314000e-03
   7.8458000e-03
   5.9223000e-03
   5.6109000e-03
   6.9448000e-03
   7.0625000e-03
   5.3376000e-03
   6.9210000e-03
   6.5639000e-03
   5.7613000e-03
   5.4978000e-03
   8.5495000e-03
   5.0351000e-03
   6.8726000e-03
   5.4608000e-03
   6.9912000e-03
   5.5079000e-03
   9.7285000e-03
   6.1941000e-03
   6.8723000e-03
   7.0540000e-03
   6.6580000e-03
   5.6681000e-03
   6.4410000e-03
   6.1174000e-03
   6.7239000e-03
   5.9270000e-03
   1.1144000e-02
   5.2496000e-03
   6.3325000e-03
   4.9715000e-03
   5.8433000e-03
   6.4695000e-03
   5.6722000e-03
   5.4466000e-03
   6.8707000e-03
   7.8305000e-03
   5.5434000e-03
   6.4677000e-03
   5.7194000e-03
   5.2772000e-03
   5.8723000e-03
   5.2645000e-03
   6.2777000e-03
   6.6107000e-03
   2.3107000e-02
   6.4780000e-03
   6.0204000e-03
   5.8417000e-03
   5.4394000e-03
   6.7963000e-03
   9.1272000e-03
   7.0874000e-03
   7.5691000e-03
   6.8533000e-03
   5.6510000e-03
   7.4100000e-03
   5.4673000e-03
   5.6665000e-03
   5.3318000e-03
   5.3559000e-03
   6.6937000e-03
   5.9033000e-03
   5.5200000e-03
   6.2192000e-03
   5.6580000e-03
   6.5230000e-03
   7.1028000e-03
   5.2176000e-03
   6.0851000e-03
   9.2830000e-03
   7.9088000e-03
   6.1187000e-03
   6.4334000e-03
   7.2848000e-03
   5.5837000e-03
   5.1051000e-03
   8.7158000e-03
   6.5554000e-03
   7.6288000e-03
   7.0381000e-03
   6.2222000e-03
   7.0065000e-03
   6.7963000e-03
   6.1381000e-03
   6.9625000e-03
   6.9029000e-03
   1.2709000e-02
   7.5166000e-03
   6.2392000e-03
   4.9563000e-03
   7.4899000e-03
   5.4054000e-03
   5.8469000e-03
   6.5826000e-03
   5.5897000e-03
   6.7633000e-03
   6.5589000e-03
   6.6366000e-03
   5.4236000e-03
   5.4424000e-03
   5.9646000e-03
   6.0321000e-03
   5.7725000e-03
   5.7563000e-03
   7.0382000e-03
   6.4047000e-03
   8.7540000e-03
   7.0620000e-03
   7.4602000e-03
   5.7776000e-03
   6.6774000e-03
   5.4959000e-03
   6.4235000e-03
   5.6422000e-03
   5.3762000e-03
   5.5451000e-03
   6.8436000e-03
   6.3988000e-03
   5.4947000e-03
   6.3783000e-03
   1.2143000e-02
   6.0392000e-03
   6.8635000e-03
   4.9037000e-03
   5.2476000e-03
   5.3591000e-03
   5.5861000e-03
   6.7829000e-03
   5.4270000e-03
   5.8280000e-03
   5.5156000e-03
   6.4623000e-03
   5.4123000e-03
   6.4696000e-03
   6.7972000e-03
   5.7082000e-03
   6.2549000e-03
   7.4860000e-03
   4.7442000e-03
   5.7200000e-03
   5.9725000e-03
   6.2249000e-03
   5.0404000e-03
   6.6901000e-03
   6.2742000e-03
   7.2135000e-03
   6.7684000e-03
   5.3536000e-03
   5.1704000e-03
   7.4027000e-03
   6.4965000e-03
   4.9797000e-03
   5.9988000e-03
   5.4274000e-03
   5.8094000e-03
   5.9829000e-03
   6.3533000e-03
   6.4553000e-03
   5.0594000e-03
   5.9487000e-03
   5.9924000e-03
   6.1512000e-03
   5.9153000e-03
   5.2241000e-03
   6.6175000e-03
   6.5000000e-03
   5.2030000e-03
   5.7389000e-03
   7.0873000e-03
   7.2448000e-03
   5.6572000e-03
   8.2443000e-03
   5.8170000e-03
   5.4477000e-03
   6.4608000e-03
   5.8678000e-03
   5.1217000e-03
   7.3429000e-03
   7.1511000e-03
   5.3119000e-03
   6.1553000e-03
   6.5391000e-03
   6.9142000e-03
   6.8721000e-03
   5.5381000e-03
   8.0934000e-03
   7.3139000e-03
   6.1713000e-03
   7.0202000e-03
   6.3475000e-03
   6.0847000e-03
   7.1881000e-03
   6.9358000e-03
   4.7162000e-03
   9.3442000e-03
   5.9514000e-03
   7.2791000e-03
   5.7617000e-03
   5.1278000e-03
   5.9400000e-03
   5.4843000e-03
   6.3637000e-03
   4.9057000e-03
   5.1091000e-03
   6.3415000e-03
   5.7645000e-03
   5.3822000e-03
   6.3587000e-03
   5.7161000e-03
   5.2845000e-03
   5.9579000e-03
   5.9315000e-03
   6.1000000e-03
   5.4250000e-03
   7.3058000e-03
   5.2436000e-03
   7.3200000e-03
   6.2569000e-03
   6.5217000e-03
   6.0464000e-03
   9.3013000e-03
   5.4486000e-03
   5.7666000e-03
   7.2997000e-03
   5.9148000e-03
   5.7615000e-03
   6.0710000e-03
   5.7891000e-03
   6.1095000e-03
   6.7651000e-03
   6.3104000e-03
   5.6004000e-03
   7.2915000e-03
   6.1104000e-03
   6.0958000e-03
   5.7379000e-03
   5.6907000e-03
   5.7455000e-03
   5.2757000e-03
   6.3056000e-03
   6.4195000e-03
   6.2879000e-03
   5.9399000e-03
   5.9251000e-03
   5.8269000e-03
   5.6658000e-03
   6.0005000e-03
   6.0498000e-03
   5.4157000e-03
   5.3403000e-03
   7.8490000e-03
   5.8007000e-03
   5.7305000e-03
   9.8578000e-03
   5.6711000e-03
   7.0790000e-03
   6.7080000e-03
   6.5970000e-03
   6.0019000e-03
   6.5066000e-03
   8.3391000e-03
   5.4953000e-03
   6.7200000e-03
   7.4040000e-03
   6.2890000e-03
   5.1489000e-03
   6.2233000e-03
   6.0016000e-03
   6.0159000e-03
   5.8332000e-03
   5.7622000e-03
   5.5854000e-03
   5.5617000e-03
   5.5128000e-03
   5.3795000e-03
   6.9518000e-03
   5.6512000e-03
   5.0446000e-03
   6.5493000e-03
   5.6651000e-03
   7.7393000e-03
   6.9427000e-03
   5.3438000e-03
   9.1271000e-03
   6.4854000e-03
   7.7672000e-03
   2.5425000e-02
   5.7257000e-03
   6.8969000e-03
   6.0705000e-03
   5.5797000e-03
   6.5065000e-03
   7.1327000e-03
   5.4002000e-03
   5.4831000e-03
   6.1421000e-03
   6.3102000e-03
   5.8064000e-03
   6.0189000e-03
   5.6651000e-03
   6.7746000e-03
   5.8376000e-03
   7.4162000e-03
   5.9008000e-03
   5.6181000e-03
   5.9187000e-03
   7.5016000e-03
   5.2861000e-03
   5.7294000e-03
   6.1222000e-03
   6.3391000e-03
   5.3647000e-03
   6.7831000e-03
   5.5096000e-03
   5.4647000e-03
   6.2952000e-03
   6.2539000e-03
   5.4546000e-03
   8.2233000e-03
   6.1931000e-03
   5.3501000e-03
   6.8957000e-03
   6.5751000e-03
   7.2314000e-03
   7.0591000e-03
   5.9504000e-03
   6.1303000e-03
   5.9844000e-03
   9.2664000e-03
   6.3136000e-03
   5.6041000e-03
   5.8851000e-03
   6.0985000e-03
   5.6050000e-03
   7.1532000e-03
   5.5974000e-03
   7.6013000e-03
   4.7598000e-03
   7.7836000e-03
   5.8019000e-03
   6.6087000e-03
   7.1661000e-03
   5.8720000e-03
   6.7525000e-03
   5.6903000e-03
   6.8777000e-03
   6.5880000e-03
   6.1802000e-03
   6.6042000e-03
   6.4858000e-03
   5.2985000e-03
   7.1500000e-03
   6.8368000e-03
   6.4240000e-03
   6.9962000e-03
   6.9205000e-03
   7.6673000e-03
   6.4426000e-03
   7.0547000e-03
   5.6171000e-03
   5.1394000e-03
   6.8219000e-03
   6.5911000e-03
   6.1574000e-03
   7.5860000e-03
   5.4823000e-03
   9.0643000e-03
   6.3225000e-03
   5.3078000e-03
   5.0150000e-03
   6.0931000e-03
   8.8970000e-03
   6.8353000e-03
   5.1059000e-03
   9.4259000e-03
   8.4902000e-03
   5.8690000e-03
   6.4482000e-03
   4.9499000e-03
   5.4677000e-03
   5.4101000e-03
   5.3032000e-03
   7.1503000e-03
   7.5620000e-03
   7.1735000e-03
   6.6911000e-03
   8.4130000e-03
   5.0718000e-03
   5.9436000e-03
   6.8063000e-03
   5.6431000e-03
   6.6671000e-03
   6.1758000e-03
   8.6688000e-03
   5.3673000e-03
   5.7705000e-03
   6.0250000e-03
   6.9485000e-03
   6.5646000e-03
   6.3772000e-03
   6.3392000e-03
   7.1263000e-03
   5.7618000e-03
   8.2302000e-03
   5.2285000e-03
   7.2936000e-03
   5.0038000e-03
   7.2350000e-03
   6.7619000e-03
   7.4135000e-03
   5.2994000e-03
   5.4376000e-03
   5.1074000e-03
   5.1530000e-03
   5.8867000e-03
   5.7409000e-03
   5.7576000e-03
   7.0478000e-03
   6.0080000e-03
   6.2506000e-03
   5.5304000e-03
   6.1003000e-03
   6.2890000e-03
   5.9347000e-03
   6.3677000e-03
   6.4599000e-03
   6.1969000e-03
   5.0039000e-03
   7.2123000e-03
   6.7748000e-03
   6.3456000e-03
   5.5748000e-03
   6.3304000e-03
   5.8535000e-03
   5.7829000e-03
   5.9575000e-03
   8.8939000e-03
   9.2897000e-03
   6.0357000e-03
   6.8273000e-03
   5.7456000e-03
   6.8452000e-03
   6.0229000e-03
   5.7065000e-03
   6.5171000e-03
   5.2569000e-03
   5.1345000e-03
   7.7572000e-03
   7.0996000e-03
   5.7054000e-03
   6.4690000e-03
   5.0538000e-03
   6.3953000e-03
   8.0322000e-03
   6.5790000e-03
   7.1813000e-03
   6.5540000e-03
   5.6141000e-03
   5.1494000e-03
   6.7618000e-03
   6.0514000e-03
   5.3428000e-03
   5.6967000e-03
   7.1234000e-03
   6.6933000e-03
   7.1122000e-03
   5.2790000e-03
   5.9654000e-03
   9.0426000e-03
   5.0382000e-03
   8.6095000e-03
   1.2303000e-02
   5.0229000e-03
   6.3002000e-03
   5.7024000e-03
   6.4227000e-03
   5.5070000e-03
   5.3722000e-03
   8.8298000e-03
   5.4807000e-03
   6.0048000e-03
   6.1259000e-03
   6.1107000e-03
   5.6340000e-03
   5.4613000e-03
   6.2704000e-03
   5.5667000e-03
   5.0461000e-03
   7.3761000e-03
   6.6073000e-03
   6.2070000e-03
   7.1633000e-03
   5.5443000e-03
   6.9846000e-03
   5.6036000e-03
   6.6642000e-03
   5.8363000e-03
   5.2832000e-03
   6.4631000e-03
   6.4844000e-03
   2.5415000e-02
   6.4610000e-03
   6.7840000e-03
   2.2513000e-02
   5.6627000e-03
   6.4060000e-03
   5.5376000e-03
   9.0685000e-03
   5.4660000e-03
   6.5935000e-03
   7.0192000e-03
   6.2691000e-03
   7.2341000e-03
   6.3720000e-03
   4.7158000e-03
   6.6408000e-03
   6.0832000e-03
   7.8542000e-03
   5.7541000e-03
   5.4984000e-03
   5.8801000e-03
   6.4942000e-03
   7.1769000e-03
   5.6534000e-03
   8.0990000e-03
   6.6462000e-03
   6.3961000e-03
   7.1099000e-03
   7.7593000e-03
   5.9549000e-03
   5.7733000e-03
   5.0527000e-03
   7.0323000e-03
   5.5675000e-03
   1.0887000e-02
   9.1528000e-03
   6.1071000e-03
   5.6855000e-03
   6.4220000e-03
   6.2836000e-03
   5.9442000e-03
   7.5102000e-03
   5.5731000e-03
   6.6137000e-03
   1.2556000e-02
   5.3160000e-03
   7.6362000e-03
   7.9092000e-03
   5.6591000e-03
   6.6907000e-03
   5.2494000e-03
   6.4201000e-03
   5.1884000e-03
   6.5577000e-03
   5.2683000e-03
   5.1744000e-03
   5.6372000e-03
   6.5651000e-03
   6.3789000e-03
   5.7384000e-03
   6.3024000e-03
   6.2563000e-03
   6.8411000e-03
   5.9757000e-03
   6.4424000e-03
   7.0059000e-03
   4.9354000e-03
   6.4524000e-03
   6.7236000e-03
   5.9207000e-03
   5.6373000e-03
   5.3403000e-03
   5.3026000e-03
   5.4530000e-03
   5.6575000e-03
   6.9812000e-03
   7.6524000e-03
   7.2707000e-03
   6.4016000e-03
   6.1649000e-03
   7.3063000e-03
   6.9247000e-03
   6.4085000e-03
   5.0842000e-03
   6.6960000e-03
   7.0114000e-03
   6.5421000e-03
   8.1696000e-03
   6.7920000e-03
   6.0192000e-03
   7.2271000e-03
   7.3637000e-03
   5.9541000e-03
   6.7811000e-03
   6.1657000e-03
   9.8318000e-03
   5.4780000e-03
   5.9755000e-03
   6.5451000e-03
   5.2076000e-03
   7.1413000e-03
   6.5015000e-03
   4.9943000e-03
   5.0117000e-03
   6.5427000e-03
   6.1893000e-03
   6.1671000e-03
   7.0203000e-03
   7.8762000e-03
   6.7161000e-03
   6.7945000e-03
   6.3082000e-03
   7.2656000e-03
   6.7233000e-03
   7.7722000e-03
   5.6278000e-03
   4.8466000e-03
   8.2291000e-03
   6.6451000e-03
   5.1976000e-03
   6.0395000e-03
   5.9182000e-03
   6.4456000e-03
   7.7711000e-03
   6.3943000e-03
   5.6104000e-03
   5.8220000e-03
   6.6584000e-03
   5.4330000e-03
   6.2189000e-03
   5.0973000e-03
   9.1342000e-03
   6.0108000e-03
   5.6943000e-03
   6.2918000e-03
   5.2262000e-03
   8.0369000e-03
   6.6575000e-03
   5.7008000e-03
   5.3032000e-03
   5.8264000e-03
   6.2144000e-03
   5.2177000e-03
   8.0672000e-03
   6.7284000e-03
   5.9978000e-03
   5.7238000e-03
   7.4675000e-03
   5.1828000e-03
   5.9694000e-03
   5.3212000e-03
   5.1780000e-03
   6.9659000e-03
   2.4783000e-02
   5.8208000e-03
   6.0413000e-03
   6.4433000e-03
   8.9290000e-03
   9.1661000e-03
   6.0364000e-03
   6.7817000e-03
   5.7306000e-03
   5.4755000e-03
   5.7637000e-03
   5.1317000e-03
   7.4283000e-03
   5.9130000e-03
   5.4836000e-03
   6.4162000e-03
   4.8845000e-03
   6.1798000e-03
   5.9953000e-03
   6.5780000e-03
   5.4651000e-03
   8.3513000e-03
   5.6076000e-03
   6.1967000e-03
   5.5832000e-03
   6.4578000e-03
   4.9563000e-03
   6.4895000e-03
   6.7653000e-03
   6.8224000e-03
   5.5250000e-03
   6.6677000e-03
   6.3696000e-03
   6.4644000e-03
   6.1614000e-03
   6.4459000e-03
   5.5433000e-03
   5.6331000e-03
   5.9697000e-03
   6.2738000e-03
   6.7683000e-03
   6.0085000e-03
   5.7442000e-03
   6.4787000e-03
   5.0950000e-03
   6.1236000e-03
   5.8726000e-03
   5.5041000e-03
   5.0451000e-03
   7.0879000e-03
   5.6709000e-03
   1.0853000e-02
   8.1451000e-03
   6.7741000e-03
   5.0458000e-03
   5.6163000e-03
   6.4487000e-03
   5.2023000e-03
   7.3039000e-03
   6.6730000e-03
   6.1797000e-03
   6.9546000e-03
   8.1752000e-03
   6.1928000e-03
   6.1469000e-03
   5.3657000e-03
   5.2823000e-03
   6.4720000e-03
   6.7131000e-03
   8.6081000e-03
   5.5235000e-03
   4.8990000e-03
   6.7351000e-03
   8.7470000e-03
   5.7165000e-03
   8.9450000e-03
   7.3808000e-03
   6.5892000e-03
   5.8630000e-03
   7.0700000e-03
   7.0164000e-03
   4.7027000e-03
   8.1584000e-03
   5.8151000e-03
   5.8338000e-03
   6.1206000e-03
   6.2015000e-03
   7.2811000e-03
   9.7153000e-03
   5.0767000e-03
   1.1319000e-02
   6.1258000e-03
   5.7012000e-03
   6.4302000e-03
   7.9735000e-03
   1.3557000e-02
   6.0804000e-03
   6.1116000e-03
   6.0393000e-03
   5.7427000e-03
   6.9476000e-03
   6.5194000e-03
   5.8008000e-03
   5.7565000e-03
   5.7915000e-03
   7.2162000e-03
   6.1155000e-03
   7.4449000e-03
   6.7139000e-03
   6.4008000e-03
   5.4531000e-03
   5.2973000e-03
   1.1298000e-02
   7.6773000e-03
   7.3248000e-03
   5.3663000e-03
   5.8154000e-03
   8.6254000e-03
   6.3456000e-03
   6.4181000e-03
   8.2679000e-03
   9.3541000e-03
   6.8969000e-03
   6.6044000e-03
   6.7250000e-03
   5.3856000e-03
   6.1723000e-03
   5.1411000e-03
   6.1485000e-03
   5.9946000e-03
   6.1670000e-03
   5.3662000e-03
   5.9232000e-03
   7.3040000e-03
   5.5713000e-03
   5.8942000e-03
   5.7251000e-03
   6.2525000e-03
   6.1236000e-03
   5.9437000e-03
   5.5482000e-03
   6.3528000e-03
   5.5925000e-03
   5.4744000e-03
   6.7982000e-03
   7.3646000e-03
   5.5111000e-03
   6.9616000e-03
   6.0948000e-03
   6.5969000e-03
   6.8861000e-03
   5.8241000e-03
   7.6533000e-03
   7.7563000e-03
   9.5646000e-03
   5.5461000e-03
   5.8730000e-03
   5.7187000e-03
   5.8170000e-03
   5.9270000e-03
   5.8421000e-03
   6.7309000e-03
   6.4113000e-03
   9.3474000e-03
   5.9580000e-03
   8.3305000e-03
   6.3199000e-03
   6.2418000e-03
   6.2725000e-03
   7.3876000e-03
   6.3237000e-03
   6.8556000e-03
   6.0073000e-03
   6.7627000e-03
   7.0113000e-03
   6.7912000e-03
   6.3482000e-03
   6.0517000e-03
   6.5109000e-03
   6.8878000e-03
   6.6934000e-03
   5.3184000e-03
   5.6903000e-03
   4.7424000e-03
   5.5868000e-03
   7.0319000e-03
   5.0755000e-03
   7.0522000e-03
   6.7035000e-03
   5.9786000e-03
   6.2180000e-03
   7.3699000e-03
   6.6229000e-03
   6.2996000e-03
   5.1359000e-03
   5.3802000e-03
   7.1998000e-03
   5.7825000e-03
   5.5294000e-03
   5.4683000e-03
   5.7972000e-03
   6.7807000e-03
   5.4042000e-03
   5.5120000e-03
   7.8994000e-03
   6.2415000e-03
   5.4740000e-03
   6.6812000e-03
   6.2047000e-03
   6.2575000e-03
   5.8488000e-03
   4.5687000e-03
   6.9848000e-03
   6.2771000e-03
   8.3496000e-03
   6.0642000e-03
   6.3429000e-03
   9.0806000e-03
   5.5160000e-03
   4.8631000e-03
   9.0442000e-03
   5.2761000e-03
   6.3061000e-03
   7.0039000e-03
   6.2714000e-03
   5.8228000e-03
   7.1659000e-03
   9.2071000e-03
   5.9549000e-03
   4.8028000e-03
   6.7623000e-03
   6.0294000e-03
   6.6808000e-03
   6.3776000e-03
   6.4893000e-03
   6.1342000e-03
   7.8511000e-03
   6.1161000e-03
   7.2952000e-03
   6.6631000e-03
   5.0860000e-03
   6.4256000e-03
   6.1134000e-03
   6.4276000e-03
   5.1352000e-03
   5.6442000e-03
   5.3734000e-03
   4.9460000e-03
   4.7392000e-03
   5.9460000e-03
   6.5628000e-03
   6.0878000e-03
   6.2605000e-03
   6.0754000e-03
   5.6924000e-03
   5.6783000e-03
   6.0659000e-03
   6.5795000e-03
   6.4552000e-03
   5.1531000e-03
   5.1509000e-03
   7.2789000e-03
   5.7797000e-03
   5.6835000e-03
   5.7988000e-03
   7.2911000e-03
   6.3782000e-03
   8.3830000e-03
   7.3916000e-03
   6.0624000e-03
   5.5627000e-03
   8.8738000e-03
   6.2372000e-03
   5.3134000e-03
   6.7541000e-03
   6.0925000e-03
   6.6900000e-03
   5.5848000e-03
   6.0617000e-03
   6.0655000e-03
   4.3668000e-03
   5.7381000e-03
   5.1765000e-03
   5.6265000e-03
   5.9359000e-03
   6.2866000e-03
   5.2781000e-03
   5.6954000e-03
   5.6579000e-03
   5.3198000e-03
   6.3714000e-03
   5.5874000e-03
   6.0210000e-03
   5.9786000e-03
   8.1135000e-03
   5.2865000e-03
   1.1266000e-02
   6.5463000e-03
   5.4847000e-03
   5.5316000e-03
   5.4664000e-03
   7.5115000e-03
   5.9757000e-03
   2.2625000e-02
   5.7408000e-03
   6.4256000e-03
   6.2407000e-03
   6.6934000e-03
   7.3722000e-03
   8.0056000e-03
   6.6985000e-03
   5.6636000e-03
   5.2555000e-03
   5.5373000e-03
   5.9871000e-03
   6.8581000e-03
   6.8655000e-03
   6.5090000e-03
   5.8858000e-03
   7.2461000e-03
   5.7289000e-03
   6.0029000e-03
   6.9217000e-03
   5.1830000e-03
   6.7958000e-03
   6.8898000e-03
   7.9074000e-03
   8.4397000e-03
   6.4543000e-03
   8.5477000e-03
   5.9828000e-03
   5.4025000e-03
   6.5468000e-03
   5.0842000e-03
   8.8145000e-03
   6.1791000e-03
   5.1354000e-03
   5.8090000e-03
   5.4421000e-03
   7.3091000e-03
   5.5198000e-03
   6.2481000e-03
   6.0161000e-03
   5.4707000e-03
   8.3166000e-03
   5.1791000e-03
   6.5717000e-03
   6.1714000e-03
   5.9515000e-03
   7.4429000e-03
   7.9271000e-03
   7.2163000e-03
   5.3352000e-03
   6.8496000e-03
   6.5645000e-03
   5.6735000e-03
   7.6997000e-03
   6.2124000e-03
   6.5966000e-03
   7.2385000e-03
   5.8838000e-03
   6.1080000e-03
   6.4398000e-03
   5.8219000e-03
   5.1419000e-03
   5.7539000e-03
   6.2310000e-03
   7.7660000e-03
   7.0054000e-03
   5.9178000e-03
   5.9685000e-03
   5.5833000e-03
   5.7371000e-03
   5.8393000e-03
   5.4748000e-03
   6.5161000e-03
   7.3944000e-03
   5.9792000e-03
   5.9508000e-03
   5.2735000e-03
   8.5811000e-03
   7.9690000e-03
   1.6106000e-02
   7.0477000e-03
   7.1392000e-03
   7.9923000e-03
   8.8010000e-03
   6.0328000e-03
   6.6930000e-03
   6.1283000e-03
   5.8680000e-03
   6.2734000e-03
   5.6115000e-03
   5.3160000e-03
   5.5513000e-03
   7.4245000e-03
   5.8152000e-03
   7.0187000e-03
   4.7349000e-03
   5.1957000e-03
   5.5653000e-03
   5.9387000e-03
   6.8428000e-03
   5.7131000e-03
   6.8341000e-03
   6.4439000e-03
   4.8620000e-03
   6.1616000e-03
   7.5037000e-03
   5.7058000e-03
   6.7167000e-03
   5.9595000e-03
   5.2284000e-03
   8.1706000e-03
   5.1119000e-03
   6.7467000e-03
   8.0207000e-03
   7.2507000e-03
   5.9415000e-03
   7.5850000e-03
   5.6556000e-03
   5.8770000e-03
   8.0862000e-03
   5.9966000e-03
   8.4102000e-03
   7.3452000e-03
   6.1483000e-03
   6.1953000e-03
   6.2553000e-03
   6.8006000e-03
   5.9654000e-03
   6.5189000e-03
   6.0664000e-03
   5.3287000e-03
   6.7815000e-03
   6.8725000e-03
   5.7610000e-03
   7.1820000e-03
   5.8666000e-03
   6.6595000e-03
   1.2478000e-02
   6.0879000e-03
   6.7838000e-03
   6.6445000e-03
   5.5702000e-03
   5.9700000e-03
   9.7655000e-03
   5.6050000e-03
   6.6718000e-03
   6.3106000e-03
   5.3891000e-03
   4.6740000e-03
   5.7228000e-03
   6.2344000e-03
   7.2930000e-03
   5.8420000e-03
   5.7065000e-03
   7.2600000e-03
   5.8069000e-03
   6.2138000e-03
   7.8531000e-03
   5.4019000e-03
   5.7805000e-03
   6.7677000e-03
   6.8166000e-03
   5.3095000e-03
   7.1367000e-03
   5.8856000e-03
   6.4743000e-03
   5.6558000e-03
   6.3392000e-03
   8.6089000e-03
   6.0930000e-03
   6.0342000e-03
   6.0753000e-03
   6.7179000e-03
   5.8062000e-03
   5.8980000e-03
   8.5192000e-03
   5.6524000e-03
   5.7746000e-03
   6.8336000e-03
   5.3455000e-03
   5.7528000e-03
   6.6881000e-03
   5.0390000e-03
   5.2861000e-03
   7.1291000e-03
   6.0232000e-03
   6.3972000e-03
   5.5580000e-03
   5.1935000e-03
   5.4393000e-03
   7.3697000e-03
   5.8704000e-03
   5.6151000e-03
   6.7040000e-03
   6.5437000e-03
   6.2170000e-03
   5.4516000e-03
   6.1759000e-03
   6.6006000e-03
   6.7030000e-03
   6.5136000e-03
   5.7677000e-03
   4.4827000e-03
   6.8027000e-03
   1.0824000e-02
   6.4240000e-03
   5.6789000e-03
   5.4479000e-03
   5.5151000e-03
   5.7172000e-03
   5.2973000e-03
   5.1147000e-03
   7.7541000e-03
   6.3788000e-03
   5.0181000e-03
   6.9574000e-03
   5.3085000e-03
   5.5903000e-03
   5.5964000e-03
   6.7183000e-03
   6.1663000e-03
   6.3008000e-03
   7.0686000e-03
   7.0725000e-03
   6.1806000e-03
   6.7360000e-03
   6.4706000e-03
   5.1668000e-03
   6.4567000e-03
   6.6456000e-03
   7.1054000e-03
   4.7456000e-03
   5.7080000e-03
   5.4340000e-03
   5.2758000e-03
   5.7877000e-03
   6.5608000e-03
   6.5809000e-03
   6.0157000e-03
   6.6204000e-03
   5.4422000e-03
   6.9045000e-03
   7.1211000e-03
   5.9481000e-03
   5.9274000e-03
   5.0981000e-03
   5.4781000e-03
   6.1176000e-03
   6.0617000e-03
   6.9845000e-03
   7.1399000e-03
   6.2225000e-03
   7.8909000e-03
   5.8616000e-03
   7.1319000e-03
   5.5003000e-03
   6.4005000e-03
   7.3012000e-03
   4.9914000e-03
   6.8009000e-03
   6.0115000e-03
   6.8748000e-03
   6.8080000e-03
   6.8060000e-03
   6.0473000e-03
   5.8101000e-03
   5.6429000e-03
   6.0673000e-03
   7.1604000e-03
   4.8620000e-03
   6.5063000e-03
   5.0519000e-03
   7.2156000e-03
   2.2456000e-02
   5.6586000e-03
   7.0483000e-03
   8.5983000e-03
   7.4024000e-03
   6.5155000e-03
   8.0090000e-03
   6.6379000e-03
   4.8338000e-03
   5.5720000e-03
   7.0387000e-03
   7.9141000e-03
   7.5715000e-03
   6.4624000e-03
   5.4547000e-03
   6.2181000e-03
   6.4030000e-03
   5.9127000e-03
   5.4365000e-03
   5.1235000e-03
   5.2319000e-03
   6.1054000e-03
   8.7365000e-03
   5.7728000e-03
   7.0280000e-03
   6.4252000e-03
   4.4936000e-03
   9.2889000e-03
   8.0524000e-03
   6.9162000e-03
   6.5491000e-03
   5.3483000e-03
   5.8246000e-03
   6.2411000e-03
   5.4209000e-03
   5.7769000e-03
   5.9500000e-03
   6.4820000e-03
   5.5302000e-03
   6.1525000e-03
   6.3666000e-03
   5.6891000e-03
   6.4788000e-03
   6.5808000e-03
   5.3226000e-03
   5.5646000e-03
   6.1232000e-03
   5.9139000e-03
   5.9282000e-03
   6.1246000e-03
   5.4552000e-03
   5.0676000e-03
   5.9421000e-03
   5.6917000e-03
   5.2938000e-03
   6.3263000e-03
   4.9536000e-03
   7.3586000e-03
   5.8877000e-03
   5.8151000e-03
   6.1831000e-03
   5.5817000e-03
   5.9132000e-03
   5.8864000e-03
   8.4553000e-03
   5.8095000e-03
   6.0187000e-03
   5.8620000e-03
   6.1817000e-03
   5.7668000e-03
   5.2793000e-03
   5.6274000e-03
   6.8030000e-03
   6.1770000e-03
   6.1342000e-03
   5.3238000e-03
   7.2315000e-03
   8.0607000e-03
   6.2383000e-03
   6.4592000e-03
   8.2262000e-03
   5.5727000e-03
   5.6430000e-03
   5.6407000e-03
   7.0560000e-03
   5.3103000e-03
   6.4569000e-03
   6.8760000e-03
   6.3575000e-03
   6.6491000e-03
   6.6335000e-03
   7.3186000e-03
   6.0149000e-03
   5.5578000e-03
   5.4669000e-03
   6.5059000e-03
   6.0937000e-03
   6.0846000e-03
   5.8590000e-03
   6.3208000e-03
   7.2838000e-03
   6.8126000e-03
   6.8291000e-03
   4.5899000e-03
   5.8077000e-03
   5.4710000e-03
   5.1225000e-03
   5.7793000e-03
   5.3692000e-03
   6.1305000e-03
   8.4746000e-03
   5.4146000e-03
   7.0348000e-03
   5.1305000e-03
   6.2555000e-03
   7.5395000e-03
   6.6394000e-03
   5.5042000e-03
   5.6955000e-03
   8.2781000e-03
   8.2264000e-03
   8.7274000e-03
   6.6068000e-03
   9.1101000e-03
   6.6360000e-03
   6.3487000e-03
   6.7880000e-03
   6.5191000e-03
   5.3298000e-03
   5.0408000e-03
   6.2400000e-03
   6.0011000e-03
   4.8694000e-03
   5.2194000e-03
   6.5336000e-03
   5.8524000e-03
   5.4497000e-03
   8.3127000e-03
   5.8138000e-03
   6.5115000e-03
   5.8236000e-03
   6.1840000e-03
   7.3532000e-03
   5.4650000e-03
   4.5982000e-03
   5.4719000e-03
   6.4188000e-03
   7.1510000e-03
   5.0481000e-03
   5.8677000e-03
   6.8460000e-03
   6.0304000e-03
   5.9031000e-03
   5.7274000e-03
   5.4742000e-03
   5.1331000e-03
   7.3317000e-03
   7.8928000e-03
   7.3794000e-03
   6.8499000e-03
   5.1623000e-03
   5.3162000e-03
   5.7744000e-03
   5.7269000e-03
   6.2490000e-03
   5.6943000e-03
   6.3142000e-03
   7.2200000e-03
   6.1132000e-03
   6.1696000e-03
   7.7915000e-03
   5.8797000e-03
   5.7674000e-03
   6.1191000e-03
   5.2483000e-03
   7.5445000e-03
   7.2747000e-03
   6.3861000e-03
   5.6454000e-03
   5.7285000e-03
   5.9859000e-03
   7.3753000e-03
   6.9191000e-03
   9.5643000e-03
   6.2309000e-03
   6.8035000e-03
   6.7955000e-03
   4.9033000e-03
   5.9969000e-03
   7.2089000e-03
   7.2534000e-03
   7.0027000e-03
   5.5143000e-03
   6.1857000e-03
   7.3516000e-03
   6.3429000e-03
   8.9657000e-03
   6.5729000e-03
   5.4103000e-03
   5.6844000e-03
   6.0929000e-03
   5.7525000e-03
   7.3290000e-03
   6.7385000e-03
   7.1536000e-03
   5.9173000e-03
   7.1168000e-03
   6.5758000e-03
   6.4440000e-03
   8.0325000e-03
   6.3768000e-03
   6.4488000e-03
   6.0804000e-03
   6.0337000e-03
   7.4290000e-03
   6.0975000e-03
   8.3035000e-03
   6.1976000e-03
   6.3254000e-03
   7.1523000e-03
   4.6379000e-03
   7.7868000e-03
   5.8923000e-03
   7.2219000e-03
   7.2942000e-03
   5.1109000e-03
   6.8686000e-03
   6.0574000e-03
   8.0232000e-03
   5.5102000e-03
   5.3995000e-03
   5.9168000e-03
   6.2237000e-03
   6.0368000e-03
   6.6429000e-03
   5.8171000e-03
   5.2685000e-03
   6.7515000e-03
   7.8001000e-03
   6.4840000e-03
   5.7922000e-03
   6.0284000e-03
   6.4440000e-03
   6.2889000e-03
   6.6928000e-03
   3.4084000e-02
   5.1053000e-03
   5.1384000e-03
   7.5431000e-03
   6.4265000e-03
   6.0080000e-03
   7.1337000e-03
   5.6337000e-03
   1.1502000e-02
   5.5085000e-03
   5.7967000e-03
   5.6301000e-03
   5.8851000e-03
   6.8850000e-03
   6.4963000e-03
   6.1971000e-03
   4.7470000e-03
   5.6044000e-03
   7.4564000e-03
   5.3966000e-03
   6.0428000e-03
   2.4864000e-02
   6.4239000e-03
   6.3352000e-03
   5.2970000e-03
   5.8538000e-03
   5.5194000e-03
   6.0676000e-03
   5.4725000e-03
   6.5474000e-03
   7.5280000e-03
   6.8761000e-03
   6.1240000e-03
   5.4275000e-03
   7.7780000e-03
   7.1377000e-03
   5.3595000e-03
   5.6824000e-03
   7.5266000e-03
   5.1462000e-03
   5.1204000e-03
   5.9866000e-03
   8.0522000e-03
   6.8348000e-03
   5.8368000e-03
   6.5064000e-03
   5.3693000e-03
   5.5370000e-03
   6.0197000e-03
   5.4236000e-03
   7.4843000e-03
   7.4848000e-03
   7.2910000e-03
   6.1619000e-03
   7.4134000e-03
   6.2826000e-03
   5.8940000e-03
   8.0294000e-03
   6.1846000e-03
   5.5237000e-03
   5.8201000e-03
   5.2428000e-03
   8.2070000e-03
   6.5348000e-03
   9.2815000e-03
   7.1900000e-03
   5.9576000e-03
   7.2530000e-03
   5.5067000e-03
   6.5176000e-03
   9.0690000e-03
   6.2283000e-03
   6.3691000e-03
   6.3306000e-03
   7.8346000e-03
   6.3050000e-03
   6.5106000e-03
   7.4181000e-03
   6.6026000e-03
   6.2723000e-03
   6.1620000e-03
   5.0869000e-03
   5.3086000e-03
   1.1726000e-02
   5.5597000e-03
   1.7337000e-02
   6.9064000e-03
   5.2418000e-03
   5.0131000e-03
   5.0816000e-03
   6.8648000e-03
   6.5703000e-03
   7.0053000e-03
   6.1669000e-03
   6.2811000e-03
   1.1341000e-02
   5.9549000e-03
   6.6176000e-03
   5.7494000e-03
   5.7266000e-03
   8.0133000e-03
   1.0141000e-02
   5.7456000e-03
   5.9144000e-03
   5.5142000e-03
   7.4794000e-03
   2.2384000e-02
   5.7677000e-03
   6.9363000e-03
   6.2912000e-03
   5.9769000e-03
   7.3533000e-03
   5.4147000e-03
   6.1647000e-03
   7.3056000e-03
   6.2723000e-03
   6.2954000e-03
   6.0146000e-03
   8.8862000e-03
   7.9354000e-03
   5.7544000e-03
   7.0262000e-03
   7.6531000e-03
   7.8000000e-03
   5.3809000e-03
   9.0948000e-03
   5.3425000e-03
   6.6299000e-03
   5.8968000e-03
   6.5680000e-03
   6.5147000e-03
   5.0535000e-03
   6.6635000e-03
   5.6769000e-03
   5.7169000e-03
   5.6450000e-03
   5.4838000e-03
   5.3318000e-03
   6.9372000e-03
   5.6314000e-03
   5.9922000e-03
   7.0165000e-03
   5.4182000e-03
   6.3239000e-03
   7.6003000e-03
   8.3590000e-03
   7.2230000e-03
   5.1929000e-03
   1.0923000e-02
   8.2575000e-03
   5.9462000e-03
   6.9465000e-03
   6.2506000e-03
   5.9258000e-03
   5.3553000e-03
   4.8443000e-03
   7.6050000e-03
   7.2298000e-03
   5.6847000e-03
   4.7286000e-03
   6.7747000e-03
   8.2097000e-03
   6.2352000e-03
   6.4920000e-03
   6.3147000e-03
   6.2312000e-03
   5.8539000e-03
   5.1605000e-03
   6.8103000e-03
   5.4996000e-03
   8.0350000e-03
   6.8094000e-03
   5.2564000e-03
   5.4139000e-03
   5.8975000e-03
   5.7552000e-03
   6.0519000e-03
   6.0370000e-03
   1.1238000e-02
   6.4843000e-03
   5.8774000e-03
   6.3497000e-03
   6.9016000e-03
   6.0846000e-03
   6.4252000e-03
   4.6351000e-03
   7.6424000e-03
   5.9659000e-03
   6.0937000e-03
   6.5363000e-03
   8.4997000e-03
   6.0563000e-03
   6.6716000e-03
   5.5517000e-03
   6.7112000e-03
   2.6033000e-02
   6.8299000e-03
   6.5071000e-03
   7.7725000e-03
   5.8413000e-03
   6.8309000e-03
   8.0737000e-03
   5.6158000e-03
   7.8059000e-03
   6.5171000e-03
   5.8785000e-03
   6.9415000e-03
   6.3672000e-03
   5.5138000e-03
   5.7699000e-03
   6.7412000e-03
   5.4218000e-03
   5.2791000e-03
   7.6859000e-03
   7.8891000e-03
   6.0416000e-03
   6.1310000e-03
   5.3216000e-03
   8.0960000e-03
   6.7822000e-03
   5.9714000e-03
   6.7620000e-03
   6.6224000e-03
   5.8366000e-03
   6.3893000e-03
   5.7514000e-03
   6.0651000e-03
   6.6896000e-03
   6.3290000e-03
   7.8688000e-03
   6.9074000e-03
   5.1272000e-03
   6.4074000e-03
   6.7418000e-03
   5.0792000e-03
   5.3400000e-03
   6.3146000e-03
   6.7337000e-03
   4.9949000e-03
   6.7159000e-03
   8.0165000e-03
   7.0141000e-03
   6.5443000e-03
   6.7421000e-03
   7.4444000e-03
   5.7827000e-03
   6.8169000e-03
   6.1049000e-03
   4.9363000e-03
   6.5239000e-03
   7.7975000e-03
   5.8806000e-03
   5.4248000e-03
   5.7650000e-03
   6.9344000e-03
   5.1840000e-03
   5.4662000e-03
   6.8340000e-03
   7.1138000e-03
   6.8371000e-03
   5.8865000e-03
   6.3057000e-03
   6.1030000e-03
   6.1634000e-03
   5.4458000e-03
   6.0746000e-03
   5.4995000e-03
   6.0405000e-03
   5.5011000e-03
   5.7602000e-03
   5.6379000e-03
   5.2041000e-03
   5.3869000e-03
   7.5843000e-03
   6.7855000e-03
   5.8635000e-03
   7.0682000e-03
   4.6474000e-03
   6.1472000e-03
   6.3233000e-03
   5.1623000e-03
   9.9615000e-03
   6.2490000e-03
   5.6487000e-03
   5.3651000e-03
   5.7278000e-03
   5.3379000e-03
   4.7699000e-03
   5.5164000e-03
   4.7864000e-03
   5.5358000e-03
   6.2799000e-03
   6.5395000e-03
   4.8787000e-03
   7.0913000e-03
   6.6081000e-03
   6.5332000e-03
   6.5754000e-03
   6.8374000e-03
   5.7913000e-03
   6.4500000e-03
   5.2822000e-03
   2.2281000e-02
   5.6136000e-03
   7.4016000e-03
   6.0307000e-03
   6.8750000e-03
   5.4442000e-03
   7.1435000e-03
   7.1803000e-03
   7.6304000e-03
   6.8078000e-03
   5.6394000e-03
   5.8209000e-03
   5.7271000e-03
   9.0433000e-03
   6.2824000e-03
   7.3198000e-03
   5.4376000e-03
   6.7782000e-03
   5.5641000e-03
   5.8364000e-03
   7.1511000e-03
   6.9132000e-03
   6.9121000e-03
   5.3783000e-03
   6.4130000e-03
   1.0190000e-02
   6.2633000e-03
   6.3115000e-03
   6.8523000e-03
   6.5571000e-03
   7.1747000e-03
   5.8023000e-03
   5.5599000e-03
   7.3926000e-03
   7.5235000e-03
   5.3700000e-03
   6.0745000e-03
   5.9091000e-03
   6.9516000e-03
   6.5413000e-03
   6.6487000e-03
   7.0741000e-03
   5.6454000e-03
   5.6816000e-03
   5.1035000e-03
   6.5896000e-03
   6.8831000e-03
   6.0190000e-03
   6.9053000e-03
   7.1934000e-03
   6.7562000e-03
   5.7012000e-03
   5.8761000e-03
   7.7297000e-03
   1.1691000e-02
   5.4658000e-03
   6.1208000e-03
   5.9023000e-03
   6.4020000e-03
   6.8622000e-03
   8.5864000e-03
   6.4761000e-03
   8.8461000e-03
   5.0973000e-03
   6.0783000e-03
   5.0972000e-03
   6.7088000e-03
   6.5858000e-03
   9.2303000e-03
   5.5726000e-03
   7.5556000e-03
   5.4498000e-03
   5.8629000e-03
   7.4376000e-03
   5.6102000e-03
   6.7093000e-03
   5.6393000e-03
   9.5843000e-03
   5.8996000e-03
   6.7074000e-03
   5.5767000e-03
   6.4606000e-03
   5.7377000e-03
   9.4730000e-03
   5.3690000e-03
   5.6273000e-03
   7.0022000e-03
   5.2509000e-03
   6.3163000e-03
   7.6025000e-03
   6.8268000e-03
   6.5080000e-03
   5.5948000e-03
   4.9865000e-03
   6.3514000e-03
   5.3683000e-03
   6.9827000e-03
   6.3713000e-03
   5.1709000e-03
   6.3585000e-03
   4.7770000e-03
   6.9257000e-03
   6.7360000e-03
   5.6195000e-03
   4.8233000e-03
   5.1707000e-03
   6.3711000e-03
   6.4316000e-03
   7.9894000e-03
   5.6943000e-03
   5.4836000e-03
   6.4726000e-03
   5.6159000e-03
   5.1750000e-03
   5.5879000e-03
   7.4444000e-03
   6.5718000e-03
   5.4256000e-03
   5.8886000e-03
   8.5941000e-03
   7.3214000e-03
   5.4967000e-03
   8.8845000e-03
   2.3462000e-02
   6.1113000e-03
   8.9488000e-03
   5.8497000e-03
   6.1258000e-03
   5.6647000e-03
   7.1180000e-03
   7.4855000e-03
   6.0388000e-03
   7.1593000e-03
   6.5128000e-03
   4.8556000e-03
   7.5509000e-03
   7.0193000e-03
   7.1740000e-03
   6.3717000e-03
   5.2927000e-03
   6.4754000e-03
   6.2094000e-03
   6.3041000e-03
   6.2634000e-03
   6.3155000e-03
   5.6118000e-03
   5.1354000e-03
   6.1677000e-03
   6.3655000e-03
   5.9744000e-03
   6.1728000e-03
   5.9504000e-03
   6.3705000e-03
   6.3291000e-03
   7.8686000e-03
   5.9708000e-03
   5.2663000e-03
   6.0445000e-03
   5.5508000e-03
   6.3051000e-03
   4.9075000e-03
   6.4158000e-03
   6.6261000e-03
   8.1429000e-03
   6.5570000e-03
   5.1902000e-03
   5.4867000e-03
   5.6527000e-03
   5.7788000e-03
   6.3105000e-03
   4.8920000e-03
   6.8792000e-03
   7.3783000e-03
   7.1105000e-03
   7.0055000e-03
   4.7872000e-03
   7.1331000e-03
   5.7251000e-03
   6.0465000e-03
   5.2863000e-03
   4.8541000e-03
   7.7427000e-03
   6.9333000e-03
   6.4140000e-03
   4.9967000e-03
   5.2602000e-03
   6.5338000e-03
   6.3449000e-03
   5.0083000e-03
   4.7909000e-03
   6.1752000e-03
   5.4774000e-03
   5.0867000e-03
   5.8469000e-03
   5.5406000e-03
   5.8456000e-03
   5.2041000e-03
   6.9932000e-03
   6.0986000e-03
   6.6466000e-03
   5.4272000e-03
   6.0681000e-03
   5.3927000e-03
   5.0530000e-03
   5.5139000e-03
   5.7749000e-03
   5.7010000e-03
   5.9303000e-03
   5.8656000e-03
   6.9152000e-03
   6.0936000e-03
   5.8229000e-03
   5.6702000e-03
   6.5620000e-03
   6.1765000e-03
   6.4773000e-03
   2.1956000e-02
   7.0333000e-03
   6.2233000e-03
   6.3602000e-03
   5.3438000e-03
   7.5299000e-03
   5.4222000e-03
   6.1271000e-03
   5.5465000e-03
   5.0289000e-03
   6.2087000e-03
   5.7473000e-03
   4.7492000e-03
   6.1945000e-03
   6.4000000e-03
   6.4432000e-03
   5.9663000e-03
   5.4982000e-03
   6.5079000e-03
   5.5170000e-03
   6.0088000e-03
   8.7059000e-03
   5.6413000e-03
   6.9298000e-03
   1.0196000e-02
   6.5796000e-03
   7.0820000e-03
   5.8091000e-03
   5.5133000e-03
   7.1478000e-03
   5.3950000e-03
   6.0926000e-03
   5.0901000e-03
   5.0509000e-03
   5.3792000e-03
   7.0894000e-03
   5.1868000e-03
   5.6969000e-03
   5.9250000e-03
   6.4402000e-03
   5.2604000e-03
   4.8205000e-03
   6.9628000e-03
   1.0371000e-02
   6.2722000e-03
   5.9457000e-03
   7.7857000e-03
   7.3348000e-03
   5.0920000e-03
   7.1622000e-03
   5.9364000e-03
   6.0241000e-03
   4.9604000e-03
   5.8817000e-03
   6.0881000e-03
   5.3211000e-03
   5.7203000e-03
   5.4210000e-03
   6.2362000e-03
   6.7742000e-03
   8.2355000e-03
   5.6274000e-03
   5.8975000e-03
   7.8851000e-03
   5.4494000e-03
   7.9963000e-03
   8.3695000e-03
   6.0334000e-03
   6.2029000e-03
   7.1030000e-03
   5.3694000e-03
   6.1870000e-03
   5.5118000e-03
   1.3864000e-02
   5.9119000e-03
   5.7719000e-03
   6.3523000e-03
   5.5988000e-03
   6.2519000e-03
   8.8354000e-03
   5.5265000e-03
   6.2391000e-03
   6.8007000e-03
   6.6533000e-03
   6.0980000e-03
   6.4070000e-03
   7.1262000e-03
   5.4562000e-03
   5.7427000e-03
   6.9935000e-03
   6.3684000e-03
   5.4742000e-03
   6.5077000e-03
   5.4070000e-03
   5.2598000e-03
   5.0910000e-03
   1.0217000e-02
   5.5725000e-03
   5.6054000e-03
   8.4619000e-03
   5.9621000e-03
   6.1091000e-03
   6.6763000e-03
   6.9355000e-03
   6.9000000e-03
   6.4886000e-03
   5.4846000e-03
   5.8020000e-03
   6.1021000e-03
   5.7030000e-03
   5.7551000e-03
   5.7438000e-03
   6.3664000e-03
   5.8967000e-03
   5.7293000e-03
   6.1339000e-03
   6.8555000e-03
   4.9412000e-03
   6.3745000e-03
   6.6669000e-03
   6.2315000e-03
   6.9532000e-03
   5.3568000e-03
   6.5989000e-03
   5.8557000e-03
   6.0301000e-03
   5.7425000e-03
   6.8123000e-03
   5.3548000e-03
   7.0324000e-03
   7.6247000e-03
   6.7541000e-03
   6.2668000e-03
   6.3808000e-03
   7.0768000e-03
   7.2875000e-03
   6.1525000e-03
   6.2497000e-03
   7.6793000e-03
   6.9786000e-03
   6.5049000e-03
   6.7609000e-03
   5.6236000e-03
   6.1692000e-03
   6.1249000e-03
   6.8390000e-03
   6.1012000e-03
   6.5030000e-03
   5.8412000e-03
   5.7421000e-03
   6.7021000e-03
   5.2959000e-03
   5.9493000e-03
   7.4276000e-03
   5.8983000e-03
   5.7479000e-03
   6.2274000e-03
   6.1221000e-03
   6.1540000e-03
   6.0686000e-03
   5.2790000e-03
   6.7634000e-03
   6.4557000e-03
   6.6599000e-03
   6.3043000e-03
   6.8035000e-03
   6.1952000e-03
   6.1065000e-03
   1.1573000e-02
   5.8277000e-03
   5.8704000e-03
   5.9876000e-03
   6.9957000e-03
   5.0638000e-03
   6.9654000e-03
   4.6742000e-03
   5.7651000e-03
   5.7497000e-03
   5.5257000e-03
   5.8473000e-03
   6.2551000e-03
   6.0324000e-03
   5.4806000e-03
   7.2354000e-03
   5.4729000e-03
   6.3082000e-03
   7.1153000e-03
   6.0112000e-03
   5.7991000e-03
   6.9137000e-03
   5.5819000e-03
   5.5171000e-03
   7.1165000e-03
   5.9010000e-03
   6.2257000e-03
   5.8671000e-03
   6.2281000e-03
   8.4460000e-03
   5.8668000e-03
   7.7052000e-03
   6.6141000e-03
   7.7700000e-03
   5.7281000e-03
   5.0578000e-03
   5.1182000e-03
   7.3355000e-03
   7.2667000e-03
   8.0835000e-03
   5.0324000e-03
   5.7371000e-03
   6.9011000e-03
   5.8898000e-03
   8.1950000e-03
   6.1184000e-03
   6.8937000e-03
   6.6349000e-03
   5.8515000e-03
   6.1288000e-03
   6.4846000e-03
   5.7790000e-03
   6.6991000e-03
   5.3995000e-03
   5.8588000e-03
   4.9845000e-03
   6.9642000e-03
   6.1759000e-03
   5.4703000e-03
   6.8777000e-03
   5.1527000e-03
   6.2549000e-03
   7.2066000e-03
   7.0535000e-03
   7.2435000e-03
   5.4917000e-03
   7.0395000e-03
   2.1885000e-02
   6.6016000e-03
   5.3478000e-03
   6.2373000e-03
   7.3813000e-03
   5.6356000e-03
   5.6183000e-03
   5.8987000e-03
   1.0044000e-02
   6.2260000e-03
   6.5690000e-03
   6.2777000e-03
   6.8847000e-03
   6.5494000e-03
   7.4896000e-03
   5.1082000e-03
   5.9171000e-03
   5.9730000e-03
   6.6829000e-03
   5.6860000e-03
   6.4815000e-03
   5.8500000e-03
   6.9633000e-03
   6.3829000e-03
   6.2647000e-03
   7.3501000e-03
   6.2585000e-03
   5.8182000e-03
   5.3927000e-03
   8.8436000e-03
   6.3806000e-03
   6.1512000e-03
   7.2854000e-03
   6.6961000e-03
   6.5704000e-03
   6.3985000e-03
   6.4229000e-03
   6.1681000e-03
   5.8690000e-03
   5.9142000e-03
   6.6618000e-03
   5.5426000e-03
   6.4195000e-03
   7.9940000e-03
   6.8158000e-03
   4.3613000e-03
   6.3788000e-03
   7.3559000e-03
   5.3234000e-03
   6.3260000e-03
   7.0127000e-03
   7.3749000e-03
   4.6433000e-03
   5.6196000e-03
   5.5049000e-03
   7.4258000e-03
   5.9811000e-03
   6.0391000e-03
   6.0900000e-03
   6.0043000e-03
   5.4827000e-03
   6.9797000e-03
   5.5695000e-03
   7.1508000e-03
   6.4418000e-03
   7.9252000e-03
   6.6504000e-03
   6.4022000e-03
   6.6621000e-03
   6.5454000e-03
   6.0044000e-03
   6.2727000e-03
   5.6585000e-03
   5.6277000e-03
   5.8670000e-03
   6.3868000e-03
   6.7997000e-03
   7.1850000e-03
   5.9431000e-03
   5.2317000e-03
   5.9670000e-03
   5.4800000e-03
   6.6591000e-03
   4.8356000e-03
   6.4930000e-03
   7.0671000e-03
   7.5212000e-03
   6.2936000e-03
   6.5202000e-03
   5.4056000e-03
   6.7328000e-03
   5.4141000e-03
   6.0213000e-03
   5.4807000e-03
   5.8507000e-03
   6.0079000e-03
   6.5624000e-03
   6.0581000e-03
   7.3475000e-03
   7.9703000e-03
   5.2685000e-03
   6.0186000e-03
   9.1662000e-03
   5.1874000e-03
   6.0714000e-03
   5.8116000e-03
   7.1171000e-03
   8.8295000e-03
   5.3086000e-03
   6.4284000e-03
   7.4048000e-03
   6.9579000e-03
   5.2215000e-03
   6.7029000e-03
   5.6588000e-03
   5.9267000e-03
   5.7087000e-03
   6.4194000e-03
   1.1337000e-02
   5.8170000e-03
   5.7777000e-03
   6.2404000e-03
   5.9242000e-03
   5.6715000e-03
   6.3233000e-03
   5.4804000e-03
   5.5552000e-03
   5.9731000e-03
   5.2393000e-03
   6.0721000e-03
   5.7185000e-03
   6.1140000e-03
   5.6562000e-03
   5.6663000e-03
   5.5940000e-03
   5.8197000e-03
   5.9048000e-03
   6.4083000e-03
   6.8401000e-03
   8.4190000e-03
   6.5935000e-03
   6.6126000e-03
   6.9846000e-03
   6.3652000e-03
   5.6967000e-03
   6.9782000e-03
   6.9757000e-03
   6.2636000e-03
   7.2136000e-03
   5.7509000e-03
   6.6466000e-03
   5.8035000e-03
   6.8222000e-03
   6.0285000e-03
   6.0618000e-03
   6.2510000e-03
   5.2619000e-03
   6.5731000e-03
   5.3681000e-03
   5.2428000e-03
   7.1691000e-03
   6.3722000e-03
   5.0618000e-03
   5.8398000e-03
   5.0376000e-03
   6.5281000e-03
   5.9656000e-03
   6.2975000e-03
   8.4946000e-03
   5.7462000e-03
   5.6403000e-03
   6.4756000e-03
   6.4681000e-03
   6.0076000e-03
   8.3171000e-03
   4.8710000e-03
   1.0217000e-02
   7.0834000e-03
   7.5048000e-03
   5.8694000e-03
   6.9000000e-03
   5.0068000e-03
   7.5854000e-03
   6.8800000e-03
   5.5491000e-03
   5.4179000e-03
   5.8252000e-03
   5.4265000e-03
   6.6801000e-03
   6.2689000e-03
   6.9807000e-03
   6.9253000e-03
   6.6397000e-03
   6.9499000e-03
   5.3965000e-03
   7.1312000e-03
   6.3303000e-03
   5.5008000e-03
   6.0489000e-03
   6.3211000e-03
   6.4941000e-03
   8.1364000e-03
   5.4420000e-03
   6.5904000e-03
   4.8938000e-03
   5.5398000e-03
   5.5062000e-03
   5.1267000e-03
   5.2696000e-03
   5.3117000e-03
   7.2378000e-03
   6.8876000e-03
   5.8753000e-03
   2.3276000e-02
   5.9852000e-03
   6.5347000e-03
   7.9590000e-03
   6.8038000e-03
   6.8425000e-03
   5.9693000e-03
   5.3332000e-03
   5.4186000e-03
   6.6385000e-03
   5.6860000e-03
   5.9474000e-03
   6.0089000e-03
   5.8368000e-03
   5.9316000e-03
   7.0583000e-03
   5.9621000e-03
   6.0842000e-03
   6.8333000e-03
   5.1071000e-03
   5.9502000e-03
   6.9459000e-03
   6.5980000e-03
   7.3980000e-03
   5.3125000e-03
   7.2776000e-03
   1.0739000e-02
   5.5801000e-03
   5.2082000e-03
   5.6412000e-03
   8.0051000e-03
   7.3955000e-03
   7.5082000e-03
   5.8655000e-03
   7.1832000e-03
   5.2524000e-03
   6.8140000e-03
   5.3231000e-03
   6.1735000e-03
   6.4883000e-03
   6.4791000e-03
   6.4037000e-03
   7.3594000e-03
   5.4982000e-03
   5.8918000e-03
   5.8659000e-03
   7.3733000e-03
   6.3414000e-03
   5.4430000e-03
   8.1065000e-03
   5.4042000e-03
   6.5934000e-03
   7.2183000e-03
   5.7800000e-03
   5.3827000e-03
   6.0638000e-03
   5.8920000e-03
   7.2224000e-03
   6.8514000e-03
   6.3452000e-03
   5.9833000e-03
   6.9096000e-03
   8.8656000e-03
   5.4263000e-03
   6.1174000e-03
   6.5153000e-03
   5.7255000e-03
   6.2208000e-03
   7.2207000e-03
   6.5966000e-03
   5.7933000e-03
   5.5212000e-03
   6.2978000e-03
   2.2689000e-02
   8.4525000e-03
   6.9621000e-03
   5.3849000e-03
   6.6952000e-03
   6.9880000e-03
   6.9779000e-03
   5.6677000e-03
   5.9954000e-03
   7.3788000e-03
   5.6983000e-03
   6.5394000e-03
   5.5259000e-03
   4.8451000e-03
   5.9740000e-03
   6.2354000e-03
   6.5878000e-03
   7.0592000e-03
   6.5432000e-03
   5.6739000e-03
   5.0311000e-03
   6.2240000e-03
   1.2050000e-02
   7.5480000e-03
   5.9949000e-03
   6.9458000e-03
   5.2324000e-03
   5.5682000e-03
   5.2914000e-03
   5.9405000e-03
   5.7815000e-03
   6.3629000e-03
   5.8363000e-03
   6.6628000e-03
   5.3484000e-03
   6.4653000e-03
   5.2009000e-03
   6.1940000e-03
   6.6565000e-03
   6.9765000e-03
   6.2973000e-03
   7.2344000e-03
   5.8133000e-03
   5.9246000e-03
   7.5574000e-03
   6.0373000e-03
   5.2376000e-03
   6.3605000e-03
   5.8153000e-03
   2.3282000e-02
   6.3787000e-03
   7.2826000e-03
   5.6865000e-03
   6.7047000e-03
   6.2833000e-03
   5.2996000e-03
   6.3022000e-03
   6.7206000e-03
   7.2994000e-03
   5.7630000e-03
   5.9773000e-03
   5.1277000e-03
   6.1243000e-03
   6.3663000e-03
   8.8475000e-03
   5.4537000e-03
   6.4619000e-03
   6.4492000e-03
   6.7378000e-03
   5.2987000e-03
   5.6772000e-03
   6.0214000e-03
   5.7634000e-03
   6.7339000e-03
   5.9718000e-03
   7.5156000e-03
   5.9059000e-03
   5.6995000e-03
   2.2623000e-02
   5.5064000e-03
   6.1219000e-03
   7.4391000e-03
   5.5244000e-03
   6.3640000e-03
   5.7720000e-03
   5.3476000e-03
   6.6191000e-03
   7.4822000e-03
   6.9042000e-03
   2.4211000e-02
   6.4119000e-03
   7.2830000e-03
   5.7249000e-03
   5.2498000e-03
   6.6861000e-03
   5.9514000e-03
   6.2493000e-03
   6.2736000e-03
   7.3520000e-03
   6.7295000e-03
   6.7948000e-03
   5.5042000e-03
   5.1357000e-03
   4.8849000e-03
   6.2382000e-03
   5.7951000e-03
   5.8260000e-03
   4.7868000e-03
   7.8417000e-03
   5.9503000e-03
   5.7704000e-03
   6.6816000e-03
   5.1770000e-03
   6.3591000e-03
   7.1890000e-03
   6.3710000e-03
   6.3400000e-03
   6.7880000e-03
   6.9201000e-03
   6.4208000e-03
   6.8076000e-03
   7.8374000e-03
   6.7200000e-03
   5.9327000e-03
   5.4307000e-03
   5.2847000e-03
   5.8689000e-03
   6.4364000e-03
   5.5396000e-03
   6.6578000e-03
   6.4410000e-03
   6.1533000e-03
   6.5828000e-03
   6.5473000e-03
   7.0344000e-03
   5.4341000e-03
   5.7919000e-03
   7.2481000e-03
   7.3763000e-03
   6.0525000e-03
   8.4081000e-03
   5.1468000e-03
   6.4659000e-03
   6.0444000e-03
   6.8486000e-03
   6.6940000e-03
   5.5268000e-03
   5.6568000e-03
   4.9079000e-03
   6.2549000e-03
   6.4639000e-03
   6.7447000e-03
   6.3959000e-03
   5.4810000e-03
   5.2785000e-03
   6.3446000e-03
   6.7250000e-03
   7.2276000e-03
   5.2866000e-03
   5.4651000e-03
   5.3276000e-03
   4.7540000e-03
   6.9758000e-03
   6.0959000e-03
   6.4668000e-03
   5.3965000e-03
   6.7730000e-03
   5.4991000e-03
   6.0532000e-03
   7.1701000e-03
   6.7063000e-03
   7.5905000e-03
   5.5917000e-03
   6.6357000e-03
   5.8363000e-03
   6.9851000e-03
   6.2660000e-03
   6.7819000e-03
   5.5900000e-03
   5.7012000e-03
   4.6661000e-03
   5.5847000e-03
   5.7847000e-03
   6.0476000e-03
   7.9966000e-03
   6.7715000e-03
   7.0608000e-03
   6.6486000e-03
   5.7146000e-03
   5.4417000e-03
   5.6782000e-03
   7.5319000e-03
   6.6505000e-03
   4.8647000e-03
   5.5814000e-03
   6.9165000e-03
   5.6578000e-03
   6.2911000e-03
   5.9018000e-03
   5.3450000e-03
   5.4771000e-03
   7.5325000e-03
   5.2156000e-03
   6.3082000e-03
   7.0182000e-03
   6.8543000e-03
   5.3551000e-03
   5.7120000e-03
   6.7692000e-03
   6.8265000e-03
   2.2611000e-02
   6.4885000e-03
   5.2658000e-03
   7.4298000e-03
   5.0528000e-03
   5.1421000e-03
   5.3880000e-03
   5.5622000e-03
   5.8798000e-03
   5.3290000e-03
   5.7883000e-03
   5.8631000e-03
   7.8071000e-03
   6.8127000e-03
   6.5450000e-03
   7.1284000e-03
   6.4899000e-03
   6.0016000e-03
   5.4380000e-03
   6.6221000e-03
   6.3836000e-03
   6.3335000e-03
   6.8334000e-03
   5.3349000e-03
   5.8736000e-03
   2.3071000e-02
   7.1651000e-03
   1.0306000e-02
   5.0008000e-03
   6.1539000e-03
   7.9679000e-03
   6.2102000e-03
   9.0154000e-03
   5.2763000e-03
   5.1498000e-03
   6.3422000e-03
   6.6411000e-03
   5.4425000e-03
   6.7706000e-03
   6.6042000e-03
   6.5884000e-03
   6.0837000e-03
   5.9756000e-03
   8.2451000e-03
   5.4150000e-03
   5.7291000e-03
   5.8627000e-03
   6.8037000e-03
   7.2889000e-03
   5.9725000e-03
   5.8279000e-03
   7.3982000e-03
   6.9805000e-03
   6.5744000e-03
   6.5568000e-03
   5.6284000e-03
   7.6569000e-03
   6.2474000e-03
   9.8247000e-03
   5.1609000e-03
   6.9283000e-03
   6.0455000e-03
   6.5046000e-03
   5.2025000e-03
   5.7228000e-03
   5.8456000e-03
   6.8521000e-03
   4.5423000e-03
   6.3214000e-03
   6.1806000e-03
   6.0186000e-03
   5.6620000e-03
   7.0621000e-03
   6.3602000e-03
   5.8293000e-03
   5.4492000e-03
   5.3695000e-03
   5.6711000e-03
   6.7140000e-03
   5.9774000e-03
   5.4312000e-03
   7.4584000e-03
   5.3906000e-03
   7.8279000e-03
   6.7261000e-03
   5.5297000e-03
   6.3963000e-03
   6.1535000e-03
   5.7732000e-03
   9.3123000e-03
   6.6422000e-03
   6.2273000e-03
   6.4189000e-03
   5.2114000e-03
   5.4719000e-03
   6.5833000e-03
   8.3452000e-03
   2.4250000e-02
   5.7333000e-03
   7.1909000e-03
   5.1447000e-03
   5.9302000e-03
   6.1541000e-03
   9.3503000e-03
   7.4831000e-03
   5.8688000e-03
   7.3024000e-03
   6.2199000e-03
   6.4618000e-03
   6.3652000e-03
   7.4752000e-03
   5.3524000e-03
   5.6664000e-03
   5.2439000e-03
   7.4416000e-03
   8.3766000e-03
   5.9356000e-03
   7.3514000e-03
   8.4836000e-03
   5.9276000e-03
   7.0817000e-03
   6.5150000e-03
   8.1827000e-03
   7.2721000e-03
   5.4261000e-03
   7.6972000e-03
   7.2336000e-03
   7.3009000e-03
   5.6236000e-03
   4.8889000e-03
   6.0419000e-03
   5.5337000e-03
   5.5950000e-03
   1.0037000e-02
   5.4256000e-03
   6.3615000e-03
   6.8075000e-03
   6.0471000e-03
   5.8754000e-03
   7.0128000e-03
   5.8184000e-03
   6.2265000e-03
   6.0997000e-03
   5.8373000e-03
   5.7445000e-03
   6.8054000e-03
   6.4140000e-03
   5.0386000e-03
   6.0476000e-03
   5.5109000e-03
   9.1143000e-03
   6.1129000e-03
   6.9583000e-03
   6.9033000e-03
   6.0271000e-03
   4.8092000e-03
   6.5955000e-03
   6.2667000e-03
   6.5134000e-03
   9.3304000e-03
   7.2346000e-03
   6.9716000e-03
   6.3181000e-03
   5.8496000e-03
   5.7929000e-03
   6.9340000e-03
   5.2111000e-03
   7.1161000e-03
   5.3142000e-03
   6.3422000e-03
   6.0528000e-03
   5.5109000e-03
   5.9007000e-03
   5.7632000e-03
   5.1039000e-03
   6.0659000e-03
   6.7161000e-03
   5.9630000e-03
   6.3357000e-03
   5.0168000e-03
   5.8963000e-03
   5.6408000e-03
   7.5125000e-03
   5.9557000e-03
   6.7997000e-03
   6.8890000e-03
   6.1199000e-03
   7.9436000e-03
   6.7106000e-03
   4.9375000e-03
   5.2219000e-03
   5.4922000e-03
   5.2770000e-03
   5.4773000e-03
   5.8737000e-03
   5.2302000e-03
   6.9510000e-03
   5.4733000e-03
   7.5281000e-03
   6.0296000e-03
   6.5330000e-03
   8.0303000e-03
   5.7147000e-03
   6.4556000e-03
   6.1509000e-03
   6.8287000e-03
   7.2887000e-03
   6.3486000e-03
   5.5095000e-03
   4.9173000e-03
   6.7233000e-03
   7.0154000e-03
   5.5187000e-03
   6.0487000e-03
   6.4394000e-03
   7.1021000e-03
   7.7478000e-03
   5.3518000e-03
   6.3141000e-03
   5.3745000e-03
   6.5660000e-03
   4.8579000e-03
   8.6297000e-03
   5.7495000e-03
   5.7951000e-03
   6.0043000e-03
   6.5961000e-03
   5.9733000e-03
   6.6824000e-03
   8.9990000e-03
   6.2481000e-03
   5.8705000e-03
   5.8167000e-03
   6.3463000e-03
   5.3755000e-03
   6.2879000e-03
   7.2103000e-03
   5.3116000e-03
   4.3819000e-03
   5.8559000e-03
   4.9943000e-03
   4.8162000e-03
   5.0087000e-03
   5.8325000e-03
   7.0408000e-03
   5.4535000e-03
   5.7166000e-03
   5.4103000e-03
   5.4108000e-03
   6.3639000e-03
   7.5818000e-03
   8.1734000e-03
   5.7542000e-03
   4.9286000e-03
   9.0638000e-03
   6.5182000e-03
   5.6241000e-03
   5.6514000e-03
   4.9762000e-03
   6.4444000e-03
   5.5074000e-03
   6.1318000e-03
   8.4728000e-03
   8.5821000e-03
   5.3578000e-03
   5.6324000e-03
   1.3081000e-02
   7.7762000e-03
   7.0270000e-03
   5.8721000e-03
   7.8969000e-03
   5.4555000e-03
   5.5620000e-03
   6.2429000e-03
   5.7317000e-03
   6.4728000e-03
   6.8810000e-03
   5.5844000e-03
   5.4186000e-03
   6.7223000e-03
   5.9829000e-03
   9.0352000e-03
   6.0318000e-03
   5.5635000e-03
   2.2350000e-02
   5.8610000e-03
   5.9272000e-03
   5.5108000e-03
   5.6369000e-03
   2.7202000e-02
   7.9201000e-03
   5.5752000e-03
   6.0377000e-03
   5.6195000e-03
   5.5781000e-03
   8.1368000e-03
   9.8243000e-03
   6.5925000e-03
   5.1566000e-03
   6.1468000e-03
   6.3024000e-03
   5.9547000e-03
   6.1115000e-03
   4.9055000e-03
   5.2459000e-03
   5.6234000e-03
   5.2586000e-03
   6.1687000e-03
   5.6267000e-03
   6.6807000e-03
   6.3477000e-03
   9.7441000e-03
   6.6436000e-03
   6.4855000e-03
   5.6250000e-03
   7.9935000e-03
   4.7992000e-03
   5.6704000e-03
   5.7724000e-03
   6.5965000e-03
   5.4486000e-03
   5.2834000e-03
   1.0019000e-02
   6.6356000e-03
   6.7118000e-03
   6.3264000e-03
   5.3816000e-03
   6.0546000e-03
   7.5421000e-03
   4.9530000e-03
   6.3728000e-03
   5.8416000e-03
   5.3947000e-03
   7.1526000e-03
   5.1907000e-03
   7.9118000e-03
   8.2212000e-03
   5.8535000e-03
   5.8689000e-03
   6.7684000e-03
   5.7511000e-03
   6.6303000e-03
   6.0255000e-03
   6.6729000e-03
   7.3379000e-03
   6.2662000e-03
   6.5633000e-03
   7.4945000e-03
   6.2603000e-03
   6.3173000e-03
   6.4671000e-03
   6.8004000e-03
   6.1167000e-03
   6.1738000e-03
   5.2035000e-03
   6.3897000e-03
   6.5795000e-03
   6.2380000e-03
   6.7028000e-03
   5.6375000e-03
   5.8570000e-03
   6.1211000e-03
   5.4569000e-03
   5.0744000e-03
   4.9453000e-03
   6.3739000e-03
   6.2185000e-03
   5.1024000e-03
   5.7899000e-03
   6.3329000e-03
   6.2225000e-03
   5.4474000e-03
   6.3596000e-03
   4.7974000e-03
   7.2642000e-03
   7.4919000e-03
   5.5997000e-03
   6.3536000e-03
   6.8472000e-03
   5.5979000e-03
   7.2065000e-03
   6.4274000e-03
   7.0864000e-03
   6.5828000e-03
   6.4458000e-03
   6.3613000e-03
   7.2771000e-03
   6.2677000e-03
   7.4221000e-03
   5.4419000e-03
   6.3917000e-03
   5.9928000e-03
   6.0610000e-03
   5.8877000e-03
   4.9660000e-03
   5.5938000e-03
   5.8702000e-03
   5.9605000e-03
   6.4226000e-03
   6.0389000e-03
   6.8413000e-03
   6.7771000e-03
   6.5181000e-03
   7.0273000e-03
   8.0445000e-03
   6.7591000e-03
   5.6511000e-03
   5.5468000e-03
   5.3363000e-03
   7.8789000e-03
   7.0530000e-03
   5.7375000e-03
   5.4434000e-03
   5.8874000e-03
   5.1556000e-03
   7.2665000e-03
   7.5860000e-03
   7.1575000e-03
   7.7828000e-03
   5.5081000e-03
   5.2719000e-03
   5.5283000e-03
   7.2325000e-03
   6.2825000e-03
   5.6797000e-03
   5.4591000e-03
   5.6901000e-03
   5.9685000e-03
   7.1674000e-03
   6.0873000e-03
   5.9073000e-03
   7.0908000e-03
   5.7308000e-03
   6.4435000e-03
   6.6469000e-03
   6.5490000e-03
   7.3399000e-03
   6.2288000e-03
   5.5174000e-03
   5.3911000e-03
   5.4825000e-03
   5.7819000e-03
   6.5760000e-03
   5.8561000e-03
   6.0389000e-03
   5.8547000e-03
   7.5299000e-03
   7.1522000e-03
   5.8329000e-03
   5.0055000e-03
   6.3017000e-03
   6.1120000e-03
   6.5863000e-03
   5.7919000e-03
   5.1592000e-03
   5.9906000e-03
   6.6005000e-03
   6.5029000e-03
   5.6877000e-03
   5.9110000e-03
   6.6543000e-03
   7.6918000e-03
   1.0962000e-02
   1.0130000e-02
   5.2593000e-03
   5.4862000e-03
   4.2689000e-03
   6.1564000e-03
   7.6802000e-03
   5.8540000e-03
   5.5620000e-03
   6.2062000e-03
   6.3457000e-03
   5.8620000e-03
   6.1566000e-03
   6.3293000e-03
   8.1322000e-03
   5.9382000e-03
   5.1332000e-03
   5.7929000e-03
   5.5613000e-03
   7.9388000e-03
   5.8865000e-03
   6.5746000e-03
   9.3380000e-03
   6.1750000e-03
   5.5978000e-03
   5.7832000e-03
   5.9489000e-03
   5.3699000e-03
   6.5832000e-03
   6.6225000e-03
   7.6168000e-03
   6.3384000e-03
   6.1474000e-03
   5.8132000e-03
   7.3406000e-03
   6.5533000e-03
   7.5287000e-03
   5.5639000e-03
   6.0147000e-03
   6.5639000e-03
   5.9273000e-03
   5.8654000e-03
   7.7836000e-03
   6.1815000e-03
   6.6513000e-03
   6.1113000e-03
   6.1018000e-03
   9.0156000e-03
   5.7654000e-03
   6.9401000e-03
   5.6659000e-03
   7.0370000e-03
   7.9332000e-03
   6.5908000e-03
   6.5724000e-03
   6.7266000e-03
   7.1272000e-03
   7.7134000e-03
   7.7650000e-03
   6.3034000e-03
   6.0259000e-03
   6.1288000e-03
   5.3854000e-03
   9.5861000e-03
   5.8196000e-03
   5.4711000e-03
   5.9694000e-03
   6.5162000e-03
   5.9276000e-03
   5.6436000e-03
   6.4233000e-03
   7.9186000e-03
   5.8890000e-03
   6.6535000e-03
   5.8881000e-03
   6.0048000e-03
   5.0588000e-03
   5.9783000e-03
   5.7436000e-03
   5.7582000e-03
   5.1970000e-03
   8.2266000e-03
   6.0155000e-03
   6.5618000e-03
   9.0928000e-03
   6.0301000e-03
   6.0876000e-03
   5.0137000e-03
   5.2591000e-03
   6.4885000e-03
   6.3140000e-03
   6.2468000e-03
   5.8698000e-03
   5.6036000e-03
   5.2825000e-03
   5.0742000e-03
   9.9838000e-03
   6.8083000e-03
   9.1184000e-03
   5.0260000e-03
   6.7706000e-03
   5.2050000e-03
   6.5113000e-03
   7.2314000e-03
   6.1814000e-03
   5.6198000e-03
   6.8436000e-03
   6.5426000e-03
   5.9684000e-03
   5.2509000e-03
   5.2438000e-03
   7.0166000e-03
   5.7165000e-03
   9.1518000e-03
   5.6864000e-03
   5.9078000e-03
   6.7165000e-03
   7.3798000e-03
   2.2533000e-02
   5.3550000e-03
   5.2427000e-03
   7.2443000e-03
   7.3253000e-03
   8.3187000e-03
   6.1279000e-03
   6.0603000e-03
   6.6733000e-03
   5.5777000e-03
   6.2438000e-03
   4.6885000e-03
   4.9015000e-03
   5.6819000e-03
   5.8370000e-03
   5.0911000e-03
   7.3079000e-03
   6.9128000e-03
   6.8310000e-03
   7.0928000e-03
   6.4331000e-03
   1.5092000e-02
   5.3146000e-03
   5.0955000e-03
   6.0011000e-03
   5.5041000e-03
   6.9618000e-03
   5.7257000e-03
   5.7993000e-03
   6.1146000e-03
   5.8632000e-03
   5.9280000e-03
   5.5529000e-03
   2.2025000e-02
   4.8504000e-03
   4.8178000e-03
   6.1273000e-03
   2.3951000e-02
   5.9203000e-03
   6.4842000e-03
   7.1968000e-03
   5.8484000e-03
   1.1103000e-02
   8.1949000e-03
   6.6395000e-03
   6.5686000e-03
   6.4779000e-03
   6.1091000e-03
   6.1290000e-03
   6.3018000e-03
   5.7469000e-03
   5.9995000e-03
   5.6396000e-03
   6.3551000e-03
   5.9272000e-03
   8.3767000e-03
   6.3334000e-03
   5.6227000e-03
   5.7916000e-03
   5.8150000e-03
   7.0828000e-03
   5.4048000e-03
   6.5346000e-03
   9.5731000e-03
   5.4661000e-03
   6.5625000e-03
   6.0002000e-03
   7.5345000e-03
   6.2670000e-03
   6.6058000e-03
   6.0546000e-03
   5.1138000e-03
   5.8933000e-03
   7.1021000e-03
   7.8809000e-03
   5.5363000e-03
   5.1607000e-03
   2.3471000e-02
   5.7541000e-03
   6.9064000e-03
   7.0823000e-03
   5.7961000e-03
   6.1230000e-03
   8.2917000e-03
   6.1129000e-03
   6.1589000e-03
   5.8061000e-03
   6.6469000e-03
   6.2408000e-03
   5.4972000e-03
   6.2989000e-03
   6.5997000e-03
   7.0404000e-03
   5.8968000e-03
   5.7938000e-03
   5.3715000e-03
   7.0526000e-03
   5.9838000e-03
   8.3218000e-03
   7.7586000e-03
   6.7178000e-03
   5.5486000e-03
   6.0779000e-03
   7.3402000e-03
   6.2142000e-03
   7.2203000e-03
   5.6513000e-03
   5.4061000e-03
   4.9642000e-03
   6.6476000e-03
   7.4839000e-03
   7.0263000e-03
   6.5922000e-03
   6.7817000e-03
   7.8629000e-03
   4.8316000e-03
   5.0755000e-03
   6.7612000e-03
   5.5874000e-03
   7.4307000e-03
   4.7836000e-03
   5.3412000e-03
   7.1199000e-03
   5.1179000e-03
   5.8593000e-03
   7.3937000e-03
   5.3181000e-03
   6.4226000e-03
   7.3518000e-03
   6.0378000e-03
   7.0529000e-03
   6.8161000e-03
   6.7202000e-03
   5.5717000e-03
   6.3026000e-03
   5.1829000e-03
   5.1533000e-03
   6.4518000e-03
   6.6719000e-03
   6.4953000e-03
   6.2753000e-03
   6.0738000e-03
   7.4596000e-03
   5.9432000e-03
   6.5932000e-03
   1.1435000e-02
   5.1259000e-03
   5.5717000e-03
   6.4092000e-03
   5.2294000e-03
   6.7007000e-03
   5.5710000e-03
   6.0488000e-03
   6.7747000e-03
   7.9333000e-03
   5.5129000e-03
   6.5999000e-03
   5.9416000e-03
   5.3830000e-03
   7.1539000e-03
   5.1441000e-03
   6.2944000e-03
   6.7138000e-03
   6.3838000e-03
   6.9183000e-03
   5.7393000e-03
   6.1622000e-03
   5.0790000e-03
   6.4648000e-03
   5.1852000e-03
   5.7440000e-03
   5.4105000e-03
   6.1248000e-03
   6.6315000e-03
   5.7902000e-03
   8.8836000e-03
   6.4828000e-03
   9.0704000e-03
   5.6657000e-03
   7.0691000e-03
   7.1372000e-03
   6.9792000e-03
   6.4072000e-03
   7.8188000e-03
   8.6921000e-03
   7.6628000e-03
   6.9340000e-03
   5.6349000e-03
   7.0833000e-03
   6.1883000e-03
   6.8577000e-03
   5.2464000e-03
   5.3742000e-03
   5.2681000e-03
   9.6777000e-03
   5.5080000e-03
   5.2996000e-03
   6.5919000e-03
   7.4163000e-03
   9.0152000e-03
   1.1854000e-02
   6.8633000e-03
   5.5180000e-03
   5.3962000e-03
   6.0587000e-03
   6.9835000e-03
   6.7674000e-03
   6.9801000e-03
   6.8300000e-03
   5.8058000e-03
   9.2711000e-03
   6.4803000e-03
   6.3519000e-03
   5.9760000e-03
   7.1523000e-03
   5.2850000e-03
   6.0324000e-03
   5.7312000e-03
   5.2215000e-03
   1.1863000e-02
   6.6435000e-03
   7.3427000e-03
   8.9024000e-03
   6.1995000e-03
   6.1401000e-03
   5.3435000e-03
   7.6104000e-03
   6.0784000e-03
   5.8974000e-03
   5.9043000e-03
   5.6954000e-03
   5.6570000e-03
   5.7769000e-03
   6.4506000e-03
   6.2058000e-03
   4.7728000e-03
   7.8035000e-03
   6.5140000e-03
   5.5553000e-03
   6.3763000e-03
   5.8665000e-03
   6.8023000e-03
   5.4535000e-03
   5.7724000e-03
   5.0391000e-03
   1.1889000e-02
   7.9732000e-03
   6.2723000e-03
   8.9486000e-03
   7.3455000e-03
   6.7525000e-03
   6.4829000e-03
   6.5658000e-03
   6.3618000e-03
   5.5643000e-03
   5.9567000e-03
   6.3421000e-03
   5.7633000e-03
   6.5379000e-03
   5.4676000e-03
   5.7794000e-03
   6.7582000e-03
   6.6162000e-03
   5.3871000e-03
   5.9906000e-03
   4.9726000e-03
   6.0577000e-03
   8.5205000e-03
   6.7856000e-03
   5.4296000e-03
   5.7091000e-03
   7.7988000e-03
   6.9451000e-03
   5.4436000e-03
   6.1004000e-03
   5.9423000e-03
   5.4986000e-03
   6.0016000e-03
   6.1312000e-03
   5.8254000e-03
   5.9582000e-03
   5.7554000e-03
   6.7879000e-03
   8.3386000e-03
   5.9459000e-03
   5.7752000e-03
   6.0552000e-03
   1.1033000e-02
   5.9201000e-03
   6.9287000e-03
   7.4884000e-03
   1.0979000e-02
   6.9707000e-03
   7.1802000e-03
   6.8870000e-03
   5.4660000e-03
   5.6151000e-03
   5.8889000e-03
   7.2561000e-03
   5.4463000e-03
   6.4385000e-03
   6.2408000e-03
   9.3373000e-03
   6.0895000e-03
   6.7958000e-03
   5.5412000e-03
   6.6839000e-03
   6.1477000e-03
   6.8671000e-03
   8.4799000e-03
   6.3472000e-03
   5.0737000e-03
   5.6642000e-03
   4.6872000e-03
   5.2146000e-03
   6.5946000e-03
   7.9252000e-03
   5.9949000e-03
   8.3026000e-03
   5.8627000e-03
   5.9180000e-03
   5.9321000e-03
   7.0629000e-03
   5.4083000e-03
   5.2791000e-03
   6.1619000e-03
   6.1426000e-03
   5.5359000e-03
   9.0799000e-03
   5.6976000e-03
   6.5005000e-03
   8.3228000e-03
   5.4096000e-03
   5.8434000e-03
   7.8294000e-03
   6.1728000e-03
   6.3534000e-03
   6.5391000e-03
   7.5250000e-03
   6.6961000e-03
   5.8415000e-03
   5.7517000e-03
   5.2801000e-03
   4.9308000e-03
   6.0634000e-03
   5.1657000e-03
   7.1200000e-03
   6.4057000e-03
   5.7862000e-03
   4.8669000e-03
   7.5275000e-03
   6.8540000e-03
   6.0163000e-03
   5.8215000e-03
   6.0524000e-03
   5.7887000e-03
   5.8695000e-03
   7.7374000e-03
   6.3868000e-03
   6.5002000e-03
   6.8796000e-03
   7.1985000e-03
   8.1200000e-03
   9.4473000e-03
   6.4656000e-03
   5.5163000e-03
   8.7108000e-03
   6.4447000e-03
   7.5258000e-03
   1.1768000e-02
   5.1183000e-03
   6.0945000e-03
   6.4505000e-03
   6.0291000e-03
   5.5996000e-03
   5.5728000e-03
   5.7616000e-03
   6.2684000e-03
   7.9843000e-03
   7.6752000e-03
   5.5213000e-03
   6.5717000e-03
   6.5181000e-03
   5.3982000e-03
   6.1488000e-03
   5.9314000e-03
   6.5274000e-03
   7.5969000e-03
   6.4118000e-03
   5.6914000e-03
   5.6525000e-03
   5.7658000e-03
   5.2481000e-03
   6.1209000e-03
   5.4866000e-03
   5.9654000e-03
   6.3987000e-03
   6.0832000e-03
   7.6630000e-03
   6.8932000e-03
   2.3830000e-02
   5.6784000e-03
   5.1543000e-03
   8.4806000e-03
   8.0828000e-03
   7.6205000e-03
   7.6469000e-03
   6.1320000e-03
   6.6980000e-03
   6.7336000e-03
   8.6150000e-03
   7.5883000e-03
   6.9384000e-03
   7.9132000e-03
   6.5264000e-03
   5.5367000e-03
   5.6936000e-03
   6.5127000e-03
   5.9244000e-03
   7.2144000e-03
   5.1282000e-03
   7.1151000e-03
   5.8232000e-03
   4.9564000e-03
   7.8679000e-03
   5.3602000e-03
   7.1935000e-03
   5.8507000e-03
   6.7771000e-03
   6.7537000e-03
   5.7896000e-03
   7.6294000e-03
   7.0952000e-03
   6.8262000e-03
   5.2574000e-03
   6.6607000e-03
   5.5243000e-03
   5.9146000e-03
   6.2235000e-03
   7.0416000e-03
   7.5130000e-03
   7.8935000e-03
   6.4073000e-03
   5.3181000e-03
   6.4397000e-03
   5.7069000e-03
   6.6745000e-03
   6.6221000e-03
   9.6168000e-03
   5.9474000e-03
   5.6946000e-03
   7.4132000e-03
   5.6739000e-03
   7.7652000e-03
   5.6313000e-03
   5.2383000e-03
   7.2222000e-03
   5.3308000e-03
   5.6970000e-03
   6.6079000e-03
   6.1219000e-03
   5.3034000e-03
   5.9139000e-03
   8.4418000e-03
   6.0187000e-03
   5.2297000e-03
   5.6710000e-03
   5.8973000e-03
   5.9186000e-03
   6.8041000e-03
   6.1779000e-03
   6.1383000e-03
   6.3544000e-03
   6.7227000e-03
   6.1766000e-03
   5.9954000e-03
   6.4214000e-03
   5.5904000e-03
   6.5991000e-03
   4.7453000e-03
   5.9777000e-03
   7.1921000e-03
   8.6632000e-03
   7.2692000e-03
   6.8750000e-03
   5.6162000e-03
   7.2004000e-03
   6.7912000e-03
   5.1505000e-03
   5.8558000e-03
   4.9403000e-03
   6.6917000e-03
   6.2662000e-03
   9.8702000e-03
   6.3939000e-03
   5.9929000e-03
   6.2062000e-03
   7.7554000e-03
   8.5892000e-03
   6.5389000e-03
   6.0273000e-03
   6.3452000e-03
   7.4022000e-03
   5.5628000e-03
   5.3536000e-03
   6.2365000e-03
   6.3369000e-03
   6.6943000e-03
   6.7359000e-03
   5.5616000e-03
   6.4652000e-03
   6.5617000e-03
   5.2025000e-03
   6.4740000e-03
   7.3782000e-03
   7.1049000e-03
   5.0866000e-03
   7.2505000e-03
   6.8930000e-03
   4.7401000e-03
   6.3192000e-03
   5.4011000e-03
   6.3479000e-03
   5.8512000e-03
   7.4201000e-03
   6.9376000e-03
   5.4613000e-03
   5.9347000e-03
   6.7390000e-03
   5.6654000e-03
   5.2702000e-03
   5.3383000e-03
   7.4564000e-03
   7.4200000e-03
   6.1996000e-03
   6.1752000e-03
   5.7882000e-03
   7.7525000e-03
   5.8553000e-03
   5.8526000e-03
   5.9045000e-03
   5.7657000e-03
   6.5657000e-03
   5.8958000e-03
   6.3190000e-03
   6.9646000e-03
   8.2521000e-03
   6.9279000e-03
   4.8820000e-03
   5.2310000e-03
   6.0385000e-03
   4.7179000e-03
   6.2289000e-03
   6.4494000e-03
   4.5805000e-03
   6.6930000e-03
   6.6551000e-03
   6.7613000e-03
   7.0955000e-03
   5.6351000e-03
   6.4137000e-03
   6.4475000e-03
   5.9546000e-03
   5.8439000e-03
   5.1521000e-03
   6.8475000e-03
   5.8972000e-03
   7.1418000e-03
   6.0887000e-03
   6.0593000e-03
   6.3543000e-03
   1.1350000e-02
   5.9802000e-03
   6.2586000e-03
   7.5324000e-03
   5.1667000e-03
   5.3258000e-03
   6.7710000e-03
   8.3507000e-03
   5.6274000e-03
   7.3856000e-03
   6.6380000e-03
   4.8440000e-03
   5.8965000e-03
   5.8081000e-03
   5.0765000e-03
   8.6422000e-03
   8.3145000e-03
   5.1924000e-03
   6.1375000e-03
   5.2584000e-03
   5.9414000e-03
   5.3663000e-03
   5.6826000e-03
   6.2583000e-03
   7.3332000e-03
   5.5957000e-03
   5.3762000e-03
   6.2676000e-03
   6.9831000e-03
   7.5591000e-03
   6.0606000e-03
   6.2540000e-03
   7.3756000e-03
   5.9160000e-03
   1.3292000e-02
   7.9822000e-03
   6.2133000e-03
   5.6126000e-03
   5.5643000e-03
   6.3960000e-03
   6.0224000e-03
   5.1171000e-03
   6.5102000e-03
   5.8317000e-03
   5.4156000e-03
   6.5687000e-03
   5.3248000e-03
   8.1743000e-03
   5.7472000e-03
   6.5269000e-03
   8.0454000e-03
   6.7016000e-03
   5.4699000e-03
   8.7285000e-03
   5.6715000e-03
   6.8995000e-03
   5.5642000e-03
   5.2209000e-03
   5.7620000e-03
   5.1440000e-03
   5.4106000e-03
   5.4577000e-03
   6.8105000e-03
   8.1886000e-03
   5.1285000e-03
   6.5557000e-03
   6.3054000e-03
   6.5312000e-03
   5.5511000e-03
   4.9770000e-03
   8.6453000e-03
   6.6455000e-03
   6.7122000e-03
   7.0331000e-03
   4.9734000e-03
   7.3404000e-03
   5.7420000e-03
   5.8142000e-03
   6.5464000e-03
   5.6627000e-03
   7.0646000e-03
   7.9451000e-03
   6.7882000e-03
   7.7509000e-03
   7.0987000e-03
   7.5634000e-03
   8.2728000e-03
   5.3797000e-03
   6.7466000e-03
   9.1837000e-03
   7.1647000e-03
   5.5338000e-03
   6.2429000e-03
   5.6173000e-03
   6.3905000e-03
   5.2044000e-03
   5.8711000e-03
   9.0812000e-03
   5.9041000e-03
   6.6434000e-03
   6.7756000e-03
   5.9008000e-03
   6.7470000e-03
   5.2293000e-03
   5.9681000e-03
   6.4695000e-03
   4.9852000e-03
   6.5522000e-03
   8.6920000e-03
   6.1077000e-03
   5.6189000e-03
   5.6195000e-03
   6.0083000e-03
   5.9700000e-03
   5.8648000e-03
   6.4996000e-03
   8.2625000e-03
   5.7724000e-03
   5.1528000e-03
   6.1762000e-03
   6.6330000e-03
   5.7682000e-03
   6.1526000e-03
   5.5750000e-03
   5.3175000e-03
   6.1995000e-03
   9.0790000e-03
   1.1136000e-02
   5.0619000e-03
   5.4572000e-03
   9.3898000e-03
   5.8360000e-03
   7.2654000e-03
   6.3981000e-03
   6.2179000e-03
   5.7289000e-03
   6.3290000e-03
   6.4750000e-03
   8.9155000e-03
   6.3824000e-03
   6.1959000e-03
   5.9906000e-03
   5.4790000e-03
   7.1886000e-03
   5.3902000e-03
   6.8368000e-03
   8.5476000e-03
   5.9017000e-03
   6.9337000e-03
   6.5426000e-03
   5.5642000e-03
   6.0161000e-03
   6.6376000e-03
   7.3035000e-03
   8.6176000e-03
   5.6133000e-03
   5.4739000e-03
   7.3001000e-03
   1.3244000e-02
   5.6630000e-03
   5.4637000e-03
   6.6368000e-03
   6.8419000e-03
   8.6848000e-03
   7.2846000e-03
   6.1798000e-03
   7.3274000e-03
   5.2197000e-03
   5.8010000e-03
   7.2859000e-03
   6.3861000e-03
   6.8163000e-03
   5.2475000e-03
   7.7392000e-03
   7.3424000e-03
   5.0927000e-03
   5.3998000e-03
   8.8277000e-03
   5.6843000e-03
   5.1865000e-03
   6.7382000e-03
   6.0231000e-03
   6.5245000e-03
   6.4040000e-03
   7.4165000e-03
   5.4260000e-03
   5.8975000e-03
   5.0499000e-03
   1.0692000e-02
   5.6210000e-03
   6.3342000e-03
   6.0119000e-03
   5.2889000e-03
   5.9176000e-03
   5.6957000e-03
   6.4067000e-03
   6.6984000e-03
   7.0508000e-03
   4.9609000e-03
   5.6424000e-03
   6.1883000e-03
   6.4049000e-03
   7.0579000e-03
   5.8478000e-03
   7.1176000e-03
   8.4434000e-03
   6.4013000e-03
   5.8229000e-03
   6.4466000e-03
   6.7869000e-03
   6.2008000e-03
   6.7556000e-03
   5.9620000e-03
   5.8420000e-03
   6.0039000e-03
   5.4133000e-03
   5.5312000e-03
   6.7517000e-03
   6.3009000e-03
   5.5562000e-03
   5.8077000e-03
   5.6831000e-03
   6.7072000e-03
   4.9010000e-03
   5.5454000e-03
   8.2694000e-03
   5.1964000e-03
   6.6478000e-03
   5.8100000e-03
   8.3424000e-03
   5.3513000e-03
   6.0305000e-03
   6.1690000e-03
   5.5281000e-03
   5.8085000e-03
   5.8298000e-03
   5.6097000e-03
   6.9194000e-03
   7.6875000e-03
   6.5494000e-03
   6.2303000e-03
   5.6774000e-03
   5.9964000e-03
   5.7312000e-03
   6.0485000e-03
   7.4942000e-03
   5.3695000e-03
   5.7016000e-03
   7.8635000e-03
   7.1939000e-03
   6.3091000e-03
   6.3546000e-03
   6.2931000e-03
   5.1220000e-03
   6.2894000e-03
   5.9314000e-03
   5.3054000e-03
   5.6362000e-03
   5.4065000e-03
   5.8677000e-03
   6.6764000e-03
   5.5540000e-03
   6.4073000e-03
   5.7094000e-03
   7.9895000e-03
   6.9665000e-03
   6.1611000e-03
   6.9538000e-03
   5.6675000e-03
   5.9618000e-03
   6.1776000e-03
   6.1792000e-03
   6.9394000e-03
   5.6549000e-03
   6.0087000e-03
   5.3622000e-03
   7.2879000e-03
   6.2884000e-03
   9.6663000e-03
   4.8659000e-03
   6.6394000e-03
   5.3788000e-03
   6.4365000e-03
   6.2405000e-03
   6.1476000e-03
   5.8671000e-03
   7.4790000e-03
   5.8906000e-03
   6.3725000e-03
   2.5687000e-02
   6.9649000e-03
   4.7930000e-03
   7.5587000e-03
   5.6541000e-03
   5.2112000e-03
   5.7339000e-03
   6.3900000e-03
   7.5025000e-03
   8.2771000e-03
   5.5306000e-03
   5.6148000e-03
   6.3439000e-03
   4.8731000e-03
   5.7251000e-03
   6.1847000e-03
   5.5249000e-03
   6.3020000e-03
   5.5312000e-03
   5.3497000e-03
   5.5033000e-03
   5.2550000e-03
   5.9983000e-03
   7.7488000e-03
   5.9474000e-03
   5.9431000e-03
   7.3705000e-03
   6.5715000e-03
   7.0794000e-03
   6.5244000e-03
   1.0545000e-02
   6.6204000e-03
   6.8707000e-03
   5.2235000e-03
   6.5890000e-03
   7.9338000e-03
   9.5576000e-03
   5.3341000e-03
   5.2825000e-03
   5.8939000e-03
   6.6548000e-03
   5.6353000e-03
   7.4181000e-03
   6.9780000e-03
   5.5252000e-03
   7.4778000e-03
   5.6781000e-03
   6.7378000e-03
   5.2649000e-03
   6.0294000e-03
   7.0632000e-03
   5.4248000e-03
   6.4891000e-03
   6.6532000e-03
   6.1877000e-03
   6.4351000e-03
   5.8467000e-03
   7.2478000e-03
   6.5586000e-03
   6.8014000e-03
   1.1491000e-02
   6.3933000e-03
   4.9637000e-03
   6.8401000e-03
   6.0595000e-03
   5.3728000e-03
   5.4888000e-03
   7.2322000e-03
   6.9531000e-03
   6.6652000e-03
   5.3100000e-03
   5.4688000e-03
   6.8335000e-03
   5.9607000e-03
   7.1801000e-03
   4.7175000e-03
   6.4172000e-03
   6.0052000e-03
   5.7617000e-03
   5.8485000e-03
   6.5658000e-03
   7.2658000e-03
   7.0297000e-03
   6.6284000e-03
   6.6269000e-03
   1.1273000e-02
   6.5651000e-03
   7.1265000e-03
   7.7314000e-03
   6.0293000e-03
   6.2057000e-03
   7.1789000e-03
   6.6574000e-03
   5.6938000e-03
   5.7678000e-03
   5.3316000e-03
   5.1663000e-03
   7.0488000e-03
   5.3299000e-03
   4.9371000e-03
   5.2323000e-03
   5.1721000e-03
   6.2266000e-03
   6.1061000e-03
   7.5597000e-03
   7.1777000e-03
   7.2169000e-03
   5.4901000e-03
   5.5139000e-03
   5.6458000e-03
   7.5557000e-03
   6.9828000e-03
   7.0636000e-03
   6.4494000e-03
   5.8485000e-03
   5.4030000e-03
   6.6648000e-03
   6.3086000e-03
   5.6089000e-03
   5.8924000e-03
   5.3677000e-03
   6.6613000e-03
   6.8584000e-03
   5.1481000e-03
   6.2599000e-03
   6.3922000e-03
   6.9785000e-03
   7.8833000e-03
   5.0151000e-03
   5.5458000e-03
   5.8064000e-03
   7.0484000e-03
   7.5810000e-03
   6.7297000e-03
   6.4518000e-03
   5.9306000e-03
   6.1790000e-03
   5.5563000e-03
   5.5126000e-03
   5.8499000e-03
   5.6026000e-03
   6.8727000e-03
   6.6948000e-03
   6.1921000e-03
   6.3968000e-03
   5.5727000e-03
   6.4131000e-03
   6.6878000e-03
   7.1965000e-03
   5.3198000e-03
   7.1536000e-03
   7.2992000e-03
   5.7053000e-03
   7.2319000e-03
   5.7588000e-03
   6.4120000e-03
   6.3011000e-03
   6.8829000e-03
   6.4401000e-03
   6.0577000e-03
   5.7641000e-03
   6.4003000e-03
   5.0995000e-03
   5.6318000e-03
   5.8431000e-03
   6.4384000e-03
   2.2973000e-02
   6.1867000e-03
   6.7751000e-03
   7.2331000e-03
   6.0442000e-03
   5.1301000e-03
   5.6535000e-03
   4.8733000e-03
   6.1646000e-03
   6.6966000e-03
   6.9021000e-03
   6.3423000e-03
   6.5118000e-03
   8.3434000e-03
   5.2904000e-03
   6.3683000e-03
   5.1763000e-03
   5.3248000e-03
   6.4338000e-03
   6.0302000e-03
   7.3246000e-03
   6.1382000e-03
   5.7906000e-03
   5.4305000e-03
   5.7847000e-03
   7.4555000e-03
   7.3427000e-03
   8.1746000e-03
   8.2141000e-03
   7.2883000e-03
   7.4397000e-03
   6.3011000e-03
   5.3560000e-03
   5.1887000e-03
   7.5229000e-03
   5.8765000e-03
   6.1462000e-03
   5.4635000e-03
   7.3501000e-03
   5.5014000e-03
   4.8676000e-03
   1.0848000e-02
   6.3482000e-03
   7.7977000e-03
   5.6050000e-03
   6.5021000e-03
   6.9740000e-03
   7.6942000e-03
   8.5490000e-03
   5.5959000e-03
   7.1431000e-03
   5.0906000e-03
   5.6132000e-03
   5.9618000e-03
   7.7639000e-03
   6.4329000e-03
   5.8617000e-03
   5.3615000e-03
   7.2095000e-03
   7.1898000e-03
   6.0344000e-03
   5.5383000e-03
   6.3673000e-03
   7.4874000e-03
   8.8594000e-03
   6.2179000e-03
   6.8043000e-03
   9.0348000e-03
   6.5950000e-03
   5.3722000e-03
   4.7570000e-03
   6.2610000e-03
   5.8624000e-03
   5.5866000e-03
   5.1729000e-03
   6.0792000e-03
   5.4912000e-03
   7.9282000e-03
   6.6975000e-03
   6.3812000e-03
   6.2806000e-03
   7.9506000e-03
   5.5745000e-03
   5.6837000e-03
   5.3435000e-03
   7.2535000e-03
   7.0572000e-03
   6.7777000e-03
   6.5115000e-03
   7.5053000e-03
   6.9808000e-03
   5.7184000e-03
   8.6133000e-03
   5.9315000e-03
   8.9719000e-03
   6.6138000e-03
   7.0802000e-03
   6.3795000e-03
   2.2557000e-02
   9.9500000e-03
   5.8454000e-03
   6.2831000e-03
   5.9611000e-03
   7.2529000e-03
   7.4565000e-03
   7.6732000e-03
   6.6118000e-03
   7.0002000e-03
   6.7817000e-03
   5.8023000e-03
   6.6885000e-03
   6.1852000e-03
   6.0436000e-03
   6.8643000e-03
   5.6743000e-03
   5.4013000e-03
   6.2425000e-03
   7.4766000e-03
   5.9164000e-03
   7.4241000e-03
   5.8246000e-03
   6.1321000e-03
   5.4926000e-03
   5.6159000e-03
   1.1273000e-02
   5.1417000e-03
   5.8787000e-03
   7.8806000e-03
   5.3874000e-03
   6.7067000e-03
   5.6618000e-03
   6.3719000e-03
   6.5554000e-03
   6.9184000e-03
   5.5361000e-03
   5.9187000e-03
   5.5960000e-03
   6.0925000e-03
   6.3937000e-03
   8.4847000e-03
   5.2428000e-03
   6.4410000e-03
   5.8960000e-03
   4.9257000e-03
   6.7120000e-03
   6.4781000e-03
   5.3632000e-03
   4.9811000e-03
   6.1785000e-03
   5.1037000e-03
   6.7054000e-03
   5.6990000e-03
   5.7341000e-03
   6.4206000e-03
   5.5884000e-03
   7.2395000e-03
   5.3006000e-03
   6.7730000e-03
   5.9887000e-03
   6.1411000e-03
   6.5884000e-03
   6.2843000e-03
   7.0649000e-03
   5.5814000e-03
   6.6199000e-03
   6.5994000e-03
   5.8177000e-03
   5.9139000e-03
   7.2031000e-03
   6.0375000e-03
   6.7234000e-03
   6.2970000e-03
   8.7012000e-03
   6.1862000e-03
   5.9374000e-03
   8.6117000e-03
   6.0221000e-03
   6.1254000e-03
   7.1426000e-03
   5.5426000e-03
   6.4632000e-03
   6.7837000e-03
   6.9486000e-03
   5.9324000e-03
   6.6699000e-03
   6.0332000e-03
   4.7333000e-03
   5.7736000e-03
   6.0062000e-03
   6.8802000e-03
   6.7537000e-03
   6.8335000e-03
   6.0593000e-03
   6.9824000e-03
   4.5484000e-03
   6.0140000e-03
   6.4263000e-03
   7.4383000e-03
   4.7743000e-03
   6.2121000e-03
   6.8671000e-03
   8.3160000e-03
   6.7312000e-03
   5.8031000e-03
   6.9644000e-03
   5.6023000e-03
   5.8544000e-03
   5.7752000e-03
   6.7762000e-03
   7.4026000e-03
   7.2388000e-03
   6.1920000e-03
   5.9300000e-03
   7.4120000e-03
   6.4228000e-03
   5.0280000e-03
   5.7497000e-03
   6.0085000e-03
   6.8582000e-03
   8.9663000e-03
   5.5205000e-03
   6.8593000e-03
   7.1730000e-03
   7.6831000e-03
   6.4621000e-03
   5.2689000e-03
   5.7468000e-03
   5.9811000e-03
   7.1003000e-03
   1.0045000e-02
   5.1761000e-03
   6.4923000e-03
   6.3396000e-03
   5.7877000e-03
   6.4414000e-03
   6.2208000e-03
   6.9022000e-03
   6.5737000e-03
   8.6220000e-03
   7.6053000e-03
   6.4263000e-03
   5.9235000e-03
   6.3801000e-03
   5.7928000e-03
   6.1233000e-03
   6.9695000e-03
   6.0546000e-03
   6.8704000e-03
   4.9932000e-03
   5.2453000e-03
   7.2492000e-03
   6.9747000e-03
   5.7362000e-03
   6.0644000e-03
   6.3384000e-03
   6.1520000e-03
   8.1609000e-03
   6.9139000e-03
   6.1988000e-03
   5.6763000e-03
   5.8086000e-03
   7.9922000e-03
   7.6564000e-03
   5.0449000e-03
   6.0526000e-03
   6.9685000e-03
   6.7622000e-03
   5.5387000e-03
   6.8603000e-03
   6.0929000e-03
   6.3935000e-03
   6.9042000e-03
   5.5465000e-03
   6.7590000e-03
   6.0838000e-03
   4.6511000e-03
   5.3848000e-03
   4.9181000e-03
   6.2744000e-03
   6.5033000e-03
   5.8134000e-03
   8.6322000e-03
   5.5272000e-03
   4.7623000e-03
   6.3559000e-03
   6.4323000e-03
   6.6554000e-03
   6.9738000e-03
   8.3361000e-03
   8.7021000e-03
   5.3584000e-03
   6.4616000e-03
   6.2078000e-03
   5.3598000e-03
   7.5053000e-03
   6.7181000e-03
   6.1466000e-03
   5.7650000e-03
   5.0508000e-03
   6.4790000e-03
   7.4180000e-03
   7.1869000e-03
   5.0031000e-03
   5.5308000e-03
   5.8514000e-03
   5.7142000e-03
   5.5073000e-03
   5.6990000e-03
   5.7871000e-03
   7.3966000e-03
   7.3878000e-03
   6.0915000e-03
   5.8629000e-03
   5.5004000e-03
   6.0713000e-03
   6.3804000e-03
   5.7135000e-03
   7.3564000e-03
   5.1979000e-03
   8.8586000e-03
   6.6241000e-03
   8.9292000e-03
   6.4729000e-03
   6.0726000e-03
   5.5218000e-03
   5.7882000e-03
   5.0432000e-03
   5.3044000e-03
   5.9422000e-03
   5.9985000e-03
   7.2850000e-03
   5.9865000e-03
   6.4639000e-03
   5.7746000e-03
   5.8665000e-03
   6.5927000e-03
   5.2384000e-03
   6.8533000e-03
   6.8197000e-03
   5.5709000e-03
   8.9003000e-03
   5.5715000e-03
   7.1608000e-03
   6.2353000e-03
   6.3369000e-03
   7.6418000e-03
   6.9740000e-03
   7.7944000e-03
   5.8684000e-03
   5.4957000e-03
   6.3103000e-03
   4.8915000e-03
   6.3545000e-03
   5.8669000e-03
   5.8686000e-03
   5.2001000e-03
   1.1911000e-02
   4.7017000e-03
   5.3540000e-03
   4.9085000e-03
   5.2712000e-03
   5.5985000e-03
   7.5209000e-03
   5.4986000e-03
   6.6154000e-03
   5.7993000e-03
   6.0437000e-03
   5.5256000e-03
   5.2054000e-03
   7.1156000e-03
   6.3879000e-03
   6.7190000e-03
   6.1229000e-03
   5.3534000e-03
   6.0235000e-03
   1.0175000e-02
   4.9170000e-03
   6.5314000e-03
   6.1646000e-03
   6.1841000e-03
   6.8284000e-03
   9.1471000e-03
   5.5918000e-03
   6.4885000e-03
   6.5075000e-03
   6.0524000e-03
   5.2243000e-03
   6.6194000e-03
   7.1600000e-03
   5.2975000e-03
   8.1550000e-03
   5.6223000e-03
   7.4851000e-03
   6.5305000e-03
   6.7690000e-03
   5.2222000e-03
   6.6904000e-03
   5.6373000e-03
   8.3319000e-03
   5.4622000e-03
   7.4542000e-03
   6.0210000e-03
   8.1079000e-03
   6.5105000e-03
   6.4388000e-03
   6.5482000e-03
   6.9903000e-03
   5.6921000e-03
   8.1556000e-03
   6.6108000e-03
   5.2544000e-03
   6.1876000e-03
   6.2394000e-03
   6.0488000e-03
   5.7371000e-03
   6.2388000e-03
   6.7684000e-03
   4.9686000e-03
   6.2159000e-03
   5.6883000e-03
   6.5443000e-03
   6.7203000e-03
   7.5509000e-03
   6.4175000e-03
   6.2765000e-03
   5.0069000e-03
   6.1579000e-03
   6.3886000e-03
   5.9278000e-03
   5.3484000e-03
   6.7523000e-03
   5.8395000e-03
   6.0613000e-03
   8.4062000e-03
   5.8483000e-03
   5.6714000e-03
   6.0735000e-03
   7.7111000e-03
   7.2125000e-03
   8.5727000e-03
   5.5764000e-03
   6.7547000e-03
   6.1385000e-03
   5.7710000e-03
   6.4143000e-03
   5.1246000e-03
   5.4484000e-03
   5.6645000e-03
   7.4827000e-03
   6.6925000e-03
   6.7889000e-03
   7.2568000e-03
   7.5467000e-03
   5.4724000e-03
   6.3745000e-03
   8.4055000e-03
   5.9549000e-03
   6.3388000e-03
   6.6317000e-03
   4.9455000e-03
   5.6323000e-03
   6.8978000e-03
   5.8463000e-03
   7.7486000e-03
   6.6366000e-03
   6.2027000e-03
   8.2148000e-03
   7.0810000e-03
   5.6234000e-03
   5.6715000e-03
   2.2636000e-02
   6.2928000e-03
   5.7490000e-03
   6.0962000e-03
   7.5877000e-03
   5.3979000e-03
   5.2074000e-03
   5.3358000e-03
   5.5878000e-03
   6.7205000e-03
   5.7115000e-03
   7.9512000e-03
   7.0003000e-03
   5.7038000e-03
   5.4003000e-03
   6.0565000e-03
   6.3854000e-03
   7.5570000e-03
   5.0309000e-03
   5.2725000e-03
   6.6582000e-03
   4.8762000e-03
   6.2795000e-03
   7.0323000e-03
   5.4941000e-03
   8.8427000e-03
   6.1632000e-03
   6.3426000e-03
   5.6511000e-03
   7.9585000e-03
   6.3995000e-03
   6.7861000e-03
   5.4075000e-03
   5.1756000e-03
   6.1335000e-03
   6.3594000e-03
   6.1970000e-03
   6.6978000e-03
   5.4710000e-03
   5.0342000e-03
   5.5727000e-03
   5.7867000e-03
   7.2940000e-03
   6.4533000e-03
   6.9797000e-03
   6.2049000e-03
   5.2634000e-03
   6.6027000e-03
   6.1154000e-03
   5.9200000e-03
   5.7190000e-03
   6.7366000e-03
   7.0811000e-03
   5.4897000e-03
   7.9964000e-03
   6.2663000e-03
   7.3972000e-03
   5.8376000e-03
   7.1170000e-03
   5.3880000e-03
   6.2833000e-03
   5.8001000e-03
   6.9164000e-03
   6.7354000e-03
   6.3420000e-03
   6.5952000e-03
   7.0337000e-03
   5.5146000e-03
   6.2274000e-03
   5.7239000e-03
   5.5600000e-03
   5.5602000e-03
   5.6815000e-03
   6.4172000e-03
   5.7494000e-03
   6.3557000e-03
   5.4317000e-03
   5.5097000e-03
   5.9142000e-03
   6.2580000e-03
   5.8080000e-03
   6.9502000e-03
   6.8780000e-03
   5.5088000e-03
   6.1345000e-03
   5.6223000e-03
   6.2912000e-03
   5.5527000e-03
   6.6536000e-03
   8.7150000e-03
   9.9596000e-03
   5.6215000e-03
   7.1622000e-03
   5.9825000e-03
   9.5877000e-03
   4.9521000e-03
   6.5643000e-03
   6.0110000e-03
   5.7663000e-03
   6.4169000e-03
   6.2383000e-03
   6.8785000e-03
   6.6523000e-03
   6.3630000e-03
   6.7294000e-03
   5.9003000e-03
   5.4077000e-03
   8.3958000e-03
   6.2893000e-03
   5.2542000e-03
   7.1069000e-03
   5.9594000e-03
   7.3137000e-03
   6.1909000e-03
   5.5968000e-03
   8.2790000e-03
   5.7963000e-03
   1.1176000e-02
   6.6368000e-03
   5.8547000e-03
   5.3320000e-03
   5.8894000e-03
   6.4240000e-03
   5.2914000e-03
   5.9497000e-03
   5.3963000e-03
   5.7986000e-03
   7.9841000e-03
   5.9255000e-03
   8.7035000e-03
   9.4424000e-03
   6.5537000e-03
   7.2066000e-03
   5.4356000e-03
   6.8723000e-03
   6.4305000e-03
   6.1134000e-03
   6.2322000e-03
   5.9168000e-03
   8.6730000e-03
   7.2658000e-03
   6.5399000e-03
   5.8863000e-03
   8.8138000e-03
   5.3268000e-03
   7.1431000e-03
   7.4271000e-03
   5.9165000e-03
   6.0699000e-03
   5.7198000e-03
   5.0364000e-03
   7.1585000e-03
   6.2243000e-03
   7.5801000e-03
   6.6939000e-03
   5.2546000e-03
   7.5443000e-03
   6.7391000e-03
   7.9378000e-03
   4.9574000e-03
   6.5273000e-03
   6.2498000e-03
   7.0653000e-03
   4.6738000e-03
   6.5052000e-03
   5.6518000e-03
   6.2774000e-03
   6.3976000e-03
   7.0534000e-03
   5.2537000e-03
   6.0445000e-03
   6.1974000e-03
   6.2810000e-03
   6.9684000e-03
   7.2027000e-03
   6.8987000e-03
   6.5034000e-03
   6.2741000e-03
   6.1517000e-03
   5.0467000e-03
   6.0137000e-03
   7.1679000e-03
   4.6983000e-03
   5.0589000e-03
   5.5032000e-03
   6.2297000e-03
   6.5801000e-03
   6.7555000e-03
   6.0284000e-03
   6.3301000e-03
   5.9623000e-03
   6.4518000e-03
   6.7614000e-03
   7.3476000e-03
   9.1507000e-03
   6.9100000e-03
   7.6766000e-03
   5.2069000e-03
   5.3760000e-03
   5.0047000e-03
   5.5983000e-03
   5.1246000e-03
   5.4333000e-03
   5.8756000e-03
   7.1359000e-03
   5.4122000e-03
   6.3524000e-03
   6.0880000e-03
   6.0881000e-03
   6.6349000e-03
   5.3079000e-03
   5.8017000e-03
   8.6584000e-03
   6.1801000e-03
   7.7947000e-03
   6.7147000e-03
   5.4062000e-03
   5.8491000e-03
   5.8040000e-03
   5.1823000e-03
   6.3653000e-03
   5.7820000e-03
   6.3963000e-03
   5.8979000e-03
   5.6139000e-03
   7.7534000e-03
   6.7851000e-03
   7.1329000e-03
   6.9960000e-03
   6.9174000e-03
   6.5016000e-03
   6.2904000e-03
   5.8003000e-03
   8.7465000e-03
   5.7087000e-03
   5.0314000e-03
   5.0752000e-03
   6.1214000e-03
   6.7062000e-03
   6.7927000e-03
   6.7861000e-03
   6.9371000e-03
   7.8044000e-03
   5.8364000e-03
   4.9842000e-03
   6.1953000e-03
   5.6774000e-03
   6.1084000e-03
   6.2957000e-03
   6.2124000e-03
   5.0850000e-03
   5.4455000e-03
   6.9724000e-03
   5.3812000e-03
   6.6011000e-03
   5.2620000e-03
   6.3693000e-03
   8.1350000e-03
   6.0168000e-03
   5.7309000e-03
   4.7292000e-03
   5.9425000e-03
   6.3522000e-03
   6.2699000e-03
   2.3466000e-02
   5.9742000e-03
   6.3386000e-03
   5.7282000e-03
   4.7438000e-03
   6.4164000e-03
   6.1890000e-03
   5.0400000e-03
   6.7259000e-03
   7.0324000e-03
   6.5629000e-03
   7.6240000e-03
   5.6836000e-03
   7.5074000e-03
   6.8729000e-03
   6.4232000e-03
   6.5318000e-03
   7.2671000e-03
   6.4849000e-03
   7.3365000e-03
   6.2841000e-03
   7.7088000e-03
   6.9495000e-03
   7.9063000e-03
   4.9736000e-03
   5.8427000e-03
   5.1251000e-03
   6.5159000e-03
   5.2024000e-03
   6.8492000e-03
   5.9188000e-03
   5.3978000e-03
   6.1877000e-03
   5.1219000e-03
   6.0489000e-03
   5.5526000e-03
   1.2757000e-02
   6.0233000e-03
   7.4092000e-03
   6.4411000e-03
   6.2835000e-03
   6.9700000e-03
   6.3902000e-03
   6.9257000e-03
   6.3373000e-03
   5.9099000e-03
   5.9687000e-03
   6.0352000e-03
   6.3097000e-03
   6.1506000e-03
   5.8575000e-03
   6.4788000e-03
   6.2900000e-03
   5.4589000e-03
   6.8420000e-03
   5.4387000e-03
   5.5072000e-03
   5.4031000e-03
   6.9800000e-03
   5.9382000e-03
   6.3287000e-03
   6.8429000e-03
   5.9493000e-03
   5.7394000e-03
   6.5856000e-03
   6.6665000e-03
   7.4841000e-03
   1.1113000e-02
   5.9954000e-03
   6.2264000e-03
   7.0098000e-03
   5.7486000e-03
   5.0121000e-03
   4.7419000e-03
   5.3256000e-03
   6.7197000e-03
   7.9851000e-03
   6.4160000e-03
   7.0322000e-03
   6.1402000e-03
   8.8796000e-03
   8.0122000e-03
   6.5653000e-03
   6.1806000e-03
   5.1590000e-03
   4.9856000e-03
   5.7434000e-03
   7.4826000e-03
   5.9829000e-03
   8.0099000e-03
   7.5777000e-03
   6.5147000e-03
   6.6370000e-03
   6.5037000e-03
   6.2332000e-03
   6.9595000e-03
   6.9387000e-03
   4.7685000e-03
   7.6075000e-03
   8.2534000e-03
   7.2084000e-03
   8.4334000e-03
   6.6062000e-03
   6.2169000e-03
   5.8715000e-03
   6.1493000e-03
   6.4756000e-03
   5.7397000e-03
   5.8313000e-03
   5.8579000e-03
   6.8756000e-03
   5.5500000e-03
   5.5597000e-03
   5.7163000e-03
   6.9298000e-03
   7.9393000e-03
   5.2223000e-03
   5.7947000e-03
   5.3802000e-03
   6.0833000e-03
   8.0007000e-03
   5.8360000e-03
   6.2763000e-03
   7.6083000e-03
   4.4798000e-03
   5.3472000e-03
   7.1601000e-03
   6.1579000e-03
   9.3466000e-03
   5.4382000e-03
   5.8245000e-03
   7.9671000e-03
   6.7482000e-03
   7.1991000e-03
   5.3425000e-03
   5.3112000e-03
   7.3980000e-03
   5.8947000e-03
   5.6926000e-03
   5.7364000e-03
   6.9960000e-03
   6.2316000e-03
   5.5763000e-03
   9.2483000e-03
   9.4978000e-03
   6.0227000e-03
   5.2270000e-03
   5.7413000e-03
   5.4494000e-03
   5.6593000e-03
   6.4255000e-03
   6.0690000e-03
   5.7208000e-03
   7.8594000e-03
   5.9112000e-03
   6.8263000e-03
   6.9240000e-03
   6.3642000e-03
   6.5553000e-03
   6.1973000e-03
   5.3713000e-03
   8.5877000e-03
   7.1433000e-03
   6.6013000e-03
   6.3913000e-03
   6.0374000e-03
   6.2776000e-03
   5.8492000e-03
   5.4757000e-03
   5.7183000e-03
   2.2747000e-02
   5.6839000e-03
   7.4436000e-03
   8.3551000e-03
   5.4444000e-03
   5.5493000e-03
   6.3394000e-03
   5.1008000e-03
   7.0876000e-03
   5.6224000e-03
   5.7740000e-03
   7.1398000e-03
   6.2949000e-03
   1.0031000e-02
   6.3475000e-03
   5.9936000e-03
   5.8811000e-03
   6.6306000e-03
   5.7620000e-03
   6.0184000e-03
   6.6371000e-03
   5.7606000e-03
   5.6812000e-03
   7.4748000e-03
   5.9235000e-03
   7.8693000e-03
   6.9427000e-03
   4.4562000e-03
   6.5820000e-03
   5.9857000e-03
   5.7939000e-03
   5.8040000e-03
   8.7961000e-03
   6.4702000e-03
   4.8746000e-03
   6.7706000e-03
   4.6757000e-03
   6.1910000e-03
   6.6598000e-03
   5.7435000e-03
   5.7226000e-03
   7.5956000e-03
   6.7963000e-03
   5.4618000e-03
   6.9066000e-03
   6.4131000e-03
   6.3923000e-03
   4.7762000e-03
   7.2067000e-03
   5.9203000e-03
   5.7487000e-03
   6.2860000e-03
   6.6917000e-03
   5.9059000e-03
   6.8977000e-03
   5.0643000e-03
   5.9328000e-03
   5.3617000e-03
   8.2851000e-03
   5.9965000e-03
   5.8168000e-03
   6.9857000e-03
   6.7419000e-03
   6.8626000e-03
   6.3343000e-03
   6.3744000e-03
   7.5019000e-03
   6.3737000e-03
   5.9262000e-03
   6.0835000e-03
   8.4059000e-03
   5.1742000e-03
   5.3593000e-03
   6.5217000e-03
   5.6925000e-03
   7.2914000e-03
   6.1656000e-03
   6.9066000e-03
   5.9840000e-03
   6.4438000e-03
   6.6842000e-03
   5.9091000e-03
   5.7691000e-03
   9.6996000e-03
   7.9203000e-03
   8.0336000e-03
   9.7049000e-03
   6.1503000e-03
   6.9406000e-03
   6.2389000e-03
   9.0155000e-03
   5.9089000e-03
   6.7666000e-03
   5.2824000e-03
   5.6884000e-03
   6.0548000e-03
   5.4188000e-03
   5.4249000e-03
   6.3455000e-03
   5.1566000e-03
   6.1253000e-03
   6.2625000e-03
   7.1282000e-03
   6.8700000e-03
   8.7966000e-03
   5.7229000e-03
   6.2139000e-03
   5.5684000e-03
   6.9235000e-03
   6.3555000e-03
   7.2523000e-03
   6.4037000e-03
   5.5800000e-03
   5.2145000e-03
   6.2092000e-03
   5.5789000e-03
   5.5805000e-03
   5.3019000e-03
   7.2137000e-03
   7.2848000e-03
   6.5104000e-03
   6.9372000e-03
   6.0536000e-03
   7.7136000e-03
   6.8268000e-03
   4.9919000e-03
   6.7318000e-03
   5.8687000e-03
   6.9969000e-03
   6.1492000e-03
   5.4029000e-03
   5.8354000e-03
   8.2841000e-03
   6.0361000e-03
   7.5842000e-03
   6.2316000e-03
   6.5849000e-03
   6.8718000e-03
   5.1165000e-03
   6.5249000e-03
   5.2222000e-03
   5.7477000e-03
   6.1227000e-03
   7.2527000e-03
   5.5318000e-03
   8.5953000e-03
   7.1565000e-03
   9.6745000e-03
   5.4892000e-03
   5.3841000e-03
   6.3097000e-03
   5.6445000e-03
   5.5268000e-03
   5.3257000e-03
   5.7601000e-03
   6.0493000e-03
   5.4281000e-03
   6.2494000e-03
   6.9032000e-03
   7.7525000e-03
   5.4615000e-03
   5.6130000e-03
   6.9752000e-03
   5.2391000e-03
   5.8849000e-03
   6.3977000e-03
   6.3966000e-03
   5.6557000e-03
   7.6383000e-03
   7.2516000e-03
   5.5537000e-03
   4.6288000e-03
   6.7990000e-03
   5.9870000e-03
   4.8948000e-03
   6.5812000e-03
   5.5526000e-03
   5.8342000e-03
   6.9636000e-03
   5.3205000e-03
   7.1395000e-03
   6.5488000e-03
   6.6853000e-03
   5.4373000e-03
   5.0790000e-03
   5.7797000e-03
   6.3044000e-03
   6.3497000e-03
   6.5858000e-03
   5.8535000e-03
   6.4748000e-03
   6.9268000e-03
   7.0751000e-03
   5.2962000e-03
   1.2027000e-02
   5.6405000e-03
   8.5782000e-03
   2.3109000e-02
   5.9749000e-03
   1.3160000e-02
   5.8943000e-03
   5.2739000e-03
   6.0825000e-03
   5.1421000e-03
   5.9364000e-03
   7.1294000e-03
   6.3781000e-03
   6.9374000e-03
   5.9625000e-03
   5.6881000e-03
   5.3953000e-03
   5.1987000e-03
   5.9990000e-03
   5.1909000e-03
   5.5541000e-03
   6.6920000e-03
   5.3678000e-03
   7.1143000e-03
   6.2382000e-03
   5.3818000e-03
   5.2521000e-03
   5.8238000e-03
   5.7047000e-03
   7.8484000e-03
   6.1080000e-03
   5.7936000e-03
   4.9886000e-03
   4.7826000e-03
   8.4253000e-03
   4.8912000e-03
   7.0378000e-03
   5.4091000e-03
   7.2109000e-03
   5.0881000e-03
   1.1376000e-02
   7.7701000e-03
   4.9917000e-03
   7.3988000e-03
   6.6058000e-03
   6.1708000e-03
   6.4029000e-03
   5.9285000e-03
   5.4461000e-03
   5.9379000e-03
   6.3402000e-03
   2.3154000e-02
   5.8720000e-03
   6.8979000e-03
   6.7509000e-03
   6.2435000e-03
   6.1050000e-03
   5.0753000e-03
   6.5319000e-03
   6.3274000e-03
   5.7949000e-03
   5.9353000e-03
   6.0975000e-03
   6.6363000e-03
   8.4078000e-03
   5.9433000e-03
   7.7245000e-03
   5.7694000e-03
   5.7664000e-03
   9.0905000e-03
   5.0101000e-03
   6.4943000e-03
   5.7595000e-03
   5.4167000e-03
   6.2042000e-03
   6.0518000e-03
   5.1367000e-03
   7.0413000e-03
   5.6037000e-03
   6.6476000e-03
   7.6833000e-03
   1.1069000e-02
   8.0510000e-03
   6.6017000e-03
   7.1148000e-03
   6.2396000e-03
   8.2792000e-03
   4.9648000e-03
   5.6784000e-03
   6.1161000e-03
   5.9782000e-03
   6.6878000e-03
   5.9300000e-03
   5.3292000e-03
   5.8985000e-03
   5.0778000e-03
   6.6913000e-03
   4.7569000e-03
   7.4772000e-03
   5.4912000e-03
   6.1694000e-03
   7.3639000e-03
   5.5247000e-03
   5.8038000e-03
   7.7089000e-03
   5.0209000e-03
   7.6453000e-03
   5.7453000e-03
   6.7056000e-03
   7.6430000e-03
   6.6029000e-03
   7.1194000e-03
   6.3911000e-03
   6.6559000e-03
   5.4129000e-03
   6.5117000e-03
   6.2151000e-03
   6.3456000e-03
   5.6086000e-03
   6.4807000e-03
   5.6264000e-03
   5.8680000e-03
   8.5445000e-03
   6.0221000e-03
   6.1068000e-03
   5.9119000e-03
   7.6660000e-03
   7.2877000e-03
   8.7048000e-03
   5.4414000e-03
   5.2256000e-03
   7.5948000e-03
   6.2692000e-03
   7.4273000e-03
   4.9291000e-03
   4.9279000e-03
   5.6173000e-03
   6.4158000e-03
   5.3966000e-03
   9.7959000e-03
   8.8075000e-03
   6.1779000e-03
   7.1898000e-03
   7.7278000e-03
   5.9706000e-03
   6.1072000e-03
   5.9801000e-03
   7.2597000e-03
   8.7197000e-03
   6.1250000e-03
   5.2422000e-03
   6.2235000e-03
   5.6289000e-03
   7.9938000e-03
   6.8634000e-03
   6.0745000e-03
   5.0466000e-03
   5.9290000e-03
   6.7599000e-03
   8.6494000e-03
   5.6365000e-03
   6.3586000e-03
   5.7186000e-03
   5.7236000e-03
   6.6979000e-03
   6.7311000e-03
   5.8417000e-03
   6.4787000e-03
   6.8171000e-03
   6.7106000e-03
   6.0126000e-03
   5.6943000e-03
   6.0232000e-03
   5.2337000e-03
   5.0764000e-03
   6.2884000e-03
   6.8054000e-03
   6.5883000e-03
   5.9291000e-03
   6.4766000e-03
   5.6501000e-03
   5.8085000e-03
   5.5870000e-03
   5.9327000e-03
   6.2189000e-03
   5.8784000e-03
   6.1562000e-03
   5.5409000e-03
   6.5402000e-03
   1.0467000e-02
   6.7574000e-03
   6.3347000e-03
   5.5177000e-03
   5.6874000e-03
   6.5359000e-03
   7.2013000e-03
   6.0770000e-03
   5.6981000e-03
   5.9464000e-03
   7.3089000e-03
   6.3975000e-03
   8.1131000e-03
   5.8233000e-03
   6.4329000e-03
   5.4670000e-03
   5.5956000e-03
   6.8916000e-03
   6.4789000e-03
   1.1648000e-02
   6.2181000e-03
   7.4201000e-03
   6.4600000e-03
   5.5597000e-03
   6.2627000e-03
   5.7535000e-03
   6.1327000e-03
   6.4132000e-03
   7.0228000e-03
   5.5934000e-03
   5.2650000e-03
   6.7198000e-03
   5.7581000e-03
   7.5723000e-03
   6.4761000e-03
   5.9429000e-03
   6.4138000e-03
   4.9888000e-03
   6.5645000e-03
   6.2784000e-03
   5.7311000e-03
   7.1674000e-03
   7.0063000e-03
   6.6413000e-03
   6.6694000e-03
   8.7536000e-03
   5.9071000e-03
   5.9505000e-03
   6.0165000e-03
   6.1474000e-03
   5.3140000e-03
   6.0394000e-03
   5.8686000e-03
   6.2644000e-03
   5.7571000e-03
   5.2238000e-03
   6.0257000e-03
   5.2695000e-03
   8.6130000e-03
   5.8473000e-03
   8.7173000e-03
   8.6505000e-03
   6.8872000e-03
   6.6319000e-03
   5.2818000e-03
   6.2989000e-03
   6.1954000e-03
   5.9666000e-03
   7.2726000e-03
   7.2858000e-03
   5.2229000e-03
   7.0579000e-03
   8.6407000e-03
   6.9333000e-03
   5.9167000e-03
   5.5049000e-03
   5.8642000e-03
   5.4990000e-03
   5.7112000e-03
   6.1634000e-03
   5.2800000e-03
   8.0993000e-03
   7.3487000e-03
   7.5082000e-03
   6.8847000e-03
   6.2580000e-03
   6.6626000e-03
   4.9964000e-03
   4.9538000e-03
   4.8244000e-03
   6.8953000e-03
   5.6303000e-03
   6.6420000e-03
   5.8521000e-03
   5.9627000e-03
   6.3745000e-03
   7.7816000e-03
   6.0079000e-03
   5.1758000e-03
   5.6655000e-03
   5.4310000e-03
   6.4559000e-03
   5.6504000e-03
   5.0890000e-03
   7.9987000e-03
   5.8035000e-03
   5.8614000e-03
   6.6473000e-03
   6.9420000e-03
   7.2878000e-03
   9.2981000e-03
   5.0379000e-03
   4.7371000e-03
   5.9692000e-03
   6.0816000e-03
   5.0740000e-03
   5.4743000e-03
   6.4673000e-03
   8.1061000e-03
   6.0703000e-03
   7.0413000e-03
   7.9702000e-03
   5.7619000e-03
   5.8627000e-03
   5.6399000e-03
   9.4402000e-03
   7.6081000e-03
   6.8266000e-03
   8.6349000e-03
   7.4584000e-03
   5.4547000e-03
   5.5947000e-03
   6.0525000e-03
   5.3935000e-03
   6.9005000e-03
   5.5890000e-03
   5.7989000e-03
   6.8427000e-03
   5.8543000e-03
   7.7359000e-03
   6.8535000e-03
   6.5025000e-03
   5.1905000e-03
   6.5565000e-03
   5.7634000e-03
   8.0610000e-03
   9.9655000e-03
   5.9485000e-03
   5.7182000e-03
   8.9592000e-03
   6.0291000e-03
   6.8507000e-03
   5.9882000e-03
   6.1988000e-03
   5.8832000e-03
   6.4065000e-03
   6.7271000e-03
   6.2469000e-03
   5.9920000e-03
   6.5047000e-03
   6.1055000e-03
   7.3864000e-03
   6.0962000e-03
   6.3355000e-03
   6.4613000e-03
   6.3046000e-03
   7.0498000e-03
   5.0695000e-03
   6.0250000e-03
   5.1898000e-03
   5.4951000e-03
   6.0695000e-03
   7.2892000e-03
   7.4265000e-03
   5.7459000e-03
   6.5381000e-03
   7.3397000e-03
   5.3722000e-03
   6.1100000e-03
   6.4534000e-03
   6.9110000e-03
   6.2162000e-03
   5.2182000e-03
   5.5686000e-03
   1.2706000e-02
   5.5341000e-03
   1.0089000e-02
   7.9590000e-03
   6.6048000e-03
   8.4782000e-03
   6.2085000e-03
   5.0251000e-03
   6.5476000e-03
   6.7511000e-03
   6.9340000e-03
   7.1272000e-03
   4.7224000e-03
   5.6665000e-03
   5.6783000e-03
   6.3249000e-03
   6.4881000e-03
   6.7338000e-03
   7.4349000e-03
   7.4288000e-03
   6.2076000e-03
   6.5799000e-03
   6.2184000e-03
   7.9871000e-03
   6.9436000e-03
   6.7089000e-03
   8.1171000e-03
   6.1336000e-03
   6.0075000e-03
   6.0761000e-03
   6.5645000e-03
   7.4465000e-03
   6.0307000e-03
   5.9046000e-03
   7.1940000e-03
   6.7163000e-03
   7.4543000e-03
   6.6807000e-03
   5.8616000e-03
   6.8150000e-03
   9.2158000e-03
   6.3655000e-03
   6.7341000e-03
   6.1694000e-03
   6.7901000e-03
   6.2521000e-03
   5.4004000e-03
   5.9256000e-03
   6.7005000e-03
   2.4334000e-02
   6.4791000e-03
   7.5349000e-03
   6.4843000e-03
   7.6326000e-03
   5.5040000e-03
   5.9291000e-03
   6.9651000e-03
   5.8286000e-03
   6.0071000e-03
   7.1879000e-03
   5.3181000e-03
   7.1170000e-03
   5.6796000e-03
   7.1225000e-03
   5.0748000e-03
   5.1709000e-03
   6.6730000e-03
   5.3952000e-03
   5.7134000e-03
   9.7801000e-03
   6.4818000e-03
   6.1758000e-03
   6.4656000e-03
   7.0251000e-03
   6.3017000e-03
   5.6982000e-03
   5.0591000e-03
   5.8468000e-03
   5.7936000e-03
   6.3428000e-03
   5.7589000e-03
   5.0709000e-03
   4.6075000e-03
   6.7638000e-03
   6.7444000e-03
   7.0877000e-03
   5.7837000e-03
   8.0531000e-03
   6.3799000e-03
   4.9503000e-03
   6.8403000e-03
   5.4858000e-03
   5.5128000e-03
   8.2602000e-03
   5.5080000e-03
   6.4437000e-03
   6.7197000e-03
   6.1949000e-03
   5.1355000e-03
   7.8526000e-03
   5.2738000e-03
   5.7256000e-03
   6.1537000e-03
   5.7711000e-03
   6.6821000e-03
   7.4577000e-03
   7.3549000e-03
   6.2657000e-03
   5.2068000e-03
   6.4467000e-03
   6.4430000e-03
   6.6095000e-03
   6.1962000e-03
   5.5459000e-03
   7.8289000e-03
   6.4543000e-03
   2.3738000e-02
   6.1321000e-03
   5.4798000e-03
   6.2338000e-03
   5.4250000e-03
   5.7152000e-03
   5.0211000e-03
   5.7539000e-03
   6.5192000e-03
   5.9741000e-03
   5.8550000e-03
   5.4480000e-03
   5.7402000e-03
   5.5616000e-03
   8.0203000e-03
   5.2548000e-03
   5.2044000e-03
   4.8645000e-03
   6.1401000e-03
   5.5005000e-03
   5.7633000e-03
   5.8618000e-03
   6.6021000e-03
   7.4390000e-03
   5.6187000e-03
   5.9429000e-03
   7.4991000e-03
   7.0584000e-03
   7.2118000e-03
   6.0028000e-03
   6.5334000e-03
   1.2206000e-02
   5.7234000e-03
   5.6343000e-03
   8.3423000e-03
   5.9195000e-03
   6.9061000e-03
   9.9811000e-03
   4.5840000e-03
   5.9691000e-03
   6.8267000e-03
   5.9921000e-03
   5.4509000e-03
   6.4764000e-03
   5.5090000e-03
   6.4152000e-03
   7.4107000e-03
   6.5213000e-03
   6.9998000e-03
   7.1863000e-03
   5.7967000e-03
   4.9210000e-03
   6.3600000e-03
   5.3578000e-03
   5.4096000e-03
   7.9356000e-03
   5.9200000e-03
   6.9282000e-03
   8.4049000e-03
   5.7346000e-03
   5.8566000e-03
   5.7694000e-03
   5.7424000e-03
   7.1391000e-03
   8.0673000e-03
   6.3641000e-03
   5.5586000e-03
   5.2071000e-03
   6.5965000e-03
   5.8692000e-03
   5.7259000e-03
   5.8267000e-03
   6.0769000e-03
   7.1988000e-03
   6.5687000e-03
   6.7171000e-03
   8.5029000e-03
   6.1988000e-03
   1.1167000e-02
   6.4449000e-03
   7.5938000e-03
   5.4286000e-03
   7.9259000e-03
   5.2131000e-03
   7.6789000e-03
   5.9354000e-03
   6.3500000e-03
   4.9855000e-03
   6.1429000e-03
   5.9659000e-03
   6.5947000e-03
   6.5231000e-03
   6.0122000e-03
   7.3505000e-03
   7.2559000e-03
   9.8090000e-03
   5.5786000e-03
   5.4119000e-03
   6.3559000e-03
   6.1318000e-03
   5.4648000e-03
   6.0545000e-03
   5.1326000e-03
   5.8456000e-03
   6.5981000e-03
   6.7606000e-03
   6.1484000e-03
   5.9330000e-03
   7.2317000e-03
   5.9349000e-03
   8.3027000e-03
   5.8820000e-03
   6.5980000e-03
   7.9964000e-03
   6.6255000e-03
   5.9556000e-03
   5.5879000e-03
   6.9055000e-03
   6.0564000e-03
   5.8121000e-03
   5.5772000e-03
   6.7525000e-03
   6.0981000e-03
   6.0647000e-03
   5.3135000e-03
   6.8626000e-03
   7.5090000e-03
   5.4488000e-03
   1.1138000e-02
   6.5118000e-03
   7.6120000e-03
   6.3997000e-03
   6.6784000e-03
   7.9956000e-03
   6.9840000e-03
   6.3887000e-03
   6.1529000e-03
   6.2866000e-03
   5.0014000e-03
   5.9450000e-03
   7.1091000e-03
   6.5947000e-03
   5.6664000e-03
   8.2220000e-03
   6.9188000e-03
   6.4514000e-03
   5.3878000e-03
   4.9521000e-03
   5.9274000e-03
   5.3338000e-03
   6.8049000e-03
   5.9738000e-03
   8.0229000e-03
   5.6407000e-03
   5.6691000e-03
   5.5126000e-03
   7.7923000e-03
   5.7459000e-03
   7.9878000e-03
   7.0904000e-03
   6.2283000e-03
   5.6210000e-03
   5.7899000e-03
   7.7767000e-03
   6.5018000e-03
   5.7709000e-03
   7.3530000e-03
   6.4780000e-03
   5.6825000e-03
   5.6393000e-03
   5.0747000e-03
   8.1151000e-03
   5.2007000e-03
   6.5485000e-03
   5.2301000e-03
   6.4546000e-03
   6.2660000e-03
   6.9204000e-03
   6.8306000e-03
   6.4747000e-03
   6.5616000e-03
   7.8949000e-03
   7.4605000e-03
   7.1727000e-03
   7.3334000e-03
   7.2830000e-03
   7.0468000e-03
   5.1709000e-03
   6.0554000e-03
   6.1476000e-03
   5.8573000e-03
   5.3534000e-03
   5.5890000e-03
   5.3628000e-03
   7.1534000e-03
   5.7780000e-03
   5.7367000e-03
   8.3778000e-03
   7.2053000e-03
   7.3483000e-03
   6.1557000e-03
   6.0528000e-03
   6.2427000e-03
   6.6333000e-03
   6.1140000e-03
   6.0647000e-03
   6.5642000e-03
   4.9556000e-03
   6.6007000e-03
   6.7633000e-03
   6.7433000e-03
   7.9939000e-03
   8.0573000e-03
   5.5416000e-03
   7.7289000e-03
   6.8005000e-03
   6.0107000e-03
   5.5192000e-03
   5.6733000e-03
   6.6055000e-03
   7.9822000e-03
   4.9895000e-03
   6.3327000e-03
   6.2719000e-03
   9.1859000e-03
   7.4792000e-03
   7.4286000e-03
   6.3722000e-03
   6.1233000e-03
   6.9584000e-03
   5.6469000e-03
   5.8170000e-03
   7.8571000e-03
   9.9364000e-03
   5.2255000e-03
   7.9153000e-03
   6.2350000e-03
   8.8559000e-03
   6.3149000e-03
   6.4018000e-03
   7.1019000e-03
   7.7805000e-03
   6.7568000e-03
   7.0127000e-03
   6.7982000e-03
   5.8174000e-03
   5.8826000e-03
   5.1940000e-03
   5.2482000e-03
   5.3696000e-03
   8.8039000e-03
   5.3930000e-03
   6.6590000e-03
   6.9455000e-03
   5.4541000e-03
   5.7210000e-03
   9.1754000e-03
   5.4488000e-03
   6.0599000e-03
   6.8316000e-03
   5.8212000e-03
   5.8139000e-03
   5.6124000e-03
   9.7350000e-03
   6.1230000e-03
   5.8070000e-03
   5.7404000e-03
   7.7580000e-03
   6.7518000e-03
   6.4912000e-03
   5.1317000e-03
   5.8907000e-03
   5.9479000e-03
   5.9046000e-03
   6.8162000e-03
   8.9875000e-03
   7.2103000e-03
   5.4807000e-03
   6.7492000e-03
   1.2299000e-02
   5.6401000e-03
   5.1682000e-03
   6.9194000e-03
   7.5729000e-03
   1.2101000e-02
   9.6641000e-03
   5.8581000e-03
   7.6811000e-03
   6.4523000e-03
   6.6537000e-03
   6.0588000e-03
   5.2125000e-03
   5.7660000e-03
   6.4891000e-03
   7.0558000e-03
   6.7139000e-03
   5.4697000e-03
   6.5501000e-03
   7.0658000e-03
   6.4931000e-03
   6.4027000e-03
   5.4622000e-03
   5.8568000e-03
   6.1154000e-03
   6.1303000e-03
   6.2626000e-03
   6.7385000e-03
   6.8332000e-03
   5.7803000e-03
   5.7154000e-03
   5.8122000e-03
   6.1951000e-03
   5.7275000e-03
   6.9175000e-03
   6.9956000e-03
   5.1819000e-03
   5.7377000e-03
   6.4178000e-03
   7.5844000e-03
   6.3121000e-03
   5.9518000e-03
   6.5843000e-03
   5.1866000e-03
   6.9589000e-03
   6.0156000e-03
   8.3204000e-03
   6.1873000e-03
   6.4526000e-03
   6.0094000e-03
   6.2919000e-03
   6.9564000e-03
   7.9377000e-03
   6.1851000e-03
   5.8128000e-03
   5.7398000e-03
   8.1220000e-03
   7.0841000e-03
   5.8691000e-03
   7.8333000e-03
   6.6359000e-03
   8.3535000e-03
   1.1301000e-02
   8.2810000e-03
   5.9749000e-03
   6.5176000e-03
   7.1248000e-03
   5.5201000e-03
   5.3976000e-03
   6.2532000e-03
   5.7515000e-03
   7.2238000e-03
   7.2526000e-03
   8.6533000e-03
   7.1390000e-03
   5.3760000e-03
   5.9396000e-03
   5.3598000e-03
   6.3348000e-03
   7.3299000e-03
   6.1236000e-03
   5.8274000e-03
   5.7694000e-03
   5.8952000e-03
   6.6881000e-03
   6.6328000e-03
   5.8348000e-03
   5.8423000e-03
   5.6687000e-03
   5.5555000e-03
   6.2128000e-03
   5.3736000e-03
   7.2314000e-03
   6.7721000e-03
   1.0953000e-02
   5.8574000e-03
   8.9594000e-03
   6.5943000e-03
   6.3395000e-03
   6.1813000e-03
   5.6544000e-03
   5.4470000e-03
   6.4787000e-03
   6.2990000e-03
   7.5536000e-03
   5.4652000e-03
   6.3636000e-03
   6.7584000e-03
   7.6382000e-03
   9.8705000e-03
   6.6174000e-03
   6.1709000e-03
   5.7315000e-03
   1.0682000e-02
   6.2702000e-03
   6.5876000e-03
   6.1474000e-03
   6.4439000e-03
   7.0964000e-03
   5.0220000e-03
   5.5260000e-03
   5.9635000e-03
   6.8375000e-03
   5.4539000e-03
   8.6326000e-03
   5.9763000e-03
   5.1947000e-03
   6.7549000e-03
   7.6056000e-03
   7.1477000e-03
   8.3374000e-03
   7.9932000e-03
   5.6201000e-03
   6.4953000e-03
   5.7959000e-03
   7.7282000e-03
   6.8916000e-03
   6.9016000e-03
   8.7789000e-03
   6.1182000e-03
   7.6791000e-03
   5.5198000e-03
   6.5395000e-03
   5.1915000e-03
   6.4796000e-03
   5.7669000e-03
   6.9069000e-03
   5.9532000e-03
   9.4678000e-03
   6.2685000e-03
   6.7213000e-03
   5.4342000e-03
   7.1306000e-03
   7.6420000e-03
   6.9282000e-03
   5.7259000e-03
   6.0183000e-03
   8.4122000e-03
   5.3191000e-03
   6.3714000e-03
   7.2647000e-03
   5.2566000e-03
   7.7027000e-03
   5.4674000e-03
   6.1378000e-03
   5.8776000e-03
   6.6875000e-03
   6.3099000e-03
   6.0069000e-03
   6.0746000e-03
   5.7290000e-03
   7.4075000e-03
   6.2004000e-03
   7.5316000e-03
   6.0530000e-03
   8.0969000e-03
   6.9469000e-03
   6.1725000e-03
   6.0205000e-03
   6.4136000e-03
   6.6082000e-03
   5.7085000e-03
   5.9851000e-03
   5.4324000e-03
   5.3658000e-03
   6.7416000e-03
   8.4301000e-03
   5.8488000e-03
   6.4770000e-03
   5.5523000e-03
   6.6743000e-03
   5.4403000e-03
   5.3527000e-03
   7.9385000e-03
   7.0691000e-03
   4.9861000e-03
   4.9843000e-03
   6.2444000e-03
   6.2531000e-03
   5.6907000e-03
   6.5928000e-03
   5.4779000e-03
   5.6496000e-03
   6.3968000e-03
   7.9535000e-03
   5.6850000e-03
   5.2263000e-03
   5.3196000e-03
   6.6672000e-03
   6.2230000e-03
   5.6549000e-03
   5.8373000e-03
   5.3841000e-03
   7.6370000e-03
   5.6642000e-03
   6.1359000e-03
   7.8394000e-03
   5.6388000e-03
   6.9709000e-03
   8.1537000e-03
   6.4730000e-03
   5.5754000e-03
   6.3872000e-03
   7.5406000e-03
   5.0663000e-03
   5.0728000e-03
   5.8766000e-03
   5.3358000e-03
   6.4111000e-03
   5.5325000e-03
   4.6471000e-03
   5.5215000e-03
   6.2765000e-03
   5.7043000e-03
   5.8181000e-03
   4.6360000e-03
   5.7582000e-03
   6.2638000e-03
   5.7275000e-03
   6.9086000e-03
   5.9660000e-03
   7.7897000e-03
   4.9524000e-03
   6.3678000e-03
   6.9878000e-03
   4.7973000e-03
   8.4628000e-03
   6.0509000e-03
   5.7257000e-03
   4.8325000e-03
   7.0085000e-03
   6.2491000e-03
   5.3665000e-03
   5.9162000e-03
   6.1521000e-03
   8.4014000e-03
   5.8694000e-03
   6.1391000e-03
   6.4406000e-03
   6.2894000e-03
   6.8932000e-03
   6.9795000e-03
   5.5694000e-03
   6.7894000e-03
   6.1437000e-03
   5.6900000e-03
   6.3190000e-03
   2.4259000e-02
   5.5924000e-03
   5.4693000e-03
   5.5609000e-03
   6.7105000e-03
   6.5650000e-03
   7.2530000e-03
   6.0043000e-03
   6.3507000e-03
   5.3983000e-03
   6.2825000e-03
   5.9759000e-03
   5.7977000e-03
   5.4618000e-03
   6.0850000e-03
   6.4730000e-03
   5.7481000e-03
   6.3321000e-03
   9.3321000e-03
   5.0313000e-03
   6.2604000e-03
   6.5946000e-03
   6.9578000e-03
   7.7851000e-03
   5.7343000e-03
   6.3387000e-03
   5.9629000e-03
   6.6749000e-03
   5.9074000e-03
   5.8320000e-03
   5.6158000e-03
   4.6709000e-03
   6.4156000e-03
   8.3030000e-03
   5.6569000e-03
   7.2909000e-03
   6.2015000e-03
   6.6113000e-03
   5.8937000e-03
   6.7027000e-03
   5.7177000e-03
   5.3536000e-03
   6.0349000e-03
   6.1604000e-03
   4.9626000e-03
   6.9802000e-03
   5.8247000e-03
   6.0046000e-03
   5.7234000e-03
   6.6779000e-03
   5.5382000e-03
   6.2045000e-03
   5.5292000e-03
   7.0015000e-03
   6.1091000e-03
   6.3161000e-03
   5.6663000e-03
   5.9462000e-03
   5.7174000e-03
   5.5527000e-03
   5.5310000e-03
   5.3881000e-03
   5.7176000e-03
   6.5394000e-03
   5.4442000e-03
   5.7810000e-03
   2.3262000e-02
   6.5543000e-03
   5.4098000e-03
   6.2702000e-03
   6.4774000e-03
   5.6184000e-03
   5.6138000e-03
   4.8218000e-03
   4.9365000e-03
   6.9710000e-03
   6.7545000e-03
   6.1979000e-03
   5.4634000e-03
   5.7373000e-03
   7.1996000e-03
   6.1773000e-03
   8.7024000e-03
   4.9570000e-03
   7.4880000e-03
   7.1430000e-03
   7.0516000e-03
   5.9525000e-03
   5.5699000e-03
   8.1129000e-03
   5.4262000e-03
   9.0022000e-03
   5.3570000e-03
   8.4872000e-03
   6.9593000e-03
   7.0578000e-03
   6.0291000e-03
   5.7710000e-03
   7.8313000e-03
   5.2834000e-03
   5.8772000e-03
   6.6909000e-03
   5.6815000e-03
   5.7716000e-03
   5.5171000e-03
   7.3411000e-03
   6.3104000e-03
   6.8910000e-03
   6.9774000e-03
   6.8130000e-03
   5.9254000e-03
   5.4366000e-03
   6.0975000e-03
   5.8257000e-03
   5.5859000e-03
   6.3508000e-03
   5.0398000e-03
   7.4453000e-03
   5.3447000e-03
   6.2666000e-03
   5.4674000e-03
   5.4620000e-03
   7.8165000e-03
   6.2580000e-03
   8.1252000e-03
   6.6403000e-03
   5.9937000e-03
   6.3914000e-03
   6.0994000e-03
   5.4102000e-03
   7.5806000e-03
   6.1010000e-03
   6.9208000e-03
   8.1397000e-03
   5.9506000e-03
   6.6003000e-03
   6.1626000e-03
   7.6146000e-03
   5.7035000e-03
   6.1344000e-03
   5.3539000e-03
   5.6563000e-03
   5.8460000e-03
   6.5496000e-03
   6.9835000e-03
   6.0236000e-03
   5.7232000e-03
   6.5176000e-03
   5.6738000e-03
   5.3791000e-03
   5.4999000e-03
   6.5542000e-03
   5.3074000e-03
   6.1054000e-03
   5.4854000e-03
   7.7252000e-03
   1.2337000e-02
   5.6273000e-03
   6.2930000e-03
   5.5677000e-03
   5.3801000e-03
   5.2891000e-03
   5.4498000e-03
   5.5664000e-03
   7.3759000e-03
   6.0031000e-03
   6.0849000e-03
   6.6937000e-03
   5.8322000e-03
   7.1697000e-03
   7.8155000e-03
   7.2230000e-03
   5.5066000e-03
   6.6121000e-03
   5.1246000e-03
   5.3974000e-03
   6.8892000e-03
   5.3783000e-03
   6.5689000e-03
   6.6956000e-03
   6.2357000e-03
   5.8109000e-03
   7.3313000e-03
   7.0272000e-03
   8.5564000e-03
   7.0481000e-03
   5.4229000e-03
   6.3917000e-03
   5.3526000e-03
   5.4667000e-03
   6.2880000e-03
   5.7676000e-03
   8.6444000e-03
   6.4214000e-03
   5.7785000e-03
   5.6026000e-03
   6.3389000e-03
   6.1711000e-03
   5.0804000e-03
   7.4918000e-03
   7.9812000e-03
   5.8599000e-03
   5.2445000e-03
   8.6095000e-03
   5.5998000e-03
   6.8805000e-03
   6.2313000e-03
   7.0274000e-03
   6.1887000e-03
   5.9492000e-03
   5.7932000e-03
   7.4328000e-03
   5.7271000e-03
   5.0047000e-03
   6.0473000e-03
   5.4257000e-03
   6.8547000e-03
   6.5555000e-03
   6.3444000e-03
   5.7465000e-03
   6.2761000e-03
   6.1046000e-03
   5.5959000e-03
   6.9847000e-03
   6.9018000e-03
   6.1347000e-03
   5.8720000e-03
   7.4260000e-03
   5.5343000e-03
   5.9601000e-03
   5.6962000e-03
   6.4857000e-03
   6.6968000e-03
   6.7353000e-03
   7.3810000e-03
   6.3205000e-03
   6.3465000e-03
   6.9194000e-03
   6.5540000e-03
   7.8447000e-03
   6.4734000e-03
   5.0975000e-03
   6.7641000e-03
   8.6611000e-03
   5.7318000e-03
   5.8892000e-03
   6.0372000e-03
   8.3218000e-03
   5.7994000e-03
   6.1930000e-03
   5.9657000e-03
   5.9698000e-03
   5.6608000e-03
   6.5001000e-03
   6.6563000e-03
   6.0402000e-03
   5.6196000e-03
   5.3062000e-03
   6.7902000e-03
   7.5883000e-03
   5.9262000e-03
   5.9639000e-03
   4.9794000e-03
   5.5229000e-03
   7.7779000e-03
   5.3414000e-03
   6.1332000e-03
   6.5270000e-03
   5.7718000e-03
   6.3570000e-03
   6.3796000e-03
   6.7997000e-03
   6.9446000e-03
   5.8967000e-03
   7.4970000e-03
   6.5265000e-03
   6.2667000e-03
   5.9941000e-03
   7.2908000e-03
   6.6008000e-03
   6.3767000e-03
   5.2984000e-03
   6.2254000e-03
   6.1555000e-03
   7.9697000e-03
   6.6180000e-03
   5.4982000e-03
   5.8766000e-03
   5.7817000e-03
   5.9803000e-03
   5.6028000e-03
   5.0906000e-03
   8.3118000e-03
   5.4575000e-03
   6.1511000e-03
   8.1210000e-03
   6.7110000e-03
   7.4119000e-03
   5.8035000e-03
   5.1206000e-03
   6.8894000e-03
   1.2337000e-02
   5.3400000e-03
   5.9779000e-03
   6.9484000e-03
   6.3749000e-03
   6.2801000e-03
   6.6095000e-03
   7.4528000e-03
   5.3093000e-03
   5.3177000e-03
   5.6687000e-03
   6.0666000e-03
   5.2711000e-03
   6.2850000e-03
   6.5979000e-03
   5.8844000e-03
   6.2240000e-03
   5.5293000e-03
   5.7237000e-03
   5.7380000e-03
   6.2439000e-03
   6.3317000e-03
   6.9493000e-03
   6.5531000e-03
   7.3926000e-03
   6.4621000e-03
   5.8133000e-03
   5.2810000e-03
   6.4169000e-03
   5.6977000e-03
   6.5836000e-03
   7.3290000e-03
   6.2710000e-03
   5.7427000e-03
   5.7099000e-03
   5.1864000e-03
   6.1310000e-03
   6.5289000e-03
   8.2851000e-03
   5.6093000e-03
   6.9180000e-03
   6.6120000e-03
   6.1197000e-03
   2.2931000e-02
   6.6380000e-03
   5.8600000e-03
   5.3680000e-03
   8.6106000e-03
   6.4040000e-03
   5.8610000e-03
   8.6921000e-03
   5.4722000e-03
   6.9744000e-03
   6.7227000e-03
   6.3948000e-03
   5.7804000e-03
   5.2392000e-03
   6.0205000e-03
   9.7337000e-03
   5.2327000e-03
   6.8708000e-03
   5.7311000e-03
   6.4562000e-03
   7.2221000e-03
   6.1331000e-03
   6.9301000e-03
   5.9077000e-03
   7.2947000e-03
   7.8021000e-03
   7.7045000e-03
   5.6173000e-03
   6.2950000e-03
   5.7407000e-03
   5.8627000e-03
   5.5606000e-03
   7.0005000e-03
   5.2823000e-03
   6.3812000e-03
   7.4194000e-03
   5.8305000e-03
   6.3369000e-03
   6.1243000e-03
   6.9975000e-03
   6.6370000e-03
   5.2631000e-03
   7.3361000e-03
   6.2264000e-03
   6.3097000e-03
   5.3834000e-03
   5.3914000e-03
   6.5776000e-03
   8.0523000e-03
   4.5750000e-03
   6.2927000e-03
   5.5980000e-03
   4.9974000e-03
   8.1100000e-03
   5.9266000e-03
   5.5737000e-03
   6.2388000e-03
   6.2083000e-03
   5.9501000e-03
   5.1078000e-03
   6.2309000e-03
   6.3774000e-03
   5.7342000e-03
   7.7088000e-03
   5.9005000e-03
   7.1771000e-03
   6.0733000e-03
   6.3378000e-03
   5.7770000e-03
   6.1871000e-03
   4.9662000e-03
   1.0926000e-02
   6.3675000e-03
   6.8230000e-03
   9.4695000e-03
   5.6283000e-03
   5.1478000e-03
   7.6773000e-03
   5.9605000e-03
   7.1316000e-03
   7.6265000e-03
   7.2771000e-03
   5.5388000e-03
   5.5516000e-03
   6.3492000e-03
   6.0109000e-03
   5.9547000e-03
   5.2705000e-03
   6.0522000e-03
   7.9902000e-03
   5.0315000e-03
   5.5257000e-03
   5.9608000e-03
   6.2238000e-03
   6.1636000e-03
   7.3789000e-03
   4.7272000e-03
   5.9306000e-03
   7.0316000e-03
   7.0054000e-03
   5.0146000e-03
   1.2898000e-02
   5.9155000e-03
   6.6686000e-03
   5.5253000e-03
   9.3354000e-03
   5.3716000e-03
   6.1296000e-03
   7.7878000e-03
   5.8285000e-03
   7.0295000e-03
   6.3509000e-03
   6.1613000e-03
   5.8474000e-03
   6.0873000e-03
   4.4536000e-03
   4.8669000e-03
   6.0578000e-03
   7.8367000e-03
   5.7674000e-03
   5.8185000e-03
   5.7448000e-03
   6.2432000e-03
   7.0524000e-03
   5.6794000e-03
   5.5209000e-03
   6.5853000e-03
   8.1788000e-03
   5.8581000e-03
   5.3964000e-03
   6.9327000e-03
   5.1342000e-03
   5.4598000e-03
   6.4095000e-03
   6.6706000e-03
   6.9961000e-03
   6.9783000e-03
   5.4995000e-03
   5.6661000e-03
   6.8875000e-03
   7.1411000e-03
   6.5282000e-03
   5.2200000e-03
   6.3224000e-03
   6.0845000e-03
   6.7388000e-03
   5.2519000e-03
   5.5808000e-03
   6.9489000e-03
   5.4496000e-03
   5.7926000e-03
   5.9896000e-03
   6.1323000e-03
   5.8681000e-03
   5.7446000e-03
   5.9389000e-03
   5.5871000e-03
   6.4921000e-03
   6.9695000e-03
   5.8522000e-03
   7.2080000e-03
   6.7867000e-03
   6.7410000e-03
   6.2463000e-03
   5.0041000e-03
   6.3414000e-03
   9.5908000e-03
   7.1572000e-03
   5.4876000e-03
   5.5144000e-03
   6.8423000e-03
   8.7201000e-03
   6.1975000e-03
   6.2694000e-03
   4.7230000e-03
   6.4039000e-03
   5.9427000e-03
   6.9689000e-03
   6.9532000e-03
   1.1691000e-02
   7.9998000e-03
   5.9164000e-03
   6.1427000e-03
   5.9846000e-03
   6.6040000e-03
   6.7992000e-03
   5.5688000e-03
   6.0767000e-03
   6.4321000e-03
   6.7953000e-03
   6.0459000e-03
   5.7725000e-03
   6.5287000e-03
   6.0641000e-03
   6.9034000e-03
   6.4536000e-03
   5.4150000e-03
   6.5276000e-03
   5.1679000e-03
   5.4163000e-03
   5.5653000e-03
   5.7681000e-03
   7.1250000e-03
   6.9299000e-03
   6.1477000e-03
   5.4644000e-03
   6.0364000e-03
   6.0704000e-03
   4.9579000e-03
   5.7475000e-03
   7.7040000e-03
   5.7269000e-03
   4.8929000e-03
   5.7966000e-03
   6.5681000e-03
   7.8259000e-03
   6.5244000e-03
   7.7873000e-03
   6.1019000e-03
   7.2379000e-03
   7.8519000e-03
   6.0429000e-03
   4.7583000e-03
   5.9386000e-03
   7.5885000e-03
   5.4886000e-03
   6.2723000e-03
   6.7971000e-03
   6.4284000e-03
   5.5651000e-03
   7.4707000e-03
   6.6895000e-03
   9.1125000e-03
   7.2593000e-03
   5.3043000e-03
   5.5620000e-03
   5.7196000e-03
   5.1283000e-03
   5.7832000e-03
   4.6830000e-03
   6.6601000e-03
   7.5085000e-03
   5.6484000e-03
   5.9978000e-03
   7.2092000e-03
   7.6307000e-03
   6.1251000e-03
   7.4072000e-03
   6.9833000e-03
   5.9540000e-03
   7.6362000e-03
   5.1286000e-03
   6.6380000e-03
   6.2808000e-03
   5.8057000e-03
   6.5805000e-03
   6.3279000e-03
   5.6246000e-03
   5.2212000e-03
   6.0601000e-03
   6.6464000e-03
   7.0062000e-03
   8.8193000e-03
   6.9539000e-03
   6.6794000e-03
   8.8101000e-03
   5.7134000e-03
   5.9326000e-03
   9.5535000e-03
   6.6582000e-03
   7.1719000e-03
   5.2932000e-03
   5.9925000e-03
   7.1547000e-03
   5.4890000e-03
   6.3217000e-03
   7.1613000e-03
   6.1357000e-03
   7.0602000e-03
   6.7577000e-03
   6.8407000e-03
   5.2748000e-03
   6.2563000e-03
   6.7995000e-03
   5.5509000e-03
   7.5148000e-03
   6.1656000e-03
   5.3627000e-03
   5.5221000e-03
   9.0277000e-03
   5.7304000e-03
   5.9323000e-03
   5.6453000e-03
   5.7683000e-03
   6.3743000e-03
   6.6312000e-03
   7.0151000e-03
   6.9107000e-03
   6.3342000e-03
   4.9170000e-03
   4.9874000e-03
   5.1783000e-03
   5.4868000e-03
   6.7937000e-03
   7.9670000e-03
   7.1581000e-03
   5.9117000e-03
   5.7199000e-03
   5.0976000e-03
   5.7134000e-03
   5.9477000e-03
   7.1651000e-03
   5.5112000e-03
   6.2670000e-03
   5.5246000e-03
   5.9867000e-03
   6.3225000e-03
   5.8089000e-03
   6.2529000e-03
   5.4921000e-03
   7.1801000e-03
   8.1528000e-03
   5.8797000e-03
   7.0720000e-03
   5.8483000e-03
   7.9666000e-03
   5.9273000e-03
   6.4222000e-03
   6.4816000e-03
   7.4541000e-03
   6.7305000e-03
   5.1339000e-03
   7.6475000e-03
   6.5211000e-03
   5.5928000e-03
   5.2656000e-03
   5.5901000e-03
   6.6135000e-03
   2.3002000e-02
   5.5288000e-03
   5.0618000e-03
   5.1306000e-03
   6.9405000e-03
   2.1565000e-02
   6.3889000e-03
   6.3006000e-03
   6.0288000e-03
   5.2812000e-03
   7.2208000e-03
   5.9777000e-03
   6.4040000e-03
   6.9122000e-03
   6.5091000e-03
   5.9521000e-03
   5.7314000e-03
   6.1120000e-03
   6.5104000e-03
   6.4606000e-03
   5.6441000e-03
   7.2571000e-03
   6.9632000e-03
   6.4517000e-03
   5.5793000e-03
   5.2694000e-03
   5.6463000e-03
   6.0029000e-03
   6.9367000e-03
   6.0429000e-03
   9.1281000e-03
   6.3127000e-03
   5.8131000e-03
   4.9789000e-03
   4.9616000e-03
   5.3602000e-03
   5.8449000e-03
   6.1649000e-03
   5.5057000e-03
   5.7152000e-03
   5.7207000e-03
   7.0522000e-03
   6.3969000e-03
   5.5006000e-03
   5.2409000e-03
   6.1362000e-03
   5.4477000e-03
   7.2053000e-03
   6.5949000e-03
   6.4831000e-03
   6.4545000e-03
   6.3312000e-03
   7.2921000e-03
   7.6709000e-03
   6.7493000e-03
   6.5907000e-03
   5.5656000e-03
   6.7550000e-03
   7.6632000e-03
   6.6566000e-03
   6.4418000e-03
   7.4649000e-03
   7.4276000e-03
   5.0128000e-03
   7.5697000e-03
   7.1063000e-03
   2.2602000e-02
   6.1183000e-03
   5.4037000e-03
   5.3843000e-03
   5.7565000e-03
   5.5840000e-03
   7.9959000e-03
   1.0205000e-02
   6.5904000e-03
   5.1638000e-03
   7.6173000e-03
   5.3185000e-03
   5.3419000e-03
   6.7957000e-03
   5.4448000e-03
   7.4288000e-03
   7.0018000e-03
   6.5017000e-03
   6.4407000e-03
   7.5630000e-03
   6.0667000e-03
   5.2534000e-03
   5.7499000e-03
   6.2754000e-03
   5.1845000e-03
   5.8246000e-03
   5.2550000e-03
   8.1388000e-03
   7.2695000e-03
   6.0913000e-03
   6.2841000e-03
   6.1289000e-03
   5.6982000e-03
   7.4327000e-03
   5.8818000e-03
   6.9473000e-03
   6.7982000e-03
   5.5380000e-03
   5.9223000e-03
   6.8929000e-03
   5.7349000e-03
   6.5791000e-03
   1.1317000e-02
   5.5888000e-03
   7.3274000e-03
   5.8826000e-03
   6.2640000e-03
   5.9614000e-03
   6.7702000e-03
   6.5867000e-03
   5.7731000e-03
   5.5218000e-03
   4.8139000e-03
   7.2470000e-03
   5.7215000e-03
   5.5668000e-03
   5.5732000e-03
   7.7530000e-03
   4.9183000e-03
   6.9565000e-03
   5.6822000e-03
   7.5840000e-03
   7.0366000e-03
   7.6902000e-03
   7.4688000e-03
   6.0129000e-03
   7.2297000e-03
   1.4772000e-02
   7.3319000e-03
   5.5124000e-03
   7.4371000e-03
   6.7583000e-03
   5.7688000e-03
   6.3882000e-03
   5.2616000e-03
   7.9352000e-03
   7.5952000e-03
   6.6809000e-03
   9.6277000e-03
   5.4789000e-03
   1.3459000e-02
   7.2374000e-03
   5.6033000e-03
   5.2555000e-03
   5.4845000e-03
   7.6226000e-03
   6.7228000e-03
   5.9730000e-03
   7.5073000e-03
   6.8965000e-03
   6.2392000e-03
   5.7370000e-03
   1.1778000e-02
   7.4560000e-03
   5.0615000e-03
   6.8498000e-03
   5.9822000e-03
   7.3551000e-03
   6.4928000e-03
   5.8523000e-03
   5.3658000e-03
   6.5400000e-03
   7.0890000e-03
   6.2610000e-03
   6.6581000e-03
   7.1203000e-03
   5.5587000e-03
   5.4596000e-03
   5.8207000e-03
   6.3770000e-03
   7.5741000e-03
   5.3238000e-03
   7.8222000e-03
   6.6866000e-03
   8.9085000e-03
   5.5201000e-03
   5.7607000e-03
   5.4856000e-03
   6.0904000e-03
   5.8100000e-03
   8.7477000e-03
   6.1035000e-03
   6.3614000e-03
   1.0062000e-02
   7.3221000e-03
   5.5187000e-03
   6.6687000e-03
   6.1524000e-03
   6.5122000e-03
   5.4305000e-03
   5.8596000e-03
   6.1618000e-03
   5.9466000e-03
   6.2679000e-03
   5.6350000e-03
   5.4839000e-03
   5.9959000e-03
   5.4463000e-03
   7.5726000e-03
   7.4269000e-03
   5.9730000e-03
   6.9631000e-03
   6.9153000e-03
   6.1306000e-03
   5.8049000e-03
   6.0953000e-03
   6.1719000e-03
   5.8776000e-03
   9.8982000e-03
   6.7584000e-03
   6.6616000e-03
   9.8769000e-03
   5.0601000e-03
   5.7129000e-03
   5.4580000e-03
   7.4856000e-03
   7.4413000e-03
   6.4024000e-03
   7.1457000e-03
   6.3114000e-03
   6.2969000e-03
   5.1451000e-03
   6.1272000e-03
   6.2611000e-03
   6.0157000e-03
   7.5907000e-03
   5.6906000e-03
   7.4835000e-03
   8.9737000e-03
   6.4350000e-03
   1.1689000e-02
   5.2489000e-03
   6.4657000e-03
   5.9731000e-03
   4.7119000e-03
   7.0662000e-03
   5.3523000e-03
   5.3734000e-03
   5.2561000e-03
   6.6548000e-03
   6.5922000e-03
   5.7034000e-03
   5.1279000e-03
   5.3361000e-03
   6.0172000e-03
   5.4280000e-03
   8.2679000e-03
   5.7470000e-03
   5.1505000e-03
   6.2177000e-03
   5.3841000e-03
   6.0029000e-03
   5.2562000e-03
   6.2932000e-03
   5.5472000e-03
   5.5609000e-03
   5.6823000e-03
   6.3513000e-03
   6.8594000e-03
   6.3215000e-03
   6.8209000e-03
   5.2729000e-03
   6.3716000e-03
   6.3067000e-03
   5.6209000e-03
   6.3594000e-03
   5.0612000e-03
   6.4742000e-03
   7.2045000e-03
   6.0829000e-03
   5.8301000e-03
   5.9244000e-03
   6.5491000e-03
   7.4857000e-03
   1.1152000e-02
   7.5908000e-03
   6.1588000e-03
   6.8232000e-03
   5.4643000e-03
   5.8568000e-03
   6.1119000e-03
   5.6043000e-03
   1.0822000e-02
   5.3232000e-03
   6.7897000e-03
   5.9583000e-03
   5.7746000e-03
   6.7140000e-03
   5.5324000e-03
   6.4771000e-03
   5.7441000e-03
   6.0293000e-03
   8.9060000e-03
   5.9629000e-03
   6.6604000e-03
   1.3192000e-02
   6.0959000e-03
   5.8242000e-03
   5.8210000e-03
   5.9976000e-03
   6.0053000e-03
   5.5814000e-03
   6.5303000e-03
   6.3893000e-03
   6.5168000e-03
   7.2040000e-03
   5.3623000e-03
   5.6651000e-03
   6.3710000e-03
   5.7569000e-03
   7.1205000e-03
   6.6773000e-03
   5.2489000e-03
   6.4178000e-03
   6.6647000e-03
   6.3375000e-03
   6.0665000e-03
   6.2092000e-03
   6.4314000e-03
   6.1550000e-03
   6.9322000e-03
   6.8609000e-03
   6.8769000e-03
   5.6454000e-03
   6.3828000e-03
   6.1291000e-03
   8.7558000e-03
   5.7325000e-03
   6.6411000e-03
   6.9517000e-03
   5.9280000e-03
   7.5386000e-03
   5.7312000e-03
   6.1959000e-03
   5.3493000e-03
   6.7822000e-03
   6.9458000e-03
   5.7589000e-03
   5.3611000e-03
   6.4517000e-03
   9.3091000e-03
   7.4360000e-03
   5.3554000e-03
   7.7760000e-03
   6.9418000e-03
   5.8827000e-03
   8.2362000e-03
   6.1763000e-03
   5.6900000e-03
   7.2951000e-03
   5.1968000e-03
   8.0707000e-03
   5.5244000e-03
   6.8106000e-03
   7.4511000e-03
   7.5573000e-03
   7.5603000e-03
   6.9002000e-03
   6.4000000e-03
   6.8978000e-03
   6.2233000e-03
   8.4895000e-03
   5.1006000e-03
   6.6347000e-03
   5.8510000e-03
   6.2100000e-03
   6.8291000e-03
   6.4503000e-03
   5.4945000e-03
   6.1536000e-03
   6.5318000e-03
   5.4663000e-03
   5.2473000e-03
   6.7879000e-03
   5.5488000e-03
   6.1921000e-03
   7.0051000e-03
   5.4009000e-03
   5.9102000e-03
   6.2360000e-03
   5.1989000e-03
   5.8718000e-03
   6.3415000e-03
   5.8721000e-03
   6.0985000e-03
   5.8304000e-03
   6.2812000e-03
   7.3455000e-03
   5.0115000e-03
   9.1486000e-03
   6.0564000e-03
   5.5955000e-03
   7.2128000e-03
   5.5156000e-03
   5.3017000e-03
   7.9220000e-03
   5.9708000e-03
   8.4662000e-03
   6.8066000e-03
   5.7985000e-03
   7.5291000e-03
   5.9770000e-03
   7.4693000e-03
   5.8099000e-03
   5.6410000e-03
   7.1891000e-03
   5.8208000e-03
   5.0721000e-03
   5.7039000e-03
   6.0220000e-03
   1.0949000e-02
   6.0221000e-03
   7.1203000e-03
   6.3630000e-03
   9.1392000e-03
   5.6595000e-03
   5.5672000e-03
   5.2346000e-03
   5.6823000e-03
   6.3965000e-03
   6.0518000e-03
   5.7711000e-03
   5.8324000e-03
   6.3336000e-03
   7.2106000e-03
   8.7866000e-03
   5.9102000e-03
   5.6081000e-03
   6.1425000e-03
   6.1235000e-03
   5.5211000e-03
   7.0002000e-03
   5.9042000e-03
   1.0745000e-02
   7.0372000e-03
   5.6329000e-03
   8.7718000e-03
   5.2466000e-03
   8.8639000e-03
   7.3578000e-03
   5.8813000e-03
   2.2781000e-02
   7.6394000e-03
   5.0641000e-03
   6.4729000e-03
   6.6272000e-03
   7.1385000e-03
   7.1164000e-03
   6.8097000e-03
   6.3427000e-03
   6.0021000e-03
   6.8621000e-03
   5.9343000e-03
   5.1656000e-03
   8.0636000e-03
   8.9152000e-03
   5.5868000e-03
   5.8911000e-03
   5.2075000e-03
   7.4686000e-03
   6.0202000e-03
   6.3023000e-03
   6.9147000e-03
   6.4814000e-03
   8.1151000e-03
   6.8045000e-03
   8.5717000e-03
   6.2623000e-03
   6.4160000e-03
   6.1543000e-03
   8.7867000e-03
   6.7110000e-03
   6.4333000e-03
   5.2455000e-03
   5.2552000e-03
   7.1961000e-03
   6.4970000e-03
   6.4275000e-03
   6.1810000e-03
   7.1925000e-03
   5.9588000e-03
   9.1384000e-03
   6.1379000e-03
   6.4191000e-03
   5.8818000e-03
   6.3914000e-03
   5.3159000e-03
   5.4490000e-03
   5.1488000e-03
   5.9580000e-03
   6.2945000e-03
   6.4164000e-03
   8.1180000e-03
   5.2599000e-03
   5.4492000e-03
   6.2000000e-03
   5.9212000e-03
   7.4610000e-03
   6.7806000e-03
   5.9865000e-03
   6.6272000e-03
   8.4005000e-03
   5.5779000e-03
   6.1493000e-03
   6.2582000e-03
   6.3841000e-03
   5.6159000e-03
   1.1221000e-02
   6.1944000e-03
   6.0140000e-03
   5.4161000e-03
   5.6062000e-03
   5.3034000e-03
   5.5533000e-03
   6.8666000e-03
   5.2105000e-03
   6.4581000e-03
   5.5373000e-03
   6.3021000e-03
   6.1341000e-03
   2.3278000e-02
   6.1483000e-03
   5.4208000e-03
   5.2295000e-03
   4.7456000e-03
   5.3112000e-03
   6.8213000e-03
   5.5889000e-03
   5.2709000e-03
   8.6788000e-03
   5.7453000e-03
   5.2524000e-03
   5.4864000e-03
   6.8296000e-03
   7.1105000e-03
   5.2555000e-03
   5.6764000e-03
   5.5182000e-03
   7.2464000e-03
   6.2827000e-03
   6.4677000e-03
   7.6389000e-03
   6.4567000e-03
   5.2508000e-03
   5.6312000e-03
   5.8255000e-03
   5.8720000e-03
   6.4387000e-03
   8.1864000e-03
   5.0805000e-03
   6.8207000e-03
   6.6345000e-03
   6.7401000e-03
   7.8766000e-03
   7.7887000e-03
   6.7569000e-03
   6.7544000e-03
   5.3734000e-03
   6.2532000e-03
   7.7322000e-03
   6.5959000e-03
   5.2695000e-03
   6.9060000e-03
   7.0723000e-03
   5.5198000e-03
   6.8984000e-03
   7.2776000e-03
   5.4349000e-03
   5.2010000e-03
   7.1066000e-03
   7.4745000e-03
   6.0561000e-03
   6.6014000e-03
   6.8451000e-03
   6.5156000e-03
   6.5335000e-03
   6.1641000e-03
   5.3904000e-03
   5.4750000e-03
   9.1826000e-03
   5.0311000e-03
   6.3027000e-03
   6.5948000e-03
   6.1562000e-03
   5.7513000e-03
   5.5254000e-03
   5.6580000e-03
   5.0523000e-03
   6.7608000e-03
   7.9513000e-03
   5.9694000e-03
   6.2104000e-03
   5.7406000e-03
   7.8194000e-03
   5.4427000e-03
   5.2572000e-03
   6.8967000e-03
   8.6667000e-03
   5.7257000e-03
   7.3870000e-03
   5.5928000e-03
   7.0099000e-03
   8.9552000e-03
   6.0714000e-03
   7.3559000e-03
   6.3376000e-03
   6.0230000e-03
   5.9199000e-03
   6.0556000e-03
   5.3291000e-03
   6.2697000e-03
   7.4475000e-03
   6.0531000e-03
   5.6901000e-03
   5.7775000e-03
   5.8368000e-03
   7.8886000e-03
   4.9750000e-03
   6.3811000e-03
   8.7080000e-03
   6.5097000e-03
   6.5091000e-03
   5.6867000e-03
   6.2153000e-03
   6.1215000e-03
   7.9805000e-03
   6.0360000e-03
   8.9209000e-03
   6.4254000e-03
   5.7721000e-03
   6.6245000e-03
   5.7494000e-03
   6.4803000e-03
   5.4602000e-03
   7.5104000e-03
   6.0239000e-03
   7.2470000e-03
   6.5058000e-03
   6.2743000e-03
   7.1244000e-03
   5.0894000e-03
   5.7875000e-03
   6.1933000e-03
   5.6229000e-03
   6.1825000e-03
   5.4504000e-03
   7.0083000e-03
   5.4366000e-03
   6.0994000e-03
   6.2800000e-03
   6.5989000e-03
   6.0730000e-03
   6.2725000e-03
   5.6759000e-03
   6.9133000e-03
   7.4873000e-03
   7.1704000e-03
   6.9454000e-03
   8.4984000e-03
   5.8881000e-03
   5.6614000e-03
   6.1206000e-03
   8.6324000e-03
   7.1082000e-03
   6.2846000e-03
   7.0420000e-03
   7.0100000e-03
   5.3900000e-03
   6.4632000e-03
   5.5017000e-03
   5.8379000e-03
   5.2717000e-03
   6.6828000e-03
   5.8648000e-03
   6.4561000e-03
   6.1389000e-03
   7.2165000e-03
   5.6949000e-03
   5.3171000e-03
   8.0188000e-03
   6.9887000e-03
   5.8039000e-03
   7.0864000e-03
   6.8238000e-03
   5.7316000e-03
   5.9560000e-03
   5.8147000e-03
   4.9067000e-03
   5.2636000e-03
   5.8422000e-03
   1.0477000e-02
   5.3835000e-03
   7.0753000e-03
   4.6650000e-03
   5.4577000e-03
   5.3547000e-03
   7.1266000e-03
   6.2740000e-03
   6.0185000e-03
   6.8271000e-03
   9.8935000e-03
   7.3993000e-03
   5.4909000e-03
   5.6844000e-03
   7.5810000e-03
   6.9679000e-03
   7.1785000e-03
   6.2150000e-03
   5.5818000e-03
   8.3446000e-03
   8.2699000e-03
   7.2207000e-03
   6.9579000e-03
   6.6616000e-03
   6.0075000e-03
   6.5269000e-03
   6.6632000e-03
   5.5315000e-03
   5.4138000e-03
   5.2642000e-03
   8.2239000e-03
   5.5769000e-03
   5.8169000e-03
   6.0478000e-03
   5.8133000e-03
   7.6697000e-03
   5.7590000e-03
   5.8686000e-03
   6.3582000e-03
   7.8927000e-03
   1.2082000e-02
   6.8317000e-03
   5.4265000e-03
   6.1310000e-03
   5.5573000e-03
   4.8043000e-03
   7.2436000e-03
   6.1333000e-03
   6.3425000e-03
   6.8310000e-03
   6.5099000e-03
   6.2432000e-03
   5.4972000e-03
   8.1653000e-03
   7.0408000e-03
   7.4754000e-03
   5.9398000e-03
   6.3272000e-03
   5.2036000e-03
   5.8464000e-03
   5.5844000e-03
   5.3007000e-03
   6.1279000e-03
   5.3415000e-03
   7.1157000e-03
   5.5166000e-03
   5.9358000e-03
   5.4635000e-03
   8.0454000e-03
   6.0310000e-03
   8.6714000e-03
   6.1643000e-03
   6.5122000e-03
   5.4565000e-03
   5.7908000e-03
   6.9196000e-03
   7.1467000e-03
   6.3676000e-03
   6.4842000e-03
   5.6485000e-03
   6.3072000e-03
   6.7802000e-03
   4.9287000e-03
   5.5047000e-03
   5.2488000e-03
   6.7577000e-03
   5.5632000e-03
   5.0094000e-03
   8.2815000e-03
   7.6511000e-03
   6.4413000e-03
   6.6963000e-03
   6.5720000e-03
   5.7663000e-03
   6.4675000e-03
   7.2758000e-03
   7.4865000e-03
   6.1317000e-03
   7.6087000e-03
   6.1182000e-03
   6.5569000e-03
   7.4306000e-03
   6.5003000e-03
   7.2851000e-03
   6.8986000e-03
   6.9459000e-03
   7.9656000e-03
   7.4094000e-03
   4.8590000e-03
   8.6311000e-03
   5.0137000e-03
   5.5232000e-03
   6.2768000e-03
   6.6512000e-03
   6.3657000e-03
   6.7074000e-03
   5.4529000e-03
   5.3761000e-03
   5.7387000e-03
   5.1068000e-03
   6.8166000e-03
   5.6643000e-03
   6.8762000e-03
   6.1430000e-03
   6.1968000e-03
   5.9459000e-03
   1.1060000e-02
   5.6606000e-03
   5.6005000e-03
   6.6556000e-03
   6.8166000e-03
   5.6301000e-03
   6.5189000e-03
   6.7857000e-03
   5.6919000e-03
   6.8365000e-03
   7.5188000e-03
   6.9489000e-03
   6.0385000e-03
   5.7428000e-03
   6.3471000e-03
   6.0805000e-03
   5.5556000e-03
   5.6060000e-03
   5.9900000e-03
   6.5812000e-03
   5.9102000e-03
   6.6457000e-03
   5.9814000e-03
   6.7498000e-03
   5.9508000e-03
   7.8233000e-03
   5.9431000e-03
   5.1648000e-03
   7.0432000e-03
   6.6774000e-03
   5.8187000e-03
   5.9380000e-03
   5.4383000e-03
   6.7191000e-03
   7.0537000e-03
   7.9428000e-03
   5.6432000e-03
   6.0922000e-03
   7.0681000e-03
   6.9903000e-03
   9.1733000e-03
   6.5776000e-03
   6.2833000e-03
   5.1220000e-03
   6.4270000e-03
   5.3351000e-03
   6.6920000e-03
   5.5978000e-03
   6.5592000e-03
   5.4184000e-03
   5.2826000e-03
   6.5884000e-03
   6.1632000e-03
   6.5690000e-03
   5.9771000e-03
   6.2223000e-03
   5.8336000e-03
   5.7800000e-03
   6.9396000e-03
   8.0283000e-03
   7.7911000e-03
   5.8975000e-03
   5.9720000e-03
   9.0592000e-03
   4.7969000e-03
   5.6200000e-03
   7.8659000e-03
   7.0863000e-03
   5.7617000e-03
   6.1974000e-03
   7.2896000e-03
   5.9115000e-03
   5.0436000e-03
   6.1169000e-03
   6.8357000e-03
   6.6530000e-03
   8.8539000e-03
   4.7198000e-03
   5.4700000e-03
   6.4508000e-03
   5.3084000e-03
   7.1773000e-03
   4.9071000e-03
   7.4017000e-03
   5.4849000e-03
   5.6976000e-03
   5.0541000e-03
   5.2906000e-03
   5.2881000e-03
   6.3422000e-03
   6.7718000e-03
   6.3421000e-03
   6.2683000e-03
   5.5420000e-03
   5.9442000e-03
   5.5572000e-03
   4.6580000e-03
   5.4335000e-03
   5.8810000e-03
   9.7942000e-03
   6.0983000e-03
   7.2234000e-03
   6.3659000e-03
   6.3572000e-03
   7.8150000e-03
   7.0172000e-03
   6.8010000e-03
   7.4732000e-03
   6.7573000e-03
   7.1249000e-03
   5.5784000e-03
   7.2203000e-03
   5.2789000e-03
   6.1824000e-03
   6.0130000e-03
   5.9765000e-03
   9.4454000e-03
   2.2510000e-02
   6.5074000e-03
   5.5799000e-03
   2.3069000e-02
   6.2221000e-03
   7.9931000e-03
   5.7731000e-03
   6.5279000e-03
   5.2809000e-03
   7.5221000e-03
   5.5592000e-03
   6.3026000e-03
   6.4210000e-03
   6.7857000e-03
   7.1246000e-03
   6.1456000e-03
   5.7119000e-03
   6.0900000e-03
   6.3041000e-03
   7.3662000e-03
   5.9631000e-03
   5.4581000e-03
   7.3505000e-03
   5.8862000e-03
   5.7092000e-03
   8.8115000e-03
   5.2114000e-03
   5.3842000e-03
   5.0872000e-03
   6.6734000e-03
   6.9326000e-03
   7.1288000e-03
   8.9305000e-03
   6.3198000e-03
   6.1832000e-03
   5.9863000e-03
   6.5323000e-03
   7.2718000e-03
   7.4092000e-03
   5.8461000e-03
   5.2693000e-03
   5.2514000e-03
   6.6480000e-03
   5.6827000e-03
   6.9035000e-03
   5.4208000e-03
   5.1993000e-03
   7.9281000e-03
   6.0449000e-03
   5.1561000e-03
   6.1176000e-03
   5.9390000e-03
   7.2878000e-03
   5.9135000e-03
   7.0455000e-03
   7.5419000e-03
   6.0830000e-03
   7.0529000e-03
   5.9782000e-03
   6.0302000e-03
   6.2197000e-03
   6.3112000e-03
   5.9947000e-03
   5.7372000e-03
   6.3819000e-03
   7.7790000e-03
   5.9855000e-03
   5.3920000e-03
   7.0406000e-03
   6.7514000e-03
   6.2136000e-03
   6.4450000e-03
   6.4776000e-03
   6.9281000e-03
   6.4196000e-03
   6.4260000e-03
   5.7854000e-03
   6.1992000e-03
   5.9535000e-03
   5.2059000e-03
   6.7951000e-03
   6.3947000e-03
   5.5658000e-03
   6.9557000e-03
   5.1108000e-03
   8.5028000e-03
   7.4272000e-03
   7.6036000e-03
   5.4458000e-03
   6.0227000e-03
   5.6615000e-03
   5.7432000e-03
   5.8802000e-03
   7.2758000e-03
   5.9263000e-03
   5.8365000e-03
   7.4892000e-03
   6.9653000e-03
   7.4782000e-03
   8.4324000e-03
   7.0540000e-03
   6.7762000e-03
   7.6795000e-03
   6.0036000e-03
   6.4973000e-03
   7.0086000e-03
   6.8346000e-03
   6.5867000e-03
   7.1633000e-03
   7.8138000e-03
   5.0299000e-03
   5.2033000e-03
   6.1835000e-03
   7.6104000e-03
   6.2798000e-03
   5.7989000e-03
   6.0656000e-03
   6.6758000e-03
   7.3618000e-03
   6.4215000e-03
   6.0006000e-03
   6.0263000e-03
   6.7584000e-03
   5.2759000e-03
   8.8352000e-03
   6.4515000e-03
   7.1554000e-03
   7.0911000e-03
   5.8490000e-03
   5.8069000e-03
   6.4584000e-03
   7.1795000e-03
   5.6309000e-03
   6.0346000e-03
   6.9797000e-03
   5.6043000e-03
   6.4029000e-03
   5.7118000e-03
   5.4622000e-03
   6.3034000e-03
   5.9344000e-03
   9.6135000e-03
   5.6901000e-03
   6.4092000e-03
   5.5079000e-03
   6.4657000e-03
   6.8387000e-03
   6.4085000e-03
   6.4713000e-03
   5.9621000e-03
   6.5215000e-03
   5.8917000e-03
   7.9573000e-03
   5.9255000e-03
   5.1068000e-03
   5.6836000e-03
   5.6242000e-03
   1.0950000e-02
   5.3481000e-03
   4.9346000e-03
   6.4028000e-03
   5.4445000e-03
   6.7573000e-03
   6.6725000e-03
   5.6180000e-03
   5.3887000e-03
   6.7449000e-03
   4.9823000e-03
   5.3193000e-03
   6.2385000e-03
   5.7602000e-03
   5.6356000e-03
   5.3806000e-03
   8.5128000e-03
   8.7052000e-03
   6.4422000e-03
   5.8214000e-03
   7.6169000e-03
   6.7018000e-03
   5.5662000e-03
   5.3089000e-03
   6.4077000e-03
   9.1506000e-03
   7.0096000e-03
   5.1090000e-03
   7.8617000e-03
   5.9854000e-03
   5.8601000e-03
   6.2276000e-03
   6.2535000e-03
   6.3987000e-03
   6.3577000e-03
   6.8851000e-03
   6.1481000e-03
   7.2139000e-03
   6.8101000e-03
   5.8881000e-03
   6.0678000e-03
   5.9261000e-03
   2.3208000e-02
   5.9806000e-03
   5.8538000e-03
   6.2230000e-03
   6.3373000e-03
   6.3797000e-03
   5.9735000e-03
   7.8506000e-03
   5.6741000e-03
   5.5777000e-03
   6.7353000e-03
   5.5107000e-03
   6.6541000e-03
   6.1192000e-03
   6.0776000e-03
   6.6349000e-03
   6.1189000e-03
   5.6451000e-03
   5.5518000e-03
   7.9003000e-03
   5.8308000e-03
   5.5023000e-03
   5.8448000e-03
   4.9733000e-03
   7.0195000e-03
   6.6157000e-03
   6.5905000e-03
   6.0969000e-03
   7.5360000e-03
   5.6922000e-03
   1.0620000e-02
   6.0122000e-03
   7.2359000e-03
   6.8183000e-03
   5.2867000e-03
   9.1964000e-03
   7.3894000e-03
   6.7164000e-03
   5.4808000e-03
   7.4800000e-03
   5.5580000e-03
   5.8074000e-03
   6.4691000e-03
   8.5804000e-03
   7.5422000e-03
   5.6717000e-03
   5.6067000e-03
   8.3278000e-03
   5.7201000e-03
   6.6292000e-03
   6.8560000e-03
   5.9519000e-03
   6.4661000e-03
   5.8923000e-03
   6.7627000e-03
   5.9343000e-03
   7.5356000e-03
   5.5743000e-03
   6.9499000e-03
   6.1756000e-03
   5.6974000e-03
   7.4904000e-03
   8.2897000e-03
   5.6154000e-03
   6.4513000e-03
   5.7557000e-03
   6.4686000e-03
   5.1320000e-03
   5.5657000e-03
   7.7716000e-03
   6.7984000e-03
   6.1149000e-03
   5.9146000e-03
   6.0927000e-03
   7.7435000e-03
   6.1619000e-03
   7.9565000e-03
   5.6017000e-03
   6.2089000e-03
   7.0382000e-03
   5.8201000e-03
   5.7874000e-03
   5.4538000e-03
   9.4098000e-03
   6.3422000e-03
   6.7831000e-03
   7.4087000e-03
   6.0453000e-03
   6.1639000e-03
   6.3668000e-03
   6.7295000e-03
   5.9976000e-03
   6.3340000e-03
   8.8093000e-03
   6.0394000e-03
   8.1550000e-03
   9.3071000e-03
   6.5978000e-03
   7.9960000e-03
   5.4018000e-03
   7.0290000e-03
   6.5536000e-03
   6.8352000e-03
   6.0798000e-03
   7.3751000e-03
   6.1298000e-03
   6.1383000e-03
   5.6627000e-03
   5.8398000e-03
   4.9994000e-03
   5.5403000e-03
   5.8368000e-03
   5.7982000e-03
   6.3035000e-03
   4.9925000e-03
   7.6219000e-03
   9.2241000e-03
   5.3136000e-03
   5.4153000e-03
   6.2162000e-03
   6.3252000e-03
   5.7332000e-03
   5.4042000e-03
   5.4892000e-03
   7.1804000e-03
   6.7179000e-03
   7.0841000e-03
   5.5917000e-03
   5.9326000e-03
   5.2109000e-03
   6.6032000e-03
   6.6901000e-03
   9.0806000e-03
   8.7012000e-03
   6.4087000e-03
   5.8312000e-03
   6.6458000e-03
   5.4018000e-03
   6.0780000e-03
   6.2737000e-03
   6.8652000e-03
   5.1774000e-03
   6.1549000e-03
   5.3742000e-03
   5.8344000e-03
   8.3433000e-03
   5.4479000e-03
   7.7422000e-03
   5.8964000e-03
   6.1135000e-03
   5.5806000e-03
   6.2952000e-03
   6.3986000e-03
   5.9860000e-03
   5.6883000e-03
   5.8343000e-03
   6.3497000e-03
   6.0000000e-03
   7.9057000e-03
   2.1110000e-02
   7.5241000e-03
   5.8066000e-03
   5.7669000e-03
   5.5036000e-03
   6.5508000e-03
   5.1343000e-03
   7.0351000e-03
   5.6836000e-03
   6.7909000e-03
   6.3831000e-03
   7.9834000e-03
   6.1473000e-03
   8.2353000e-03
   6.4596000e-03
   5.9676000e-03
   6.0971000e-03
   5.1173000e-03
   7.0256000e-03
   5.1627000e-03
   6.9197000e-03
   5.5031000e-03
   4.9585000e-03
   5.0550000e-03
   6.6796000e-03
   5.8491000e-03
   5.7279000e-03
   7.0218000e-03
   5.7205000e-03
   6.0782000e-03
   6.4214000e-03
   5.9860000e-03
   7.0300000e-03
   1.0103000e-02
   5.8073000e-03
   7.0086000e-03
   6.7215000e-03
   7.8001000e-03
   6.0368000e-03
   5.5402000e-03
   6.2851000e-03
   5.0302000e-03
   7.9024000e-03
   6.0379000e-03
   5.0611000e-03
   5.3014000e-03
   5.4929000e-03
   4.8951000e-03
   5.5311000e-03
   6.7844000e-03
   8.0417000e-03
   6.0967000e-03
   5.3543000e-03
   6.2146000e-03
   8.5970000e-03
   6.3775000e-03
   6.3650000e-03
   5.5960000e-03
   5.2223000e-03
   7.8020000e-03
   5.4598000e-03
   5.7343000e-03
   6.3856000e-03
   5.8668000e-03
   6.3370000e-03
   5.5634000e-03
   5.6002000e-03
   6.6295000e-03
   5.3245000e-03
   6.3529000e-03
   6.2879000e-03
   5.3693000e-03
   5.9487000e-03
   5.3512000e-03
   6.1466000e-03
   5.3230000e-03
   5.8714000e-03
   6.1491000e-03
   6.3599000e-03
   6.7911000e-03
   5.8564000e-03
   6.3004000e-03
   1.0711000e-02
   7.0539000e-03
   6.8165000e-03
   5.3295000e-03
   7.2698000e-03
   5.9339000e-03
   6.6311000e-03
   8.4348000e-03
   7.0914000e-03
   5.0936000e-03
   7.5106000e-03
   1.3207000e-02
   1.0696000e-02
   7.7668000e-03
   7.0816000e-03
   5.4162000e-03
   6.6709000e-03
   7.1500000e-03
   4.9093000e-03
   7.5370000e-03
   7.8359000e-03
   5.5538000e-03
   6.5812000e-03
   5.9476000e-03
   6.7363000e-03
   5.4677000e-03
   1.1346000e-02
   5.9028000e-03
   5.8920000e-03
   6.0635000e-03
   5.1394000e-03
   7.7142000e-03
   6.1760000e-03
   5.5466000e-03
   5.7610000e-03
   5.2749000e-03
   5.9826000e-03
   6.0438000e-03
   6.8598000e-03
   7.2634000e-03
   5.9353000e-03
   5.5847000e-03
   6.6892000e-03
   4.9930000e-03
   6.5094000e-03
   5.6517000e-03
   8.2876000e-03
   7.9333000e-03
   5.6880000e-03
   7.1701000e-03
   8.1855000e-03
   7.6108000e-03
   5.5324000e-03
   7.2094000e-03
   5.4865000e-03
   6.3573000e-03
   6.1968000e-03
   7.7040000e-03
   6.5373000e-03
   6.7144000e-03
   5.8976000e-03
   5.3869000e-03
   6.1975000e-03
   5.4044000e-03
   5.0132000e-03
   5.1386000e-03
   6.0952000e-03
   5.1255000e-03
   6.1528000e-03
   5.9792000e-03
   5.8722000e-03
   5.4700000e-03
   6.1104000e-03
   7.6039000e-03
   7.6389000e-03
   6.6443000e-03
   7.0673000e-03
   6.1584000e-03
   6.6241000e-03
   6.5430000e-03
   6.4711000e-03
   6.1442000e-03
   8.0647000e-03
   7.1590000e-03
   5.8570000e-03
   6.4223000e-03
   5.4285000e-03
   6.5026000e-03
   6.0378000e-03
   5.5324000e-03
   6.4956000e-03
   4.9493000e-03
   6.3638000e-03
   7.8410000e-03
   6.4598000e-03
   5.3640000e-03
   6.6613000e-03
   6.6326000e-03
   6.4587000e-03
   6.9954000e-03
   4.5149000e-03
   8.7526000e-03
   6.2458000e-03
   7.2927000e-03
   7.4331000e-03
   6.0321000e-03
   6.7493000e-03
   6.4455000e-03
   5.1727000e-03
   5.0529000e-03
   6.8893000e-03
   6.5586000e-03
   6.9374000e-03
   5.7720000e-03
   6.1879000e-03
   7.4057000e-03
   7.5135000e-03
   6.5286000e-03
   5.2637000e-03
   7.2562000e-03
   7.5792000e-03
   5.9958000e-03
   5.5595000e-03
   9.6518000e-03
   7.4051000e-03
   7.1047000e-03
   5.5639000e-03
   7.1653000e-03
   6.4085000e-03
   7.5462000e-03
   7.1810000e-03
   5.7818000e-03
   5.6441000e-03
   6.6803000e-03
   9.7639000e-03
   5.0323000e-03
   6.1785000e-03
   5.9336000e-03
   5.4346000e-03
   5.7230000e-03
   5.2194000e-03
   8.2893000e-03
   5.5206000e-03
   6.0413000e-03
   6.2446000e-03
   6.1992000e-03
   7.3426000e-03
   5.7322000e-03
   6.1634000e-03
   5.4344000e-03
   7.8721000e-03
   6.4279000e-03
   5.7159000e-03
   5.9875000e-03
   6.3331000e-03
   6.6542000e-03
   5.9126000e-03
   9.8126000e-03
   5.6113000e-03
   5.9998000e-03
   5.6588000e-03
   6.0014000e-03
   5.2576000e-03
   6.2378000e-03
   5.5910000e-03
   6.5154000e-03
   5.8865000e-03
   5.6726000e-03
   5.9375000e-03
   6.9347000e-03
   6.3534000e-03
   6.4430000e-03
   5.9649000e-03
   7.4362000e-03
   7.5193000e-03
   5.0136000e-03
   9.5876000e-03
   6.0010000e-03
   5.6663000e-03
   5.5922000e-03
   5.5122000e-03
   7.4547000e-03
   5.7566000e-03
   4.7489000e-03
   5.1889000e-03
   5.2064000e-03
   8.1282000e-03
   4.9757000e-03
   6.4024000e-03
   5.9699000e-03
   5.9445000e-03
   5.8940000e-03
   5.7063000e-03
   7.4964000e-03
   6.9783000e-03
   5.4036000e-03
   6.2476000e-03
   5.5384000e-03
   7.0240000e-03
   5.2566000e-03
   5.2913000e-03
   7.4626000e-03
   6.1076000e-03
   5.4716000e-03
   6.5575000e-03
   6.1942000e-03
   6.7325000e-03
   4.9219000e-03
   6.0141000e-03
   6.5170000e-03
   7.4466000e-03
   7.4791000e-03
   5.8485000e-03
   6.0443000e-03
   5.4217000e-03
   5.2343000e-03
   5.8877000e-03
   6.7991000e-03
   5.9851000e-03
   7.6197000e-03
   6.3006000e-03
   8.5497000e-03
   5.9448000e-03
   6.4020000e-03
   6.8701000e-03
   8.4074000e-03
   6.5218000e-03
   6.3455000e-03
   5.6630000e-03
   7.0694000e-03
   6.2729000e-03
   7.3119000e-03
   7.0405000e-03
   6.6291000e-03
   5.8286000e-03
   5.9873000e-03
   7.0583000e-03
   6.6625000e-03
   6.2844000e-03
   7.3794000e-03
   6.7403000e-03
   6.1971000e-03
   6.4308000e-03
   5.4961000e-03
   6.6484000e-03
   9.9181000e-03
   6.4347000e-03
   6.7408000e-03
   5.7613000e-03
   5.5511000e-03
   5.7238000e-03
   7.5347000e-03
   6.1077000e-03
   7.1674000e-03
   6.0504000e-03
   7.6405000e-03
   6.5376000e-03
   5.6405000e-03
   6.1843000e-03
   6.2743000e-03
   2.2129000e-02
   8.4231000e-03
   5.5133000e-03
   6.3789000e-03
   5.8510000e-03
   5.4306000e-03
   7.1092000e-03
   5.7808000e-03
   6.5936000e-03
   5.2620000e-03
   5.9101000e-03
   7.8447000e-03
   6.3279000e-03
   8.9194000e-03
   6.4720000e-03
   6.7090000e-03
   7.1333000e-03
   5.7750000e-03
   5.3698000e-03
   6.5701000e-03
   5.1776000e-03
   6.0696000e-03
   7.4169000e-03
   5.9007000e-03
   7.1536000e-03
   8.4158000e-03
   5.1961000e-03
   6.0466000e-03
   5.8173000e-03
   6.5148000e-03
   5.8346000e-03
   5.4146000e-03
   8.5957000e-03
   5.1471000e-03
   2.4165000e-02
   8.0506000e-03
   5.9929000e-03
   6.3804000e-03
   5.5425000e-03
   6.1744000e-03
   7.2862000e-03
   9.2293000e-03
   6.8538000e-03
   6.9733000e-03
   8.5437000e-03
   7.2729000e-03
   5.9393000e-03
   6.2990000e-03
   5.8058000e-03
   7.1109000e-03
   5.3722000e-03
   5.2978000e-03
   5.3380000e-03
   5.9493000e-03
   5.7522000e-03
   6.5653000e-03
   5.6910000e-03
   5.2882000e-03
   6.6744000e-03
   6.5593000e-03
   5.1792000e-03
   7.6313000e-03
   5.2245000e-03
   5.3266000e-03
   7.0028000e-03
   6.5747000e-03
   9.3814000e-03
   7.0482000e-03
   5.8509000e-03
   6.3631000e-03
   5.8292000e-03
   6.3391000e-03
   5.1458000e-03
   8.7348000e-03
   7.8808000e-03
   5.6979000e-03
   5.6800000e-03
   6.3453000e-03
   5.2214000e-03
   6.8528000e-03
   6.9869000e-03
   6.4328000e-03
   2.3484000e-02
   6.1598000e-03
   6.1452000e-03
   7.1873000e-03
   6.3535000e-03
   5.5211000e-03
   5.7299000e-03
   5.7564000e-03
   5.7182000e-03
   5.8020000e-03
   7.6260000e-03
   7.7174000e-03
   5.3776000e-03
   7.7616000e-03
   5.7212000e-03
   6.1208000e-03
   5.6938000e-03
   5.8320000e-03
   5.4265000e-03
   7.6311000e-03
   5.4269000e-03
   7.0316000e-03
   6.3256000e-03
   5.9738000e-03
   5.9809000e-03
   5.8847000e-03
   6.3169000e-03
   2.3192000e-02
   5.8272000e-03
   5.5437000e-03
   6.4848000e-03
   6.3116000e-03
   5.8336000e-03
   5.5050000e-03
   5.7567000e-03
   5.8405000e-03
   8.1957000e-03
   6.4529000e-03
   5.0314000e-03
   6.3651000e-03
   6.0469000e-03
   5.5454000e-03
   5.7910000e-03
   6.0005000e-03
   4.8574000e-03
   5.4945000e-03
   5.8139000e-03
   5.2074000e-03
   6.9254000e-03
   6.0639000e-03
   6.2600000e-03
   7.4013000e-03
   8.0833000e-03
   6.3031000e-03
   6.9804000e-03
   6.0182000e-03
   6.1525000e-03
   5.5680000e-03
   6.8809000e-03
   5.2679000e-03
   4.7136000e-03
   7.0085000e-03
   6.6213000e-03
   5.3499000e-03
   5.4680000e-03
   4.8684000e-03
   1.0642000e-02
   5.4301000e-03
   6.1770000e-03
   5.3228000e-03
   5.8515000e-03
   7.1319000e-03
   7.0746000e-03
   6.5752000e-03
   8.2701000e-03
   5.5986000e-03
   6.5381000e-03
   5.4294000e-03
   6.1759000e-03
   5.5901000e-03
   6.5876000e-03
   7.0913000e-03
   5.5614000e-03
   5.5905000e-03
   7.1061000e-03
   6.5374000e-03
   5.5518000e-03
   5.3947000e-03
   5.8141000e-03
   5.3994000e-03
   6.1215000e-03
   7.5547000e-03
   6.8691000e-03
   4.8682000e-03
   5.4082000e-03
   5.1103000e-03
   6.8554000e-03
   5.8330000e-03
   1.0390000e-02
   5.6407000e-03
   5.1840000e-03
   6.0158000e-03
   4.9622000e-03
   6.9732000e-03
   6.3676000e-03
   5.4396000e-03
   6.1695000e-03
   6.6086000e-03
   6.8193000e-03
   5.5295000e-03
   9.0821000e-03
   5.5407000e-03
   6.5139000e-03
   6.3694000e-03
   5.9564000e-03
   7.2682000e-03
   5.0547000e-03
   5.7490000e-03
   5.8306000e-03
   7.7087000e-03
   6.0911000e-03
   5.2233000e-03
   5.6664000e-03
   7.7240000e-03
   1.0018000e-02
   5.2747000e-03
   6.9047000e-03
   6.1619000e-03
   6.2915000e-03
   6.6497000e-03
   6.2479000e-03
   1.0090000e-02
   6.3448000e-03
   5.5851000e-03
   7.3917000e-03
   6.9512000e-03
   6.9396000e-03
   6.0517000e-03
   6.4142000e-03
   5.5310000e-03
   6.9795000e-03
   5.4870000e-03
   6.6954000e-03
   5.3505000e-03
   5.9230000e-03
   7.1331000e-03
   6.1582000e-03
   9.0660000e-03
   5.2529000e-03
   5.2429000e-03
   5.8094000e-03
   8.3434000e-03
   5.2932000e-03
   7.0535000e-03
   5.3227000e-03
   8.0414000e-03
   7.0844000e-03
   7.8003000e-03
   5.7305000e-03
   5.7405000e-03
   7.0077000e-03
   5.8730000e-03
   6.9452000e-03
   5.3496000e-03
   5.6356000e-03
   6.7111000e-03
   5.2466000e-03
   6.7007000e-03
   6.6945000e-03
   7.0737000e-03
   5.2378000e-03
   5.5121000e-03
   5.4090000e-03
   6.5786000e-03
   5.3590000e-03
   6.6355000e-03
   8.7285000e-03
   5.5133000e-03
   5.9570000e-03
   6.3098000e-03
   6.9615000e-03
   5.1476000e-03
   7.3827000e-03
   6.2106000e-03
   5.2576000e-03
   6.0586000e-03
   6.2677000e-03
   5.9514000e-03
   5.6642000e-03
   9.5763000e-03
   6.3625000e-03
   5.2907000e-03
   6.2690000e-03
   6.9582000e-03
   4.9092000e-03
   4.9041000e-03
   6.5850000e-03
   6.6350000e-03
   5.1308000e-03
   7.6900000e-03
   5.9546000e-03
   6.2139000e-03
   5.8802000e-03
   5.9227000e-03
   5.6890000e-03
   7.0895000e-03
   5.5707000e-03
   5.9526000e-03
   5.9839000e-03
   6.5465000e-03
   5.8511000e-03
   8.4215000e-03
   6.9401000e-03
   5.8587000e-03
   6.7306000e-03
   1.1164000e-02
   6.5415000e-03
   5.1207000e-03
   7.0441000e-03
   6.1987000e-03
   6.4562000e-03
   5.9539000e-03
   5.7014000e-03
   6.1388000e-03
   5.5036000e-03
   7.7718000e-03
   5.2233000e-03
   6.6729000e-03
   7.3830000e-03
   7.3482000e-03
   5.4600000e-03
   6.8788000e-03
   4.6704000e-03
   7.0967000e-03
   6.9485000e-03
   8.4001000e-03
   5.6099000e-03
   5.3451000e-03
   6.1663000e-03
   6.4389000e-03
   5.2343000e-03
   5.0682000e-03
   5.7996000e-03
   6.1137000e-03
   6.2616000e-03
   5.9425000e-03
   6.2431000e-03
   5.6492000e-03
   5.9647000e-03
   9.8780000e-03
   8.4606000e-03
   5.5520000e-03
   5.6204000e-03
   8.6019000e-03
   7.2601000e-03
   6.9802000e-03
   7.0820000e-03
   6.6202000e-03
   5.9861000e-03
   6.1667000e-03
   7.0065000e-03
   5.1834000e-03
   9.0985000e-03
   5.3723000e-03
   6.5580000e-03
   5.9612000e-03
   7.0719000e-03
   8.0180000e-03
   6.2465000e-03
   6.1496000e-03
   6.0078000e-03
   6.0181000e-03
   6.2008000e-03
   1.0083000e-02
   4.7801000e-03
   5.1752000e-03
   5.2700000e-03
   5.4357000e-03
   2.5694000e-02
   6.6038000e-03
   6.3237000e-03
   5.2640000e-03
   5.8761000e-03
   6.2634000e-03
   6.7016000e-03
   5.5808000e-03
   7.4686000e-03
   5.9389000e-03
   6.5423000e-03
   5.4567000e-03
   6.6739000e-03
   7.0365000e-03
   5.2020000e-03
   5.8067000e-03
   6.6628000e-03
   6.5419000e-03
   5.8889000e-03
   5.8624000e-03
   6.6599000e-03
   5.7372000e-03
   5.3495000e-03
   5.9961000e-03
   6.9390000e-03
   6.9948000e-03
   5.2100000e-03
   5.0411000e-03
   7.6511000e-03
   5.4305000e-03
   7.8119000e-03
   6.8936000e-03
   5.2107000e-03
   7.3494000e-03
   5.7508000e-03
   5.4258000e-03
   7.9175000e-03
   5.8331000e-03
   6.4585000e-03
   7.3843000e-03
   6.1791000e-03
   6.8724000e-03
   5.7201000e-03
   5.5496000e-03
   5.3519000e-03
   5.2668000e-03
   7.0549000e-03
   6.7182000e-03
   5.8184000e-03
   5.5584000e-03
   6.4584000e-03
   5.7861000e-03
   7.1448000e-03
   6.8893000e-03
   8.3635000e-03
   7.1155000e-03
   6.8391000e-03
   6.3068000e-03
   8.4575000e-03
   6.5352000e-03
   6.8376000e-03
   6.6045000e-03
   5.6000000e-03
   6.0778000e-03
   5.9967000e-03
   5.9586000e-03
   6.3521000e-03
   6.9689000e-03
   7.7201000e-03
   5.9737000e-03
   5.9797000e-03
   6.4531000e-03
   6.7604000e-03
   6.4056000e-03
   4.8804000e-03
   6.1290000e-03
   6.4677000e-03
   5.3465000e-03
   5.8125000e-03
   5.8120000e-03
   5.2686000e-03
   6.9245000e-03
   6.2047000e-03
   5.8840000e-03
   5.3195000e-03
   5.7277000e-03
   8.6533000e-03
   6.0554000e-03
   7.3482000e-03
   5.4455000e-03
   6.8422000e-03
   7.0358000e-03
   5.2656000e-03
   6.2735000e-03
   5.2786000e-03
   6.3831000e-03
   7.0959000e-03
   6.5976000e-03
   1.3133000e-02
   5.5992000e-03
   6.6617000e-03
   6.5407000e-03
   5.5965000e-03
   5.7606000e-03
   6.2341000e-03
   7.2145000e-03
   6.5878000e-03
   1.5516000e-02
   5.6810000e-03
   8.6739000e-03
   6.4832000e-03
   5.7123000e-03
   5.4790000e-03
   5.7595000e-03
   5.2590000e-03
   5.3915000e-03
   7.5791000e-03
   6.8018000e-03
   5.6185000e-03
   5.6021000e-03
   2.2695000e-02
   5.4394000e-03
   6.0953000e-03
   6.7631000e-03
   6.7887000e-03
   5.1753000e-03
   7.5328000e-03
   7.8438000e-03
   5.8933000e-03
   5.5580000e-03
   5.8401000e-03
   2.3336000e-02
   8.2993000e-03
   6.7728000e-03
   6.2454000e-03
   5.9758000e-03
   5.4585000e-03
   5.5997000e-03
   5.3259000e-03
   5.5060000e-03
   7.3112000e-03
   6.1029000e-03
   5.7844000e-03
   5.7990000e-03
   5.7841000e-03
   6.5090000e-03
   6.4535000e-03
   5.6202000e-03
   5.6522000e-03
   5.6921000e-03
   5.7343000e-03
   6.9870000e-03
   5.6748000e-03
   8.1120000e-03
   5.4487000e-03
   6.5890000e-03
   5.8186000e-03
   5.7034000e-03
   7.1990000e-03
   6.6040000e-03
   6.1758000e-03
   6.0710000e-03
   6.4796000e-03
   5.3659000e-03
   7.0357000e-03
   6.4084000e-03
   6.8340000e-03
   6.0678000e-03
   7.1350000e-03
   5.1804000e-03
   5.5178000e-03
   6.7103000e-03
   5.5662000e-03
   5.4334000e-03
   6.6518000e-03
   5.7096000e-03
   5.8864000e-03
   6.2752000e-03
   7.5663000e-03
   5.7116000e-03
   7.3584000e-03
   5.7565000e-03
   5.9515000e-03
   6.0523000e-03
   4.7456000e-03
   6.5944000e-03
   5.3689000e-03
   5.8585000e-03
   5.3112000e-03
   6.3898000e-03
   5.8869000e-03
   6.0628000e-03
   5.7602000e-03
   7.4136000e-03
   6.4125000e-03
   7.3998000e-03
   5.7620000e-03
   5.4583000e-03
   2.8874000e-02
   5.4039000e-03
   5.1991000e-03
   9.4526000e-03
   6.1534000e-03
   5.6234000e-03
   8.6184000e-03
   9.1070000e-03
   6.1575000e-03
   5.6249000e-03
   6.2136000e-03
   6.4163000e-03
   6.3246000e-03
   6.3790000e-03
   6.1876000e-03
   5.6248000e-03
   5.8441000e-03
   9.2226000e-03
   6.2936000e-03
   8.7052000e-03
   6.1686000e-03
   7.7054000e-03
   7.1641000e-03
   5.7951000e-03
   6.0479000e-03
   5.6602000e-03
   1.2773000e-02
   5.9863000e-03
   5.6481000e-03
   6.5911000e-03
   5.8524000e-03
   7.1273000e-03
   5.7143000e-03
   5.6666000e-03
   5.4783000e-03
   8.6991000e-03
   5.8569000e-03
   4.9842000e-03
   8.3231000e-03
   5.2684000e-03
   7.2947000e-03
   7.8417000e-03
   7.2016000e-03
   5.3140000e-03
   5.5206000e-03
   6.5647000e-03
   6.0061000e-03
   6.0384000e-03
   7.6703000e-03
   6.6886000e-03
   6.3157000e-03
   7.5801000e-03
   6.8657000e-03
   6.0810000e-03
   5.6495000e-03
   5.6729000e-03
   7.2654000e-03
   8.4558000e-03
   7.3521000e-03
   7.3212000e-03
   7.3712000e-03
   7.1354000e-03
   5.4943000e-03
   5.7616000e-03
   5.9836000e-03
   5.8309000e-03
   6.6082000e-03
   6.6750000e-03
   6.2192000e-03
   8.4396000e-03
   6.8986000e-03
   7.0250000e-03
   5.5292000e-03
   8.1972000e-03
   6.0625000e-03
   5.9935000e-03
   6.2299000e-03
   7.9254000e-03
   5.5944000e-03
   5.4702000e-03
   5.8467000e-03
   6.4495000e-03
   5.6207000e-03
   7.1206000e-03
   5.1829000e-03
   6.3639000e-03
   5.7236000e-03
   9.4932000e-03
   6.1314000e-03
   6.0632000e-03
   5.3894000e-03
   5.1913000e-03
   6.3599000e-03
   6.6923000e-03
   6.2719000e-03
   7.3224000e-03
   5.9054000e-03
   6.2930000e-03
   7.3163000e-03
   6.2376000e-03
   6.5306000e-03
   9.6127000e-03
   5.6216000e-03
   9.0117000e-03
   6.0368000e-03
   8.9082000e-03
   5.8609000e-03
   5.6974000e-03
   5.6654000e-03
   6.2750000e-03
   5.3396000e-03
   6.2777000e-03
   6.2105000e-03
   4.8230000e-03
   6.0095000e-03
   6.1765000e-03
   6.1382000e-03
   5.2702000e-03
   6.3309000e-03
   7.1868000e-03
   5.5465000e-03
   6.0617000e-03
   5.3189000e-03
   6.7346000e-03
   5.5363000e-03
   6.7567000e-03
   6.8935000e-03
   4.9407000e-03
   5.9140000e-03
   6.7567000e-03
   7.5252000e-03
   5.2043000e-03
   7.4201000e-03
   5.7215000e-03
   5.8505000e-03
   6.0447000e-03
   6.5603000e-03
   5.6714000e-03
   6.0751000e-03
   5.1431000e-03
   7.5437000e-03
   5.6123000e-03
   5.0022000e-03
   5.8519000e-03
   8.3241000e-03
   6.2410000e-03
   6.2480000e-03
   5.2747000e-03
   7.0199000e-03
   6.1419000e-03
   5.3271000e-03
   5.3814000e-03
   7.0025000e-03
   5.8618000e-03
   5.2717000e-03
   6.5217000e-03
   7.6658000e-03
   5.0400000e-03
   6.5215000e-03
   6.3771000e-03
   4.6172000e-03
   6.1696000e-03
   5.8170000e-03
   6.2698000e-03
   6.7585000e-03
   7.6037000e-03
   5.7384000e-03
   5.5609000e-03
   5.5732000e-03
   7.5193000e-03
   4.8644000e-03
   4.9964000e-03
   4.8077000e-03
   7.5726000e-03
   5.3311000e-03
   1.0129000e-02
   6.1347000e-03
   5.4263000e-03
   5.4964000e-03
   5.1882000e-03
   5.9936000e-03
   5.3469000e-03
   5.3679000e-03
   6.7970000e-03
   5.6791000e-03
   5.6012000e-03
   8.3767000e-03
   5.4831000e-03
   5.9356000e-03
   6.9179000e-03
   4.9131000e-03
   5.7637000e-03
   5.7529000e-03
   6.0660000e-03
   5.7073000e-03
   5.1577000e-03
   5.8117000e-03
   4.8517000e-03
   6.0174000e-03
   6.3097000e-03
   4.9391000e-03
   7.8787000e-03
   5.2495000e-03
   5.9527000e-03
   9.5229000e-03
   6.3271000e-03
   5.4468000e-03
   6.4534000e-03
   6.0100000e-03
   6.4924000e-03
   5.5893000e-03
   5.6421000e-03
   6.2484000e-03
   9.4631000e-03
   6.2048000e-03
   7.7289000e-03
   6.2246000e-03
   6.3172000e-03
   6.1739000e-03
   8.2717000e-03
   5.4437000e-03
   5.6925000e-03
   5.0762000e-03
   5.8501000e-03
   5.9892000e-03
   6.6184000e-03
   6.0107000e-03
   6.3847000e-03
   5.8123000e-03
   5.4798000e-03
   5.7094000e-03
   5.9006000e-03
   7.1002000e-03
   7.5665000e-03
   6.3907000e-03
   5.8217000e-03
   5.1265000e-03
   6.6618000e-03
   5.7637000e-03
   7.4702000e-03
   5.7539000e-03
   5.2273000e-03
   6.1662000e-03
   1.5432000e-02
   6.2272000e-03
   5.9965000e-03
   5.9445000e-03
   6.7528000e-03
   6.1052000e-03
   7.1200000e-03
   5.5086000e-03
   6.9446000e-03
   6.2954000e-03
   6.4455000e-03
   6.0514000e-03
   5.7862000e-03
   5.7100000e-03
   5.7192000e-03
   6.4831000e-03
   6.1188000e-03
   7.1667000e-03
   5.1429000e-03
   8.0451000e-03
   6.2428000e-03
   7.1470000e-03
   5.1556000e-03
   6.6724000e-03
   7.6053000e-03
   5.8898000e-03
   8.0515000e-03
   5.3431000e-03
   6.5847000e-03
   7.6010000e-03
   6.3682000e-03
   6.3749000e-03
   6.6898000e-03
   6.4893000e-03
   5.4300000e-03
   6.5079000e-03
   5.9716000e-03
   7.0082000e-03
   8.9726000e-03
   5.6617000e-03
   6.0255000e-03
   7.1143000e-03
   7.0244000e-03
   6.8998000e-03
   5.3296000e-03
   6.0232000e-03
   6.1069000e-03
   6.6578000e-03
   6.0238000e-03
   5.2768000e-03
   6.5313000e-03
   6.0828000e-03
   5.3895000e-03
   5.5316000e-03
   5.3648000e-03
   5.6007000e-03
   6.3778000e-03
   6.5909000e-03
   5.1319000e-03
   6.7756000e-03
   6.0647000e-03
   5.9957000e-03
   6.1391000e-03
   7.0061000e-03
   7.7197000e-03
   4.8902000e-03
   6.2171000e-03
   6.2352000e-03
   5.2954000e-03
   5.9480000e-03
   7.7982000e-03
   7.9272000e-03
   5.6053000e-03
   6.8737000e-03
   5.5569000e-03
   5.4905000e-03
   5.7224000e-03
   6.4808000e-03
   7.1813000e-03
   5.6375000e-03
   7.2536000e-03
   5.9431000e-03
   5.9940000e-03
   6.5172000e-03
   5.8823000e-03
   7.4186000e-03
   5.4441000e-03
   6.1381000e-03
   8.0959000e-03
   5.2946000e-03
   7.4363000e-03
   7.7323000e-03
   6.4481000e-03
   9.4812000e-03
   5.8195000e-03
   6.5066000e-03
   5.5646000e-03
   5.3804000e-03
   4.9552000e-03
   7.9658000e-03
   4.9335000e-03
   5.5683000e-03
   5.8965000e-03
   5.9246000e-03
   6.1246000e-03
   5.9643000e-03
   6.5767000e-03
   5.4989000e-03
   9.2208000e-03
   5.8157000e-03
   7.6660000e-03
   5.5191000e-03
   5.1136000e-03
   7.0410000e-03
   5.7987000e-03
   6.4285000e-03
   7.1283000e-03
   6.3545000e-03
   5.8944000e-03
   7.9336000e-03
   6.4215000e-03
   5.4795000e-03
   5.9366000e-03
   7.2450000e-03
   1.3032000e-02
   5.8351000e-03
   7.4211000e-03
   4.7037000e-03
   5.8444000e-03
   8.9507000e-03
   5.2494000e-03
   6.4873000e-03
   7.2999000e-03
   4.4036000e-03
   6.1896000e-03
   5.4862000e-03
   5.4582000e-03
   7.7664000e-03
   5.8672000e-03
   5.7804000e-03
   5.1806000e-03
   6.2440000e-03
   6.7740000e-03
   6.1517000e-03
   9.0037000e-03
   5.2170000e-03
   8.6689000e-03
   6.6145000e-03
   5.4470000e-03
   5.5442000e-03
   6.0241000e-03
   5.3970000e-03
   5.3829000e-03
   5.6941000e-03
   2.3097000e-02
   7.4528000e-03
   5.6990000e-03
   6.9952000e-03
   7.1374000e-03
   7.0643000e-03
   6.9784000e-03
   4.9841000e-03
   7.2417000e-03
   6.0813000e-03
   6.1403000e-03
   8.6966000e-03
   6.8304000e-03
   5.9249000e-03
   6.1554000e-03
   6.3702000e-03
   5.5400000e-03
   5.4359000e-03
   5.2884000e-03
   6.6004000e-03
   5.5465000e-03
   9.5400000e-03
   5.2533000e-03
   6.0685000e-03
   5.9005000e-03
   6.2523000e-03
   6.6377000e-03
   6.7590000e-03
   6.2810000e-03
   5.0341000e-03
   5.8977000e-03
   5.8714000e-03
   6.4732000e-03
   6.5899000e-03
   6.6085000e-03
   6.0480000e-03
   5.5957000e-03
   7.8251000e-03
   5.7169000e-03
   6.1396000e-03
   5.3836000e-03
   6.9724000e-03
   6.9185000e-03
   6.6914000e-03
   6.0662000e-03
   6.0543000e-03
   5.4202000e-03
   6.8896000e-03
   7.0832000e-03
   6.6959000e-03
   7.4443000e-03
   6.4158000e-03
   5.7577000e-03
   6.9741000e-03
   7.6825000e-03
   5.8513000e-03
   2.3201000e-02
   5.4420000e-03
   6.2602000e-03
   5.9293000e-03
   6.0125000e-03
   8.6077000e-03
   5.0137000e-03
   5.5438000e-03
   6.0080000e-03
   6.9811000e-03
   6.4154000e-03
   6.8276000e-03
   5.5878000e-03
   6.9039000e-03
   6.3147000e-03
   6.5346000e-03
   8.2225000e-03
   6.2385000e-03
   6.8974000e-03
   6.6419000e-03
   6.6687000e-03
   6.4918000e-03
   5.6955000e-03
   5.6980000e-03
   5.1102000e-03
   5.2846000e-03
   5.5446000e-03
   5.4955000e-03
   7.7384000e-03
   5.3362000e-03
   5.0484000e-03
   6.3794000e-03
   1.4010000e-02
   5.6279000e-03
   6.1394000e-03
   9.0997000e-03
   5.1650000e-03
   8.8593000e-03
   5.9591000e-03
   6.7854000e-03
   5.1383000e-03
   5.5300000e-03
   6.8896000e-03
   7.2475000e-03
   5.8342000e-03
   5.7746000e-03
   5.7661000e-03
   7.6010000e-03
   6.4065000e-03
   6.0253000e-03
   7.5293000e-03
   5.9441000e-03
   5.7947000e-03
   6.4574000e-03
   6.2598000e-03
   6.5486000e-03
   5.8887000e-03
   5.8913000e-03
   5.4005000e-03
   5.7498000e-03
   7.2790000e-03
   6.4656000e-03
   7.0994000e-03
   5.4240000e-03
   6.8246000e-03
   7.3400000e-03
   5.3696000e-03
   4.6023000e-03
   6.6232000e-03
   7.0050000e-03
   7.2362000e-03
   7.3315000e-03
   5.5855000e-03
   7.3481000e-03
   5.3698000e-03
   6.2882000e-03
   7.3255000e-03
   6.5146000e-03
   6.5457000e-03
   5.6133000e-03
   5.8286000e-03
   6.7126000e-03
   6.1966000e-03
   5.5899000e-03
   7.4854000e-03
   7.1731000e-03
   5.8461000e-03
   9.0401000e-03
   7.6490000e-03
   8.0002000e-03
   5.8964000e-03
   8.0695000e-03
   7.6892000e-03
   5.2126000e-03
   5.8400000e-03
   6.4725000e-03
   6.9842000e-03
   6.4376000e-03
   5.1080000e-03
   5.9928000e-03
   7.0930000e-03
   1.6150000e-02
   6.3296000e-03
   6.7734000e-03
   4.8513000e-03
   7.5707000e-03
   6.2371000e-03
   5.8900000e-03
   5.9812000e-03
   5.4194000e-03
   6.2652000e-03
   6.5305000e-03
   5.5590000e-03
   6.2724000e-03
   8.1716000e-03
   6.0313000e-03
   5.3954000e-03
   5.4264000e-03
   5.3518000e-03
   6.9135000e-03
   8.2192000e-03
   5.0896000e-03
   6.1820000e-03
   6.9431000e-03
   6.8408000e-03
   5.6629000e-03
   6.0732000e-03
   7.0792000e-03
   6.8420000e-03
   7.1988000e-03
   6.3544000e-03
   6.7363000e-03
   6.7489000e-03
   5.1640000e-03
   6.9570000e-03
   5.7298000e-03
   5.0246000e-03
   8.2439000e-03
   6.3760000e-03
   7.6978000e-03
   5.4162000e-03
   6.4527000e-03
   6.4647000e-03
   6.2957000e-03
   5.1361000e-03
   6.5091000e-03
   5.4461000e-03
   5.4367000e-03
   6.5306000e-03
   6.0595000e-03
   6.8507000e-03
   4.9495000e-03
   7.2627000e-03
   5.4910000e-03
   6.6389000e-03
   8.6617000e-03
   6.4040000e-03
   6.7229000e-03
   5.9993000e-03
   5.9797000e-03
   6.0425000e-03
   6.1188000e-03
   6.8175000e-03
   7.1636000e-03
   6.9130000e-03
   5.3298000e-03
   5.6811000e-03
   7.7742000e-03
   5.3825000e-03
   5.8927000e-03
   7.2333000e-03
   5.2228000e-03
   6.0812000e-03
   6.3012000e-03
   5.6847000e-03
   6.3299000e-03
   6.7290000e-03
   7.0671000e-03
   8.4815000e-03
   7.2774000e-03
   8.5896000e-03
   6.2993000e-03
   6.1168000e-03
   5.9101000e-03
   4.9547000e-03
   6.1037000e-03
   7.4438000e-03
   9.3996000e-03
   6.1775000e-03
   9.0760000e-03
   5.6107000e-03
   6.4916000e-03
   6.9798000e-03
   6.3550000e-03
   4.7828000e-03
   4.8996000e-03
   5.4123000e-03
   5.6230000e-03
   7.1761000e-03
   6.1582000e-03
   7.8405000e-03
   5.4441000e-03
   5.5894000e-03
   6.6400000e-03
   7.0858000e-03
   6.1082000e-03
   9.8001000e-03
   5.7831000e-03
   6.4695000e-03
   5.6256000e-03
   6.4052000e-03
   6.2105000e-03
   5.4845000e-03
   6.5258000e-03
   6.0880000e-03
   5.8779000e-03
   7.1802000e-03
   6.0831000e-03
   6.3898000e-03
   6.2980000e-03
   5.8316000e-03
   7.6225000e-03
   5.7063000e-03
   6.0329000e-03
   6.2019000e-03
   5.3972000e-03
   5.6614000e-03
   5.3546000e-03
   5.2716000e-03
   6.3688000e-03
   2.2486000e-02
   5.7366000e-03
   7.2647000e-03
   5.8862000e-03
   8.0549000e-03
   5.5602000e-03
   5.7715000e-03
   5.9115000e-03
   5.9853000e-03
   8.2823000e-03
   5.6459000e-03
   6.3514000e-03
   6.8698000e-03
   5.3142000e-03
   9.5820000e-03
   7.3696000e-03
   6.0631000e-03
   1.0877000e-02
   6.1443000e-03
   5.7090000e-03
   6.2936000e-03
   5.8051000e-03
   6.0688000e-03
   6.8692000e-03
   5.4728000e-03
   6.6568000e-03
   9.9196000e-03
   6.6829000e-03
   5.4773000e-03
   6.1322000e-03
   7.5978000e-03
   6.7011000e-03
   6.7394000e-03
   6.3396000e-03
   5.8682000e-03
   5.3536000e-03
   5.7792000e-03
   5.7253000e-03
   6.1642000e-03
   5.5425000e-03
   5.7508000e-03
   6.6470000e-03
   9.4977000e-03
   7.9609000e-03
   5.4681000e-03
   6.9848000e-03
   6.9783000e-03
   4.6000000e-03
   5.4649000e-03
   5.8715000e-03
   7.3623000e-03
   6.8611000e-03
   4.9723000e-03
   8.2445000e-03
   6.6881000e-03
   6.2766000e-03
   6.4575000e-03
   5.5681000e-03
   6.1484000e-03
   5.3324000e-03
   5.3602000e-03
   5.1636000e-03
   5.2771000e-03
   5.5151000e-03
   7.1486000e-03
   8.5405000e-03
   5.9573000e-03
   5.6997000e-03
   6.7005000e-03
   7.4760000e-03
   5.7854000e-03
   5.1328000e-03
   5.7084000e-03
   6.8274000e-03
   4.9720000e-03
   5.4477000e-03
   6.1065000e-03
   7.2341000e-03
   6.2440000e-03
   1.1320000e-02
   6.0413000e-03
   6.2803000e-03
   6.8811000e-03
   7.0544000e-03
   1.0371000e-02
   5.1413000e-03
   5.8995000e-03
   5.8117000e-03
   7.6600000e-03
   6.8146000e-03
   6.1675000e-03
   6.0291000e-03
   6.0835000e-03
   6.9085000e-03
   6.9035000e-03
   6.3265000e-03
   6.6277000e-03
   7.0458000e-03
   6.6035000e-03
   5.8424000e-03
   6.3771000e-03
   6.5793000e-03
   5.9997000e-03
   5.2135000e-03
   5.6620000e-03
   6.7330000e-03
   6.2555000e-03
   6.5065000e-03
   5.8819000e-03
   6.2585000e-03
   6.4856000e-03
   7.0160000e-03
   7.1710000e-03
   6.2375000e-03
   5.9287000e-03
   6.1749000e-03
   8.5684000e-03
   5.2281000e-03
   5.2776000e-03
   7.7824000e-03
   6.4404000e-03
   5.1404000e-03
   6.9455000e-03
   6.2914000e-03
   7.6916000e-03
   7.4532000e-03
   7.0716000e-03
   5.7315000e-03
   4.9425000e-03
   6.1711000e-03
   6.9383000e-03
   6.1224000e-03
   5.7773000e-03
   5.3797000e-03
   6.7396000e-03
   6.6038000e-03
   6.2490000e-03
   6.4928000e-03
   5.6438000e-03
   7.0580000e-03
   1.0415000e-02
   5.6798000e-03
   5.4407000e-03
   5.0981000e-03
   6.0506000e-03
   7.5864000e-03
   5.5788000e-03
   5.0245000e-03
   4.5401000e-03
   6.1934000e-03
   6.3010000e-03
   8.0122000e-03
   6.5714000e-03
   7.2418000e-03
   5.9513000e-03
   5.6131000e-03
   6.5311000e-03
   6.5520000e-03
   6.1340000e-03
   6.6609000e-03
   6.3229000e-03
   6.6227000e-03
   6.7531000e-03
   5.7227000e-03
   5.7528000e-03
   7.8952000e-03
   6.8600000e-03
   5.0331000e-03
   6.7306000e-03
   8.0283000e-03
   6.9155000e-03
   6.1570000e-03
   6.7038000e-03
   6.2479000e-03
   6.4552000e-03
   6.3227000e-03
   5.3679000e-03
   7.0525000e-03
   5.6049000e-03
   7.2717000e-03
   5.4910000e-03
   2.2553000e-02
   5.7069000e-03
   6.4699000e-03
   5.4583000e-03
   6.0823000e-03
   6.0370000e-03
   7.0933000e-03
   6.6360000e-03
   5.7998000e-03
   5.9316000e-03
   7.1235000e-03
   6.4985000e-03
   6.6621000e-03
   5.8516000e-03
   7.5160000e-03
   8.5055000e-03
   6.6968000e-03
   5.3132000e-03
   5.7177000e-03
   5.3226000e-03
   8.5967000e-03
   6.9046000e-03
   6.1750000e-03
   6.2559000e-03
   7.0664000e-03
   9.6470000e-03
   5.5573000e-03
   5.7072000e-03
   5.5606000e-03
   5.6535000e-03
   5.6864000e-03
   5.2957000e-03
   6.0084000e-03
   7.6629000e-03
   5.7854000e-03
   2.3930000e-02
   8.5109000e-03
   5.1454000e-03
   7.7556000e-03
   6.3556000e-03
   6.4612000e-03
   5.8536000e-03
   6.3101000e-03
   5.9901000e-03
   6.3555000e-03
   5.3582000e-03
   5.4765000e-03
   5.8007000e-03
   9.0348000e-03
   5.4139000e-03
   6.4103000e-03
   6.0399000e-03
   5.7472000e-03
   6.8095000e-03
   7.5851000e-03
   5.8692000e-03
   5.8788000e-03
   6.1994000e-03
   5.0579000e-03
   6.8720000e-03
   5.9499000e-03
   5.0920000e-03
   6.3373000e-03
   6.2641000e-03
   8.8249000e-03
   5.5962000e-03
   7.1204000e-03
   9.1323000e-03
   6.6923000e-03
   6.0036000e-03
   6.5243000e-03
   5.3707000e-03
   6.0013000e-03
   1.1775000e-02
   8.2247000e-03
   7.4480000e-03
   6.2033000e-03
   5.6982000e-03
   5.6737000e-03
   6.9246000e-03
   6.5716000e-03
   6.9570000e-03
   6.6297000e-03
   7.1627000e-03
   5.3107000e-03
   5.9844000e-03
   7.0316000e-03
   5.8712000e-03
   9.1349000e-03
   6.2431000e-03
   6.3715000e-03
   7.8580000e-03
   6.6551000e-03
   7.0806000e-03
   6.2967000e-03
   5.5577000e-03
   9.0132000e-03
   8.4527000e-03
   5.6227000e-03
   8.2686000e-03
   6.8741000e-03
   5.9321000e-03
   5.8247000e-03
   6.0919000e-03
   5.2018000e-03
   5.7885000e-03
   5.8941000e-03
   1.2913000e-02
   5.5890000e-03
   6.1498000e-03
   6.7755000e-03
   6.1155000e-03
   5.9690000e-03
   8.3771000e-03
   7.3461000e-03
   4.9260000e-03
   5.1155000e-03
   5.6501000e-03
   5.2568000e-03
   5.7416000e-03
   6.1259000e-03
   5.2472000e-03
   5.6950000e-03
   6.3565000e-03
   7.9144000e-03
   7.3854000e-03
   7.5355000e-03
   8.8059000e-03
   6.3410000e-03
   7.5757000e-03
   6.5826000e-03
   6.8499000e-03
   5.7635000e-03
   7.1865000e-03
   6.5884000e-03
   6.8298000e-03
   1.2142000e-02
   7.0583000e-03
   7.6636000e-03
   6.3281000e-03
   6.8835000e-03
   4.5679000e-03
   7.2310000e-03
   7.3937000e-03
   6.3568000e-03
   7.8512000e-03
   6.2667000e-03
   5.4386000e-03
   5.8742000e-03
   5.3076000e-03
   5.5950000e-03
   5.5437000e-03
   5.6968000e-03
   1.0734000e-02
   5.0342000e-03
   5.6676000e-03
   6.2159000e-03
   7.7147000e-03
   5.3137000e-03
   8.8859000e-03
   6.8509000e-03
   5.3906000e-03
   6.4328000e-03
   5.9354000e-03
   5.7726000e-03
   7.7739000e-03
   8.0005000e-03
   6.0200000e-03
   5.4925000e-03
   6.2842000e-03
   7.0397000e-03
   6.4048000e-03
   5.8292000e-03
   5.7694000e-03
   6.0271000e-03
   6.2975000e-03
   5.9699000e-03
   6.4489000e-03
   6.4688000e-03
   4.7460000e-03
   1.0595000e-02
   5.9641000e-03
   7.0854000e-03
   6.6101000e-03
   6.4720000e-03
   8.9373000e-03
   6.6730000e-03
   7.3271000e-03
   6.3422000e-03
   5.4133000e-03
   6.3102000e-03
   5.4352000e-03
   7.0545000e-03
   5.8436000e-03
   7.1253000e-03
   7.2836000e-03
   5.8740000e-03
   5.6283000e-03
   6.3036000e-03
   6.1674000e-03
   5.6289000e-03
   7.8117000e-03
   6.2193000e-03
   5.3416000e-03
   5.4103000e-03
   5.7040000e-03
   6.7443000e-03
   8.2378000e-03
   7.7366000e-03
   6.2487000e-03
   5.7513000e-03
   5.9720000e-03
   6.8086000e-03
   7.6819000e-03
   5.6082000e-03
   6.2768000e-03
   6.5294000e-03
   5.3020000e-03
   5.5544000e-03
   6.1853000e-03
   5.6756000e-03
   6.3979000e-03
   7.2103000e-03
   5.2550000e-03
   6.4575000e-03
   5.7061000e-03
   5.7594000e-03
   6.4522000e-03
   5.9499000e-03
   5.9620000e-03
   6.9980000e-03
   5.4311000e-03
   6.0623000e-03
   6.1377000e-03
   6.1461000e-03
   5.2171000e-03
   5.8726000e-03
   6.0218000e-03
   5.6295000e-03
   5.3790000e-03
   5.8395000e-03
   6.9441000e-03
   6.1809000e-03
   7.9594000e-03
   6.7376000e-03
   5.7026000e-03
   7.0153000e-03
   4.7874000e-03
   9.4995000e-03
   5.5584000e-03
   4.7974000e-03
   5.2763000e-03
   5.9212000e-03
   5.5431000e-03
   5.6280000e-03
   5.5351000e-03
   7.3178000e-03
   7.0162000e-03
   5.5101000e-03
   7.1023000e-03
   7.2092000e-03
   6.5372000e-03
   6.4390000e-03
   5.9191000e-03
   6.1843000e-03
   5.9207000e-03
   5.9021000e-03
   6.5665000e-03
   6.6518000e-03
   5.9001000e-03
   5.8345000e-03
   6.1783000e-03
   7.0407000e-03
   7.4687000e-03
   6.2426000e-03
   9.0504000e-03
   6.8275000e-03
   7.7605000e-03
   7.7725000e-03
   7.2438000e-03
   5.4827000e-03
   5.1889000e-03
   8.8643000e-03
   6.2289000e-03
   5.2484000e-03
   5.7850000e-03
   5.1518000e-03
   5.6445000e-03
   6.1723000e-03
   5.9467000e-03
   6.0242000e-03
   5.9529000e-03
   6.8651000e-03
   6.9016000e-03
   7.4734000e-03
   1.0062000e-02
   5.3424000e-03
   6.0611000e-03
   6.5267000e-03
   5.5576000e-03
   5.8907000e-03
   6.4589000e-03
   6.3602000e-03
   5.8894000e-03
   6.9940000e-03
   6.4579000e-03
   8.9545000e-03
   6.8551000e-03
   5.2660000e-03
   6.8520000e-03
   6.5366000e-03
   6.0308000e-03
   5.3037000e-03
   5.8910000e-03
   5.7278000e-03
   7.1180000e-03
   5.4190000e-03
   5.7808000e-03
   5.4632000e-03
   6.1996000e-03
   6.0647000e-03
   5.3225000e-03
   4.8878000e-03
   8.3975000e-03
   5.5528000e-03
   6.5427000e-03
   5.4658000e-03
   5.5054000e-03
   6.0649000e-03
   5.6412000e-03
   5.0073000e-03
   7.0519000e-03
   7.3934000e-03
   5.6127000e-03
   6.6025000e-03
   6.1902000e-03
   5.4483000e-03
   5.8957000e-03
   5.9378000e-03
   6.4281000e-03
   6.9707000e-03
   8.2009000e-03
   7.5445000e-03
   8.5421000e-03
   6.6275000e-03
   6.1937000e-03
   7.8210000e-03
   6.0714000e-03
   6.9921000e-03
   6.4339000e-03
   5.9248000e-03
   5.5869000e-03
   7.2855000e-03
   7.5904000e-03
   8.9613000e-03
   6.5257000e-03
   6.4539000e-03
   5.4915000e-03
   5.8377000e-03
   5.6869000e-03
   5.9395000e-03
   6.3778000e-03
   6.8652000e-03
   7.2769000e-03
   7.0263000e-03
   7.0635000e-03
   6.7776000e-03
   6.2082000e-03
   6.0351000e-03
   5.5569000e-03
   6.2411000e-03
   6.5624000e-03
   5.5672000e-03
   5.2649000e-03
   5.7584000e-03
   5.8413000e-03
   6.0122000e-03
   7.6112000e-03
   5.7912000e-03
   5.6524000e-03
   5.9967000e-03
   6.4120000e-03
   6.3867000e-03
   5.6854000e-03
   5.7479000e-03
   5.6865000e-03
   6.5122000e-03
   6.2062000e-03
   5.4625000e-03
   6.2510000e-03
   5.3688000e-03
   7.8272000e-03
   5.9952000e-03
   5.8948000e-03
   6.1239000e-03
   2.2851000e-02
   6.2434000e-03
   4.7484000e-03
   6.9141000e-03
   6.0303000e-03
   6.1227000e-03
   5.5763000e-03
   7.1880000e-03
   6.2495000e-03
   6.2295000e-03
   6.3290000e-03
   6.2456000e-03
   8.5229000e-03
   6.5535000e-03
   6.9901000e-03
   7.3219000e-03
   4.7037000e-03
   7.1789000e-03
   6.6893000e-03
   9.5000000e-03
   8.0060000e-03
   7.4257000e-03
   5.5323000e-03
   5.9189000e-03
   4.7103000e-03
   7.5427000e-03
   6.6164000e-03
   5.3645000e-03
   6.4706000e-03
   5.7208000e-03
   5.0724000e-03
   1.2567000e-02
   5.8817000e-03
   7.7882000e-03
   6.3858000e-03
   8.3711000e-03
   5.3258000e-03
   6.5788000e-03
   5.7344000e-03
   6.2158000e-03
   5.8428000e-03
   5.6578000e-03
   5.0160000e-03
   6.6724000e-03
   7.5581000e-03
   7.9162000e-03
   5.4760000e-03
   5.2667000e-03
   5.4301000e-03
   6.7480000e-03
   7.1887000e-03
   6.3501000e-03
   6.6519000e-03
   6.4079000e-03
   5.4634000e-03
   5.6711000e-03
   5.7364000e-03
   6.8428000e-03
   6.9441000e-03
   5.8773000e-03
   6.3629000e-03
   2.2781000e-02
   5.6741000e-03
   7.0162000e-03
   5.8441000e-03
   7.6619000e-03
   7.7144000e-03
   7.6642000e-03
   6.8176000e-03
   6.2676000e-03
   6.1892000e-03
   5.0141000e-03
   5.8974000e-03
   7.1463000e-03
   5.4730000e-03
   5.4659000e-03
   6.6772000e-03
   6.2035000e-03
   5.3958000e-03
   6.8132000e-03
   6.7569000e-03
   6.2904000e-03
   7.7394000e-03
   5.8873000e-03
   6.3320000e-03
   5.3180000e-03
   6.7030000e-03
   5.2837000e-03
   6.8896000e-03
   6.5088000e-03
   5.9435000e-03
   5.0993000e-03
   5.9627000e-03
   8.1290000e-03
   6.0986000e-03
   4.9003000e-03
   5.3170000e-03
   5.1203000e-03
   6.2991000e-03
   5.1652000e-03
   6.0573000e-03
   6.0729000e-03
   7.3857000e-03
   6.9182000e-03
   6.0927000e-03
   5.8763000e-03
   6.2468000e-03
   5.7498000e-03
   6.7345000e-03
   5.1428000e-03
   7.3958000e-03
   6.1546000e-03
   5.9643000e-03
   7.0718000e-03
   6.4801000e-03
   6.1975000e-03
   2.3207000e-02
   6.6167000e-03
   6.0880000e-03
   8.1290000e-03
   5.8712000e-03
   4.9660000e-03
   7.5725000e-03
   7.2567000e-03
   6.4439000e-03
   7.5266000e-03
   5.3646000e-03
   6.8266000e-03
   6.0954000e-03
   8.1581000e-03
   6.4577000e-03
   5.6520000e-03
   5.5666000e-03
   5.7015000e-03
   6.2900000e-03
   6.5098000e-03
   5.0395000e-03
   8.0627000e-03
   5.9979000e-03
   6.1836000e-03
   6.7965000e-03
   4.7079000e-03
   7.7416000e-03
   6.5944000e-03
   5.6940000e-03
   4.8564000e-03
   5.3425000e-03
   6.0676000e-03
   6.4026000e-03
   7.0859000e-03
   5.5051000e-03
   7.0478000e-03
   5.7499000e-03
   5.6724000e-03
   6.0920000e-03
   5.8685000e-03
   7.0548000e-03
   7.1585000e-03
   6.3040000e-03
   6.3059000e-03
   6.9725000e-03
   6.2851000e-03
   8.4116000e-03
   6.8301000e-03
   5.6325000e-03
   7.0849000e-03
   7.4082000e-03
   5.7777000e-03
   5.2853000e-03
   6.5917000e-03
   6.7373000e-03
   4.9053000e-03
   6.0925000e-03
   5.9508000e-03
   5.8947000e-03
   6.3174000e-03
   6.2973000e-03
   5.8532000e-03
   6.8567000e-03
   6.7274000e-03
   5.8834000e-03
   5.5126000e-03
   5.5212000e-03
   6.6900000e-03
   5.6665000e-03
   6.0145000e-03
   6.5294000e-03
   5.5694000e-03
   6.6167000e-03
   1.1493000e-02
   6.2615000e-03
   5.4793000e-03
   6.4500000e-03
   6.8174000e-03
   5.9493000e-03
   5.0972000e-03
   6.1736000e-03
   6.2001000e-03
   8.4784000e-03
   6.1909000e-03
   6.1561000e-03
   7.2573000e-03
   5.5130000e-03
   6.0650000e-03
   6.3564000e-03
   8.2827000e-03
   5.7141000e-03
   7.4699000e-03
   5.3334000e-03
   6.0876000e-03
   7.2422000e-03
   8.7471000e-03
   7.1352000e-03
   6.7213000e-03
   6.0734000e-03
   6.2689000e-03
   8.3493000e-03
   5.0975000e-03
   5.5451000e-03
   5.4847000e-03
   7.6955000e-03
   5.5662000e-03
   6.1469000e-03
   6.0807000e-03
   6.5389000e-03
   5.3794000e-03
   7.6569000e-03
   8.3086000e-03
   9.0472000e-03
   8.1506000e-03
   5.8128000e-03
   5.4256000e-03
   6.9331000e-03
   6.4551000e-03
   7.8819000e-03
   6.6490000e-03
   5.9709000e-03
   6.4952000e-03
   6.2081000e-03
   6.0149000e-03
   6.2566000e-03
   6.3050000e-03
   5.9297000e-03
   6.0812000e-03
   7.5961000e-03
   5.7680000e-03
   5.6123000e-03
   9.6613000e-03
   6.0641000e-03
   6.0962000e-03
   5.8450000e-03
   5.8652000e-03
   5.8482000e-03
   5.9973000e-03
   6.4267000e-03
   5.8978000e-03
   5.0051000e-03
   5.4995000e-03
   6.6644000e-03
   5.5676000e-03
   7.2513000e-03
   5.1154000e-03
   5.1103000e-03
   6.8513000e-03
   5.3846000e-03
   6.0889000e-03
   6.9131000e-03
   5.4718000e-03
   5.4394000e-03
   5.8481000e-03
   5.8318000e-03
   6.1148000e-03
   6.6829000e-03
   6.8132000e-03
   5.6897000e-03
   5.3304000e-03
   7.4328000e-03
   6.3872000e-03
   5.8495000e-03
   6.7106000e-03
   6.2945000e-03
   5.8625000e-03
   5.2473000e-03
   8.4817000e-03
   5.5103000e-03
   6.4990000e-03
   7.9360000e-03
   5.4451000e-03
   8.0929000e-03
   5.4812000e-03
   6.4744000e-03
   5.9181000e-03
   1.1316000e-02
   5.8231000e-03
   6.1928000e-03
   7.0728000e-03
   5.9079000e-03
   5.6465000e-03
   6.3696000e-03
   7.7543000e-03
   6.4164000e-03
   5.8984000e-03
   7.1354000e-03
   6.7848000e-03
   4.9852000e-03
   7.1119000e-03
   5.5897000e-03
   4.7994000e-03
   5.7446000e-03
   4.9353000e-03
   5.0933000e-03
   5.7701000e-03
   1.1547000e-02
   5.1571000e-03
   5.2301000e-03
   5.5502000e-03
   4.8096000e-03
   6.3993000e-03
   5.7251000e-03
   5.7878000e-03
   6.0325000e-03
   5.9611000e-03
   4.7736000e-03
   4.9796000e-03
   7.4177000e-03
   5.8295000e-03
   6.6670000e-03
   8.2327000e-03
   9.2996000e-03
   6.5281000e-03
   5.4018000e-03
   5.1919000e-03
   6.5499000e-03
   6.0963000e-03
   5.9570000e-03
   5.7082000e-03
   6.9041000e-03
   5.5062000e-03
   5.0198000e-03
   2.3224000e-02
   7.5657000e-03
   5.2758000e-03
   6.4457000e-03
   5.6400000e-03
   4.9093000e-03
   6.8594000e-03
   7.4220000e-03
   5.7051000e-03
   5.2598000e-03
   6.6818000e-03
   7.3506000e-03
   7.1072000e-03
   6.0140000e-03
   6.1788000e-03
   5.7424000e-03
   5.0691000e-03
   5.4751000e-03
   7.6379000e-03
   5.9446000e-03
   5.5444000e-03
   5.0605000e-03
   7.2675000e-03
   6.9910000e-03
   6.0165000e-03
   8.1530000e-03
   7.4890000e-03
   5.9684000e-03
   8.9974000e-03
   5.5422000e-03
   5.7937000e-03
   5.8758000e-03
   7.6035000e-03
   5.7658000e-03
   6.5874000e-03
   6.0354000e-03
   9.6169000e-03
   6.8070000e-03
   5.5161000e-03
   6.6937000e-03
   6.4049000e-03
   5.8584000e-03
   6.5427000e-03
   5.6556000e-03
   5.9075000e-03
   7.8252000e-03
   5.7342000e-03
   6.2472000e-03
   5.9169000e-03
   6.8777000e-03
   7.3748000e-03
   6.0890000e-03
   6.4107000e-03
   6.6659000e-03
   6.0849000e-03
   6.1578000e-03
   5.4644000e-03
   9.5457000e-03
   5.1085000e-03
   5.1391000e-03
   5.6077000e-03
   7.6077000e-03
   6.4843000e-03
   5.6246000e-03
   6.4872000e-03
   5.5664000e-03
   8.1307000e-03
   5.7781000e-03
   6.6568000e-03
   7.4200000e-03
   6.0007000e-03
   6.4404000e-03
   6.6637000e-03
   6.6221000e-03
   7.3206000e-03
   8.2895000e-03
   6.6336000e-03
   5.6304000e-03
   5.8851000e-03
   6.9104000e-03
   6.1023000e-03
   6.1986000e-03
   6.0374000e-03
   6.3928000e-03
   5.8018000e-03
   6.5722000e-03
   6.1490000e-03
   5.8969000e-03
   6.1667000e-03
   4.9703000e-03
   5.4576000e-03
   7.3750000e-03
   6.3174000e-03
   5.7297000e-03
   7.6316000e-03
   6.2959000e-03
   8.3342000e-03
   9.4431000e-03
   5.4693000e-03
   6.3032000e-03
   7.7816000e-03
   6.9858000e-03
   5.2644000e-03
   5.7315000e-03
   6.3636000e-03
   7.5253000e-03
   6.0841000e-03
   6.2000000e-03
   7.9855000e-03
   6.2171000e-03
   6.5950000e-03
   5.8647000e-03
   6.1344000e-03
   6.1774000e-03
   6.5212000e-03
   6.3266000e-03
   6.6127000e-03
   4.7161000e-03
   8.2267000e-03
   6.6679000e-03
   7.4343000e-03
   5.3316000e-03
   5.8936000e-03
   5.4984000e-03
   7.3000000e-03
   5.2055000e-03
   6.3040000e-03
   5.0918000e-03
   5.8260000e-03
   6.1767000e-03
   6.3231000e-03
   6.9998000e-03
   5.5174000e-03
   7.0946000e-03
   7.4716000e-03
   5.4139000e-03
   5.7941000e-03
   8.0293000e-03
   6.3190000e-03
   7.3415000e-03
   7.4713000e-03
   5.5829000e-03
   6.1223000e-03
   8.1657000e-03
   7.0839000e-03
   6.2598000e-03
   5.9367000e-03
   6.7004000e-03
   6.5380000e-03
   6.0713000e-03
   6.3287000e-03
   5.1498000e-03
   5.2575000e-03
   8.4902000e-03
   7.3720000e-03
   7.3083000e-03
   6.5436000e-03
   5.8306000e-03
   5.5313000e-03
   6.0367000e-03
   6.0178000e-03
   5.4859000e-03
   5.4437000e-03
   5.4316000e-03
   7.1836000e-03
   6.4069000e-03
   6.0555000e-03
   6.7610000e-03
   5.6255000e-03
   7.4494000e-03
   5.7428000e-03
   6.2633000e-03
   6.2197000e-03
   5.3588000e-03
   6.2459000e-03
   7.4904000e-03
   5.7155000e-03
   6.3997000e-03
   7.2230000e-03
   6.4045000e-03
   5.3072000e-03
   5.9251000e-03
   5.5525000e-03
   6.1256000e-03
   6.8342000e-03
   7.0400000e-03
   5.4535000e-03
   1.0966000e-02
   5.4730000e-03
   4.9506000e-03
   6.6629000e-03
   5.2544000e-03
   7.2783000e-03
   6.2243000e-03
   6.0997000e-03
   2.3468000e-02
   6.5109000e-03
   5.6899000e-03
   9.9430000e-03
   5.8009000e-03
   5.6363000e-03
   8.3287000e-03
   6.0498000e-03
   6.2077000e-03
   6.2824000e-03
   5.7940000e-03
   6.1438000e-03
   6.2034000e-03
   6.0110000e-03
   5.2783000e-03
   6.5289000e-03
   5.2413000e-03
   5.1250000e-03
   5.4516000e-03
   8.0198000e-03
   7.6048000e-03
   4.9502000e-03
   5.5110000e-03
   5.7534000e-03
   5.3367000e-03
   8.3141000e-03
   5.5066000e-03
   8.0484000e-03
   5.4603000e-03
   8.2154000e-03
   5.6937000e-03
   5.5460000e-03
   6.2659000e-03
   7.2572000e-03
   5.2797000e-03
   1.1603000e-02
   5.3804000e-03
   7.4539000e-03
   5.2420000e-03
   5.8398000e-03
   6.7294000e-03
   6.6141000e-03
   5.7628000e-03
   6.0083000e-03
   5.5246000e-03
   5.1449000e-03
   5.5961000e-03
   5.5758000e-03
   5.4685000e-03
   6.2242000e-03
   6.2041000e-03
   5.6567000e-03
   6.2859000e-03
   8.3976000e-03
   5.5306000e-03
   6.1535000e-03
   5.5581000e-03
   6.7924000e-03
   1.1076000e-02
   5.6678000e-03
   5.4801000e-03
   6.0802000e-03
   7.3618000e-03
   2.3374000e-02
   6.2750000e-03
   5.8666000e-03
   8.3321000e-03
   6.2853000e-03
   5.9528000e-03
   5.7769000e-03
   5.7833000e-03
   7.6031000e-03
   5.4363000e-03
   5.3560000e-03
   5.4391000e-03
   6.2708000e-03
   5.5706000e-03
   5.3784000e-03
   8.8627000e-03
   6.6705000e-03
   6.6125000e-03
   6.1623000e-03
   6.9511000e-03
   7.6798000e-03
   5.2717000e-03
   6.8512000e-03
   6.0278000e-03
   5.9163000e-03
   4.9132000e-03
   6.1364000e-03
   5.2246000e-03
   7.1077000e-03
   7.1804000e-03
   5.8419000e-03
   5.5799000e-03
   6.0276000e-03
   5.3543000e-03
   6.3509000e-03
   5.7779000e-03
   6.0744000e-03
   5.6586000e-03
   6.7515000e-03
   6.0221000e-03
   6.1009000e-03
   1.0321000e-02
   5.5052000e-03
   5.6596000e-03
   5.7417000e-03
   7.4883000e-03
   5.9391000e-03
   6.3957000e-03
   5.6055000e-03
   5.2054000e-03
   7.3350000e-03
   6.4652000e-03
   6.8170000e-03
   6.7661000e-03
   7.1202000e-03
   6.8455000e-03
   6.4897000e-03
   6.7548000e-03
   5.7176000e-03
   5.5232000e-03
   6.8338000e-03
   8.2078000e-03
   5.3438000e-03
   5.9452000e-03
   6.5147000e-03
   5.4475000e-03
   5.7679000e-03
   4.5059000e-03
   5.1399000e-03
   6.0087000e-03
   8.4988000e-03
   7.7305000e-03
   5.5122000e-03
   6.4275000e-03
   6.5060000e-03
   5.9817000e-03
   6.1626000e-03
   6.5301000e-03
   4.7864000e-03
   7.4901000e-03
   5.8259000e-03
   5.7954000e-03
   7.4953000e-03
   7.3604000e-03
   5.2864000e-03
   6.7058000e-03
   8.5045000e-03
   5.3049000e-03
   6.6203000e-03
   5.9506000e-03
   6.1511000e-03
   5.7462000e-03
   5.3874000e-03
   6.8744000e-03
   6.8004000e-03
   5.3847000e-03
   4.6837000e-03
   4.3736000e-03
   6.3103000e-03
   5.6362000e-03
   7.9470000e-03
   5.6953000e-03
   5.6621000e-03
   5.8875000e-03
   5.6473000e-03
   6.5274000e-03
   5.4883000e-03
   6.0846000e-03
   5.9958000e-03
   6.4846000e-03
   5.9652000e-03
   6.4850000e-03
   6.2066000e-03
   5.7046000e-03
   8.1671000e-03
   6.7563000e-03
   7.0101000e-03
   6.0378000e-03
   9.3344000e-03
   7.8461000e-03
   6.2976000e-03
   7.0555000e-03
   6.2234000e-03
   5.2904000e-03
   8.8652000e-03
   5.8820000e-03
   6.1891000e-03
   5.7959000e-03
   7.6523000e-03
   6.1604000e-03
   6.4859000e-03
   5.6116000e-03
   6.6097000e-03
   6.2632000e-03
   7.1583000e-03
   6.1956000e-03
   6.7387000e-03
   6.9898000e-03
   2.2112000e-02
   6.7051000e-03
   7.5261000e-03
   7.5847000e-03
   8.0479000e-03
   5.5765000e-03
   5.8529000e-03
   4.6731000e-03
   6.1880000e-03
   5.6161000e-03
   5.9756000e-03
   5.9606000e-03
   6.3329000e-03
   5.7833000e-03
   5.0076000e-03
   6.1380000e-03
   5.6665000e-03
   6.2336000e-03
   8.4525000e-03
   8.2006000e-03
   7.5110000e-03
   6.4036000e-03
   6.8273000e-03
   6.9799000e-03
   7.4323000e-03
   5.8034000e-03
   5.5515000e-03
   6.2478000e-03
   6.7031000e-03
   6.8023000e-03
   5.4281000e-03
   5.9053000e-03
   7.5485000e-03
   7.4410000e-03
   5.8331000e-03
   5.9311000e-03
   7.2790000e-03
   5.6485000e-03
   6.1291000e-03
   7.0968000e-03
   5.3995000e-03
   6.6223000e-03
   6.1104000e-03
   6.2000000e-03
   7.2019000e-03
   5.0861000e-03
   6.3390000e-03
   6.8126000e-03
   5.6363000e-03
   6.7453000e-03
   8.4831000e-03
   6.7165000e-03
   5.3117000e-03
   5.8264000e-03
   6.8003000e-03
   5.7670000e-03
   6.0758000e-03
   8.2183000e-03
   5.2188000e-03
   5.3338000e-03
   6.4981000e-03
   5.8216000e-03
   6.3001000e-03
   7.1659000e-03
   6.2779000e-03
   6.6892000e-03
   6.2581000e-03
   6.9514000e-03
   5.7536000e-03
   7.8589000e-03
   5.4853000e-03
   5.5689000e-03
   6.3449000e-03
   8.3529000e-03
   5.6281000e-03
   7.4225000e-03
   7.0025000e-03
   7.1938000e-03
   5.4242000e-03
   5.9837000e-03
   5.4084000e-03
   5.7061000e-03
   7.4274000e-03
   5.6791000e-03
   2.2986000e-02
   5.9515000e-03
   6.0329000e-03
   5.9950000e-03
   1.1395000e-02
   6.2480000e-03
   5.6887000e-03
   6.8880000e-03
   5.6143000e-03
   7.9254000e-03
   7.1371000e-03
   6.3756000e-03
   5.3211000e-03
   6.9547000e-03
   6.1265000e-03
   6.0440000e-03
   6.0011000e-03
   4.8917000e-03
   5.6201000e-03
   5.5374000e-03
   5.9309000e-03
   7.4651000e-03
   7.7578000e-03
   6.8845000e-03
   6.7717000e-03
   5.5596000e-03
   6.5590000e-03
   6.9848000e-03
   5.1958000e-03
   6.7692000e-03
   7.3222000e-03
   5.6592000e-03
   5.8325000e-03
   6.1969000e-03
   7.0604000e-03
   6.5919000e-03
   5.9758000e-03
   6.7299000e-03
   6.0833000e-03
   5.3334000e-03
   6.0664000e-03
   8.5846000e-03
   5.6739000e-03
   5.7627000e-03
   6.0241000e-03
   6.0125000e-03
   5.6946000e-03
   6.1586000e-03
   6.4309000e-03
   7.9519000e-03
   5.7613000e-03
   5.6996000e-03
   6.2393000e-03
   6.3764000e-03
   5.5816000e-03
   5.2502000e-03
   5.5789000e-03
   5.6107000e-03
   6.9640000e-03
   6.7747000e-03
   5.1424000e-03
   7.0823000e-03
   6.0972000e-03
   5.9818000e-03
   1.0957000e-02
   6.5318000e-03
   6.0103000e-03
   6.5353000e-03
   7.1193000e-03
   7.2723000e-03
   5.0746000e-03
   6.4491000e-03
   5.9581000e-03
   5.2639000e-03
   6.0390000e-03
   5.4996000e-03
   6.6957000e-03
   5.5327000e-03
   5.8346000e-03
   6.9554000e-03
   6.9657000e-03
   5.4853000e-03
   5.9227000e-03
   6.1286000e-03
   5.7208000e-03
   6.1029000e-03
   7.4219000e-03
   5.7085000e-03
   5.7759000e-03
   6.5456000e-03
   5.9397000e-03
   5.8772000e-03
   5.3935000e-03
   5.9622000e-03
   6.5464000e-03
   6.3215000e-03
   5.4342000e-03
   5.8937000e-03
   7.7721000e-03
   9.5229000e-03
   5.2902000e-03
   8.3084000e-03
   5.5056000e-03
   5.6317000e-03
   5.7899000e-03
   1.1959000e-02
   5.5698000e-03
   6.3401000e-03
   9.1030000e-03
   5.9324000e-03
   5.9672000e-03
   7.0861000e-03
   6.7864000e-03
   7.6990000e-03
   6.4154000e-03
   5.2739000e-03
   5.0105000e-03
   5.5871000e-03
   6.1416000e-03
   5.5535000e-03
   6.0383000e-03
   9.8473000e-03
   7.8193000e-03
   6.8304000e-03
   5.8784000e-03
   4.5393000e-03
   8.7185000e-03
   1.2653000e-02
   6.3755000e-03
   6.3907000e-03
   5.4658000e-03
   6.2373000e-03
   4.9829000e-03
   6.8891000e-03
   5.9410000e-03
   5.8856000e-03
   1.3412000e-02
   5.6157000e-03
   6.1222000e-03
   4.8152000e-03
   9.1620000e-03
   5.3566000e-03
   6.3139000e-03
   7.5449000e-03
   6.4520000e-03
   5.2474000e-03
   7.5854000e-03
   5.2184000e-03
   5.3490000e-03
   6.6100000e-03
   6.1850000e-03
   6.4752000e-03
   7.1653000e-03
   6.6265000e-03
   9.0620000e-03
   6.9483000e-03
   7.1750000e-03
   5.2484000e-03
   6.1648000e-03
   8.4827000e-03
   6.3500000e-03
   5.7593000e-03
   6.1796000e-03
   6.1278000e-03
   6.3519000e-03
   6.2810000e-03
   5.4844000e-03
   7.0767000e-03
   6.4437000e-03
   9.7693000e-03
   6.8444000e-03
   6.7298000e-03
   7.3557000e-03
   7.7300000e-03
   5.3050000e-03
   6.6950000e-03
   5.6814000e-03
   6.9814000e-03
   6.6651000e-03
   5.4248000e-03
   5.6840000e-03
   9.6023000e-03
   5.3675000e-03
   4.9988000e-03
   5.5299000e-03
   5.7885000e-03
   4.7627000e-03
   6.1137000e-03
   8.5794000e-03
   7.2669000e-03
   5.4401000e-03
   4.9619000e-03
   5.3180000e-03
   5.9822000e-03
   6.3986000e-03
   6.9128000e-03
   6.7692000e-03
   5.5933000e-03
   9.0281000e-03
   8.0507000e-03
   8.2999000e-03
   2.3891000e-02
   9.6882000e-03
   6.3357000e-03
   6.1262000e-03
   7.7794000e-03
   5.8437000e-03
   8.2801000e-03
   6.0444000e-03
   6.7669000e-03
   5.4774000e-03
   5.3714000e-03
   5.8466000e-03
   5.8018000e-03
   5.5942000e-03
   6.0838000e-03
   5.6048000e-03
   5.5444000e-03
   6.3509000e-03
   6.7165000e-03
   5.7402000e-03
   9.7411000e-03
   8.0679000e-03
   5.8227000e-03
   7.7599000e-03
   6.6053000e-03
   6.7316000e-03
   6.2652000e-03
   5.4617000e-03
   5.3376000e-03
   6.6753000e-03
   5.1274000e-03
   5.6373000e-03
   5.8894000e-03
   5.0473000e-03
   4.9822000e-03
   6.5700000e-03
   6.8096000e-03
   5.6713000e-03
   5.6408000e-03
   5.3772000e-03
   5.8360000e-03
   4.9870000e-03
   5.7752000e-03
   5.4411000e-03
   6.2993000e-03
   7.1548000e-03
   6.9781000e-03
   6.7734000e-03
   6.7343000e-03
   6.6459000e-03
   5.7753000e-03
   5.5627000e-03
   5.7904000e-03
   6.5289000e-03
   5.6694000e-03
   7.3968000e-03
   4.9701000e-03
   6.5841000e-03
   6.1504000e-03
   7.6519000e-03
   5.6440000e-03
   6.7281000e-03
   5.8636000e-03
   6.0130000e-03
   7.0036000e-03
   6.1475000e-03
   6.0897000e-03
   7.5796000e-03
   5.3235000e-03
   5.8067000e-03
   7.9891000e-03
   5.8638000e-03
   7.2347000e-03
   6.7207000e-03
   5.3732000e-03
   5.7995000e-03
   6.1356000e-03
   6.2292000e-03
   7.5048000e-03
   7.9524000e-03
   7.7705000e-03
   6.2407000e-03
   6.2486000e-03
   5.4600000e-03
   5.4215000e-03
   5.2208000e-03
   5.3186000e-03
   6.6907000e-03
   7.1303000e-03
   5.9525000e-03
   6.2895000e-03
   7.2435000e-03
   5.9673000e-03
   6.0537000e-03
   7.7192000e-03
   6.0303000e-03
   5.2331000e-03
   5.2008000e-03
   5.6661000e-03
   1.0420000e-02
   6.3295000e-03
   6.4940000e-03
   5.7513000e-03
   7.2870000e-03
   5.9242000e-03
   6.3850000e-03
   5.7063000e-03
   7.9424000e-03
   6.3519000e-03
   6.5994000e-03
   6.5901000e-03
   5.3452000e-03
   6.7534000e-03
   4.6845000e-03
   6.0800000e-03
   7.5645000e-03
   5.5957000e-03
   7.2818000e-03
   5.9920000e-03
   7.7931000e-03
   5.6238000e-03
   6.0504000e-03
   5.8049000e-03
   7.5839000e-03
   6.3792000e-03
   6.3454000e-03
   5.4225000e-03
   8.3822000e-03
   5.6700000e-03
   5.1215000e-03
   8.0081000e-03
   5.5017000e-03
   5.5079000e-03
   5.4154000e-03
   5.6278000e-03
   6.0039000e-03
   6.0623000e-03
   6.3500000e-03
   4.6746000e-03
   6.7175000e-03
   7.7414000e-03
   5.4775000e-03
   7.2792000e-03
   1.0463000e-02
   5.9492000e-03
   4.9789000e-03
   6.6314000e-03
   7.3887000e-03
   6.8164000e-03
   4.9055000e-03
   7.0096000e-03
   6.9137000e-03
   1.2427000e-02
   5.5256000e-03
   8.4427000e-03
   6.5654000e-03
   5.5051000e-03
   5.9123000e-03
   4.6824000e-03
   5.3737000e-03
   6.7074000e-03
   5.2829000e-03
   7.1414000e-03
   5.6164000e-03
   8.6309000e-03
   5.6308000e-03
   5.9687000e-03
   6.4601000e-03
   5.4743000e-03
   6.0178000e-03
   5.7909000e-03
   4.6942000e-03
   6.2328000e-03
   5.2856000e-03
   5.3322000e-03
   7.2528000e-03
   5.2637000e-03
   8.3523000e-03
   6.8352000e-03
   6.3687000e-03
   6.0595000e-03
   6.9516000e-03
   6.1244000e-03
   6.3962000e-03
   5.7433000e-03
   5.9146000e-03
   5.7804000e-03
   5.3708000e-03
   6.2720000e-03
   6.4021000e-03
   5.9047000e-03
   5.9924000e-03
   7.0531000e-03
   7.4710000e-03
   6.1097000e-03
   8.2394000e-03
   6.0316000e-03
   5.4885000e-03
   5.3172000e-03
   8.6022000e-03
   7.5561000e-03
   7.1719000e-03
   6.9782000e-03
   7.3288000e-03
   6.5748000e-03
   5.5300000e-03
   5.5579000e-03
   6.1521000e-03
   7.2630000e-03
   6.7616000e-03
   8.4689000e-03
   6.0317000e-03
   5.3469000e-03
   6.2445000e-03
   5.2324000e-03
   6.1774000e-03
   7.3367000e-03
   6.0818000e-03
   4.6326000e-03
   4.9760000e-03
   7.6841000e-03
   7.1281000e-03
   5.7898000e-03
   5.1364000e-03
   6.3912000e-03
   5.5480000e-03
   5.3747000e-03
   8.4744000e-03
   6.0647000e-03
   6.1132000e-03
   5.7774000e-03
   7.0857000e-03
   5.9390000e-03
   7.4454000e-03
   6.8048000e-03
   6.0100000e-03
   5.9282000e-03
   5.8886000e-03
   7.9460000e-03
   5.7804000e-03
   6.6735000e-03
   6.6183000e-03
   6.7164000e-03
   5.8257000e-03
   6.1208000e-03
   5.9429000e-03
   6.4188000e-03
   5.6957000e-03
   6.4999000e-03
   6.1732000e-03
   5.0584000e-03
   6.9794000e-03
   7.1454000e-03
   7.2237000e-03
   5.7408000e-03
   5.9623000e-03
   6.7430000e-03
   2.2701000e-02
   6.0940000e-03
   5.6790000e-03
   6.7824000e-03
   6.4396000e-03
   6.5501000e-03
   4.9389000e-03
   5.8167000e-03
   5.8100000e-03
   7.3815000e-03
   7.9968000e-03
   7.1193000e-03
   5.9106000e-03
   5.5518000e-03
   5.9740000e-03
   6.9788000e-03
   7.5445000e-03
   6.0524000e-03
   6.7529000e-03
   5.9324000e-03
   5.1659000e-03
   7.0049000e-03
   6.0167000e-03
   6.8375000e-03
   7.9366000e-03
   5.5934000e-03
   6.2738000e-03
   5.5545000e-03
   7.4960000e-03
   4.9796000e-03
   5.7725000e-03
   6.1773000e-03
   5.8695000e-03
   5.9846000e-03
   5.3644000e-03
   5.6882000e-03
   7.9878000e-03
   5.9686000e-03
   5.9227000e-03
   6.2608000e-03
   6.7440000e-03
   5.7597000e-03
   6.3420000e-03
   8.7925000e-03
   5.0552000e-03
   6.2459000e-03
   9.5264000e-03
   5.8035000e-03
   5.3499000e-03
   6.3215000e-03
   7.2428000e-03
   7.3270000e-03
   5.9432000e-03
   7.7973000e-03
   7.5997000e-03
   5.2704000e-03
   7.9432000e-03
   5.7012000e-03
   6.7506000e-03
   6.9476000e-03
   6.5103000e-03
   7.1086000e-03
   6.8714000e-03
   6.2125000e-03
   5.6224000e-03
   7.4859000e-03
   6.9528000e-03
   5.4391000e-03
   6.4062000e-03
   5.4144000e-03
   7.1211000e-03
   5.6293000e-03
   6.2991000e-03
   7.6513000e-03
   6.1802000e-03
   7.5046000e-03
   4.9780000e-03
   5.9097000e-03
   6.7052000e-03
   6.2793000e-03
   5.5480000e-03
   7.2060000e-03
   6.9447000e-03
   5.0099000e-03
   1.0646000e-02
   5.3931000e-03
   5.9864000e-03
   5.4533000e-03
   5.6713000e-03
   7.2908000e-03
   5.5452000e-03
   5.8427000e-03
   6.1792000e-03
   4.9941000e-03
   6.0211000e-03
   5.2602000e-03
   6.9683000e-03
   5.8216000e-03
   5.5235000e-03
   6.1458000e-03
   5.4006000e-03
   5.1133000e-03
   7.4091000e-03
   5.6102000e-03
   7.3037000e-03
   5.3543000e-03
   5.9738000e-03
   7.3345000e-03
   5.7181000e-03
   6.3454000e-03
   6.2654000e-03
   7.5401000e-03
   7.4295000e-03
   5.9276000e-03
   6.0943000e-03
   5.1821000e-03
   6.6248000e-03
   5.5319000e-03
   5.9220000e-03
   5.6242000e-03
   6.3796000e-03
   6.3657000e-03
   6.4974000e-03
   5.9932000e-03
   6.8050000e-03
   7.4181000e-03
   7.0514000e-03
   6.7336000e-03
   6.3278000e-03
   6.5392000e-03
   7.3001000e-03
   6.6442000e-03
   6.1406000e-03
   5.4956000e-03
   5.4576000e-03
   5.3475000e-03
   5.0086000e-03
   6.2014000e-03
   5.8775000e-03
   5.8752000e-03
   5.5671000e-03
   5.6570000e-03
   6.2092000e-03
   6.6687000e-03
   6.4499000e-03
   6.5413000e-03
   6.9751000e-03
   8.0977000e-03
   5.1022000e-03
   7.7776000e-03
   6.3537000e-03
   7.0428000e-03
   6.1620000e-03
   5.6111000e-03
   7.6192000e-03
   6.1764000e-03
   7.4320000e-03
   5.0037000e-03
   6.5778000e-03
   6.0082000e-03
   6.3911000e-03
   7.6164000e-03
   5.4312000e-03
   5.8819000e-03
   7.6043000e-03
   5.8149000e-03
   7.1694000e-03
   6.7122000e-03
   6.0409000e-03
   7.2201000e-03
   6.0023000e-03
   2.2702000e-02
   5.6999000e-03
   6.1357000e-03
   7.2334000e-03
   6.6513000e-03
   6.2951000e-03
   5.4439000e-03
   5.2102000e-03
   5.1172000e-03
   5.9536000e-03
   5.1413000e-03
   4.9763000e-03
   5.9471000e-03
   5.7490000e-03
   6.0722000e-03
   6.1774000e-03
   7.8180000e-03
   6.0844000e-03
   5.1794000e-03
   5.9393000e-03
   8.2134000e-03
   5.7986000e-03
   7.2277000e-03
   6.3267000e-03
   6.3375000e-03
   6.4312000e-03
   6.0124000e-03
   6.0935000e-03
   5.3827000e-03
   6.1169000e-03
   5.4729000e-03
   7.1684000e-03
   5.9830000e-03
   5.5516000e-03
   7.0771000e-03
   5.7123000e-03
   5.8657000e-03
   7.8629000e-03
   1.3143000e-02
   9.1560000e-03
   5.2965000e-03
   5.3874000e-03
   5.3701000e-03
   6.7132000e-03
   6.5499000e-03
   5.5784000e-03
   5.8891000e-03
   9.5124000e-03
   6.7589000e-03
   7.0550000e-03
   6.5767000e-03
   7.0850000e-03
   6.8601000e-03
   6.6204000e-03
   7.5828000e-03
   6.3431000e-03
   5.9003000e-03
   7.4485000e-03
   5.5219000e-03
   5.9519000e-03
   9.0342000e-03
   6.6526000e-03
   7.9347000e-03
   5.8651000e-03
   5.2000000e-03
   5.6039000e-03
   5.6974000e-03
   7.1096000e-03
   6.6176000e-03
   5.2708000e-03
   9.0060000e-03
   5.8284000e-03
   5.1980000e-03
   5.9159000e-03
   7.4358000e-03
   8.0161000e-03
   6.7605000e-03
   6.1693000e-03
   5.7683000e-03
   6.1772000e-03
   7.4369000e-03
   6.4100000e-03
   5.9684000e-03
   6.2118000e-03
   6.5039000e-03
   4.7348000e-03
   6.8032000e-03
   5.2479000e-03
   6.8821000e-03
   8.0196000e-03
   6.2821000e-03
   6.7580000e-03
   9.0825000e-03
   5.5238000e-03
   6.4233000e-03
   8.4950000e-03
   5.6753000e-03
   6.6485000e-03
   5.5230000e-03
   6.8833000e-03
   5.4493000e-03
   6.6392000e-03
   8.3293000e-03
   5.3312000e-03
   5.6893000e-03
   5.2789000e-03
   6.9857000e-03
   7.6163000e-03
   5.7447000e-03
   5.6965000e-03
   5.1270000e-03
   6.4966000e-03
   6.3601000e-03
   6.1948000e-03
   5.2022000e-03
   5.5679000e-03
   7.5229000e-03
   5.1120000e-03
   6.8677000e-03
   5.7417000e-03
   6.1639000e-03
   4.7511000e-03
   5.8626000e-03
   9.6088000e-03
   5.9239000e-03
   5.3817000e-03
   7.2572000e-03
   8.8768000e-03
   5.4842000e-03
   7.9666000e-03
   5.4683000e-03
   7.1702000e-03
   6.5038000e-03
   8.2726000e-03
   6.8943000e-03
   7.5846000e-03
   6.1575000e-03
   5.8440000e-03
   6.2886000e-03
   5.5489000e-03
   5.8788000e-03
   6.8475000e-03
   9.6471000e-03
   9.1397000e-03
   5.9156000e-03
   5.2912000e-03
   7.2083000e-03
   5.7863000e-03
   5.0475000e-03
   6.2375000e-03
   5.6184000e-03
   6.0007000e-03
   5.9119000e-03
   8.8628000e-03
   6.6205000e-03
   7.3811000e-03
   5.6458000e-03
   5.3594000e-03
   5.1298000e-03
   4.8817000e-03
   6.9329000e-03
   5.6907000e-03
   7.4286000e-03
   6.5154000e-03
   5.4196000e-03
   6.3777000e-03
   6.7832000e-03
   5.5775000e-03
   5.8691000e-03
   6.2292000e-03
   5.6233000e-03
   5.6826000e-03
   7.4387000e-03
   5.4697000e-03
   6.4062000e-03
   5.8235000e-03
   5.6548000e-03
   7.0863000e-03
   6.3232000e-03
   6.1524000e-03
   5.1400000e-03
   1.0926000e-02
   6.4163000e-03
   5.5851000e-03
   5.6643000e-03
   5.6802000e-03
   5.9498000e-03
   5.4682000e-03
   5.7638000e-03
   6.9712000e-03
   5.7826000e-03
   5.0542000e-03
   5.5161000e-03
   6.1737000e-03
   5.5949000e-03
   6.5346000e-03
   4.8549000e-03
   6.2391000e-03
   9.4939000e-03
   5.0272000e-03
   5.6200000e-03
   6.7683000e-03
   6.7237000e-03
   9.9877000e-03
   6.4260000e-03
   6.1569000e-03
   6.3137000e-03
   6.4157000e-03
   6.1586000e-03
   7.2866000e-03
   5.9873000e-03
   5.3454000e-03
   6.2250000e-03
   6.9277000e-03
   6.3697000e-03
   6.6633000e-03
   5.5768000e-03
   5.6620000e-03
   5.1004000e-03
   7.5909000e-03
   7.3331000e-03
   7.9918000e-03
   7.3959000e-03
   6.4424000e-03
   6.4674000e-03
   5.8498000e-03
   7.4548000e-03
   6.0578000e-03
   5.3946000e-03
   6.8113000e-03
   6.2941000e-03
   6.8609000e-03
   5.6421000e-03
   6.4966000e-03
   5.0170000e-03
   6.2172000e-03
   6.4578000e-03
   6.4959000e-03
   7.9377000e-03
   6.7862000e-03
   8.4535000e-03
   4.9782000e-03
   6.4738000e-03
   2.3675000e-02
   7.6970000e-03
   8.3193000e-03
   5.2720000e-03
   6.0646000e-03
   7.0729000e-03
   6.6955000e-03
   6.2321000e-03
   5.2477000e-03
   5.7120000e-03
   6.8821000e-03
   5.3766000e-03
   5.5329000e-03
   6.2867000e-03
   6.2390000e-03
   5.4414000e-03
   6.3431000e-03
   6.1803000e-03
   5.8441000e-03
   6.3398000e-03
   6.1631000e-03
   6.0943000e-03
   5.4617000e-03
   6.8758000e-03
   6.6828000e-03
   6.4852000e-03
   5.6899000e-03
   6.5363000e-03
   6.0026000e-03
   6.9259000e-03
   4.8899000e-03
   7.1746000e-03
   5.3767000e-03
   6.6574000e-03
   7.1898000e-03
   6.6970000e-03
   7.6535000e-03
   5.7838000e-03
   8.3733000e-03
   7.8050000e-03
   5.8921000e-03
   5.9206000e-03
   5.2023000e-03
   6.4811000e-03
   7.1781000e-03
   9.1077000e-03
   7.6241000e-03
   7.7292000e-03
   6.7745000e-03
   5.5767000e-03
   6.0062000e-03
   5.1905000e-03
   6.2269000e-03
   5.6318000e-03
   9.6149000e-03
   6.2420000e-03
   5.9042000e-03
   8.0111000e-03
   6.0231000e-03
   6.6534000e-03
   6.0664000e-03
   6.9845000e-03
   8.4066000e-03
   6.2981000e-03
   6.1958000e-03
   5.0214000e-03
   7.2920000e-03
   5.2739000e-03
   7.1919000e-03
   7.7921000e-03
   6.6188000e-03
   7.5271000e-03
   5.7106000e-03
   7.2535000e-03
   5.4171000e-03
   6.4439000e-03
   6.1544000e-03
   5.8176000e-03
   5.7041000e-03
   5.5676000e-03
   5.3200000e-03
   7.7967000e-03
   5.2344000e-03
   5.7840000e-03
   5.3756000e-03
   5.2430000e-03
   6.2618000e-03
   5.3982000e-03
   6.8953000e-03
   6.4829000e-03
   5.4325000e-03
   6.8980000e-03
   7.2213000e-03
   6.4726000e-03
   8.2555000e-03
   5.3727000e-03
   5.3256000e-03
   5.9158000e-03
   6.3849000e-03
   6.3625000e-03
   5.7501000e-03
   6.0930000e-03
   9.1507000e-03
   7.1427000e-03
   6.1411000e-03
   5.0108000e-03
   5.3032000e-03
   5.7317000e-03
   5.2750000e-03
   6.4270000e-03
   5.7590000e-03
   7.4749000e-03
   6.0565000e-03
   6.8363000e-03
   6.0947000e-03
   5.2203000e-03
   6.0309000e-03
   8.7528000e-03
   5.4652000e-03
   6.8001000e-03
   5.9420000e-03
   5.9451000e-03
   6.2428000e-03
   6.6878000e-03
   4.8072000e-03
   7.1636000e-03
   5.4437000e-03
   5.5129000e-03
   5.9900000e-03
   8.2381000e-03
   5.0640000e-03
   5.2720000e-03
   9.5377000e-03
   7.5497000e-03
   5.7927000e-03
   8.9890000e-03
   6.0797000e-03
   6.1394000e-03
   5.5874000e-03
   6.5895000e-03
   6.6149000e-03
   7.0786000e-03
   5.5480000e-03
   6.6399000e-03
   7.0045000e-03
   5.9791000e-03
   5.9549000e-03
   5.9342000e-03
   6.7538000e-03
   6.4678000e-03
   7.6795000e-03
   6.6227000e-03
   6.3959000e-03
   6.7372000e-03
   5.2948000e-03
   5.2619000e-03
   4.5739000e-03
   6.3206000e-03
   5.8052000e-03
   7.0537000e-03
   7.2638000e-03
   5.3737000e-03
   5.5524000e-03
   5.3997000e-03
   9.1111000e-03
   6.6084000e-03
   6.1835000e-03
   6.9812000e-03
   5.7584000e-03
   7.6779000e-03
   7.3812000e-03
   5.3570000e-03
   5.9705000e-03
   6.3922000e-03
   6.4795000e-03
   7.0170000e-03
   7.8354000e-03
   9.3521000e-03
   6.5836000e-03
   5.1400000e-03
   5.3673000e-03
   6.1937000e-03
   5.7782000e-03
   7.6324000e-03
   5.6512000e-03
   5.6655000e-03
   5.7503000e-03
   5.3877000e-03
   5.0651000e-03
   5.3154000e-03
   8.0814000e-03
   5.0787000e-03
   7.6642000e-03
   6.0443000e-03
   6.7074000e-03
   5.5795000e-03
   6.5358000e-03
   5.5142000e-03
   6.2741000e-03
   7.9025000e-03
   5.1452000e-03
   1.1674000e-02
   7.2597000e-03
   5.2099000e-03
   5.9019000e-03
   5.1766000e-03
   6.2798000e-03
   5.3475000e-03
   5.1443000e-03
   7.2335000e-03
   6.3390000e-03
   6.7942000e-03
   6.7279000e-03
   6.2538000e-03
   4.9762000e-03
   6.9547000e-03
   6.2361000e-03
   5.8310000e-03
   5.5801000e-03
   7.8550000e-03
   5.6602000e-03
   6.8906000e-03
   6.3549000e-03
   6.0299000e-03
   5.9391000e-03
   5.2858000e-03
   1.0593000e-02
   5.7172000e-03
   5.6386000e-03
   5.2090000e-03
   6.0357000e-03
   5.2361000e-03
   4.7882000e-03
   6.7648000e-03
   5.7647000e-03
   5.1698000e-03
   5.8256000e-03
   7.0443000e-03
   5.4891000e-03
   5.1715000e-03
   8.2083000e-03
   7.2467000e-03
   5.9698000e-03
   5.4565000e-03
   6.2590000e-03
   7.3896000e-03
   7.3127000e-03
   5.9651000e-03
   6.4852000e-03
   6.2939000e-03
   5.5290000e-03
   6.7462000e-03
   6.5999000e-03
   5.5025000e-03
   6.0786000e-03
   5.8874000e-03
   5.0280000e-03
   7.8623000e-03
   7.0568000e-03
   6.2050000e-03
   2.2576000e-02
   7.0321000e-03
   5.2523000e-03
   7.7021000e-03
   6.5662000e-03
   5.0689000e-03
   7.5724000e-03
   5.4193000e-03
   7.8895000e-03
   5.7237000e-03
   6.8647000e-03
   5.8699000e-03
   6.5796000e-03
   7.1893000e-03
   6.5081000e-03
   7.3421000e-03
   5.7071000e-03
   7.7267000e-03
   6.2147000e-03
   8.2781000e-03
   6.3596000e-03
   5.8506000e-03
   1.1426000e-02
   6.1925000e-03
   5.6318000e-03
   6.3152000e-03
   5.4732000e-03
   8.9777000e-03
   6.2188000e-03
   9.3566000e-03
   6.2164000e-03
   5.3535000e-03
   6.2615000e-03
   4.8625000e-03
   5.2864000e-03
   5.6968000e-03
   1.0548000e-02
   5.7772000e-03
   6.8958000e-03
   5.3987000e-03
   5.6655000e-03
   5.7076000e-03
   8.6330000e-03
   5.8903000e-03
   6.7864000e-03
   5.5637000e-03
   6.1801000e-03
   5.9742000e-03
   6.2148000e-03
   5.7978000e-03
   6.8086000e-03
   5.4847000e-03
   5.4313000e-03
   5.5779000e-03
   6.1142000e-03
   5.8043000e-03
   6.6386000e-03
   5.2663000e-03
   5.6480000e-03
   5.2503000e-03
   5.5428000e-03
   7.0903000e-03
   5.0999000e-03
   5.2331000e-03
   6.1382000e-03
   6.2973000e-03
   9.4968000e-03
   6.9447000e-03
   6.8032000e-03
   4.6112000e-03
   7.1225000e-03
   5.7229000e-03
   7.1587000e-03
   5.7641000e-03
   5.5354000e-03
   6.1318000e-03
   6.1992000e-03
   7.4305000e-03
   6.7317000e-03
   7.5423000e-03
   5.9312000e-03
   5.3582000e-03
   5.3646000e-03
   9.3925000e-03
   7.1518000e-03
   6.6451000e-03
   4.9773000e-03
   6.0464000e-03
   6.9650000e-03
   6.1121000e-03
   6.5824000e-03
   7.2112000e-03
   6.8235000e-03
   5.9792000e-03
   8.4689000e-03
   6.3824000e-03
   6.0780000e-03
   6.7442000e-03
   5.4890000e-03
   7.3685000e-03
   9.7675000e-03
   7.4168000e-03
   7.3720000e-03
   5.2966000e-03
   5.6919000e-03
   5.5424000e-03
   8.1508000e-03
   6.4028000e-03
   6.5444000e-03
   6.0413000e-03
   5.1967000e-03
   5.4455000e-03
   7.3402000e-03
   5.6602000e-03
   5.9195000e-03
   5.5704000e-03
   7.3836000e-03
   6.1534000e-03
   5.5322000e-03
   6.8322000e-03
   6.4472000e-03
   5.7252000e-03
   6.8674000e-03
   7.2981000e-03
   5.9670000e-03
   6.4515000e-03
   7.3529000e-03
   7.2855000e-03
   5.8908000e-03
   7.5157000e-03
   7.3405000e-03
   5.7868000e-03
   7.6893000e-03
   5.8066000e-03
   6.2497000e-03
   7.5563000e-03
   5.5714000e-03
   8.5093000e-03
   6.2678000e-03
   7.4014000e-03
   5.8943000e-03
   6.9045000e-03
   7.7842000e-03
   5.1305000e-03
   5.4750000e-03
   5.5673000e-03
   7.9034000e-03
   5.4853000e-03
   5.2663000e-03
   6.6525000e-03
   7.3112000e-03
   5.8264000e-03
   5.7653000e-03
   6.2364000e-03
   5.8834000e-03
   5.2327000e-03
   1.3443000e-02
   7.6689000e-03
   5.6135000e-03
   6.5291000e-03
   5.6136000e-03
   5.6946000e-03
   6.7184000e-03
   4.8195000e-03
   5.7036000e-03
   7.3721000e-03
   4.8613000e-03
   6.1754000e-03
   9.5789000e-03
   5.5962000e-03
   6.2432000e-03
   8.7755000e-03
   6.1513000e-03
   6.0174000e-03
   6.1031000e-03
   6.0012000e-03
   5.2920000e-03
   5.3862000e-03
   7.1358000e-03
   5.1737000e-03
   5.7699000e-03
   7.0880000e-03
   6.1835000e-03
   5.9907000e-03
   5.9769000e-03
   6.0710000e-03
   5.6846000e-03
   6.3286000e-03
   2.2436000e-02
   6.2484000e-03
   2.6005000e-02
   5.8460000e-03
   5.0932000e-03
   6.0590000e-03
   6.3188000e-03
   6.2813000e-03
   5.5500000e-03
   6.1810000e-03
   6.0168000e-03
   1.0746000e-02
   4.8203000e-03
   6.5076000e-03
   5.5677000e-03
   7.3528000e-03
   6.2426000e-03
   5.8339000e-03
   7.8771000e-03
   6.4902000e-03
   5.3367000e-03
   5.9673000e-03
   5.8062000e-03
   5.8516000e-03
   6.8705000e-03
   6.8985000e-03
   5.1428000e-03
   6.5601000e-03
   5.6826000e-03
   5.7757000e-03
   5.8369000e-03
   5.0218000e-03
   6.5514000e-03
   5.8830000e-03
   9.8514000e-03
   6.7135000e-03
   6.6805000e-03
   7.3961000e-03
   5.0387000e-03
   7.0580000e-03
   6.0549000e-03
   6.7723000e-03
   5.7045000e-03
   5.7478000e-03
   6.6373000e-03
   5.3283000e-03
   5.9998000e-03
   5.8265000e-03
   5.8282000e-03
   6.1139000e-03
   5.4745000e-03
   5.3080000e-03
   1.0866000e-02
   7.6672000e-03
   5.6919000e-03
   5.2996000e-03
   5.5555000e-03
   7.6160000e-03
   5.7600000e-03
   7.2247000e-03
   5.1416000e-03
   7.2481000e-03
   6.9693000e-03
   6.6027000e-03
   5.1217000e-03
   6.3994000e-03
   6.8407000e-03
   6.6183000e-03
   5.1616000e-03
   6.7442000e-03
   5.1122000e-03
   7.1272000e-03
   5.6227000e-03
   6.3328000e-03
   6.6589000e-03
   5.0177000e-03
   6.2580000e-03
   6.7041000e-03
   5.2515000e-03
   5.0456000e-03
   6.0477000e-03
   5.6566000e-03
   5.7421000e-03
   5.7578000e-03
   5.5473000e-03
   5.1913000e-03
   5.1507000e-03
   5.7272000e-03
   5.4501000e-03
   7.0126000e-03
   5.5014000e-03
   5.2052000e-03
   6.2661000e-03
   8.1866000e-03
   5.5039000e-03
   6.0641000e-03
   6.0823000e-03
   6.0551000e-03
   7.5111000e-03
   6.3045000e-03
   7.1483000e-03
   5.3865000e-03
   6.2007000e-03
   5.0779000e-03
   5.8257000e-03
   7.0306000e-03
   7.3689000e-03
   6.4659000e-03
   4.9576000e-03
   5.2913000e-03
   6.6318000e-03
   6.7701000e-03
   4.9006000e-03
   5.4582000e-03
   7.1911000e-03
   5.2831000e-03
   5.3026000e-03
   6.1490000e-03
   5.9842000e-03
   6.1841000e-03
   5.8759000e-03
   6.1158000e-03
   5.4579000e-03
   6.7214000e-03
   3.2991000e-02
   6.2318000e-03
   6.1246000e-03
   6.0906000e-03
   5.2355000e-03
   6.7117000e-03
   4.9848000e-03
   1.0617000e-02
   6.0260000e-03
   5.9204000e-03
   6.6886000e-03
   6.0583000e-03
   7.0717000e-03
   6.5769000e-03
   7.3353000e-03
   4.8310000e-03
   6.9574000e-03
   7.4743000e-03
   5.3646000e-03
   6.6311000e-03
   4.6671000e-03
   6.6276000e-03
   7.9397000e-03
   6.1144000e-03
   6.1151000e-03
   6.4583000e-03
   6.7493000e-03
   5.9140000e-03
   6.4662000e-03
   6.3043000e-03
   1.0677000e-02
   6.5202000e-03
   6.4579000e-03
   5.5244000e-03
   6.2859000e-03
   7.6112000e-03
   5.1535000e-03
   5.7025000e-03
   6.6133000e-03
   5.4685000e-03
   7.7432000e-03
   6.7029000e-03
   6.5199000e-03
   5.9970000e-03
   5.3626000e-03
   6.7651000e-03
   5.3790000e-03
   6.3109000e-03
   6.2282000e-03
   6.5395000e-03
   5.8257000e-03
   6.2984000e-03
   5.2670000e-03
   7.0094000e-03
   6.5689000e-03
   7.5212000e-03
   6.9138000e-03
   5.2997000e-03
   2.2932000e-02
   7.1193000e-03
   5.7129000e-03
   6.4164000e-03
   5.8515000e-03
   5.9424000e-03
   5.5407000e-03
   5.5445000e-03
   5.7146000e-03
   6.1453000e-03
   6.3123000e-03
   7.0096000e-03
   6.1262000e-03
   6.8301000e-03
   7.3873000e-03
   1.0398000e-02
   9.1277000e-03
   5.3498000e-03
   5.3705000e-03
   5.9967000e-03
   5.3306000e-03
   5.4509000e-03
   5.3732000e-03
   5.5500000e-03
   6.9047000e-03
   6.8690000e-03
   5.3019000e-03
   7.2653000e-03
   6.5071000e-03
   7.2031000e-03
   5.6622000e-03
   6.6369000e-03
   5.1960000e-03
   5.5953000e-03
   6.2232000e-03
   5.7803000e-03
   2.3454000e-02
   6.6486000e-03
   7.7014000e-03
   6.7339000e-03
   6.6274000e-03
   5.8301000e-03
   5.8469000e-03
   5.8480000e-03
   1.0108000e-02
   1.0104000e-02
   6.4847000e-03
   5.2241000e-03
   8.0659000e-03
   5.6972000e-03
   5.6766000e-03
   6.5740000e-03
   7.3813000e-03
   5.9899000e-03
   7.0107000e-03
   6.7033000e-03
   7.2056000e-03
   6.7617000e-03
   6.9053000e-03
   5.4017000e-03
   6.8127000e-03
   6.1588000e-03
   7.4045000e-03
   5.7229000e-03
   6.5686000e-03
   8.5551000e-03
   6.2463000e-03
   6.6014000e-03
   6.6481000e-03
   6.1535000e-03
   6.2020000e-03
   5.9794000e-03
   6.2474000e-03
   7.1841000e-03
   5.0396000e-03
   6.4653000e-03
   9.3165000e-03
   7.5912000e-03
   5.9990000e-03
   7.7660000e-03
   6.6172000e-03
   5.0156000e-03
   7.3061000e-03
   5.5647000e-03
   5.4357000e-03
   6.1474000e-03
   5.8179000e-03
   5.3393000e-03
   5.5850000e-03
   6.7994000e-03
   9.3233000e-03
   8.2243000e-03
   6.0972000e-03
   6.1286000e-03
   5.5433000e-03
   2.2151000e-02
   6.7901000e-03
   5.2581000e-03
   6.0970000e-03
   6.6571000e-03
   5.3561000e-03
   6.2220000e-03
   7.7599000e-03
   7.4129000e-03
   8.8135000e-03
   6.0255000e-03
   5.9677000e-03
   6.6528000e-03
   7.4722000e-03
   6.3220000e-03
   6.8711000e-03
   5.3000000e-03
   9.2320000e-03
   6.3290000e-03
   6.2099000e-03
   6.8389000e-03
   6.2113000e-03
   7.0487000e-03
   6.2755000e-03
   6.3329000e-03
   6.2901000e-03
   5.9345000e-03
   7.9836000e-03
   8.5968000e-03
   8.4176000e-03
   6.6464000e-03
   6.6669000e-03
   5.8847000e-03
   5.7016000e-03
   8.5020000e-03
   5.3499000e-03
   6.2354000e-03
   5.6117000e-03
   7.8650000e-03
   6.2577000e-03
   5.8225000e-03
   5.7424000e-03
   5.4413000e-03
   6.4689000e-03
   6.3414000e-03
   5.2699000e-03
   7.2166000e-03
   8.7938000e-03
   5.9485000e-03
   5.6700000e-03
   5.8995000e-03
   7.6358000e-03
   5.8657000e-03
   6.8104000e-03
   5.8431000e-03
   6.4912000e-03
   5.5357000e-03
   6.4095000e-03
   4.7863000e-03
   7.2398000e-03
   5.2175000e-03
   7.2747000e-03
   8.4490000e-03
   5.9891000e-03
   5.6293000e-03
   5.9635000e-03
   6.4099000e-03
   7.5479000e-03
   4.9419000e-03
   6.5596000e-03
   5.9538000e-03
   5.2997000e-03
   6.0317000e-03
   5.9951000e-03
   5.6182000e-03
   6.4104000e-03
   5.1326000e-03
   6.7767000e-03
   5.9539000e-03
   6.6540000e-03
   5.6549000e-03
   6.6821000e-03
   8.1581000e-03
   6.2255000e-03
   6.7238000e-03
   6.1355000e-03
   8.1196000e-03
   5.7615000e-03
   5.9714000e-03
   6.2158000e-03
   7.5711000e-03
   5.8076000e-03
   6.3321000e-03
   5.9419000e-03
   5.8910000e-03
   6.9848000e-03
   6.9058000e-03
   6.3731000e-03
   7.8344000e-03
   7.9618000e-03
   6.2899000e-03
   6.7891000e-03
   5.7082000e-03
   7.8405000e-03
   6.0457000e-03
   6.4831000e-03
   7.6178000e-03
   5.9592000e-03
   7.2196000e-03
   5.4890000e-03
   8.0228000e-03
   5.9053000e-03
   6.8514000e-03
   7.9699000e-03
   6.3022000e-03
   5.4923000e-03
   5.6746000e-03
   6.8497000e-03
   6.1228000e-03
   5.5515000e-03
   6.1974000e-03
   5.6922000e-03
   7.0217000e-03
   5.8183000e-03
   5.8981000e-03
   6.7803000e-03
   7.7473000e-03
   6.5143000e-03
   5.3836000e-03
   5.4752000e-03
   6.7532000e-03
   7.5678000e-03
   6.4572000e-03
   5.7485000e-03
   6.4021000e-03
   4.8807000e-03
   5.6293000e-03
   5.6212000e-03
   8.5440000e-03
   5.8185000e-03
   6.4481000e-03
   6.2583000e-03
   6.1302000e-03
   6.0244000e-03
   6.5274000e-03
   7.2900000e-03
   5.8981000e-03
   5.9941000e-03
   4.7628000e-03
   5.7549000e-03
   5.7216000e-03
   6.1697000e-03
   6.5733000e-03
   6.5916000e-03
   5.1829000e-03
   6.4978000e-03
   5.1835000e-03
   5.8030000e-03
   6.2444000e-03
   5.1727000e-03
   7.4283000e-03
   6.0986000e-03
   9.8109000e-03
   6.5655000e-03
   5.4293000e-03
   6.7487000e-03
   5.5141000e-03
   5.7382000e-03
   6.3063000e-03
   6.1184000e-03
   5.8457000e-03
   5.6104000e-03
   5.9159000e-03
   4.9100000e-03
   5.1917000e-03
   5.5850000e-03
   4.9974000e-03
   5.8158000e-03
   5.1437000e-03
   6.0839000e-03
   5.8029000e-03
   7.0068000e-03
   5.6440000e-03
   5.6576000e-03
   7.0223000e-03
   6.2208000e-03
   6.8992000e-03
   8.1746000e-03
   5.8335000e-03
   5.1835000e-03
   5.1307000e-03
   6.7247000e-03
   7.1499000e-03
   7.4297000e-03
   4.7830000e-03
   5.7832000e-03
   5.3882000e-03
   6.0082000e-03
   6.5169000e-03
   5.6830000e-03
   5.0073000e-03
   5.6004000e-03
   5.3940000e-03
   6.2800000e-03
   5.7293000e-03
   6.4550000e-03
   7.5080000e-03
   9.2310000e-03
   7.6402000e-03
   6.3936000e-03
   6.0497000e-03
   6.3113000e-03
   6.4522000e-03
   5.5599000e-03
   6.0773000e-03
   7.2582000e-03
   5.1986000e-03
   6.8860000e-03
   1.2649000e-02
   6.1948000e-03
   5.3624000e-03
   6.7414000e-03
   7.0834000e-03
   6.2251000e-03
   5.7108000e-03
   7.6337000e-03
   6.1285000e-03
   8.2463000e-03
   5.2757000e-03
   5.7380000e-03
   6.0814000e-03
   5.5223000e-03
   6.7137000e-03
   6.2580000e-03
   8.8628000e-03
   6.2692000e-03
   7.0580000e-03
   5.2523000e-03
   2.2192000e-02
   7.4211000e-03
   6.7148000e-03
   1.0717000e-02
   5.9992000e-03
   7.0706000e-03
   5.9177000e-03
   5.6670000e-03
   6.1957000e-03
   6.3767000e-03
   5.2385000e-03
   5.7879000e-03
   6.3463000e-03
   6.8546000e-03
   5.6071000e-03
   5.8793000e-03
   6.3217000e-03
   5.0989000e-03
   5.8824000e-03
   4.6938000e-03
   6.9029000e-03
   6.2746000e-03
   5.9263000e-03
   1.0836000e-02
   1.0760000e-02
   6.1980000e-03
   5.8912000e-03
   6.5902000e-03
   5.7690000e-03
   5.9874000e-03
   6.2440000e-03
   6.0852000e-03
   6.4040000e-03
   7.7965000e-03
   6.8407000e-03
   5.7788000e-03
   5.1864000e-03
   8.5178000e-03
   5.3219000e-03
   6.6816000e-03
   7.2846000e-03
   6.0429000e-03
   8.7703000e-03
   5.1754000e-03
   7.7529000e-03
   6.0521000e-03
   6.2329000e-03
   7.3455000e-03
   6.1063000e-03
   4.4699000e-03
   1.1639000e-02
   6.8714000e-03
   5.8153000e-03
   1.1844000e-02
   5.7906000e-03
   7.2244000e-03
   6.3639000e-03
   5.5418000e-03
   6.0481000e-03
   7.4359000e-03
   6.2230000e-03
   6.0246000e-03
   8.4565000e-03
   7.1438000e-03
   6.1797000e-03
   5.4601000e-03
   5.7806000e-03
   6.7029000e-03
   5.4250000e-03
   5.3233000e-03
   5.7503000e-03
   6.7611000e-03
   6.7249000e-03
   5.2565000e-03
   9.0485000e-03
   5.3603000e-03
   6.5227000e-03
   5.3877000e-03
   5.8783000e-03
   7.4297000e-03
   9.1172000e-03
   9.5101000e-03
   5.8208000e-03
   6.1598000e-03
   5.8397000e-03
   7.0544000e-03
   6.3435000e-03
   6.2314000e-03
   2.2695000e-02
   5.7089000e-03
   6.1490000e-03
   6.3360000e-03
   6.3287000e-03
   6.0444000e-03
   7.7983000e-03
   6.0678000e-03
   5.3245000e-03
   5.9379000e-03
   6.1675000e-03
   5.9074000e-03
   6.0317000e-03
   7.0476000e-03
   6.0241000e-03
   6.7075000e-03
   6.7064000e-03
   2.4199000e-02
   8.1992000e-03
   6.5173000e-03
   7.5712000e-03
   5.6706000e-03
   6.1260000e-03
   6.1124000e-03
   7.3845000e-03
   5.9192000e-03
   6.7828000e-03
   7.7634000e-03
   5.2257000e-03
   1.1293000e-02
   8.5964000e-03
   6.5075000e-03
   6.4310000e-03
   5.6763000e-03
   5.6020000e-03
   6.2123000e-03
   6.2857000e-03
   8.9483000e-03
   6.0807000e-03
   9.0179000e-03
   5.9611000e-03
   6.6943000e-03
   5.5190000e-03
   8.0365000e-03
   7.1363000e-03
   5.0217000e-03
   4.9906000e-03
   4.8426000e-03
   6.8317000e-03
   4.5513000e-03
   6.1532000e-03
   5.3074000e-03
   6.7936000e-03
   6.7549000e-03
   5.4553000e-03
   5.5478000e-03
   5.7918000e-03
   5.4506000e-03
   5.5820000e-03
   4.8834000e-03
   5.1872000e-03
   6.7254000e-03
   6.0569000e-03
   6.1043000e-03
   6.8064000e-03
   6.6128000e-03
   7.3335000e-03
   6.4556000e-03
   5.5973000e-03
   5.1189000e-03
   6.6605000e-03
   4.7903000e-03
   6.0110000e-03
   6.9494000e-03
   6.3994000e-03
   5.1122000e-03
   8.0497000e-03
   6.1864000e-03
   7.1348000e-03
   5.9113000e-03
   6.9474000e-03
   5.6001000e-03
   6.7954000e-03
   5.5502000e-03
   5.4864000e-03
   7.1434000e-03
   5.9284000e-03
   7.6890000e-03
   7.1451000e-03
   5.5436000e-03
   8.2203000e-03
   7.8114000e-03
   1.0047000e-02
   5.4277000e-03
   6.0676000e-03
   6.1750000e-03
   9.8781000e-03
   6.4241000e-03
   6.3806000e-03
   5.9330000e-03
   5.8609000e-03
   5.9193000e-03
   6.6123000e-03
   6.5359000e-03
   6.4120000e-03
   6.3666000e-03
   4.6648000e-03
   5.7584000e-03
   5.8942000e-03
   5.7315000e-03
   6.4300000e-03
   6.5727000e-03
   6.4525000e-03
   5.9358000e-03
   6.0958000e-03
   6.6076000e-03
   5.3675000e-03
   7.2242000e-03
   5.4626000e-03
   5.4147000e-03
   5.9997000e-03
   5.5414000e-03
   6.6055000e-03
   6.1562000e-03
   5.1067000e-03
   6.0946000e-03
   5.9602000e-03
   7.9138000e-03
   5.6360000e-03
   5.5882000e-03
   6.8753000e-03
   7.9483000e-03
   5.6647000e-03
   8.8212000e-03
   5.1190000e-03
   8.0377000e-03
   9.9099000e-03
   6.2558000e-03
   5.6910000e-03
   5.8588000e-03
   5.3908000e-03
   5.8347000e-03
   1.1032000e-02
   6.4917000e-03
   6.8356000e-03
   7.4355000e-03
   6.8026000e-03
   6.0412000e-03
   5.0188000e-03
   6.2608000e-03
   7.1987000e-03
   5.9543000e-03
   5.5021000e-03
   5.8385000e-03
   1.1511000e-02
   7.3609000e-03
   6.1467000e-03
   6.2359000e-03
   6.4672000e-03
   5.4992000e-03
   5.8262000e-03
   5.4352000e-03
   6.4712000e-03
   6.4106000e-03
   5.8270000e-03
   6.3017000e-03
   5.2558000e-03
   7.7642000e-03
   6.6742000e-03
   1.1387000e-02
   5.6234000e-03
   5.3069000e-03
   5.5324000e-03
   5.5733000e-03
   6.4179000e-03
   7.4662000e-03
   5.5401000e-03
   1.1262000e-02
   6.2645000e-03
   2.2266000e-02
   5.7702000e-03
   6.2424000e-03
   6.2932000e-03
   6.6062000e-03
   6.3126000e-03
   5.6216000e-03
   7.8986000e-03
   6.5410000e-03
   5.0798000e-03
   6.6464000e-03
   6.7514000e-03
   5.3010000e-03
   5.5786000e-03
   5.3552000e-03
   5.2130000e-03
   5.2251000e-03
   8.0466000e-03
   4.9437000e-03
   5.9852000e-03
   6.0125000e-03
   6.8085000e-03
   8.5544000e-03
   5.8163000e-03
   5.8239000e-03
   5.3080000e-03
   1.1932000e-02
   4.8012000e-03
   6.5655000e-03
   5.8880000e-03
   8.6125000e-03
   6.3439000e-03
   6.0090000e-03
   6.4580000e-03
   7.3705000e-03
   5.9861000e-03
   6.6380000e-03
   5.1814000e-03
   7.6141000e-03
   5.9844000e-03
   7.7312000e-03
   5.6466000e-03
   6.7195000e-03
   5.8848000e-03
   6.0501000e-03
   9.0558000e-03
   6.2497000e-03
   5.4831000e-03
   6.3393000e-03
   6.8814000e-03
   6.6480000e-03
   5.1499000e-03
   5.5510000e-03
   9.0375000e-03
   6.6627000e-03
   7.0823000e-03
   5.7024000e-03
   6.6876000e-03
   7.5954000e-03
   6.0378000e-03
   8.2737000e-03
   7.7805000e-03
   5.8596000e-03
   7.7423000e-03
   5.8223000e-03
   1.0988000e-02
   5.0575000e-03
   6.8093000e-03
   7.0881000e-03
   4.9939000e-03
   5.5723000e-03
   5.9699000e-03
   6.5784000e-03
   6.8283000e-03
   1.2950000e-02
   6.0805000e-03
   7.3299000e-03
   5.5258000e-03
   7.1121000e-03
   5.6246000e-03
   5.8850000e-03
   6.4489000e-03
   5.3403000e-03
   9.8478000e-03
   5.9209000e-03
   7.1879000e-03
   5.5629000e-03
   5.2633000e-03
   6.2448000e-03
   6.4048000e-03
   7.0003000e-03
   4.8422000e-03
   5.2782000e-03
   5.8151000e-03
   6.5158000e-03
   6.4489000e-03
   6.5888000e-03
   8.0937000e-03
   5.9715000e-03
   6.8604000e-03
   5.2772000e-03
   6.1952000e-03
   8.0917000e-03
   6.2490000e-03
   6.2680000e-03
   5.6233000e-03
   5.5284000e-03
   6.3143000e-03
   6.1482000e-03
   5.8377000e-03
   5.7804000e-03
   1.3547000e-02
   6.3510000e-03
   5.9984000e-03
   5.4073000e-03
   5.9787000e-03
   4.9285000e-03
   4.9126000e-03
   5.4232000e-03
   6.7249000e-03
   6.1076000e-03
   6.9091000e-03
   2.4653000e-02
   6.7752000e-03
   7.4785000e-03
   5.6163000e-03
   6.6834000e-03
   6.8900000e-03
   6.3903000e-03
   7.3515000e-03
   5.5297000e-03
   6.6676000e-03
   5.4462000e-03
   6.8414000e-03
   4.9999000e-03
   5.4555000e-03
   6.1649000e-03
   5.7824000e-03
   7.8709000e-03
   6.1958000e-03
   5.8801000e-03
   5.9526000e-03
   5.4926000e-03
   6.8793000e-03
   6.9022000e-03
   6.0597000e-03
   5.7051000e-03
   5.5052000e-03
   6.3255000e-03
   8.0925000e-03
   6.7214000e-03
   7.6531000e-03
   5.9769000e-03
   8.4532000e-03
   5.7335000e-03
   6.1695000e-03
   6.2495000e-03
   2.3380000e-02
   7.1393000e-03
   4.8095000e-03
   2.3561000e-02
   7.5967000e-03
   5.5309000e-03
   6.8700000e-03
   5.3214000e-03
   7.5412000e-03
   6.7120000e-03
   5.9545000e-03
   7.0723000e-03
   5.8456000e-03
   6.0410000e-03
   5.1460000e-03
   7.5615000e-03
   6.5098000e-03
   5.9910000e-03
   6.5448000e-03
   6.5824000e-03
   6.0877000e-03
   6.0524000e-03
   5.3078000e-03
   6.1239000e-03
   4.7397000e-03
   6.7618000e-03
   6.6011000e-03
   8.0602000e-03
   8.1419000e-03
   6.2197000e-03
   9.7080000e-03
   7.1030000e-03
   6.0479000e-03
   7.3183000e-03
   5.5458000e-03
   6.4377000e-03
   5.3160000e-03
   7.0429000e-03
   7.1483000e-03
   5.5330000e-03
   5.0701000e-03
   6.2708000e-03
   5.5497000e-03
   5.0349000e-03
   5.9981000e-03
   1.1521000e-02
   4.9720000e-03
   6.9493000e-03
   5.3646000e-03
   6.6678000e-03
   5.2954000e-03
   5.7186000e-03
   5.4312000e-03
   5.5205000e-03
   6.6049000e-03
   5.7314000e-03
   6.3054000e-03
   7.7303000e-03
   6.2148000e-03
   8.6809000e-03
   5.6953000e-03
   5.5787000e-03
   7.9919000e-03
   5.7304000e-03
   6.4892000e-03
   7.4973000e-03
   6.5089000e-03
   7.3625000e-03
   6.1187000e-03
   5.8995000e-03
   6.5227000e-03
   5.3370000e-03
   6.2725000e-03
   5.9106000e-03
   7.5108000e-03
   6.8380000e-03
   5.1166000e-03
   5.4214000e-03
   6.1758000e-03
   5.5400000e-03
   5.9261000e-03
   6.2245000e-03
   5.9402000e-03
   5.9127000e-03
   6.0496000e-03
   5.7946000e-03
   5.4819000e-03
   5.6641000e-03
   5.8822000e-03
   8.5119000e-03
   5.7369000e-03
   6.6870000e-03
   5.9064000e-03
   5.1672000e-03
   5.4455000e-03
   6.0495000e-03
   6.0597000e-03
   5.9490000e-03
   6.3942000e-03
   6.8177000e-03
   5.4101000e-03
   6.9645000e-03
   5.7080000e-03
   6.9946000e-03
   6.5579000e-03
   6.3378000e-03
   6.1751000e-03
   6.7736000e-03
   6.4346000e-03
   7.0750000e-03
   5.7158000e-03
   5.3317000e-03
   5.4654000e-03
   6.0300000e-03
   1.1074000e-02
   6.1102000e-03
   6.3340000e-03
   6.3801000e-03
   6.1677000e-03
   6.8303000e-03
   6.6518000e-03
   5.5951000e-03
   2.4077000e-02
   5.0244000e-03
   5.4826000e-03
   6.2957000e-03
   7.7591000e-03
   8.9417000e-03
   6.3940000e-03
   5.4017000e-03
   6.4173000e-03
   6.4154000e-03
   6.8175000e-03
   6.2490000e-03
   6.6934000e-03
   5.4836000e-03
   7.2745000e-03
   5.8855000e-03
   5.5721000e-03
   6.8448000e-03
   6.0981000e-03
   2.3142000e-02
   9.9366000e-03
   7.7373000e-03
   5.9063000e-03
   6.0166000e-03
   7.4971000e-03
   5.9268000e-03
   5.6093000e-03
   7.9062000e-03
   5.3261000e-03
   6.8224000e-03
   6.8788000e-03
   6.8661000e-03
   5.9797000e-03
   6.1402000e-03
   6.0570000e-03
   8.5264000e-03
   5.5661000e-03
   7.4605000e-03
   5.3366000e-03
   6.5131000e-03
   5.9795000e-03
   7.8739000e-03
   7.1035000e-03
   6.9107000e-03
   5.6812000e-03
   5.8959000e-03
   6.1065000e-03
   5.6367000e-03
   5.9341000e-03
   7.6433000e-03
   5.6216000e-03
   6.0520000e-03
   7.5965000e-03
   5.6386000e-03
   5.7634000e-03
   5.5894000e-03
   5.1284000e-03
   5.5237000e-03
   5.7314000e-03
   5.9516000e-03
   6.5884000e-03
   7.9867000e-03
   6.9591000e-03
   5.8294000e-03
   5.9311000e-03
   6.2794000e-03
   5.9105000e-03
   5.3924000e-03
   6.3695000e-03
   7.9178000e-03
   5.7085000e-03
   5.4149000e-03
   6.6935000e-03
   6.2270000e-03
   7.2879000e-03
   7.2216000e-03
   7.1254000e-03
   5.9987000e-03
   5.4409000e-03
   7.9382000e-03
   5.9504000e-03
   6.2062000e-03
   6.7685000e-03
   4.9224000e-03
   6.7203000e-03
   7.5895000e-03
   5.9922000e-03
   8.5345000e-03
   5.5456000e-03
   6.3415000e-03
   5.1075000e-03
   6.8497000e-03
   6.5043000e-03
   4.7739000e-03
   8.0298000e-03
   6.7043000e-03
   7.0728000e-03
   4.9277000e-03
   7.6004000e-03
   7.7641000e-03
   5.7842000e-03
   5.6188000e-03
   1.0639000e-02
   7.7480000e-03
   6.0428000e-03
   5.1326000e-03
   6.6257000e-03
   5.9801000e-03
   7.6792000e-03
   5.6475000e-03
   5.2363000e-03
   6.2179000e-03
   4.6580000e-03
   5.3114000e-03
   9.5496000e-03
   9.6006000e-03
   8.3982000e-03
   5.4973000e-03
   7.0274000e-03
   6.2642000e-03
   5.6156000e-03
   5.5121000e-03
   6.1746000e-03
   6.1870000e-03
   6.2944000e-03
   5.3544000e-03
   6.0611000e-03
   6.0991000e-03
   6.6107000e-03
   6.5075000e-03
   6.9929000e-03
   6.2268000e-03
   7.9847000e-03
   8.5353000e-03
   5.5161000e-03
   5.8701000e-03
   5.5328000e-03
   7.2707000e-03
   5.2550000e-03
   6.4128000e-03
   6.8368000e-03
   6.2575000e-03
   6.8146000e-03
   5.8629000e-03
   6.1195000e-03
   5.1309000e-03
   6.0042000e-03
   6.0522000e-03
   5.4270000e-03
   6.5893000e-03
   5.4206000e-03
   6.7544000e-03
   6.1590000e-03
   6.1466000e-03
   6.0133000e-03
   6.5879000e-03
   5.1126000e-03
   7.6738000e-03
   5.8560000e-03
   6.4580000e-03
   6.6269000e-03
   7.5786000e-03
   6.7567000e-03
   4.9718000e-03
   5.7755000e-03
   5.8021000e-03
   7.9780000e-03
   6.5826000e-03
   5.4302000e-03
   4.7394000e-03
   6.3656000e-03
   6.3666000e-03
   6.1242000e-03
   6.9676000e-03
   7.4797000e-03
   6.2737000e-03
   9.1309000e-03
   6.1575000e-03
   5.3015000e-03
   7.5756000e-03
   5.4923000e-03
   6.8158000e-03
   4.8948000e-03
   5.9051000e-03
   5.5156000e-03
   6.5654000e-03
   5.6442000e-03
   6.0786000e-03
   7.1533000e-03
   7.5990000e-03
   6.7174000e-03
   6.3758000e-03
   7.1338000e-03
   6.2742000e-03
   6.0271000e-03
   5.0640000e-03
   5.5882000e-03
   5.9890000e-03
   5.8566000e-03
   7.9091000e-03
   5.8545000e-03
   6.8959000e-03
   6.5882000e-03
   5.6074000e-03
   5.3871000e-03
   5.2440000e-03
   5.3380000e-03
   7.1948000e-03
   5.7298000e-03
   5.3575000e-03
   6.3221000e-03
   5.7532000e-03
   6.2471000e-03
   6.1422000e-03
   5.7583000e-03
   6.1993000e-03
   5.2582000e-03
   6.2725000e-03
   5.2646000e-03
   6.1714000e-03
   8.6940000e-03
   6.0784000e-03
   6.4995000e-03
   5.4975000e-03
   5.9516000e-03
   6.9189000e-03
   5.9572000e-03
   6.4727000e-03
   5.6379000e-03
   6.6117000e-03
   5.1714000e-03
   5.7741000e-03
   6.7003000e-03
   7.1011000e-03
   5.0231000e-03
   6.9574000e-03
   6.3491000e-03
   6.1838000e-03
   5.6822000e-03
   6.1866000e-03
   6.7140000e-03
   5.6966000e-03
   5.5075000e-03
   5.6516000e-03
   7.4793000e-03
   5.1478000e-03
   5.5156000e-03
   7.1348000e-03
   6.8236000e-03
   5.4003000e-03
   5.7719000e-03
   7.3100000e-03
   5.6460000e-03
   6.6541000e-03
   6.8765000e-03
   6.5310000e-03
   7.4527000e-03
   5.6043000e-03
   5.1357000e-03
   7.0804000e-03
   5.3184000e-03
   6.1981000e-03
   5.5777000e-03
   6.6855000e-03
   2.2524000e-02
   7.5008000e-03
   7.0003000e-03
   5.6407000e-03
   4.9800000e-03
   5.2493000e-03
   7.5443000e-03
   5.7831000e-03
   5.8816000e-03
   6.2138000e-03
   6.5284000e-03
   6.0710000e-03
   5.4997000e-03
   6.7854000e-03
   5.6324000e-03
   6.6208000e-03
   5.8503000e-03
   6.2996000e-03
   5.0355000e-03
   5.6250000e-03
   4.9516000e-03
   6.2112000e-03
   7.3511000e-03
   5.3890000e-03
   5.6098000e-03
   5.6469000e-03
   7.2264000e-03
   5.9622000e-03
   5.9190000e-03
   5.6448000e-03
   5.2261000e-03
   7.8689000e-03
   6.3968000e-03
   6.5374000e-03
   4.9311000e-03
   5.7317000e-03
   4.9946000e-03
   4.7484000e-03
   5.6227000e-03
   6.2565000e-03
   6.9415000e-03
   5.7083000e-03
   9.1607000e-03
   7.4037000e-03
   6.6866000e-03
   6.0848000e-03
   7.5412000e-03
   6.1518000e-03
   5.2663000e-03
   7.4537000e-03
   5.5878000e-03
   7.0849000e-03
   6.4708000e-03
   5.3243000e-03
   5.1064000e-03
   6.3760000e-03
   6.2628000e-03
   6.5296000e-03
   5.4101000e-03
   7.2947000e-03
   9.9089000e-03
   5.3308000e-03
   7.2329000e-03
   6.4653000e-03
   6.4618000e-03
   5.1076000e-03
   6.9903000e-03
   5.4136000e-03
   6.7258000e-03
   6.0280000e-03
   5.3370000e-03
   6.0009000e-03
   6.9026000e-03
   7.8529000e-03
   5.4617000e-03
   7.6411000e-03
   6.0482000e-03
   7.7535000e-03
   5.2863000e-03
   5.7590000e-03
   5.6227000e-03
   6.8074000e-03
   5.7498000e-03
   6.9025000e-03
   5.5600000e-03
   6.5316000e-03
   7.6057000e-03
   7.0875000e-03
   5.8717000e-03
   6.0719000e-03
   6.2493000e-03
   5.6325000e-03
   5.9103000e-03
   5.7403000e-03
   6.1969000e-03
   4.9726000e-03
   5.5103000e-03
   5.6797000e-03
   6.8402000e-03
   6.5943000e-03
   5.7406000e-03
   6.8095000e-03
   6.2573000e-03
   6.2099000e-03
   6.8836000e-03
   4.8726000e-03
   6.5001000e-03
   5.6743000e-03
   5.8043000e-03
   7.1894000e-03
   6.8440000e-03
   5.4795000e-03
   6.9028000e-03
   6.7753000e-03
   6.0105000e-03
   6.8615000e-03
   5.1432000e-03
   6.1420000e-03
   6.6032000e-03
   5.4839000e-03
   7.9002000e-03
   6.2719000e-03
   6.8960000e-03
   5.6145000e-03
   5.2155000e-03
   7.8635000e-03
   6.7337000e-03
   7.0789000e-03
   5.9764000e-03
   6.3832000e-03
   7.8754000e-03
   6.1676000e-03
   5.8517000e-03
   7.7425000e-03
   6.3389000e-03
   5.9948000e-03
   8.0255000e-03
   6.4570000e-03
   7.2815000e-03
   6.3887000e-03
   6.3083000e-03
   5.9794000e-03
   6.7312000e-03
   1.1516000e-02
   6.6059000e-03
   6.5261000e-03
   5.9411000e-03
   7.7736000e-03
   6.7486000e-03
   6.0172000e-03
   2.2687000e-02
   7.5805000e-03
   5.8629000e-03
   7.0602000e-03
   6.4318000e-03
   5.5866000e-03
   5.9756000e-03
   5.4810000e-03
   8.6708000e-03
   8.6918000e-03
   5.5402000e-03
   7.2759000e-03
   6.4820000e-03
   8.1287000e-03
   7.1854000e-03
   6.6911000e-03
   5.6918000e-03
   7.1325000e-03
   5.9334000e-03
   5.8336000e-03
   5.4593000e-03
   5.7997000e-03
   5.6196000e-03
   5.8277000e-03
   7.2397000e-03
   7.1998000e-03
   5.7274000e-03
   6.0149000e-03
   6.1624000e-03
   6.3810000e-03
   5.9580000e-03
   5.5030000e-03
   7.0054000e-03
   5.6272000e-03
   5.3690000e-03
   6.2884000e-03
   6.1497000e-03
   6.1782000e-03
   5.5064000e-03
   6.0751000e-03
   5.5464000e-03
   4.7916000e-03
   6.5589000e-03
   6.9240000e-03
   6.4400000e-03
   7.3958000e-03
   5.9906000e-03
   5.1508000e-03
   5.9537000e-03
   1.0116000e-02
   5.5944000e-03
   5.3553000e-03
   5.1846000e-03
   6.2574000e-03
   7.3508000e-03
   8.4141000e-03
   5.3934000e-03
   5.5690000e-03
   7.0805000e-03
   5.4709000e-03
   5.3489000e-03
   6.2416000e-03
   4.7339000e-03
   6.5636000e-03
   5.7124000e-03
   5.2629000e-03
   5.7084000e-03
   6.4790000e-03
   6.3919000e-03
   1.1252000e-02
   5.4074000e-03
   5.5348000e-03
   5.6364000e-03
   5.8365000e-03
   5.1491000e-03
   6.2776000e-03
   5.1279000e-03
   5.9992000e-03
   6.0118000e-03
   6.3470000e-03
   5.3745000e-03
   9.1670000e-03
   1.0447000e-02
   1.0109000e-02
   8.7362000e-03
   5.8354000e-03
   5.6269000e-03
   6.0029000e-03
   4.9063000e-03
   8.2774000e-03
   6.6788000e-03
   6.0551000e-03
   5.4563000e-03
   6.7460000e-03
   6.1357000e-03
   6.2905000e-03
   6.8736000e-03
   5.9297000e-03
   5.7155000e-03
   6.1773000e-03
   7.8778000e-03
   8.0652000e-03
   5.7253000e-03
   6.1326000e-03
   6.7964000e-03
   8.1624000e-03
   6.5139000e-03
   6.4087000e-03
   5.7048000e-03
   6.2863000e-03
   7.0212000e-03
   6.4140000e-03
   6.0171000e-03
   5.1642000e-03
   5.7085000e-03
   5.5995000e-03
   6.9120000e-03
   5.7053000e-03
   5.5971000e-03
   6.0745000e-03
   5.8221000e-03
   6.8530000e-03
   5.3860000e-03
   7.8557000e-03
   7.5954000e-03
   7.0899000e-03
   4.7618000e-03
   9.4236000e-03
   1.4488000e-02
   7.9423000e-03
   6.6850000e-03
   8.9074000e-03
   5.7692000e-03
   7.9894000e-03
   5.1837000e-03
   7.2175000e-03
   6.3298000e-03
   5.6651000e-03
   6.9135000e-03
   5.9435000e-03
   6.5393000e-03
   6.6661000e-03
   6.6395000e-03
   7.1349000e-03
   5.8817000e-03
   5.6998000e-03
   6.4140000e-03
   5.4954000e-03
   6.6043000e-03
   5.6337000e-03
   6.6502000e-03
   6.9993000e-03
   9.5067000e-03
   5.3886000e-03
   7.2343000e-03
   4.6743000e-03
   6.4879000e-03
   5.9307000e-03
   6.7019000e-03
   6.7695000e-03
   6.4400000e-03
   7.1166000e-03
   6.5691000e-03
   5.5836000e-03
   5.2917000e-03
   5.6667000e-03
   5.7334000e-03
   6.4190000e-03
   7.4179000e-03
   4.9513000e-03
   5.5988000e-03
   2.4385000e-02
   5.9827000e-03
   7.5585000e-03
   9.3834000e-03
   6.5901000e-03
   7.3832000e-03
   5.7099000e-03
   5.3641000e-03
   6.2709000e-03
   5.9975000e-03
   5.5114000e-03
   6.1648000e-03
   7.9164000e-03
   7.1698000e-03
   6.0341000e-03
   5.2215000e-03
   5.8874000e-03
   5.9360000e-03
   6.7804000e-03
   5.3167000e-03
   5.4478000e-03
   7.6398000e-03
   6.0462000e-03
   6.6154000e-03
   6.3807000e-03
   7.5954000e-03
   4.9875000e-03
   6.7867000e-03
   6.4055000e-03
   6.7793000e-03
   7.0704000e-03
   5.5592000e-03
   6.3916000e-03
   6.4299000e-03
   6.0399000e-03
   5.4113000e-03
   5.2893000e-03
   5.4092000e-03
   6.4113000e-03
   7.5086000e-03
   6.7849000e-03
   6.0961000e-03
   5.4390000e-03
   6.0271000e-03
   6.1398000e-03
   6.0075000e-03
   5.4003000e-03
   5.1931000e-03
   5.7225000e-03
   5.5892000e-03
   5.8886000e-03
   6.7771000e-03
   5.4895000e-03
   6.6021000e-03
   6.6375000e-03
   6.9971000e-03
   6.0401000e-03
   5.7892000e-03
   6.2049000e-03
   6.3894000e-03
   7.7181000e-03
   6.5141000e-03
   7.3650000e-03
   6.0712000e-03
   5.3348000e-03
   5.1850000e-03
   9.1904000e-03
   6.0567000e-03
   4.9480000e-03
   7.4690000e-03
   6.4191000e-03
   7.0744000e-03
   5.6301000e-03
   6.3626000e-03
   5.9712000e-03
   9.8288000e-03
   6.6071000e-03
   5.8126000e-03
   5.1489000e-03
   5.9114000e-03
   5.3537000e-03
   7.6213000e-03
   5.4666000e-03
   6.0822000e-03
   5.8306000e-03
   6.3052000e-03
   9.2099000e-03
   7.3147000e-03
   7.3052000e-03
   5.7913000e-03
   6.3219000e-03
   9.1991000e-03
   5.8220000e-03
   6.7409000e-03
   5.4256000e-03
   5.7805000e-03
   5.4414000e-03
   6.1497000e-03
   7.2663000e-03
   5.3339000e-03
   5.5878000e-03
   6.2036000e-03
   7.0646000e-03
   6.3597000e-03
   5.8581000e-03
   6.8208000e-03
   5.4916000e-03
   6.0525000e-03
   6.5745000e-03
   5.0078000e-03
   5.8797000e-03
   5.6931000e-03
   7.1110000e-03
   5.3245000e-03
   6.1557000e-03
   6.5205000e-03
   5.5581000e-03
   5.9784000e-03
   5.8803000e-03
   5.5792000e-03
   6.2167000e-03
   5.5052000e-03
   6.6566000e-03
   5.8466000e-03
   6.1840000e-03
   4.9233000e-03
   7.6848000e-03
   6.0403000e-03
   5.6973000e-03
   4.5820000e-03
   5.4916000e-03
   6.3323000e-03
   5.4312000e-03
   6.6288000e-03
   7.2630000e-03
   5.7089000e-03
   6.4307000e-03
   6.9514000e-03
   5.3551000e-03
   5.7493000e-03
   7.8034000e-03
   5.7225000e-03
   6.8213000e-03
   7.5424000e-03
   5.8600000e-03
   6.3873000e-03
   6.2224000e-03
   5.3051000e-03
   7.8790000e-03
   5.8544000e-03
   6.3227000e-03
   6.6956000e-03
   5.4060000e-03
   7.7837000e-03
   5.9929000e-03
   5.0565000e-03
   9.7188000e-03
   5.7542000e-03
   5.9697000e-03
   9.2820000e-03
   8.5113000e-03
   6.2274000e-03
   7.6215000e-03
   5.7197000e-03
   5.6479000e-03
   6.1228000e-03
   5.9651000e-03
   5.4035000e-03
   6.0458000e-03
   5.2915000e-03
   6.1255000e-03
   6.5036000e-03
   5.2582000e-03
   7.1042000e-03
   7.2964000e-03
   5.9167000e-03
   6.1656000e-03
   7.2934000e-03
   5.6703000e-03
   7.6498000e-03
   8.4391000e-03
   5.7705000e-03
   7.2484000e-03
   8.4493000e-03
   5.6017000e-03
   5.6896000e-03
   5.8982000e-03
   7.2440000e-03
   5.8000000e-03
   6.1465000e-03
   2.4230000e-02
   7.0897000e-03
   5.6933000e-03
   7.4068000e-03
   9.0710000e-03
   5.2427000e-03
   5.2081000e-03
   6.1381000e-03
   6.7532000e-03
   5.8657000e-03
   6.9341000e-03
   7.3593000e-03
   6.4669000e-03
   6.2763000e-03
   5.3767000e-03
   5.3001000e-03
   7.3274000e-03
   6.1541000e-03
   8.2295000e-03
   5.5114000e-03
   8.7527000e-03
   7.5288000e-03
   6.5259000e-03
   6.0268000e-03
   8.4200000e-03
   5.0010000e-03
   5.9451000e-03
   6.7090000e-03
   5.7712000e-03
   6.0139000e-03
   6.3311000e-03
   7.7380000e-03
   8.9969000e-03
   6.7253000e-03
   6.3760000e-03
   6.0400000e-03
   5.2753000e-03
   6.3172000e-03
   6.7115000e-03
   7.0432000e-03
   6.4920000e-03
   5.7202000e-03
   4.8703000e-03
   8.0664000e-03
   7.6803000e-03
   4.7087000e-03
   5.4019000e-03
   6.5153000e-03
   7.0040000e-03
   7.6739000e-03
   5.9487000e-03
   5.0950000e-03
   6.6401000e-03
   6.2682000e-03
   5.9422000e-03
   6.9728000e-03
   6.5684000e-03
   5.4700000e-03
   5.7672000e-03
   6.6177000e-03
   7.2011000e-03
   6.2989000e-03
   5.3458000e-03
   5.8417000e-03
   6.7771000e-03
   5.7070000e-03
   6.9544000e-03
   6.2389000e-03
   5.9794000e-03
   5.3998000e-03
   5.6003000e-03
   5.8236000e-03
   6.9078000e-03
   8.5297000e-03
   6.5879000e-03
   6.1095000e-03
   7.4220000e-03
   5.9255000e-03
   6.0215000e-03
   9.3435000e-03
   5.7909000e-03
   1.0355000e-02
   8.1434000e-03
   5.2065000e-03
   6.7933000e-03
   5.7273000e-03
   5.7015000e-03
   5.4210000e-03
   6.3939000e-03
   4.5626000e-03
   5.6639000e-03
   7.3270000e-03
   5.6111000e-03
   7.7155000e-03
   6.3302000e-03
   6.5714000e-03
   5.3034000e-03
   5.3209000e-03
   4.9325000e-03
   4.7519000e-03
   6.1299000e-03
   5.9839000e-03
   6.2025000e-03
   6.0409000e-03
   5.5045000e-03
   7.3189000e-03
   6.5324000e-03
   5.8774000e-03
   6.1777000e-03
   7.0515000e-03
   6.6880000e-03
   5.7623000e-03
   1.3423000e-02
   8.3492000e-03
   5.7458000e-03
   6.3289000e-03
   6.3055000e-03
   6.8752000e-03
   5.7585000e-03
   7.4519000e-03
   6.0814000e-03
   6.9936000e-03
   6.4206000e-03
   7.3329000e-03
   4.8127000e-03
   7.8865000e-03
   7.3380000e-03
   6.5075000e-03
   5.9520000e-03
   5.5001000e-03
   6.4956000e-03
   5.7814000e-03
   5.4415000e-03
   4.9307000e-03
   6.0081000e-03
   5.6073000e-03
   5.9373000e-03
   5.7292000e-03
   6.2656000e-03
   7.3764000e-03
   5.1276000e-03
   6.7149000e-03
   6.2063000e-03
   7.2422000e-03
   5.3712000e-03
   8.0470000e-03
   6.9991000e-03
   6.1149000e-03
   5.7756000e-03
   5.2161000e-03
   5.8857000e-03
   5.6105000e-03
   5.5845000e-03
   6.5974000e-03
   7.3228000e-03
   6.7792000e-03
   5.9226000e-03
   6.6187000e-03
   5.4320000e-03
   9.2695000e-03
   4.9018000e-03
   9.1366000e-03
   5.4460000e-03
   6.7612000e-03
   5.3849000e-03
   4.8817000e-03
   5.8244000e-03
   5.4380000e-03
   5.9625000e-03
   6.9020000e-03
   6.8317000e-03
   5.5568000e-03
   6.7269000e-03
   6.2315000e-03
   5.5723000e-03
   5.9951000e-03
   5.5257000e-03
   5.8308000e-03
   5.9296000e-03
   6.2946000e-03
   6.2294000e-03
   6.6415000e-03
   6.0080000e-03
   5.4613000e-03
   5.6112000e-03
   6.7528000e-03
   5.1606000e-03
   7.5291000e-03
   4.9571000e-03
   6.0791000e-03
   8.0329000e-03
   6.3253000e-03
   7.3577000e-03
   6.8144000e-03
   6.5934000e-03
   6.8089000e-03
   6.7374000e-03
   5.1093000e-03
   8.0144000e-03
   5.3589000e-03
   6.1111000e-03
   6.4687000e-03
   5.4208000e-03
   5.7636000e-03
   6.2910000e-03
   8.5259000e-03
   4.8772000e-03
   7.2368000e-03
   6.2107000e-03
   6.8503000e-03
   7.5732000e-03
   5.3927000e-03
   4.9790000e-03
   5.0428000e-03
   6.5389000e-03
   5.8045000e-03
   5.8518000e-03
   5.8583000e-03
   5.0303000e-03
   5.4192000e-03
   7.7510000e-03
   6.0636000e-03
   6.4112000e-03
   5.7711000e-03
   6.5483000e-03
   6.0888000e-03
   7.3756000e-03
   5.5437000e-03
   6.5959000e-03
   6.1208000e-03
   6.0537000e-03
   5.6518000e-03
   6.3909000e-03
   4.9214000e-03
   5.2478000e-03
   6.0123000e-03
   5.9098000e-03
   6.0028000e-03
   5.7175000e-03
   7.0936000e-03
   6.0264000e-03
   1.0941000e-02
   6.4660000e-03
   5.4365000e-03
   6.3057000e-03
   6.8652000e-03
   5.6136000e-03
   6.0904000e-03
   6.2762000e-03
   7.0087000e-03
   4.8170000e-03
   6.9550000e-03
   7.0896000e-03
   4.9647000e-03
   5.9480000e-03
   6.0472000e-03
   6.8394000e-03
   6.5047000e-03
   6.6954000e-03
   6.6531000e-03
   5.8170000e-03
   6.1188000e-03
   8.2955000e-03
   6.1664000e-03
   5.6513000e-03
   6.6476000e-03
   5.8636000e-03
   5.7295000e-03
   7.5020000e-03
   6.0549000e-03
   6.5362000e-03
   6.3431000e-03
   7.5795000e-03
   6.3474000e-03
   5.9640000e-03
   6.4732000e-03
   6.4013000e-03
   6.0126000e-03
   7.2501000e-03
   5.6725000e-03
   5.8563000e-03
   5.7804000e-03
   7.7217000e-03
   5.8053000e-03
   7.2401000e-03
   1.1859000e-02
   7.6992000e-03
   7.2867000e-03
   6.9533000e-03
   6.2719000e-03
   6.5971000e-03
   5.5645000e-03
   5.3602000e-03
   7.4686000e-03
   7.7820000e-03
   6.7779000e-03
   6.1240000e-03
   6.4329000e-03
   5.7143000e-03
   7.0946000e-03
   6.2323000e-03
   5.8975000e-03
   5.8690000e-03
   5.6326000e-03
   5.8604000e-03
   6.4882000e-03
   5.9468000e-03
   5.5027000e-03
   5.6781000e-03
   5.9747000e-03
   6.0091000e-03
   5.7635000e-03
   5.8043000e-03
   6.6175000e-03
   4.7687000e-03
   6.6712000e-03
   6.2639000e-03
   6.2015000e-03
   6.9450000e-03
   6.4260000e-03
   5.2670000e-03
   9.8962000e-03
   5.8099000e-03
   6.2012000e-03
   6.2651000e-03
   5.7900000e-03
   5.8540000e-03
   5.8652000e-03
   5.3039000e-03
   6.7934000e-03
   9.6182000e-03
   6.9511000e-03
   7.7885000e-03
   6.1075000e-03
   6.2332000e-03
   6.9681000e-03
   6.9761000e-03
   6.9206000e-03
   6.6239000e-03
   6.5747000e-03
   2.3023000e-02
   5.0438000e-03
   5.5570000e-03
   5.3547000e-03
   6.2329000e-03
   5.5734000e-03
   7.5185000e-03
   5.4053000e-03
   6.2622000e-03
   5.5581000e-03
   5.4875000e-03
   5.3143000e-03
   5.6276000e-03
   6.4059000e-03
   5.7090000e-03
   5.5235000e-03
   5.2213000e-03
   7.1461000e-03
   6.1301000e-03
   6.7849000e-03
   5.1591000e-03
   7.2478000e-03
   7.2051000e-03
   5.7864000e-03
   6.1607000e-03
   5.7986000e-03
   6.6110000e-03
   5.6007000e-03
   5.3062000e-03
   5.5149000e-03
   7.2510000e-03
   5.6498000e-03
   6.7893000e-03
   4.8931000e-03
   5.7961000e-03
   7.0639000e-03
   5.8907000e-03
   6.7960000e-03
   6.5793000e-03
   5.9876000e-03
   6.9615000e-03
   5.8112000e-03
   7.9395000e-03
   6.9094000e-03
   6.8251000e-03
   6.8155000e-03
   7.7755000e-03
   5.9282000e-03
   6.9205000e-03
   6.4416000e-03
   6.3570000e-03
   5.1364000e-03
   6.9260000e-03
   5.7509000e-03
   5.1136000e-03
   6.9578000e-03
   6.0835000e-03
   5.8470000e-03
   6.5455000e-03
   7.4669000e-03
   6.6776000e-03
   7.7242000e-03
   5.7770000e-03
   5.5478000e-03
   5.7000000e-03
   6.3592000e-03
   9.7707000e-03
   7.2586000e-03
   6.0060000e-03
   5.1508000e-03
   6.2209000e-03
   6.1975000e-03
   5.5772000e-03
   6.8465000e-03
   6.0464000e-03
   8.1805000e-03
   6.5018000e-03
   5.8118000e-03
   6.9606000e-03
   4.8043000e-03
   6.0736000e-03
   6.4675000e-03
   6.9812000e-03
   5.5147000e-03
   4.6869000e-03
   6.5455000e-03
   6.0339000e-03
   7.0390000e-03
   5.2961000e-03
   6.6409000e-03
   6.2340000e-03
   6.5646000e-03
   2.2861000e-02
   7.1047000e-03
   6.4633000e-03
   6.2700000e-03
   7.0169000e-03
   6.2544000e-03
   7.1475000e-03
   7.8704000e-03
   7.1093000e-03
   7.5826000e-03
   7.5564000e-03
   6.7411000e-03
   5.4846000e-03
   6.0925000e-03
   5.3773000e-03
   7.3191000e-03
   6.3182000e-03
   6.4766000e-03
   7.8446000e-03
   6.8425000e-03
   5.2611000e-03
   5.5617000e-03
   5.0934000e-03
   5.5221000e-03
   5.2817000e-03
   1.5847000e-02
   6.6812000e-03
   5.6604000e-03
   6.4001000e-03
   5.7117000e-03
   6.0941000e-03
   8.3053000e-03
   6.2113000e-03
   5.0167000e-03
   4.8642000e-03
   5.8907000e-03
   5.6574000e-03
   5.4647000e-03
   7.2592000e-03
   2.3863000e-02
   1.0078000e-02
   5.9115000e-03
   6.3066000e-03
   6.3253000e-03
   6.0448000e-03
   5.1570000e-03
   5.3412000e-03
   6.6493000e-03
   6.0370000e-03
   5.9956000e-03
   8.6674000e-03
   5.6565000e-03
   5.6869000e-03
   5.9100000e-03
   6.8476000e-03
   5.2997000e-03
   7.6724000e-03
   5.4840000e-03
   6.2690000e-03
   5.4305000e-03
   5.1834000e-03
   5.8382000e-03
   6.8664000e-03
   6.2571000e-03
   6.6094000e-03
   5.6925000e-03
   5.6315000e-03
   5.8616000e-03
   7.3787000e-03
   6.2785000e-03
   5.6745000e-03
   5.8632000e-03
   5.4726000e-03
   5.3809000e-03
   5.9068000e-03
   5.2021000e-03
   6.5755000e-03
   1.2801000e-02
   5.2405000e-03
   6.0727000e-03
   1.0161000e-02
   5.3192000e-03
   6.4424000e-03
   8.9303000e-03
   7.2837000e-03
   5.7149000e-03
   6.3366000e-03
   6.7219000e-03
   7.5312000e-03
   6.3880000e-03
   6.2757000e-03
   6.6108000e-03
   7.1908000e-03
   5.5978000e-03
   5.7785000e-03
   5.8483000e-03
   6.0339000e-03
   6.1288000e-03
   1.0635000e-02
   5.5197000e-03
   6.7476000e-03
   5.3373000e-03
   6.4999000e-03
   6.9081000e-03
   5.2247000e-03
   6.4087000e-03
   6.8060000e-03
   5.7341000e-03
   8.1260000e-03
   7.1286000e-03
   7.0163000e-03
   9.2222000e-03
   6.3588000e-03
   6.3766000e-03
   5.5125000e-03
   6.4986000e-03
   6.2916000e-03
   5.1353000e-03
   8.2957000e-03
   5.9570000e-03
   6.2922000e-03
   6.4010000e-03
   5.9072000e-03
   6.5494000e-03
   5.7052000e-03
   6.8974000e-03
   7.0510000e-03
   8.8848000e-03
   5.0202000e-03
   6.2038000e-03
   5.7088000e-03
   5.5371000e-03
   6.1068000e-03
   5.0622000e-03
   6.9767000e-03
   5.4529000e-03
   7.2219000e-03
   7.4920000e-03
   8.0077000e-03
   6.6331000e-03
   5.5056000e-03
   5.5825000e-03
   5.4576000e-03
   7.5741000e-03
   6.1712000e-03
   8.3529000e-03
   6.8274000e-03
   6.2261000e-03
   5.3794000e-03
   6.3965000e-03
   5.7856000e-03
   7.8366000e-03
   5.7085000e-03
   7.2495000e-03
   6.3709000e-03
   5.4743000e-03
   6.1679000e-03
   6.2588000e-03
   8.3710000e-03
   6.0202000e-03
   6.4348000e-03
   6.5144000e-03
   6.9584000e-03
   6.4505000e-03
   5.9948000e-03
   6.2831000e-03
   4.8592000e-03
   8.1870000e-03
   6.4817000e-03
   8.0589000e-03
   5.4033000e-03
   6.0245000e-03
   6.9322000e-03
   7.6421000e-03
   6.7394000e-03
   6.5646000e-03
   1.0034000e-02
   6.7899000e-03
   5.5132000e-03
   6.8311000e-03
   6.6320000e-03
   5.8334000e-03
   6.7972000e-03
   5.9401000e-03
   6.4172000e-03
   5.3313000e-03
   6.3439000e-03
   6.2364000e-03
   6.2770000e-03
   6.6405000e-03
   7.4298000e-03
   7.0370000e-03
   5.5412000e-03
   4.9287000e-03
   6.0975000e-03
   1.3967000e-02
   6.2852000e-03
   5.7684000e-03
   6.5956000e-03
   5.3208000e-03
   6.2019000e-03
   5.5674000e-03
   6.5946000e-03
   7.0829000e-03
   6.5010000e-03
   6.3002000e-03
   5.9836000e-03
   6.9740000e-03
   6.2214000e-03
   6.2231000e-03
   6.2312000e-03
   6.1773000e-03
   5.7236000e-03
   6.8805000e-03
   6.7233000e-03
   7.6270000e-03
   6.0601000e-03
   6.0720000e-03
   5.8683000e-03
   5.4316000e-03
   8.4804000e-03
   8.2893000e-03
   6.1419000e-03
   7.8454000e-03
   6.0242000e-03
   7.3882000e-03
   6.3328000e-03
   6.1607000e-03
   5.5058000e-03
   5.1837000e-03
   7.2329000e-03
   5.9321000e-03
   5.8266000e-03
   5.1244000e-03
   5.2516000e-03
   6.5563000e-03
   5.7033000e-03
   7.0425000e-03
   6.6235000e-03
   6.0427000e-03
   5.3689000e-03
   5.6304000e-03
   5.2243000e-03
   6.3214000e-03
   6.2432000e-03
   7.4581000e-03
   6.1605000e-03
   7.7763000e-03
   5.7064000e-03
   8.7590000e-03
   5.8824000e-03
   5.8344000e-03
   5.8215000e-03
   5.9710000e-03
   5.9696000e-03
   6.5098000e-03
   6.2220000e-03
   5.3045000e-03
   6.1793000e-03
   6.3585000e-03
   5.4201000e-03
   6.5746000e-03
   5.9821000e-03
   6.1728000e-03
   6.6668000e-03
   6.7387000e-03
   5.7873000e-03
   6.2289000e-03
   4.9483000e-03
   6.8225000e-03
   6.8177000e-03
   6.7341000e-03
   6.6459000e-03
   6.6569000e-03
   9.7523000e-03
   6.2972000e-03
   5.1670000e-03
   8.7358000e-03
   5.8311000e-03
   6.0129000e-03
   6.3427000e-03
   4.6495000e-03
   5.4277000e-03
   8.4287000e-03
   7.8662000e-03
   7.4088000e-03
   6.0474000e-03
   5.8178000e-03
   5.6915000e-03
   6.1078000e-03
   6.1533000e-03
   5.5425000e-03
   5.7239000e-03
   7.2300000e-03
   7.5154000e-03
   6.8659000e-03
   5.6377000e-03
   6.0301000e-03
   7.8122000e-03
   5.3224000e-03
   6.8347000e-03
   7.4325000e-03
   7.5351000e-03
   7.2835000e-03
   6.4151000e-03
   7.3303000e-03
   6.0826000e-03
   6.0248000e-03
   6.8435000e-03
   7.6565000e-03
   8.4249000e-03
   6.0273000e-03
   5.3010000e-03
   7.2057000e-03
   5.3655000e-03
   5.2789000e-03
   6.2767000e-03
   5.1625000e-03
   5.2158000e-03
   7.2547000e-03
   6.2696000e-03
   6.0829000e-03
   7.4168000e-03
   6.1976000e-03
   5.3138000e-03
   6.6458000e-03
   6.5020000e-03
   6.4873000e-03
   5.8594000e-03
   6.2133000e-03
   7.0319000e-03
   1.0983000e-02
   4.7319000e-03
   5.9953000e-03
   7.1723000e-03
   7.4011000e-03
   6.0842000e-03
   6.1167000e-03
   7.2018000e-03
   8.3388000e-03
   7.3068000e-03
   6.6951000e-03
   7.5750000e-03
   6.3579000e-03
   4.9624000e-03
   5.6507000e-03
   6.0868000e-03
   7.5662000e-03
   6.1564000e-03
   6.4007000e-03
   6.1750000e-03
   6.6591000e-03
   6.8784000e-03
   5.6119000e-03
   6.3916000e-03
   5.8292000e-03
   5.9933000e-03
   5.7914000e-03
   6.2257000e-03
   9.4119000e-03
   7.5868000e-03
   6.0210000e-03
   6.0709000e-03
   6.8361000e-03
   5.8795000e-03
   6.2257000e-03
   7.4763000e-03
   6.8594000e-03
   5.8005000e-03
   6.9737000e-03
   6.9585000e-03
   7.1047000e-03
   7.9239000e-03
   6.1895000e-03
   5.8159000e-03
   7.2212000e-03
   5.1723000e-03
   5.4053000e-03
   6.5029000e-03
   5.4607000e-03
   5.7181000e-03
   6.6886000e-03
   6.2108000e-03
   5.1324000e-03
   5.9052000e-03
   5.7739000e-03
   8.5661000e-03
   5.4264000e-03
   5.9911000e-03
   5.6009000e-03
   6.1724000e-03
   6.9691000e-03
   6.7839000e-03
   7.9734000e-03
   5.6817000e-03
   8.0318000e-03
   5.8227000e-03
   7.6934000e-03
   5.1867000e-03
   6.2524000e-03
   7.1694000e-03
   5.8912000e-03
   1.0038000e-02
   7.6130000e-03
   7.0603000e-03
   6.3417000e-03
   5.2692000e-03
   6.4723000e-03
   5.5244000e-03
   6.4272000e-03
   7.0681000e-03
   7.1609000e-03
   6.2271000e-03
   5.3398000e-03
   5.2384000e-03
   6.6167000e-03
   5.3556000e-03
   5.8900000e-03
   5.1515000e-03
   5.7390000e-03
   5.9331000e-03
   7.9316000e-03
   5.7157000e-03
   6.6414000e-03
   6.2006000e-03
   5.8793000e-03
   5.0139000e-03
   6.1999000e-03
   5.5597000e-03
   7.0805000e-03
   6.8812000e-03
   5.7483000e-03
   5.0382000e-03
   6.2464000e-03
   5.7543000e-03
   7.7027000e-03
   6.0820000e-03
   8.9964000e-03
   5.2096000e-03
   7.7906000e-03
   5.0635000e-03
   5.6736000e-03
   5.1974000e-03
   6.9322000e-03
   5.1937000e-03
   6.7854000e-03
   6.3279000e-03
   5.1155000e-03
   5.5596000e-03
   5.4600000e-03
   6.5005000e-03
   5.4103000e-03
   7.8909000e-03
   5.7253000e-03
   5.3792000e-03
   5.5099000e-03
   5.7213000e-03
   5.1546000e-03
   7.3683000e-03
   5.6259000e-03
   5.1963000e-03
   5.9247000e-03
   5.3842000e-03
   6.6158000e-03
   5.4587000e-03
   5.6550000e-03
   6.9360000e-03
   6.2502000e-03
   6.5516000e-03
   5.4867000e-03
   7.9117000e-03
   5.5865000e-03
   6.1454000e-03
   6.3051000e-03
   5.6341000e-03
   6.1635000e-03
   7.8850000e-03
   5.6771000e-03
   5.8884000e-03
   6.2664000e-03
   6.4039000e-03
   5.7731000e-03
   6.1639000e-03
   5.8690000e-03
   5.6500000e-03
   7.5003000e-03
   7.3018000e-03
   5.5303000e-03
   7.5819000e-03
   4.8103000e-03
   7.4904000e-03
   6.5529000e-03
   8.3931000e-03
   6.0715000e-03
   6.3752000e-03
   7.6512000e-03
   5.9231000e-03
   6.9766000e-03
   1.0947000e-02
   7.6989000e-03
   7.1468000e-03
   6.4014000e-03
   5.2110000e-03
   6.1522000e-03
   6.2346000e-03
   6.7166000e-03
   5.3658000e-03
   5.3358000e-03
   6.3261000e-03
   5.5190000e-03
   6.6040000e-03
   6.9650000e-03
   5.7021000e-03
   7.0730000e-03
   7.4685000e-03
   5.7280000e-03
   5.7694000e-03
   5.5870000e-03
   5.8480000e-03
   6.9974000e-03
   5.7442000e-03
   6.4480000e-03
   4.9685000e-03
   5.6608000e-03
   7.2366000e-03
   5.3236000e-03
   8.5918000e-03
   6.9291000e-03
   6.2312000e-03
   5.5811000e-03
   5.7856000e-03
   6.3162000e-03
   5.6115000e-03
   7.2946000e-03
   6.8932000e-03
   7.2464000e-03
   5.7760000e-03
   8.0040000e-03
   5.9599000e-03
   8.3924000e-03
   5.8814000e-03
   5.8752000e-03
   6.4747000e-03
   7.0736000e-03
   5.7532000e-03
   5.1841000e-03
   5.5013000e-03
   1.0578000e-02
   6.5440000e-03
   4.8088000e-03
   5.9194000e-03
   7.5869000e-03
   7.4006000e-03
   5.4853000e-03
   5.7443000e-03
   6.4168000e-03
   5.1806000e-03
   6.2774000e-03
   5.8858000e-03
   7.1425000e-03
   6.3477000e-03
   1.0266000e-02
   5.7894000e-03
   5.4771000e-03
   4.8334000e-03
   4.9878000e-03
   7.0541000e-03
   5.2842000e-03
   5.1732000e-03
   5.8827000e-03
   7.5602000e-03
   5.9659000e-03
   5.8864000e-03
   5.2957000e-03
   7.7714000e-03
   1.0365000e-02
   5.7753000e-03
   6.2663000e-03
   5.9460000e-03
   4.7761000e-03
   7.4277000e-03
   5.8552000e-03
   6.8920000e-03
   8.6359000e-03
   6.3271000e-03
   6.4611000e-03
   6.4877000e-03
   5.2475000e-03
   5.3332000e-03
   5.8488000e-03
   6.5871000e-03
   6.8010000e-03
   7.3535000e-03
   6.2554000e-03
   5.2455000e-03
   7.0800000e-03
   7.4212000e-03
   6.2930000e-03
   4.8021000e-03
   5.3932000e-03
   5.4542000e-03
   6.4247000e-03
   6.7843000e-03
   6.5247000e-03
   6.3352000e-03
   6.9994000e-03
   5.3238000e-03
   5.8562000e-03
   9.9760000e-03
   6.4522000e-03
   5.5481000e-03
   5.7986000e-03
   6.3503000e-03
   9.4263000e-03
   5.4152000e-03
   5.9778000e-03
   6.5270000e-03
   7.1692000e-03
   6.1562000e-03
   5.5516000e-03
   7.1121000e-03
   6.7365000e-03
   6.8254000e-03
   5.3221000e-03
   5.7865000e-03
   5.4311000e-03
   6.3204000e-03
   5.8239000e-03
   5.9617000e-03
   6.0549000e-03
   5.8890000e-03
   6.6413000e-03
   5.3165000e-03
   6.6952000e-03
   5.1851000e-03
   5.4411000e-03
   7.9220000e-03
   7.9697000e-03
   5.5089000e-03
   5.6770000e-03
   5.6897000e-03
   5.6176000e-03
   6.3957000e-03
   5.6795000e-03
   7.7926000e-03
   6.7126000e-03
   6.0034000e-03
   5.6965000e-03
   5.4829000e-03
   5.7351000e-03
   7.7562000e-03
   6.5346000e-03
   7.1701000e-03
   5.6138000e-03
   6.1810000e-03
   5.4623000e-03
   6.7295000e-03
   7.3666000e-03
   9.7629000e-03
   6.1580000e-03
   7.5563000e-03
   8.1348000e-03
   7.5613000e-03
   5.7032000e-03
   5.5479000e-03
   6.1156000e-03
   6.4630000e-03
   6.3337000e-03
   7.8942000e-03
   6.5530000e-03
   6.3596000e-03
   8.8682000e-03
   5.5970000e-03
   5.6500000e-03
   6.9968000e-03
   8.9581000e-03
   5.6502000e-03
   8.0254000e-03
   9.4404000e-03
   6.4059000e-03
   5.6301000e-03
   7.2303000e-03
   6.6546000e-03
   5.6619000e-03
   6.4025000e-03
   6.3838000e-03
   5.5773000e-03
   5.9562000e-03
   6.4764000e-03
   7.3496000e-03
   7.0135000e-03
   5.4979000e-03
   5.8485000e-03
   5.4107000e-03
   6.4537000e-03
   5.5642000e-03
   5.4316000e-03
   6.1628000e-03
   5.8456000e-03
   7.3935000e-03
   4.9589000e-03
   5.8466000e-03
   7.3545000e-03
   5.4876000e-03
   5.3464000e-03
   6.4221000e-03
   6.4904000e-03
   6.3042000e-03
   6.0621000e-03
   6.3991000e-03
   6.3476000e-03
   6.1910000e-03
   5.7647000e-03
   5.1622000e-03
   6.2057000e-03
   5.7003000e-03
   6.2499000e-03
   6.3284000e-03
   6.9261000e-03
   6.8289000e-03
   5.8197000e-03
   6.1149000e-03
   5.7021000e-03
   5.7474000e-03
   6.0386000e-03
   8.9712000e-03
   5.3117000e-03
   6.8162000e-03
   6.4331000e-03
   5.9423000e-03
   4.7321000e-03
   6.1164000e-03
   5.0549000e-03
   5.8474000e-03
   5.5097000e-03
   4.7013000e-03
   6.2528000e-03
   6.2520000e-03
   6.1560000e-03
   6.9853000e-03
   5.5348000e-03
   5.9423000e-03
   4.8779000e-03
   5.7426000e-03
   5.9888000e-03
   5.6761000e-03
   5.8881000e-03
   6.0486000e-03
   7.7658000e-03
   6.4471000e-03
   6.8346000e-03
   5.6569000e-03
   7.1926000e-03
   5.3802000e-03
   7.4835000e-03
   6.5000000e-03
   7.5967000e-03
   5.8178000e-03
   6.7388000e-03
   5.2039000e-03
   5.7304000e-03
   5.9272000e-03
   7.0851000e-03
   5.3290000e-03
   7.1859000e-03
   6.5135000e-03
   5.8585000e-03
   6.4881000e-03
   6.2891000e-03
   5.7206000e-03
   6.5391000e-03
   5.7191000e-03
   5.2837000e-03
   8.8046000e-03
   6.3566000e-03
   5.8451000e-03
   5.4779000e-03
   6.7920000e-03
   5.0764000e-03
   5.9259000e-03
   7.3792000e-03
   5.3779000e-03
   5.1101000e-03
   5.8071000e-03
   6.6383000e-03
   5.5543000e-03
   6.1271000e-03
   8.6990000e-03
   5.7097000e-03
   6.2519000e-03
   6.8191000e-03
   7.5721000e-03
   6.1397000e-03
   7.2841000e-03
   5.0871000e-03
   5.7635000e-03
   6.7042000e-03
   5.9084000e-03
   5.3798000e-03
   5.3532000e-03
   7.9259000e-03
   5.9461000e-03
   8.4690000e-03
   5.9329000e-03
   6.2911000e-03
   5.6505000e-03
   6.8478000e-03
   5.2803000e-03
   5.6155000e-03
   5.7093000e-03
   5.2564000e-03
   5.9400000e-03
   5.0451000e-03
   5.7741000e-03
   6.5821000e-03
   6.2748000e-03
   6.0031000e-03
   5.8922000e-03
   7.1753000e-03
   7.9405000e-03
   5.8238000e-03
   5.1457000e-03
   6.3578000e-03
   4.9613000e-03
   6.0744000e-03
   7.8982000e-03
   6.1775000e-03
   5.4472000e-03
   5.6542000e-03
   5.6163000e-03
   6.6067000e-03
   4.7510000e-03
   6.3862000e-03
   5.2455000e-03
   6.1747000e-03
   9.2428000e-03
   6.3127000e-03
   5.3459000e-03
   8.2716000e-03
   6.9127000e-03
   6.2429000e-03
   9.0427000e-03
   4.7162000e-03
   6.4614000e-03
   5.9919000e-03
   4.8902000e-03
   5.4431000e-03
   6.9105000e-03
   7.1927000e-03
   6.7750000e-03
   4.8021000e-03
   6.2544000e-03
   6.4656000e-03
   5.9468000e-03
   7.3536000e-03
   6.0857000e-03
   5.9562000e-03
   7.2279000e-03
   6.3819000e-03
   5.8683000e-03
   5.6113000e-03
   7.0752000e-03
   7.1769000e-03
   5.8876000e-03
   7.3835000e-03
   5.3373000e-03
   5.7816000e-03
   7.7701000e-03
   5.1056000e-03
   4.8927000e-03
   5.0687000e-03
   9.8871000e-03
   6.4269000e-03
   5.2513000e-03
   6.0995000e-03
   5.5346000e-03
   5.2568000e-03
   6.4384000e-03
   1.0736000e-02
   7.7495000e-03
   6.3348000e-03
   6.5510000e-03
   6.2394000e-03
   6.7180000e-03
   6.0163000e-03
   5.4735000e-03
   6.9600000e-03
   6.0776000e-03
   6.2353000e-03
   6.7579000e-03
   5.9123000e-03
   5.4504000e-03
   6.2475000e-03
   6.6761000e-03
   6.7177000e-03
   4.7730000e-03
   1.1095000e-02
   5.1153000e-03
   9.9803000e-03
   5.1998000e-03
   5.8333000e-03
   5.6240000e-03
   6.0529000e-03
   6.1132000e-03
   9.0787000e-03
   6.2833000e-03
   6.6442000e-03
   6.4175000e-03
   5.5184000e-03
   6.2652000e-03
   1.2107000e-02
   5.6113000e-03
   5.8902000e-03
   5.8215000e-03
   6.5437000e-03
   6.4002000e-03
   8.2995000e-03
   5.6397000e-03
   5.9557000e-03
   6.8912000e-03
   8.4428000e-03
   5.5579000e-03
   6.8451000e-03
   7.4776000e-03
   5.1027000e-03
   5.1088000e-03
   4.8287000e-03
   8.3847000e-03
   5.3161000e-03
   5.3756000e-03
   5.1743000e-03
   5.8653000e-03
   7.7500000e-03
   5.5680000e-03
   8.1730000e-03
   6.5938000e-03
   6.7646000e-03
   5.0463000e-03
   6.4312000e-03
   7.0148000e-03
   6.2266000e-03
   6.0143000e-03
   6.2011000e-03
   8.6599000e-03
   5.2942000e-03
   5.3617000e-03
   5.7529000e-03
   7.0498000e-03
   5.9580000e-03
   6.6758000e-03
   5.7118000e-03
   9.7964000e-03
   8.7888000e-03
   5.4192000e-03
   6.3128000e-03
   7.4321000e-03
   5.5462000e-03
   5.8983000e-03
   5.9444000e-03
   9.5719000e-03
   7.7654000e-03
   6.2708000e-03
   7.1825000e-03
   5.9863000e-03
   6.4090000e-03
   7.0436000e-03
   5.9896000e-03
   5.8733000e-03
   6.2137000e-03
   6.5590000e-03
   5.1817000e-03
   6.3831000e-03
   7.2811000e-03
   7.5362000e-03
   5.3536000e-03
   6.6156000e-03
   5.6585000e-03
   6.5545000e-03
   5.5579000e-03
   5.4359000e-03
   6.9736000e-03
   6.1147000e-03
   6.5487000e-03
   6.3573000e-03
   5.9705000e-03
   6.3272000e-03
   6.5003000e-03
   5.1230000e-03
   6.1530000e-03
   6.2140000e-03
   6.2512000e-03
   6.0623000e-03
   5.6796000e-03
   5.5517000e-03
   5.2903000e-03
   5.6465000e-03
   6.2024000e-03
   6.9853000e-03
   6.5032000e-03
   5.6961000e-03
   7.4736000e-03
   6.5855000e-03
   8.2748000e-03
   5.8316000e-03
   6.7523000e-03
   8.2825000e-03
   6.7777000e-03
   6.2613000e-03
   5.5892000e-03
   5.7713000e-03
   6.1126000e-03
   6.6166000e-03
   5.7904000e-03
   9.5247000e-03
   5.9302000e-03
   6.6105000e-03
   8.4218000e-03
   6.4858000e-03
   5.6689000e-03
   1.0891000e-02
   5.2266000e-03
   6.6310000e-03
   5.5483000e-03
   6.8272000e-03
   6.3355000e-03
   5.8409000e-03
   5.2498000e-03
   7.2168000e-03
   6.4718000e-03
   4.9382000e-03
   6.4031000e-03
   6.3380000e-03
   5.5808000e-03
   5.7331000e-03
   6.2194000e-03
   7.0387000e-03
   7.3777000e-03
   6.3337000e-03
   6.4737000e-03
   6.4402000e-03
   5.2361000e-03
   6.9857000e-03
   5.5564000e-03
   5.6834000e-03
   5.6408000e-03
   6.5946000e-03
   6.6625000e-03
   6.4256000e-03
   8.4703000e-03
   6.3596000e-03
   7.1041000e-03
   6.1476000e-03
   6.8541000e-03
   7.9864000e-03
   5.3312000e-03
   6.5366000e-03
   7.8999000e-03
   7.0652000e-03
   7.2170000e-03
   6.8109000e-03
   6.2926000e-03
   6.7419000e-03
   7.6170000e-03
   6.3039000e-03
   7.5689000e-03
   7.0357000e-03
   6.7544000e-03
   6.4511000e-03
   6.6986000e-03
   5.5391000e-03
   5.6677000e-03
   6.1490000e-03
   6.4182000e-03
   6.6803000e-03
   6.4890000e-03
   4.9222000e-03
   5.6482000e-03
   6.2245000e-03
   5.1423000e-03
   5.9485000e-03
   7.4636000e-03
   7.1669000e-03
   4.9905000e-03
   6.3891000e-03
   5.5218000e-03
[truncated: 1,300,007 more chars]
