# Supplementary material for: Assessment of Network Inference Methods: How to Cope with an Underdetermined Problem
Source: PLoS One. 2014 Mar 6;9(3):e90481. doi: 10.1371/journal.pone.0090481 (PMC3946176; doi:10.1371/journal.pone.0090481)
Supplement: File S1 — MATLAB codes for the new assessment of network inference methods. (ZIP) [file pone.0090481.s001.zip › Siegenthaler_PONE_Code/INPUT/Random_Network_AUROC_AUPR_Values/Size_100_100000/Size100_2_AUROC_Values_DREAM4.txt]

   4.5966000e-01
   5.2777000e-01
   5.3875000e-01
   4.3783000e-01
   5.3781000e-01
   4.3196000e-01
   4.9059000e-01
   5.3113000e-01
   5.3112000e-01
   5.2262000e-01
   5.2791000e-01
   5.1031000e-01
   5.1909000e-01
   5.5121000e-01
   4.8741000e-01
   5.2505000e-01
   4.9523000e-01
   5.5038000e-01
   4.9552000e-01
   4.3384000e-01
   5.3086000e-01
   4.8956000e-01
   4.5886000e-01
   5.0481000e-01
   5.2754000e-01
   4.9088000e-01
   4.6630000e-01
   5.5294000e-01
   4.5144000e-01
   4.6519000e-01
   4.4983000e-01
   5.0007000e-01
   5.4302000e-01
   5.0960000e-01
   5.0040000e-01
   4.5832000e-01
   5.4967000e-01
   5.1978000e-01
   5.5548000e-01
   4.7577000e-01
   5.1289000e-01
   5.4534000e-01
   4.7367000e-01
   4.5477000e-01
   4.3379000e-01
   4.8186000e-01
   5.3122000e-01
   4.9148000e-01
   5.2912000e-01
   4.9966000e-01
   4.6741000e-01
   5.1465000e-01
   5.4477000e-01
   5.2846000e-01
   5.1068000e-01
   4.6570000e-01
   4.9436000e-01
   4.9775000e-01
   4.4302000e-01
   5.0047000e-01
   5.1603000e-01
   5.0079000e-01
   4.7209000e-01
   5.4459000e-01
   4.7635000e-01
   4.7511000e-01
   4.5138000e-01
   4.8206000e-01
   4.6590000e-01
   5.1976000e-01
   5.2744000e-01
   4.9331000e-01
   4.7771000e-01
   5.1472000e-01
   4.2529000e-01
   4.7582000e-01
   4.9371000e-01
   5.2489000e-01
   5.0392000e-01
   4.5607000e-01
   4.8797000e-01
   5.2215000e-01
   5.2132000e-01
   4.5660000e-01
   5.2287000e-01
   4.4764000e-01
   5.7544000e-01
   5.1415000e-01
   4.5925000e-01
   5.1051000e-01
   4.7144000e-01
   4.5373000e-01
   4.9963000e-01
   4.6190000e-01
   4.9533000e-01
   4.6606000e-01
   5.1539000e-01
   5.4093000e-01
   4.9508000e-01
   5.3590000e-01
   5.2242000e-01
   5.1405000e-01
   5.0928000e-01
   4.8452000e-01
   4.5349000e-01
   4.8634000e-01
   5.5648000e-01
   4.6044000e-01
   5.0492000e-01
   4.9338000e-01
   5.3980000e-01
   5.1958000e-01
   5.0618000e-01
   5.3996000e-01
   4.9365000e-01
   5.1845000e-01
   5.4679000e-01
   5.0720000e-01
   4.7708000e-01
   5.3220000e-01
   4.9820000e-01
   4.7667000e-01
   5.0156000e-01
   4.9858000e-01
   4.9129000e-01
   5.3172000e-01
   5.0358000e-01
   4.7007000e-01
   4.6051000e-01
   5.1068000e-01
   4.7798000e-01
   5.1770000e-01
   4.6280000e-01
   5.4730000e-01
   5.1192000e-01
   5.1004000e-01
   4.6318000e-01
   4.4780000e-01
   4.9159000e-01
   5.2834000e-01
   3.9994000e-01
   4.9431000e-01
   4.7034000e-01
   4.7596000e-01
   4.9225000e-01
   5.2695000e-01
   5.1724000e-01
   4.4229000e-01
   5.0799000e-01
   4.8689000e-01
   3.8205000e-01
   4.9598000e-01
   4.9157000e-01
   4.9388000e-01
   5.7101000e-01
   4.6624000e-01
   5.2243000e-01
   4.4450000e-01
   5.3680000e-01
   4.6684000e-01
   5.1821000e-01
   5.3302000e-01
   4.4680000e-01
   5.0700000e-01
   4.7851000e-01
   4.7715000e-01
   4.6323000e-01
   5.4835000e-01
   5.7177000e-01
   5.1166000e-01
   5.4743000e-01
   4.6076000e-01
   4.7523000e-01
   4.7939000e-01
   4.7707000e-01
   5.1137000e-01
   5.1040000e-01
   5.6632000e-01
   4.9061000e-01
   5.4562000e-01
   5.2127000e-01
   4.2932000e-01
   4.9756000e-01
   5.4735000e-01
   5.3102000e-01
   5.1774000e-01
   4.8904000e-01
   5.1476000e-01
   5.0915000e-01
   4.8091000e-01
   5.1251000e-01
   4.8637000e-01
   5.5289000e-01
   4.7289000e-01
   4.8764000e-01
   5.4593000e-01
   4.9283000e-01
   5.1596000e-01
   4.7665000e-01
   5.1231000e-01
   4.6890000e-01
   5.0730000e-01
   5.2164000e-01
   4.7549000e-01
   4.2567000e-01
   5.4698000e-01
   5.4929000e-01
   5.0527000e-01
   4.9155000e-01
   4.8606000e-01
   5.3374000e-01
   5.3335000e-01
   5.0037000e-01
   4.9479000e-01
   4.9306000e-01
   5.2930000e-01
   4.3574000e-01
   5.3596000e-01
   5.0866000e-01
   4.9669000e-01
   4.6969000e-01
   4.9574000e-01
   4.5929000e-01
   5.8869000e-01
   4.7831000e-01
   4.8355000e-01
   5.2894000e-01
   5.1578000e-01
   5.4796000e-01
   4.9355000e-01
   4.7178000e-01
   5.7707000e-01
   5.4574000e-01
   5.0390000e-01
   4.8125000e-01
   5.6157000e-01
   4.8087000e-01
   4.8793000e-01
   4.9655000e-01
   5.2143000e-01
   4.6037000e-01
   5.2475000e-01
   5.0010000e-01
   5.7739000e-01
   5.2134000e-01
   4.9598000e-01
   4.5775000e-01
   4.8029000e-01
   4.7169000e-01
   5.2841000e-01
   5.2415000e-01
   5.3509000e-01
   4.7428000e-01
   4.5041000e-01
   5.8754000e-01
   5.5369000e-01
   5.2028000e-01
   4.6282000e-01
   5.4471000e-01
   4.9941000e-01
   5.9382000e-01
   4.6708000e-01
   5.0449000e-01
   4.9219000e-01
   5.0873000e-01
   5.1824000e-01
   4.9108000e-01
   4.8793000e-01
   4.9131000e-01
   5.3215000e-01
   5.2384000e-01
   5.3137000e-01
   4.9567000e-01
   5.4115000e-01
   4.6491000e-01
   4.6987000e-01
   5.3767000e-01
   4.7559000e-01
   5.1167000e-01
   5.2028000e-01
   5.7016000e-01
   5.1762000e-01
   5.7337000e-01
   5.0932000e-01
   4.8241000e-01
   5.6787000e-01
   4.6349000e-01
   5.4634000e-01
   4.9465000e-01
   4.8351000e-01
   4.9685000e-01
   5.0209000e-01
   4.8432000e-01
   4.3298000e-01
   5.0205000e-01
   5.5113000e-01
   5.0678000e-01
   4.7511000e-01
   4.8523000e-01
   5.1434000e-01
   5.4446000e-01
   4.7104000e-01
   4.5327000e-01
   5.2088000e-01
   4.7503000e-01
   5.0063000e-01
   4.7111000e-01
   4.9544000e-01
   5.3114000e-01
   5.3167000e-01
   5.0306000e-01
   5.0071000e-01
   5.2015000e-01
   5.1767000e-01
   4.8684000e-01
   4.8473000e-01
   4.3432000e-01
   5.3815000e-01
   5.1271000e-01
   5.4268000e-01
   5.4971000e-01
   4.8019000e-01
   4.9258000e-01
   4.9772000e-01
   5.0225000e-01
   4.8530000e-01
   4.6752000e-01
   4.0780000e-01
   5.5669000e-01
   5.0257000e-01
   4.8568000e-01
   5.8091000e-01
   5.8134000e-01
   5.0498000e-01
   4.3914000e-01
   4.9879000e-01
   4.6315000e-01
   4.6451000e-01
   5.1958000e-01
   4.7434000e-01
   4.4512000e-01
   4.9746000e-01
   5.3535000e-01
   4.6906000e-01
   5.4317000e-01
   4.6824000e-01
   5.1994000e-01
   4.7787000e-01
   4.5286000e-01
   5.1548000e-01
   5.1691000e-01
   5.2105000e-01
   4.5556000e-01
   4.8380000e-01
   4.5119000e-01
   5.5131000e-01
   5.5062000e-01
   4.8234000e-01
   4.8117000e-01
   5.2125000e-01
   5.0229000e-01
   5.1592000e-01
   5.8695000e-01
   5.2710000e-01
   5.0741000e-01
   5.4041000e-01
   4.9701000e-01
   4.9089000e-01
   5.4068000e-01
   4.8937000e-01
   5.2087000e-01
   5.0710000e-01
   4.2943000e-01
   5.3994000e-01
   5.3792000e-01
   5.2669000e-01
   4.4127000e-01
   5.7937000e-01
   5.0142000e-01
   5.0142000e-01
   5.1615000e-01
   4.7287000e-01
   4.7480000e-01
   5.1613000e-01
   5.4168000e-01
   5.1825000e-01
   4.9620000e-01
   5.6122000e-01
   5.6964000e-01
   4.4541000e-01
   5.2239000e-01
   5.2114000e-01
   4.5832000e-01
   5.0786000e-01
   5.1208000e-01
   4.6941000e-01
   5.1927000e-01
   5.2796000e-01
   5.2576000e-01
   4.8807000e-01
   4.8554000e-01
   4.4613000e-01
   4.3865000e-01
   4.8449000e-01
   4.9710000e-01
   4.5968000e-01
   5.1915000e-01
   4.6696000e-01
   4.9525000e-01
   4.6515000e-01
   4.4311000e-01
   5.1051000e-01
   5.3165000e-01
   5.0715000e-01
   4.9944000e-01
   4.8287000e-01
   5.3102000e-01
   5.1085000e-01
   5.1267000e-01
   5.0168000e-01
   4.8640000e-01
   5.0931000e-01
   4.6240000e-01
   5.1863000e-01
   5.2817000e-01
   5.0288000e-01
   4.7621000e-01
   4.5127000e-01
   5.0649000e-01
   4.4510000e-01
   5.1722000e-01
   4.5393000e-01
   5.1775000e-01
   4.8328000e-01
   5.2216000e-01
   5.8335000e-01
   5.2601000e-01
   5.0456000e-01
   5.1266000e-01
   5.5502000e-01
   4.5690000e-01
   4.5580000e-01
   5.1958000e-01
   4.5907000e-01
   5.3871000e-01
   5.5299000e-01
   5.2722000e-01
   4.7333000e-01
   5.0310000e-01
   4.6419000e-01
   5.0135000e-01
   4.8738000e-01
   5.1501000e-01
   4.9638000e-01
   4.6507000e-01
   5.2758000e-01
   4.1900000e-01
   4.4580000e-01
   5.0858000e-01
   5.5612000e-01
   5.1550000e-01
   4.8789000e-01
   5.5047000e-01
   5.2167000e-01
   4.5348000e-01
   5.0680000e-01
   4.8271000e-01
   5.2438000e-01
   4.8922000e-01
   5.3060000e-01
   3.9655000e-01
   5.5582000e-01
   4.8291000e-01
   5.2181000e-01
   5.1374000e-01
   4.8216000e-01
   5.1515000e-01
   5.6659000e-01
   5.3028000e-01
   4.9915000e-01
   5.2722000e-01
   4.5986000e-01
   4.6230000e-01
   4.7217000e-01
   5.5250000e-01
   5.3944000e-01
   4.7478000e-01
   5.2406000e-01
   4.8948000e-01
   4.7849000e-01
   4.5634000e-01
   4.9713000e-01
   5.3467000e-01
   5.0011000e-01
   4.5167000e-01
   4.6559000e-01
   5.7178000e-01
   4.9579000e-01
   4.9095000e-01
   5.0760000e-01
   5.4575000e-01
   4.6980000e-01
   5.2064000e-01
   4.7139000e-01
   4.8865000e-01
   5.3336000e-01
   5.2020000e-01
   4.6186000e-01
   4.2223000e-01
   4.9317000e-01
   4.6815000e-01
   5.1585000e-01
   5.0511000e-01
   5.3116000e-01
   5.3417000e-01
   5.2022000e-01
   5.0374000e-01
   4.9554000e-01
   5.1473000e-01
   4.7858000e-01
   5.7037000e-01
   4.8042000e-01
   4.5109000e-01
   5.2318000e-01
   5.0083000e-01
   5.1591000e-01
   4.8882000e-01
   5.4618000e-01
   4.9786000e-01
   4.2374000e-01
   5.4221000e-01
   4.7281000e-01
   4.9717000e-01
   4.7807000e-01
   5.3026000e-01
   4.7951000e-01
   4.8722000e-01
   5.9570000e-01
   5.4011000e-01
   4.2509000e-01
   4.0866000e-01
   4.2351000e-01
   4.7605000e-01
   4.6118000e-01
   5.2362000e-01
   5.0766000e-01
   5.0555000e-01
   5.2525000e-01
   4.8545000e-01
   4.8165000e-01
   5.1348000e-01
   4.3908000e-01
   5.3625000e-01
   4.6770000e-01
   5.4342000e-01
   4.2846000e-01
   5.6759000e-01
   4.6993000e-01
   4.7149000e-01
   5.7856000e-01
   4.7906000e-01
   4.6067000e-01
   4.6046000e-01
   5.5872000e-01
   4.2894000e-01
   4.8001000e-01
   5.3115000e-01
   4.3904000e-01
   6.0342000e-01
   4.8258000e-01
   4.5409000e-01
   5.5325000e-01
   4.7242000e-01
   4.9190000e-01
   4.5166000e-01
   4.6992000e-01
   4.6161000e-01
   5.3715000e-01
   5.6210000e-01
   4.9490000e-01
   4.9706000e-01
   4.6586000e-01
   4.5526000e-01
   4.3662000e-01
   5.0706000e-01
   4.8962000e-01
   4.7079000e-01
   5.0900000e-01
   4.7133000e-01
   5.3348000e-01
   5.3390000e-01
   5.6380000e-01
   4.7425000e-01
   4.9124000e-01
   4.4521000e-01
   6.0434000e-01
   4.9973000e-01
   4.8989000e-01
   5.1528000e-01
   4.7728000e-01
   4.6594000e-01
   4.9936000e-01
   4.5176000e-01
   5.1587000e-01
   5.1227000e-01
   5.4417000e-01
   4.8251000e-01
   4.8735000e-01
   4.9214000e-01
   4.5867000e-01
   4.7288000e-01
   5.0341000e-01
   5.2872000e-01
   5.2272000e-01
   4.9550000e-01
   4.9513000e-01
   4.9188000e-01
   5.3036000e-01
   4.9555000e-01
   5.2619000e-01
   4.9115000e-01
   5.1726000e-01
   4.8712000e-01
   5.2508000e-01
   5.6078000e-01
   5.3735000e-01
   4.7478000e-01
   5.0806000e-01
   5.7949000e-01
   4.6267000e-01
   4.3903000e-01
   4.5407000e-01
   5.1546000e-01
   4.8565000e-01
   4.6917000e-01
   4.8003000e-01
   5.1219000e-01
   4.8089000e-01
   5.1934000e-01
   4.9829000e-01
   4.9933000e-01
   4.8471000e-01
   5.2194000e-01
   5.4875000e-01
   4.8142000e-01
   5.0324000e-01
   5.3107000e-01
   4.3589000e-01
   4.9115000e-01
   4.4423000e-01
   4.7837000e-01
   4.8964000e-01
   4.5093000e-01
   4.8724000e-01
   5.2199000e-01
   5.2356000e-01
   4.8169000e-01
   5.7323000e-01
   4.7891000e-01
   4.2728000e-01
   4.4831000e-01
   4.8725000e-01
   4.9450000e-01
   5.0049000e-01
   4.9558000e-01
   5.2717000e-01
   4.5965000e-01
   4.5108000e-01
   4.6721000e-01
   5.2275000e-01
   4.9854000e-01
   5.0696000e-01
   5.3549000e-01
   5.1266000e-01
   4.6698000e-01
   4.1056000e-01
   5.0237000e-01
   4.9028000e-01
   4.8340000e-01
   5.0123000e-01
   5.2687000e-01
   4.5254000e-01
   4.9985000e-01
   5.1889000e-01
   4.9530000e-01
   4.6389000e-01
   5.0819000e-01
   4.8432000e-01
   5.7803000e-01
   4.5824000e-01
   5.1716000e-01
   4.4015000e-01
   4.3983000e-01
   4.5336000e-01
   5.0394000e-01
   4.8470000e-01
   4.9998000e-01
   5.5264000e-01
   5.6868000e-01
   3.8681000e-01
   5.9700000e-01
   5.2050000e-01
   5.8676000e-01
   4.6814000e-01
   5.4160000e-01
   5.0923000e-01
   4.9206000e-01
   5.1553000e-01
   5.3927000e-01
   5.5961000e-01
   5.5647000e-01
   4.7458000e-01
   4.6892000e-01
   5.4115000e-01
   5.3498000e-01
   5.3455000e-01
   5.4054000e-01
   4.4510000e-01
   4.8610000e-01
   4.9179000e-01
   5.0714000e-01
   5.0929000e-01
   4.6440000e-01
   4.9445000e-01
   5.1306000e-01
   4.4504000e-01
   4.2998000e-01
   5.0307000e-01
   5.5507000e-01
   5.2101000e-01
   4.9133000e-01
   4.7682000e-01
   5.1901000e-01
   4.3288000e-01
   4.7951000e-01
   5.4905000e-01
   5.0009000e-01
   4.8213000e-01
   4.9126000e-01
   4.7828000e-01
   4.9723000e-01
   4.9371000e-01
   4.7085000e-01
   5.0140000e-01
   5.3691000e-01
   4.9794000e-01
   5.0422000e-01
   4.3280000e-01
   4.7257000e-01
   5.3832000e-01
   5.3454000e-01
   5.3145000e-01
   4.2362000e-01
   5.0175000e-01
   4.7919000e-01
   5.1052000e-01
   4.9792000e-01
   4.9037000e-01
   5.6032000e-01
   4.8279000e-01
   5.0639000e-01
   5.7640000e-01
   5.1057000e-01
   4.8941000e-01
   4.8741000e-01
   4.5872000e-01
   4.8999000e-01
   5.3431000e-01
   4.8048000e-01
   4.6415000e-01
   5.5095000e-01
   4.9836000e-01
   4.9884000e-01
   4.9801000e-01
   4.4663000e-01
   5.2570000e-01
   4.4658000e-01
   4.8862000e-01
   4.9366000e-01
   4.6702000e-01
   4.9004000e-01
   5.0182000e-01
   4.6009000e-01
   4.3624000e-01
   5.2421000e-01
   4.3702000e-01
   5.0726000e-01
   4.9977000e-01
   4.9786000e-01
   5.4343000e-01
   4.9086000e-01
   4.5995000e-01
   4.8456000e-01
   5.3336000e-01
   4.8059000e-01
   4.6682000e-01
   4.3654000e-01
   4.1127000e-01
   5.2828000e-01
   5.0829000e-01
   5.0995000e-01
   4.5618000e-01
   4.7447000e-01
   5.2957000e-01
   4.9350000e-01
   5.1634000e-01
   4.4774000e-01
   5.2580000e-01
   4.6133000e-01
   5.0200000e-01
   5.6184000e-01
   4.9609000e-01
   4.4409000e-01
   4.6994000e-01
   4.8496000e-01
   5.1863000e-01
   5.0791000e-01
   5.0088000e-01
   5.0103000e-01
   4.4779000e-01
   4.5060000e-01
   5.2987000e-01
   5.1800000e-01
   5.7078000e-01
   5.0366000e-01
   5.4597000e-01
   5.0646000e-01
   4.6265000e-01
   5.5707000e-01
   4.3986000e-01
   4.5154000e-01
   4.2203000e-01
   5.2824000e-01
   4.3814000e-01
   4.9988000e-01
   5.5180000e-01
   4.6198000e-01
   5.1634000e-01
   4.2725000e-01
   5.0118000e-01
   5.3009000e-01
   5.6693000e-01
   4.7922000e-01
   5.6141000e-01
   4.3714000e-01
   5.0856000e-01
   4.7615000e-01
   5.2496000e-01
   4.5138000e-01
   5.4053000e-01
   5.3362000e-01
   4.6439000e-01
   4.7722000e-01
   5.2760000e-01
   5.4618000e-01
   5.1896000e-01
   4.3260000e-01
   5.2088000e-01
   4.2680000e-01
   4.7105000e-01
   5.1248000e-01
   5.0608000e-01
   4.5766000e-01
   4.9123000e-01
   4.5885000e-01
   5.1410000e-01
   5.1238000e-01
   4.9202000e-01
   3.7687000e-01
   4.5375000e-01
   4.6941000e-01
   5.0017000e-01
   4.9103000e-01
   4.8197000e-01
   4.8222000e-01
   4.9006000e-01
   4.7610000e-01
   5.0643000e-01
   4.2600000e-01
   5.1700000e-01
   4.6792000e-01
   5.2039000e-01
   4.5340000e-01
   5.0772000e-01
   5.1054000e-01
   5.2163000e-01
   5.6103000e-01
   5.1446000e-01
   4.9310000e-01
   4.6916000e-01
   5.4372000e-01
   5.2729000e-01
   4.9508000e-01
   5.4276000e-01
   4.6033000e-01
   5.0098000e-01
   5.1597000e-01
   4.9097000e-01
   4.9481000e-01
   4.8225000e-01
   5.2257000e-01
   4.4921000e-01
   5.2245000e-01
   4.9056000e-01
   5.4401000e-01
   5.2076000e-01
   5.0560000e-01
   5.4255000e-01
   5.3588000e-01
   4.8480000e-01
   5.0358000e-01
   5.4327000e-01
   4.8396000e-01
   5.1815000e-01
   4.9208000e-01
   5.4958000e-01
   5.7858000e-01
   4.8189000e-01
   4.8512000e-01
   4.8761000e-01
   5.2594000e-01
   4.7517000e-01
   5.4368000e-01
   5.0643000e-01
   4.6505000e-01
   5.1275000e-01
   4.8455000e-01
   5.8508000e-01
   5.1032000e-01
   5.6491000e-01
   4.6785000e-01
   5.5480000e-01
   4.6201000e-01
   5.0531000e-01
   5.0848000e-01
   5.2404000e-01
   5.7650000e-01
   4.5456000e-01
   4.9540000e-01
   5.6461000e-01
   4.6901000e-01
   4.9290000e-01
   5.2171000e-01
   4.8491000e-01
   4.4678000e-01
   4.8482000e-01
   4.7070000e-01
   4.2018000e-01
   5.2279000e-01
   4.2686000e-01
   4.6509000e-01
   5.4110000e-01
   5.9017000e-01
   5.4354000e-01
   4.7591000e-01
   4.5139000e-01
   5.1487000e-01
   5.6302000e-01
   4.6913000e-01
   4.5421000e-01
   5.2151000e-01
   4.6190000e-01
   4.7367000e-01
   5.9140000e-01
   5.6917000e-01
   5.5630000e-01
   4.8506000e-01
   4.6690000e-01
   5.6934000e-01
   4.6266000e-01
   5.6945000e-01
   4.9330000e-01
   5.4608000e-01
   4.9789000e-01
   5.2086000e-01
   4.8141000e-01
   4.8926000e-01
   5.0396000e-01
   4.6500000e-01
   4.9014000e-01
   5.1614000e-01
   5.8765000e-01
   4.8813000e-01
   4.7468000e-01
   4.7515000e-01
   5.4962000e-01
   5.4087000e-01
   5.4356000e-01
   5.5371000e-01
   4.9057000e-01
   4.4732000e-01
   5.6034000e-01
   4.7705000e-01
   4.7053000e-01
   5.5990000e-01
   5.3590000e-01
   5.4218000e-01
   4.6948000e-01
   5.4473000e-01
   4.6666000e-01
   5.0648000e-01
   4.9593000e-01
   4.8705000e-01
   4.7591000e-01
   4.3932000e-01
   4.7095000e-01
   4.4980000e-01
   4.2027000e-01
   4.8711000e-01
   5.1913000e-01
   4.8142000e-01
   5.3570000e-01
   5.0508000e-01
   5.0271000e-01
   3.9135000e-01
   5.5383000e-01
   4.9531000e-01
   4.7857000e-01
   4.9019000e-01
   4.8806000e-01
   4.8725000e-01
   5.7458000e-01
   5.2604000e-01
   5.0216000e-01
   4.9102000e-01
   4.8990000e-01
   6.2189000e-01
   4.8675000e-01
   5.3310000e-01
   4.7047000e-01
   5.0622000e-01
   4.7526000e-01
   5.1178000e-01
   4.9172000e-01
   4.6097000e-01
   4.9758000e-01
   4.8696000e-01
   5.2526000e-01
   5.2385000e-01
   5.3284000e-01
   4.5200000e-01
   5.2313000e-01
   4.9848000e-01
   4.5818000e-01
   5.1256000e-01
   5.1098000e-01
   4.8065000e-01
   5.6945000e-01
   4.8432000e-01
   4.5118000e-01
   4.8203000e-01
   4.8326000e-01
   4.9993000e-01
   5.2385000e-01
   4.9222000e-01
   5.1869000e-01
   5.0404000e-01
   4.6212000e-01
   5.3564000e-01
   4.7150000e-01
   5.0770000e-01
   5.1585000e-01
   5.4331000e-01
   5.4138000e-01
   4.8817000e-01
   4.8704000e-01
   4.7801000e-01
   4.8068000e-01
   4.6915000e-01
   5.3333000e-01
   4.6056000e-01
   4.9402000e-01
   5.5184000e-01
   4.1397000e-01
   4.8291000e-01
   4.9549000e-01
   4.3433000e-01
   4.7691000e-01
   4.9873000e-01
   4.7177000e-01
   4.9646000e-01
   4.7073000e-01
   5.2036000e-01
   5.0494000e-01
   5.0048000e-01
   5.3700000e-01
   5.6979000e-01
   5.6488000e-01
   5.1122000e-01
   4.8354000e-01
   5.5261000e-01
   4.7230000e-01
   4.8874000e-01
   5.1540000e-01
   5.0498000e-01
   5.2818000e-01
   5.6138000e-01
   5.1997000e-01
   4.8886000e-01
   5.2061000e-01
   5.7272000e-01
   4.9505000e-01
   4.2841000e-01
   4.6886000e-01
   5.0561000e-01
   5.4129000e-01
   4.9482000e-01
   4.8309000e-01
   5.1866000e-01
   5.5895000e-01
   4.9047000e-01
   5.1810000e-01
   4.8858000e-01
   4.8062000e-01
   4.3659000e-01
   5.5248000e-01
   5.5735000e-01
   5.2022000e-01
   4.7589000e-01
   4.7976000e-01
   5.1197000e-01
   4.1764000e-01
   4.7603000e-01
   4.2744000e-01
   5.4854000e-01
   4.4777000e-01
   5.2459000e-01
   5.0793000e-01
   5.5352000e-01
   4.6797000e-01
   4.3859000e-01
   5.8601000e-01
   5.7661000e-01
   5.0544000e-01
   4.8678000e-01
   4.5551000e-01
   4.9221000e-01
   5.0679000e-01
   4.6559000e-01
   4.8215000e-01
   5.3211000e-01
   4.6982000e-01
   5.0931000e-01
   4.4751000e-01
   4.8514000e-01
   4.8585000e-01
   5.3293000e-01
   4.6512000e-01
   5.2984000e-01
   4.9771000e-01
   5.2641000e-01
   5.0025000e-01
   4.2969000e-01
   5.3757000e-01
   5.4567000e-01
   5.2251000e-01
   5.3398000e-01
   4.6866000e-01
   5.4604000e-01
   6.1384000e-01
   5.0559000e-01
   4.7768000e-01
   4.9950000e-01
   5.1287000e-01
   5.2022000e-01
   4.5579000e-01
   3.9072000e-01
   4.7018000e-01
   5.3835000e-01
   4.6835000e-01
   5.0470000e-01
   5.4010000e-01
   5.4298000e-01
   5.5405000e-01
   5.1324000e-01
   4.4542000e-01
   5.4216000e-01
   5.2035000e-01
   5.0108000e-01
   4.9798000e-01
   5.3974000e-01
   5.0277000e-01
   5.2005000e-01
   4.6953000e-01
   4.8123000e-01
   5.0002000e-01
   4.7766000e-01
   5.0071000e-01
   5.5982000e-01
   4.7440000e-01
   5.1095000e-01
   5.4919000e-01
   4.9110000e-01
   4.8305000e-01
   4.9277000e-01
   5.0318000e-01
   4.7934000e-01
   5.6087000e-01
   4.8577000e-01
   4.8399000e-01
   5.1708000e-01
   4.6521000e-01
   4.8498000e-01
   4.5598000e-01
   5.0756000e-01
   4.8794000e-01
   4.8796000e-01
   4.9311000e-01
   4.4504000e-01
   4.6105000e-01
   4.4921000e-01
   4.7104000e-01
   5.1628000e-01
   5.1167000e-01
   5.4850000e-01
   5.6309000e-01
   5.1836000e-01
   4.5306000e-01
   5.4786000e-01
   5.0197000e-01
   4.3541000e-01
   5.1991000e-01
   5.2952000e-01
   4.8236000e-01
   5.0731000e-01
   4.8457000e-01
   5.3858000e-01
   5.7066000e-01
   5.3571000e-01
   4.6175000e-01
   5.1907000e-01
   4.6728000e-01
   4.6622000e-01
   5.3687000e-01
   5.2326000e-01
   4.3998000e-01
   4.9034000e-01
   4.8074000e-01
   4.5891000e-01
   4.4612000e-01
   4.6397000e-01
   5.0982000e-01
   4.8789000e-01
   6.1683000e-01
   5.1672000e-01
   4.5521000e-01
   5.3140000e-01
   5.0909000e-01
   5.0962000e-01
   5.4382000e-01
   5.1458000e-01
   4.4479000e-01
   5.3843000e-01
   4.8421000e-01
   4.4919000e-01
   4.7251000e-01
   5.4261000e-01
   4.2531000e-01
   5.4924000e-01
   5.2173000e-01
   4.9036000e-01
   4.9799000e-01
   5.3326000e-01
   5.6357000e-01
   5.9361000e-01
   4.4124000e-01
   4.7346000e-01
   5.0747000e-01
   4.0000000e-01
   5.3198000e-01
   5.1229000e-01
   4.5814000e-01
   4.4367000e-01
   4.0542000e-01
   5.3480000e-01
   4.5829000e-01
   5.6746000e-01
   4.6793000e-01
   4.5730000e-01
   5.1082000e-01
   4.7506000e-01
   4.9373000e-01
   4.8536000e-01
   4.9140000e-01
   4.4080000e-01
   4.4219000e-01
   5.1778000e-01
   5.2515000e-01
   4.5286000e-01
   4.9876000e-01
   5.0778000e-01
   4.8450000e-01
   4.7321000e-01
   5.4094000e-01
   4.5066000e-01
   4.7122000e-01
   4.8845000e-01
   4.6005000e-01
   5.2943000e-01
   4.9577000e-01
   4.7519000e-01
   5.0806000e-01
   4.9325000e-01
   5.3004000e-01
   5.0859000e-01
   4.8364000e-01
   4.9572000e-01
   5.1095000e-01
   5.0177000e-01
   5.2806000e-01
   4.9968000e-01
   4.7891000e-01
   5.5296000e-01
   5.0855000e-01
   4.6678000e-01
   5.1772000e-01
   5.5634000e-01
   4.6905000e-01
   4.2737000e-01
   5.0020000e-01
   4.5403000e-01
   5.8287000e-01
   4.2765000e-01
   4.3430000e-01
   5.3230000e-01
   5.4288000e-01
   4.6524000e-01
   5.1313000e-01
   5.7311000e-01
   5.7753000e-01
   4.4241000e-01
   4.9869000e-01
   4.4959000e-01
   5.1490000e-01
   4.8102000e-01
   4.7774000e-01
   5.5963000e-01
   4.6482000e-01
   5.8462000e-01
   5.5078000e-01
   5.2445000e-01
   5.4074000e-01
   5.6929000e-01
   5.0555000e-01
   5.2396000e-01
   4.9038000e-01
   5.2694000e-01
   4.7030000e-01
   5.3169000e-01
   5.3724000e-01
   5.3198000e-01
   5.2770000e-01
   5.1568000e-01
   4.3758000e-01
   4.8663000e-01
   4.4915000e-01
   5.3626000e-01
   4.9189000e-01
   5.4951000e-01
   5.4554000e-01
   5.3018000e-01
   5.4078000e-01
   4.2746000e-01
   5.4780000e-01
   5.2435000e-01
   4.8634000e-01
   4.9436000e-01
   4.4628000e-01
   4.6820000e-01
   4.4856000e-01
   5.1905000e-01
   4.3853000e-01
   4.6564000e-01
   5.3577000e-01
   4.9918000e-01
   4.3681000e-01
   5.7296000e-01
   4.1998000e-01
   4.9822000e-01
   5.1859000e-01
   5.6408000e-01
   4.9349000e-01
   4.6702000e-01
   5.0413000e-01
   5.4163000e-01
   5.2938000e-01
   5.0768000e-01
   5.0161000e-01
   4.3275000e-01
   4.2122000e-01
   5.0216000e-01
   4.9889000e-01
   5.2401000e-01
   5.6933000e-01
   4.3875000e-01
   5.1531000e-01
   5.1477000e-01
   4.8882000e-01
   5.5204000e-01
   5.2360000e-01
   5.1609000e-01
   4.8796000e-01
   5.4230000e-01
   5.3658000e-01
   4.3800000e-01
   5.3644000e-01
   5.1844000e-01
   4.7522000e-01
   5.0252000e-01
   5.1825000e-01
   4.5846000e-01
   5.7176000e-01
   4.8439000e-01
   5.2250000e-01
   5.2962000e-01
   4.9682000e-01
   4.4852000e-01
   5.8847000e-01
   5.0943000e-01
   5.0043000e-01
   4.7910000e-01
   5.1076000e-01
   4.7171000e-01
   5.2402000e-01
   4.8565000e-01
   4.6340000e-01
   5.2954000e-01
   5.0211000e-01
   4.6881000e-01
   4.6046000e-01
   4.3517000e-01
   4.5619000e-01
   5.2855000e-01
   4.5605000e-01
   5.2065000e-01
   5.7436000e-01
   5.8421000e-01
   4.8532000e-01
   4.2953000e-01
   5.4125000e-01
   5.0561000e-01
   4.5354000e-01
   5.0481000e-01
   5.2286000e-01
   5.6926000e-01
   5.6690000e-01
   5.7799000e-01
   4.9460000e-01
   5.2665000e-01
   4.9753000e-01
   4.7173000e-01
   5.0879000e-01
   4.9940000e-01
   4.4581000e-01
   5.1038000e-01
   5.4806000e-01
   5.1089000e-01
   5.2724000e-01
   5.0787000e-01
   4.8348000e-01
   4.6861000e-01
   5.0048000e-01
   4.8523000e-01
   5.1402000e-01
   4.9279000e-01
   5.5020000e-01
   4.5351000e-01
   5.0147000e-01
   5.0183000e-01
   5.0066000e-01
   5.3775000e-01
   4.4797000e-01
   5.0558000e-01
   5.5037000e-01
   4.7191000e-01
   5.3572000e-01
   4.8520000e-01
   5.2627000e-01
   4.8402000e-01
   4.7713000e-01
   4.9254000e-01
   5.5805000e-01
   4.9820000e-01
   5.5895000e-01
   5.6786000e-01
   5.2597000e-01
   5.3016000e-01
   5.0433000e-01
   5.7994000e-01
   5.3464000e-01
   5.1795000e-01
   4.6029000e-01
   4.3935000e-01
   4.5834000e-01
   4.6767000e-01
   4.9367000e-01
   4.6346000e-01
   5.5170000e-01
   4.7168000e-01
   5.4312000e-01
   4.9704000e-01
   5.2302000e-01
   5.6797000e-01
   5.2632000e-01
   4.6571000e-01
   5.2047000e-01
   5.0555000e-01
   5.1818000e-01
   4.8243000e-01
   5.0653000e-01
   5.5081000e-01
   4.3355000e-01
   5.1719000e-01
   5.2805000e-01
   5.4078000e-01
   5.2319000e-01
   4.6331000e-01
   5.1408000e-01
   5.4749000e-01
   4.5866000e-01
   5.6297000e-01
   5.5045000e-01
   5.3209000e-01
   5.0930000e-01
   4.4330000e-01
   4.2997000e-01
   4.6068000e-01
   4.6266000e-01
   5.1521000e-01
   4.6938000e-01
   5.2766000e-01
   5.0605000e-01
   5.3924000e-01
   4.4050000e-01
   5.2803000e-01
   4.7022000e-01
   4.9074000e-01
   5.6148000e-01
   5.3510000e-01
   4.4409000e-01
   4.9907000e-01
   4.7513000e-01
   5.0200000e-01
   3.8903000e-01
   5.0455000e-01
   5.0673000e-01
   5.0807000e-01
   4.8326000e-01
   5.2146000e-01
   5.3340000e-01
   4.7636000e-01
   4.7430000e-01
   4.9175000e-01
   5.3766000e-01
   4.7837000e-01
   4.5307000e-01
   5.5634000e-01
   5.2733000e-01
   4.8615000e-01
   4.8145000e-01
   4.5688000e-01
   5.2629000e-01
   4.9919000e-01
   5.1482000e-01
   5.2862000e-01
   4.9019000e-01
   5.2157000e-01
   5.1463000e-01
   4.2952000e-01
   4.9495000e-01
   4.7947000e-01
   4.8902000e-01
   5.2738000e-01
   5.4927000e-01
   5.3007000e-01
   5.6747000e-01
   4.9882000e-01
   5.1861000e-01
   4.9885000e-01
   4.6254000e-01
   5.3445000e-01
   4.6043000e-01
   5.3574000e-01
   5.6399000e-01
   4.7893000e-01
   4.9792000e-01
   5.7413000e-01
   4.7280000e-01
   4.5833000e-01
   5.3636000e-01
   5.1559000e-01
   5.4197000e-01
   5.7535000e-01
   5.0502000e-01
   5.2879000e-01
   5.4920000e-01
   5.1166000e-01
   5.2266000e-01
   4.6074000e-01
   4.8519000e-01
   4.5385000e-01
   4.8379000e-01
   4.9979000e-01
   4.8647000e-01
   5.5576000e-01
   5.1372000e-01
   5.0857000e-01
   4.7555000e-01
   5.3485000e-01
   4.9884000e-01
   4.0293000e-01
   4.2769000e-01
   5.1981000e-01
   4.7186000e-01
   4.8348000e-01
   5.0646000e-01
   5.0814000e-01
   3.8752000e-01
   4.9117000e-01
   4.3312000e-01
   4.4594000e-01
   5.3425000e-01
   4.6715000e-01
   4.9330000e-01
   5.1972000e-01
   4.4789000e-01
   5.5887000e-01
   5.3870000e-01
   5.3602000e-01
   5.1579000e-01
   4.5152000e-01
   4.8899000e-01
   5.3371000e-01
   4.7703000e-01
   5.1212000e-01
   5.5153000e-01
   5.1850000e-01
   4.7750000e-01
   5.2558000e-01
   5.2446000e-01
   5.1524000e-01
   4.9455000e-01
   4.8688000e-01
   5.0221000e-01
   4.9328000e-01
   4.6015000e-01
   4.5809000e-01
   5.0276000e-01
   4.6407000e-01
   5.2849000e-01
   4.0148000e-01
   4.8169000e-01
   4.7451000e-01
   5.2457000e-01
   4.8188000e-01
   4.4636000e-01
   4.2263000e-01
   5.5227000e-01
   5.0581000e-01
   4.2068000e-01
   4.8460000e-01
   4.7943000e-01
   5.2426000e-01
   5.1723000e-01
   4.5955000e-01
   5.3991000e-01
   5.3345000e-01
   4.9009000e-01
   4.5591000e-01
   4.7901000e-01
   5.6539000e-01
   4.8623000e-01
   5.0414000e-01
   4.9729000e-01
   5.3671000e-01
   5.4279000e-01
   4.6824000e-01
   5.4075000e-01
   4.9644000e-01
   5.1209000e-01
   5.1761000e-01
   4.4760000e-01
   4.7849000e-01
   5.3063000e-01
   5.4626000e-01
   5.1871000e-01
   4.5848000e-01
   4.7111000e-01
   5.8348000e-01
   5.7968000e-01
   5.1558000e-01
   5.3886000e-01
   5.4930000e-01
   5.2065000e-01
   4.6500000e-01
   5.1188000e-01
   4.6397000e-01
   5.6004000e-01
   5.6510000e-01
   5.5405000e-01
   4.6211000e-01
   5.4778000e-01
   5.1210000e-01
   4.9792000e-01
   5.5990000e-01
   4.4582000e-01
   4.7633000e-01
   4.8841000e-01
   5.4284000e-01
   5.4354000e-01
   4.3685000e-01
   5.1802000e-01
   5.0819000e-01
   5.2436000e-01
   4.6969000e-01
   4.7363000e-01
   4.8231000e-01
   4.7248000e-01
   5.2820000e-01
   5.4403000e-01
   5.0304000e-01
   4.8232000e-01
   4.9998000e-01
   5.0103000e-01
   4.8545000e-01
   5.1653000e-01
   4.7261000e-01
   4.8787000e-01
   4.9099000e-01
   4.8759000e-01
   5.3497000e-01
   4.7543000e-01
   4.5446000e-01
   5.1683000e-01
   4.5709000e-01
   4.7351000e-01
   5.4077000e-01
   4.5064000e-01
   5.0345000e-01
   4.2784000e-01
   4.8768000e-01
   5.4747000e-01
   4.8084000e-01
   4.5812000e-01
   4.8544000e-01
   4.4374000e-01
   6.3174000e-01
   5.1465000e-01
   4.6076000e-01
   5.0649000e-01
   5.2481000e-01
   4.4445000e-01
   4.6032000e-01
   5.2289000e-01
   5.0536000e-01
   4.8463000e-01
   4.4134000e-01
   5.1309000e-01
   5.3343000e-01
   4.8474000e-01
   4.2017000e-01
   5.3337000e-01
   5.2722000e-01
   5.0982000e-01
   4.7421000e-01
   5.1158000e-01
   5.2710000e-01
   5.5377000e-01
   4.9642000e-01
   5.2641000e-01
   5.4418000e-01
   4.7546000e-01
   4.7385000e-01
   4.6174000e-01
   5.3952000e-01
   4.5849000e-01
   4.9120000e-01
   4.5233000e-01
   5.2603000e-01
   5.0470000e-01
   4.5210000e-01
   5.0170000e-01
   4.6737000e-01
   4.5467000e-01
   5.1326000e-01
   5.5047000e-01
   5.5645000e-01
   4.8871000e-01
   5.0768000e-01
   4.6425000e-01
   5.1126000e-01
   4.8660000e-01
   5.0798000e-01
   5.2322000e-01
   4.9438000e-01
   4.7626000e-01
   4.7382000e-01
   5.1816000e-01
   4.9129000e-01
   4.4580000e-01
   5.2072000e-01
   4.5364000e-01
   5.3682000e-01
   4.6947000e-01
   5.1947000e-01
   4.6709000e-01
   5.3030000e-01
   4.8493000e-01
   5.1332000e-01
   5.5477000e-01
   4.6329000e-01
   5.2053000e-01
   4.4075000e-01
   4.7599000e-01
   5.2931000e-01
   5.3778000e-01
   5.2246000e-01
   5.0596000e-01
   5.3009000e-01
   4.6494000e-01
   5.0938000e-01
   5.4901000e-01
   5.4309000e-01
   4.7547000e-01
   5.1820000e-01
   5.0084000e-01
   5.3258000e-01
   5.3504000e-01
   4.4207000e-01
   4.8636000e-01
   5.1175000e-01
   5.7178000e-01
   4.9559000e-01
   4.5886000e-01
   5.1163000e-01
   5.0869000e-01
   5.7408000e-01
   5.0742000e-01
   4.4389000e-01
   4.6710000e-01
   4.7721000e-01
   5.8192000e-01
   5.5767000e-01
   5.6244000e-01
   4.9219000e-01
   4.8669000e-01
   4.5802000e-01
   5.4892000e-01
   4.3923000e-01
   4.5671000e-01
   5.5286000e-01
   5.1890000e-01
   4.8106000e-01
   5.4034000e-01
   4.7409000e-01
   4.8243000e-01
   4.5793000e-01
   5.1257000e-01
   5.1813000e-01
   4.9008000e-01
   5.1150000e-01
   5.0615000e-01
   4.7574000e-01
   5.0650000e-01
   4.1957000e-01
   4.6054000e-01
   5.0608000e-01
   5.5892000e-01
   5.5295000e-01
   5.2077000e-01
   5.3215000e-01
   4.5883000e-01
   4.9118000e-01
   5.1556000e-01
   5.7092000e-01
   5.1372000e-01
   5.3818000e-01
   5.0146000e-01
   5.0542000e-01
   5.4374000e-01
   4.8914000e-01
   4.9632000e-01
   5.1260000e-01
   4.9453000e-01
   5.0133000e-01
   5.1383000e-01
   5.1922000e-01
   5.3024000e-01
   5.1340000e-01
   4.6673000e-01
   4.5200000e-01
   4.7648000e-01
   5.5238000e-01
   4.9271000e-01
   4.4933000e-01
   5.2573000e-01
   5.1742000e-01
   4.5703000e-01
   5.5335000e-01
   4.6168000e-01
   5.2661000e-01
   4.7170000e-01
   4.6433000e-01
   5.2480000e-01
   5.2985000e-01
   4.8852000e-01
   4.9369000e-01
   5.5600000e-01
   4.8506000e-01
   5.2376000e-01
   5.1386000e-01
   4.7710000e-01
   4.9459000e-01
   4.5979000e-01
   5.4031000e-01
   5.6002000e-01
   5.2785000e-01
   5.6519000e-01
   4.8907000e-01
   4.8400000e-01
   4.8791000e-01
   4.9817000e-01
   4.8274000e-01
   4.3382000e-01
   4.7306000e-01
   4.8691000e-01
   4.7300000e-01
   4.9501000e-01
   5.1821000e-01
   5.2554000e-01
   4.9812000e-01
   4.4010000e-01
   5.3321000e-01
   4.9920000e-01
   5.2884000e-01
   5.2524000e-01
   4.7867000e-01
   4.9039000e-01
   4.4475000e-01
   5.1867000e-01
   4.8916000e-01
   4.9714000e-01
   5.5430000e-01
   4.5127000e-01
   5.5795000e-01
   4.8826000e-01
   4.6308000e-01
   5.2081000e-01
   4.4750000e-01
   5.0289000e-01
   4.7000000e-01
   5.1376000e-01
   4.6529000e-01
   4.3973000e-01
   5.4172000e-01
   5.2752000e-01
   5.7444000e-01
   5.5393000e-01
   5.3547000e-01
   5.5301000e-01
   4.5890000e-01
   4.5239000e-01
   4.7389000e-01
   5.7303000e-01
   5.4493000e-01
   5.9715000e-01
   4.8237000e-01
   5.2776000e-01
   5.2935000e-01
   5.1883000e-01
   4.3784000e-01
   5.0110000e-01
   4.6126000e-01
   4.1232000e-01
   5.2682000e-01
   5.4423000e-01
   5.0297000e-01
   5.1500000e-01
   4.8367000e-01
   4.8488000e-01
   5.0525000e-01
   5.6617000e-01
   5.2925000e-01
   5.0617000e-01
   4.9425000e-01
   5.5326000e-01
   5.4318000e-01
   6.0870000e-01
   5.1405000e-01
   4.7818000e-01
   4.7151000e-01
   5.1562000e-01
   4.9966000e-01
   5.2142000e-01
   5.1585000e-01
   5.2936000e-01
   4.8907000e-01
   4.6228000e-01
   5.1614000e-01
   4.8753000e-01
   5.6070000e-01
   4.2770000e-01
   4.9151000e-01
   4.8695000e-01
   5.0760000e-01
   5.3507000e-01
   5.3691000e-01
   5.4579000e-01
   5.5739000e-01
   4.9966000e-01
   4.9018000e-01
   5.2728000e-01
   4.7026000e-01
   5.1316000e-01
   4.9429000e-01
   6.2849000e-01
   5.3123000e-01
   4.5543000e-01
   5.3106000e-01
   4.3641000e-01
   4.7931000e-01
   5.4512000e-01
   4.6741000e-01
   5.2044000e-01
   4.6896000e-01
   4.8507000e-01
   5.0173000e-01
   5.2774000e-01
   5.0159000e-01
   5.0798000e-01
   4.9404000e-01
   5.6263000e-01
   4.9558000e-01
   4.6186000e-01
   4.8532000e-01
   4.8861000e-01
   4.8198000e-01
   4.9354000e-01
   5.5715000e-01
   4.4586000e-01
   4.5910000e-01
   5.2711000e-01
   5.1010000e-01
   4.7914000e-01
   4.8368000e-01
   5.2859000e-01
   5.5290000e-01
   4.7083000e-01
   5.0790000e-01
   5.0915000e-01
   4.9575000e-01
   5.0832000e-01
   4.9545000e-01
   4.8516000e-01
   4.8124000e-01
   5.1628000e-01
   5.2687000e-01
   5.3410000e-01
   4.7167000e-01
   5.8038000e-01
   5.6851000e-01
   4.4590000e-01
   5.1064000e-01
   4.8781000e-01
   5.3413000e-01
   4.8822000e-01
   5.4020000e-01
   4.6338000e-01
   4.7337000e-01
   5.5002000e-01
   5.6105000e-01
   5.1727000e-01
   4.6831000e-01
   4.2437000e-01
   5.1782000e-01
   5.5233000e-01
   5.1981000e-01
   4.9753000e-01
   4.7233000e-01
   4.7968000e-01
   5.7200000e-01
   5.1975000e-01
   5.6260000e-01
   5.4956000e-01
   5.0265000e-01
   4.9675000e-01
   5.5393000e-01
   5.3793000e-01
   5.1870000e-01
   5.7571000e-01
   4.7502000e-01
   4.1137000e-01
   4.5219000e-01
   4.7174000e-01
   5.7578000e-01
   5.3076000e-01
   5.0554000e-01
   4.8986000e-01
   5.2107000e-01
   4.8358000e-01
   5.4664000e-01
   4.0405000e-01
   5.3979000e-01
   4.6542000e-01
   4.9880000e-01
   4.8303000e-01
   4.8120000e-01
   5.6475000e-01
   4.3682000e-01
   5.1101000e-01
   5.5859000e-01
   4.6198000e-01
   4.6442000e-01
   4.8988000e-01
   4.8592000e-01
   4.7756000e-01
   4.7634000e-01
   4.7346000e-01
   5.4600000e-01
   5.2951000e-01
   4.6627000e-01
   5.4409000e-01
   4.7070000e-01
   5.6661000e-01
   4.8816000e-01
   4.6849000e-01
   5.1662000e-01
   5.7167000e-01
   5.5885000e-01
   4.5874000e-01
   4.9362000e-01
   4.8856000e-01
   4.7070000e-01
   4.7556000e-01
   5.4852000e-01
   5.1882000e-01
   5.1269000e-01
   4.5796000e-01
   4.6087000e-01
   5.3444000e-01
   4.9443000e-01
   5.5707000e-01
   5.0894000e-01
   4.7189000e-01
   4.7610000e-01
   5.2086000e-01
   4.5067000e-01
   5.2433000e-01
   5.1461000e-01
   5.2316000e-01
   4.7837000e-01
   4.9128000e-01
   5.7082000e-01
   4.8540000e-01
   5.6044000e-01
   4.9238000e-01
   5.5225000e-01
   4.8540000e-01
   5.1703000e-01
   5.3484000e-01
   4.3925000e-01
   5.5432000e-01
   5.1267000e-01
   4.7987000e-01
   4.8911000e-01
   5.5617000e-01
   5.2190000e-01
   4.9025000e-01
   4.2707000e-01
   4.4025000e-01
   4.9652000e-01
   5.0879000e-01
   4.9303000e-01
   4.3281000e-01
   5.0378000e-01
   5.3422000e-01
   5.2591000e-01
   5.0907000e-01
   5.0412000e-01
   5.0981000e-01
   5.2903000e-01
   5.2615000e-01
   4.5845000e-01
   5.4781000e-01
   4.3025000e-01
   4.7570000e-01
   4.8237000e-01
   5.0878000e-01
   5.6060000e-01
   5.4660000e-01
   5.0190000e-01
   5.0955000e-01
   5.3579000e-01
   4.6555000e-01
   5.0424000e-01
   4.9029000e-01
   5.3700000e-01
   5.4147000e-01
   4.3252000e-01
   4.9936000e-01
   5.0586000e-01
   5.2021000e-01
   4.2961000e-01
   5.2648000e-01
   5.2213000e-01
   5.4223000e-01
   5.2017000e-01
   4.7574000e-01
   5.2259000e-01
   4.8779000e-01
   4.1596000e-01
   5.0020000e-01
   5.3603000e-01
   4.8537000e-01
   5.4955000e-01
   4.9616000e-01
   5.3882000e-01
   4.6157000e-01
   5.4705000e-01
   5.0777000e-01
   4.7269000e-01
   4.9203000e-01
   5.3000000e-01
   4.7973000e-01
   4.8880000e-01
   4.8029000e-01
   4.9655000e-01
   5.1934000e-01
   4.6730000e-01
   5.0880000e-01
   5.2933000e-01
   5.4567000e-01
   4.8903000e-01
   4.5789000e-01
   5.4358000e-01
   5.1183000e-01
   5.1690000e-01
   5.0625000e-01
   5.1834000e-01
   4.7864000e-01
   5.0703000e-01
   4.8188000e-01
   5.2983000e-01
   5.0296000e-01
   4.8261000e-01
   4.7719000e-01
   4.6473000e-01
   4.6607000e-01
   4.8165000e-01
   4.5721000e-01
   4.6161000e-01
   4.8244000e-01
   4.4953000e-01
   4.6154000e-01
   5.0948000e-01
   5.2956000e-01
   5.5257000e-01
   4.7745000e-01
   5.0082000e-01
   4.8061000e-01
   5.2433000e-01
   4.7778000e-01
   4.9265000e-01
   4.3542000e-01
   4.5890000e-01
   4.5859000e-01
   5.3240000e-01
   5.1695000e-01
   4.5144000e-01
   5.5763000e-01
   5.5227000e-01
   5.5011000e-01
   5.1413000e-01
   5.0954000e-01
   4.5065000e-01
   4.9996000e-01
   4.8912000e-01
   4.6707000e-01
   4.8223000e-01
   4.2366000e-01
   4.5787000e-01
   4.6169000e-01
   4.7084000e-01
   5.2591000e-01
   5.1344000e-01
   4.5001000e-01
   5.5891000e-01
   4.8975000e-01
   5.0197000e-01
   4.6658000e-01
   4.8510000e-01
   5.2600000e-01
   5.1014000e-01
   4.3762000e-01
   4.5636000e-01
   4.7312000e-01
   5.1233000e-01
   4.8093000e-01
   4.5803000e-01
   4.8206000e-01
   4.6092000e-01
   4.5427000e-01
   4.8290000e-01
   5.5534000e-01
   5.1315000e-01
   4.6544000e-01
   4.6803000e-01
   5.4029000e-01
   5.7630000e-01
   5.3295000e-01
   4.9419000e-01
   4.7385000e-01
   5.2309000e-01
   5.5118000e-01
   4.7245000e-01
   4.6512000e-01
   5.0220000e-01
   4.7135000e-01
   4.8343000e-01
   4.9176000e-01
   5.7743000e-01
   4.8835000e-01
   4.5644000e-01
   4.6304000e-01
   4.9067000e-01
   4.6321000e-01
   4.6975000e-01
   4.0402000e-01
   4.7192000e-01
   5.1251000e-01
   4.6122000e-01
   5.9982000e-01
   4.5752000e-01
   5.6790000e-01
   5.5034000e-01
   4.8195000e-01
   5.3946000e-01
   4.4044000e-01
   5.2897000e-01
   4.4065000e-01
   4.8507000e-01
   4.3730000e-01
   5.2564000e-01
   5.1660000e-01
   4.7707000e-01
   5.1890000e-01
   4.4221000e-01
   5.5970000e-01
   5.8327000e-01
   4.9719000e-01
   4.7951000e-01
   5.1450000e-01
   5.1803000e-01
   5.4797000e-01
   5.1879000e-01
   5.5172000e-01
   4.6797000e-01
   4.6941000e-01
   4.8444000e-01
   4.5995000e-01
   4.4155000e-01
   5.4200000e-01
   5.4612000e-01
   4.9535000e-01
   5.3946000e-01
   5.0907000e-01
   5.1142000e-01
   5.1708000e-01
   4.8315000e-01
   4.7423000e-01
   5.0026000e-01
   5.0211000e-01
   4.4879000e-01
   4.7707000e-01
   5.4446000e-01
   5.1591000e-01
   4.8801000e-01
   4.8950000e-01
   5.4015000e-01
   4.6081000e-01
   5.1319000e-01
   4.7156000e-01
   5.1554000e-01
   4.8090000e-01
   5.3540000e-01
   5.4355000e-01
   5.7519000e-01
   4.5138000e-01
   4.5094000e-01
   5.5358000e-01
   4.4525000e-01
   5.5510000e-01
   4.5180000e-01
   5.5503000e-01
   4.8277000e-01
   5.4326000e-01
   4.7598000e-01
   5.5338000e-01
   5.6053000e-01
   4.6194000e-01
   5.1307000e-01
   4.8158000e-01
   4.5955000e-01
   5.3536000e-01
   4.7986000e-01
   4.9271000e-01
   4.9917000e-01
   4.9349000e-01
   4.6064000e-01
   4.8619000e-01
   4.6431000e-01
   5.1846000e-01
   5.3334000e-01
   5.3636000e-01
   5.0057000e-01
   4.7059000e-01
   4.7504000e-01
   4.5301000e-01
   5.2286000e-01
   5.4368000e-01
   5.0510000e-01
   5.2547000e-01
   4.4770000e-01
   4.8498000e-01
   4.6078000e-01
   5.2578000e-01
   5.5254000e-01
   5.1872000e-01
   5.4564000e-01
   4.8886000e-01
   4.9808000e-01
   5.3067000e-01
   5.2841000e-01
   4.6673000e-01
   4.8030000e-01
   5.5378000e-01
   5.3246000e-01
   4.9745000e-01
   5.0563000e-01
   4.7304000e-01
   5.3735000e-01
   4.6624000e-01
   5.3079000e-01
   4.7702000e-01
   5.4935000e-01
   4.3123000e-01
   4.8931000e-01
   5.1818000e-01
   5.4025000e-01
   5.0766000e-01
   4.9630000e-01
   5.6738000e-01
   4.5233000e-01
   4.9075000e-01
   5.1308000e-01
   6.1485000e-01
   5.0067000e-01
   5.1864000e-01
   5.1529000e-01
   4.6726000e-01
   5.2976000e-01
   4.7111000e-01
   5.0723000e-01
   4.9859000e-01
   5.0651000e-01
   4.8372000e-01
   5.4351000e-01
   5.5719000e-01
   5.3485000e-01
   5.2669000e-01
   4.2832000e-01
   5.2361000e-01
   4.6558000e-01
   4.6744000e-01
   4.9099000e-01
   5.1658000e-01
   5.1313000e-01
   5.1777000e-01
   4.8307000e-01
   4.3179000e-01
   4.8901000e-01
   5.4069000e-01
   5.6646000e-01
   4.9998000e-01
   5.6031000e-01
   4.9366000e-01
   4.4552000e-01
   5.1156000e-01
   4.6672000e-01
   5.1668000e-01
   5.0361000e-01
   5.1188000e-01
   5.6856000e-01
   5.5696000e-01
   5.0975000e-01
   4.6671000e-01
   4.6580000e-01
   5.2859000e-01
   4.6543000e-01
   4.7624000e-01
   5.2079000e-01
   4.8600000e-01
   5.2014000e-01
   4.8978000e-01
   5.2383000e-01
   5.0917000e-01
   5.0146000e-01
   5.4397000e-01
   4.5280000e-01
   5.2756000e-01
   4.9565000e-01
   4.6579000e-01
   4.4846000e-01
   5.5541000e-01
   4.7272000e-01
   4.4206000e-01
   5.4199000e-01
   3.8958000e-01
   4.7413000e-01
   4.5566000e-01
   5.3626000e-01
   4.9417000e-01
   4.9294000e-01
   4.7457000e-01
   4.4904000e-01
   5.5604000e-01
   5.5692000e-01
   5.5690000e-01
   4.9123000e-01
   4.8033000e-01
   4.9652000e-01
   4.9678000e-01
   4.9862000e-01
   4.9314000e-01
   5.2111000e-01
   4.9736000e-01
   4.7871000e-01
   4.6070000e-01
   4.6932000e-01
   4.4632000e-01
   4.5070000e-01
   4.2400000e-01
   5.3783000e-01
   5.2361000e-01
   5.2218000e-01
   5.6036000e-01
   4.7081000e-01
   5.0049000e-01
   5.2763000e-01
   4.6178000e-01
   5.2626000e-01
   5.1801000e-01
   5.2082000e-01
   5.0948000e-01
   5.7580000e-01
   5.0530000e-01
   4.7034000e-01
   5.6259000e-01
   5.0534000e-01
   5.3392000e-01
   4.6865000e-01
   4.8052000e-01
   4.5301000e-01
   5.0437000e-01
   5.1358000e-01
   4.9307000e-01
   4.4297000e-01
   5.4117000e-01
   4.9753000e-01
   4.8701000e-01
   5.0291000e-01
   4.7373000e-01
   4.9439000e-01
   5.3765000e-01
   5.2628000e-01
   5.3173000e-01
   5.2803000e-01
   4.6791000e-01
   4.9715000e-01
   4.8488000e-01
   5.2824000e-01
   4.9246000e-01
   5.2090000e-01
   4.7518000e-01
   5.3572000e-01
   4.3478000e-01
   5.2029000e-01
   4.9856000e-01
   5.4574000e-01
   5.2981000e-01
   4.6766000e-01
   4.7917000e-01
   4.8565000e-01
   5.7173000e-01
   5.0922000e-01
   4.4964000e-01
   4.3717000e-01
   5.5606000e-01
   5.0727000e-01
   5.2447000e-01
   5.5628000e-01
   4.4399000e-01
   4.9461000e-01
   5.4661000e-01
   4.8320000e-01
   4.7881000e-01
   6.0703000e-01
   4.5401000e-01
   4.5657000e-01
   5.0636000e-01
   4.5111000e-01
   4.7071000e-01
   4.7868000e-01
   4.8266000e-01
   4.7332000e-01
   5.6371000e-01
   4.6798000e-01
   3.9746000e-01
   4.8547000e-01
   5.2426000e-01
   5.1907000e-01
   5.0724000e-01
   5.1556000e-01
   4.5509000e-01
   5.4581000e-01
   5.4422000e-01
   5.3718000e-01
   4.6711000e-01
   4.7842000e-01
   4.9823000e-01
   5.3955000e-01
   4.8077000e-01
   5.2794000e-01
   4.8315000e-01
   5.2867000e-01
   4.9754000e-01
   4.9941000e-01
   5.0852000e-01
   5.2191000e-01
   5.2830000e-01
   5.0666000e-01
   4.5777000e-01
   3.9795000e-01
   4.1000000e-01
   4.7766000e-01
   5.2499000e-01
   5.0972000e-01
   5.0215000e-01
   4.8442000e-01
   5.4210000e-01
   5.7440000e-01
   5.0846000e-01
   4.8899000e-01
   4.0786000e-01
   5.1855000e-01
   4.4369000e-01
   4.4678000e-01
   5.0834000e-01
   4.6095000e-01
   5.0685000e-01
   4.9044000e-01
   4.6321000e-01
   4.9739000e-01
   5.3103000e-01
   5.0538000e-01
   3.9973000e-01
   5.1549000e-01
   5.0873000e-01
   4.5012000e-01
   5.7202000e-01
   4.7015000e-01
   4.4399000e-01
   4.8492000e-01
   4.9967000e-01
   4.6038000e-01
   4.8489000e-01
   5.1588000e-01
   4.9959000e-01
   5.7618000e-01
   5.1876000e-01
   4.9228000e-01
   4.7326000e-01
   4.9526000e-01
   5.0295000e-01
   5.2168000e-01
   4.9896000e-01
   5.0613000e-01
   4.8762000e-01
   4.7979000e-01
   5.3720000e-01
   4.7493000e-01
   5.6327000e-01
   5.1275000e-01
   4.8497000e-01
   5.2960000e-01
   5.3580000e-01
   5.1953000e-01
   5.6403000e-01
   5.2369000e-01
   4.9664000e-01
   5.4895000e-01
   5.2281000e-01
   5.1975000e-01
   4.9966000e-01
   4.9345000e-01
   4.9112000e-01
   5.2083000e-01
   5.3219000e-01
   4.8489000e-01
   5.8127000e-01
   5.2728000e-01
   5.3462000e-01
   4.8235000e-01
   5.5752000e-01
   4.8941000e-01
   5.5714000e-01
   4.7834000e-01
   5.5314000e-01
   4.8330000e-01
   4.9475000e-01
   4.4105000e-01
   4.7323000e-01
   4.9310000e-01
   5.3904000e-01
   4.7480000e-01
   4.9523000e-01
   4.3303000e-01
   5.0842000e-01
   4.7640000e-01
   5.0371000e-01
   5.3905000e-01
   5.2684000e-01
   5.7939000e-01
   5.0218000e-01
   5.6343000e-01
   5.1454000e-01
   5.0483000e-01
   4.8991000e-01
   4.8183000e-01
   4.9772000e-01
   5.2862000e-01
   4.5579000e-01
   4.5308000e-01
   5.3594000e-01
   4.7396000e-01
   4.6896000e-01
   5.1177000e-01
   3.9748000e-01
   5.6165000e-01
   4.6515000e-01
   4.6534000e-01
   5.3233000e-01
   4.8391000e-01
   4.8414000e-01
   5.4147000e-01
   5.8361000e-01
   5.0325000e-01
   5.9096000e-01
   4.5270000e-01
   5.4797000e-01
   5.1594000e-01
   4.9020000e-01
   4.5496000e-01
   4.9112000e-01
   4.7382000e-01
   4.4767000e-01
   4.4775000e-01
   5.4324000e-01
   4.9847000e-01
   4.4074000e-01
   5.4731000e-01
   4.4976000e-01
   4.8177000e-01
   5.2692000e-01
   5.2088000e-01
   5.0252000e-01
   4.2369000e-01
   5.3314000e-01
   5.0993000e-01
   5.1385000e-01
   5.1502000e-01
   5.3084000e-01
   5.1436000e-01
   4.4684000e-01
   4.2113000e-01
   5.1208000e-01
   5.6431000e-01
   4.9673000e-01
   4.2847000e-01
   4.1582000e-01
   5.1758000e-01
   4.6939000e-01
   4.8947000e-01
   5.0309000e-01
   5.1354000e-01
   5.3927000e-01
   4.6716000e-01
   4.9220000e-01
   5.0409000e-01
   4.7582000e-01
   4.8963000e-01
   4.7913000e-01
   4.7890000e-01
   4.7444000e-01
   4.4950000e-01
   5.4428000e-01
   5.4381000e-01
   4.9297000e-01
   4.9247000e-01
   4.0337000e-01
   4.2736000e-01
   4.1828000e-01
   4.9495000e-01
   4.7148000e-01
   4.6129000e-01
   4.4300000e-01
   4.7136000e-01
   5.4706000e-01
   5.3415000e-01
   5.1754000e-01
   5.2091000e-01
   4.7309000e-01
   4.8640000e-01
   5.1757000e-01
   5.2005000e-01
   4.9264000e-01
   4.5395000e-01
   5.0684000e-01
   5.0759000e-01
   3.9278000e-01
   5.3453000e-01
   4.8394000e-01
   5.3640000e-01
   5.3154000e-01
   5.4144000e-01
   4.7176000e-01
   4.6055000e-01
   4.5568000e-01
   4.9947000e-01
   4.6132000e-01
   4.7489000e-01
   5.0854000e-01
   5.1959000e-01
   4.8228000e-01
   4.1481000e-01
   5.2024000e-01
   5.0349000e-01
   5.3321000e-01
   4.7834000e-01
   5.0596000e-01
   5.1031000e-01
   5.2552000e-01
   5.3803000e-01
   4.7519000e-01
   4.7196000e-01
   5.0985000e-01
   4.4971000e-01
   5.5871000e-01
   5.3167000e-01
   4.8634000e-01
   4.7070000e-01
   4.7285000e-01
   4.9735000e-01
   5.6908000e-01
   5.0269000e-01
   4.6594000e-01
   4.3257000e-01
   5.8478000e-01
   5.0625000e-01
   4.6850000e-01
   4.6904000e-01
   5.3452000e-01
   4.7200000e-01
   4.8219000e-01
   4.0233000e-01
   4.4028000e-01
   4.5542000e-01
   5.1101000e-01
   4.5961000e-01
   4.9540000e-01
   4.9570000e-01
   5.6889000e-01
   4.7049000e-01
   5.0454000e-01
   4.8936000e-01
   5.1589000e-01
   4.7665000e-01
   5.2726000e-01
   5.5002000e-01
   5.0569000e-01
   5.1644000e-01
   4.9766000e-01
   4.8842000e-01
   5.3479000e-01
   5.2819000e-01
   4.9501000e-01
   5.1829000e-01
   4.7722000e-01
   4.8996000e-01
   4.5610000e-01
   5.0729000e-01
   5.1495000e-01
   4.7248000e-01
   5.4785000e-01
   4.8837000e-01
   4.5904000e-01
   5.3266000e-01
   4.8655000e-01
   5.1758000e-01
   5.1255000e-01
   4.9336000e-01
   4.9747000e-01
   5.5951000e-01
   4.8340000e-01
   5.3363000e-01
   4.6128000e-01
   4.5558000e-01
   5.2433000e-01
   4.9028000e-01
   4.6602000e-01
   5.3325000e-01
   4.8245000e-01
   4.4157000e-01
   4.5404000e-01
   4.5820000e-01
   5.3456000e-01
   4.6141000e-01
   5.3916000e-01
   4.4310000e-01
   4.5396000e-01
   4.9877000e-01
   5.0705000e-01
   4.6529000e-01
   5.1659000e-01
   4.9449000e-01
   5.3094000e-01
   4.5767000e-01
   5.2843000e-01
   5.2026000e-01
   5.0097000e-01
   4.6767000e-01
   4.7646000e-01
   4.9579000e-01
   4.9705000e-01
   4.8830000e-01
   5.3192000e-01
   5.5753000e-01
   4.7294000e-01
   5.0813000e-01
   4.7361000e-01
   4.5218000e-01
   5.2862000e-01
   5.1803000e-01
   5.0664000e-01
   4.6757000e-01
   5.0631000e-01
   4.7851000e-01
   4.7135000e-01
   4.6292000e-01
   5.1692000e-01
   5.1046000e-01
   4.1467000e-01
   4.7644000e-01
   4.7141000e-01
   4.7953000e-01
   5.0605000e-01
   4.7702000e-01
   4.5429000e-01
   5.1686000e-01
   4.8871000e-01
   4.5477000e-01
   4.8116000e-01
   4.6965000e-01
   4.1785000e-01
   4.8269000e-01
   4.8281000e-01
   4.6957000e-01
   5.0632000e-01
   5.2618000e-01
   4.8008000e-01
   5.1113000e-01
   5.0869000e-01
   4.3662000e-01
   4.6352000e-01
   4.9381000e-01
   5.1790000e-01
   4.9348000e-01
   4.8408000e-01
   4.5454000e-01
   6.1514000e-01
   5.3426000e-01
   4.5366000e-01
   5.7703000e-01
   4.4983000e-01
   5.4011000e-01
   4.5960000e-01
   4.6468000e-01
   5.2145000e-01
   5.1355000e-01
   5.0438000e-01
   5.1390000e-01
   5.0965000e-01
   5.1979000e-01
   4.7252000e-01
   4.8161000e-01
   4.5349000e-01
   5.0359000e-01
   5.1278000e-01
   4.6003000e-01
   5.1483000e-01
   4.6538000e-01
   4.3522000e-01
   4.6026000e-01
   5.1066000e-01
   4.7135000e-01
   4.8667000e-01
   5.0814000e-01
   4.9462000e-01
   5.5373000e-01
   5.1560000e-01
   5.1382000e-01
   5.0033000e-01
   5.2921000e-01
   5.2075000e-01
   4.9094000e-01
   5.8126000e-01
   5.0775000e-01
   4.9378000e-01
   4.1098000e-01
   4.8974000e-01
   5.2857000e-01
   5.0805000e-01
   4.9438000e-01
   4.6263000e-01
   4.9855000e-01
   5.0096000e-01
   4.1764000e-01
   5.1118000e-01
   5.1543000e-01
   4.9638000e-01
   4.9355000e-01
   5.5313000e-01
   4.8313000e-01
   5.0837000e-01
   4.9337000e-01
   5.0193000e-01
   4.6099000e-01
   5.4725000e-01
   4.7730000e-01
   5.0427000e-01
   4.7158000e-01
   5.2213000e-01
   4.6139000e-01
   5.5267000e-01
   5.9353000e-01
   5.3257000e-01
   5.4084000e-01
   4.9713000e-01
   4.6726000e-01
   4.6919000e-01
   5.1628000e-01
   4.9717000e-01
   5.5917000e-01
   5.1755000e-01
   5.1223000e-01
   5.2186000e-01
   4.8021000e-01
   5.2401000e-01
   5.3027000e-01
   5.0920000e-01
   5.6920000e-01
   5.4862000e-01
   4.4605000e-01
   4.4369000e-01
   5.7015000e-01
   4.7267000e-01
   4.8013000e-01
   4.9330000e-01
   4.5081000e-01
   4.9641000e-01
   5.2437000e-01
   4.2069000e-01
   5.4129000e-01
   4.3169000e-01
   5.1908000e-01
   5.1840000e-01
   5.2830000e-01
   4.3555000e-01
   5.6067000e-01
   4.8006000e-01
   4.8287000e-01
   5.3167000e-01
   5.0725000e-01
   4.8152000e-01
   5.0254000e-01
   5.1109000e-01
   4.3786000e-01
   5.6945000e-01
   5.0545000e-01
   5.5573000e-01
   5.3878000e-01
   4.9649000e-01
   4.7632000e-01
   5.2685000e-01
   5.3661000e-01
   4.7885000e-01
   5.4404000e-01
   4.4792000e-01
   5.8241000e-01
   5.1190000e-01
   4.7775000e-01
   4.5848000e-01
   4.9229000e-01
   4.4529000e-01
   4.9334000e-01
   4.5392000e-01
   5.5129000e-01
   5.0318000e-01
   4.7552000e-01
   5.1729000e-01
   5.2145000e-01
   5.1972000e-01
   5.3706000e-01
   4.9103000e-01
   5.2405000e-01
   4.6549000e-01
   4.9874000e-01
   4.5586000e-01
   5.1972000e-01
   5.4836000e-01
   4.4674000e-01
   5.4860000e-01
   4.7788000e-01
   4.9949000e-01
   5.8265000e-01
   4.9722000e-01
   4.8821000e-01
   5.1873000e-01
   5.0327000e-01
   5.4794000e-01
   4.8355000e-01
   5.0633000e-01
   4.2790000e-01
   5.5178000e-01
   5.2746000e-01
   4.3148000e-01
   5.3159000e-01
   5.2268000e-01
   4.8074000e-01
   5.1887000e-01
   5.2558000e-01
   5.6493000e-01
   4.8516000e-01
   4.7888000e-01
   4.5659000e-01
   5.6317000e-01
   5.5496000e-01
   5.1673000e-01
   5.1611000e-01
   5.4703000e-01
   4.3831000e-01
   4.7278000e-01
   4.6271000e-01
   5.3950000e-01
   4.7644000e-01
   4.4050000e-01
   5.2983000e-01
   4.7255000e-01
   4.3006000e-01
   5.5792000e-01
   4.7048000e-01
   4.4815000e-01
   4.5849000e-01
   4.8771000e-01
   5.4646000e-01
   5.1305000e-01
   5.3546000e-01
   5.0466000e-01
   4.6082000e-01
   4.6796000e-01
   5.0882000e-01
   5.4559000e-01
   4.9964000e-01
   4.6415000e-01
   4.6500000e-01
   4.1788000e-01
   4.8931000e-01
   5.0242000e-01
   5.1660000e-01
   4.9425000e-01
   5.1207000e-01
   4.5224000e-01
   4.7928000e-01
   5.1192000e-01
   5.4095000e-01
   4.4075000e-01
   5.1884000e-01
   4.5461000e-01
   5.6727000e-01
   4.7583000e-01
   5.1720000e-01
   5.3136000e-01
   4.9772000e-01
   5.1637000e-01
   4.8604000e-01
   4.5663000e-01
   5.3129000e-01
   4.6686000e-01
   4.7604000e-01
   5.5924000e-01
   4.6771000e-01
   5.4545000e-01
   4.6421000e-01
   4.9726000e-01
   4.8342000e-01
   5.5136000e-01
   4.9585000e-01
   4.9254000e-01
   4.8292000e-01
   5.3689000e-01
   4.8559000e-01
   5.3277000e-01
   4.9367000e-01
   5.1496000e-01
   5.2965000e-01
   4.9879000e-01
   5.8746000e-01
   4.1898000e-01
   4.7110000e-01
   5.4490000e-01
   5.3263000e-01
   4.9145000e-01
   4.7256000e-01
   5.6985000e-01
   4.7665000e-01
   4.3871000e-01
   4.5185000e-01
   5.3374000e-01
   4.3341000e-01
   5.3076000e-01
   4.6583000e-01
   4.4653000e-01
   5.0449000e-01
   4.9480000e-01
   5.8411000e-01
   5.0916000e-01
   4.8800000e-01
   5.0248000e-01
   4.1322000e-01
   4.7902000e-01
   4.9622000e-01
   5.4354000e-01
   5.2436000e-01
   5.2966000e-01
   5.0374000e-01
   4.9857000e-01
   5.1907000e-01
   5.3828000e-01
   4.9590000e-01
   5.0199000e-01
   4.8735000e-01
   4.4034000e-01
   5.2123000e-01
   4.7210000e-01
   4.9372000e-01
   5.3443000e-01
   5.2224000e-01
   5.1981000e-01
   5.4469000e-01
   4.8747000e-01
   4.5959000e-01
   4.9748000e-01
   5.6385000e-01
   4.3351000e-01
   5.2527000e-01
   4.4637000e-01
   5.0236000e-01
   5.2386000e-01
   4.7060000e-01
   5.3808000e-01
   4.7118000e-01
   5.2380000e-01
   5.0002000e-01
   4.4339000e-01
   5.4930000e-01
   4.8683000e-01
   4.6201000e-01
   4.2579000e-01
   4.8371000e-01
   5.1788000e-01
   4.9863000e-01
   4.5151000e-01
   4.2229000e-01
   5.3378000e-01
   5.1380000e-01
   4.7478000e-01
   4.0510000e-01
   5.1924000e-01
   4.8115000e-01
   5.2626000e-01
   5.4397000e-01
   4.8172000e-01
   5.1754000e-01
   4.2396000e-01
   5.5723000e-01
   4.3615000e-01
   4.5851000e-01
   5.1460000e-01
   5.4281000e-01
   5.3642000e-01
   4.9974000e-01
   5.1843000e-01
   4.9069000e-01
   4.9647000e-01
   5.1722000e-01
   4.9879000e-01
   5.0310000e-01
   4.9820000e-01
   5.4290000e-01
   4.8055000e-01
   5.1839000e-01
   4.9711000e-01
   4.9030000e-01
   4.8857000e-01
   4.7853000e-01
   4.7845000e-01
   4.6705000e-01
   4.8224000e-01
   4.7250000e-01
   5.5311000e-01
   5.5593000e-01
   4.5580000e-01
   5.7344000e-01
   4.9583000e-01
   5.1260000e-01
   5.2509000e-01
   5.4025000e-01
   5.0122000e-01
   5.0672000e-01
   5.9614000e-01
   5.7781000e-01
   5.6111000e-01
   4.5263000e-01
   4.2064000e-01
   4.4774000e-01
   5.0568000e-01
   4.3431000e-01
   5.0060000e-01
   4.9947000e-01
   5.1126000e-01
   5.0449000e-01
   5.0464000e-01
   4.9552000e-01
   4.6632000e-01
   5.2271000e-01
   5.1169000e-01
   5.4471000e-01
   4.9961000e-01
   4.7842000e-01
   4.9019000e-01
   4.9290000e-01
   5.1054000e-01
   5.5288000e-01
   5.1205000e-01
   5.3903000e-01
   4.8153000e-01
   5.2198000e-01
   4.8967000e-01
   5.4185000e-01
   5.0430000e-01
   5.3184000e-01
   5.7215000e-01
   4.8276000e-01
   5.0078000e-01
   5.6318000e-01
   5.5825000e-01
   4.7576000e-01
   4.5135000e-01
   5.3524000e-01
   5.4035000e-01
   5.0415000e-01
   5.4106000e-01
   5.6373000e-01
   4.8871000e-01
   4.7880000e-01
   4.8039000e-01
   4.9412000e-01
   4.7686000e-01
   4.6617000e-01
   4.4742000e-01
   4.9529000e-01
   5.1327000e-01
   4.6954000e-01
   4.8062000e-01
   5.6790000e-01
   4.4091000e-01
   4.7238000e-01
   5.0143000e-01
   5.6607000e-01
   4.8942000e-01
   5.2051000e-01
   4.3519000e-01
   5.0424000e-01
   4.8076000e-01
   5.0209000e-01
   4.1853000e-01
   5.6154000e-01
   4.7271000e-01
   5.5715000e-01
   4.6673000e-01
   4.6306000e-01
   5.1259000e-01
   4.4693000e-01
   5.4540000e-01
   5.8699000e-01
   5.0785000e-01
   5.2959000e-01
   4.8424000e-01
   4.6771000e-01
   5.1020000e-01
   4.6816000e-01
   4.9829000e-01
   5.3431000e-01
   4.5966000e-01
   5.0572000e-01
   4.5911000e-01
   4.4751000e-01
   5.0853000e-01
   4.9580000e-01
   5.2700000e-01
   4.8555000e-01
   5.3254000e-01
   4.7442000e-01
   5.1995000e-01
   5.1041000e-01
   5.1787000e-01
   5.0358000e-01
   5.1228000e-01
   5.4201000e-01
   4.5476000e-01
   5.4247000e-01
   4.8539000e-01
   4.4597000e-01
   5.1791000e-01
   4.7749000e-01
   5.0288000e-01
   5.0059000e-01
   4.9355000e-01
   5.3161000e-01
   5.6379000e-01
   5.0642000e-01
   5.4924000e-01
   4.8461000e-01
   4.6508000e-01
   4.3942000e-01
   4.8949000e-01
   5.0613000e-01
   5.1865000e-01
   4.8190000e-01
   5.4340000e-01
   4.9818000e-01
   5.1071000e-01
   5.2621000e-01
   4.7933000e-01
   5.5566000e-01
   5.0712000e-01
   5.2507000e-01
   4.5783000e-01
   4.5981000e-01
   4.6567000e-01
   4.8456000e-01
   5.1155000e-01
   4.7236000e-01
   4.9840000e-01
   4.7810000e-01
   4.8779000e-01
   4.7870000e-01
   4.6777000e-01
   4.9500000e-01
   5.1133000e-01
   5.0328000e-01
   4.9971000e-01
   5.3637000e-01
   4.5752000e-01
   4.8159000e-01
   5.2731000e-01
   4.9059000e-01
   4.6035000e-01
   4.9541000e-01
   4.9514000e-01
   4.7971000e-01
   4.6123000e-01
   4.4146000e-01
   4.6459000e-01
   4.8931000e-01
   5.0775000e-01
   4.6533000e-01
   5.1955000e-01
   4.6436000e-01
   4.6471000e-01
   4.6055000e-01
   5.1847000e-01
   4.8565000e-01
   4.7473000e-01
   4.9254000e-01
   4.7133000e-01
   5.2976000e-01
   4.7757000e-01
   5.2010000e-01
   5.9686000e-01
   4.5216000e-01
   5.3935000e-01
   5.1558000e-01
   5.1273000e-01
   5.4097000e-01
   4.3894000e-01
   4.7387000e-01
   5.8884000e-01
   4.9881000e-01
   4.4172000e-01
   5.2548000e-01
   5.1947000e-01
   4.7039000e-01
   5.1696000e-01
   4.7449000e-01
   4.5531000e-01
   5.5937000e-01
   4.2159000e-01
   4.2911000e-01
   4.8645000e-01
   4.7564000e-01
   4.9217000e-01
   4.9733000e-01
   4.6248000e-01
   5.3412000e-01
   5.2520000e-01
   5.5344000e-01
   4.7059000e-01
   5.1088000e-01
   5.1752000e-01
   5.0487000e-01
   5.2493000e-01
   5.1941000e-01
   4.8107000e-01
   5.3730000e-01
   4.9748000e-01
   5.3824000e-01
   4.5784000e-01
   4.2931000e-01
   4.9960000e-01
   5.1172000e-01
   4.6526000e-01
   4.3159000e-01
   4.2373000e-01
   5.4516000e-01
   5.3249000e-01
   4.7823000e-01
   4.9751000e-01
   4.7712000e-01
   5.1719000e-01
   5.1218000e-01
   5.1929000e-01
   5.0286000e-01
   4.5002000e-01
   4.9240000e-01
   4.7311000e-01
   4.7950000e-01
   4.4770000e-01
   4.6393000e-01
   4.5594000e-01
   4.8134000e-01
   4.3384000e-01
   5.0718000e-01
   5.2943000e-01
   5.0461000e-01
   4.9180000e-01
   5.5394000e-01
   5.1719000e-01
   5.1180000e-01
   4.7297000e-01
   4.3682000e-01
   5.3974000e-01
   4.9938000e-01
   5.0824000e-01
   5.1595000e-01
   5.3973000e-01
   5.6050000e-01
   4.7504000e-01
   5.0630000e-01
   5.0662000e-01
   4.7682000e-01
   5.0782000e-01
   5.2877000e-01
   4.8193000e-01
   4.7085000e-01
   4.9602000e-01
   5.4896000e-01
   4.5784000e-01
   5.5079000e-01
   5.1209000e-01
   5.0562000e-01
   4.7396000e-01
   5.1464000e-01
   5.0605000e-01
   4.9762000e-01
   4.8642000e-01
   5.5220000e-01
   5.0803000e-01
   5.3926000e-01
   5.6686000e-01
   4.5996000e-01
   5.4049000e-01
   5.3036000e-01
   4.9899000e-01
   4.7725000e-01
   4.7972000e-01
   5.1259000e-01
   4.8381000e-01
   4.7520000e-01
   4.4655000e-01
   4.7633000e-01
   5.2265000e-01
   5.5458000e-01
   4.8194000e-01
   5.0112000e-01
   4.7439000e-01
   5.0002000e-01
   4.7922000e-01
   5.0135000e-01
   5.3348000e-01
   4.8719000e-01
   4.6316000e-01
   5.2293000e-01
   5.3171000e-01
   3.7580000e-01
   5.3001000e-01
   5.3820000e-01
   4.5351000e-01
   4.5540000e-01
   4.5573000e-01
   4.9466000e-01
   5.4214000e-01
   5.2975000e-01
   4.5781000e-01
   5.6999000e-01
   5.2321000e-01
   5.1822000e-01
   5.2003000e-01
   4.9482000e-01
   4.5033000e-01
   5.5358000e-01
   5.2392000e-01
   4.9839000e-01
   5.2803000e-01
   4.8515000e-01
   4.5756000e-01
   4.8820000e-01
   5.0803000e-01
   5.7579000e-01
   4.9960000e-01
   4.7059000e-01
   4.3480000e-01
   5.2511000e-01
   5.1863000e-01
   4.4973000e-01
   5.0297000e-01
   4.6275000e-01
   4.9860000e-01
   5.1112000e-01
   4.6054000e-01
   5.1442000e-01
   3.6924000e-01
   5.3135000e-01
   4.8931000e-01
   4.1459000e-01
   4.4156000e-01
   4.7996000e-01
   4.6970000e-01
   5.6586000e-01
   5.2617000e-01
   5.5994000e-01
   5.8765000e-01
   4.8443000e-01
   4.7622000e-01
   4.9997000e-01
   4.8619000e-01
   5.3126000e-01
   5.1900000e-01
   4.9233000e-01
   5.5651000e-01
   4.5524000e-01
   4.9469000e-01
   5.3309000e-01
   5.3996000e-01
   5.1351000e-01
   4.4011000e-01
   5.7595000e-01
   5.1347000e-01
   4.9632000e-01
   4.4190000e-01
   5.4477000e-01
   4.9234000e-01
   4.4606000e-01
   5.4773000e-01
   5.8272000e-01
   5.6174000e-01
   5.0806000e-01
   4.5712000e-01
   5.0554000e-01
   4.6771000e-01
   4.8326000e-01
   4.3062000e-01
   5.3237000e-01
   5.0841000e-01
   5.2826000e-01
   5.1710000e-01
   4.8762000e-01
   4.5784000e-01
   4.6761000e-01
   5.5184000e-01
   4.7342000e-01
   4.1373000e-01
   5.3742000e-01
   4.4764000e-01
   4.8227000e-01
   5.3001000e-01
   4.8745000e-01
   4.7933000e-01
   5.9837000e-01
   5.0737000e-01
   5.2924000e-01
   5.1120000e-01
   5.1394000e-01
   5.1472000e-01
   5.3140000e-01
   4.7740000e-01
   4.9399000e-01
   5.2179000e-01
   4.9028000e-01
   4.2598000e-01
   5.1413000e-01
   4.9501000e-01
   4.4352000e-01
   4.5536000e-01
   4.9054000e-01
   4.8405000e-01
   5.1804000e-01
   5.7844000e-01
   5.3071000e-01
   4.5107000e-01
   5.4134000e-01
   4.5459000e-01
   4.5512000e-01
   5.6673000e-01
   5.3328000e-01
   4.5521000e-01
   5.3833000e-01
   5.3292000e-01
   4.9377000e-01
   5.5210000e-01
   4.1221000e-01
   4.9669000e-01
   5.3000000e-01
   4.7478000e-01
   5.0156000e-01
   4.8486000e-01
   4.7103000e-01
   5.1874000e-01
   5.5674000e-01
   5.3483000e-01
   4.8509000e-01
   4.7242000e-01
   5.2543000e-01
   5.2720000e-01
   5.0746000e-01
   5.6710000e-01
   5.8603000e-01
   4.6302000e-01
   4.9575000e-01
   4.7359000e-01
   5.7834000e-01
   5.2965000e-01
   4.9648000e-01
   5.3148000e-01
   5.2011000e-01
   4.5189000e-01
   4.3743000e-01
   5.4161000e-01
   4.9869000e-01
   4.6309000e-01
   5.0859000e-01
   4.7132000e-01
   4.2912000e-01
   4.8421000e-01
   4.5374000e-01
   4.9021000e-01
   5.0420000e-01
   4.7623000e-01
   5.9175000e-01
   4.8023000e-01
   4.9949000e-01
   4.8840000e-01
   5.2386000e-01
   5.1245000e-01
   5.1602000e-01
   5.3115000e-01
   5.3361000e-01
   5.5016000e-01
   5.6248000e-01
   5.1452000e-01
   4.5329000e-01
   5.1776000e-01
   5.7613000e-01
   4.5967000e-01
   4.6470000e-01
   4.9958000e-01
   4.7919000e-01
   4.2739000e-01
   4.6194000e-01
   5.9834000e-01
   5.1009000e-01
   5.3467000e-01
   4.7848000e-01
   5.1079000e-01
   5.0570000e-01
   4.9251000e-01
   5.6401000e-01
   5.0201000e-01
   5.5545000e-01
   5.4108000e-01
   4.9472000e-01
   5.1659000e-01
   4.0663000e-01
   4.5036000e-01
   5.1599000e-01
   5.5788000e-01
   5.5086000e-01
   5.2902000e-01
   5.4347000e-01
   5.2959000e-01
   4.7383000e-01
   5.2312000e-01
   5.2255000e-01
   4.7405000e-01
   5.0687000e-01
   4.9234000e-01
   5.2591000e-01
   4.6429000e-01
   5.6112000e-01
   5.4797000e-01
   5.1138000e-01
   4.9848000e-01
   4.3324000e-01
   4.5771000e-01
   5.0431000e-01
   4.6951000e-01
   4.9478000e-01
   5.0514000e-01
   4.9992000e-01
   5.1540000e-01
   5.0935000e-01
   5.0035000e-01
   4.6957000e-01
   5.0870000e-01
   4.8448000e-01
   5.2497000e-01
   5.3699000e-01
   5.9412000e-01
   5.2974000e-01
   5.2347000e-01
   5.6390000e-01
   4.5426000e-01
   4.8484000e-01
   4.8638000e-01
   5.1799000e-01
   5.1605000e-01
   5.8498000e-01
   5.2441000e-01
   4.7023000e-01
   4.7616000e-01
   5.3009000e-01
   4.8088000e-01
   4.8966000e-01
   4.3831000e-01
   5.0941000e-01
   4.4772000e-01
   4.6684000e-01
   5.0403000e-01
   5.2274000e-01
   5.8561000e-01
   5.4612000e-01
   5.6598000e-01
   4.8303000e-01
   5.7096000e-01
   4.7766000e-01
   5.5015000e-01
   5.3242000e-01
   4.9775000e-01
   4.1572000e-01
   5.0534000e-01
   5.0725000e-01
   4.5203000e-01
   5.3917000e-01
   4.8695000e-01
   4.7102000e-01
   4.4908000e-01
   5.3737000e-01
   4.3054000e-01
   5.5249000e-01
   4.6140000e-01
   4.3280000e-01
   4.8822000e-01
   4.6047000e-01
   5.0821000e-01
   4.6135000e-01
   4.8601000e-01
   4.6303000e-01
   4.6928000e-01
   4.6015000e-01
   5.4039000e-01
   4.7104000e-01
   4.9828000e-01
   5.1907000e-01
   5.1274000e-01
   4.9770000e-01
   5.1926000e-01
   4.6147000e-01
   4.8211000e-01
   4.5240000e-01
   5.3281000e-01
   5.0932000e-01
   4.6955000e-01
   5.7634000e-01
   5.4622000e-01
   5.1878000e-01
   5.2144000e-01
   5.3610000e-01
   5.6108000e-01
   5.2073000e-01
   5.4215000e-01
   4.9218000e-01
   5.2489000e-01
   4.8784000e-01
   4.8537000e-01
   5.6121000e-01
   4.5193000e-01
   5.0552000e-01
   5.6653000e-01
   4.7268000e-01
   5.6926000e-01
   5.4664000e-01
   4.7811000e-01
   4.4735000e-01
   5.1331000e-01
   5.1246000e-01
   5.1907000e-01
   5.2734000e-01
   5.1618000e-01
   5.1311000e-01
   4.9845000e-01
   4.8985000e-01
   5.1296000e-01
   5.1176000e-01
   4.6852000e-01
   4.7867000e-01
   5.2883000e-01
   4.7831000e-01
   4.9338000e-01
   5.0723000e-01
   4.9575000e-01
   4.9621000e-01
   4.2987000e-01
   4.5795000e-01
   4.7235000e-01
   5.1690000e-01
   5.3196000e-01
   4.7500000e-01
   4.9420000e-01
   4.7871000e-01
   4.9071000e-01
   4.8591000e-01
   4.6860000e-01
   5.2302000e-01
   5.2322000e-01
   5.3896000e-01
   4.0978000e-01
   4.8791000e-01
   4.4405000e-01
   5.4098000e-01
   5.7336000e-01
   4.8628000e-01
   4.7125000e-01
   4.8831000e-01
   5.0816000e-01
   4.2466000e-01
   5.1064000e-01
   5.1700000e-01
   4.7202000e-01
   5.2209000e-01
   5.1060000e-01
   4.8693000e-01
   4.9219000e-01
   5.0661000e-01
   4.9063000e-01
   5.0155000e-01
   5.4927000e-01
   5.2669000e-01
   4.8662000e-01
   4.8248000e-01
   5.5062000e-01
   4.3393000e-01
   4.9666000e-01
   4.7595000e-01
   5.1270000e-01
   4.5305000e-01
   4.7083000e-01
   5.0606000e-01
   5.0886000e-01
   5.6034000e-01
   5.1489000e-01
   4.3980000e-01
   4.9746000e-01
   4.9227000e-01
   4.8383000e-01
   4.7378000e-01
   5.4394000e-01
   5.8970000e-01
   4.8492000e-01
   5.0174000e-01
   4.8994000e-01
   5.0839000e-01
   4.4006000e-01
   4.3221000e-01
   5.1688000e-01
   5.1805000e-01
   4.4148000e-01
   4.3174000e-01
   4.9698000e-01
   4.5725000e-01
   5.3622000e-01
   5.4206000e-01
   4.4133000e-01
   4.8133000e-01
   5.4188000e-01
   4.4253000e-01
   4.9533000e-01
   4.6912000e-01
   4.8586000e-01
   5.2941000e-01
   5.3848000e-01
   4.7219000e-01
   3.9496000e-01
   5.4307000e-01
   4.5976000e-01
   5.2184000e-01
   5.8942000e-01
   5.4796000e-01
   5.0364000e-01
   4.9651000e-01
   4.8488000e-01
   5.7387000e-01
   4.3249000e-01
   4.7830000e-01
   3.9488000e-01
   5.3331000e-01
   5.2226000e-01
   5.1610000e-01
   4.9324000e-01
   5.4911000e-01
   4.8574000e-01
   5.2838000e-01
   4.7813000e-01
   5.5948000e-01
   4.5724000e-01
   4.8729000e-01
   4.5765000e-01
   4.7271000e-01
   4.6720000e-01
   5.1109000e-01
   4.7594000e-01
   5.2335000e-01
   5.1462000e-01
   5.6761000e-01
   4.7444000e-01
   5.4900000e-01
   4.5954000e-01
   5.0164000e-01
   5.4133000e-01
   4.6262000e-01
   4.2631000e-01
   4.3257000e-01
   5.8236000e-01
   5.5549000e-01
   4.8719000e-01
   4.7313000e-01
   5.0737000e-01
   5.3872000e-01
   4.8718000e-01
   5.2906000e-01
   5.4052000e-01
   4.7532000e-01
   4.8192000e-01
   4.8278000e-01
   5.5227000e-01
   4.9397000e-01
   5.4283000e-01
   5.4045000e-01
   5.0272000e-01
   5.1484000e-01
   5.4183000e-01
   5.5287000e-01
   5.4327000e-01
   5.1000000e-01
   5.8238000e-01
   5.0877000e-01
   5.2157000e-01
   4.5629000e-01
   4.8196000e-01
   4.5258000e-01
   4.5491000e-01
   4.1950000e-01
   5.0916000e-01
   5.1912000e-01
   5.2670000e-01
   5.0521000e-01
   4.9703000e-01
   4.9467000e-01
   4.9043000e-01
   4.3351000e-01
   5.3631000e-01
   4.5896000e-01
   5.3097000e-01
   4.4458000e-01
   5.2472000e-01
   5.2978000e-01
   5.0051000e-01
   4.0753000e-01
   4.8014000e-01
   4.4420000e-01
   5.4221000e-01
   4.8520000e-01
   4.7485000e-01
   4.8715000e-01
   5.1098000e-01
   4.7613000e-01
   5.4967000e-01
   4.8411000e-01
   5.0376000e-01
   5.0186000e-01
   4.4746000e-01
   5.1645000e-01
   5.5717000e-01
   5.3160000e-01
   4.7871000e-01
   5.1498000e-01
   5.0230000e-01
   4.0092000e-01
   4.4273000e-01
   4.8198000e-01
   5.1470000e-01
   4.8798000e-01
   5.2646000e-01
   4.9893000e-01
   5.3178000e-01
   5.3492000e-01
   4.3189000e-01
   5.3695000e-01
   5.0317000e-01
   5.5115000e-01
   4.7515000e-01
   4.7225000e-01
   5.0047000e-01
   5.4664000e-01
   5.7387000e-01
   4.6908000e-01
   5.3805000e-01
   4.4990000e-01
   4.7397000e-01
   5.1188000e-01
   5.0098000e-01
   4.6992000e-01
   4.3369000e-01
   5.4167000e-01
   5.2485000e-01
   5.2285000e-01
   5.2644000e-01
   4.7954000e-01
   4.5778000e-01
   4.6634000e-01
   5.0634000e-01
   4.6717000e-01
   4.4251000e-01
   5.0378000e-01
   4.4031000e-01
   5.7141000e-01
   5.3147000e-01
   5.7480000e-01
   5.0278000e-01
   5.1441000e-01
   4.8018000e-01
   5.0300000e-01
   4.6130000e-01
   5.6514000e-01
   4.7909000e-01
   4.8245000e-01
   4.4669000e-01
   4.5593000e-01
   4.8957000e-01
   5.2506000e-01
   4.3444000e-01
   4.9972000e-01
   4.2420000e-01
   5.5797000e-01
   4.9698000e-01
   4.8877000e-01
   5.1670000e-01
   4.7311000e-01
   4.5559000e-01
   4.7335000e-01
   5.2452000e-01
   4.9569000e-01
   4.5940000e-01
   5.2702000e-01
   4.8572000e-01
   4.8503000e-01
   5.0579000e-01
   5.0953000e-01
   5.0407000e-01
   5.2431000e-01
   5.1052000e-01
   5.4417000e-01
   4.5614000e-01
   4.9628000e-01
   5.1557000e-01
   4.8795000e-01
   4.9301000e-01
   4.3730000e-01
   4.9596000e-01
   5.0426000e-01
   5.2850000e-01
   4.9056000e-01
   5.3172000e-01
   4.2801000e-01
   5.1036000e-01
   4.7663000e-01
   5.0017000e-01
   5.1151000e-01
   5.0294000e-01
   4.9959000e-01
   5.4423000e-01
   4.6587000e-01
   4.9963000e-01
   4.9082000e-01
   4.5043000e-01
   5.5034000e-01
   5.4404000e-01
   4.7131000e-01
   5.6527000e-01
   5.7553000e-01
   5.2401000e-01
   5.2092000e-01
   4.8793000e-01
   5.1101000e-01
   5.1540000e-01
   4.8688000e-01
   4.6249000e-01
   4.7210000e-01
   4.5888000e-01
   4.6014000e-01
   5.6879000e-01
   5.0377000e-01
   5.2863000e-01
   4.9346000e-01
   4.8293000e-01
   4.8527000e-01
   5.0074000e-01
   5.6490000e-01
   5.1590000e-01
   5.1955000e-01
   5.0439000e-01
   5.0911000e-01
   4.7225000e-01
   5.7199000e-01
   4.7798000e-01
   5.5559000e-01
   4.9065000e-01
   5.2632000e-01
   4.8069000e-01
   5.0888000e-01
   4.8680000e-01
   4.8473000e-01
   5.5670000e-01
   4.8802000e-01
   4.7061000e-01
   4.7261000e-01
   4.1552000e-01
   5.2478000e-01
   5.4505000e-01
   5.4260000e-01
   5.9745000e-01
   4.8652000e-01
   4.4838000e-01
   4.9826000e-01
   5.4146000e-01
   5.2233000e-01
   4.7553000e-01
   4.9982000e-01
   5.2830000e-01
   4.5771000e-01
   4.4939000e-01
   4.9783000e-01
   5.1168000e-01
   4.8728000e-01
   5.5008000e-01
   5.3748000e-01
   4.7952000e-01
   5.1007000e-01
   5.0845000e-01
   5.2413000e-01
   4.6381000e-01
   4.5553000e-01
   5.4484000e-01
   4.8706000e-01
   5.9717000e-01
   4.9053000e-01
   5.2760000e-01
   4.9690000e-01
   5.5361000e-01
   5.2814000e-01
   5.5158000e-01
   4.8086000e-01
   4.9745000e-01
   4.6171000e-01
   4.5355000e-01
   5.3915000e-01
   4.5985000e-01
   5.0504000e-01
   5.0155000e-01
   5.0201000e-01
   5.3288000e-01
   5.2333000e-01
   4.9297000e-01
   4.3287000e-01
   4.9514000e-01
   5.0067000e-01
   5.1378000e-01
   4.7833000e-01
   5.2806000e-01
   4.9223000e-01
   4.8617000e-01
   4.5934000e-01
   4.2039000e-01
   5.3145000e-01
   5.3126000e-01
   4.6576000e-01
   4.5443000e-01
   4.7788000e-01
   4.6220000e-01
   5.0021000e-01
   4.8488000e-01
   5.8790000e-01
   4.9149000e-01
   5.0301000e-01
   4.9345000e-01
   4.8432000e-01
   4.2834000e-01
   5.1386000e-01
   5.4561000e-01
   4.3357000e-01
   5.2992000e-01
   5.0441000e-01
   4.6482000e-01
   5.2791000e-01
   4.9100000e-01
   4.7451000e-01
   4.1553000e-01
   4.8164000e-01
   4.4602000e-01
   4.5407000e-01
   4.4340000e-01
   4.9362000e-01
   4.9483000e-01
   5.2614000e-01
   5.1024000e-01
   4.5681000e-01
   5.6507000e-01
   5.3910000e-01
   5.0291000e-01
   4.8107000e-01
   5.0498000e-01
   5.2213000e-01
   5.0045000e-01
   4.5232000e-01
   5.5717000e-01
   5.6300000e-01
   4.7554000e-01
   4.4411000e-01
   5.1349000e-01
   4.1863000e-01
   4.2687000e-01
   5.0463000e-01
   5.0249000e-01
   4.8092000e-01
   4.4041000e-01
   4.8073000e-01
   4.7746000e-01
   4.9232000e-01
   4.2627000e-01
   5.3221000e-01
   4.8441000e-01
   5.8914000e-01
   4.6730000e-01
   5.4082000e-01
   4.5723000e-01
   5.3400000e-01
   5.4655000e-01
   5.2839000e-01
   4.5972000e-01
   4.6385000e-01
   5.6046000e-01
   4.5648000e-01
   4.6687000e-01
   5.5699000e-01
   5.1104000e-01
   5.1631000e-01
   4.9125000e-01
   5.0623000e-01
   4.8301000e-01
   4.7959000e-01
   4.8052000e-01
   4.3549000e-01
   4.3554000e-01
   5.1309000e-01
   5.0125000e-01
   5.0853000e-01
   5.1694000e-01
   5.2304000e-01
   5.3223000e-01
   4.7001000e-01
   4.0974000e-01
   5.3161000e-01
   5.2996000e-01
   4.3086000e-01
   5.2701000e-01
   4.5089000e-01
   4.6404000e-01
   4.5307000e-01
   4.3966000e-01
   4.7630000e-01
   4.9239000e-01
   4.7504000e-01
   4.9858000e-01
   5.1155000e-01
   4.2156000e-01
   5.5067000e-01
   5.3261000e-01
   4.4596000e-01
   4.5851000e-01
   5.2358000e-01
   4.2695000e-01
   4.4959000e-01
   4.3709000e-01
   5.3731000e-01
   4.7895000e-01
   5.2961000e-01
   5.5786000e-01
   5.0331000e-01
   5.1410000e-01
   5.3815000e-01
   4.5603000e-01
   5.2334000e-01
   4.9184000e-01
   5.3440000e-01
   5.3794000e-01
   5.7415000e-01
   4.7667000e-01
   5.9217000e-01
   4.9196000e-01
   5.1983000e-01
   4.4563000e-01
   4.9216000e-01
   5.2674000e-01
   4.8685000e-01
   4.9180000e-01
   4.7283000e-01
   5.0663000e-01
   4.9797000e-01
   5.2954000e-01
   4.4600000e-01
   5.0037000e-01
   5.7059000e-01
   4.7828000e-01
   4.7842000e-01
   5.3279000e-01
   4.4200000e-01
   5.4925000e-01
   4.7960000e-01
   5.0848000e-01
   5.0271000e-01
   4.5682000e-01
   4.8772000e-01
   5.1803000e-01
   4.9814000e-01
   5.5913000e-01
   5.4442000e-01
   4.8136000e-01
   5.4413000e-01
   5.1015000e-01
   5.1527000e-01
   4.4320000e-01
   5.1337000e-01
   4.7594000e-01
   5.2149000e-01
   4.5777000e-01
   4.7771000e-01
   4.8902000e-01
   5.3359000e-01
   4.9149000e-01
   4.9355000e-01
   5.4078000e-01
   4.9092000e-01
   4.7473000e-01
   5.2560000e-01
   4.9071000e-01
   4.9973000e-01
   4.9284000e-01
   4.8884000e-01
   5.0446000e-01
   4.5876000e-01
   5.4409000e-01
   5.2473000e-01
   5.3205000e-01
   4.9363000e-01
   4.8407000e-01
   5.0724000e-01
   4.8290000e-01
   4.8048000e-01
   5.0355000e-01
   4.3132000e-01
   5.5825000e-01
   5.0650000e-01
   5.4411000e-01
   4.4987000e-01
   5.0643000e-01
   5.6064000e-01
   5.1159000e-01
   5.1363000e-01
   5.1736000e-01
   4.2995000e-01
   4.8415000e-01
   4.2351000e-01
   4.9995000e-01
   4.8477000e-01
   4.8855000e-01
   4.3010000e-01
   4.9903000e-01
   5.0332000e-01
   5.9481000e-01
   4.7312000e-01
   4.6942000e-01
   4.8777000e-01
   4.7705000e-01
   4.4993000e-01
   4.4227000e-01
   5.5652000e-01
   4.4785000e-01
   4.3445000e-01
   4.4348000e-01
   4.4192000e-01
   4.7805000e-01
   5.3507000e-01
   5.0268000e-01
   4.9915000e-01
   5.0949000e-01
   5.2185000e-01
   4.8626000e-01
   4.3540000e-01
   5.2124000e-01
   4.2324000e-01
   5.8304000e-01
   4.5754000e-01
   4.8493000e-01
   4.5091000e-01
   5.0681000e-01
   5.0744000e-01
   4.9152000e-01
   4.6522000e-01
   4.6022000e-01
   5.2340000e-01
   5.8030000e-01
   4.9984000e-01
   4.6233000e-01
   5.2611000e-01
   5.1048000e-01
   5.0592000e-01
   5.3350000e-01
   4.8220000e-01
   5.3049000e-01
   4.9202000e-01
   5.1538000e-01
   4.6540000e-01
   4.9843000e-01
   5.2257000e-01
   4.9477000e-01
   5.4051000e-01
   4.8037000e-01
   5.6093000e-01
   5.0878000e-01
   4.5873000e-01
   4.7558000e-01
   4.5041000e-01
   4.1472000e-01
   4.8285000e-01
   4.9489000e-01
   5.2040000e-01
   4.7721000e-01
   5.1699000e-01
   4.6547000e-01
   5.2501000e-01
   4.8598000e-01
   4.4439000e-01
   5.4903000e-01
   4.6842000e-01
   4.7272000e-01
   4.7380000e-01
   4.8410000e-01
   5.4516000e-01
   4.7245000e-01
   4.8115000e-01
   4.5401000e-01
   5.3334000e-01
   4.5799000e-01
   4.8147000e-01
   4.8205000e-01
   5.2643000e-01
   5.1504000e-01
   5.7185000e-01
   5.5901000e-01
   5.2213000e-01
   4.9188000e-01
   5.6143000e-01
   5.2552000e-01
   4.9980000e-01
   4.9492000e-01
   4.2828000e-01
   4.4725000e-01
   5.3399000e-01
   4.6247000e-01
   5.1358000e-01
   5.6516000e-01
   5.1087000e-01
   4.8941000e-01
   5.0173000e-01
   5.0795000e-01
   4.8646000e-01
   5.2960000e-01
   5.0868000e-01
   4.6491000e-01
   4.6705000e-01
   5.0176000e-01
   4.8196000e-01
   5.0749000e-01
   5.3563000e-01
   5.2051000e-01
   5.0911000e-01
   5.8462000e-01
   4.7673000e-01
   5.0576000e-01
   4.7953000e-01
   4.9320000e-01
   5.2074000e-01
   5.6798000e-01
   4.9853000e-01
   5.3127000e-01
   4.8481000e-01
   4.8685000e-01
   5.2969000e-01
   4.8103000e-01
   4.9328000e-01
   5.1992000e-01
   5.1744000e-01
   4.8530000e-01
   4.8147000e-01
   5.0222000e-01
   4.6328000e-01
   4.6633000e-01
   5.9572000e-01
   4.5825000e-01
   4.3507000e-01
   5.2885000e-01
   4.8420000e-01
   4.6800000e-01
   4.6784000e-01
   5.7307000e-01
   4.7723000e-01
   4.8643000e-01
   5.5546000e-01
   4.7156000e-01
   5.4941000e-01
   5.4705000e-01
   5.4634000e-01
   4.8368000e-01
   4.8041000e-01
   5.1211000e-01
   5.0969000e-01
   5.2322000e-01
   5.4287000e-01
   4.8589000e-01
   5.4842000e-01
   4.7312000e-01
   4.8999000e-01
   5.4332000e-01
   5.0322000e-01
   5.1743000e-01
   4.3756000e-01
   5.3285000e-01
   5.1144000e-01
   5.2008000e-01
   4.5753000e-01
   4.4915000e-01
   4.6406000e-01
   4.8147000e-01
   4.9586000e-01
   5.4303000e-01
   5.3056000e-01
   4.7736000e-01
   4.7091000e-01
   5.0812000e-01
   5.2485000e-01
   5.0870000e-01
   4.6535000e-01
   5.3323000e-01
   5.0312000e-01
   5.0692000e-01
   4.8528000e-01
   4.8617000e-01
   5.6037000e-01
   4.3132000e-01
   4.8670000e-01
   4.9137000e-01
   5.1548000e-01
   5.2669000e-01
   4.7438000e-01
   4.9796000e-01
   4.7657000e-01
   5.5488000e-01
   4.9825000e-01
   4.7521000e-01
   5.3446000e-01
   4.6459000e-01
   5.0307000e-01
   5.8467000e-01
   5.1288000e-01
   5.1336000e-01
   5.2110000e-01
   4.8461000e-01
   5.1047000e-01
   4.7113000e-01
   5.2659000e-01
   4.7753000e-01
   5.1289000e-01
   4.7497000e-01
   5.3106000e-01
   5.2248000e-01
   4.9766000e-01
   5.4146000e-01
   4.8133000e-01
   5.3043000e-01
   4.9297000e-01
   5.3741000e-01
   4.9203000e-01
   4.7311000e-01
   5.1169000e-01
   4.6798000e-01
   4.7072000e-01
   5.1946000e-01
   5.3635000e-01
   5.2528000e-01
   5.6573000e-01
   5.6618000e-01
   5.6134000e-01
   5.1660000e-01
   4.4498000e-01
   4.8986000e-01
   5.0769000e-01
   5.2067000e-01
   4.5623000e-01
   5.3270000e-01
   4.8556000e-01
   5.1846000e-01
   5.3100000e-01
   5.3305000e-01
   5.1078000e-01
   4.8506000e-01
   5.3168000e-01
   4.7610000e-01
   5.1086000e-01
   5.2499000e-01
   5.2523000e-01
   4.8631000e-01
   5.5307000e-01
   5.0150000e-01
   4.9548000e-01
   4.9777000e-01
   5.8989000e-01
   4.9265000e-01
   5.1228000e-01
   4.8192000e-01
   5.2048000e-01
   4.5152000e-01
   5.2801000e-01
   4.7311000e-01
   4.1177000e-01
   4.8634000e-01
   5.4575000e-01
   4.3710000e-01
   5.2324000e-01
   5.8740000e-01
   5.3390000e-01
   5.1576000e-01
   5.1063000e-01
   4.5752000e-01
   5.0743000e-01
   4.9238000e-01
   5.3282000e-01
   5.2196000e-01
   4.3052000e-01
   4.7649000e-01
   5.2847000e-01
   5.2721000e-01
   5.2006000e-01
   5.6940000e-01
   4.3968000e-01
   5.2280000e-01
   4.1604000e-01
   5.4356000e-01
   4.7382000e-01
   5.3366000e-01
   5.3105000e-01
   4.8471000e-01
   5.3602000e-01
   4.8591000e-01
   5.7630000e-01
   4.7385000e-01
   5.5936000e-01
   4.8873000e-01
   4.8453000e-01
   5.2243000e-01
   4.9711000e-01
   5.1172000e-01
   5.2532000e-01
   5.2367000e-01
   4.5946000e-01
   5.0140000e-01
   5.6598000e-01
   4.8610000e-01
   4.8704000e-01
   4.7511000e-01
   4.6387000e-01
   5.0913000e-01
   4.7888000e-01
   4.8729000e-01
   5.1606000e-01
   4.4714000e-01
   4.8240000e-01
   5.1631000e-01
   5.0866000e-01
   5.4309000e-01
   5.4137000e-01
   5.6914000e-01
   5.1256000e-01
   5.6657000e-01
   5.3300000e-01
   4.5842000e-01
   5.1367000e-01
   4.7695000e-01
   5.5278000e-01
   5.3646000e-01
   5.2047000e-01
   5.0916000e-01
   4.9013000e-01
   4.7052000e-01
   5.4963000e-01
   4.8649000e-01
   4.7140000e-01
   5.0380000e-01
   4.9472000e-01
   5.3329000e-01
   4.5394000e-01
   4.9163000e-01
   5.3754000e-01
   5.2245000e-01
   4.8016000e-01
   5.0157000e-01
   4.2630000e-01
   4.8107000e-01
   4.7450000e-01
   5.5862000e-01
   5.0042000e-01
   4.4792000e-01
   5.4021000e-01
   5.1500000e-01
   5.2138000e-01
   5.4838000e-01
   5.2139000e-01
   5.3031000e-01
   4.8754000e-01
   5.2788000e-01
   4.7130000e-01
   4.8083000e-01
   5.2063000e-01
   4.8993000e-01
   5.5331000e-01
   5.6035000e-01
   4.4174000e-01
   5.3309000e-01
   4.9821000e-01
   4.5840000e-01
   4.9148000e-01
   5.2333000e-01
   5.2350000e-01
   5.0910000e-01
   5.2140000e-01
   5.1617000e-01
   4.9652000e-01
   4.7910000e-01
   5.0168000e-01
   5.1984000e-01
   4.5466000e-01
   5.2673000e-01
   5.3706000e-01
   5.3389000e-01
   5.0492000e-01
   4.9157000e-01
   4.9734000e-01
   5.3675000e-01
   5.2247000e-01
   4.8222000e-01
   4.7778000e-01
   5.3971000e-01
   4.4653000e-01
   5.0521000e-01
   5.1774000e-01
   4.9628000e-01
   4.4707000e-01
   4.5339000e-01
   5.2997000e-01
   4.7174000e-01
   5.1037000e-01
   4.9852000e-01
   4.7822000e-01
   5.2383000e-01
   4.8694000e-01
   5.0094000e-01
   5.5954000e-01
   4.4056000e-01
   5.1954000e-01
   5.2567000e-01
   4.5557000e-01
   5.1447000e-01
   5.6647000e-01
   4.8852000e-01
   5.8318000e-01
   4.3739000e-01
   5.3452000e-01
   4.7347000e-01
   4.5603000e-01
   5.0829000e-01
   4.5698000e-01
   5.5001000e-01
   4.6138000e-01
   5.2375000e-01
   4.9910000e-01
   5.6002000e-01
   4.9830000e-01
   4.8691000e-01
   5.0793000e-01
   4.6667000e-01
   5.2817000e-01
   5.1596000e-01
   4.9800000e-01
   5.8899000e-01
   4.4375000e-01
   5.2122000e-01
   4.9541000e-01
   5.2105000e-01
   4.5070000e-01
   5.3639000e-01
   5.3752000e-01
   5.4892000e-01
   5.4776000e-01
   5.4996000e-01
   4.5806000e-01
   4.9137000e-01
   4.8021000e-01
   5.0976000e-01
   5.0520000e-01
   5.0195000e-01
   5.6400000e-01
   5.1511000e-01
   4.7338000e-01
   5.2460000e-01
   4.9662000e-01
   4.6650000e-01
   4.7791000e-01
   5.4285000e-01
   5.3503000e-01
   4.7947000e-01
   5.5299000e-01
   5.1487000e-01
   5.1397000e-01
   5.4387000e-01
   4.9659000e-01
   5.4463000e-01
   4.3433000e-01
   4.7633000e-01
   5.4843000e-01
   4.4398000e-01
   4.9683000e-01
   4.8484000e-01
   5.0865000e-01
   4.6459000e-01
   5.0441000e-01
   5.1869000e-01
   4.4936000e-01
   5.3559000e-01
   5.2407000e-01
   4.8371000e-01
   4.5757000e-01
   5.4600000e-01
   4.6822000e-01
   5.2677000e-01
   5.0813000e-01
   5.3108000e-01
   5.6952000e-01
   5.1205000e-01
   5.4487000e-01
   4.7911000e-01
   4.6053000e-01
   5.1207000e-01
   4.9149000e-01
   5.3405000e-01
   4.4159000e-01
   4.8665000e-01
   5.0024000e-01
   4.5354000e-01
   5.2463000e-01
   5.5720000e-01
   4.8281000e-01
   4.8951000e-01
   4.3452000e-01
   5.2082000e-01
   5.2328000e-01
   5.3192000e-01
   5.0187000e-01
   5.6075000e-01
   5.6216000e-01
   4.6914000e-01
   5.5476000e-01
   5.5154000e-01
   5.3434000e-01
   4.8891000e-01
   4.8961000e-01
   5.3240000e-01
   4.6000000e-01
   4.3932000e-01
   5.3115000e-01
   5.0988000e-01
   5.7442000e-01
   5.5522000e-01
   5.2148000e-01
   5.5571000e-01
   5.3448000e-01
   5.2869000e-01
   4.8980000e-01
   4.7587000e-01
   4.4962000e-01
   5.0750000e-01
   5.0568000e-01
   5.4523000e-01
   5.2848000e-01
   5.4348000e-01
   4.9421000e-01
   3.9872000e-01
   4.4416000e-01
   4.4020000e-01
   5.0279000e-01
   5.5040000e-01
   4.7242000e-01
   4.8799000e-01
   5.3479000e-01
   5.7640000e-01
   4.9556000e-01
   4.5230000e-01
   4.8963000e-01
   5.1368000e-01
   4.3907000e-01
   4.9867000e-01
   4.6644000e-01
   5.1936000e-01
   4.5446000e-01
   5.0027000e-01
   4.4768000e-01
   5.0440000e-01
   5.1243000e-01
   5.2539000e-01
   5.4456000e-01
   4.8123000e-01
   4.6809000e-01
   4.5399000e-01
   5.8139000e-01
   4.7728000e-01
   4.4029000e-01
   5.3393000e-01
   5.8864000e-01
   5.1622000e-01
   4.9095000e-01
   5.0691000e-01
   5.0702000e-01
   4.6080000e-01
   5.0680000e-01
   4.8497000e-01
   4.9518000e-01
   4.8421000e-01
   5.4157000e-01
   5.0408000e-01
   4.6431000e-01
   4.8769000e-01
   4.6118000e-01
   4.9551000e-01
   5.2884000e-01
   4.2846000e-01
   4.8686000e-01
   5.5500000e-01
   5.5463000e-01
   5.6027000e-01
   5.4845000e-01
   4.4010000e-01
   4.9954000e-01
   5.0292000e-01
   5.1629000e-01
   5.1803000e-01
   5.0009000e-01
   5.1316000e-01
   5.1045000e-01
   4.3800000e-01
   5.3682000e-01
   4.8460000e-01
   5.3532000e-01
   5.3426000e-01
   4.5173000e-01
   4.7009000e-01
   4.9904000e-01
   5.3946000e-01
   4.5558000e-01
   5.3895000e-01
   5.4020000e-01
   5.3118000e-01
   4.5111000e-01
   4.8010000e-01
   4.2564000e-01
   4.8504000e-01
   5.5337000e-01
   4.9843000e-01
   4.7015000e-01
   4.5973000e-01
   4.5944000e-01
   5.0912000e-01
   4.4486000e-01
   4.5023000e-01
   5.2690000e-01
   4.5450000e-01
   5.3255000e-01
   5.7527000e-01
   4.9912000e-01
   5.0299000e-01
   5.4198000e-01
   5.1837000e-01
   3.9528000e-01
   5.1005000e-01
   4.9238000e-01
   4.8706000e-01
   4.8758000e-01
   5.0303000e-01
   5.5203000e-01
   4.8184000e-01
   4.8342000e-01
   5.3495000e-01
   5.5633000e-01
   5.1434000e-01
   5.4159000e-01
   4.8955000e-01
   4.9561000e-01
   5.4698000e-01
   4.9684000e-01
   4.2644000e-01
   5.5189000e-01
   4.8312000e-01
   4.7369000e-01
   5.0295000e-01
   5.0176000e-01
   4.9314000e-01
   5.1539000e-01
   4.6331000e-01
   4.7019000e-01
   5.1564000e-01
   5.0034000e-01
   5.3327000e-01
   5.5316000e-01
   4.4993000e-01
   4.6557000e-01
   5.4319000e-01
   4.9447000e-01
   5.0641000e-01
   5.1519000e-01
   5.8691000e-01
   4.8433000e-01
   5.2530000e-01
   4.5865000e-01
   4.5520000e-01
   4.9977000e-01
   4.4140000e-01
   4.8667000e-01
   4.9035000e-01
   4.7763000e-01
   5.3308000e-01
   5.6747000e-01
   4.7413000e-01
   4.7774000e-01
   5.1011000e-01
   4.9261000e-01
   4.6080000e-01
   5.0334000e-01
   4.7151000e-01
   4.9678000e-01
   4.4051000e-01
   5.1234000e-01
   4.6572000e-01
   4.5289000e-01
   4.5532000e-01
   5.0101000e-01
   4.7302000e-01
   5.8839000e-01
   5.1515000e-01
   4.6969000e-01
   5.3172000e-01
   4.8871000e-01
   4.5208000e-01
   5.0283000e-01
   5.4222000e-01
   5.2986000e-01
   4.6959000e-01
   4.9663000e-01
   5.0425000e-01
   5.2891000e-01
   4.1451000e-01
   5.5047000e-01
   5.1989000e-01
   4.6990000e-01
   5.8243000e-01
   5.5013000e-01
   4.7249000e-01
   4.7425000e-01
   5.8142000e-01
   5.0548000e-01
   4.5623000e-01
   4.5097000e-01
   5.1942000e-01
   5.1496000e-01
   4.9875000e-01
   5.4730000e-01
   4.9594000e-01
   4.1800000e-01
   5.0744000e-01
   5.1532000e-01
   5.0266000e-01
   4.9989000e-01
   5.1033000e-01
   5.2409000e-01
   4.8350000e-01
   5.0636000e-01
   5.2758000e-01
   4.7061000e-01
   5.3815000e-01
   5.2575000e-01
   4.6909000e-01
   4.2781000e-01
   4.8068000e-01
   5.4986000e-01
   5.2173000e-01
   4.8104000e-01
   4.7828000e-01
   4.9623000e-01
   5.6046000e-01
   4.8415000e-01
   4.9812000e-01
   5.2466000e-01
   5.3359000e-01
   4.3563000e-01
   5.0055000e-01
   5.1061000e-01
   4.6099000e-01
   5.4073000e-01
   4.7265000e-01
   4.7531000e-01
   5.3123000e-01
   5.0463000e-01
   4.9985000e-01
   4.8406000e-01
   4.5677000e-01
   5.1137000e-01
   5.5381000e-01
   4.7423000e-01
   5.3088000e-01
   5.2241000e-01
   4.7907000e-01
   5.2619000e-01
   6.0989000e-01
   4.9646000e-01
   5.5485000e-01
   5.7387000e-01
   5.7882000e-01
   4.6065000e-01
   4.8381000e-01
   4.8154000e-01
   4.7798000e-01
   4.5943000e-01
   4.3079000e-01
   5.3480000e-01
   5.3407000e-01
   5.1909000e-01
   5.0160000e-01
   4.6555000e-01
   5.2509000e-01
   5.3634000e-01
   5.0028000e-01
   5.0053000e-01
   4.7166000e-01
   3.8064000e-01
   5.8484000e-01
   4.9158000e-01
   5.6172000e-01
   4.0504000e-01
   4.5676000e-01
   4.4111000e-01
   4.3446000e-01
   4.7976000e-01
   4.5059000e-01
   5.5416000e-01
   5.3810000e-01
   4.8067000e-01
   5.1037000e-01
   5.0707000e-01
   5.0194000e-01
   5.4303000e-01
   4.5032000e-01
   4.6860000e-01
   4.7493000e-01
   5.6611000e-01
   4.7949000e-01
   5.6609000e-01
   5.5417000e-01
   4.7366000e-01
   4.9750000e-01
   5.0292000e-01
   5.8357000e-01
   5.0187000e-01
   5.3692000e-01
   5.7687000e-01
   5.0701000e-01
   5.4127000e-01
   5.3382000e-01
   4.8730000e-01
   5.2670000e-01
   5.3999000e-01
   4.5467000e-01
   4.3396000e-01
   4.9856000e-01
   5.4682000e-01
   5.0985000e-01
   4.6402000e-01
   4.7665000e-01
   4.8477000e-01
   4.9312000e-01
   5.1627000e-01
   5.1985000e-01
   5.4854000e-01
   5.0394000e-01
   5.1882000e-01
   4.7298000e-01
   5.3031000e-01
   4.8180000e-01
   4.6381000e-01
   4.4934000e-01
   5.0212000e-01
   4.6257000e-01
   4.4265000e-01
   4.9892000e-01
   5.4892000e-01
   5.2019000e-01
   5.1389000e-01
   5.0659000e-01
   4.8286000e-01
   5.2060000e-01
   5.0022000e-01
   4.2226000e-01
   4.9771000e-01
   5.3383000e-01
   5.0776000e-01
   5.2705000e-01
   4.5514000e-01
   5.4936000e-01
   5.2055000e-01
   5.3488000e-01
   5.7248000e-01
   4.7863000e-01
   4.6267000e-01
   4.8184000e-01
   4.5847000e-01
   4.9753000e-01
   5.3040000e-01
   4.8487000e-01
   5.6489000e-01
   5.4918000e-01
   4.9453000e-01
   5.2819000e-01
   4.5722000e-01
   4.9534000e-01
   5.0743000e-01
   4.9414000e-01
   4.9782000e-01
   5.6669000e-01
   4.4870000e-01
   5.4454000e-01
   5.3350000e-01
   4.9733000e-01
   4.8719000e-01
   5.0707000e-01
   5.0498000e-01
   5.2932000e-01
   4.9597000e-01
   4.8247000e-01
   5.1938000e-01
   5.4849000e-01
   5.5301000e-01
   4.4642000e-01
   4.5916000e-01
   5.4083000e-01
   4.4940000e-01
   4.6410000e-01
   5.5228000e-01
   4.9510000e-01
   4.7149000e-01
   4.4329000e-01
   5.4190000e-01
   5.1268000e-01
   5.1474000e-01
   4.1315000e-01
   4.9955000e-01
   5.1048000e-01
   4.4640000e-01
   5.1821000e-01
   5.0049000e-01
   5.0893000e-01
   4.8988000e-01
   5.7832000e-01
   5.0340000e-01
   5.1927000e-01
   4.6690000e-01
   5.1218000e-01
   5.2714000e-01
   4.9040000e-01
   4.9805000e-01
   5.0808000e-01
   5.2721000e-01
   5.1111000e-01
   4.9963000e-01
   5.0466000e-01
   4.8852000e-01
   4.6259000e-01
   4.9109000e-01
   4.9065000e-01
   5.0036000e-01
   5.4154000e-01
   5.1005000e-01
   5.1180000e-01
   5.8287000e-01
   5.3802000e-01
   4.9885000e-01
   5.3855000e-01
   5.3862000e-01
   4.9262000e-01
   5.0675000e-01
   5.0701000e-01
   4.9138000e-01
   4.4260000e-01
   4.8489000e-01
   5.0867000e-01
   4.5230000e-01
   4.4133000e-01
   5.0703000e-01
   4.8903000e-01
   5.4185000e-01
   5.2728000e-01
   5.5704000e-01
   4.9659000e-01
   4.5527000e-01
   5.1596000e-01
   4.9170000e-01
   4.6736000e-01
   4.3702000e-01
   5.1637000e-01
   4.4805000e-01
   4.5801000e-01
   5.3492000e-01
   4.8670000e-01
   5.3368000e-01
   4.5139000e-01
   4.8366000e-01
   5.7728000e-01
   5.3085000e-01
   4.8267000e-01
   5.2169000e-01
   4.9827000e-01
   5.4421000e-01
   4.4403000e-01
   5.2402000e-01
   4.8277000e-01
   5.0475000e-01
   5.1654000e-01
   5.5903000e-01
   5.0795000e-01
   4.2991000e-01
   4.7768000e-01
   4.9901000e-01
   5.3680000e-01
   5.0996000e-01
   4.6467000e-01
   5.5484000e-01
   5.1294000e-01
   5.4954000e-01
   4.9831000e-01
   4.6720000e-01
   5.4871000e-01
   5.3412000e-01
   5.4322000e-01
   5.0712000e-01
   4.8517000e-01
   5.4556000e-01
   4.8208000e-01
   4.9010000e-01
   4.4508000e-01
   4.4976000e-01
   4.9497000e-01
   5.0236000e-01
   5.0937000e-01
   5.0269000e-01
   5.1902000e-01
   4.5718000e-01
   4.6869000e-01
   4.7428000e-01
   5.1173000e-01
   4.9918000e-01
   4.6683000e-01
   5.1099000e-01
   5.2995000e-01
   5.7784000e-01
   5.3071000e-01
   4.9196000e-01
   5.0783000e-01
   4.7423000e-01
   5.7330000e-01
   4.8862000e-01
   4.9683000e-01
   4.6125000e-01
   4.5730000e-01
   4.4457000e-01
   4.8713000e-01
   4.5501000e-01
   5.4592000e-01
   5.0367000e-01
   5.0867000e-01
   5.1764000e-01
   4.7163000e-01
   4.8111000e-01
   5.0390000e-01
   4.8346000e-01
   5.3745000e-01
   5.1440000e-01
   4.3853000e-01
   5.2581000e-01
   4.7387000e-01
   4.8203000e-01
   5.2270000e-01
   5.1164000e-01
   5.2168000e-01
   4.9024000e-01
   5.2483000e-01
   4.7204000e-01
   4.3601000e-01
   4.9018000e-01
   4.5110000e-01
   4.3549000e-01
   4.8889000e-01
   4.9002000e-01
   5.4509000e-01
   5.3077000e-01
   4.4244000e-01
   5.8290000e-01
   4.8177000e-01
   4.9507000e-01
   5.0462000e-01
   4.7051000e-01
   4.6446000e-01
   5.6240000e-01
   4.7976000e-01
   4.6196000e-01
   4.5507000e-01
   4.8269000e-01
   4.5639000e-01
   5.0918000e-01
   5.0519000e-01
   5.2421000e-01
   5.1303000e-01
   4.8704000e-01
   4.9861000e-01
   4.8379000e-01
   4.2372000e-01
   4.7901000e-01
   5.2310000e-01
   4.3415000e-01
   4.7077000e-01
   5.2880000e-01
   5.2515000e-01
   4.7996000e-01
   5.0522000e-01
   5.2965000e-01
   4.7146000e-01
   5.2454000e-01
   3.9740000e-01
   4.5528000e-01
   4.5913000e-01
   5.4671000e-01
   5.4864000e-01
   5.9037000e-01
   5.4431000e-01
   4.7721000e-01
   4.7120000e-01
   4.4113000e-01
   5.3635000e-01
   4.8838000e-01
   4.9705000e-01
   5.7717000e-01
   4.6725000e-01
   5.2747000e-01
   6.0272000e-01
   4.8915000e-01
   5.3775000e-01
   5.3511000e-01
   4.3322000e-01
   5.1664000e-01
   5.4720000e-01
   4.7740000e-01
   5.2429000e-01
   5.5120000e-01
   4.6612000e-01
   4.7365000e-01
   5.1005000e-01
   5.0285000e-01
   5.4605000e-01
   4.8664000e-01
   5.0075000e-01
   4.8045000e-01
   4.8667000e-01
   4.8688000e-01
   4.9901000e-01
   4.4692000e-01
   5.7450000e-01
   5.2100000e-01
   5.3098000e-01
   5.2803000e-01
   5.7611000e-01
   4.6040000e-01
   4.7846000e-01
   4.9102000e-01
   4.9980000e-01
   4.9315000e-01
   4.4500000e-01
   4.6259000e-01
   5.3823000e-01
   5.0181000e-01
   4.6313000e-01
   4.9844000e-01
   5.4074000e-01
   4.3367000e-01
   5.5325000e-01
   5.3039000e-01
   4.8244000e-01
   5.1444000e-01
   4.2886000e-01
   4.3906000e-01
   5.1549000e-01
   4.4328000e-01
   4.5929000e-01
   4.9741000e-01
   5.2884000e-01
   4.6213000e-01
   4.9244000e-01
   4.6730000e-01
   4.8880000e-01
   4.6339000e-01
   5.0413000e-01
   5.4384000e-01
   5.2973000e-01
   4.5846000e-01
   5.2538000e-01
   4.4902000e-01
   5.7665000e-01
   4.4882000e-01
   5.3687000e-01
   5.2054000e-01
   5.1353000e-01
   5.7335000e-01
   4.9228000e-01
   4.7727000e-01
   5.2071000e-01
   4.7928000e-01
   4.3810000e-01
   5.0635000e-01
   5.1181000e-01
   4.4413000e-01
   5.2527000e-01
   5.5718000e-01
   4.9805000e-01
   5.7686000e-01
   4.6081000e-01
   5.6436000e-01
   5.2812000e-01
   5.2845000e-01
   4.6196000e-01
   5.1525000e-01
   4.8487000e-01
   4.5886000e-01
   4.7933000e-01
   5.3583000e-01
   5.3383000e-01
   4.4924000e-01
   4.6181000e-01
   5.6331000e-01
   4.4426000e-01
   5.4986000e-01
   4.4278000e-01
   4.7279000e-01
   5.1662000e-01
   4.8261000e-01
   4.5972000e-01
   5.2736000e-01
   5.1381000e-01
   4.8385000e-01
   5.7545000e-01
   4.7440000e-01
   4.6696000e-01
   4.4127000e-01
   4.9566000e-01
   4.8182000e-01
   5.4595000e-01
   4.5895000e-01
   5.7058000e-01
   5.0415000e-01
   4.7807000e-01
   5.0972000e-01
   5.4721000e-01
   5.1301000e-01
   5.5620000e-01
   5.3348000e-01
   4.4107000e-01
   5.5914000e-01
   5.2112000e-01
   4.8746000e-01
   4.9038000e-01
   4.9709000e-01
   4.8524000e-01
   4.9437000e-01
   5.3109000e-01
   4.5918000e-01
   4.8196000e-01
   4.9787000e-01
   4.5454000e-01
   5.3164000e-01
   4.3301000e-01
   5.1661000e-01
   5.4917000e-01
   4.6112000e-01
   5.1247000e-01
   4.6927000e-01
   4.4331000e-01
   4.9143000e-01
   4.9220000e-01
   5.5542000e-01
   4.9121000e-01
   5.4444000e-01
   5.0879000e-01
   5.6403000e-01
   5.7262000e-01
   5.1543000e-01
   4.8798000e-01
   4.9505000e-01
   4.9820000e-01
   5.3291000e-01
   4.9982000e-01
   4.5744000e-01
   4.5094000e-01
   5.6975000e-01
   4.7214000e-01
   4.9903000e-01
   4.7988000e-01
   4.9384000e-01
   4.6544000e-01
   4.2767000e-01
   3.8763000e-01
   5.3680000e-01
   5.3764000e-01
   5.6666000e-01
   4.6005000e-01
   5.4484000e-01
   4.9909000e-01
   4.4959000e-01
   5.0108000e-01
   4.6177000e-01
   4.9903000e-01
   5.0915000e-01
   5.1369000e-01
   5.2954000e-01
   4.6740000e-01
   6.0303000e-01
   4.8873000e-01
   4.6291000e-01
   4.4480000e-01
   5.3234000e-01
   4.8067000e-01
   4.8154000e-01
   5.2159000e-01
   5.2839000e-01
   5.3337000e-01
   5.2320000e-01
   5.0489000e-01
   5.4562000e-01
   4.8807000e-01
   4.6700000e-01
   5.2818000e-01
   4.6258000e-01
   5.3974000e-01
   4.3889000e-01
   5.0784000e-01
   4.7295000e-01
   4.6799000e-01
   5.0566000e-01
   4.9092000e-01
   5.0130000e-01
   5.2427000e-01
   5.0053000e-01
   5.0444000e-01
   4.7251000e-01
   4.9083000e-01
   4.8974000e-01
   4.7193000e-01
   4.8520000e-01
   4.9421000e-01
   4.7872000e-01
   5.0153000e-01
   5.4205000e-01
   4.4783000e-01
   5.3227000e-01
   4.2547000e-01
   5.1452000e-01
   4.3233000e-01
   4.8942000e-01
   5.6046000e-01
   4.9918000e-01
   5.1222000e-01
   4.6406000e-01
   5.0767000e-01
   4.6892000e-01
   4.9055000e-01
   5.9941000e-01
   4.6551000e-01
   5.7381000e-01
   4.7448000e-01
   5.6986000e-01
   4.9186000e-01
   4.9455000e-01
   5.5822000e-01
   5.2261000e-01
   4.4207000e-01
   5.2411000e-01
   5.3260000e-01
   5.3457000e-01
   5.4023000e-01
   5.5863000e-01
   4.8917000e-01
   5.0296000e-01
   4.7993000e-01
   4.2669000e-01
   5.5328000e-01
   5.0084000e-01
   5.2375000e-01
   4.9362000e-01
   5.2297000e-01
   5.0905000e-01
   5.6346000e-01
   4.5944000e-01
   5.1068000e-01
   5.4209000e-01
   4.8669000e-01
   4.4024000e-01
   5.1235000e-01
   5.0950000e-01
   5.7285000e-01
   5.2583000e-01
   5.0191000e-01
   5.3748000e-01
   5.0411000e-01
   5.5871000e-01
   4.7946000e-01
   4.9489000e-01
   4.7494000e-01
   5.1892000e-01
   4.7018000e-01
   4.9140000e-01
   5.6457000e-01
   4.9327000e-01
   5.4158000e-01
   4.9415000e-01
   4.8211000e-01
   5.5524000e-01
   4.5670000e-01
   5.0305000e-01
   5.8821000e-01
   5.1838000e-01
   5.3899000e-01
   5.4755000e-01
   4.4547000e-01
   5.3061000e-01
   4.8705000e-01
   5.1153000e-01
   5.6095000e-01
   4.0148000e-01
   5.0557000e-01
   5.3481000e-01
   4.9168000e-01
   4.6357000e-01
   4.8615000e-01
   4.5364000e-01
   5.4329000e-01
   5.5398000e-01
   5.5134000e-01
   4.9099000e-01
   5.1428000e-01
   4.9805000e-01
   4.8722000e-01
   5.3830000e-01
   4.7333000e-01
   4.9416000e-01
   5.4335000e-01
   4.8949000e-01
   5.0084000e-01
   4.6823000e-01
   4.5633000e-01
   5.3254000e-01
   5.0052000e-01
   4.9207000e-01
   4.7538000e-01
   4.9641000e-01
   5.0060000e-01
   4.7415000e-01
   4.2441000e-01
   4.9144000e-01
   5.1927000e-01
   5.5309000e-01
   5.3424000e-01
   5.3181000e-01
   5.2285000e-01
   5.1100000e-01
   4.9567000e-01
   5.5172000e-01
   4.7124000e-01
   4.6955000e-01
   4.8029000e-01
   4.8412000e-01
   5.0778000e-01
   5.5680000e-01
   3.9778000e-01
   5.8431000e-01
   5.0639000e-01
   5.0034000e-01
   4.4006000e-01
   4.7298000e-01
   4.9032000e-01
   5.0781000e-01
   5.4734000e-01
   5.4788000e-01
   4.9203000e-01
   5.2737000e-01
   5.6928000e-01
   4.3375000e-01
   4.2925000e-01
   4.3732000e-01
   5.1114000e-01
   5.1104000e-01
   4.9265000e-01
   4.9771000e-01
   4.9454000e-01
   5.1048000e-01
   4.7938000e-01
   5.1892000e-01
   4.7739000e-01
   4.6501000e-01
   4.6659000e-01
   5.0733000e-01
   5.1384000e-01
   4.9394000e-01
   5.5012000e-01
   5.0941000e-01
   4.8715000e-01
   5.0125000e-01
   5.0685000e-01
   5.4337000e-01
   5.1794000e-01
   4.6094000e-01
   5.3238000e-01
   5.0347000e-01
   5.3862000e-01
   4.4717000e-01
   4.8693000e-01
   4.8614000e-01
   4.7134000e-01
   5.1375000e-01
   5.3034000e-01
   4.6872000e-01
   5.9022000e-01
   5.0147000e-01
   5.4161000e-01
   4.8824000e-01
   4.5616000e-01
   4.8575000e-01
   5.3530000e-01
   5.4170000e-01
   5.4461000e-01
   5.6579000e-01
   5.0062000e-01
   4.6909000e-01
   4.4273000e-01
   4.7261000e-01
   5.5440000e-01
   4.7718000e-01
   5.5133000e-01
   4.9063000e-01
   4.8209000e-01
   4.8256000e-01
   5.5787000e-01
   6.1061000e-01
   4.4614000e-01
   5.3234000e-01
   5.3117000e-01
   4.7094000e-01
   4.9336000e-01
   5.2807000e-01
   4.8640000e-01
   4.9060000e-01
   4.8914000e-01
   4.6049000e-01
   5.5677000e-01
   5.2782000e-01
   5.2631000e-01
   4.9355000e-01
   5.1973000e-01
   5.3755000e-01
   4.5459000e-01
   4.3330000e-01
   5.0935000e-01
   5.1419000e-01
   4.4088000e-01
   5.2528000e-01
   4.9645000e-01
   5.2913000e-01
   5.0363000e-01
   5.0058000e-01
   4.6354000e-01
   4.5788000e-01
   5.3811000e-01
   4.4438000e-01
   5.3397000e-01
   4.5094000e-01
   4.8118000e-01
   4.8471000e-01
   5.1191000e-01
   5.1438000e-01
   5.4742000e-01
   5.5450000e-01
   5.5861000e-01
   4.9770000e-01
   4.7746000e-01
   5.2340000e-01
   5.0225000e-01
   5.2765000e-01
   4.5192000e-01
   5.3898000e-01
   5.7516000e-01
   4.3946000e-01
   4.9421000e-01
   4.9530000e-01
   5.8374000e-01
   5.0967000e-01
   5.0438000e-01
   4.9099000e-01
   5.2705000e-01
   4.7000000e-01
   5.2443000e-01
   4.4915000e-01
   4.7795000e-01
   5.1269000e-01
   4.9131000e-01
   5.1849000e-01
   5.2249000e-01
   5.2887000e-01
   5.0279000e-01
   4.2543000e-01
   5.0761000e-01
   5.1235000e-01
   4.7448000e-01
   4.5653000e-01
   4.9653000e-01
   4.9741000e-01
   5.0009000e-01
   4.8965000e-01
   5.5220000e-01
   5.2237000e-01
   5.0892000e-01
   4.9364000e-01
   4.9547000e-01
   5.1252000e-01
   5.5679000e-01
   4.5370000e-01
   5.4035000e-01
   5.8124000e-01
   5.1210000e-01
   5.8031000e-01
   4.8461000e-01
   4.6397000e-01
   5.4529000e-01
   5.1898000e-01
   5.0199000e-01
   4.7214000e-01
   5.0045000e-01
   4.3730000e-01
   5.4752000e-01
   4.6266000e-01
   5.4386000e-01
   4.7606000e-01
   5.4986000e-01
   5.7913000e-01
   5.0182000e-01
   5.1405000e-01
   5.1815000e-01
   5.0242000e-01
   4.7394000e-01
   4.6442000e-01
   3.7456000e-01
   4.7564000e-01
   4.6117000e-01
   5.1445000e-01
   4.8432000e-01
   4.1911000e-01
   5.0594000e-01
   5.4774000e-01
   5.6377000e-01
   5.2690000e-01
   4.2566000e-01
   5.1722000e-01
   4.9836000e-01
   4.2972000e-01
   4.8582000e-01
   4.7865000e-01
   4.6390000e-01
   5.7931000e-01
   4.6838000e-01
   4.8920000e-01
   5.1585000e-01
   4.9408000e-01
   4.5630000e-01
   4.9593000e-01
   5.3978000e-01
   5.8312000e-01
   5.2810000e-01
   5.2630000e-01
   4.9756000e-01
   4.8263000e-01
   4.7572000e-01
   4.4924000e-01
   5.2618000e-01
   4.8192000e-01
   4.5391000e-01
   5.3353000e-01
   4.8567000e-01
   4.7937000e-01
   4.7914000e-01
   5.3979000e-01
   5.3441000e-01
   4.6861000e-01
   4.9499000e-01
   5.6243000e-01
   5.2248000e-01
   4.7211000e-01
   5.4199000e-01
   5.2876000e-01
   4.2622000e-01
   5.2338000e-01
   5.4500000e-01
   4.9011000e-01
   4.8823000e-01
   5.0463000e-01
   4.8806000e-01
   4.9856000e-01
   4.9984000e-01
   5.1534000e-01
   5.1986000e-01
   5.5059000e-01
   4.8158000e-01
   4.8753000e-01
   4.3964000e-01
   4.5495000e-01
   5.0413000e-01
   5.1680000e-01
   4.7753000e-01
   5.2193000e-01
   5.4346000e-01
   5.3345000e-01
   5.2786000e-01
   4.4208000e-01
   4.1740000e-01
   5.1935000e-01
   5.0877000e-01
   5.1879000e-01
   4.8092000e-01
   4.9199000e-01
   4.5006000e-01
   4.5659000e-01
   4.9667000e-01
   5.0410000e-01
   4.8526000e-01
   4.7933000e-01
   5.3627000e-01
   4.7973000e-01
   5.0908000e-01
   5.3102000e-01
   4.8175000e-01
   5.6267000e-01
   5.2693000e-01
   4.3289000e-01
   5.3241000e-01
   4.5612000e-01
   5.0887000e-01
   5.3561000e-01
   4.7273000e-01
   5.2523000e-01
   5.4356000e-01
   5.2698000e-01
   5.1306000e-01
   4.5539000e-01
   4.9046000e-01
   4.9541000e-01
   4.5251000e-01
   4.9428000e-01
   4.8296000e-01
   5.4955000e-01
   4.7244000e-01
   5.6235000e-01
   5.0229000e-01
   5.4062000e-01
   4.9255000e-01
   5.7562000e-01
   5.0599000e-01
   5.2604000e-01
   5.1839000e-01
   5.2541000e-01
   5.1790000e-01
   4.4909000e-01
   4.7680000e-01
   5.0493000e-01
   4.4973000e-01
   4.9839000e-01
   4.2780000e-01
   5.1953000e-01
   5.0637000e-01
   4.7404000e-01
   5.0587000e-01
   4.1238000e-01
   5.1105000e-01
   4.6913000e-01
   5.3266000e-01
   4.9278000e-01
   4.7687000e-01
   5.4504000e-01
   5.1971000e-01
   4.6670000e-01
   4.9793000e-01
   5.6431000e-01
   5.4375000e-01
   5.8449000e-01
   5.1828000e-01
   4.7178000e-01
   5.0547000e-01
   4.8520000e-01
   4.9308000e-01
   4.7270000e-01
   4.1380000e-01
   5.3773000e-01
   4.5041000e-01
   5.8166000e-01
   5.4371000e-01
   4.7994000e-01
   4.3594000e-01
   5.0347000e-01
   5.0954000e-01
   5.0381000e-01
   4.2676000e-01
   4.9525000e-01
   5.5084000e-01
   5.6205000e-01
   5.0878000e-01
   4.1095000e-01
   5.0265000e-01
   5.2906000e-01
   4.8536000e-01
   4.7285000e-01
   4.6426000e-01
   5.7111000e-01
   4.5892000e-01
   5.5205000e-01
   5.4359000e-01
   3.8984000e-01
   4.8678000e-01
   4.4692000e-01
   4.5605000e-01
   4.3058000e-01
   4.8272000e-01
   4.9871000e-01
   4.7077000e-01
   4.9710000e-01
   4.7966000e-01
   5.1345000e-01
   4.8490000e-01
   4.5547000e-01
   4.8060000e-01
   4.4198000e-01
   4.6732000e-01
   4.7723000e-01
   5.5131000e-01
   5.8274000e-01
   5.4454000e-01
   5.1542000e-01
   5.4266000e-01
   5.4850000e-01
   5.3578000e-01
   4.9892000e-01
   5.3594000e-01
   5.2727000e-01
   4.1280000e-01
   5.3768000e-01
   4.8650000e-01
   4.5649000e-01
   5.0144000e-01
   4.4545000e-01
   5.4665000e-01
   5.5988000e-01
   4.9976000e-01
   5.0941000e-01
   5.1103000e-01
   4.7496000e-01
   5.1013000e-01
   4.5041000e-01
   5.0490000e-01
   5.7286000e-01
   4.6379000e-01
   5.0921000e-01
   4.8270000e-01
   5.2277000e-01
   4.3230000e-01
   4.4325000e-01
   4.3664000e-01
   4.2533000e-01
   4.7181000e-01
   5.1124000e-01
   5.0731000e-01
   4.8774000e-01
   4.9459000e-01
   4.6454000e-01
   4.6770000e-01
   5.6618000e-01
   5.2288000e-01
   5.0458000e-01
   5.3737000e-01
   5.4799000e-01
   5.2581000e-01
   4.5757000e-01
   4.6699000e-01
   5.0859000e-01
   5.2765000e-01
   5.5989000e-01
   4.6387000e-01
   4.7848000e-01
   5.4388000e-01
   4.6016000e-01
   5.3195000e-01
   4.7774000e-01
   4.7276000e-01
   4.7811000e-01
   5.0726000e-01
   4.8148000e-01
   4.4727000e-01
   5.0358000e-01
   4.5921000e-01
   5.1679000e-01
   5.1364000e-01
   5.0523000e-01
   4.4247000e-01
   5.0748000e-01
   5.2793000e-01
   5.3315000e-01
   4.5996000e-01
   4.3024000e-01
   5.2880000e-01
   5.3613000e-01
   5.1051000e-01
   4.5928000e-01
   4.8451000e-01
   5.0912000e-01
   4.8853000e-01
   4.9069000e-01
   4.7394000e-01
   5.3444000e-01
   5.0651000e-01
   5.7280000e-01
   4.9607000e-01
   5.5696000e-01
   5.3866000e-01
   4.5466000e-01
   4.9992000e-01
   5.0454000e-01
   5.3925000e-01
   5.0032000e-01
   5.3172000e-01
   5.1139000e-01
   5.7178000e-01
   4.8426000e-01
   5.2862000e-01
   4.8331000e-01
   4.8990000e-01
   4.7022000e-01
   4.8446000e-01
   5.4708000e-01
   4.9507000e-01
   4.8734000e-01
   5.1926000e-01
   4.0181000e-01
   5.2322000e-01
   4.8668000e-01
   4.5153000e-01
   5.1979000e-01
   4.9273000e-01
   5.3342000e-01
   5.5609000e-01
   4.8868000e-01
   5.4652000e-01
   5.1511000e-01
   5.0603000e-01
   5.1307000e-01
   4.9174000e-01
   4.7757000e-01
   4.8995000e-01
   4.9640000e-01
   5.1557000e-01
   5.3312000e-01
   5.6000000e-01
   4.6505000e-01
   5.3615000e-01
   4.5890000e-01
   5.6430000e-01
   4.8800000e-01
   4.8847000e-01
   4.7955000e-01
   4.8068000e-01
   4.5460000e-01
   4.8358000e-01
   5.1150000e-01
   4.9261000e-01
   5.2725000e-01
   4.8486000e-01
   4.9553000e-01
   4.2413000e-01
   5.0932000e-01
   4.7321000e-01
   4.9194000e-01
   5.0562000e-01
   4.8840000e-01
   4.9756000e-01
   4.7759000e-01
   4.6207000e-01
   4.4559000e-01
   4.3768000e-01
   5.0551000e-01
   4.7572000e-01
   5.0953000e-01
   5.4767000e-01
   4.4587000e-01
   4.9234000e-01
   5.0611000e-01
   4.6903000e-01
   4.7815000e-01
   4.4872000e-01
   4.9227000e-01
   5.3259000e-01
   5.1557000e-01
   4.8265000e-01
   4.2760000e-01
   5.7795000e-01
   5.3741000e-01
   4.9726000e-01
   5.0607000e-01
   4.8224000e-01
   4.5861000e-01
   5.1762000e-01
   4.6015000e-01
   4.6007000e-01
   4.6300000e-01
   5.3486000e-01
   5.0258000e-01
   4.8470000e-01
   4.7226000e-01
   5.5518000e-01
   5.0083000e-01
   4.8244000e-01
   4.8122000e-01
   5.4458000e-01
   4.7502000e-01
   4.7262000e-01
   4.5785000e-01
   4.8920000e-01
   4.7008000e-01
   4.9442000e-01
   4.9423000e-01
   4.4514000e-01
   4.6018000e-01
   4.9741000e-01
   5.4493000e-01
   5.7980000e-01
   4.7268000e-01
   5.1606000e-01
   5.0868000e-01
   4.2526000e-01
   5.2628000e-01
   5.4334000e-01
   4.8044000e-01
   5.3528000e-01
   4.8087000e-01
   5.0767000e-01
   5.3618000e-01
   5.1123000e-01
   5.1761000e-01
   5.2540000e-01
   4.7184000e-01
   5.3000000e-01
   4.8237000e-01
   4.5717000e-01
   5.5047000e-01
   4.9889000e-01
   4.8797000e-01
   5.0562000e-01
   4.6741000e-01
   4.9698000e-01
   5.3163000e-01
   5.1312000e-01
   4.9775000e-01
   5.4633000e-01
   5.5906000e-01
   4.7229000e-01
   5.6120000e-01
   5.5205000e-01
   5.0125000e-01
   5.0497000e-01
   5.3236000e-01
   5.6416000e-01
   4.8456000e-01
   5.0191000e-01
   5.4170000e-01
   4.5067000e-01
   4.9893000e-01
   4.7637000e-01
   5.3749000e-01
   5.2165000e-01
   4.1409000e-01
   4.8972000e-01
   4.8168000e-01
   4.8870000e-01
   5.4891000e-01
   5.6838000e-01
   5.4431000e-01
   4.9861000e-01
   4.9605000e-01
   4.9930000e-01
   4.9280000e-01
   4.9032000e-01
   5.0680000e-01
   4.7652000e-01
   5.3404000e-01
   4.8971000e-01
   5.3239000e-01
   5.4265000e-01
   5.2464000e-01
   4.9345000e-01
   4.8140000e-01
   4.8283000e-01
   5.3812000e-01
   5.3851000e-01
   5.0074000e-01
   4.8843000e-01
   4.1399000e-01
   4.8826000e-01
   5.0755000e-01
   4.5351000e-01
   5.4352000e-01
   5.4251000e-01
   4.6626000e-01
   4.9602000e-01
   4.8832000e-01
   4.4880000e-01
   4.7949000e-01
   5.2192000e-01
   4.8832000e-01
   4.8998000e-01
   5.4420000e-01
   5.2042000e-01
   4.6288000e-01
   5.5226000e-01
   5.4406000e-01
   4.2730000e-01
   4.9987000e-01
   4.3261000e-01
   5.9883000e-01
   4.6280000e-01
   5.1365000e-01
   4.4055000e-01
   5.2413000e-01
   5.5845000e-01
   5.4389000e-01
   4.6641000e-01
   5.7888000e-01
   4.6303000e-01
   4.6272000e-01
   4.8239000e-01
   4.6036000e-01
   4.5265000e-01
   5.4908000e-01
   5.2289000e-01
   4.8557000e-01
   4.7427000e-01
   5.0641000e-01
   4.9969000e-01
   5.3181000e-01
   5.6236000e-01
   4.9907000e-01
   5.4970000e-01
   4.5889000e-01
   5.0405000e-01
   5.4368000e-01
   4.6548000e-01
   5.8834000e-01
   5.6335000e-01
   5.0897000e-01
   4.7870000e-01
   4.8854000e-01
   4.6685000e-01
   4.8636000e-01
   4.9499000e-01
   5.0658000e-01
   5.3328000e-01
   5.5695000e-01
   4.5959000e-01
   4.6975000e-01
   5.3682000e-01
   5.1166000e-01
   4.8209000e-01
   4.5396000e-01
   4.5405000e-01
   5.6024000e-01
   5.0404000e-01
   5.6324000e-01
   4.7411000e-01
   4.9772000e-01
   4.8054000e-01
   4.5191000e-01
   5.4067000e-01
   5.4471000e-01
   4.8815000e-01
   5.7021000e-01
   4.5452000e-01
   6.0877000e-01
   5.4461000e-01
   4.5402000e-01
   5.2276000e-01
   5.2817000e-01
   4.8002000e-01
   5.1192000e-01
   5.3735000e-01
   5.3196000e-01
   4.9129000e-01
   5.0414000e-01
   5.2835000e-01
   5.1275000e-01
   4.4412000e-01
   5.1588000e-01
   5.0747000e-01
   4.8667000e-01
   5.3980000e-01
   5.1241000e-01
   5.1252000e-01
   4.7756000e-01
   4.4657000e-01
   5.0563000e-01
   5.6200000e-01
   5.4563000e-01
   5.0524000e-01
   4.8410000e-01
   5.4419000e-01
   4.9877000e-01
   4.4603000e-01
   4.5477000e-01
   4.8902000e-01
   4.6210000e-01
   4.2218000e-01
   4.8135000e-01
   4.9868000e-01
   5.1059000e-01
   5.4341000e-01
   5.6482000e-01
   5.0310000e-01
   5.0669000e-01
   5.2448000e-01
   4.5791000e-01
   5.3828000e-01
   5.0532000e-01
   4.4579000e-01
   4.9888000e-01
   4.8485000e-01
   5.0618000e-01
   4.9468000e-01
   4.7553000e-01
   4.8407000e-01
   4.7522000e-01
   4.9227000e-01
   4.8855000e-01
   5.0611000e-01
   4.8493000e-01
   5.2287000e-01
   5.6081000e-01
   4.8479000e-01
   4.8873000e-01
   5.4994000e-01
   4.4193000e-01
   4.6557000e-01
   5.2004000e-01
   4.8547000e-01
   4.7430000e-01
   4.7973000e-01
   4.2615000e-01
   5.4267000e-01
   5.1404000e-01
   4.6505000e-01
   4.9548000e-01
   4.9739000e-01
   4.8677000e-01
   5.2552000e-01
   5.0905000e-01
   4.7424000e-01
   5.1306000e-01
   4.5028000e-01
   5.9119000e-01
   5.2186000e-01
   4.8620000e-01
   5.0642000e-01
   4.6476000e-01
   5.6639000e-01
   5.1018000e-01
   4.7252000e-01
   5.0898000e-01
   4.8198000e-01
   5.5282000e-01
   5.1794000e-01
   5.3385000e-01
   4.5149000e-01
   4.6731000e-01
   5.1877000e-01
   5.0048000e-01
   4.9145000e-01
   4.6787000e-01
   5.0386000e-01
   5.0566000e-01
   4.7607000e-01
   5.2257000e-01
   5.7086000e-01
   5.0679000e-01
   4.9557000e-01
   4.9248000e-01
   5.1521000e-01
   5.1304000e-01
   4.8911000e-01
   5.3050000e-01
   5.0228000e-01
   4.9528000e-01
   4.5111000e-01
   5.3892000e-01
   4.6081000e-01
   4.8722000e-01
   5.1664000e-01
   4.9540000e-01
   5.7400000e-01
   5.7589000e-01
   4.9549000e-01
   4.7577000e-01
   4.7350000e-01
   5.5657000e-01
   4.8322000e-01
   4.2673000e-01
   4.7995000e-01
   5.0748000e-01
   4.9934000e-01
   5.1264000e-01
   4.7915000e-01
   5.0049000e-01
   4.1087000e-01
   4.9873000e-01
   4.2984000e-01
   5.3442000e-01
   5.3915000e-01
   5.0044000e-01
   4.6201000e-01
   4.7223000e-01
   4.5056000e-01
   5.0793000e-01
   5.1787000e-01
   5.4039000e-01
   5.0708000e-01
   5.0097000e-01
   5.0601000e-01
   5.5680000e-01
   5.2367000e-01
   5.0217000e-01
   5.3188000e-01
   5.2866000e-01
   4.5279000e-01
   4.3432000e-01
   5.2012000e-01
   4.8953000e-01
   5.1194000e-01
   4.3131000e-01
   4.5676000e-01
   5.0667000e-01
   5.4103000e-01
   4.6416000e-01
   4.8532000e-01
   4.5798000e-01
   5.4572000e-01
   4.6216000e-01
   5.4714000e-01
   4.7049000e-01
   4.9141000e-01
   4.9714000e-01
   4.4322000e-01
   5.4641000e-01
   4.7774000e-01
   5.0915000e-01
   4.4272000e-01
   5.1475000e-01
   4.8686000e-01
   4.8921000e-01
   4.4332000e-01
   4.5067000e-01
   4.8245000e-01
   4.6467000e-01
   4.7584000e-01
   5.0137000e-01
   4.7762000e-01
   5.3594000e-01
   4.7550000e-01
   4.7212000e-01
   5.6668000e-01
   4.3570000e-01
   4.8061000e-01
   4.6392000e-01
   5.3386000e-01
   4.8674000e-01
   4.7456000e-01
   5.0687000e-01
   5.2012000e-01
   5.5153000e-01
   5.2091000e-01
   5.3354000e-01
   5.3138000e-01
   5.1394000e-01
   4.7175000e-01
   4.3847000e-01
   4.5361000e-01
   5.1727000e-01
   5.2444000e-01
   5.0249000e-01
   5.2319000e-01
   4.8118000e-01
   5.0292000e-01
   5.5400000e-01
   5.1705000e-01
   5.1816000e-01
   4.6920000e-01
   4.8959000e-01
   4.9610000e-01
   5.1633000e-01
   4.6837000e-01
   5.0003000e-01
   5.4224000e-01
   4.7045000e-01
   4.9660000e-01
   5.6068000e-01
   5.3762000e-01
   5.0835000e-01
   4.3859000e-01
   4.7940000e-01
   4.9983000e-01
   5.0182000e-01
   5.1518000e-01
   5.7132000e-01
   4.8233000e-01
   4.9213000e-01
   4.4127000e-01
   5.4001000e-01
   4.5273000e-01
   4.6520000e-01
   5.2483000e-01
   5.1670000e-01
   4.5532000e-01
   5.6637000e-01
   4.9463000e-01
   4.1860000e-01
   4.8365000e-01
   5.4158000e-01
   4.8143000e-01
   4.7711000e-01
   5.0550000e-01
   4.6093000e-01
   4.9942000e-01
   4.9419000e-01
   4.9208000e-01
   4.8896000e-01
   4.3821000e-01
   5.0781000e-01
   4.4670000e-01
   4.3739000e-01
   4.7151000e-01
   4.2004000e-01
   5.6056000e-01
   4.7505000e-01
   5.5548000e-01
   4.8882000e-01
   5.5723000e-01
   4.4699000e-01
   5.2629000e-01
   4.7309000e-01
   4.9239000e-01
   4.8917000e-01
   5.0139000e-01
   5.2647000e-01
   4.9279000e-01
   4.3917000e-01
   4.7486000e-01
   4.8662000e-01
   4.7314000e-01
   5.9207000e-01
   5.5341000e-01
   4.7863000e-01
   4.7617000e-01
   4.7155000e-01
   4.7351000e-01
   5.2804000e-01
   5.2681000e-01
   5.1733000e-01
   4.8997000e-01
   4.9524000e-01
   5.5014000e-01
   5.2092000e-01
   5.1353000e-01
   4.6559000e-01
   4.5245000e-01
   5.3226000e-01
   5.0106000e-01
   4.5458000e-01
   5.1155000e-01
   4.8949000e-01
   5.5867000e-01
   5.0378000e-01
   4.8293000e-01
   4.8643000e-01
   5.0902000e-01
   5.0156000e-01
   5.0100000e-01
   5.5015000e-01
   5.3863000e-01
   5.4611000e-01
   4.2291000e-01
   5.2032000e-01
   5.3816000e-01
   4.9432000e-01
   5.3725000e-01
   4.8769000e-01
   4.8822000e-01
   4.5460000e-01
   6.0017000e-01
   4.4473000e-01
   5.2942000e-01
   5.8465000e-01
   4.6763000e-01
   5.5108000e-01
   4.6839000e-01
   4.6034000e-01
   4.6965000e-01
   5.5007000e-01
   5.4580000e-01
   5.2575000e-01
   4.7814000e-01
   4.2725000e-01
   4.4178000e-01
   4.8705000e-01
   5.5330000e-01
   4.6723000e-01
   4.6557000e-01
   5.2909000e-01
   5.3211000e-01
   4.9058000e-01
   5.0009000e-01
   5.1838000e-01
   5.1635000e-01
   4.8152000e-01
   5.3902000e-01
   4.9939000e-01
   4.4942000e-01
   4.9159000e-01
   5.1569000e-01
   5.3921000e-01
   5.5672000e-01
   5.1051000e-01
   5.8181000e-01
   4.5328000e-01
   5.3285000e-01
   5.4061000e-01
   5.2006000e-01
   4.5357000e-01
   5.2537000e-01
   4.8131000e-01
   5.4182000e-01
   5.1419000e-01
   5.2722000e-01
   5.2402000e-01
   4.2330000e-01
   4.8746000e-01
   5.1101000e-01
   5.3069000e-01
   4.7962000e-01
   4.5639000e-01
   4.5737000e-01
   5.0501000e-01
   5.4877000e-01
   5.4750000e-01
   5.2069000e-01
   4.6477000e-01
   5.0246000e-01
   5.1769000e-01
   4.6447000e-01
   5.7046000e-01
   5.6588000e-01
   4.8618000e-01
   5.0624000e-01
   4.4094000e-01
   5.3818000e-01
   5.3095000e-01
   4.7659000e-01
   4.7224000e-01
   4.4307000e-01
   5.2396000e-01
   5.2429000e-01
   4.7883000e-01
   5.0312000e-01
   5.1146000e-01
   4.4766000e-01
   4.7197000e-01
   5.0417000e-01
   5.2146000e-01
   5.8334000e-01
   4.5154000e-01
   4.7569000e-01
   5.2693000e-01
   4.8008000e-01
   5.3313000e-01
   5.3994000e-01
   4.9121000e-01
   4.1580000e-01
   5.4501000e-01
   5.5868000e-01
   5.1546000e-01
   5.0212000e-01
   5.3939000e-01
   4.5944000e-01
   4.7123000e-01
   5.2026000e-01
   5.4732000e-01
   5.1733000e-01
   4.6770000e-01
   4.4496000e-01
   4.7105000e-01
   5.0131000e-01
   4.5248000e-01
   5.6270000e-01
   5.0592000e-01
   4.0515000e-01
   4.5253000e-01
   4.6852000e-01
   5.4695000e-01
   5.0830000e-01
   5.1959000e-01
   5.2190000e-01
   4.8903000e-01
   4.9408000e-01
   5.2727000e-01
   4.7974000e-01
   4.8337000e-01
   4.8392000e-01
   4.4241000e-01
   5.2761000e-01
   4.5963000e-01
   5.3343000e-01
   5.0570000e-01
   5.1519000e-01
   4.7113000e-01
   5.0944000e-01
   5.2994000e-01
   4.9742000e-01
   4.9671000e-01
   4.9971000e-01
   5.3382000e-01
   4.8523000e-01
   5.6297000e-01
   4.8063000e-01
   5.0850000e-01
   4.9451000e-01
   3.9702000e-01
   5.3005000e-01
   4.8487000e-01
   4.4578000e-01
   4.8980000e-01
   5.2603000e-01
   4.2377000e-01
   4.7269000e-01
   4.8502000e-01
   4.7782000e-01
   5.7759000e-01
   4.4043000e-01
   5.2394000e-01
   4.7943000e-01
   5.3283000e-01
   5.9210000e-01
   4.7211000e-01
   5.8385000e-01
   4.4468000e-01
   4.9420000e-01
   4.9125000e-01
   4.4092000e-01
   4.9572000e-01
   5.1854000e-01
   4.9183000e-01
   4.9758000e-01
   4.7585000e-01
   5.2534000e-01
   4.5966000e-01
   5.1389000e-01
   4.9525000e-01
   4.2876000e-01
   4.8148000e-01
   4.9986000e-01
   4.4727000e-01
   4.2928000e-01
   5.0238000e-01
   5.4239000e-01
   4.9590000e-01
   5.1477000e-01
   4.1615000e-01
   4.6500000e-01
   5.0150000e-01
   5.5025000e-01
   5.6296000e-01
   5.3864000e-01
   4.9855000e-01
   4.7182000e-01
   4.5401000e-01
   4.9277000e-01
   5.3392000e-01
   5.3289000e-01
   5.2042000e-01
   4.8902000e-01
   4.8741000e-01
   4.3273000e-01
   4.8645000e-01
   5.3365000e-01
   4.8713000e-01
   5.3011000e-01
   4.3278000e-01
   4.8640000e-01
   4.4800000e-01
   5.4113000e-01
   5.5526000e-01
   4.8699000e-01
   5.6884000e-01
   5.1583000e-01
   4.3051000e-01
   4.6364000e-01
   5.6648000e-01
   4.6318000e-01
   4.5472000e-01
   4.9909000e-01
   5.4886000e-01
   4.5246000e-01
   5.1602000e-01
   4.8943000e-01
   5.0761000e-01
   4.9979000e-01
   5.3027000e-01
   4.5421000e-01
   5.5843000e-01
   4.5997000e-01
   5.7750000e-01
   4.9868000e-01
   5.4690000e-01
   5.4428000e-01
   4.9658000e-01
   4.6317000e-01
   5.3706000e-01
   5.1153000e-01
   5.0093000e-01
   4.3629000e-01
   4.8984000e-01
   4.9017000e-01
   5.2860000e-01
   4.6967000e-01
   5.1967000e-01
   4.4977000e-01
   4.7105000e-01
   4.8419000e-01
   4.1937000e-01
   5.3905000e-01
   5.6478000e-01
   4.8229000e-01
   5.1577000e-01
   4.9895000e-01
   5.0996000e-01
   5.5004000e-01
   4.7834000e-01
   5.4261000e-01
   5.0998000e-01
   5.3222000e-01
   4.5939000e-01
   5.1290000e-01
   4.1824000e-01
   4.7530000e-01
   4.9467000e-01
   4.8543000e-01
   4.7258000e-01
   5.1099000e-01
   3.9553000e-01
   4.6104000e-01
   5.2086000e-01
   5.1719000e-01
   4.6301000e-01
   5.4699000e-01
   4.5467000e-01
   5.0972000e-01
   5.0052000e-01
   3.7741000e-01
   5.4801000e-01
   4.8102000e-01
   5.9132000e-01
   5.1517000e-01
   4.9226000e-01
   4.5134000e-01
   4.9982000e-01
   4.7963000e-01
   4.2121000e-01
   5.0206000e-01
   4.5966000e-01
   5.1136000e-01
   4.7906000e-01
   5.1284000e-01
   5.0386000e-01
   5.0073000e-01
   5.0913000e-01
   4.6868000e-01
   5.1926000e-01
   4.4481000e-01
   4.6911000e-01
   5.3156000e-01
   4.9539000e-01
   4.3046000e-01
   5.2167000e-01
   5.0035000e-01
   5.5488000e-01
   4.7439000e-01
   5.3523000e-01
   5.2830000e-01
   5.1338000e-01
   5.2879000e-01
   5.2141000e-01
   5.0574000e-01
   5.1698000e-01
   5.1064000e-01
   4.2501000e-01
   5.6436000e-01
   4.3808000e-01
   4.2999000e-01
   4.4919000e-01
   4.9271000e-01
   4.9931000e-01
   4.8510000e-01
   5.0708000e-01
   4.9943000e-01
   5.2459000e-01
   4.9187000e-01
   5.3037000e-01
   4.7033000e-01
   5.5780000e-01
   4.9517000e-01
   5.4025000e-01
   5.3837000e-01
   5.0172000e-01
   5.4042000e-01
   5.3706000e-01
   4.7463000e-01
   4.6998000e-01
   4.9823000e-01
   5.1795000e-01
   5.5755000e-01
   4.5616000e-01
   5.5490000e-01
   4.6148000e-01
   4.9259000e-01
   5.0234000e-01
   5.0649000e-01
   5.2324000e-01
   4.8950000e-01
   5.2207000e-01
   4.3113000e-01
   4.9068000e-01
   5.5075000e-01
   5.3486000e-01
   5.0998000e-01
   5.5141000e-01
   5.5019000e-01
   5.1324000e-01
   4.1750000e-01
   5.1040000e-01
   5.2327000e-01
   4.9211000e-01
   5.4504000e-01
   5.4103000e-01
   5.1668000e-01
   5.0381000e-01
   4.8153000e-01
   4.8526000e-01
   5.1447000e-01
   5.0292000e-01
   5.3646000e-01
   4.7561000e-01
   4.7881000e-01
   4.9805000e-01
   5.2457000e-01
   5.0644000e-01
   5.3665000e-01
   4.4522000e-01
   4.7792000e-01
   5.2011000e-01
   4.7611000e-01
   5.1760000e-01
   4.7893000e-01
   4.8772000e-01
   4.8696000e-01
   4.6682000e-01
   5.2324000e-01
   5.5801000e-01
   5.9569000e-01
   5.3740000e-01
   5.1806000e-01
   5.0628000e-01
   5.3101000e-01
   4.6403000e-01
   5.2028000e-01
   4.9181000e-01
   3.8780000e-01
   5.1817000e-01
   5.4924000e-01
   4.2883000e-01
   4.4855000e-01
   5.4893000e-01
   4.3652000e-01
   4.4010000e-01
   5.4405000e-01
   4.9961000e-01
   4.9782000e-01
   5.0759000e-01
   4.9849000e-01
   5.0033000e-01
   5.5234000e-01
   5.2159000e-01
   4.9777000e-01
   4.8157000e-01
   5.4285000e-01
   4.8625000e-01
   5.5051000e-01
   5.1273000e-01
   4.9464000e-01
   4.9295000e-01
   5.0971000e-01
   4.3160000e-01
   4.4177000e-01
   4.5840000e-01
   5.4616000e-01
   5.0904000e-01
   4.4663000e-01
   5.4544000e-01
   4.9541000e-01
   4.4006000e-01
   4.8529000e-01
   5.4938000e-01
   4.9320000e-01
   4.8055000e-01
   5.6727000e-01
   4.4394000e-01
   5.4589000e-01
   4.8006000e-01
   5.3829000e-01
   4.7708000e-01
   5.3867000e-01
   4.9052000e-01
   5.1138000e-01
   5.1399000e-01
   5.2369000e-01
   4.9016000e-01
   4.8113000e-01
   5.1890000e-01
   5.1370000e-01
   5.0808000e-01
   5.7446000e-01
   4.5067000e-01
   4.8955000e-01
   4.3830000e-01
   4.6086000e-01
   4.7697000e-01
   4.6740000e-01
   4.9390000e-01
   5.5452000e-01
   5.7644000e-01
   4.6688000e-01
   5.1248000e-01
   4.7142000e-01
   4.5445000e-01
   5.0486000e-01
   4.3788000e-01
   5.2559000e-01
   5.1107000e-01
   4.6418000e-01
   4.7528000e-01
   4.9075000e-01
   4.9411000e-01
   4.4812000e-01
   5.3132000e-01
   6.0016000e-01
   5.2280000e-01
   5.1616000e-01
   5.2975000e-01
   5.0140000e-01
   5.1623000e-01
   4.5909000e-01
   4.7457000e-01
   4.6145000e-01
   4.7962000e-01
   5.1117000e-01
   4.6981000e-01
   4.8303000e-01
   5.0645000e-01
   4.8461000e-01
   5.1458000e-01
   5.2577000e-01
   4.5252000e-01
   4.9895000e-01
   5.1901000e-01
   5.5501000e-01
   5.1056000e-01
   4.9697000e-01
   5.4479000e-01
   4.8184000e-01
   4.3139000e-01
   5.1000000e-01
   5.4317000e-01
   5.4393000e-01
   5.1699000e-01
   5.0373000e-01
   5.1937000e-01
   5.4812000e-01
   5.0051000e-01
   4.9709000e-01
   5.1516000e-01
   5.6421000e-01
   5.4314000e-01
   5.1642000e-01
   4.2921000e-01
   5.3598000e-01
   4.6200000e-01
   4.8639000e-01
   5.1363000e-01
   4.7833000e-01
   5.2992000e-01
   5.2240000e-01
   5.0321000e-01
   4.7320000e-01
   4.6838000e-01
   4.7573000e-01
   5.0989000e-01
   4.9438000e-01
   5.0322000e-01
   4.9856000e-01
   5.3617000e-01
   5.9031000e-01
   5.3837000e-01
   5.0341000e-01
   4.7741000e-01
   5.5747000e-01
   4.6124000e-01
   5.3363000e-01
   4.9497000e-01
   4.5829000e-01
   4.6543000e-01
   5.3367000e-01
   5.2140000e-01
   4.6956000e-01
   4.7091000e-01
   5.3707000e-01
   4.7175000e-01
   4.9124000e-01
   4.1394000e-01
   4.2916000e-01
   4.6279000e-01
   4.6969000e-01
   5.2762000e-01
   4.8218000e-01
   4.9578000e-01
   4.7755000e-01
   5.0639000e-01
   4.6187000e-01
   5.3047000e-01
   5.5201000e-01
   4.8135000e-01
   5.1748000e-01
   5.4736000e-01
   4.1305000e-01
   4.5432000e-01
   4.8603000e-01
   5.1759000e-01
   4.5113000e-01
   4.9785000e-01
   4.9716000e-01
   5.6872000e-01
   5.2736000e-01
   4.5515000e-01
   4.4764000e-01
   5.6607000e-01
   5.2606000e-01
   4.2113000e-01
   4.9285000e-01
   4.6883000e-01
   4.9459000e-01
   4.9577000e-01
   5.2119000e-01
   5.3922000e-01
   4.3174000e-01
   4.8309000e-01
   4.9567000e-01
   4.9437000e-01
   4.9768000e-01
   4.3031000e-01
   5.2275000e-01
   5.2046000e-01
   4.6146000e-01
   4.8529000e-01
   5.1807000e-01
   5.2996000e-01
   4.7157000e-01
   5.0503000e-01
   4.9823000e-01
   4.7080000e-01
   5.2871000e-01
   4.9215000e-01
   4.5298000e-01
   5.1908000e-01
   5.5609000e-01
   4.4701000e-01
   5.1799000e-01
   4.9515000e-01
   5.1515000e-01
   5.5132000e-01
   4.6872000e-01
   5.4071000e-01
   5.5137000e-01
   5.2799000e-01
   5.2307000e-01
   5.0777000e-01
   4.6814000e-01
   4.8670000e-01
   5.3908000e-01
   4.0218000e-01
   5.8651000e-01
   5.1548000e-01
   5.3603000e-01
   4.9005000e-01
   4.5072000e-01
   4.9224000e-01
   4.8585000e-01
   5.2840000e-01
   4.4124000e-01
   4.4307000e-01
   5.2643000e-01
   4.8021000e-01
   4.3651000e-01
   5.0357000e-01
   4.8369000e-01
   4.2560000e-01
   5.1427000e-01
   5.1825000e-01
   5.1165000e-01
   4.9384000e-01
   4.9643000e-01
   4.5900000e-01
   5.4176000e-01
   4.8920000e-01
   5.0322000e-01
   5.0157000e-01
   5.3750000e-01
   4.8257000e-01
   4.7735000e-01
   5.2045000e-01
   4.6357000e-01
   4.8147000e-01
   5.0688000e-01
   5.0071000e-01
   5.0476000e-01
   5.4424000e-01
   4.6376000e-01
   4.4846000e-01
   5.4774000e-01
   5.2947000e-01
   4.8015000e-01
   4.9903000e-01
   4.7504000e-01
   4.7953000e-01
   4.6440000e-01
   5.2993000e-01
   5.2946000e-01
   5.2030000e-01
   4.9288000e-01
   4.8225000e-01
   4.9339000e-01
   4.5816000e-01
   5.1520000e-01
   5.0616000e-01
   4.6802000e-01
   4.4982000e-01
   5.4983000e-01
   4.9751000e-01
   4.9127000e-01
   5.4381000e-01
   4.9028000e-01
   5.4425000e-01
   5.3569000e-01
   5.1714000e-01
   4.9948000e-01
   5.0323000e-01
   5.5335000e-01
   4.5908000e-01
   5.1956000e-01
   5.3766000e-01
   4.7712000e-01
   4.4904000e-01
   4.8760000e-01
   5.1257000e-01
   5.0051000e-01
   4.6840000e-01
   4.8542000e-01
   4.7634000e-01
   4.8861000e-01
   4.9542000e-01
   4.4264000e-01
   5.1061000e-01
   4.6852000e-01
   4.4210000e-01
   5.0385000e-01
   4.6648000e-01
   5.4422000e-01
   5.6564000e-01
   4.6263000e-01
   5.4916000e-01
   5.3660000e-01
   5.6620000e-01
   5.7439000e-01
   4.9545000e-01
   5.0962000e-01
   4.9580000e-01
   4.8293000e-01
   5.0684000e-01
   5.2504000e-01
   4.5037000e-01
   4.4379000e-01
   4.9877000e-01
   5.0156000e-01
   4.9313000e-01
   5.0105000e-01
   4.6687000e-01
   5.3100000e-01
   4.8598000e-01
   5.4942000e-01
   5.0937000e-01
   4.8720000e-01
   4.9503000e-01
   5.4424000e-01
   4.7423000e-01
   4.7582000e-01
   5.3007000e-01
   4.9180000e-01
   4.6856000e-01
   5.3795000e-01
   4.5078000e-01
   4.5620000e-01
   5.2930000e-01
   5.4016000e-01
   4.7449000e-01
   5.5149000e-01
   5.0425000e-01
   4.7442000e-01
   5.4534000e-01
   5.3528000e-01
   5.3782000e-01
   5.0502000e-01
   5.0671000e-01
   5.1312000e-01
   4.9064000e-01
   4.6913000e-01
   5.3402000e-01
   4.8372000e-01
   4.9555000e-01
   5.2700000e-01
   4.7585000e-01
   5.2891000e-01
   4.7325000e-01
   5.1815000e-01
   4.2352000e-01
   4.8510000e-01
   5.0446000e-01
   5.0566000e-01
   5.4208000e-01
   4.7583000e-01
   5.1592000e-01
   5.0411000e-01
   5.4647000e-01
   5.2053000e-01
   5.3555000e-01
   5.2056000e-01
   4.8175000e-01
   4.7680000e-01
   5.5464000e-01
   5.0923000e-01
   4.7289000e-01
   5.3015000e-01
   5.0178000e-01
   5.1120000e-01
   5.4490000e-01
   5.5048000e-01
   4.4964000e-01
   4.5329000e-01
   5.2662000e-01
   5.0749000e-01
   4.5613000e-01
   5.6045000e-01
   4.6626000e-01
   5.2674000e-01
   5.1017000e-01
   4.4989000e-01
   4.4911000e-01
   4.9438000e-01
   5.3594000e-01
   5.1603000e-01
   4.4843000e-01
   4.8008000e-01
   4.5485000e-01
   5.0676000e-01
   5.3780000e-01
   4.1046000e-01
   4.6775000e-01
   4.6905000e-01
   4.6797000e-01
   5.7203000e-01
   5.1656000e-01
   5.1240000e-01
   5.1830000e-01
   5.1416000e-01
   4.5527000e-01
   4.8635000e-01
   5.6950000e-01
   4.7056000e-01
   5.0694000e-01
   4.7513000e-01
   5.7442000e-01
   4.3439000e-01
   5.0284000e-01
   4.8345000e-01
   5.1163000e-01
   5.3251000e-01
   5.0108000e-01
   5.1033000e-01
   5.6966000e-01
   4.7499000e-01
   5.5097000e-01
   4.7237000e-01
   5.3704000e-01
   4.2424000e-01
   5.4375000e-01
   5.3201000e-01
   5.3944000e-01
   4.4250000e-01
   4.5847000e-01
   4.4832000e-01
   4.5300000e-01
   4.9302000e-01
   5.1485000e-01
   4.8555000e-01
   5.4218000e-01
   4.8177000e-01
   4.7738000e-01
   4.6363000e-01
   4.8857000e-01
   5.1479000e-01
   4.5289000e-01
   5.3218000e-01
   5.0693000e-01
   4.8842000e-01
   4.1335000e-01
   5.5799000e-01
   5.2001000e-01
   5.0060000e-01
   4.7467000e-01
   5.0106000e-01
   5.1709000e-01
   4.8148000e-01
   4.9471000e-01
   5.8330000e-01
   5.3096000e-01
   5.1133000e-01
   5.2542000e-01
   4.7523000e-01
   5.2005000e-01
   5.0090000e-01
   4.8714000e-01
   4.4309000e-01
   4.4569000e-01
   4.4944000e-01
   5.8020000e-01
   5.3275000e-01
   4.8419000e-01
   5.2658000e-01
   4.2692000e-01
   5.0443000e-01
   5.8280000e-01
   5.1957000e-01
   5.3255000e-01
   5.2833000e-01
   4.9789000e-01
   4.4955000e-01
   5.1513000e-01
   4.6516000e-01
   4.6970000e-01
   4.8330000e-01
   4.9910000e-01
   5.5112000e-01
   5.3404000e-01
   4.5635000e-01
   4.6677000e-01
   5.8230000e-01
   4.3577000e-01
   5.1548000e-01
   5.3135000e-01
   4.3490000e-01
   5.1464000e-01
   4.8860000e-01
   4.9387000e-01
   4.5285000e-01
   4.5383000e-01
   5.9855000e-01
   4.8109000e-01
   4.6633000e-01
   4.7488000e-01
   5.1216000e-01
   4.8710000e-01
   4.6792000e-01
   5.3446000e-01
   4.8774000e-01
   4.6203000e-01
   5.4868000e-01
   5.2022000e-01
   5.2012000e-01
   5.2035000e-01
   4.6381000e-01
   5.5538000e-01
   5.0082000e-01
   5.3288000e-01
   4.8290000e-01
   4.4322000e-01
   4.9827000e-01
   5.2006000e-01
   5.5695000e-01
   4.8168000e-01
   5.5419000e-01
   4.7060000e-01
   4.6822000e-01
   4.8278000e-01
   4.4518000e-01
   4.7100000e-01
   4.8166000e-01
   5.0911000e-01
   5.4436000e-01
   5.1966000e-01
   5.1835000e-01
   5.3641000e-01
   3.9983000e-01
   5.3669000e-01
   4.9466000e-01
   5.9656000e-01
   4.9783000e-01
   4.6158000e-01
   4.5885000e-01
   4.9432000e-01
   5.3811000e-01
   4.8189000e-01
   5.1820000e-01
   5.3529000e-01
   5.2690000e-01
   5.2067000e-01
   5.0129000e-01
   4.6156000e-01
   4.8720000e-01
   4.4918000e-01
   4.9118000e-01
   4.5700000e-01
   5.2646000e-01
   5.4338000e-01
   5.1840000e-01
   4.8547000e-01
   4.5195000e-01
   5.2029000e-01
   4.7402000e-01
   5.5913000e-01
   4.6226000e-01
   4.8502000e-01
   5.3166000e-01
   4.5084000e-01
   4.4893000e-01
   4.7994000e-01
   4.6146000e-01
   5.3215000e-01
   4.5377000e-01
   4.9850000e-01
   4.5497000e-01
   5.1432000e-01
   4.4255000e-01
   4.4452000e-01
   4.6113000e-01
   5.0496000e-01
   4.8158000e-01
   4.4988000e-01
   5.1599000e-01
   4.8964000e-01
   5.4117000e-01
   4.4642000e-01
   5.2631000e-01
   5.2813000e-01
   4.4089000e-01
   5.0257000e-01
   5.4941000e-01
   4.9787000e-01
   4.8028000e-01
   4.5521000e-01
   4.5184000e-01
   4.4705000e-01
   4.8522000e-01
   5.1595000e-01
   5.3527000e-01
   5.1767000e-01
   4.6794000e-01
   5.2431000e-01
   5.8191000e-01
   5.1069000e-01
   5.2200000e-01
   4.5405000e-01
   5.6399000e-01
   5.3947000e-01
   5.3146000e-01
   5.1111000e-01
   5.2569000e-01
   4.9079000e-01
   5.4613000e-01
   5.7414000e-01
   4.8344000e-01
   5.4045000e-01
   5.1083000e-01
   5.5768000e-01
   4.9536000e-01
   5.2206000e-01
   5.5333000e-01
   4.6916000e-01
   5.2835000e-01
   4.9383000e-01
   4.3309000e-01
   4.2062000e-01
   5.1047000e-01
   5.0250000e-01
   5.1408000e-01
   5.0196000e-01
   5.6875000e-01
   5.1654000e-01
   5.1722000e-01
   5.1039000e-01
   4.6861000e-01
   5.4764000e-01
   5.6997000e-01
   5.0227000e-01
   4.2595000e-01
   5.1396000e-01
   5.5287000e-01
   4.5747000e-01
   4.9760000e-01
   4.8012000e-01
   5.3426000e-01
   5.5192000e-01
   5.2234000e-01
   4.8114000e-01
   4.9906000e-01
   5.2478000e-01
   4.7440000e-01
   5.0483000e-01
   4.5539000e-01
   5.6099000e-01
   5.2505000e-01
   4.7681000e-01
   5.1224000e-01
   4.5866000e-01
   5.5736000e-01
   5.0320000e-01
   4.3935000e-01
   4.7781000e-01
   4.8558000e-01
   5.0446000e-01
   4.5661000e-01
   6.0581000e-01
   5.7167000e-01
   5.0605000e-01
   4.7087000e-01
   5.6956000e-01
   4.4897000e-01
   4.9493000e-01
   4.7060000e-01
   4.5094000e-01
   5.2216000e-01
   5.4138000e-01
   4.9928000e-01
   4.8432000e-01
   5.3442000e-01
   5.5749000e-01
   5.5984000e-01
   4.9685000e-01
   5.0172000e-01
   4.5316000e-01
   4.6368000e-01
   4.7915000e-01
   4.3750000e-01
   4.9469000e-01
   4.8610000e-01
   4.8862000e-01
   5.3452000e-01
   4.1405000e-01
   4.9877000e-01
   4.8863000e-01
   5.2004000e-01
   4.5907000e-01
   5.1952000e-01
   4.8616000e-01
   4.9441000e-01
   4.8571000e-01
   5.2293000e-01
   4.3316000e-01
   5.0599000e-01
   5.1536000e-01
   5.3785000e-01
   4.7231000e-01
   5.5471000e-01
   5.2915000e-01
   5.4554000e-01
   5.1156000e-01
   5.2407000e-01
   4.7008000e-01
   4.6938000e-01
   4.8841000e-01
   5.1085000e-01
   5.2431000e-01
   4.9721000e-01
   4.8293000e-01
   5.3929000e-01
   4.5524000e-01
   4.8398000e-01
   4.9248000e-01
   4.9180000e-01
   4.0437000e-01
   5.0850000e-01
   4.7550000e-01
   5.4207000e-01
   5.2700000e-01
   5.3006000e-01
   4.4280000e-01
   4.9778000e-01
   5.1471000e-01
   4.4095000e-01
   4.8655000e-01
   5.0765000e-01
   5.2856000e-01
   5.3385000e-01
   4.5983000e-01
   5.2171000e-01
   4.9215000e-01
   4.5033000e-01
   4.4517000e-01
   5.5056000e-01
   5.1375000e-01
   6.1578000e-01
   4.8860000e-01
   4.2581000e-01
   4.8014000e-01
   4.5417000e-01
   4.7148000e-01
   5.5392000e-01
   5.3325000e-01
   5.2839000e-01
   4.6988000e-01
   5.2763000e-01
   5.1692000e-01
   4.1298000e-01
   5.7283000e-01
   4.7563000e-01
   4.8963000e-01
   5.1593000e-01
   5.0633000e-01
   5.1247000e-01
   5.2745000e-01
   4.2662000e-01
   5.0638000e-01
   4.7674000e-01
   4.9511000e-01
   5.1831000e-01
   5.8173000e-01
   5.2793000e-01
   4.9312000e-01
   5.2291000e-01
   5.0789000e-01
   4.7584000e-01
   4.7423000e-01
   5.0427000e-01
   5.0335000e-01
   4.9451000e-01
   5.1911000e-01
   5.3069000e-01
   5.1026000e-01
   5.2040000e-01
   5.2692000e-01
   5.0095000e-01
   4.5999000e-01
   4.7248000e-01
   5.9867000e-01
   5.2684000e-01
   5.2808000e-01
   4.6448000e-01
   4.8987000e-01
   5.4139000e-01
   5.3483000e-01
   4.9442000e-01
   4.9528000e-01
   4.6196000e-01
   5.0612000e-01
   5.0330000e-01
   5.2534000e-01
   4.4752000e-01
   5.0021000e-01
   4.5005000e-01
   4.9550000e-01
   4.9645000e-01
   5.2232000e-01
   4.7956000e-01
   5.0041000e-01
   5.6359000e-01
   4.8390000e-01
   4.8172000e-01
   4.9040000e-01
   4.8723000e-01
   4.8240000e-01
   5.1868000e-01
   4.7339000e-01
   5.2481000e-01
   4.6968000e-01
   4.6501000e-01
   5.0953000e-01
   5.5085000e-01
   4.7134000e-01
   5.3620000e-01
   4.5682000e-01
   5.4264000e-01
   5.2753000e-01
   4.6334000e-01
   5.3932000e-01
   5.0927000e-01
   5.6774000e-01
   4.7443000e-01
   4.9832000e-01
   4.7532000e-01
   4.9451000e-01
   4.7154000e-01
   5.0097000e-01
   5.3225000e-01
   5.1388000e-01
   5.1935000e-01
   4.8479000e-01
   5.3798000e-01
   5.0136000e-01
   5.0080000e-01
   5.2569000e-01
   5.2393000e-01
   5.1866000e-01
   5.2503000e-01
   5.0885000e-01
   4.9643000e-01
   5.4631000e-01
   5.4833000e-01
   5.2398000e-01
   5.0551000e-01
   4.7339000e-01
   5.1146000e-01
   5.4670000e-01
   4.6148000e-01
   4.9671000e-01
   4.2676000e-01
   4.6838000e-01
   5.1334000e-01
   4.4124000e-01
   5.0315000e-01
   5.2744000e-01
   4.8927000e-01
   5.0453000e-01
   5.5959000e-01
   5.3020000e-01
   5.1561000e-01
   4.3990000e-01
   4.8721000e-01
   5.0652000e-01
   4.8412000e-01
   4.7617000e-01
   4.6151000e-01
   4.9568000e-01
   5.2771000e-01
   4.6818000e-01
   4.7703000e-01
   5.6027000e-01
   5.0841000e-01
   4.4785000e-01
   5.2435000e-01
   4.9964000e-01
   5.0054000e-01
   4.9611000e-01
   3.9497000e-01
   5.0631000e-01
   5.2049000e-01
   5.6518000e-01
   5.1085000e-01
   5.0841000e-01
   5.9137000e-01
   4.6358000e-01
   4.2106000e-01
   4.5800000e-01
   4.4177000e-01
   5.1237000e-01
   5.3105000e-01
   5.0016000e-01
   4.8114000e-01
   4.9614000e-01
   5.8321000e-01
   4.8943000e-01
   4.1766000e-01
   5.1828000e-01
   4.8459000e-01
   5.4262000e-01
   5.1049000e-01
   5.2535000e-01
   4.7723000e-01
   5.4582000e-01
   4.7377000e-01
   5.7384000e-01
   5.0778000e-01
   4.4590000e-01
   5.2215000e-01
   5.2071000e-01
   4.9433000e-01
   4.5173000e-01
   4.7900000e-01
   4.6752000e-01
   4.3636000e-01
   4.0219000e-01
   5.1828000e-01
   5.1548000e-01
   5.2715000e-01
   5.1432000e-01
   5.2583000e-01
   4.9251000e-01
   4.7755000e-01
   4.9579000e-01
   5.3314000e-01
   5.3713000e-01
   4.6421000e-01
   4.3975000e-01
   4.9001000e-01
   4.7081000e-01
   4.9788000e-01
   4.9829000e-01
   4.4499000e-01
   5.0075000e-01
   5.6086000e-01
   5.6481000e-01
   4.9092000e-01
   4.9028000e-01
   5.6345000e-01
   4.6518000e-01
   4.2844000e-01
   5.1151000e-01
   5.1581000e-01
   5.3053000e-01
   4.5556000e-01
   5.0030000e-01
   4.7817000e-01
   3.7612000e-01
   4.7785000e-01
   4.4992000e-01
   4.6899000e-01
   4.9029000e-01
   5.0349000e-01
   4.4404000e-01
   4.8936000e-01
   5.0009000e-01
   4.6463000e-01
   5.1404000e-01
   4.3931000e-01
   5.0552000e-01
   4.6339000e-01
   5.1757000e-01
   4.5038000e-01
   5.7592000e-01
   5.1710000e-01
   4.5863000e-01
   4.4196000e-01
   4.8060000e-01
   4.8909000e-01
   4.7549000e-01
   4.9543000e-01
   5.0583000e-01
   5.3065000e-01
   5.2106000e-01
   5.2045000e-01
   5.4168000e-01
   5.2702000e-01
   5.0290000e-01
   4.7378000e-01
   4.4447000e-01
   4.7745000e-01
   5.1147000e-01
   5.1588000e-01
   5.4233000e-01
   5.3574000e-01
   4.9460000e-01
   4.7609000e-01
   4.9641000e-01
   5.0960000e-01
   5.2507000e-01
   4.6807000e-01
   5.1238000e-01
   5.3351000e-01
   5.6359000e-01
   5.0712000e-01
   4.7532000e-01
   5.6527000e-01
   4.9014000e-01
   4.6871000e-01
   4.9480000e-01
   4.2865000e-01
   5.5441000e-01
   5.1574000e-01
   4.5293000e-01
   4.8747000e-01
   4.6977000e-01
   4.6709000e-01
   4.6924000e-01
   5.0672000e-01
   5.2752000e-01
   4.7879000e-01
   5.1735000e-01
   4.2767000e-01
   5.1337000e-01
   5.3573000e-01
   4.8895000e-01
   5.2610000e-01
   5.7802000e-01
   5.1965000e-01
   4.5574000e-01
   5.0755000e-01
   5.1719000e-01
   4.7085000e-01
   5.6183000e-01
   5.0023000e-01
   4.7009000e-01
   5.5474000e-01
   5.0757000e-01
   4.9725000e-01
   4.9685000e-01
   4.7670000e-01
   4.6235000e-01
   4.8639000e-01
   4.9149000e-01
   5.7916000e-01
   5.1699000e-01
   4.6981000e-01
   5.1221000e-01
   4.8594000e-01
   4.8418000e-01
   4.8987000e-01
   4.6843000e-01
   5.6696000e-01
   5.3330000e-01
   4.7305000e-01
   4.3919000e-01
   4.4837000e-01
   5.7583000e-01
   5.2972000e-01
   5.7458000e-01
   5.4411000e-01
   4.8752000e-01
   5.4266000e-01
   5.5164000e-01
   5.1751000e-01
   4.8382000e-01
   5.0832000e-01
   4.7568000e-01
   5.1014000e-01
   4.7127000e-01
   4.3452000e-01
   4.8201000e-01
   5.0408000e-01
   4.8628000e-01
   5.1724000e-01
   4.1338000e-01
   4.7055000e-01
   4.8448000e-01
   4.8781000e-01
   4.8625000e-01
   4.9106000e-01
   5.3160000e-01
   5.2379000e-01
   4.1670000e-01
   5.0013000e-01
   5.4171000e-01
   4.9968000e-01
   5.0844000e-01
   4.9224000e-01
   4.5906000e-01
   5.5287000e-01
   4.2971000e-01
   4.9906000e-01
   5.8734000e-01
   5.0355000e-01
   5.0604000e-01
   5.4982000e-01
   4.7142000e-01
   4.9397000e-01
   5.5293000e-01
   5.0061000e-01
   5.4151000e-01
   5.0253000e-01
   4.9227000e-01
   5.3027000e-01
   4.9592000e-01
   5.0283000e-01
   5.0359000e-01
   5.1098000e-01
   4.8185000e-01
   4.5626000e-01
   5.5901000e-01
   5.4234000e-01
   5.0804000e-01
   5.4972000e-01
   5.0899000e-01
   5.2669000e-01
   5.9061000e-01
   5.0247000e-01
   5.5379000e-01
   4.8179000e-01
   4.7334000e-01
   4.8265000e-01
   5.5915000e-01
   5.0206000e-01
   5.1187000e-01
   5.1541000e-01
   4.5671000e-01
   3.9979000e-01
   4.5775000e-01
   4.8574000e-01
   5.3932000e-01
   5.0200000e-01
   4.9310000e-01
   5.2802000e-01
   4.9503000e-01
   4.9923000e-01
   5.0897000e-01
   4.6889000e-01
   4.9530000e-01
   5.2317000e-01
   4.8257000e-01
   4.4688000e-01
   5.5744000e-01
   5.0946000e-01
   5.2820000e-01
   4.9113000e-01
   4.9309000e-01
   5.2179000e-01
   5.0571000e-01
   4.9166000e-01
   4.9429000e-01
   5.4132000e-01
   4.8976000e-01
   4.8817000e-01
   5.4553000e-01
   4.7752000e-01
   4.6151000e-01
   5.1515000e-01
   4.5362000e-01
   5.0424000e-01
   5.4936000e-01
   4.4495000e-01
   4.6808000e-01
   5.1835000e-01
   4.7028000e-01
   5.1019000e-01
   4.6419000e-01
   4.6034000e-01
   4.4801000e-01
   5.2224000e-01
   4.9603000e-01
   4.9716000e-01
   5.0820000e-01
   4.9617000e-01
   5.0385000e-01
   4.2454000e-01
   4.9872000e-01
   4.6547000e-01
   5.4063000e-01
   5.1167000e-01
   4.9952000e-01
   3.9195000e-01
   5.1095000e-01
   5.7530000e-01
   5.1908000e-01
   5.0991000e-01
   4.4523000e-01
   4.5216000e-01
   4.7869000e-01
   4.7863000e-01
   4.5170000e-01
   5.7000000e-01
   5.1717000e-01
   4.4031000e-01
   5.1627000e-01
   4.6792000e-01
   4.9096000e-01
   4.8952000e-01
   5.2285000e-01
   4.6850000e-01
   5.2388000e-01
   5.4827000e-01
   5.6260000e-01
   4.6445000e-01
   5.5423000e-01
   4.9735000e-01
   4.6456000e-01
   5.2486000e-01
   5.1498000e-01
   5.3030000e-01
   4.1315000e-01
   4.9032000e-01
   4.5738000e-01
   4.6243000e-01
   4.8732000e-01
   5.3066000e-01
   5.1502000e-01
   5.1571000e-01
   5.1781000e-01
   4.1597000e-01
   4.9416000e-01
   4.9762000e-01
   5.0016000e-01
   5.2874000e-01
   4.4380000e-01
   4.7109000e-01
   5.0121000e-01
   5.1487000e-01
   5.5490000e-01
   5.2326000e-01
   4.9871000e-01
   5.4783000e-01
   4.2396000e-01
   5.5258000e-01
   4.3652000e-01
   5.2607000e-01
   5.4327000e-01
   4.2676000e-01
   4.7755000e-01
   5.1342000e-01
   5.3887000e-01
   5.1238000e-01
   5.2814000e-01
   4.8283000e-01
   5.0272000e-01
   4.7359000e-01
   4.9129000e-01
   5.6679000e-01
   4.1513000e-01
   5.0362000e-01
   4.2943000e-01
   5.6874000e-01
   4.6353000e-01
   4.4772000e-01
   5.8193000e-01
   5.4590000e-01
   5.5405000e-01
   4.8391000e-01
   5.2261000e-01
   5.5326000e-01
   4.2004000e-01
   4.8498000e-01
   5.3329000e-01
   5.6299000e-01
   5.0462000e-01
   5.1346000e-01
   4.7261000e-01
   5.3011000e-01
   5.3763000e-01
   4.4890000e-01
   4.2662000e-01
   4.6103000e-01
   4.5014000e-01
   5.2211000e-01
   5.4403000e-01
   4.9454000e-01
   5.2991000e-01
   5.2251000e-01
   3.8317000e-01
   5.2917000e-01
   5.1698000e-01
   5.0999000e-01
   5.5095000e-01
   4.6061000e-01
   5.0893000e-01
   5.0757000e-01
   4.7727000e-01
   4.4164000e-01
   5.0421000e-01
   5.0298000e-01
   4.7717000e-01
   5.2070000e-01
   5.0261000e-01
   4.7605000e-01
   5.2842000e-01
   5.1116000e-01
   4.3663000e-01
   4.9349000e-01
   4.8851000e-01
   4.9187000e-01
   4.8382000e-01
   5.2210000e-01
   4.3871000e-01
   4.3415000e-01
   5.0201000e-01
   4.9271000e-01
   4.6064000e-01
   5.1768000e-01
   4.2904000e-01
   5.7420000e-01
   4.9640000e-01
   4.9783000e-01
   5.0831000e-01
   4.6727000e-01
   5.0893000e-01
   4.7800000e-01
   5.8327000e-01
   4.8508000e-01
   4.9228000e-01
   4.9677000e-01
   5.1380000e-01
   4.7833000e-01
   4.3330000e-01
   4.6904000e-01
   5.0486000e-01
   5.2909000e-01
   5.2194000e-01
   4.5440000e-01
   4.9786000e-01
   5.3771000e-01
   4.9017000e-01
   5.3245000e-01
   5.2792000e-01
   4.9655000e-01
   4.7373000e-01
   4.8135000e-01
   5.4620000e-01
   4.5153000e-01
   5.2898000e-01
   5.1201000e-01
   4.7947000e-01
   5.4392000e-01
   4.6181000e-01
   5.3788000e-01
   5.0776000e-01
   4.8832000e-01
   4.8320000e-01
   5.3052000e-01
   4.8893000e-01
   5.0625000e-01
   4.8019000e-01
   5.2739000e-01
   4.7155000e-01
   5.4245000e-01
   4.9263000e-01
   3.9812000e-01
   5.0972000e-01
   4.5621000e-01
   4.0901000e-01
   4.8032000e-01
   4.4617000e-01
   4.7482000e-01
   5.7352000e-01
   4.8064000e-01
   5.3949000e-01
   4.3796000e-01
   5.2180000e-01
   5.2466000e-01
   5.3611000e-01
   4.6949000e-01
   4.8346000e-01
   5.4009000e-01
   5.7321000e-01
   5.3141000e-01
   5.3404000e-01
   5.4030000e-01
   4.9949000e-01
   5.1655000e-01
   5.2210000e-01
   4.9599000e-01
   4.1735000e-01
   4.3692000e-01
   5.2289000e-01
   5.0773000e-01
   4.2026000e-01
   4.4397000e-01
   4.8712000e-01
   4.8224000e-01
   4.5809000e-01
   5.5469000e-01
   4.9791000e-01
   4.8011000e-01
   5.0090000e-01
   4.8902000e-01
   5.4642000e-01
   4.6998000e-01
   4.0046000e-01
   4.4434000e-01
   5.0745000e-01
   5.2611000e-01
   4.3916000e-01
   4.8703000e-01
   5.0161000e-01
   4.9942000e-01
   4.9013000e-01
   4.9899000e-01
   4.7700000e-01
   4.4811000e-01
   5.7553000e-01
   5.7025000e-01
   5.3175000e-01
   4.8807000e-01
   4.3072000e-01
   4.7661000e-01
   4.7231000e-01
   4.6880000e-01
   4.8746000e-01
   4.7672000e-01
   5.0049000e-01
   5.0675000e-01
   4.9731000e-01
   4.9863000e-01
   5.4815000e-01
   5.0393000e-01
   4.8007000e-01
   5.0609000e-01
   4.4814000e-01
   5.3508000e-01
   5.3937000e-01
   5.1705000e-01
   4.9395000e-01
   4.9938000e-01
   5.0529000e-01
   5.3449000e-01
   5.6395000e-01
   5.8925000e-01
   5.2124000e-01
   5.0801000e-01
   5.3077000e-01
   4.2478000e-01
   5.0933000e-01
   5.4123000e-01
   5.7451000e-01
   5.3859000e-01
   4.9930000e-01
   4.9868000e-01
   5.0385000e-01
   5.3425000e-01
   4.7074000e-01
   5.4534000e-01
   4.6099000e-01
   4.8246000e-01
   5.1046000e-01
   4.9567000e-01
   5.3709000e-01
   4.9705000e-01
   5.0990000e-01
   4.6725000e-01
   5.3508000e-01
   4.9639000e-01
   5.1411000e-01
   5.1627000e-01
   4.7630000e-01
   5.2388000e-01
   4.9790000e-01
   4.9461000e-01
   5.7849000e-01
   5.0501000e-01
   5.6418000e-01
   5.1417000e-01
   5.1687000e-01
   5.4971000e-01
   4.0419000e-01
   5.4566000e-01
   4.8300000e-01
   5.5161000e-01
   4.2307000e-01
   4.2980000e-01
   5.4113000e-01
   4.7860000e-01
   5.2105000e-01
   4.3431000e-01
   4.6851000e-01
   5.0829000e-01
   5.0085000e-01
   5.1209000e-01
   5.2849000e-01
   5.0735000e-01
   4.3397000e-01
   5.1002000e-01
   5.5678000e-01
   5.4990000e-01
   4.8134000e-01
   4.8350000e-01
   5.2724000e-01
   5.0773000e-01
   5.1559000e-01
   5.4493000e-01
   4.5026000e-01
   4.4928000e-01
   5.8996000e-01
   5.2787000e-01
   4.7996000e-01
   4.7269000e-01
   4.7177000e-01
   5.8537000e-01
   4.7176000e-01
   5.0957000e-01
   4.6991000e-01
   5.1471000e-01
   4.8550000e-01
   4.9867000e-01
   4.9660000e-01
   4.2214000e-01
   4.8848000e-01
   5.7532000e-01
   4.6108000e-01
   4.8702000e-01
   5.5099000e-01
   5.5855000e-01
   5.2966000e-01
   4.3758000e-01
   4.9451000e-01
   4.6360000e-01
   5.2036000e-01
   4.9554000e-01
   5.2695000e-01
   5.4434000e-01
   5.0687000e-01
   4.9510000e-01
   4.6527000e-01
   5.3904000e-01
   5.5198000e-01
   4.7268000e-01
   4.6490000e-01
   5.1110000e-01
   4.4769000e-01
   4.5669000e-01
   4.9338000e-01
   5.9703000e-01
   4.9820000e-01
   4.9861000e-01
   4.8717000e-01
   4.5353000e-01
   4.8121000e-01
   5.0573000e-01
   4.7759000e-01
   4.9579000e-01
   5.5045000e-01
   5.1384000e-01
   5.0267000e-01
   5.1314000e-01
   5.1395000e-01
   4.9166000e-01
   5.4087000e-01
   4.8810000e-01
   4.2521000e-01
   5.0132000e-01
   4.4189000e-01
   5.9981000e-01
   5.2007000e-01
   5.5659000e-01
   5.0822000e-01
   4.7731000e-01
   5.4418000e-01
   4.6622000e-01
   5.4388000e-01
   5.1146000e-01
   4.7579000e-01
   5.5007000e-01
   5.1607000e-01
   4.7799000e-01
   4.7836000e-01
   5.4897000e-01
   5.2598000e-01
   5.1426000e-01
   5.2944000e-01
   5.1703000e-01
   4.5396000e-01
   4.5051000e-01
   5.1752000e-01
   4.6874000e-01
   6.0661000e-01
   5.4845000e-01
   4.3855000e-01
   4.1853000e-01
   4.5279000e-01
   5.2457000e-01
   5.2572000e-01
   5.5079000e-01
   4.6497000e-01
   5.3013000e-01
   4.8673000e-01
   5.1086000e-01
   4.5879000e-01
   5.1551000e-01
   4.6462000e-01
   5.4210000e-01
   5.4257000e-01
   4.8845000e-01
   4.9178000e-01
   4.6769000e-01
   5.2064000e-01
   4.8024000e-01
   4.8989000e-01
   5.6449000e-01
   5.1403000e-01
   4.9943000e-01
   5.6752000e-01
   4.4718000e-01
   4.9651000e-01
   5.2784000e-01
   5.1306000e-01
   5.0448000e-01
   5.0579000e-01
   5.5882000e-01
   5.6257000e-01
   4.7775000e-01
   5.2262000e-01
   5.3575000e-01
   5.3434000e-01
   4.6780000e-01
   5.4033000e-01
   4.6223000e-01
   4.8367000e-01
   4.9506000e-01
   5.5097000e-01
   5.2383000e-01
   4.5157000e-01
   5.0537000e-01
   4.6368000e-01
   4.9639000e-01
   4.9637000e-01
   4.6656000e-01
   4.2687000e-01
   5.3490000e-01
   4.7298000e-01
   4.5817000e-01
   4.7227000e-01
   4.6775000e-01
   5.0408000e-01
   5.5957000e-01
   5.9086000e-01
   5.6804000e-01
   4.5260000e-01
   5.6392000e-01
   4.8137000e-01
   5.0901000e-01
   4.4466000e-01
   5.1634000e-01
   5.0192000e-01
   4.4460000e-01
   4.2511000e-01
   5.4419000e-01
   5.6072000e-01
   4.9873000e-01
   3.8570000e-01
   5.4080000e-01
   5.8885000e-01
   4.9740000e-01
   5.0457000e-01
   5.0322000e-01
   4.9905000e-01
   4.9427000e-01
   4.2517000e-01
   5.3163000e-01
   4.6161000e-01
   5.5217000e-01
   5.4797000e-01
   4.6087000e-01
   4.7320000e-01
   4.7530000e-01
   4.8906000e-01
   5.2458000e-01
   5.2315000e-01
   5.9856000e-01
   4.9532000e-01
   4.9860000e-01
   5.1394000e-01
   5.5848000e-01
   5.0666000e-01
   4.7847000e-01
   3.9704000e-01
   5.6807000e-01
   5.1481000e-01
   4.9869000e-01
   5.2307000e-01
   5.9466000e-01
   5.0668000e-01
   5.0773000e-01
   4.7859000e-01
   5.2457000e-01
   4.8097000e-01
   5.1318000e-01
   5.0968000e-01
   5.0129000e-01
   5.0880000e-01
   5.0330000e-01
   5.4862000e-01
   4.7935000e-01
   5.3032000e-01
   4.9809000e-01
   4.8196000e-01
   5.4193000e-01
   5.2542000e-01
   4.8158000e-01
   4.6756000e-01
   5.5160000e-01
   4.4733000e-01
   4.6560000e-01
   4.9830000e-01
   5.7856000e-01
   4.6462000e-01
   5.0461000e-01
   4.6964000e-01
   5.9240000e-01
   5.4946000e-01
   4.8827000e-01
   4.8155000e-01
   5.1192000e-01
   4.9195000e-01
   5.5149000e-01
   4.8476000e-01
   4.7426000e-01
   5.0758000e-01
   4.7705000e-01
   5.8481000e-01
   4.9201000e-01
   4.4986000e-01
   5.0722000e-01
   5.3739000e-01
   4.4228000e-01
   4.6001000e-01
   5.3389000e-01
   5.1573000e-01
   4.4328000e-01
   5.1466000e-01
   5.0564000e-01
   5.1546000e-01
   5.1453000e-01
   5.3769000e-01
   5.5256000e-01
   4.7702000e-01
   5.5905000e-01
   4.9339000e-01
   4.3931000e-01
   4.9388000e-01
   5.4155000e-01
   4.9278000e-01
   4.6186000e-01
   4.9751000e-01
   5.4714000e-01
   4.5035000e-01
   4.7313000e-01
   4.9386000e-01
   5.6698000e-01
   5.0956000e-01
   5.0942000e-01
   5.0879000e-01
   5.0744000e-01
   5.0199000e-01
   4.2623000e-01
   4.9640000e-01
   4.5939000e-01
   4.5153000e-01
   4.8075000e-01
   4.9221000e-01
   4.8104000e-01
   4.5923000e-01
   4.5449000e-01
   5.4871000e-01
   5.2880000e-01
   4.7247000e-01
   5.3721000e-01
   3.9948000e-01
   5.3262000e-01
   4.7266000e-01
   4.5192000e-01
   5.6862000e-01
   5.2724000e-01
   4.8891000e-01
   4.6872000e-01
   4.7463000e-01
   4.7164000e-01
   4.1299000e-01
   4.4631000e-01
   4.2825000e-01
   4.8521000e-01
   5.1804000e-01
   5.3401000e-01
   4.1942000e-01
   5.3459000e-01
   5.4500000e-01
   4.9121000e-01
   5.4204000e-01
   5.7237000e-01
   4.9792000e-01
   5.0792000e-01
   4.5510000e-01
   4.6680000e-01
   4.9572000e-01
   5.6246000e-01
   4.8178000e-01
   5.3595000e-01
   4.5061000e-01
   5.4810000e-01
   5.4193000e-01
   5.1281000e-01
   5.2262000e-01
   4.8380000e-01
   4.9293000e-01
   4.9974000e-01
   5.8155000e-01
   5.3086000e-01
   5.3633000e-01
   4.6867000e-01
   5.4097000e-01
   4.7550000e-01
   4.8096000e-01
   5.6881000e-01
   5.4243000e-01
   5.0355000e-01
   4.6527000e-01
   5.2434000e-01
   5.8580000e-01
   5.1464000e-01
   4.8513000e-01
   5.1860000e-01
   5.4768000e-01
   5.0444000e-01
   4.5489000e-01
   4.7874000e-01
   5.1260000e-01
   5.8267000e-01
   4.3593000e-01
   5.0058000e-01
   4.2693000e-01
   5.4024000e-01
   5.2418000e-01
   4.6559000e-01
   5.3735000e-01
   4.8819000e-01
   4.9074000e-01
   4.4787000e-01
   4.8784000e-01
   5.5460000e-01
   5.0628000e-01
   5.4298000e-01
   5.3960000e-01
   5.4329000e-01
   4.8128000e-01
   4.9729000e-01
   5.5155000e-01
   4.9298000e-01
   4.8523000e-01
   5.0580000e-01
   4.7520000e-01
   4.8680000e-01
   4.9092000e-01
   5.1837000e-01
   4.8868000e-01
   5.8800000e-01
   4.3277000e-01
   5.2407000e-01
   4.1093000e-01
   4.8675000e-01
   5.3275000e-01
   5.3069000e-01
   4.8559000e-01
   5.3748000e-01
   4.5367000e-01
   4.8693000e-01
   5.5227000e-01
   4.3811000e-01
   5.0415000e-01
   5.0214000e-01
   6.0154000e-01
   4.8695000e-01
   5.0614000e-01
   4.5005000e-01
   5.1602000e-01
   4.3135000e-01
   5.4448000e-01
   4.6647000e-01
   4.9319000e-01
   4.8525000e-01
   4.6046000e-01
   4.7055000e-01
   5.5316000e-01
   5.2643000e-01
   5.5061000e-01
   4.6981000e-01
   4.4398000e-01
   5.2598000e-01
   4.6316000e-01
   5.1761000e-01
   5.2556000e-01
   4.5751000e-01
   5.0735000e-01
   4.0093000e-01
   5.5165000e-01
   5.0089000e-01
   4.5911000e-01
   4.1806000e-01
   4.3563000e-01
   5.2980000e-01
   4.9218000e-01
   5.2523000e-01
   5.0533000e-01
   4.8342000e-01
   5.0359000e-01
   4.6960000e-01
   4.5175000e-01
   4.9163000e-01
   5.7242000e-01
   5.3506000e-01
   4.7182000e-01
   4.8075000e-01
   5.6451000e-01
   5.0959000e-01
   4.8134000e-01
   4.5354000e-01
   5.3046000e-01
   5.0905000e-01
   5.2124000e-01
   5.1210000e-01
   5.0667000e-01
   4.8899000e-01
   5.7705000e-01
   5.5581000e-01
   4.8654000e-01
   5.3998000e-01
   5.4067000e-01
   3.9875000e-01
   5.6639000e-01
   5.2359000e-01
   5.4950000e-01
   5.3130000e-01
   4.5568000e-01
   5.2408000e-01
   5.0068000e-01
   5.0430000e-01
   5.1466000e-01
   5.3974000e-01
   4.6461000e-01
   4.5688000e-01
   4.9830000e-01
   5.4263000e-01
   4.6794000e-01
   5.2231000e-01
   4.8867000e-01
   5.1537000e-01
   4.9464000e-01
   5.4380000e-01
   4.9980000e-01
   4.5150000e-01
   4.3680000e-01
   4.3510000e-01
   4.8197000e-01
   4.2887000e-01
   5.3988000e-01
   4.6541000e-01
   5.4725000e-01
   5.0797000e-01
   4.4280000e-01
   4.6806000e-01
   4.8248000e-01
   4.7903000e-01
   4.8204000e-01
   4.3329000e-01
   5.3325000e-01
   5.6554000e-01
   5.1741000e-01
   5.6142000e-01
   4.1741000e-01
   5.0701000e-01
   4.8719000e-01
   5.0091000e-01
   4.5520000e-01
   4.0907000e-01
   5.6062000e-01
   5.4008000e-01
   4.6899000e-01
   4.4116000e-01
   4.5125000e-01
   4.8987000e-01
   5.1551000e-01
   4.4184000e-01
   4.2161000e-01
   5.0693000e-01
   4.7656000e-01
   4.5361000e-01
   5.0650000e-01
   4.8753000e-01
   4.7640000e-01
   4.2246000e-01
   5.2800000e-01
   4.8597000e-01
   4.9962000e-01
   4.9309000e-01
   5.0401000e-01
   4.4868000e-01
   4.3724000e-01
   4.9361000e-01
   4.7977000e-01
   4.8742000e-01
   5.0636000e-01
   5.0930000e-01
   5.6965000e-01
   4.9618000e-01
   4.9791000e-01
   4.5623000e-01
   4.5429000e-01
   5.4174000e-01
   5.4134000e-01
   4.2068000e-01
   5.5117000e-01
   5.1491000e-01
   5.3637000e-01
   4.6907000e-01
   5.4032000e-01
   4.7650000e-01
   4.8867000e-01
   4.9131000e-01
   4.2292000e-01
   5.0343000e-01
   5.0865000e-01
   4.1599000e-01
   4.8336000e-01
   4.9323000e-01
   4.8331000e-01
   4.8100000e-01
   4.8294000e-01
   5.2244000e-01
   4.7481000e-01
   5.0312000e-01
   5.3635000e-01
   5.0070000e-01
   5.1175000e-01
   5.5603000e-01
   5.4206000e-01
   4.7039000e-01
   4.9541000e-01
   4.9611000e-01
   5.1375000e-01
   4.6940000e-01
   4.9148000e-01
   4.4171000e-01
   4.6018000e-01
   4.5438000e-01
   5.7101000e-01
   4.3133000e-01
   4.6003000e-01
   4.8786000e-01
   5.0604000e-01
   4.4223000e-01
   4.1392000e-01
   5.4089000e-01
   5.5358000e-01
   5.0402000e-01
   4.9884000e-01
   5.6495000e-01
   5.4210000e-01
   4.4408000e-01
   4.8220000e-01
   4.6159000e-01
   5.0328000e-01
   4.4730000e-01
   4.9677000e-01
   5.2237000e-01
   4.6482000e-01
   4.8253000e-01
   4.4082000e-01
   4.8338000e-01
   5.5147000e-01
   5.5896000e-01
   4.8818000e-01
   4.8467000e-01
   5.0903000e-01
   4.6226000e-01
   5.2074000e-01
   5.2938000e-01
   4.9049000e-01
   4.8458000e-01
   5.0796000e-01
   4.6463000e-01
   5.0179000e-01
   4.9173000e-01
   4.7139000e-01
   4.9728000e-01
   4.9408000e-01
   4.7582000e-01
   4.6183000e-01
   5.3334000e-01
   5.1083000e-01
   4.2242000e-01
   5.1446000e-01
   4.8061000e-01
   5.5101000e-01
   5.2004000e-01
   5.2639000e-01
   5.1695000e-01
   4.8001000e-01
   4.7179000e-01
   4.4051000e-01
   4.9833000e-01
   4.8056000e-01
   5.2327000e-01
   4.5659000e-01
   4.5424000e-01
   4.4151000e-01
   5.3615000e-01
   4.8534000e-01
   4.6316000e-01
   5.9088000e-01
   5.0384000e-01
   5.2158000e-01
   5.5942000e-01
   5.2554000e-01
   5.4397000e-01
   5.2529000e-01
   4.6498000e-01
   4.9780000e-01
   4.9315000e-01
   5.0340000e-01
   4.9888000e-01
   4.3024000e-01
   5.0470000e-01
   4.5704000e-01
   4.7914000e-01
   5.0960000e-01
   5.3805000e-01
   4.2877000e-01
   5.3592000e-01
   5.1237000e-01
   4.9102000e-01
   5.4781000e-01
   4.6423000e-01
   5.1933000e-01
   4.7862000e-01
   5.0411000e-01
   4.9363000e-01
   5.3305000e-01
   4.4798000e-01
   5.6868000e-01
   5.4465000e-01
   5.1449000e-01
   5.0349000e-01
   5.2174000e-01
   4.7842000e-01
   5.1819000e-01
   4.6521000e-01
   5.0785000e-01
   5.3237000e-01
   5.7735000e-01
   5.1517000e-01
   4.8676000e-01
   4.9096000e-01
   5.0447000e-01
   5.2838000e-01
   5.3486000e-01
   5.2603000e-01
   5.2698000e-01
   4.7896000e-01
   4.7173000e-01
   5.1571000e-01
   4.6064000e-01
   4.9606000e-01
   5.5340000e-01
   4.8163000e-01
   4.8803000e-01
   5.1123000e-01
   5.0417000e-01
   5.0393000e-01
   4.9933000e-01
   4.6116000e-01
   4.8205000e-01
   4.7591000e-01
   5.1862000e-01
   5.3583000e-01
   5.2081000e-01
   5.0377000e-01
   4.8288000e-01
   5.4521000e-01
   4.9463000e-01
   4.8348000e-01
   5.0232000e-01
   4.8419000e-01
   4.5835000e-01
   5.0487000e-01
   3.8605000e-01
   5.0040000e-01
   4.9650000e-01
   4.8517000e-01
   4.9945000e-01
   5.0224000e-01
   5.0546000e-01
   4.7727000e-01
   5.5074000e-01
   4.6881000e-01
   5.0032000e-01
   5.2989000e-01
   4.9206000e-01
   4.9338000e-01
   5.1730000e-01
   4.7949000e-01
   4.6663000e-01
   5.7314000e-01
   5.0948000e-01
   5.3261000e-01
   5.0846000e-01
   4.8825000e-01
   5.5564000e-01
   5.0811000e-01
   5.3655000e-01
   5.2067000e-01
   5.8204000e-01
   5.0189000e-01
   4.1595000e-01
   4.6275000e-01
   5.5940000e-01
   5.0317000e-01
   5.5036000e-01
   4.3388000e-01
   4.9567000e-01
   5.0996000e-01
   4.8106000e-01
   5.5308000e-01
   4.8047000e-01
   5.1722000e-01
   5.2248000e-01
   4.9166000e-01
   4.9773000e-01
   5.0320000e-01
   4.8350000e-01
   4.8118000e-01
   4.8658000e-01
   4.9474000e-01
   4.3199000e-01
   5.3001000e-01
   4.8703000e-01
   4.6650000e-01
   5.2764000e-01
   4.4312000e-01
   4.9743000e-01
   5.3469000e-01
   5.6942000e-01
   5.1057000e-01
   4.7047000e-01
   4.9640000e-01
   4.5291000e-01
   5.3061000e-01
   4.7156000e-01
   5.2741000e-01
   5.4453000e-01
   4.3346000e-01
   4.9259000e-01
   4.8110000e-01
   5.7357000e-01
   5.1476000e-01
   5.3302000e-01
   5.2590000e-01
   4.9788000e-01
   4.9796000e-01
   5.4708000e-01
   4.1538000e-01
   4.8903000e-01
   4.9393000e-01
   4.8250000e-01
   4.8543000e-01
   5.0701000e-01
   4.9065000e-01
   5.0397000e-01
   5.1107000e-01
   4.9902000e-01
   5.4554000e-01
   5.3106000e-01
   4.8539000e-01
   4.6242000e-01
   5.2795000e-01
   5.4486000e-01
   4.9892000e-01
   5.4932000e-01
   5.0271000e-01
   5.3563000e-01
   5.0779000e-01
   5.3139000e-01
   5.1165000e-01
   5.0305000e-01
   4.9732000e-01
   4.7670000e-01
   4.3395000e-01
   5.2587000e-01
   4.9500000e-01
   5.1682000e-01
   3.7670000e-01
   5.3336000e-01
   5.4512000e-01
   4.6096000e-01
   5.1542000e-01
   5.4067000e-01
   5.5349000e-01
   4.1488000e-01
   4.6606000e-01
   4.7591000e-01
   5.1780000e-01
   4.9557000e-01
   5.0419000e-01
   5.1362000e-01
   4.9305000e-01
   4.8188000e-01
   5.3073000e-01
   4.7980000e-01
   5.4806000e-01
   5.3493000e-01
   5.5097000e-01
   5.1209000e-01
   5.3825000e-01
   5.2494000e-01
   5.1300000e-01
   4.8474000e-01
   5.3845000e-01
   4.8582000e-01
   4.8468000e-01
   4.5194000e-01
   5.3207000e-01
   5.3449000e-01
   5.1125000e-01
   5.1364000e-01
   4.4695000e-01
   5.1512000e-01
   4.6566000e-01
   4.1191000e-01
   4.2187000e-01
   5.1969000e-01
   5.4252000e-01
   5.5229000e-01
   5.0733000e-01
   4.9799000e-01
   4.5824000e-01
   5.5326000e-01
   4.6945000e-01
   4.5990000e-01
   4.7339000e-01
   4.7808000e-01
   4.9382000e-01
   5.1399000e-01
   4.6970000e-01
   4.8748000e-01
   5.7029000e-01
   4.4904000e-01
   4.8751000e-01
   5.6245000e-01
   4.3737000e-01
   4.3986000e-01
   4.9274000e-01
   5.7557000e-01
   5.7208000e-01
   4.6019000e-01
   5.0031000e-01
   5.5005000e-01
   4.3554000e-01
   4.3888000e-01
   5.2158000e-01
   4.8504000e-01
   4.7693000e-01
   4.8963000e-01
   5.4040000e-01
   5.5068000e-01
   4.6068000e-01
   4.7568000e-01
   5.2456000e-01
   5.1024000e-01
   4.9858000e-01
   4.8301000e-01
   4.6539000e-01
   4.5744000e-01
   4.8613000e-01
   4.4145000e-01
   5.0255000e-01
   4.9169000e-01
   5.0753000e-01
   4.7884000e-01
   4.6306000e-01
   4.6335000e-01
   4.7215000e-01
   4.7929000e-01
   5.3386000e-01
   5.2374000e-01
   5.6659000e-01
   5.5191000e-01
   5.1650000e-01
   5.2987000e-01
   4.7933000e-01
   5.0040000e-01
   5.5474000e-01
   5.1634000e-01
   4.6558000e-01
   5.6524000e-01
   4.8862000e-01
   4.9926000e-01
   4.5944000e-01
   5.4924000e-01
   4.9735000e-01
   4.7717000e-01
   5.4193000e-01
   4.5661000e-01
   5.3083000e-01
   4.6954000e-01
   4.4985000e-01
   5.4333000e-01
   4.9787000e-01
   4.5389000e-01
   4.6571000e-01
   4.4547000e-01
   5.1151000e-01
   5.2635000e-01
   5.0753000e-01
   5.1213000e-01
   4.7373000e-01
   4.8822000e-01
   5.2845000e-01
   5.3579000e-01
   5.0094000e-01
   5.9470000e-01
   4.0764000e-01
   5.3081000e-01
   5.4050000e-01
   4.9651000e-01
   4.8327000e-01
   4.8118000e-01
   4.5185000e-01
   4.9545000e-01
   5.0447000e-01
   4.7807000e-01
   4.4370000e-01
   4.6698000e-01
   4.6421000e-01
   5.4071000e-01
   5.2264000e-01
   5.1032000e-01
   5.1362000e-01
   5.4979000e-01
   5.5599000e-01
   4.7214000e-01
   4.9910000e-01
   5.1790000e-01
   4.6574000e-01
   5.0574000e-01
   5.0877000e-01
   5.1156000e-01
   5.7815000e-01
   4.7401000e-01
   5.5090000e-01
   4.2282000e-01
   4.8907000e-01
   4.4669000e-01
   4.3690000e-01
   4.5145000e-01
   4.5831000e-01
   5.2252000e-01
   5.2423000e-01
   4.8344000e-01
   5.2730000e-01
   5.0812000e-01
   5.0644000e-01
   5.0269000e-01
   5.1607000e-01
   5.5173000e-01
   4.6024000e-01
   4.7733000e-01
   4.7266000e-01
   4.8629000e-01
   4.8346000e-01
   5.0962000e-01
   4.9305000e-01
   4.8281000e-01
   5.0301000e-01
   5.1650000e-01
   4.8650000e-01
   5.0354000e-01
   5.3297000e-01
   4.3862000e-01
   5.0296000e-01
   5.1078000e-01
   4.8688000e-01
   5.6324000e-01
   4.6921000e-01
   4.4655000e-01
   5.4771000e-01
   4.8562000e-01
   4.4972000e-01
   4.4430000e-01
   4.9828000e-01
   5.6288000e-01
   5.6392000e-01
   4.6183000e-01
   4.9283000e-01
   4.6863000e-01
   5.0253000e-01
   4.7147000e-01
   4.8703000e-01
   5.3339000e-01
   4.9707000e-01
   5.1585000e-01
   4.6177000e-01
   4.7200000e-01
   5.1024000e-01
   4.6157000e-01
   5.4809000e-01
   4.9902000e-01
   4.3261000e-01
   5.9187000e-01
   4.4560000e-01
   5.3805000e-01
   4.7968000e-01
   5.1051000e-01
   4.4568000e-01
   4.7524000e-01
   4.6619000e-01
   5.4182000e-01
   5.3995000e-01
   5.1232000e-01
   5.1225000e-01
   5.0354000e-01
   5.8760000e-01
   4.8133000e-01
   5.2716000e-01
   5.2060000e-01
   4.9701000e-01
   5.0791000e-01
   5.4645000e-01
   5.0270000e-01
   4.7081000e-01
   4.7985000e-01
   5.2678000e-01
   5.1121000e-01
   5.5817000e-01
   5.1102000e-01
   4.3625000e-01
   5.0590000e-01
   5.1528000e-01
   5.5264000e-01
   4.6571000e-01
   4.8382000e-01
   5.4657000e-01
   4.9275000e-01
   4.7304000e-01
   4.9709000e-01
   4.2210000e-01
   5.0602000e-01
   4.9594000e-01
   5.1200000e-01
   5.1557000e-01
   5.1519000e-01
   4.8892000e-01
   4.4406000e-01
   4.8420000e-01
   5.4396000e-01
   5.3876000e-01
   5.0732000e-01
   4.6204000e-01
   4.5601000e-01
   4.9084000e-01
   4.5027000e-01
   4.9567000e-01
   4.7533000e-01
   5.2363000e-01
   4.9916000e-01
   5.3790000e-01
   4.5365000e-01
   5.2466000e-01
   4.6473000e-01
   5.1527000e-01
   5.1528000e-01
   4.9915000e-01
   5.0067000e-01
   5.7215000e-01
   4.8981000e-01
   5.1962000e-01
   5.3304000e-01
   5.1769000e-01
   4.5988000e-01
   5.2679000e-01
   4.9665000e-01
   4.6490000e-01
   4.8682000e-01
   5.5358000e-01
   4.9604000e-01
   5.1578000e-01
   5.0414000e-01
   4.5358000e-01
   5.1578000e-01
   5.0150000e-01
   5.2172000e-01
   4.8395000e-01
   5.1673000e-01
   4.5532000e-01
   5.0083000e-01
   5.2726000e-01
   5.7471000e-01
   4.6331000e-01
   5.1416000e-01
   5.3140000e-01
   5.1462000e-01
   4.6704000e-01
   4.8332000e-01
   5.0447000e-01
   4.7578000e-01
   5.1482000e-01
   4.9382000e-01
   5.4538000e-01
   5.1423000e-01
   4.6074000e-01
   5.1010000e-01
   4.7735000e-01
   5.2397000e-01
   5.5276000e-01
   4.9533000e-01
   5.3234000e-01
   4.9937000e-01
   4.4280000e-01
   5.0458000e-01
   5.4605000e-01
   5.5179000e-01
   5.8203000e-01
   5.2659000e-01
   5.3658000e-01
   4.9437000e-01
   4.6182000e-01
   4.9258000e-01
   4.8372000e-01
   4.9051000e-01
   4.9411000e-01
   5.5942000e-01
   5.3667000e-01
   4.8715000e-01
   4.7108000e-01
   4.4756000e-01
   4.0140000e-01
   5.2842000e-01
   4.8451000e-01
   4.8742000e-01
   4.1289000e-01
   5.8307000e-01
   4.7791000e-01
   4.5833000e-01
   5.4136000e-01
   4.3993000e-01
   5.0642000e-01
   5.0620000e-01
   5.0744000e-01
   5.1452000e-01
   5.1989000e-01
   5.3939000e-01
   4.7387000e-01
   5.3026000e-01
   5.0102000e-01
   5.4214000e-01
   4.9706000e-01
   4.7835000e-01
   4.4432000e-01
   4.4388000e-01
   5.2712000e-01
   4.8189000e-01
   5.3918000e-01
   4.9520000e-01
   4.9985000e-01
   5.1895000e-01
   5.0884000e-01
   5.2504000e-01
   4.8449000e-01
   4.6877000e-01
   5.3325000e-01
   5.3682000e-01
   5.0358000e-01
   5.7268000e-01
   4.4253000e-01
   5.2611000e-01
   4.7253000e-01
   5.2468000e-01
   5.6124000e-01
   4.8962000e-01
   4.6078000e-01
   4.4057000e-01
   5.2289000e-01
   5.2256000e-01
   4.8617000e-01
   4.8607000e-01
   4.6132000e-01
   4.4945000e-01
   5.4248000e-01
   5.1271000e-01
   5.3410000e-01
   4.0465000e-01
   4.7537000e-01
   4.7516000e-01
   4.2108000e-01
   5.5304000e-01
   5.0096000e-01
   5.2454000e-01
   4.5986000e-01
   5.1779000e-01
   4.7093000e-01
   5.0180000e-01
   5.0448000e-01
   5.2429000e-01
   5.4407000e-01
   4.8714000e-01
   5.1098000e-01
   4.8257000e-01
   5.1412000e-01
   4.9635000e-01
   4.9491000e-01
   4.7643000e-01
   4.8386000e-01
   4.0766000e-01
   4.4260000e-01
   4.8383000e-01
   5.0949000e-01
   5.5297000e-01
   5.2772000e-01
   5.1187000e-01
   4.9061000e-01
   4.8328000e-01
   4.6662000e-01
   4.8205000e-01
   5.5838000e-01
   5.2493000e-01
   4.3149000e-01
   4.8065000e-01
   5.5495000e-01
   4.7914000e-01
   5.2405000e-01
   5.0999000e-01
   4.7272000e-01
   4.8529000e-01
   5.6140000e-01
   4.5200000e-01
   5.0436000e-01
   5.4503000e-01
   5.2222000e-01
   4.5581000e-01
   4.7150000e-01
   5.3455000e-01
   5.1545000e-01
   5.0883000e-01
   5.4797000e-01
   4.6169000e-01
   5.6642000e-01
   4.4872000e-01
   4.4348000e-01
   4.5887000e-01
   4.8046000e-01
   4.9878000e-01
   4.5449000e-01
   4.9337000e-01
   4.5451000e-01
   5.5058000e-01
   5.1290000e-01
   4.8408000e-01
   5.7515000e-01
   5.0037000e-01
   5.2128000e-01
   4.5793000e-01
   5.3700000e-01
   5.4908000e-01
   5.1460000e-01
   5.3268000e-01
   4.6865000e-01
   5.0180000e-01
   5.3722000e-01
   5.3627000e-01
   5.4623000e-01
   4.3769000e-01
   5.1722000e-01
   5.9242000e-01
   5.1063000e-01
   5.6554000e-01
   4.5907000e-01
   4.3028000e-01
   5.1819000e-01
   5.1204000e-01
   4.8545000e-01
   5.3009000e-01
   5.5310000e-01
   5.2396000e-01
   4.7399000e-01
   4.8956000e-01
   5.1939000e-01
   4.3506000e-01
   4.8881000e-01
   4.8598000e-01
   5.3656000e-01
   5.5845000e-01
   5.0669000e-01
   4.6463000e-01
   5.2090000e-01
   5.5874000e-01
   4.7912000e-01
   5.0292000e-01
   4.6435000e-01
   5.5282000e-01
   5.1867000e-01
   5.9538000e-01
   4.1782000e-01
   5.2198000e-01
   4.9287000e-01
   5.2669000e-01
   4.3839000e-01
   4.5732000e-01
   4.9286000e-01
   5.3190000e-01
   3.8606000e-01
   5.5042000e-01
   5.2117000e-01
   5.0859000e-01
   4.8762000e-01
   5.4858000e-01
   5.0810000e-01
   4.8567000e-01
   4.5814000e-01
   4.5803000e-01
   4.2841000e-01
   5.3319000e-01
   5.0189000e-01
   4.5988000e-01
   5.1101000e-01
   4.7990000e-01
   5.9293000e-01
   4.8084000e-01
   4.5724000e-01
   5.1394000e-01
   4.8797000e-01
   4.7719000e-01
   5.5150000e-01
   5.3833000e-01
   4.6945000e-01
   5.0716000e-01
   4.4323000e-01
   4.7225000e-01
   5.3469000e-01
   5.4416000e-01
   5.4448000e-01
   4.8019000e-01
   5.3048000e-01
   4.5348000e-01
   5.0158000e-01
   5.2406000e-01
   5.1753000e-01
   5.3266000e-01
   5.0216000e-01
   5.5576000e-01
   4.9889000e-01
   5.3691000e-01
   4.8087000e-01
   5.0715000e-01
   4.7609000e-01
   4.9713000e-01
   4.3188000e-01
   4.7032000e-01
   5.3667000e-01
   4.4731000e-01
   5.4601000e-01
   5.1093000e-01
   4.7839000e-01
   4.7487000e-01
   5.2790000e-01
   5.5629000e-01
   5.6486000e-01
   4.3174000e-01
   4.9345000e-01
   4.8928000e-01
   4.9025000e-01
   4.8280000e-01
   4.3409000e-01
   4.7413000e-01
   4.5352000e-01
   4.7786000e-01
   5.2726000e-01
   4.4754000e-01
   5.1994000e-01
   5.3955000e-01
   5.1404000e-01
   4.7405000e-01
   5.0887000e-01
   4.7230000e-01
   5.2043000e-01
   5.0973000e-01
   4.6887000e-01
   4.7202000e-01
   5.5070000e-01
   4.8481000e-01
   4.4183000e-01
   5.2337000e-01
   4.6227000e-01
   4.9986000e-01
   4.9954000e-01
   5.2941000e-01
   5.0271000e-01
   5.0616000e-01
   4.2361000e-01
   4.6759000e-01
   5.1931000e-01
   5.1617000e-01
   5.2608000e-01
   5.5768000e-01
   5.4868000e-01
   5.1257000e-01
   4.8910000e-01
   5.0477000e-01
   5.3022000e-01
   4.5352000e-01
   5.5354000e-01
   4.6023000e-01
   4.8930000e-01
   4.9797000e-01
   4.7701000e-01
   4.9703000e-01
   5.1056000e-01
   4.4277000e-01
   4.9448000e-01
   4.9195000e-01
   5.0225000e-01
   5.3331000e-01
   4.2199000e-01
   4.9695000e-01
   4.6815000e-01
   5.2116000e-01
   4.9152000e-01
   4.9597000e-01
   5.4027000e-01
   5.0615000e-01
   5.3643000e-01
   4.8785000e-01
   4.3457000e-01
   4.2839000e-01
   4.7804000e-01
   4.6906000e-01
   4.5622000e-01
   4.8088000e-01
   4.4952000e-01
   4.7233000e-01
   4.6635000e-01
   5.7112000e-01
   4.9903000e-01
   5.0828000e-01
   5.6457000e-01
   4.7604000e-01
   4.5455000e-01
   4.9767000e-01
   4.9529000e-01
   5.8872000e-01
   5.2075000e-01
   4.8619000e-01
   4.3803000e-01
   5.0156000e-01
   5.2519000e-01
   4.7771000e-01
   5.0992000e-01
   4.8963000e-01
   5.7470000e-01
   5.8656000e-01
   4.6486000e-01
   4.9721000e-01
   4.5399000e-01
   4.9906000e-01
   4.1257000e-01
   4.9539000e-01
   4.9658000e-01
   4.5670000e-01
   4.9350000e-01
   5.5349000e-01
   4.8109000e-01
   5.3773000e-01
   5.0325000e-01
   5.0013000e-01
   4.5579000e-01
   4.5162000e-01
   5.3259000e-01
   4.5577000e-01
   4.6429000e-01
   5.6140000e-01
   4.6146000e-01
   3.7899000e-01
   4.8875000e-01
   4.1678000e-01
   4.1241000e-01
   4.3135000e-01
   5.0300000e-01
   5.2908000e-01
   4.6027000e-01
   4.4382000e-01
   4.7579000e-01
   4.5574000e-01
   5.1685000e-01
   5.7375000e-01
   5.6870000e-01
   5.0589000e-01
   4.3115000e-01
   5.9120000e-01
   4.9444000e-01
   4.7587000e-01
   4.8121000e-01
   4.3380000e-01
   4.9241000e-01
   4.7917000e-01
   5.2674000e-01
   5.1171000e-01
   5.4108000e-01
   4.6168000e-01
   4.8113000e-01
   5.6189000e-01
   5.1362000e-01
   5.3134000e-01
   4.9825000e-01
   5.2942000e-01
   4.7114000e-01
   4.9371000e-01
   5.1273000e-01
   4.5820000e-01
   5.1224000e-01
   5.1398000e-01
   4.7933000e-01
   4.5431000e-01
   5.4476000e-01
   4.9089000e-01
   4.6775000e-01
   4.7736000e-01
   4.6315000e-01
   5.0086000e-01
   5.0046000e-01
   4.8164000e-01
   4.6754000e-01
   4.7532000e-01
   5.0366000e-01
   4.8124000e-01
   4.5431000e-01
   4.9089000e-01
   4.9277000e-01
   4.7388000e-01
   5.7217000e-01
   5.2085000e-01
   5.1835000e-01
   4.0838000e-01
   5.0991000e-01
   5.2087000e-01
   4.8241000e-01
   4.5841000e-01
   4.3223000e-01
   4.6495000e-01
   4.6801000e-01
   4.7074000e-01
   5.0741000e-01
   4.5597000e-01
   5.2351000e-01
   5.0285000e-01
   5.0234000e-01
   5.3928000e-01
   4.9851000e-01
   4.8956000e-01
   5.6705000e-01
   4.2071000e-01
   5.0662000e-01
   4.7523000e-01
   4.2473000e-01
   4.6713000e-01
   4.5321000e-01
   5.6708000e-01
   4.6288000e-01
   5.2523000e-01
   5.1852000e-01
   4.8166000e-01
   4.7515000e-01
   5.4325000e-01
   4.2204000e-01
   5.2671000e-01
   4.6093000e-01
   4.5587000e-01
   4.7903000e-01
   4.3276000e-01
   5.1990000e-01
   5.1981000e-01
   5.1887000e-01
   5.0363000e-01
   5.5802000e-01
   4.6905000e-01
   5.0775000e-01
   5.1294000e-01
   5.3889000e-01
   4.9818000e-01
   5.0205000e-01
   4.9311000e-01
   5.5134000e-01
   4.8519000e-01
   5.1654000e-01
   5.2543000e-01
   5.1461000e-01
   4.9380000e-01
   4.7470000e-01
   4.2629000e-01
   5.3361000e-01
   5.4068000e-01
   5.1884000e-01
   5.2833000e-01
   4.7744000e-01
   4.4886000e-01
   4.7334000e-01
   4.6709000e-01
   4.4937000e-01
   4.4212000e-01
   4.6784000e-01
   5.3831000e-01
   4.3979000e-01
   4.9652000e-01
   5.2361000e-01
   4.9063000e-01
   4.6750000e-01
   5.1501000e-01
   4.1269000e-01
   5.1177000e-01
   5.4238000e-01
   4.8565000e-01
   4.7404000e-01
   5.1195000e-01
   4.7835000e-01
   5.7464000e-01
   4.8068000e-01
   5.6294000e-01
   5.3260000e-01
   4.9144000e-01
   5.0399000e-01
   5.0157000e-01
   4.9753000e-01
   5.2876000e-01
   4.7571000e-01
   4.8442000e-01
   5.0047000e-01
   5.1798000e-01
   4.9238000e-01
   4.2671000e-01
   4.9621000e-01
   5.1206000e-01
   5.0131000e-01
   5.0753000e-01
   5.0566000e-01
   5.4109000e-01
   5.0401000e-01
   5.2193000e-01
   5.3198000e-01
   5.9722000e-01
   5.0745000e-01
   4.6772000e-01
   4.5768000e-01
   4.6561000e-01
   5.7580000e-01
   5.1855000e-01
   4.8381000e-01
   4.8080000e-01
   4.8623000e-01
   3.9108000e-01
   5.8888000e-01
   5.2688000e-01
   5.5400000e-01
   5.2803000e-01
   4.7625000e-01
   4.3982000e-01
   4.7545000e-01
   5.1479000e-01
   4.6989000e-01
   4.8764000e-01
   4.8107000e-01
   4.4675000e-01
   5.0920000e-01
   5.3978000e-01
   4.8095000e-01
   5.0559000e-01
   5.2830000e-01
   4.6133000e-01
   5.2549000e-01
   5.3106000e-01
   5.1611000e-01
   5.6418000e-01
   5.2050000e-01
   4.6231000e-01
   4.7969000e-01
   4.7503000e-01
   4.8593000e-01
   4.9516000e-01
   4.8281000e-01
   4.9831000e-01
   4.9730000e-01
   4.8167000e-01
   5.4364000e-01
   5.1211000e-01
   4.3402000e-01
   4.7426000e-01
   5.2601000e-01
   5.2486000e-01
   5.0251000e-01
   4.3045000e-01
   4.8555000e-01
   5.2092000e-01
   5.0260000e-01
   4.8098000e-01
   4.9987000e-01
   4.8153000e-01
   5.6791000e-01
   5.0335000e-01
   5.1854000e-01
   4.4494000e-01
   4.7253000e-01
   3.4874000e-01
   4.9528000e-01
   5.5358000e-01
   4.7888000e-01
   4.6980000e-01
   4.6251000e-01
   4.8267000e-01
   5.0073000e-01
   4.7604000e-01
   5.0569000e-01
   5.5160000e-01
   5.0791000e-01
   4.4083000e-01
   4.9401000e-01
   4.8661000e-01
   5.6964000e-01
   5.1006000e-01
   4.9812000e-01
   4.9638000e-01
   5.0623000e-01
   4.7888000e-01
   4.9393000e-01
   4.8657000e-01
   4.8019000e-01
   5.6420000e-01
   5.1285000e-01
   5.6861000e-01
   5.2936000e-01
   4.7185000e-01
   5.0998000e-01
   5.3821000e-01
   5.0509000e-01
   5.6729000e-01
   4.6546000e-01
   5.0524000e-01
   5.0764000e-01
   4.6188000e-01
   4.5533000e-01
   5.6602000e-01
   4.9691000e-01
   5.3229000e-01
   5.0610000e-01
   5.0983000e-01
   5.2886000e-01
   5.0610000e-01
   5.1950000e-01
   4.7331000e-01
   4.7303000e-01
   6.0166000e-01
   5.4962000e-01
   5.1976000e-01
   5.4036000e-01
   5.2489000e-01
   5.7336000e-01
   5.3154000e-01
   5.3753000e-01
   5.0472000e-01
   5.0785000e-01
   4.5614000e-01
   5.3277000e-01
   4.8442000e-01
   4.5747000e-01
   4.9284000e-01
   5.3886000e-01
   4.9853000e-01
   4.8529000e-01
   5.2825000e-01
   5.7928000e-01
   4.8474000e-01
   4.9863000e-01
   4.9360000e-01
   5.1334000e-01
   4.5552000e-01
   4.9974000e-01
   5.0382000e-01
   4.7130000e-01
   4.5371000e-01
   5.9512000e-01
   4.6152000e-01
   4.8570000e-01
   5.3114000e-01
   5.0986000e-01
   4.9361000e-01
   4.3375000e-01
   4.5961000e-01
   5.3059000e-01
   5.3103000e-01
   4.7201000e-01
   4.8315000e-01
   4.6758000e-01
   4.7073000e-01
   4.4050000e-01
   5.9838000e-01
   5.2484000e-01
   5.2687000e-01
   4.4354000e-01
   5.3474000e-01
   4.5048000e-01
   5.0947000e-01
   5.5820000e-01
   5.1977000e-01
   4.7363000e-01
   5.6418000e-01
   5.0056000e-01
   5.0488000e-01
   4.5686000e-01
   4.6636000e-01
   5.2096000e-01
   4.7480000e-01
   4.9181000e-01
   4.7274000e-01
   4.9258000e-01
   5.2973000e-01
   5.0984000e-01
   4.8777000e-01
   4.6047000e-01
   4.5589000e-01
   5.0678000e-01
   5.2815000e-01
   4.6068000e-01
   4.8916000e-01
   5.0279000e-01
   5.4848000e-01
   4.8812000e-01
   4.8973000e-01
   4.1733000e-01
   4.1277000e-01
   4.9943000e-01
   4.8972000e-01
   4.2679000e-01
   5.2046000e-01
   4.5106000e-01
   5.5049000e-01
   5.4193000e-01
   5.1152000e-01
   4.8845000e-01
   4.5850000e-01
   4.4738000e-01
   5.0116000e-01
   4.7328000e-01
   5.4872000e-01
   4.8107000e-01
   4.9395000e-01
   4.9933000e-01
   4.7753000e-01
   5.0460000e-01
   4.8190000e-01
   4.4068000e-01
   4.2079000e-01
   4.2781000e-01
   4.7840000e-01
   5.0201000e-01
   4.9817000e-01
   4.8025000e-01
   4.8836000e-01
   4.7230000e-01
   4.9127000e-01
   5.5036000e-01
   5.0916000e-01
   5.3718000e-01
   5.2798000e-01
   5.0235000e-01
   5.1982000e-01
   5.0422000e-01
   4.9670000e-01
   5.1022000e-01
   4.8786000e-01
   5.4137000e-01
   4.8257000e-01
   5.8954000e-01
   5.2207000e-01
   4.8370000e-01
   4.8443000e-01
   4.8966000e-01
   5.1655000e-01
   4.4781000e-01
   5.1198000e-01
   4.9578000e-01
   4.8717000e-01
   5.3768000e-01
   5.0636000e-01
   5.4936000e-01
   4.9248000e-01
   4.8980000e-01
   4.7464000e-01
   4.4384000e-01
   4.4229000e-01
   5.0568000e-01
   5.5695000e-01
   4.7878000e-01
   4.6090000e-01
   5.1743000e-01
   4.4425000e-01
   5.1753000e-01
   5.3658000e-01
   4.9728000e-01
   4.9294000e-01
   5.7585000e-01
   4.9502000e-01
   4.8368000e-01
   5.0552000e-01
   5.4687000e-01
   5.0061000e-01
   4.7191000e-01
   5.4158000e-01
   5.2942000e-01
   5.6682000e-01
   5.0311000e-01
   5.0544000e-01
   4.4274000e-01
   5.2824000e-01
   4.9323000e-01
   5.4915000e-01
   4.9518000e-01
   5.1619000e-01
   4.8428000e-01
   4.9996000e-01
   5.3537000e-01
   5.0053000e-01
   5.6611000e-01
   4.4376000e-01
   4.5840000e-01
   4.2222000e-01
   5.3754000e-01
   4.9847000e-01
   5.1162000e-01
   5.3428000e-01
   5.1914000e-01
   4.4715000e-01
   4.3032000e-01
   4.2643000e-01
   5.0287000e-01
   4.4916000e-01
   5.5060000e-01
   3.9044000e-01
   4.3186000e-01
   5.4309000e-01
   4.1730000e-01
   4.8823000e-01
   5.6938000e-01
   4.5713000e-01
   5.1728000e-01
   5.2399000e-01
   4.9833000e-01
   4.9525000e-01
   5.1879000e-01
   4.8205000e-01
   4.1501000e-01
   5.2092000e-01
   4.5687000e-01
   4.6060000e-01
   5.0556000e-01
   5.2917000e-01
   5.0560000e-01
   5.0037000e-01
   4.2650000e-01
   5.7432000e-01
   4.9365000e-01
   4.9509000e-01
   5.3496000e-01
   4.4923000e-01
   4.9295000e-01
   5.3497000e-01
   4.5068000e-01
   5.1842000e-01
   4.6195000e-01
   5.0977000e-01
   5.0352000e-01
   5.8354000e-01
   4.6983000e-01
   5.2158000e-01
   4.9889000e-01
   4.7196000e-01
   5.2181000e-01
   4.6188000e-01
   5.1648000e-01
   4.9513000e-01
   4.7939000e-01
   5.4804000e-01
   4.7344000e-01
   5.1828000e-01
   4.3892000e-01
   5.0057000e-01
   4.5476000e-01
   4.8545000e-01
   4.7659000e-01
   5.2267000e-01
   5.0021000e-01
   4.6592000e-01
   5.0546000e-01
   5.3966000e-01
   4.8575000e-01
   4.8952000e-01
   4.5292000e-01
   4.5264000e-01
   5.4262000e-01
   4.9249000e-01
   5.6101000e-01
   4.7314000e-01
   5.7230000e-01
   5.3342000e-01
   4.5151000e-01
   4.8575000e-01
   5.2087000e-01
   4.5834000e-01
   4.6016000e-01
   4.4619000e-01
   4.5343000e-01
   5.8356000e-01
   4.8257000e-01
   4.5767000e-01
   5.1545000e-01
   5.7413000e-01
   5.7835000e-01
   5.2421000e-01
   5.5428000e-01
   4.7510000e-01
   4.6235000e-01
   5.2392000e-01
   5.4453000e-01
   4.9940000e-01
   5.3434000e-01
   5.3160000e-01
   4.4484000e-01
   5.3464000e-01
   4.8716000e-01
   4.9546000e-01
   4.8984000e-01
   4.9189000e-01
   4.4533000e-01
   4.9918000e-01
   4.7895000e-01
   4.5714000e-01
   5.1416000e-01
   5.5509000e-01
   5.1385000e-01
   5.6238000e-01
   5.2177000e-01
   5.0457000e-01
   4.6279000e-01
   5.1737000e-01
   4.7116000e-01
   4.8490000e-01
   4.5566000e-01
   4.7809000e-01
   4.6726000e-01
   5.0275000e-01
   4.9731000e-01
   4.8422000e-01
   3.9882000e-01
   5.5621000e-01
   4.9110000e-01
   4.7217000e-01
   5.1754000e-01
   4.8929000e-01
   5.2148000e-01
   4.6918000e-01
   4.8877000e-01
   4.3380000e-01
   5.7047000e-01
   5.3654000e-01
   4.9340000e-01
   5.9510000e-01
   5.2432000e-01
   5.5247000e-01
   5.2951000e-01
   5.1663000e-01
   5.1106000e-01
   4.7352000e-01
   4.8719000e-01
   5.2219000e-01
   4.5655000e-01
   4.5403000e-01
   4.6701000e-01
   4.8910000e-01
   5.5677000e-01
   5.1846000e-01
   4.6224000e-01
   4.9618000e-01
   4.3388000e-01
   5.1534000e-01
   5.5200000e-01
   4.3280000e-01
   4.7731000e-01
   4.6021000e-01
   5.5360000e-01
   5.4216000e-01
   4.7112000e-01
   4.8365000e-01
   5.1411000e-01
   4.7961000e-01
   4.8483000e-01
   4.9740000e-01
   4.8654000e-01
   4.6670000e-01
   4.7175000e-01
   5.2508000e-01
   5.4611000e-01
   5.2467000e-01
   4.9868000e-01
   5.0890000e-01
   4.8452000e-01
   4.9629000e-01
   5.3222000e-01
   5.2668000e-01
   4.7883000e-01
   5.7328000e-01
   5.4487000e-01
   5.1943000e-01
   4.9160000e-01
   4.8969000e-01
   4.9893000e-01
   5.6898000e-01
   4.8831000e-01
   5.0191000e-01
   4.9578000e-01
   5.2378000e-01
   4.9843000e-01
   5.4040000e-01
   4.7824000e-01
   5.5296000e-01
   4.8487000e-01
   5.6457000e-01
   5.1736000e-01
   4.9478000e-01
   4.5841000e-01
   4.9304000e-01
   4.1132000e-01
   4.5664000e-01
   5.2563000e-01
   5.2212000e-01
   4.7767000e-01
   5.0790000e-01
   5.0555000e-01
   5.0138000e-01
   4.9887000e-01
   5.4774000e-01
   4.6036000e-01
   4.5642000e-01
   5.1209000e-01
   5.1072000e-01
   4.7502000e-01
   5.8623000e-01
   4.7708000e-01
   5.4618000e-01
   5.2917000e-01
   4.6447000e-01
   5.1330000e-01
   5.6081000e-01
   4.5574000e-01
   4.8738000e-01
   5.1106000e-01
   5.5299000e-01
   5.3313000e-01
   4.9752000e-01
   4.7535000e-01
   4.1475000e-01
   4.2138000e-01
   4.8311000e-01
   4.5598000e-01
   5.8093000e-01
   5.2259000e-01
   5.0138000e-01
   4.3721000e-01
   5.7011000e-01
   4.9438000e-01
   4.9817000e-01
   4.9398000e-01
   4.8457000e-01
   4.7258000e-01
   4.7700000e-01
   5.2041000e-01
   5.2897000e-01
   4.7872000e-01
   5.0398000e-01
   5.6158000e-01
   5.5822000e-01
   5.5204000e-01
   5.3062000e-01
   4.4355000e-01
   5.3182000e-01
   5.1244000e-01
   4.9335000e-01
   5.5792000e-01
   4.3950000e-01
   4.6357000e-01
   5.1443000e-01
   4.7436000e-01
   4.5862000e-01
   4.8907000e-01
   4.8978000e-01
   4.9849000e-01
   6.1000000e-01
   4.5609000e-01
   4.5462000e-01
   5.1293000e-01
   5.3419000e-01
   4.6682000e-01
   5.0483000e-01
   4.9045000e-01
   4.8930000e-01
   5.1266000e-01
   5.2333000e-01
   4.9445000e-01
   4.6162000e-01
   4.7958000e-01
   4.5173000e-01
   5.1418000e-01
   4.9428000e-01
   4.9751000e-01
   5.1633000e-01
   4.8469000e-01
   5.7224000e-01
   5.3314000e-01
   5.0651000e-01
   4.6658000e-01
   4.4978000e-01
   5.7067000e-01
   5.6162000e-01
   5.4012000e-01
   5.5263000e-01
   5.1185000e-01
   5.3501000e-01
   4.9664000e-01
   5.8395000e-01
   5.6197000e-01
   5.0618000e-01
   5.7156000e-01
   5.0144000e-01
   4.5266000e-01
   4.8128000e-01
   4.9727000e-01
   5.0242000e-01
   5.3086000e-01
   4.4626000e-01
   4.7954000e-01
   4.9792000e-01
   4.3887000e-01
   5.4450000e-01
   4.7480000e-01
   4.8221000e-01
   4.7746000e-01
   5.0631000e-01
   5.4330000e-01
   4.8141000e-01
   5.6389000e-01
   5.0600000e-01
   5.5110000e-01
   4.5980000e-01
   5.1175000e-01
   4.7665000e-01
   4.9699000e-01
   5.1429000e-01
   5.2243000e-01
   5.2676000e-01
   5.7911000e-01
   4.7287000e-01
   4.5093000e-01
   4.9789000e-01
   4.5561000e-01
   4.9990000e-01
   5.0014000e-01
   5.3623000e-01
   5.1193000e-01
   4.6419000e-01
   5.6494000e-01
   4.8079000e-01
   5.5332000e-01
   4.6203000e-01
   4.5472000e-01
   5.1471000e-01
   4.6827000e-01
   4.6949000e-01
   5.3252000e-01
   4.8685000e-01
   4.7354000e-01
   4.9275000e-01
   5.7339000e-01
   5.1452000e-01
   4.5289000e-01
   4.7131000e-01
   4.7395000e-01
   4.5353000e-01
   5.0621000e-01
   4.8885000e-01
   5.0463000e-01
   5.2603000e-01
   5.0869000e-01
   4.9496000e-01
   4.4914000e-01
   5.2518000e-01
   4.6114000e-01
   5.4506000e-01
   4.1656000e-01
   4.8352000e-01
   4.9517000e-01
   5.4234000e-01
   5.1700000e-01
   5.1182000e-01
   4.8746000e-01
   5.1446000e-01
   5.3466000e-01
   4.5069000e-01
   4.7705000e-01
   4.3013000e-01
   4.9795000e-01
   5.2043000e-01
   5.2189000e-01
   5.3021000e-01
   5.1508000e-01
   5.0805000e-01
   5.0911000e-01
   4.5506000e-01
   5.0997000e-01
   4.9833000e-01
   4.9756000e-01
   5.7022000e-01
   4.6172000e-01
   4.5886000e-01
   5.2686000e-01
   5.0170000e-01
   4.9875000e-01
   5.3174000e-01
   4.8920000e-01
   5.3912000e-01
   5.0013000e-01
   4.6461000e-01
   5.4773000e-01
   5.2758000e-01
   5.3242000e-01
   4.3371000e-01
   5.3704000e-01
   5.3532000e-01
   4.2378000e-01
   5.3789000e-01
   4.5866000e-01
   4.8656000e-01
   4.8548000e-01
   5.5433000e-01
   5.0065000e-01
   4.6434000e-01
   4.8802000e-01
   5.3234000e-01
   4.7968000e-01
   4.5694000e-01
   4.4460000e-01
   5.1742000e-01
   5.4385000e-01
   5.2201000e-01
   4.8862000e-01
   4.7680000e-01
   5.3272000e-01
   4.9524000e-01
   4.9990000e-01
   4.8643000e-01
   4.8151000e-01
   4.9243000e-01
   4.9221000e-01
   5.1185000e-01
   5.3147000e-01
   5.1359000e-01
   4.4263000e-01
   4.3564000e-01
   4.5301000e-01
   4.7048000e-01
   4.1740000e-01
   4.7519000e-01
   4.9706000e-01
   3.9024000e-01
   5.1890000e-01
   5.4606000e-01
   5.4756000e-01
   5.5413000e-01
   4.7676000e-01
   5.0431000e-01
   4.8973000e-01
   5.1836000e-01
   4.8244000e-01
   4.4602000e-01
   5.0486000e-01
   4.3601000e-01
   5.3473000e-01
   5.0683000e-01
   5.0126000e-01
   5.0742000e-01
   4.7274000e-01
   4.8765000e-01
   5.1586000e-01
   5.2911000e-01
   4.5057000e-01
   4.6395000e-01
   5.2880000e-01
   5.9394000e-01
   4.7900000e-01
   4.5741000e-01
   5.1954000e-01
   4.1042000e-01
   4.9679000e-01
   4.7680000e-01
   4.2275000e-01
   5.7733000e-01
   5.5693000e-01
   4.5732000e-01
   5.0005000e-01
   4.5429000e-01
   4.9239000e-01
   4.4515000e-01
   4.9400000e-01
   5.3039000e-01
   5.8907000e-01
   4.8180000e-01
   4.7001000e-01
   4.9861000e-01
   5.4656000e-01
   5.4146000e-01
   4.9947000e-01
   5.2884000e-01
   5.1398000e-01
   4.9201000e-01
   5.6342000e-01
   4.9875000e-01
   4.8216000e-01
   4.9483000e-01
   4.7883000e-01
   5.0809000e-01
   5.1042000e-01
   4.6154000e-01
   4.8048000e-01
   4.9252000e-01
   4.5805000e-01
   4.9198000e-01
   4.5357000e-01
   6.0787000e-01
   4.5952000e-01
   5.2207000e-01
   5.4346000e-01
   5.1200000e-01
   4.6241000e-01
   5.6822000e-01
   4.9167000e-01
   5.2202000e-01
   4.5685000e-01
   4.6840000e-01
   4.5609000e-01
   4.4370000e-01
   4.6191000e-01
   4.8062000e-01
   5.0753000e-01
   5.4562000e-01
   4.4077000e-01
   5.4025000e-01
   5.1756000e-01
   5.0851000e-01
   4.6302000e-01
   4.3301000e-01
   5.8192000e-01
   5.2924000e-01
   5.3633000e-01
   5.1130000e-01
   4.4003000e-01
   5.5919000e-01
   4.8900000e-01
   4.8086000e-01
   5.3352000e-01
   4.8617000e-01
   5.7320000e-01
   5.9426000e-01
   4.7153000e-01
   5.3564000e-01
   5.4781000e-01
   4.5604000e-01
   5.5491000e-01
   4.7203000e-01
   5.4374000e-01
   5.4513000e-01
   5.1507000e-01
   4.8159000e-01
   5.2336000e-01
   4.7161000e-01
   5.2846000e-01
   4.6201000e-01
   5.2698000e-01
   5.8870000e-01
   4.9392000e-01
   5.2419000e-01
   5.2559000e-01
   4.7990000e-01
   5.5546000e-01
   4.5846000e-01
   4.9850000e-01
   4.5261000e-01
   4.4336000e-01
   5.2796000e-01
   4.8994000e-01
   5.0344000e-01
   4.8803000e-01
   4.5369000e-01
   5.0291000e-01
   4.7518000e-01
   5.0007000e-01
   5.1746000e-01
   5.6771000e-01
   4.9130000e-01
   4.5262000e-01
   5.0145000e-01
   5.4233000e-01
   4.8214000e-01
   4.9143000e-01
   5.0151000e-01
   4.5744000e-01
   5.0221000e-01
   5.5038000e-01
   5.7841000e-01
   4.4170000e-01
   4.9343000e-01
   5.1448000e-01
   4.6412000e-01
   5.0687000e-01
   5.4283000e-01
   4.6813000e-01
   4.7442000e-01
   4.9888000e-01
   5.1299000e-01
   4.6103000e-01
   5.4535000e-01
   4.5027000e-01
   5.1079000e-01
   4.5682000e-01
   5.4116000e-01
   4.6675000e-01
   5.3760000e-01
   4.9174000e-01
   4.9056000e-01
   5.3190000e-01
   5.1683000e-01
   4.8304000e-01
   4.9123000e-01
   5.1311000e-01
   5.2839000e-01
   5.7445000e-01
   4.9430000e-01
   4.7451000e-01
   5.4920000e-01
   5.5477000e-01
   4.2184000e-01
   4.7518000e-01
   5.2924000e-01
   5.4468000e-01
   5.6796000e-01
   5.4673000e-01
   4.5451000e-01
   5.5171000e-01
   4.6245000e-01
   4.9656000e-01
   5.7442000e-01
   4.9140000e-01
   5.0625000e-01
   4.3808000e-01
   5.2493000e-01
   5.7012000e-01
   4.3591000e-01
   4.6994000e-01
   5.4439000e-01
   4.8483000e-01
   4.4456000e-01
   5.1060000e-01
   4.9896000e-01
   5.0870000e-01
   5.1882000e-01
   4.8975000e-01
   4.7018000e-01
   4.6998000e-01
   4.3645000e-01
   4.7832000e-01
   4.2210000e-01
   5.2885000e-01
   5.1545000e-01
   4.5631000e-01
   5.1352000e-01
   4.6871000e-01
   5.3812000e-01
   5.3678000e-01
   5.6405000e-01
   4.3893000e-01
   4.5508000e-01
   5.1318000e-01
   5.1091000e-01
   5.0912000e-01
   4.9111000e-01
   5.4668000e-01
   4.5800000e-01
   5.3481000e-01
   4.9946000e-01
   4.9574000e-01
   5.0985000e-01
   4.8836000e-01
   5.3851000e-01
   4.7559000e-01
   5.1093000e-01
   5.0338000e-01
   4.8429000e-01
   4.5220000e-01
   4.9213000e-01
   5.0040000e-01
   4.7621000e-01
   4.8185000e-01
   4.8606000e-01
   4.9186000e-01
   3.7800000e-01
   4.7271000e-01
   5.7456000e-01
   4.5531000e-01
   5.0360000e-01
   4.8859000e-01
   5.5165000e-01
   4.4000000e-01
   4.9962000e-01
   5.1520000e-01
   4.7283000e-01
   4.8280000e-01
   4.7578000e-01
   4.9289000e-01
   5.1306000e-01
   5.5830000e-01
   5.3653000e-01
   4.9968000e-01
   4.8025000e-01
   4.9295000e-01
   4.8968000e-01
   4.7813000e-01
   5.6762000e-01
   4.8756000e-01
   4.4534000e-01
   5.7407000e-01
   5.4797000e-01
   4.9545000e-01
   5.0826000e-01
   5.1807000e-01
   4.5645000e-01
   4.8426000e-01
   4.6490000e-01
   4.5374000e-01
   4.7244000e-01
   4.4082000e-01
   4.6834000e-01
   5.0636000e-01
   4.7100000e-01
   5.3400000e-01
   4.8813000e-01
   5.0377000e-01
   5.4211000e-01
   4.9941000e-01
   5.0664000e-01
   4.8922000e-01
   5.0501000e-01
   5.0522000e-01
   5.4327000e-01
   5.3817000e-01
   4.8960000e-01
   4.8462000e-01
   4.7882000e-01
   5.6249000e-01
   5.1508000e-01
   5.4883000e-01
   4.1650000e-01
   5.2624000e-01
   4.6502000e-01
   5.0018000e-01
   5.1732000e-01
   4.9023000e-01
   4.9471000e-01
   5.9225000e-01
   4.8110000e-01
   5.0212000e-01
   5.8011000e-01
   5.5270000e-01
   4.1627000e-01
   5.5932000e-01
   4.8279000e-01
   4.5677000e-01
   4.5355000e-01
   5.3014000e-01
   5.2131000e-01
   5.5578000e-01
   4.7182000e-01
   4.7593000e-01
   5.0246000e-01
   4.3195000e-01
   5.0680000e-01
   5.0912000e-01
   4.4902000e-01
   5.2240000e-01
   4.6493000e-01
   4.7063000e-01
   4.8559000e-01
   4.6521000e-01
   5.0395000e-01
   5.7661000e-01
   5.1075000e-01
   4.7683000e-01
   5.3955000e-01
   5.0588000e-01
   4.8869000e-01
   5.5483000e-01
   4.7824000e-01
   5.1342000e-01
   5.5435000e-01
   4.6012000e-01
   5.2212000e-01
   5.3609000e-01
   4.9654000e-01
   4.7429000e-01
   4.6069000e-01
   5.1042000e-01
   4.5257000e-01
   4.6365000e-01
   5.4507000e-01
   5.0664000e-01
   4.7092000e-01
   5.5676000e-01
   4.9209000e-01
   5.2002000e-01
   4.4480000e-01
   4.9886000e-01
   5.6431000e-01
   4.6286000e-01
   4.6378000e-01
   5.4114000e-01
   4.9718000e-01
   5.3638000e-01
   4.9052000e-01
   5.1360000e-01
   5.2485000e-01
   5.2328000e-01
   5.1378000e-01
   5.1149000e-01
   4.3005000e-01
   5.0919000e-01
   5.1423000e-01
   4.4108000e-01
   4.6137000e-01
   5.3779000e-01
   5.4471000e-01
   5.0399000e-01
   4.4340000e-01
   5.0173000e-01
   5.0944000e-01
   4.8342000e-01
   5.1745000e-01
   4.2225000e-01
   5.2427000e-01
   5.1034000e-01
   4.8929000e-01
   4.4565000e-01
   5.2547000e-01
   5.5284000e-01
   5.5241000e-01
   5.0959000e-01
   5.2509000e-01
   5.0479000e-01
   4.5556000e-01
   5.3070000e-01
   5.5151000e-01
   4.3382000e-01
   4.9737000e-01
   5.3467000e-01
   5.0359000e-01
   4.6713000e-01
   4.9684000e-01
   4.5227000e-01
   4.5774000e-01
   5.2231000e-01
   4.5501000e-01
   4.3562000e-01
   4.5736000e-01
   4.5116000e-01
   5.0176000e-01
   4.9462000e-01
   5.3747000e-01
   4.7977000e-01
   5.4588000e-01
   4.8659000e-01
   4.8170000e-01
   4.8658000e-01
   5.4327000e-01
   5.4556000e-01
   4.7321000e-01
   5.4238000e-01
   4.7489000e-01
   4.2521000e-01
   5.4227000e-01
   5.3470000e-01
   4.7740000e-01
   4.8870000e-01
   4.7533000e-01
   5.0909000e-01
   4.6214000e-01
   4.3514000e-01
   4.7794000e-01
   5.1816000e-01
   5.4930000e-01
   5.5717000e-01
   4.3799000e-01
   4.9737000e-01
   4.8171000e-01
   5.2317000e-01
   5.0461000e-01
   5.3745000e-01
   5.1478000e-01
   4.9125000e-01
   5.0183000e-01
   4.6355000e-01
   4.7078000e-01
   5.1330000e-01
   4.7121000e-01
   5.4530000e-01
   5.2930000e-01
   4.7157000e-01
   5.3117000e-01
   4.5597000e-01
   4.9492000e-01
   5.3556000e-01
   5.4602000e-01
   4.6661000e-01
   5.2442000e-01
   5.3914000e-01
   4.8754000e-01
   5.5658000e-01
   4.9533000e-01
   5.2824000e-01
   4.8378000e-01
   5.3096000e-01
   5.4156000e-01
   4.7487000e-01
   4.4251000e-01
   5.0250000e-01
   4.4227000e-01
   4.9088000e-01
   4.8540000e-01
   5.1488000e-01
   5.0215000e-01
   5.2106000e-01
   4.9937000e-01
   4.7306000e-01
   4.8729000e-01
   4.3279000e-01
   4.8292000e-01
   4.3610000e-01
   4.9841000e-01
   5.4278000e-01
   5.1698000e-01
   5.1042000e-01
   5.0317000e-01
   5.2433000e-01
   4.6036000e-01
   5.2584000e-01
   4.6058000e-01
   4.3681000e-01
   4.9081000e-01
   5.3194000e-01
   4.9882000e-01
   4.7437000e-01
   4.7839000e-01
   4.6412000e-01
   4.7616000e-01
   5.5862000e-01
   5.1412000e-01
   5.6461000e-01
   5.3232000e-01
   5.7386000e-01
   5.1472000e-01
   4.9302000e-01
   4.6657000e-01
   4.5740000e-01
   5.4648000e-01
   4.7532000e-01
   5.1280000e-01
   4.7174000e-01
   5.5013000e-01
   4.7074000e-01
   4.2532000e-01
   6.1707000e-01
   4.7447000e-01
   5.1216000e-01
   4.6442000e-01
   5.2040000e-01
   4.8104000e-01
   4.9235000e-01
   5.3056000e-01
   4.7217000e-01
   5.4890000e-01
   4.6067000e-01
   4.7909000e-01
   4.9119000e-01
   5.6540000e-01
   5.0277000e-01
   4.6849000e-01
   4.5785000e-01
   5.0316000e-01
   4.7335000e-01
   5.0233000e-01
   4.7895000e-01
   4.7276000e-01
   5.3552000e-01
   5.1338000e-01
   5.2907000e-01
   5.3218000e-01
   4.7519000e-01
   4.8842000e-01
   4.6980000e-01
   4.1553000e-01
   5.2876000e-01
   4.7863000e-01
   4.7831000e-01
   4.5866000e-01
   5.2235000e-01
   4.7705000e-01
   5.3677000e-01
   4.7838000e-01
   4.9253000e-01
   4.9011000e-01
   5.1784000e-01
   4.5616000e-01
   4.6697000e-01
   4.7773000e-01
   4.8858000e-01
   4.9433000e-01
   5.4073000e-01
   5.1364000e-01
   5.1330000e-01
   5.4057000e-01
   4.9340000e-01
   5.4312000e-01
   4.7573000e-01
   5.4268000e-01
   5.2977000e-01
   5.4298000e-01
   5.2408000e-01
   4.8274000e-01
   5.0956000e-01
   4.9792000e-01
   5.1126000e-01
   4.9795000e-01
   5.0276000e-01
   5.1231000e-01
   5.6116000e-01
   4.7704000e-01
   5.2409000e-01
   4.9745000e-01
   5.0124000e-01
   4.8604000e-01
   5.1190000e-01
   5.1871000e-01
   5.4788000e-01
   4.6144000e-01
   4.8721000e-01
   5.1552000e-01
   5.8314000e-01
   5.0861000e-01
   5.4528000e-01
   4.1782000e-01
   4.7094000e-01
   4.6351000e-01
   4.6951000e-01
   5.3029000e-01
   4.4294000e-01
   4.7822000e-01
   5.7390000e-01
   4.5385000e-01
   5.3758000e-01
   4.7119000e-01
   4.9401000e-01
   5.3041000e-01
   4.9430000e-01
   4.7233000e-01
   4.5366000e-01
   4.8488000e-01
   4.7430000e-01
   5.1192000e-01
   5.0350000e-01
   4.6202000e-01
   5.2334000e-01
   4.9389000e-01
   4.4267000e-01
   5.0949000e-01
   5.2561000e-01
   4.4024000e-01
   4.2413000e-01
   5.2258000e-01
   4.5303000e-01
   5.1796000e-01
   4.7944000e-01
   4.7726000e-01
   5.1823000e-01
   4.6926000e-01
   5.2376000e-01
   4.5662000e-01
   5.5006000e-01
   4.8417000e-01
   4.4692000e-01
   5.2988000e-01
   5.1462000e-01
   4.7975000e-01
   4.5933000e-01
   5.2624000e-01
   5.4831000e-01
   4.5098000e-01
   4.9979000e-01
   5.3820000e-01
   5.1755000e-01
   5.4208000e-01
   5.2194000e-01
   4.7294000e-01
   5.1616000e-01
   5.0779000e-01
   5.3639000e-01
   4.7359000e-01
   4.7184000e-01
   5.2786000e-01
   4.9802000e-01
   5.1153000e-01
   4.8608000e-01
   5.1639000e-01
   4.9914000e-01
   5.5327000e-01
   5.2843000e-01
   4.0120000e-01
   4.8574000e-01
   4.7771000e-01
   5.3027000e-01
   4.6157000e-01
   5.5202000e-01
   4.9193000e-01
   5.5907000e-01
   3.9349000e-01
   4.8867000e-01
   5.1323000e-01
   4.9777000e-01
   4.1815000e-01
   5.0785000e-01
   5.3489000e-01
   5.1570000e-01
   5.4551000e-01
   4.6811000e-01
   5.4667000e-01
   4.7815000e-01
   4.7267000e-01
   4.7565000e-01
   5.4916000e-01
   5.2165000e-01
   5.5355000e-01
   5.1251000e-01
   4.6165000e-01
   4.9848000e-01
   5.3630000e-01
   4.4360000e-01
   5.1448000e-01
   4.6280000e-01
   5.2143000e-01
   5.5518000e-01
   4.7316000e-01
   5.1079000e-01
   5.2348000e-01
   5.5006000e-01
   4.7811000e-01
   4.0925000e-01
   4.7007000e-01
   5.1654000e-01
   5.4870000e-01
   5.2628000e-01
   4.6271000e-01
   5.1123000e-01
   5.1582000e-01
   4.9046000e-01
   5.2621000e-01
   4.9647000e-01
   5.0353000e-01
   5.3067000e-01
   5.4576000e-01
   5.7024000e-01
   5.4678000e-01
   4.9209000e-01
   5.3167000e-01
   4.9289000e-01
   5.2555000e-01
   5.3377000e-01
   5.2458000e-01
   4.8163000e-01
   4.2901000e-01
   4.5176000e-01
   5.0386000e-01
   5.6638000e-01
   4.5921000e-01
   5.1158000e-01
   4.9484000e-01
   5.2367000e-01
   5.1350000e-01
   5.6020000e-01
   5.1343000e-01
   4.4197000e-01
   4.5092000e-01
   4.7862000e-01
   5.5975000e-01
   4.2921000e-01
   5.0292000e-01
   5.3178000e-01
   5.0729000e-01
   4.3661000e-01
   5.0454000e-01
   5.0809000e-01
   5.2770000e-01
   5.3590000e-01
   4.7849000e-01
   4.8864000e-01
   5.1544000e-01
   4.1000000e-01
   4.7611000e-01
   4.1937000e-01
   4.9745000e-01
   4.9178000e-01
   4.9191000e-01
   5.4144000e-01
   4.8525000e-01
   4.2775000e-01
   4.9105000e-01
   5.2136000e-01
   5.0196000e-01
   5.4509000e-01
   5.8101000e-01
   5.8459000e-01
   4.7705000e-01
   5.3317000e-01
   5.1908000e-01
   4.5262000e-01
   5.0770000e-01
   5.3323000e-01
   4.8733000e-01
   4.8632000e-01
   4.4332000e-01
   5.2321000e-01
   5.4879000e-01
   5.8553000e-01
   4.4117000e-01
   4.0084000e-01
   4.9364000e-01
   5.0274000e-01
   4.8426000e-01
   4.5696000e-01
   4.9088000e-01
   5.1072000e-01
   5.6681000e-01
   5.0416000e-01
   5.1588000e-01
   4.5550000e-01
   5.3514000e-01
   5.3354000e-01
   5.0487000e-01
   5.5643000e-01
   4.6349000e-01
   5.7473000e-01
   5.3650000e-01
   6.0435000e-01
   5.0687000e-01
   5.2249000e-01
   4.9061000e-01
   4.7926000e-01
   4.4404000e-01
   4.5797000e-01
   4.9658000e-01
   4.8302000e-01
   5.4418000e-01
   5.0101000e-01
   4.8523000e-01
   5.0077000e-01
   4.8685000e-01
   5.1584000e-01
   4.5563000e-01
   5.3368000e-01
   5.3379000e-01
   4.8925000e-01
   5.7415000e-01
   4.8553000e-01
   5.4486000e-01
   5.2255000e-01
   4.9654000e-01
   5.5487000e-01
   5.3569000e-01
   5.6290000e-01
   4.6759000e-01
   4.5373000e-01
   5.2628000e-01
   4.4355000e-01
   5.1882000e-01
   4.1935000e-01
   4.8115000e-01
   4.1973000e-01
   5.4655000e-01
   4.0357000e-01
   4.6513000e-01
   4.3577000e-01
   4.5762000e-01
   4.9847000e-01
   5.1552000e-01
   4.6479000e-01
   5.3337000e-01
   4.9479000e-01
   5.0537000e-01
   4.6600000e-01
   4.3954000e-01
   5.8088000e-01
   4.9669000e-01
   5.3851000e-01
   5.0253000e-01
   4.2969000e-01
   4.2672000e-01
   5.2634000e-01
   4.2963000e-01
   5.3360000e-01
   5.0888000e-01
   4.9927000e-01
   5.3940000e-01
   5.5944000e-01
   4.3937000e-01
   5.1376000e-01
   4.8629000e-01
   5.0329000e-01
   4.3666000e-01
   5.4114000e-01
   5.4717000e-01
   4.5725000e-01
   5.2716000e-01
   4.7805000e-01
   5.6090000e-01
   5.1373000e-01
   5.0438000e-01
   4.4971000e-01
   5.3663000e-01
   4.6069000e-01
   5.7408000e-01
   4.8617000e-01
   5.2616000e-01
   4.6853000e-01
   5.2111000e-01
   5.2895000e-01
   5.1071000e-01
   5.2598000e-01
   4.9364000e-01
   4.7834000e-01
   5.7068000e-01
   5.3724000e-01
   4.6115000e-01
   5.0224000e-01
   5.0906000e-01
   5.0564000e-01
   4.8184000e-01
   4.7673000e-01
   5.3756000e-01
   4.0746000e-01
   5.0816000e-01
   4.8526000e-01
   5.2801000e-01
   5.0178000e-01
   5.8950000e-01
   5.2146000e-01
   5.0521000e-01
   4.1656000e-01
   4.6890000e-01
   5.2868000e-01
   4.9459000e-01
   4.5014000e-01
   5.4714000e-01
   5.0988000e-01
   4.8584000e-01
   5.0506000e-01
   4.8817000e-01
   4.6353000e-01
   4.8786000e-01
   5.4320000e-01
   5.2221000e-01
   5.7878000e-01
   4.6460000e-01
   5.1131000e-01
   4.5793000e-01
   4.6353000e-01
   5.2569000e-01
   4.4841000e-01
   4.6014000e-01
   4.6744000e-01
   5.5930000e-01
   5.2824000e-01
   5.1669000e-01
   5.1307000e-01
   5.4719000e-01
   4.8986000e-01
   5.1036000e-01
   5.8526000e-01
   5.0267000e-01
   5.3963000e-01
   4.9110000e-01
   4.1457000e-01
   4.5840000e-01
   5.3756000e-01
   4.7251000e-01
   5.1025000e-01
   5.1735000e-01
   5.0220000e-01
   5.3559000e-01
   5.5482000e-01
   4.6605000e-01
   5.0413000e-01
   5.0481000e-01
   4.9881000e-01
   4.8206000e-01
   4.8570000e-01
   5.8623000e-01
   4.6702000e-01
   4.4527000e-01
   4.6941000e-01
   4.3563000e-01
   4.9125000e-01
   4.8448000e-01
   5.7262000e-01
   5.2581000e-01
   4.9516000e-01
   4.4749000e-01
   5.2317000e-01
   5.0397000e-01
   5.1064000e-01
   4.3873000e-01
   4.4310000e-01
   5.3524000e-01
   4.2106000e-01
   5.4020000e-01
   5.2098000e-01
   4.8158000e-01
   5.6849000e-01
   4.9077000e-01
   5.2402000e-01
   4.6908000e-01
   5.5190000e-01
   5.0301000e-01
   4.7765000e-01
   4.5345000e-01
   4.4428000e-01
   5.1096000e-01
   5.3077000e-01
   4.4846000e-01
   5.4136000e-01
   4.3788000e-01
   4.4516000e-01
   4.8935000e-01
   4.7511000e-01
   5.2099000e-01
   5.3599000e-01
   5.3802000e-01
   5.1832000e-01
   4.4617000e-01
   5.2201000e-01
   5.1831000e-01
   5.0139000e-01
   4.7427000e-01
   5.4568000e-01
   4.9722000e-01
   4.6479000e-01
   4.9501000e-01
   4.9862000e-01
   5.1625000e-01
   5.0573000e-01
   5.5765000e-01
   4.6166000e-01
   5.2272000e-01
   4.6681000e-01
   4.6019000e-01
   5.4022000e-01
   5.0212000e-01
   5.4385000e-01
   4.9834000e-01
   4.8393000e-01
   5.1858000e-01
   4.8489000e-01
   4.8684000e-01
   4.7159000e-01
   5.0268000e-01
   5.3356000e-01
   4.7731000e-01
   4.7332000e-01
   4.5368000e-01
   4.6582000e-01
   4.7487000e-01
   5.4631000e-01
   4.9262000e-01
   5.0818000e-01
   5.4135000e-01
   4.8650000e-01
   5.2977000e-01
   4.7005000e-01
   5.2364000e-01
   4.5528000e-01
   5.2356000e-01
   5.0427000e-01
   4.2817000e-01
   4.8381000e-01
   5.4910000e-01
   5.2005000e-01
   5.3045000e-01
   4.0853000e-01
   4.9749000e-01
   5.2181000e-01
   4.9612000e-01
   5.4815000e-01
   5.1327000e-01
   5.4200000e-01
   4.8275000e-01
   5.3412000e-01
   5.2222000e-01
   4.7361000e-01
   4.7695000e-01
   5.7295000e-01
   5.2966000e-01
   4.5762000e-01
   5.4640000e-01
   4.9879000e-01
   5.1844000e-01
   5.3896000e-01
   4.2376000e-01
   5.4357000e-01
   4.5065000e-01
   5.6016000e-01
   5.2913000e-01
   4.6168000e-01
   4.8231000e-01
   5.0765000e-01
   5.0873000e-01
   4.5816000e-01
   4.8927000e-01
   4.5879000e-01
   5.1925000e-01
   5.4130000e-01
   4.8898000e-01
   5.3100000e-01
   4.8787000e-01
   5.2476000e-01
   5.2334000e-01
   4.8048000e-01
   5.0807000e-01
   5.1045000e-01
   5.0181000e-01
   5.1740000e-01
   4.9703000e-01
   4.8468000e-01
   5.4160000e-01
   5.2766000e-01
   4.7867000e-01
   5.3220000e-01
   4.5132000e-01
   5.4186000e-01
   5.2833000e-01
   4.8762000e-01
   4.8329000e-01
   5.0396000e-01
   4.4658000e-01
   5.4398000e-01
   5.0785000e-01
   5.6833000e-01
   5.4828000e-01
   4.6385000e-01
   4.9342000e-01
   5.5254000e-01
   5.7615000e-01
   4.4024000e-01
   5.4627000e-01
   5.1492000e-01
   4.8719000e-01
   4.0018000e-01
   5.2050000e-01
   4.8274000e-01
   5.2217000e-01
   4.9740000e-01
   4.7473000e-01
   4.5663000e-01
   5.0771000e-01
   5.0935000e-01
   5.0898000e-01
   5.0212000e-01
   5.5859000e-01
   5.3329000e-01
   5.1062000e-01
   5.2580000e-01
   5.1887000e-01
   4.4335000e-01
   5.1680000e-01
   5.0683000e-01
   4.1005000e-01
   4.3759000e-01
   4.8197000e-01
   5.2783000e-01
   5.2474000e-01
   4.9238000e-01
   5.2496000e-01
   5.1464000e-01
   4.8384000e-01
   5.2806000e-01
   5.2412000e-01
   5.4325000e-01
   5.4633000e-01
   5.6420000e-01
   5.3497000e-01
   4.4659000e-01
   4.7527000e-01
   4.4121000e-01
   4.6628000e-01
   4.5822000e-01
   4.8024000e-01
   4.6130000e-01
   5.1125000e-01
   4.8244000e-01
   4.9832000e-01
   4.9728000e-01
   5.2569000e-01
   5.2141000e-01
   4.7083000e-01
   5.0487000e-01
   5.2789000e-01
   4.7558000e-01
   5.2914000e-01
   5.2344000e-01
   4.8870000e-01
   5.2128000e-01
   4.8661000e-01
   4.4671000e-01
   5.1155000e-01
   4.9563000e-01
   4.9306000e-01
   4.9319000e-01
   4.9227000e-01
   5.4405000e-01
   5.5785000e-01
   4.6659000e-01
   5.2955000e-01
   5.3558000e-01
   5.0104000e-01
   4.8070000e-01
   5.1066000e-01
   5.2476000e-01
   4.9416000e-01
   4.3977000e-01
   4.5363000e-01
   4.8330000e-01
   5.2456000e-01
   5.2348000e-01
   4.9635000e-01
   5.5265000e-01
   5.4334000e-01
   4.6321000e-01
   4.4519000e-01
   4.9282000e-01
   4.9301000e-01
   4.9994000e-01
   5.1176000e-01
   5.2514000e-01
   4.5532000e-01
   4.7400000e-01
   5.3084000e-01
   4.5787000e-01
   5.4349000e-01
   4.5965000e-01
   5.3029000e-01
   5.6815000e-01
   4.8030000e-01
   4.9779000e-01
   4.1831000e-01
   5.0907000e-01
   5.1012000e-01
   5.1149000e-01
   5.3703000e-01
   4.9722000e-01
   5.3983000e-01
   4.5814000e-01
   4.1913000e-01
   5.2706000e-01
   5.3295000e-01
   4.3292000e-01
   5.0434000e-01
   5.2285000e-01
   5.1098000e-01
   5.0758000e-01
   4.8393000e-01
   5.5707000e-01
   5.3338000e-01
   5.1047000e-01
   5.2788000e-01
   4.3455000e-01
   4.7370000e-01
   5.3735000e-01
   4.9394000e-01
   5.5660000e-01
   4.4503000e-01
   5.5326000e-01
   4.4930000e-01
   4.8822000e-01
   4.5669000e-01
   5.3406000e-01
   4.6228000e-01
   5.4153000e-01
   4.6924000e-01
   4.7233000e-01
   4.5064000e-01
   4.4069000e-01
   5.1310000e-01
   4.8483000e-01
   5.4500000e-01
   5.0385000e-01
   5.3325000e-01
   5.1999000e-01
   5.1018000e-01
   5.2035000e-01
   5.0329000e-01
   5.1229000e-01
   5.1138000e-01
   5.1623000e-01
   5.0857000e-01
   5.0325000e-01
   5.3063000e-01
   5.0302000e-01
   4.8739000e-01
   5.2883000e-01
   4.8808000e-01
   4.8207000e-01
   5.1164000e-01
   4.6555000e-01
   4.8555000e-01
   4.5966000e-01
   4.4128000e-01
   5.1963000e-01
   5.2472000e-01
   5.4067000e-01
   4.8816000e-01
   4.8583000e-01
   4.6198000e-01
   5.1824000e-01
   5.4914000e-01
   5.0184000e-01
   5.0196000e-01
   5.2172000e-01
   4.9680000e-01
   4.6921000e-01
   4.4273000e-01
   4.0562000e-01
   4.3879000e-01
   5.1230000e-01
   5.5134000e-01
   5.2761000e-01
   5.4459000e-01
   5.1485000e-01
   5.5357000e-01
   6.0659000e-01
   5.0736000e-01
   4.9399000e-01
   4.3276000e-01
   4.4338000e-01
   4.7205000e-01
   4.9490000e-01
   5.1762000e-01
   5.6282000e-01
   5.7084000e-01
   4.8885000e-01
   5.2630000e-01
   5.0687000e-01
   5.2103000e-01
   5.3624000e-01
   5.4308000e-01
   4.3063000e-01
   5.5977000e-01
   5.4642000e-01
   4.9979000e-01
   5.7181000e-01
   5.5266000e-01
   5.1620000e-01
   4.9915000e-01
   4.9568000e-01
   5.0650000e-01
   4.7698000e-01
   5.0321000e-01
   4.7318000e-01
   5.0263000e-01
   4.7186000e-01
   4.4959000e-01
   5.0999000e-01
   5.2510000e-01
   5.4883000e-01
   4.6417000e-01
   5.0633000e-01
   4.3783000e-01
   4.5985000e-01
   5.3861000e-01
   4.9197000e-01
   5.2711000e-01
   4.6262000e-01
   3.9021000e-01
   4.5054000e-01
   5.1810000e-01
   5.1016000e-01
   5.5151000e-01
   4.5391000e-01
   4.9345000e-01
   5.5261000e-01
   5.2108000e-01
   5.4225000e-01
   4.7425000e-01
   4.5945000e-01
   5.4089000e-01
   4.8665000e-01
   4.6026000e-01
   5.0087000e-01
   4.5968000e-01
   4.9782000e-01
   4.6336000e-01
   5.1456000e-01
   5.0083000e-01
   5.0087000e-01
   4.5333000e-01
   4.8607000e-01
   4.5636000e-01
   4.9709000e-01
   4.7161000e-01
   5.0277000e-01
   5.0604000e-01
   5.4231000e-01
   4.9722000e-01
   4.9712000e-01
   5.2465000e-01
   5.4849000e-01
   5.1754000e-01
   5.1175000e-01
   4.7781000e-01
   5.8750000e-01
   5.3573000e-01
   5.1073000e-01
   5.3052000e-01
   5.1534000e-01
   4.9881000e-01
   4.6811000e-01
   4.8126000e-01
   4.9136000e-01
   5.2009000e-01
   4.5878000e-01
   5.5077000e-01
   5.4995000e-01
   4.5988000e-01
   4.9417000e-01
   5.3350000e-01
   4.4582000e-01
   5.5941000e-01
   4.9676000e-01
   4.5459000e-01
   5.0149000e-01
   4.9887000e-01
   5.3168000e-01
   5.0169000e-01
   4.8897000e-01
   4.8701000e-01
   5.4512000e-01
   4.7136000e-01
   4.9537000e-01
   5.1891000e-01
   5.0325000e-01
   4.9632000e-01
   4.9488000e-01
   5.1214000e-01
   5.4003000e-01
   5.3773000e-01
   3.8497000e-01
   5.3394000e-01
   4.7473000e-01
   4.6030000e-01
   4.8654000e-01
   5.5811000e-01
   5.3334000e-01
   4.3285000e-01
   5.3128000e-01
   4.0197000e-01
   5.1551000e-01
   5.0737000e-01
   4.4035000e-01
   4.8202000e-01
   5.2949000e-01
   5.1481000e-01
   4.5023000e-01
   4.9018000e-01
   5.1499000e-01
   4.8920000e-01
   4.1396000e-01
   5.7849000e-01
   5.0567000e-01
   4.9378000e-01
   4.6918000e-01
   5.0761000e-01
   4.9822000e-01
   5.5339000e-01
   4.1674000e-01
   4.8503000e-01
   4.7705000e-01
   5.1744000e-01
   5.1379000e-01
   4.8921000e-01
   5.4852000e-01
   5.5369000e-01
   5.2649000e-01
   5.1801000e-01
   5.3791000e-01
   5.5883000e-01
   5.2010000e-01
   4.8546000e-01
   4.9195000e-01
   4.8894000e-01
   4.5001000e-01
   4.5556000e-01
   5.2587000e-01
   4.8608000e-01
   5.7433000e-01
   5.2085000e-01
   5.3045000e-01
   4.8946000e-01
   4.5638000e-01
   5.2153000e-01
   4.8497000e-01
   4.7879000e-01
   5.8375000e-01
   5.3864000e-01
   5.4501000e-01
   5.3365000e-01
   5.2219000e-01
   5.2889000e-01
   5.2232000e-01
   5.5417000e-01
   5.0259000e-01
   5.0474000e-01
   4.6438000e-01
   4.9961000e-01
   4.6736000e-01
   4.6031000e-01
   4.6833000e-01
   5.1466000e-01
   4.5736000e-01
   5.1354000e-01
   5.1856000e-01
   4.6407000e-01
   5.1220000e-01
   6.0791000e-01
   4.8159000e-01
   5.4547000e-01
   4.6966000e-01
   5.1778000e-01
   5.1749000e-01
   5.4912000e-01
   5.1765000e-01
   4.5010000e-01
   4.5719000e-01
   4.8990000e-01
   4.8984000e-01
   4.7083000e-01
   4.4448000e-01
   5.5123000e-01
   5.2715000e-01
   5.2781000e-01
   5.1941000e-01
   5.0227000e-01
   4.7820000e-01
   5.1586000e-01
   4.2448000e-01
   4.6300000e-01
   5.0067000e-01
   5.3516000e-01
   4.8311000e-01
   4.5126000e-01
   5.0789000e-01
   5.5497000e-01
   5.0457000e-01
   5.0593000e-01
   5.0839000e-01
   4.9668000e-01
   5.3208000e-01
   4.4591000e-01
   5.2222000e-01
   4.4840000e-01
   4.9317000e-01
   5.0182000e-01
   5.1793000e-01
   4.5942000e-01
   6.0618000e-01
   5.2927000e-01
   5.0545000e-01
   4.6535000e-01
   4.8677000e-01
   4.8679000e-01
   4.8161000e-01
   4.8211000e-01
   4.4099000e-01
   5.0134000e-01
   4.8130000e-01
   4.8689000e-01
   4.7201000e-01
   5.3595000e-01
   5.7453000e-01
   4.7930000e-01
   4.9123000e-01
   5.3913000e-01
   4.2103000e-01
   5.1634000e-01
   4.6377000e-01
   5.3837000e-01
   4.9567000e-01
   5.0653000e-01
   5.3370000e-01
   4.7408000e-01
   4.0049000e-01
   5.3040000e-01
   4.7346000e-01
   4.4120000e-01
   5.4366000e-01
   4.7867000e-01
   4.9675000e-01
   5.5681000e-01
   4.6015000e-01
   5.5576000e-01
   4.8050000e-01
   5.3280000e-01
   4.7479000e-01
   4.5033000e-01
   4.7746000e-01
   5.2583000e-01
   4.9827000e-01
   5.2232000e-01
   5.0110000e-01
   4.3280000e-01
   5.2310000e-01
   5.1873000e-01
   4.4833000e-01
   5.3373000e-01
   4.7064000e-01
   5.4587000e-01
   5.0958000e-01
   4.8568000e-01
   5.1842000e-01
   4.8155000e-01
   4.6409000e-01
   5.0419000e-01
   4.2421000e-01
   5.0711000e-01
   5.3577000e-01
   5.0810000e-01
   4.4814000e-01
   4.8631000e-01
   4.3637000e-01
   4.4161000e-01
   4.2515000e-01
   4.8258000e-01
   4.5149000e-01
   4.8000000e-01
   5.4435000e-01
   4.4229000e-01
   5.2875000e-01
   4.9016000e-01
   4.8389000e-01
   4.2479000e-01
   4.6550000e-01
   4.7331000e-01
   5.7119000e-01
   5.2004000e-01
   4.8638000e-01
   4.2167000e-01
   4.0994000e-01
   5.7663000e-01
   4.2548000e-01
   5.4489000e-01
   4.6338000e-01
   4.8424000e-01
   4.4080000e-01
   5.4919000e-01
   5.5229000e-01
   4.2981000e-01
   4.9162000e-01
   4.6835000e-01
   4.8383000e-01
   5.3150000e-01
   5.0921000e-01
   4.8238000e-01
   4.8309000e-01
   5.2636000e-01
   4.9781000e-01
   4.9868000e-01
   5.1513000e-01
   5.3256000e-01
   4.5037000e-01
   5.2617000e-01
   4.5238000e-01
   5.3802000e-01
   5.0092000e-01
   4.7392000e-01
   4.8981000e-01
   4.9801000e-01
   5.2852000e-01
   4.6749000e-01
   4.9185000e-01
   5.2320000e-01
   4.8637000e-01
   4.8061000e-01
   6.0696000e-01
   4.4796000e-01
   4.9275000e-01
   4.7477000e-01
   4.6140000e-01
   5.1868000e-01
   5.0509000e-01
   4.4986000e-01
   5.4541000e-01
   4.5136000e-01
   5.1184000e-01
   4.6193000e-01
   4.8925000e-01
   5.8805000e-01
   5.1360000e-01
   5.0879000e-01
   4.8055000e-01
   4.5480000e-01
   4.4022000e-01
   4.9375000e-01
   5.1898000e-01
   5.1146000e-01
   5.3415000e-01
   4.7997000e-01
   4.1664000e-01
   5.1578000e-01
   4.3074000e-01
   5.3787000e-01
   4.2605000e-01
   5.5177000e-01
   4.7609000e-01
   5.3100000e-01
   5.1741000e-01
   4.8006000e-01
   4.5265000e-01
   5.8599000e-01
   4.3279000e-01
   5.4194000e-01
   4.8525000e-01
   5.0834000e-01
   5.3887000e-01
   5.5450000e-01
   5.2281000e-01
   4.4471000e-01
   5.1735000e-01
   4.8141000e-01
   4.6657000e-01
   5.0758000e-01
   4.9743000e-01
   4.9434000e-01
   5.1538000e-01
   4.6543000e-01
   4.9739000e-01
   5.3704000e-01
   4.9362000e-01
   5.2154000e-01
   4.7516000e-01
   5.9236000e-01
   4.9798000e-01
   5.9191000e-01
   4.4870000e-01
   4.7292000e-01
   5.2836000e-01
   4.7945000e-01
   5.5795000e-01
   4.1035000e-01
   4.2539000e-01
   4.8810000e-01
   4.2870000e-01
   4.5367000e-01
   5.9830000e-01
   4.8640000e-01
   5.1180000e-01
   5.4750000e-01
   5.4339000e-01
   5.0305000e-01
   5.2507000e-01
   5.0270000e-01
   5.2233000e-01
   5.7220000e-01
   4.9266000e-01
   4.4880000e-01
   5.0610000e-01
   4.8698000e-01
   5.2584000e-01
   4.7428000e-01
   5.0030000e-01
   4.2945000e-01
   4.7921000e-01
   5.0366000e-01
   5.0877000e-01
   4.8977000e-01
   5.1183000e-01
   4.6598000e-01
   4.6777000e-01
   5.4513000e-01
   5.0631000e-01
   4.8230000e-01
   5.1673000e-01
   5.0404000e-01
   5.1730000e-01
   4.9523000e-01
   4.6871000e-01
   5.1352000e-01
   4.5793000e-01
   4.4191000e-01
   5.2010000e-01
   5.1915000e-01
   5.2699000e-01
   4.7521000e-01
   5.1241000e-01
   4.7329000e-01
   4.7984000e-01
   4.5222000e-01
   4.4337000e-01
   4.8962000e-01
   4.6810000e-01
   5.1174000e-01
   4.3478000e-01
   5.3687000e-01
   4.6186000e-01
   5.3963000e-01
   5.1250000e-01
   4.8807000e-01
   4.7964000e-01
   5.2986000e-01
   4.8765000e-01
   4.9717000e-01
   4.8476000e-01
   4.8980000e-01
   5.6682000e-01
   4.8787000e-01
   5.7243000e-01
   5.1312000e-01
   5.0635000e-01
   4.5502000e-01
   4.9041000e-01
   5.1151000e-01
   5.2660000e-01
   5.3457000e-01
   5.2106000e-01
   5.8592000e-01
   5.3605000e-01
   4.9524000e-01
   5.2397000e-01
   5.0943000e-01
   4.9344000e-01
   4.9659000e-01
   5.1245000e-01
   4.9191000e-01
   4.1722000e-01
   5.0240000e-01
   4.9389000e-01
   5.1284000e-01
   5.1388000e-01
   4.8466000e-01
   5.0310000e-01
   4.1870000e-01
   5.3823000e-01
   5.1808000e-01
   4.8785000e-01
   5.5644000e-01
   5.1199000e-01
   5.5038000e-01
   5.4192000e-01
   5.6534000e-01
   4.6622000e-01
   4.9621000e-01
   4.9818000e-01
   5.1453000e-01
   4.2736000e-01
   4.8337000e-01
   4.9807000e-01
   5.0184000e-01
   4.9619000e-01
   4.5499000e-01
   5.0408000e-01
   4.4091000e-01
   5.5148000e-01
   4.7795000e-01
   5.5651000e-01
   5.5365000e-01
   5.0274000e-01
   4.8767000e-01
   4.6042000e-01
   4.8138000e-01
   5.0169000e-01
   4.9325000e-01
   5.6675000e-01
   5.3648000e-01
   4.5815000e-01
   5.3674000e-01
   5.2402000e-01
   5.1935000e-01
   4.8327000e-01
   4.8807000e-01
   4.8024000e-01
   4.5560000e-01
   4.9170000e-01
   5.1104000e-01
   4.2974000e-01
   5.8167000e-01
   5.6298000e-01
   5.8285000e-01
   5.6809000e-01
   4.8541000e-01
   4.9736000e-01
   4.4894000e-01
   4.1362000e-01
   3.9393000e-01
   5.1367000e-01
   4.7687000e-01
   5.2275000e-01
   5.0078000e-01
   4.9451000e-01
   5.1337000e-01
   5.0546000e-01
   4.9589000e-01
   4.4767000e-01
   4.8678000e-01
   4.4462000e-01
   5.1148000e-01
   4.7829000e-01
   4.4813000e-01
   5.3855000e-01
   5.0918000e-01
   5.0883000e-01
   5.1668000e-01
   5.2218000e-01
   5.2597000e-01
   5.5701000e-01
   4.5077000e-01
   4.1314000e-01
   5.1706000e-01
   4.9669000e-01
   4.4470000e-01
   4.7598000e-01
   5.5118000e-01
   5.7530000e-01
   5.0101000e-01
   5.2828000e-01
   5.3613000e-01
   4.8268000e-01
   4.6605000e-01
   4.7614000e-01
   5.1854000e-01
   5.1342000e-01
   5.0238000e-01
   5.4407000e-01
   5.0589000e-01
   4.7681000e-01
   4.9080000e-01
   5.2163000e-01
   4.7089000e-01
   5.4505000e-01
   4.7499000e-01
   4.3922000e-01
   4.9402000e-01
   4.9149000e-01
   5.3950000e-01
   4.9453000e-01
   5.1676000e-01
   4.4372000e-01
   5.4119000e-01
   4.9064000e-01
   6.0098000e-01
   5.1140000e-01
   4.7325000e-01
   4.5882000e-01
   5.6140000e-01
   4.2788000e-01
   5.3325000e-01
   5.2617000e-01
   4.9162000e-01
   5.1907000e-01
   5.2670000e-01
   5.3175000e-01
   4.3002000e-01
   4.9997000e-01
   5.2027000e-01
   5.1147000e-01
   5.8470000e-01
   5.0785000e-01
   4.9689000e-01
   5.1714000e-01
   4.9471000e-01
   5.4408000e-01
   4.5346000e-01
   5.0048000e-01
   4.4432000e-01
   4.9001000e-01
   5.2319000e-01
   5.4440000e-01
   5.2398000e-01
   5.0060000e-01
   5.2481000e-01
   5.1839000e-01
   4.5259000e-01
   4.8007000e-01
   5.1553000e-01
   5.5558000e-01
   5.0928000e-01
   4.4432000e-01
   4.4366000e-01
   5.0124000e-01
   4.8901000e-01
   4.3542000e-01
   5.5565000e-01
   5.1234000e-01
   5.2358000e-01
   4.7719000e-01
   4.1216000e-01
   4.8619000e-01
   5.1382000e-01
   5.2023000e-01
   5.4771000e-01
   4.1600000e-01
   4.9710000e-01
   4.9322000e-01
   5.0612000e-01
   5.0567000e-01
   5.1661000e-01
   5.3741000e-01
   5.6670000e-01
   5.1785000e-01
   5.2433000e-01
   5.1893000e-01
   5.3908000e-01
   4.8941000e-01
   5.1359000e-01
   5.5506000e-01
   5.0517000e-01
   5.2389000e-01
   5.1061000e-01
   5.0941000e-01
   4.9780000e-01
   5.1123000e-01
   4.8511000e-01
   5.0794000e-01
   4.9781000e-01
   5.5514000e-01
   4.9626000e-01
   4.9162000e-01
   5.3764000e-01
   5.9412000e-01
   5.2018000e-01
   5.2651000e-01
   4.5041000e-01
   5.2731000e-01
   5.0967000e-01
   4.6841000e-01
   4.8908000e-01
   5.4236000e-01
   5.5169000e-01
   5.0038000e-01
   6.0440000e-01
   5.2267000e-01
   5.5638000e-01
   4.6689000e-01
   4.8705000e-01
   4.7965000e-01
   4.6607000e-01
   4.9507000e-01
   5.7086000e-01
   4.5797000e-01
   5.3993000e-01
   4.8613000e-01
   4.9333000e-01
   4.3488000e-01
   4.4663000e-01
   5.1987000e-01
   4.5928000e-01
   4.7666000e-01
   5.9283000e-01
   5.3801000e-01
   4.9078000e-01
   5.0930000e-01
   5.3704000e-01
   5.1272000e-01
   4.6859000e-01
   4.5286000e-01
   4.8049000e-01
   5.0486000e-01
   5.1081000e-01
   4.5012000e-01
   4.4309000e-01
   3.9350000e-01
   5.3967000e-01
   5.1086000e-01
   5.2086000e-01
   4.8025000e-01
   5.5482000e-01
   5.1263000e-01
   4.3828000e-01
   4.7970000e-01
   4.8376000e-01
   4.6852000e-01
   5.4490000e-01
   4.4107000e-01
   4.6685000e-01
   5.3884000e-01
   5.1492000e-01
   4.4448000e-01
   5.4644000e-01
   4.7290000e-01
   4.8924000e-01
   5.0214000e-01
   5.0561000e-01
   5.1050000e-01
   5.5603000e-01
   5.5600000e-01
   5.1306000e-01
   4.5725000e-01
   5.1840000e-01
   5.1045000e-01
   5.4564000e-01
   4.8824000e-01
   4.8845000e-01
   5.2559000e-01
   4.8382000e-01
   5.4998000e-01
   5.0118000e-01
   4.8856000e-01
   4.7249000e-01
   4.8199000e-01
   4.7094000e-01
   4.5281000e-01
   4.9371000e-01
   5.4111000e-01
   4.7294000e-01
   4.7167000e-01
   4.7465000e-01
   5.0854000e-01
   4.7476000e-01
   5.7278000e-01
   4.5551000e-01
   4.4318000e-01
   4.2553000e-01
   4.8360000e-01
   4.8261000e-01
   4.8456000e-01
   4.8120000e-01
   5.1263000e-01
   5.4583000e-01
   4.8119000e-01
   5.0247000e-01
   5.4733000e-01
   5.4119000e-01
   5.6070000e-01
   5.0177000e-01
   4.8364000e-01
   5.6237000e-01
   4.7489000e-01
   4.7347000e-01
   4.9599000e-01
   5.1525000e-01
   5.3191000e-01
   5.2802000e-01
   3.8645000e-01
   4.6892000e-01
   5.4689000e-01
   4.9673000e-01
   4.4388000e-01
   4.9995000e-01
   4.7013000e-01
   5.0624000e-01
   5.3133000e-01
   4.8447000e-01
   4.7225000e-01
   5.6410000e-01
   4.5984000e-01
   4.1668000e-01
   4.7771000e-01
   4.2825000e-01
   4.5909000e-01
   5.3925000e-01
   4.6279000e-01
   5.0268000e-01
   5.3139000e-01
   4.9040000e-01
   4.6670000e-01
   4.5826000e-01
   4.8469000e-01
   4.9606000e-01
   5.8687000e-01
   5.2411000e-01
   4.5401000e-01
   4.5877000e-01
   5.3757000e-01
   4.7153000e-01
   4.5695000e-01
   4.9887000e-01
   5.2186000e-01
   5.0632000e-01
   4.8807000e-01
   5.3026000e-01
   5.5461000e-01
   5.1625000e-01
   4.6729000e-01
   5.3132000e-01
   5.3381000e-01
   4.7546000e-01
   5.5730000e-01
   4.5507000e-01
   5.1993000e-01
   5.0664000e-01
   4.4051000e-01
   4.3523000e-01
   4.9306000e-01
   4.8434000e-01
   5.3152000e-01
   4.9397000e-01
   5.1337000e-01
   5.4474000e-01
   5.8365000e-01
   5.5775000e-01
   4.6398000e-01
   4.7829000e-01
   5.1691000e-01
   5.0414000e-01
   4.4847000e-01
   4.9926000e-01
   4.5453000e-01
   5.0151000e-01
   5.1410000e-01
   5.3639000e-01
   5.2428000e-01
   5.0167000e-01
   5.3787000e-01
   4.9956000e-01
   5.2306000e-01
   4.7911000e-01
   4.7953000e-01
   5.3597000e-01
   4.7201000e-01
   4.9285000e-01
   4.9266000e-01
   5.5785000e-01
   4.9874000e-01
   5.0913000e-01
   4.7157000e-01
   4.9678000e-01
   4.8842000e-01
   5.1771000e-01
   4.5914000e-01
   5.2583000e-01
   5.5474000e-01
   4.8944000e-01
   4.9698000e-01
   5.0591000e-01
   5.8914000e-01
   5.2490000e-01
   5.2154000e-01
   5.1948000e-01
   5.2400000e-01
   5.1740000e-01
   5.0371000e-01
   5.1429000e-01
   4.4401000e-01
   4.9140000e-01
   5.1105000e-01
   5.1294000e-01
   4.5942000e-01
   5.6614000e-01
   5.2091000e-01
   5.1483000e-01
   4.3773000e-01
   4.2440000e-01
   5.1011000e-01
   4.4707000e-01
   5.5880000e-01
   5.0497000e-01
   5.6296000e-01
   4.7575000e-01
   4.7899000e-01
   4.6335000e-01
   5.6274000e-01
   4.8508000e-01
   5.5609000e-01
   4.6459000e-01
   5.0134000e-01
   4.7895000e-01
   4.9983000e-01
   4.7892000e-01
   5.0866000e-01
   4.8826000e-01
   5.3271000e-01
   4.9369000e-01
   4.9583000e-01
   4.7098000e-01
   4.4797000e-01
   5.2611000e-01
   4.5583000e-01
   5.3661000e-01
   4.6010000e-01
   4.7401000e-01
   4.9236000e-01
   5.1111000e-01
   4.5002000e-01
   5.2511000e-01
   5.1432000e-01
   4.7801000e-01
   5.4604000e-01
   5.4874000e-01
   5.7192000e-01
   5.5463000e-01
   5.2858000e-01
   4.5670000e-01
   4.6341000e-01
   4.8122000e-01
   5.0614000e-01
   4.5778000e-01
   4.9532000e-01
   4.3648000e-01
   5.3159000e-01
   5.0764000e-01
   4.8309000e-01
   5.3590000e-01
   4.9742000e-01
   5.5076000e-01
   5.1348000e-01
   4.9588000e-01
   5.1733000e-01
   5.0851000e-01
   4.8025000e-01
   4.7389000e-01
   5.1923000e-01
   4.3894000e-01
   5.3456000e-01
   5.1523000e-01
   5.3144000e-01
   5.7014000e-01
   5.5466000e-01
   4.8952000e-01
   5.5633000e-01
   5.5357000e-01
   4.7485000e-01
   4.6438000e-01
   4.8209000e-01
   5.4611000e-01
   5.7672000e-01
   4.2047000e-01
   4.8562000e-01
   4.9721000e-01
   5.0270000e-01
   4.7412000e-01
   4.5617000e-01
   5.2727000e-01
   5.0790000e-01
   5.4815000e-01
   4.8189000e-01
   5.0081000e-01
   5.6197000e-01
   4.7833000e-01
   4.3605000e-01
   4.6628000e-01
   4.8971000e-01
   4.6825000e-01
   5.2524000e-01
   5.1113000e-01
   5.3489000e-01
   5.7494000e-01
   5.4630000e-01
   5.3818000e-01
   5.3100000e-01
   4.7847000e-01
   5.2039000e-01
   4.5127000e-01
   4.5737000e-01
   4.5157000e-01
   5.0218000e-01
   4.8626000e-01
   5.3491000e-01
   5.5698000e-01
   4.7961000e-01
   4.5846000e-01
   5.3772000e-01
   4.8229000e-01
   5.1460000e-01
   5.1137000e-01
   4.8167000e-01
   5.1188000e-01
   4.7008000e-01
   4.9734000e-01
   4.8786000e-01
   4.8871000e-01
   4.9867000e-01
   5.3060000e-01
   5.2950000e-01
   5.2884000e-01
   4.5555000e-01
   5.0466000e-01
   5.0664000e-01
   5.2157000e-01
   4.8233000e-01
   5.6210000e-01
   5.5951000e-01
   4.5164000e-01
   5.1341000e-01
   4.9696000e-01
   4.8788000e-01
   4.5138000e-01
   5.3881000e-01
   5.2253000e-01
   5.3571000e-01
   5.7209000e-01
   5.0006000e-01
   4.9119000e-01
   4.9417000e-01
   4.7994000e-01
   4.9736000e-01
   4.2797000e-01
   4.7771000e-01
   5.4400000e-01
   5.2159000e-01
   4.6256000e-01
   4.7089000e-01
   5.1985000e-01
   5.0775000e-01
   4.9989000e-01
   5.3573000e-01
   4.6990000e-01
   5.0426000e-01
   4.7105000e-01
   5.1219000e-01
   5.1159000e-01
   5.0736000e-01
   5.4530000e-01
   5.0110000e-01
   4.8992000e-01
   4.9710000e-01
   5.2587000e-01
   4.4482000e-01
   5.4213000e-01
   4.9134000e-01
   4.4105000e-01
   4.8033000e-01
   5.3446000e-01
   5.0986000e-01
   5.3667000e-01
   4.6761000e-01
   5.1905000e-01
   4.5353000e-01
   5.6637000e-01
   5.1078000e-01
   4.4500000e-01
   5.1120000e-01
   5.0397000e-01
   5.0470000e-01
   5.2299000e-01
   5.2076000e-01
   5.0706000e-01
   5.2743000e-01
   5.0059000e-01
   4.6170000e-01
   5.6417000e-01
   5.4391000e-01
   5.1012000e-01
   5.4173000e-01
   5.4286000e-01
   5.0077000e-01
   4.6220000e-01
   5.7531000e-01
   5.0538000e-01
   4.8158000e-01
   5.4616000e-01
   4.6119000e-01
   4.7181000e-01
   5.2149000e-01
   4.9101000e-01
   5.8642000e-01
   4.7621000e-01
   6.0257000e-01
   5.3572000e-01
   4.5777000e-01
   5.1125000e-01
   4.7679000e-01
   5.1098000e-01
   5.3372000e-01
   5.1012000e-01
   5.0750000e-01
   5.0721000e-01
   4.9226000e-01
   4.7129000e-01
   5.4082000e-01
   4.9719000e-01
   4.9156000e-01
   4.7599000e-01
   4.7747000e-01
   4.8696000e-01
   4.4906000e-01
   5.2945000e-01
   4.9779000e-01
   4.9660000e-01
   5.1248000e-01
   5.8973000e-01
   4.9076000e-01
   5.3476000e-01
   5.0325000e-01
   4.6930000e-01
   4.7699000e-01
   5.1716000e-01
   4.8723000e-01
   5.4705000e-01
   4.6545000e-01
   4.9421000e-01
   5.5112000e-01
   5.6474000e-01
   4.9949000e-01
   5.1736000e-01
   5.2367000e-01
   5.0432000e-01
   5.2550000e-01
   5.0314000e-01
   5.1524000e-01
   5.1120000e-01
   5.0809000e-01
   5.2850000e-01
   4.4868000e-01
   4.6880000e-01
   5.0969000e-01
   5.3870000e-01
   4.7587000e-01
   5.5231000e-01
   5.1609000e-01
   4.5643000e-01
   5.1704000e-01
   4.9969000e-01
   5.6955000e-01
   5.6672000e-01
   5.6061000e-01
   4.8677000e-01
   4.7272000e-01
   5.1712000e-01
   5.4976000e-01
   4.7549000e-01
   5.2788000e-01
   5.6451000e-01
   4.7179000e-01
   5.2065000e-01
   4.6338000e-01
   5.1383000e-01
   4.5292000e-01
   5.5028000e-01
   4.6385000e-01
   5.2746000e-01
   4.7014000e-01
   4.7639000e-01
   5.4226000e-01
   5.4253000e-01
   4.6045000e-01
   5.4764000e-01
   5.7896000e-01
   5.2087000e-01
   4.9275000e-01
   5.0279000e-01
   5.5770000e-01
   4.6526000e-01
   4.9454000e-01
   5.3629000e-01
   4.3962000e-01
   5.1976000e-01
   4.7324000e-01
   5.2511000e-01
   4.9729000e-01
   5.1188000e-01
   4.7017000e-01
   4.9683000e-01
   5.3406000e-01
   4.8965000e-01
   4.9975000e-01
   4.8362000e-01
   5.4480000e-01
   5.0970000e-01
   5.2971000e-01
   5.4757000e-01
   5.0753000e-01
   5.0977000e-01
   5.2569000e-01
   5.2721000e-01
   4.6338000e-01
   5.1363000e-01
   4.8694000e-01
   4.6872000e-01
   4.7474000e-01
   5.3204000e-01
   5.1092000e-01
   5.1172000e-01
   4.7779000e-01
   5.1453000e-01
   4.4143000e-01
   4.6354000e-01
   5.7039000e-01
   5.4288000e-01
   4.3417000e-01
   4.3483000e-01
   5.0730000e-01
   5.0987000e-01
   4.5668000e-01
   5.2402000e-01
   4.7843000e-01
   4.6211000e-01
   5.1046000e-01
   5.5919000e-01
   4.8417000e-01
   4.4544000e-01
   4.7084000e-01
   5.2758000e-01
   4.9945000e-01
   4.7159000e-01
   4.9975000e-01
   4.8997000e-01
   4.8314000e-01
   4.8606000e-01
   5.0687000e-01
   5.6746000e-01
   4.9202000e-01
   5.5890000e-01
   5.4514000e-01
   5.1144000e-01
   4.7818000e-01
   5.1659000e-01
   4.9143000e-01
   4.4905000e-01
   4.4588000e-01
   4.2439000e-01
   4.4108000e-01
   5.2616000e-01
   4.3708000e-01
   4.0323000e-01
   4.7287000e-01
   5.3255000e-01
   4.8563000e-01
   5.0367000e-01
   4.0877000e-01
   4.8502000e-01
   5.2089000e-01
   4.7734000e-01
   5.3808000e-01
   4.8912000e-01
   5.2100000e-01
   4.3941000e-01
   5.2027000e-01
   5.3378000e-01
   4.1579000e-01
   6.0270000e-01
   4.9957000e-01
   4.7473000e-01
   4.1829000e-01
   5.4022000e-01
   4.9949000e-01
   4.7200000e-01
   5.1266000e-01
   4.4446000e-01
   5.4819000e-01
   4.9316000e-01
   5.1267000e-01
   5.3134000e-01
   5.2748000e-01
   5.1854000e-01
   5.3233000e-01
   4.8615000e-01
   5.6354000e-01
   4.5595000e-01
   4.7733000e-01
   4.8055000e-01
   5.2241000e-01
   4.2509000e-01
   4.6950000e-01
   4.6137000e-01
   5.3289000e-01
   4.8538000e-01
   5.7801000e-01
   4.9894000e-01
   4.7570000e-01
   4.6701000e-01
   4.7608000e-01
   4.7482000e-01
   5.1830000e-01
   4.4875000e-01
   4.8292000e-01
   5.1147000e-01
   4.9391000e-01
   5.1394000e-01
   5.1568000e-01
   4.4546000e-01
   5.1722000e-01
   5.0527000e-01
   5.5001000e-01
   5.7472000e-01
   4.8670000e-01
   5.3085000e-01
   4.8355000e-01
   5.1961000e-01
   4.8538000e-01
   5.1027000e-01
   4.9136000e-01
   4.0224000e-01
   5.2220000e-01
   5.8709000e-01
   4.8828000e-01
   5.1595000e-01
   4.7380000e-01
   5.5081000e-01
   4.8385000e-01
   4.9997000e-01
   5.0079000e-01
   4.6155000e-01
   5.0219000e-01
   5.2258000e-01
   4.3924000e-01
   5.3814000e-01
   4.7663000e-01
   5.1917000e-01
   4.8967000e-01
   5.3410000e-01
   4.4969000e-01
   5.2965000e-01
   4.8559000e-01
   5.1883000e-01
   5.2476000e-01
   5.2012000e-01
   4.6682000e-01
   5.0558000e-01
   4.8722000e-01
   4.7329000e-01
   4.4641000e-01
   4.6933000e-01
   4.9662000e-01
   5.1414000e-01
   4.6836000e-01
   5.0115000e-01
   5.2228000e-01
   5.0206000e-01
   4.8204000e-01
   5.1515000e-01
   4.8661000e-01
   4.8953000e-01
   4.8119000e-01
   4.2578000e-01
   4.2283000e-01
   5.6762000e-01
   5.2048000e-01
   4.7296000e-01
   4.6727000e-01
   4.9408000e-01
   4.3184000e-01
   4.9917000e-01
   5.1719000e-01
   4.4222000e-01
   5.5297000e-01
   5.3530000e-01
   5.5946000e-01
   5.0868000e-01
   4.7969000e-01
   5.5284000e-01
   4.6889000e-01
   5.0027000e-01
   4.5930000e-01
   5.9428000e-01
   5.4943000e-01
   5.2441000e-01
   4.8304000e-01
   4.7194000e-01
   5.2940000e-01
   4.3804000e-01
   4.9938000e-01
   5.0948000e-01
   4.9340000e-01
   4.8743000e-01
   4.7215000e-01
   5.0069000e-01
   5.2919000e-01
   5.4929000e-01
   5.5923000e-01
   5.4487000e-01
   5.0554000e-01
   4.7530000e-01
   5.1211000e-01
   4.9332000e-01
   4.5847000e-01
   5.0489000e-01
   4.4331000e-01
   5.2387000e-01
   4.1892000e-01
   4.7204000e-01
   4.6735000e-01
   4.6410000e-01
   4.8326000e-01
   5.0260000e-01
   5.0345000e-01
   5.1216000e-01
   5.1754000e-01
   5.2234000e-01
   5.2870000e-01
   4.5797000e-01
   4.8838000e-01
   5.0171000e-01
   5.5193000e-01
   5.6438000e-01
   4.9462000e-01
   5.3161000e-01
   5.0967000e-01
   5.8159000e-01
   4.5027000e-01
   5.1406000e-01
   4.6811000e-01
   4.9107000e-01
   4.9729000e-01
   4.6318000e-01
   5.6196000e-01
   4.8395000e-01
   4.8394000e-01
   5.2594000e-01
   4.9567000e-01
   4.6780000e-01
   4.7676000e-01
   4.9771000e-01
   4.5332000e-01
   4.8099000e-01
   4.8380000e-01
   5.5593000e-01
   5.5923000e-01
   4.7229000e-01
   5.3654000e-01
   4.7591000e-01
   4.6871000e-01
   4.6046000e-01
   4.7076000e-01
   4.7655000e-01
   5.4898000e-01
   4.8572000e-01
   4.6742000e-01
   4.9566000e-01
   4.7806000e-01
   5.4625000e-01
   5.3781000e-01
   4.8633000e-01
   4.5381000e-01
   5.1848000e-01
   4.4319000e-01
   4.5962000e-01
   5.2550000e-01
   4.4486000e-01
   5.2707000e-01
   5.2044000e-01
   5.0831000e-01
   4.7982000e-01
   5.3526000e-01
   5.2553000e-01
   5.1163000e-01
   4.7883000e-01
   4.7563000e-01
   5.0511000e-01
   4.5922000e-01
   4.8916000e-01
   5.1507000e-01
   4.9233000e-01
   5.6805000e-01
   5.1630000e-01
   4.8277000e-01
   4.7227000e-01
   5.1933000e-01
   4.9484000e-01
   4.5682000e-01
   5.0348000e-01
   5.8608000e-01
   4.9348000e-01
   4.6034000e-01
   5.6365000e-01
   4.8696000e-01
   5.3346000e-01
   5.0286000e-01
   5.2717000e-01
   5.2235000e-01
   4.9577000e-01
   4.6639000e-01
   5.0726000e-01
   5.0131000e-01
   4.2660000e-01
   5.0437000e-01
   4.7325000e-01
   5.2478000e-01
   5.5169000e-01
   4.6417000e-01
   4.9571000e-01
   5.3149000e-01
   4.9818000e-01
   4.4906000e-01
   5.2392000e-01
   5.2480000e-01
   5.0961000e-01
   4.6484000e-01
   5.2528000e-01
   4.7215000e-01
   4.7763000e-01
   4.7629000e-01
   5.0299000e-01
   5.0709000e-01
   5.5093000e-01
   5.6223000e-01
   5.1202000e-01
   4.9638000e-01
   5.0911000e-01
   5.2016000e-01
   4.7650000e-01
   5.1781000e-01
   4.3948000e-01
   5.4759000e-01
   5.7963000e-01
   5.0114000e-01
   5.0709000e-01
   4.9971000e-01
   5.8607000e-01
   4.8356000e-01
   4.8768000e-01
   5.0485000e-01
   4.8819000e-01
   4.7653000e-01
   4.9830000e-01
   4.9193000e-01
   5.0701000e-01
   4.6096000e-01
   4.5632000e-01
   5.2986000e-01
   5.1743000e-01
   4.8088000e-01
   4.9551000e-01
   4.3690000e-01
   4.8693000e-01
   5.4083000e-01
   4.7369000e-01
   4.9091000e-01
   5.1906000e-01
   4.5673000e-01
   4.7971000e-01
   5.0512000e-01
   5.2128000e-01
   5.4097000e-01
   4.7377000e-01
   5.4018000e-01
   4.9829000e-01
   5.2642000e-01
   4.9614000e-01
   5.5694000e-01
   5.1348000e-01
   5.2310000e-01
   4.3896000e-01
   5.0977000e-01
   5.1268000e-01
   5.5659000e-01
   5.3042000e-01
   4.7426000e-01
   5.0653000e-01
   4.9849000e-01
   5.0116000e-01
   4.6144000e-01
   4.3610000e-01
   5.4766000e-01
   4.6981000e-01
   5.0274000e-01
   5.4427000e-01
   5.5112000e-01
   5.3013000e-01
   4.9026000e-01
   4.5685000e-01
   5.3919000e-01
   5.5555000e-01
   4.3263000e-01
   4.9720000e-01
   5.4234000e-01
   5.2440000e-01
   5.0177000e-01
   5.3477000e-01
   5.3045000e-01
   4.5171000e-01
   4.5646000e-01
   4.6441000e-01
   5.1395000e-01
   4.5343000e-01
   4.9606000e-01
   5.1266000e-01
   4.7948000e-01
   5.3382000e-01
   4.5544000e-01
   4.8035000e-01
   4.9302000e-01
   5.1744000e-01
   5.0044000e-01
   5.3133000e-01
   4.8102000e-01
   5.7880000e-01
   5.1003000e-01
   4.8903000e-01
   4.5036000e-01
   5.0082000e-01
   5.0877000e-01
   4.8615000e-01
   4.4647000e-01
   4.8677000e-01
   4.8696000e-01
   4.7606000e-01
   4.3831000e-01
   5.0470000e-01
   5.4453000e-01
   5.3557000e-01
   4.5420000e-01
   5.4621000e-01
   5.0601000e-01
   4.9927000e-01
   5.0115000e-01
   5.4649000e-01
   5.1149000e-01
   4.5363000e-01
   5.9290000e-01
   4.5215000e-01
   4.9897000e-01
   5.2435000e-01
   4.6511000e-01
   5.5541000e-01
   5.7730000e-01
   5.0391000e-01
   4.4780000e-01
   4.4667000e-01
   5.1253000e-01
   5.7061000e-01
   4.6162000e-01
   5.3681000e-01
   4.9454000e-01
   5.2098000e-01
   5.4476000e-01
   4.8425000e-01
   5.2796000e-01
   5.1042000e-01
   5.2854000e-01
   5.5629000e-01
   5.3866000e-01
   4.8713000e-01
   4.9574000e-01
   4.8875000e-01
   4.9621000e-01
   4.5912000e-01
   5.5212000e-01
   4.5366000e-01
   5.0156000e-01
   5.3392000e-01
   4.8830000e-01
   5.1320000e-01
   4.9188000e-01
   5.4468000e-01
   5.2935000e-01
   4.4565000e-01
   5.5894000e-01
   5.0636000e-01
   5.2289000e-01
   4.8725000e-01
   4.7788000e-01
   5.0864000e-01
   5.5812000e-01
   3.9839000e-01
   5.1988000e-01
   4.7029000e-01
   4.4101000e-01
   5.6841000e-01
   4.8320000e-01
   4.8910000e-01
   4.4922000e-01
   5.1031000e-01
   5.1232000e-01
   4.5556000e-01
   5.1114000e-01
   5.1873000e-01
   4.8007000e-01
   5.5376000e-01
   4.9236000e-01
   4.9004000e-01
   4.9298000e-01
   4.9360000e-01
   4.9646000e-01
   4.9349000e-01
   4.3602000e-01
   5.1319000e-01
   5.2787000e-01
   5.1917000e-01
   5.2378000e-01
   4.6804000e-01
   4.6179000e-01
   5.8044000e-01
   4.8910000e-01
   5.6019000e-01
   5.2797000e-01
   5.2171000e-01
   4.9364000e-01
   4.5743000e-01
   5.4261000e-01
   4.9218000e-01
   5.0027000e-01
   4.6165000e-01
   5.2017000e-01
   5.1923000e-01
   4.0989000e-01
   4.6916000e-01
   4.9164000e-01
   5.1306000e-01
   5.0439000e-01
   5.2913000e-01
   4.1516000e-01
   4.5619000e-01
   5.3160000e-01
   5.4299000e-01
   4.3713000e-01
   5.4282000e-01
   4.7665000e-01
   5.3414000e-01
   4.9670000e-01
   5.9756000e-01
   4.6967000e-01
   4.9734000e-01
   5.0748000e-01
   4.7027000e-01
   5.0038000e-01
   5.5620000e-01
   5.1138000e-01
   5.1600000e-01
   5.3224000e-01
   3.5318000e-01
   4.2409000e-01
   5.0922000e-01
   5.2394000e-01
   4.9982000e-01
   4.8399000e-01
   4.8792000e-01
   4.9373000e-01
   5.3167000e-01
   4.8612000e-01
   4.7672000e-01
   5.2034000e-01
   6.0154000e-01
   4.8124000e-01
   4.5954000e-01
   5.3239000e-01
   4.6737000e-01
   4.7727000e-01
   5.2685000e-01
   5.3006000e-01
   5.2429000e-01
   5.4517000e-01
   4.7331000e-01
   4.8247000e-01
   5.3350000e-01
   4.8206000e-01
   5.1559000e-01
   4.5844000e-01
   5.0565000e-01
   4.8467000e-01
   4.8035000e-01
   4.3760000e-01
   4.9817000e-01
   5.3834000e-01
   4.5562000e-01
   4.9646000e-01
   5.1131000e-01
   5.2463000e-01
   4.9773000e-01
   5.0117000e-01
   4.8089000e-01
   4.7685000e-01
   4.8442000e-01
   5.3156000e-01
   4.8498000e-01
   5.2731000e-01
   5.0770000e-01
   5.4534000e-01
   4.8457000e-01
   4.3392000e-01
   4.9957000e-01
   5.0698000e-01
   5.8171000e-01
   4.6613000e-01
   4.7786000e-01
   5.2348000e-01
   5.1485000e-01
   4.7883000e-01
   4.9614000e-01
   4.1041000e-01
   5.0154000e-01
   4.9587000e-01
   5.3289000e-01
   4.7342000e-01
   4.9749000e-01
   5.7206000e-01
   4.9594000e-01
   5.1024000e-01
   5.2169000e-01
   5.3536000e-01
   5.3280000e-01
   4.8005000e-01
   5.3256000e-01
   5.4189000e-01
   5.5867000e-01
   4.9357000e-01
   4.9224000e-01
   4.7925000e-01
   5.1142000e-01
   5.0270000e-01
   5.1305000e-01
   4.8835000e-01
   5.2074000e-01
   4.4426000e-01
   4.6133000e-01
   4.6941000e-01
   5.1768000e-01
   5.3628000e-01
   5.0148000e-01
   4.8552000e-01
   4.6495000e-01
   5.1503000e-01
   5.2136000e-01
   4.3767000e-01
   4.3621000e-01
   5.4190000e-01
   4.7569000e-01
   4.0345000e-01
   4.8398000e-01
   5.6179000e-01
   5.3933000e-01
   5.0753000e-01
   5.2398000e-01
   5.0108000e-01
   5.5092000e-01
   5.3763000e-01
   5.2155000e-01
   4.0970000e-01
   4.8543000e-01
   5.5225000e-01
   4.6909000e-01
   5.3605000e-01
   5.1909000e-01
   4.8321000e-01
   4.5918000e-01
   5.5835000e-01
   5.1370000e-01
   5.6543000e-01
   5.2342000e-01
   4.6211000e-01
   4.7407000e-01
   4.8646000e-01
   4.5656000e-01
   4.6029000e-01
   4.0704000e-01
   4.9032000e-01
   5.5680000e-01
   4.9522000e-01
   5.0007000e-01
   5.5965000e-01
   5.6853000e-01
   5.0432000e-01
   5.2351000e-01
   5.2417000e-01
   4.9357000e-01
   4.7392000e-01
   4.5416000e-01
   5.2747000e-01
   5.0240000e-01
   4.8775000e-01
   5.1571000e-01
   5.3431000e-01
   4.3941000e-01
   4.6276000e-01
   4.7070000e-01
   5.5197000e-01
   4.9826000e-01
   4.7131000e-01
   5.3885000e-01
   5.4297000e-01
   5.9787000e-01
   4.9987000e-01
   5.2208000e-01
   5.3843000e-01
   4.9594000e-01
   5.3212000e-01
   4.4682000e-01
   4.9434000e-01
   5.1437000e-01
   4.7352000e-01
   4.9447000e-01
   5.2383000e-01
   4.9847000e-01
   5.0757000e-01
   5.2828000e-01
   5.3916000e-01
   4.5248000e-01
   5.3102000e-01
   4.8815000e-01
   4.7829000e-01
   5.8678000e-01
   4.9065000e-01
   4.7175000e-01
   4.7189000e-01
   5.9038000e-01
   4.7985000e-01
   5.0686000e-01
   4.8053000e-01
   4.7964000e-01
   5.0885000e-01
   5.3030000e-01
   5.0654000e-01
   5.3783000e-01
   5.1666000e-01
   4.4007000e-01
   4.2208000e-01
   4.3860000e-01
   4.6529000e-01
   5.3210000e-01
   5.7067000e-01
   5.0440000e-01
   4.9997000e-01
   5.0340000e-01
   4.6208000e-01
   4.5417000e-01
   4.9421000e-01
   5.3705000e-01
   4.8109000e-01
   5.2336000e-01
   4.4534000e-01
   5.1658000e-01
   5.1068000e-01
   4.5386000e-01
   5.1602000e-01
   4.4228000e-01
   5.4097000e-01
   5.3817000e-01
   4.7195000e-01
   5.3334000e-01
   4.7742000e-01
   5.7971000e-01
   4.8372000e-01
   5.1411000e-01
   4.9755000e-01
   5.2724000e-01
   5.4838000e-01
   4.4449000e-01
   5.1429000e-01
   5.2331000e-01
   4.8956000e-01
   4.4462000e-01
   4.7604000e-01
   5.1113000e-01
   5.0273000e-01
   4.7176000e-01
   4.2718000e-01
   4.4181000e-01
   4.8147000e-01
   4.2695000e-01
   4.9071000e-01
   5.0226000e-01
   5.2495000e-01
   4.7121000e-01
   5.5189000e-01
   5.2204000e-01
   5.4238000e-01
   5.6287000e-01
   5.0110000e-01
   4.8161000e-01
   4.8548000e-01
   5.1327000e-01
   4.5224000e-01
   4.9925000e-01
   4.7711000e-01
   5.6283000e-01
   5.5094000e-01
   5.4234000e-01
   4.6674000e-01
   4.6187000e-01
   4.8923000e-01
   4.9291000e-01
   5.4700000e-01
   5.0355000e-01
   5.7678000e-01
   5.0174000e-01
   4.7201000e-01
   4.2466000e-01
   4.2371000e-01
   4.4642000e-01
   4.8983000e-01
   5.0675000e-01
   4.8252000e-01
   4.7357000e-01
   4.9864000e-01
   5.7111000e-01
   5.4411000e-01
   4.8586000e-01
   4.5647000e-01
   5.1350000e-01
   4.6648000e-01
   5.3841000e-01
   5.3394000e-01
   5.2533000e-01
   5.2167000e-01
   5.1155000e-01
   5.6457000e-01
   5.5861000e-01
   5.5933000e-01
   5.4970000e-01
   4.7719000e-01
   5.2600000e-01
   5.1116000e-01
   4.6028000e-01
   5.4214000e-01
   5.5742000e-01
   5.1612000e-01
   4.4203000e-01
   5.3213000e-01
   5.4021000e-01
   4.9123000e-01
   4.6057000e-01
   4.8242000e-01
   4.6466000e-01
   5.0028000e-01
   4.5276000e-01
   5.6794000e-01
   5.3361000e-01
   4.9513000e-01
   4.5425000e-01
   5.7488000e-01
   4.5333000e-01
   4.6130000e-01
   5.3239000e-01
   4.5568000e-01
   4.9462000e-01
   5.2857000e-01
   5.4503000e-01
   5.0488000e-01
   5.8065000e-01
   5.1574000e-01
   4.6520000e-01
   4.8948000e-01
   4.9870000e-01
   4.5254000e-01
   4.9688000e-01
   4.5098000e-01
   5.5764000e-01
   5.2724000e-01
   5.0090000e-01
   5.1267000e-01
   4.9419000e-01
   4.7323000e-01
   5.4806000e-01
   4.8119000e-01
   5.4688000e-01
   4.8288000e-01
   4.7540000e-01
   5.1885000e-01
   5.3025000e-01
   4.8285000e-01
   5.3567000e-01
   6.2375000e-01
   4.7094000e-01
   5.1102000e-01
   4.9638000e-01
   5.1520000e-01
   4.7609000e-01
   5.2051000e-01
   4.8800000e-01
   4.9054000e-01
   4.8837000e-01
   4.0719000e-01
   5.5006000e-01
   4.9043000e-01
   4.7758000e-01
   4.7372000e-01
   5.7297000e-01
   4.2782000e-01
   5.2460000e-01
   4.8921000e-01
   5.2083000e-01
   5.3218000e-01
   5.5878000e-01
   4.7407000e-01
   5.0783000e-01
   4.7617000e-01
   5.8203000e-01
   5.4863000e-01
   4.6417000e-01
   5.5808000e-01
   5.2443000e-01
   4.8963000e-01
   5.0268000e-01
   4.5538000e-01
   5.1262000e-01
   5.8628000e-01
   5.5410000e-01
   5.0167000e-01
   4.5838000e-01
   5.3780000e-01
   5.2742000e-01
   4.6021000e-01
   4.7115000e-01
   4.8479000e-01
   5.7513000e-01
   5.1118000e-01
   5.1660000e-01
   5.4217000e-01
   5.3040000e-01
   4.9437000e-01
   4.5404000e-01
   4.9484000e-01
   5.7253000e-01
   4.5207000e-01
   5.4484000e-01
   4.5410000e-01
   4.7059000e-01
   5.3236000e-01
   4.8969000e-01
   4.4915000e-01
   4.8368000e-01
   5.1829000e-01
   5.2089000e-01
   5.2699000e-01
   5.4806000e-01
   4.9074000e-01
   4.8882000e-01
   4.9224000e-01
   5.2541000e-01
   5.7517000e-01
   4.6887000e-01
   5.4400000e-01
   5.3177000e-01
   5.5502000e-01
   4.5522000e-01
   4.7928000e-01
   4.1819000e-01
   5.0753000e-01
   4.9794000e-01
   5.3563000e-01
   5.1501000e-01
   5.0581000e-01
   6.0373000e-01
   5.4284000e-01
   4.5915000e-01
   4.7962000e-01
   5.1293000e-01
   5.0908000e-01
   4.5444000e-01
   4.5748000e-01
   4.9319000e-01
   4.9404000e-01
   5.0991000e-01
   4.4602000e-01
   4.8070000e-01
   4.7874000e-01
   4.7387000e-01
   5.3712000e-01
   5.6504000e-01
   4.6366000e-01
   5.3598000e-01
   4.7429000e-01
   4.9910000e-01
   4.6299000e-01
   5.1042000e-01
   5.0033000e-01
   4.8963000e-01
   5.3749000e-01
   5.0458000e-01
   5.0186000e-01
   4.9557000e-01
   4.2958000e-01
   4.7875000e-01
   4.6265000e-01
   5.2194000e-01
   4.8476000e-01
   5.0028000e-01
   5.3495000e-01
   4.9818000e-01
   5.1679000e-01
   4.4059000e-01
   5.0048000e-01
   5.2081000e-01
   4.8504000e-01
   5.4091000e-01
   4.8970000e-01
   5.2653000e-01
   5.9519000e-01
   5.0443000e-01
   5.9099000e-01
   4.3900000e-01
   4.9592000e-01
   4.8623000e-01
   4.0576000e-01
   5.0692000e-01
   4.5963000e-01
   4.7698000e-01
   4.6631000e-01
   5.1374000e-01
   4.9524000e-01
   5.0084000e-01
   4.4958000e-01
   4.5955000e-01
   4.7578000e-01
   4.6887000e-01
   5.9284000e-01
   4.6937000e-01
   4.3335000e-01
   4.9682000e-01
   4.5811000e-01
   4.8726000e-01
   4.4673000e-01
   5.0975000e-01
   4.6713000e-01
   4.6276000e-01
   4.9709000e-01
   4.8931000e-01
   5.1904000e-01
   5.1959000e-01
   4.9356000e-01
   4.3807000e-01
   5.3524000e-01
   5.2155000e-01
   4.6739000e-01
   4.9774000e-01
   4.1832000e-01
   5.1446000e-01
   5.0760000e-01
   4.8810000e-01
   4.9730000e-01
   5.0287000e-01
   5.2937000e-01
   5.3227000e-01
   5.5913000e-01
   5.7564000e-01
   5.3297000e-01
   5.2984000e-01
   4.4709000e-01
   4.8563000e-01
   4.9631000e-01
   4.3586000e-01
   5.1166000e-01
   4.6535000e-01
   5.1963000e-01
   5.2563000e-01
   4.8298000e-01
   5.2284000e-01
   4.8163000e-01
   5.2629000e-01
   4.6322000e-01
   4.8061000e-01
   5.6614000e-01
   4.6779000e-01
   4.8256000e-01
   5.2998000e-01
   5.2994000e-01
   4.8607000e-01
   4.9137000e-01
   5.0677000e-01
   5.0109000e-01
   4.5339000e-01
   4.9859000e-01
   5.0384000e-01
   4.8343000e-01
   5.1269000e-01
   4.7845000e-01
   4.9534000e-01
   4.8328000e-01
   4.8694000e-01
   5.2037000e-01
   5.4060000e-01
   4.7085000e-01
   5.2310000e-01
   4.9673000e-01
   5.1519000e-01
   5.1892000e-01
   4.9080000e-01
   5.2883000e-01
   4.7840000e-01
   5.5289000e-01
   5.4358000e-01
   5.4755000e-01
   4.5992000e-01
   4.8874000e-01
   5.0758000e-01
   5.1546000e-01
   4.8109000e-01
   5.1410000e-01
   5.5579000e-01
   4.8711000e-01
   5.4929000e-01
   5.0400000e-01
   5.0514000e-01
   4.8254000e-01
   4.6263000e-01
   5.5551000e-01
   4.9656000e-01
   4.6957000e-01
   5.2869000e-01
   5.0471000e-01
   5.4775000e-01
   4.7369000e-01
   5.9758000e-01
   5.3433000e-01
   4.5890000e-01
   5.5709000e-01
   5.2530000e-01
   4.7197000e-01
   5.3328000e-01
   4.6201000e-01
   5.8686000e-01
   4.5849000e-01
   5.1000000e-01
   5.6043000e-01
   5.3715000e-01
   5.7462000e-01
   5.3725000e-01
   5.1689000e-01
   5.3409000e-01
   5.0425000e-01
   5.4404000e-01
   4.4912000e-01
   5.0664000e-01
   4.8408000e-01
   4.9989000e-01
   4.9372000e-01
   5.0898000e-01
   4.7790000e-01
   5.2039000e-01
   5.0723000e-01
   4.7788000e-01
   4.5729000e-01
   5.2965000e-01
   4.9477000e-01
   4.7932000e-01
   4.9953000e-01
   4.7917000e-01
   4.4062000e-01
   5.1286000e-01
   4.4941000e-01
   4.8252000e-01
   5.1984000e-01
   4.9486000e-01
   5.1002000e-01
   4.9841000e-01
   5.1979000e-01
   5.3973000e-01
   4.4775000e-01
   5.4053000e-01
   4.9238000e-01
   4.6518000e-01
   5.0653000e-01
   4.7587000e-01
   4.4156000e-01
   5.8615000e-01
   5.0831000e-01
   4.3597000e-01
   5.2754000e-01
   4.9240000e-01
   5.0576000e-01
   4.9801000e-01
   5.4284000e-01
   4.5003000e-01
   4.6903000e-01
   5.3902000e-01
   4.9053000e-01
   4.4155000e-01
   5.0092000e-01
   4.9903000e-01
   5.0598000e-01
   4.8113000e-01
   5.5059000e-01
   5.4367000e-01
   4.7350000e-01
   4.8730000e-01
   4.8287000e-01
   4.2877000e-01
   5.1029000e-01
   5.4801000e-01
   5.0395000e-01
   4.6194000e-01
   5.0567000e-01
   4.6602000e-01
   5.3826000e-01
   5.7473000e-01
   5.0319000e-01
   4.5016000e-01
   4.2034000e-01
   5.0934000e-01
   4.7278000e-01
   5.3636000e-01
   5.0067000e-01
   4.8606000e-01
   5.6341000e-01
   4.7913000e-01
   5.1700000e-01
   4.5315000e-01
   5.0952000e-01
   6.0164000e-01
   5.1214000e-01
   4.8123000e-01
   5.7329000e-01
   4.3623000e-01
   5.4074000e-01
   5.0836000e-01
   5.4200000e-01
   5.6445000e-01
   5.2670000e-01
   5.1634000e-01
   4.8143000e-01
   5.2763000e-01
   4.8042000e-01
   4.4878000e-01
   5.5055000e-01
   5.0617000e-01
   4.5950000e-01
   4.9789000e-01
   4.5941000e-01
   5.7816000e-01
   5.0990000e-01
   5.4414000e-01
   5.3899000e-01
   5.2253000e-01
   5.4695000e-01
   5.0783000e-01
   5.0053000e-01
   5.2936000e-01
   5.2429000e-01
   5.0069000e-01
   5.8583000e-01
   5.2540000e-01
   5.0785000e-01
   4.7070000e-01
   4.6981000e-01
   4.6273000e-01
   5.4310000e-01
   5.4192000e-01
   4.8993000e-01
   5.1481000e-01
   5.1695000e-01
   5.4967000e-01
   4.9185000e-01
   5.2589000e-01
   4.9566000e-01
   5.0035000e-01
   4.7304000e-01
   4.8394000e-01
   4.5718000e-01
   4.8103000e-01
   5.0265000e-01
   4.7253000e-01
   5.3535000e-01
   4.5728000e-01
   4.8271000e-01
   5.3099000e-01
   4.9910000e-01
   5.4320000e-01
   5.5380000e-01
   5.0263000e-01
   5.2284000e-01
   5.7759000e-01
   4.3848000e-01
   5.0963000e-01
   5.1829000e-01
   5.1009000e-01
   4.6844000e-01
   5.5863000e-01
   4.8167000e-01
   5.1289000e-01
   4.7351000e-01
   4.8629000e-01
   4.5506000e-01
   4.8456000e-01
   5.6843000e-01
   4.2688000e-01
   5.1614000e-01
   4.4890000e-01
   5.2297000e-01
   5.2433000e-01
   4.9998000e-01
   5.0046000e-01
   4.6572000e-01
   4.4721000e-01
   4.0932000e-01
   4.6653000e-01
   5.3537000e-01
   4.6093000e-01
   4.4578000e-01
   5.7210000e-01
   4.6235000e-01
   4.7135000e-01
   4.3733000e-01
   4.8944000e-01
   4.9980000e-01
   4.5169000e-01
   5.0317000e-01
   4.7049000e-01
   5.2767000e-01
   5.0911000e-01
   5.1382000e-01
   5.6312000e-01
   4.9042000e-01
   4.3890000e-01
   4.7380000e-01
   4.8376000e-01
   4.9021000e-01
   4.7070000e-01
   5.5792000e-01
   4.5497000e-01
   5.2787000e-01
   5.1414000e-01
   5.3662000e-01
   5.7676000e-01
   5.7582000e-01
   5.3869000e-01
   5.4026000e-01
   4.6593000e-01
   4.9617000e-01
   5.8870000e-01
   5.0122000e-01
   4.4068000e-01
   5.2895000e-01
   4.9067000e-01
   4.4604000e-01
   5.0641000e-01
   5.3804000e-01
   4.6787000e-01
   4.6928000e-01
   5.4436000e-01
   4.9284000e-01
   5.1087000e-01
   5.4751000e-01
   5.4703000e-01
   4.7610000e-01
   5.2325000e-01
   5.0819000e-01
   4.5495000e-01
   4.6711000e-01
   5.2979000e-01
   3.9818000e-01
   5.2966000e-01
   5.3632000e-01
   5.0786000e-01
   4.8050000e-01
   4.4608000e-01
   4.8925000e-01
   4.4062000e-01
   5.2730000e-01
   5.6063000e-01
   5.0910000e-01
   5.1865000e-01
   4.9003000e-01
   5.6974000e-01
   4.9261000e-01
   4.5156000e-01
   4.8522000e-01
   6.0107000e-01
   5.0307000e-01
   5.7906000e-01
   4.6926000e-01
   5.5375000e-01
   4.9765000e-01
   4.5716000e-01
   5.8186000e-01
   5.1575000e-01
   5.1545000e-01
   4.7737000e-01
   5.1079000e-01
   4.5294000e-01
   4.6302000e-01
   4.9156000e-01
   4.7634000e-01
   5.0275000e-01
   4.9853000e-01
   4.8945000e-01
   5.5017000e-01
   4.2648000e-01
   4.9543000e-01
   5.6149000e-01
   4.8730000e-01
   5.3489000e-01
   4.5761000e-01
   4.7895000e-01
   4.8128000e-01
   5.2751000e-01
   4.6991000e-01
   5.6790000e-01
   4.9776000e-01
   4.8781000e-01
   5.3320000e-01
   4.7126000e-01
   5.3142000e-01
   4.6343000e-01
   5.6623000e-01
   4.6311000e-01
   5.6553000e-01
   4.8595000e-01
   5.0127000e-01
   5.3747000e-01
   4.5533000e-01
   4.6342000e-01
   5.3897000e-01
   4.5694000e-01
   4.7901000e-01
   4.6220000e-01
   5.2758000e-01
   4.7042000e-01
   5.0826000e-01
   5.0002000e-01
   5.2597000e-01
   5.1026000e-01
   4.9060000e-01
   4.6560000e-01
   5.4682000e-01
   5.5941000e-01
   4.8859000e-01
   5.2426000e-01
   5.3665000e-01
   4.4965000e-01
   4.9760000e-01
   5.3485000e-01
   5.3451000e-01
   5.7558000e-01
   5.2311000e-01
   5.4794000e-01
   5.5408000e-01
   4.3138000e-01
   4.8849000e-01
   4.9203000e-01
   4.8618000e-01
   4.5363000e-01
   5.1656000e-01
   5.1138000e-01
   5.3092000e-01
   4.9714000e-01
   5.3146000e-01
   4.8507000e-01
   4.6716000e-01
   5.6405000e-01
   4.9104000e-01
   4.9479000e-01
   5.1455000e-01
   5.0114000e-01
   4.6290000e-01
   5.0498000e-01
   4.9365000e-01
   4.3133000e-01
   4.6658000e-01
   4.9810000e-01
   5.8520000e-01
   4.5963000e-01
   5.3799000e-01
   4.1070000e-01
   4.8001000e-01
   4.5530000e-01
   5.4005000e-01
   5.2959000e-01
   4.4549000e-01
   5.3456000e-01
   5.3343000e-01
   5.6942000e-01
   4.7134000e-01
   4.9794000e-01
   5.4406000e-01
   4.9765000e-01
   5.6252000e-01
   4.8568000e-01
   4.6889000e-01
   5.1901000e-01
   5.6558000e-01
   5.4412000e-01
   5.4694000e-01
   5.0906000e-01
   5.1477000e-01
   4.8593000e-01
   4.9076000e-01
   4.9379000e-01
   4.5870000e-01
   4.6018000e-01
   5.9701000e-01
   4.7480000e-01
   4.6815000e-01
   5.1157000e-01
   4.9706000e-01
   4.9504000e-01
   5.0151000e-01
   5.0220000e-01
   4.9611000e-01
   5.8858000e-01
   5.6151000e-01
   5.3531000e-01
   4.5389000e-01
   5.1087000e-01
   4.4946000e-01
   4.1478000e-01
   5.6522000e-01
   4.6729000e-01
   5.2734000e-01
   5.5825000e-01
   5.2399000e-01
   4.7684000e-01
   4.9670000e-01
   5.1330000e-01
   5.1550000e-01
   5.8519000e-01
   4.7811000e-01
   4.9967000e-01
   4.4799000e-01
   5.0781000e-01
   4.5542000e-01
   4.6971000e-01
   5.0640000e-01
   4.4250000e-01
   5.6492000e-01
   4.8800000e-01
   4.9924000e-01
   4.7649000e-01
   5.6715000e-01
   5.1523000e-01
   5.4723000e-01
   4.9555000e-01
   5.0498000e-01
   4.8051000e-01
   5.1442000e-01
   4.8989000e-01
   5.4811000e-01
   5.3240000e-01
   5.1656000e-01
   4.8166000e-01
   5.1659000e-01
   5.2154000e-01
   4.2222000e-01
   4.5626000e-01
   4.6320000e-01
   5.2704000e-01
   4.8554000e-01
   4.3649000e-01
   5.8287000e-01
   5.6268000e-01
   5.2684000e-01
   4.7821000e-01
   5.3433000e-01
   4.9065000e-01
   4.8804000e-01
   5.2844000e-01
   5.3695000e-01
   5.1145000e-01
   5.1874000e-01
   5.2422000e-01
   5.1916000e-01
   5.5648000e-01
   4.9813000e-01
   5.4939000e-01
   5.5190000e-01
   5.0859000e-01
   4.9693000e-01
   5.1641000e-01
   4.1836000e-01
   5.5947000e-01
   4.4778000e-01
   4.6761000e-01
   5.1814000e-01
   5.4594000e-01
   5.1307000e-01
   5.1999000e-01
   4.6909000e-01
   4.8147000e-01
   5.0487000e-01
   4.4629000e-01
   5.0319000e-01
   4.8689000e-01
   5.1775000e-01
   4.9938000e-01
   4.8973000e-01
   5.2644000e-01
   5.3198000e-01
   4.7679000e-01
   4.9032000e-01
   4.8262000e-01
   5.5279000e-01
   4.6641000e-01
   5.0840000e-01
   5.2731000e-01
   4.7820000e-01
   5.2866000e-01
   5.0322000e-01
   5.2553000e-01
   5.1312000e-01
   5.0126000e-01
   4.8644000e-01
   5.1789000e-01
   4.7392000e-01
   4.9693000e-01
   4.9191000e-01
   5.5868000e-01
   4.8967000e-01
   5.1421000e-01
   5.1900000e-01
   5.1706000e-01
   4.9140000e-01
   5.8130000e-01
   5.1098000e-01
   4.3882000e-01
   5.3322000e-01
   5.2618000e-01
   5.0745000e-01
   4.8445000e-01
   4.6413000e-01
   5.2048000e-01
   5.5388000e-01
   5.7699000e-01
   4.6342000e-01
   4.9762000e-01
   4.5374000e-01
   5.1966000e-01
   5.4322000e-01
   4.9430000e-01
   5.3623000e-01
   4.4197000e-01
   5.3761000e-01
   4.7111000e-01
   5.3943000e-01
   4.7875000e-01
   4.9577000e-01
   4.5783000e-01
   4.6587000e-01
   4.9961000e-01
   5.0146000e-01
   4.8415000e-01
   5.1325000e-01
   4.9793000e-01
   5.0299000e-01
   5.0428000e-01
   5.3392000e-01
   5.9551000e-01
   5.3958000e-01
   4.8600000e-01
   4.9954000e-01
   5.7236000e-01
   4.1592000e-01
   4.8099000e-01
   5.0084000e-01
   5.4660000e-01
   4.5019000e-01
   5.3185000e-01
   5.4798000e-01
   4.9183000e-01
   4.3597000e-01
   4.7564000e-01
   4.8360000e-01
   5.4431000e-01
   4.8849000e-01
   4.1574000e-01
   4.4487000e-01
   5.2951000e-01
   4.5348000e-01
   5.5729000e-01
   4.2990000e-01
   5.3617000e-01
   4.7931000e-01
   4.8949000e-01
   4.3291000e-01
   4.5581000e-01
   4.4403000e-01
   5.0466000e-01
   4.9224000e-01
   5.0132000e-01
   4.7580000e-01
   4.5703000e-01
   4.8891000e-01
   4.8629000e-01
   3.9072000e-01
   4.4192000e-01
   5.0165000e-01
   5.2962000e-01
   5.2121000e-01
   5.5033000e-01
   5.1150000e-01
   5.0840000e-01
   6.0516000e-01
   5.3572000e-01
   5.1851000e-01
   5.7278000e-01
   5.2288000e-01
   5.3449000e-01
   4.9377000e-01
   5.4726000e-01
   4.4929000e-01
   5.2613000e-01
   4.8246000e-01
   4.9354000e-01
   4.7780000e-01
   4.7157000e-01
   5.3233000e-01
   4.7866000e-01
   5.0056000e-01
   4.9354000e-01
   4.9806000e-01
   5.0936000e-01
   5.3347000e-01
   4.5686000e-01
   5.0408000e-01
   4.6357000e-01
   4.7112000e-01
   5.2969000e-01
   5.0689000e-01
   5.4398000e-01
   5.0296000e-01
   4.7220000e-01
   4.9838000e-01
   5.0606000e-01
   4.8099000e-01
   4.9072000e-01
   4.8320000e-01
   5.2990000e-01
   4.8264000e-01
   5.0288000e-01
   5.3056000e-01
   4.3046000e-01
   4.8243000e-01
   4.5362000e-01
   5.2509000e-01
   5.0903000e-01
   4.6248000e-01
   5.0910000e-01
   5.1143000e-01
   5.1440000e-01
   4.8088000e-01
   5.2374000e-01
   5.2823000e-01
   5.5195000e-01
   4.7513000e-01
   4.5186000e-01
   4.6202000e-01
   5.6130000e-01
   5.0942000e-01
   5.3158000e-01
   4.6709000e-01
   4.3464000e-01
   5.1136000e-01
   5.2674000e-01
   4.5379000e-01
   4.8494000e-01
   4.8723000e-01
   5.2448000e-01
   4.8784000e-01
   5.4463000e-01
   5.2119000e-01
   5.1147000e-01
   5.4524000e-01
   4.5810000e-01
   5.0922000e-01
   5.0531000e-01
   5.0563000e-01
   5.1942000e-01
   4.9959000e-01
   5.1972000e-01
   4.9989000e-01
   4.7090000e-01
   4.7332000e-01
   5.5509000e-01
   5.1800000e-01
   5.0997000e-01
   5.2285000e-01
   5.1456000e-01
   5.2275000e-01
   5.2739000e-01
   4.9329000e-01
   4.8089000e-01
   4.6597000e-01
   5.0253000e-01
   4.6983000e-01
   5.0266000e-01
   4.7767000e-01
   4.3281000e-01
   5.4771000e-01
   4.4444000e-01
   5.9242000e-01
   5.7393000e-01
   5.7786000e-01
   4.7571000e-01
   5.0568000e-01
   4.7266000e-01
   4.9181000e-01
   5.0338000e-01
   5.3835000e-01
   5.0327000e-01
   4.6399000e-01
   5.5162000e-01
   5.3801000e-01
   5.4882000e-01
   5.2461000e-01
   5.0551000e-01
   5.4245000e-01
   5.5309000e-01
   4.8489000e-01
   5.3637000e-01
   5.2148000e-01
   5.4308000e-01
   5.2080000e-01
   5.1390000e-01
   5.6413000e-01
   4.4316000e-01
   4.4657000e-01
   5.2563000e-01
   5.5168000e-01
   5.2278000e-01
   4.9419000e-01
   4.8908000e-01
   5.5354000e-01
   5.4082000e-01
   5.0865000e-01
   4.8317000e-01
   5.0585000e-01
   5.0929000e-01
   4.5712000e-01
   4.6968000e-01
   5.0152000e-01
   5.4194000e-01
   5.3386000e-01
   4.9927000e-01
   5.0734000e-01
   5.1551000e-01
   5.4504000e-01
   4.9384000e-01
   5.2626000e-01
   5.0529000e-01
   4.6561000e-01
   5.3583000e-01
   4.6538000e-01
   4.7318000e-01
   5.0053000e-01
   5.0098000e-01
   5.2525000e-01
   4.6773000e-01
   5.2578000e-01
   4.8421000e-01
   5.0617000e-01
   5.2622000e-01
   5.1713000e-01
   4.6416000e-01
   5.1928000e-01
   5.4362000e-01
   5.0265000e-01
   5.6959000e-01
   5.0469000e-01
   4.2455000e-01
   4.7783000e-01
   4.6420000e-01
   4.9145000e-01
   4.5487000e-01
   4.3384000e-01
   5.5175000e-01
   4.5429000e-01
   5.1184000e-01
   5.3194000e-01
   4.9344000e-01
   4.5274000e-01
   5.1722000e-01
   4.3261000e-01
   4.6114000e-01
   5.1290000e-01
   4.9376000e-01
   4.5358000e-01
   4.7221000e-01
   5.5042000e-01
   5.5456000e-01
   5.0399000e-01
   4.5594000e-01
   5.5313000e-01
   4.8997000e-01
   4.8340000e-01
   4.6102000e-01
   4.9942000e-01
   4.9182000e-01
   4.8922000e-01
   4.4135000e-01
   4.7932000e-01
   5.1898000e-01
   4.6506000e-01
   5.0903000e-01
   5.0051000e-01
   5.2306000e-01
   5.2330000e-01
   5.4459000e-01
   4.9229000e-01
   5.4836000e-01
   5.5069000e-01
   4.7991000e-01
   4.7456000e-01
   4.9315000e-01
   4.9207000e-01
   4.8208000e-01
   4.7049000e-01
   5.2385000e-01
   5.1573000e-01
   5.0041000e-01
   4.8019000e-01
   5.2716000e-01
   4.6012000e-01
   4.9406000e-01
   5.2820000e-01
   4.8066000e-01
   5.3204000e-01
   5.0085000e-01
   4.5842000e-01
   5.5005000e-01
   5.0996000e-01
   4.6184000e-01
   4.6918000e-01
   5.7209000e-01
   4.9210000e-01
   4.8770000e-01
   5.0798000e-01
   4.3223000e-01
   5.3841000e-01
   5.0718000e-01
   5.1980000e-01
   5.0138000e-01
   5.7151000e-01
   4.8960000e-01
   4.8092000e-01
   4.6962000e-01
   5.4906000e-01
   5.1541000e-01
   4.4689000e-01
   5.8668000e-01
   5.5547000e-01
   5.4484000e-01
   4.6367000e-01
   5.1829000e-01
   4.7623000e-01
   4.6985000e-01
   5.2135000e-01
   5.1294000e-01
   5.1322000e-01
   4.9421000e-01
   4.6798000e-01
   5.4526000e-01
   4.8641000e-01
   5.1794000e-01
   5.0098000e-01
   4.8241000e-01
   5.3586000e-01
   4.6202000e-01
   5.2285000e-01
   5.1821000e-01
   5.7682000e-01
   4.5521000e-01
   5.4664000e-01
   4.9270000e-01
   4.9515000e-01
   5.5672000e-01
   5.9162000e-01
   4.9028000e-01
   5.2078000e-01
   4.8545000e-01
   5.2008000e-01
   4.3621000e-01
   4.8030000e-01
   5.5354000e-01
   5.4453000e-01
   5.0473000e-01
   4.9751000e-01
   4.7435000e-01
   4.9869000e-01
   4.8016000e-01
   5.3893000e-01
   4.9154000e-01
   5.0961000e-01
   4.8637000e-01
   4.6978000e-01
   5.0364000e-01
   4.6261000e-01
   5.7226000e-01
   5.0788000e-01
   5.0615000e-01
   5.1915000e-01
   4.9112000e-01
   4.8280000e-01
   5.1081000e-01
   5.3043000e-01
   5.2064000e-01
   4.7993000e-01
   5.1887000e-01
   5.2520000e-01
   4.8338000e-01
   5.9547000e-01
   5.3509000e-01
   5.5081000e-01
   4.6246000e-01
   5.7186000e-01
   5.4385000e-01
   5.0288000e-01
   4.8591000e-01
   4.9082000e-01
   5.2082000e-01
   5.0057000e-01
   4.7832000e-01
   4.7817000e-01
   4.4062000e-01
   4.9040000e-01
   5.0038000e-01
   5.0215000e-01
   5.1922000e-01
   4.4029000e-01
   5.5712000e-01
   5.3636000e-01
   4.6900000e-01
   4.5959000e-01
   5.0983000e-01
   5.0653000e-01
   4.6062000e-01
   4.4265000e-01
   4.7585000e-01
   5.5964000e-01
   5.2794000e-01
   5.2492000e-01
   4.8587000e-01
   4.8540000e-01
   4.6822000e-01
   5.1359000e-01
   5.2952000e-01
   5.0172000e-01
   5.4955000e-01
   5.2723000e-01
   5.1735000e-01
   5.1659000e-01
   4.7636000e-01
   4.9332000e-01
   5.2563000e-01
   5.2462000e-01
   4.4999000e-01
   5.0593000e-01
   4.7064000e-01
   5.1747000e-01
   5.5003000e-01
   4.7184000e-01
   5.3245000e-01
   4.5930000e-01
   5.1733000e-01
   4.8026000e-01
   4.8713000e-01
   5.2850000e-01
   5.0687000e-01
   4.9103000e-01
   5.0864000e-01
   4.9803000e-01
   5.2348000e-01
   5.0683000e-01
   6.2882000e-01
   4.8488000e-01
   4.9003000e-01
   4.9118000e-01
   4.6936000e-01
   4.7813000e-01
   4.6335000e-01
   5.0151000e-01
   4.8476000e-01
   5.3069000e-01
   5.2701000e-01
   6.1186000e-01
   4.4394000e-01
   5.4619000e-01
   5.1058000e-01
   4.8776000e-01
   4.7419000e-01
   4.5361000e-01
   5.1032000e-01
   4.5611000e-01
   5.6819000e-01
   4.6973000e-01
   4.3846000e-01
   4.4667000e-01
   4.5896000e-01
   4.8833000e-01
   4.7208000e-01
   5.4524000e-01
   4.9104000e-01
   5.0146000e-01
   5.2196000e-01
   5.0296000e-01
   5.3264000e-01
   4.9888000e-01
   5.0167000e-01
   5.2636000e-01
   5.4713000e-01
   5.4408000e-01
   5.1974000e-01
   4.9453000e-01
   4.4944000e-01
   4.4659000e-01
   5.2452000e-01
   5.0303000e-01
   4.4522000e-01
   4.6772000e-01
   4.8050000e-01
   4.4297000e-01
   4.8647000e-01
   5.2948000e-01
   5.5224000e-01
   5.0241000e-01
   4.7446000e-01
   5.2870000e-01
   5.6279000e-01
   4.8766000e-01
   5.1924000e-01
   4.5549000e-01
   4.5323000e-01
   5.5191000e-01
   4.9420000e-01
   4.8403000e-01
   5.1298000e-01
   4.6542000e-01
   5.2524000e-01
   4.5036000e-01
   4.6473000e-01
   4.9826000e-01
   4.7086000e-01
   5.2035000e-01
   5.1916000e-01
   4.4534000e-01
   4.8655000e-01
   4.6561000e-01
   4.9601000e-01
   4.5866000e-01
   5.1795000e-01
   5.0777000e-01
   5.2444000e-01
   5.2304000e-01
   4.8292000e-01
   4.6878000e-01
   6.0448000e-01
   5.7969000e-01
   4.7986000e-01
   4.6259000e-01
   5.4210000e-01
   4.6918000e-01
   4.9829000e-01
   5.3494000e-01
   5.0728000e-01
   4.4409000e-01
   4.2871000e-01
   5.3606000e-01
   5.0732000e-01
   5.5201000e-01
   5.2773000e-01
   4.6758000e-01
   5.2704000e-01
   4.8915000e-01
   4.3953000e-01
   5.4387000e-01
   5.1435000e-01
   4.6384000e-01
   4.9186000e-01
   4.9453000e-01
   4.5140000e-01
   4.8229000e-01
   5.6209000e-01
   4.8075000e-01
   5.0170000e-01
   5.3495000e-01
   4.4490000e-01
   5.2998000e-01
   4.8942000e-01
   4.6641000e-01
   4.4504000e-01
   4.5178000e-01
   4.9338000e-01
   5.0214000e-01
   5.2422000e-01
   5.0776000e-01
   4.8096000e-01
   4.6431000e-01
   4.8479000e-01
   4.4342000e-01
   5.3310000e-01
   4.9730000e-01
   4.8666000e-01
   5.9223000e-01
   4.5273000e-01
   5.2119000e-01
   5.4601000e-01
   5.6414000e-01
   4.7632000e-01
   5.0637000e-01
   4.4236000e-01
   4.8701000e-01
   5.2302000e-01
   5.4343000e-01
   5.1815000e-01
   5.2836000e-01
   4.8699000e-01
   4.7411000e-01
   5.3725000e-01
   4.7657000e-01
   4.3332000e-01
   4.4495000e-01
   4.9296000e-01
   4.3188000e-01
   5.1620000e-01
   5.0270000e-01
   4.9948000e-01
   4.4672000e-01
   5.0212000e-01
   4.6266000e-01
   4.8751000e-01
   5.1436000e-01
   5.2081000e-01
   5.0572000e-01
   5.1949000e-01
   4.9669000e-01
   5.1293000e-01
   5.1344000e-01
   5.9430000e-01
   5.0570000e-01
   5.0095000e-01
   5.4254000e-01
   4.5901000e-01
   5.3419000e-01
   5.0529000e-01
   4.9031000e-01
   5.3177000e-01
   4.3933000e-01
   5.1214000e-01
   5.7826000e-01
   5.4164000e-01
   4.7072000e-01
   5.1533000e-01
   5.1022000e-01
   4.5345000e-01
   5.2439000e-01
   3.9845000e-01
   5.7177000e-01
   5.0897000e-01
   5.2938000e-01
   5.8331000e-01
   5.0488000e-01
   4.7424000e-01
   4.9737000e-01
   4.4889000e-01
   4.5785000e-01
   5.2060000e-01
   4.9729000e-01
   4.8898000e-01
   4.9115000e-01
   5.0125000e-01
   5.4928000e-01
   5.5586000e-01
   4.7667000e-01
   4.4911000e-01
   5.5312000e-01
   5.3725000e-01
   4.7026000e-01
   4.8468000e-01
   5.5293000e-01
   5.5147000e-01
   4.8745000e-01
   4.8061000e-01
   4.9417000e-01
   4.7734000e-01
   5.0399000e-01
   5.4848000e-01
   4.8928000e-01
   4.8673000e-01
   5.1571000e-01
   5.1450000e-01
   4.5543000e-01
   4.9610000e-01
   5.0464000e-01
   4.7112000e-01
   4.9925000e-01
   4.5432000e-01
   5.8839000e-01
   4.5937000e-01
   5.0473000e-01
   5.2696000e-01
   5.2714000e-01
   5.1085000e-01
   4.4097000e-01
   5.0466000e-01
   4.7453000e-01
   5.5659000e-01
   5.1255000e-01
   4.7332000e-01
   4.7406000e-01
   5.2089000e-01
   5.0955000e-01
   5.1128000e-01
   5.2354000e-01
   4.5222000e-01
   5.0034000e-01
   4.6118000e-01
   4.9766000e-01
   4.6442000e-01
   5.3430000e-01
   4.8582000e-01
   5.1256000e-01
   4.8376000e-01
   4.7543000e-01
   4.8595000e-01
   4.9575000e-01
   5.2241000e-01
   5.2161000e-01
   4.5260000e-01
   5.8058000e-01
   5.5358000e-01
   4.3252000e-01
   5.1862000e-01
   4.9509000e-01
   4.8863000e-01
   4.6476000e-01
   4.7581000e-01
   5.7623000e-01
   4.9406000e-01
   4.1563000e-01
   4.3750000e-01
   4.5683000e-01
   5.4814000e-01
   4.0997000e-01
   5.2464000e-01
   4.9524000e-01
   4.8193000e-01
   4.9413000e-01
   4.6426000e-01
   5.1086000e-01
   5.2446000e-01
   4.8502000e-01
   5.0974000e-01
   4.9017000e-01
   5.3730000e-01
   4.4439000e-01
   4.7301000e-01
   4.6425000e-01
   5.2013000e-01
   4.7848000e-01
   5.2987000e-01
   5.3652000e-01
   5.1285000e-01
   4.4414000e-01
   5.1373000e-01
   5.1281000e-01
   5.8573000e-01
   4.9439000e-01
   4.5984000e-01
   5.0423000e-01
   4.3967000e-01
   4.5440000e-01
   4.8054000e-01
   4.5929000e-01
   4.8399000e-01
   5.4769000e-01
   4.6248000e-01
   5.1190000e-01
   5.1742000e-01
   5.0110000e-01
   5.0406000e-01
   5.6494000e-01
   4.8257000e-01
   5.1340000e-01
   4.6849000e-01
   5.4246000e-01
   5.2406000e-01
   5.5986000e-01
   4.9480000e-01
   5.5682000e-01
   4.4095000e-01
   5.2089000e-01
   5.0513000e-01
   5.0074000e-01
   5.1603000e-01
   5.3245000e-01
   5.1513000e-01
   4.8069000e-01
   4.3982000e-01
   4.7194000e-01
   5.1750000e-01
   5.6932000e-01
   5.0706000e-01
   5.2859000e-01
   4.9070000e-01
   4.2344000e-01
   5.0617000e-01
   5.7314000e-01
   4.8956000e-01
   5.1709000e-01
   5.0112000e-01
   5.8022000e-01
   5.2667000e-01
   4.7772000e-01
   5.1549000e-01
   5.1094000e-01
   4.8216000e-01
   5.9213000e-01
   4.4205000e-01
   5.1408000e-01
   5.1332000e-01
   4.5095000e-01
   5.3254000e-01
   5.0621000e-01
   5.3838000e-01
   4.7343000e-01
   4.9965000e-01
   5.6851000e-01
   5.1230000e-01
   5.1242000e-01
   5.3024000e-01
   5.5570000e-01
   5.1368000e-01
   4.8444000e-01
   4.7804000e-01
   5.4086000e-01
   4.5505000e-01
   4.8085000e-01
   5.0789000e-01
   4.8474000e-01
   5.3287000e-01
   5.3139000e-01
   4.5883000e-01
   5.1739000e-01
   5.0636000e-01
   5.3942000e-01
   4.4303000e-01
   4.5840000e-01
   5.1473000e-01
   4.6156000e-01
   5.8875000e-01
   5.6368000e-01
   4.7623000e-01
   5.0964000e-01
   4.6889000e-01
   5.1084000e-01
   5.6607000e-01
   5.5254000e-01
   5.0526000e-01
   5.1590000e-01
   5.3774000e-01
   5.4505000e-01
   4.7622000e-01
   5.1919000e-01
   4.9252000e-01
   4.9274000e-01
   4.8236000e-01
   4.6387000e-01
   4.6830000e-01
   5.1441000e-01
   4.6810000e-01
   5.2565000e-01
   4.7664000e-01
   4.7274000e-01
   5.3727000e-01
   5.1983000e-01
   4.3591000e-01
   5.4926000e-01
   4.5466000e-01
   4.7443000e-01
   5.5343000e-01
   5.2685000e-01
   5.5376000e-01
   5.2242000e-01
   4.9498000e-01
   4.9561000e-01
   4.9154000e-01
   5.1045000e-01
   4.3472000e-01
   5.4157000e-01
   5.0533000e-01
   4.8612000e-01
   4.8617000e-01
   5.1575000e-01
   4.5820000e-01
   5.3071000e-01
   5.7125000e-01
   5.1574000e-01
   5.0128000e-01
   4.7784000e-01
   4.6993000e-01
   5.6301000e-01
   5.1808000e-01
   4.6855000e-01
   4.6488000e-01
   4.9147000e-01
   4.7784000e-01
   5.0546000e-01
   4.7680000e-01
   5.0870000e-01
   4.6227000e-01
   5.2939000e-01
   4.7801000e-01
   4.7194000e-01
   4.7303000e-01
   4.5597000e-01
   4.7550000e-01
   5.3341000e-01
   4.8493000e-01
   5.6144000e-01
   5.3309000e-01
   5.0178000e-01
   4.8122000e-01
   4.9237000e-01
   5.0710000e-01
   4.8994000e-01
   5.0160000e-01
   4.6661000e-01
   5.2603000e-01
   4.7584000e-01
   5.0977000e-01
   4.4226000e-01
   4.7665000e-01
   5.2402000e-01
   4.8492000e-01
   5.0961000e-01
   4.4115000e-01
   5.2630000e-01
   5.0712000e-01
   4.9743000e-01
   5.0034000e-01
   4.9934000e-01
   4.3597000e-01
   4.6757000e-01
   5.0017000e-01
   4.2106000e-01
   5.1911000e-01
   4.8611000e-01
   5.1037000e-01
   5.4139000e-01
   5.2310000e-01
   5.0418000e-01
   5.2852000e-01
   4.9382000e-01
   4.7897000e-01
   4.7010000e-01
   5.4275000e-01
   4.6898000e-01
   4.1245000e-01
   5.2906000e-01
   4.9704000e-01
   4.5584000e-01
   4.5918000e-01
   4.3346000e-01
   4.8214000e-01
   4.5876000e-01
   5.1145000e-01
   4.6318000e-01
   4.8753000e-01
   5.6436000e-01
   5.1719000e-01
   5.2587000e-01
   5.3481000e-01
   4.8649000e-01
   5.2620000e-01
   4.7844000e-01
   5.1903000e-01
   4.8767000e-01
   5.1435000e-01
   5.3424000e-01
   4.7045000e-01
   4.7736000e-01
   5.5086000e-01
   5.2316000e-01
   4.7105000e-01
   4.3116000e-01
   4.8662000e-01
   4.5723000e-01
   5.2466000e-01
   5.3846000e-01
   5.2025000e-01
   4.3376000e-01
   4.4672000e-01
   4.4752000e-01
   5.3321000e-01
   4.5811000e-01
   4.9202000e-01
   4.8613000e-01
   4.3758000e-01
   4.9165000e-01
   4.3332000e-01
   5.2503000e-01
   4.9592000e-01
   4.6918000e-01
   5.0923000e-01
   5.3941000e-01
   5.3314000e-01
   4.8383000e-01
   5.8311000e-01
   4.9482000e-01
   5.1782000e-01
   5.2922000e-01
   4.8215000e-01
   5.8610000e-01
   4.5020000e-01
   5.1106000e-01
   4.6956000e-01
   5.5699000e-01
   4.5903000e-01
   4.6484000e-01
   5.0284000e-01
   5.4686000e-01
   5.5937000e-01
   4.5053000e-01
   5.2182000e-01
   4.7700000e-01
   5.3396000e-01
   5.4582000e-01
   5.0968000e-01
   5.8240000e-01
   5.3738000e-01
   4.7700000e-01
   5.8102000e-01
   5.4038000e-01
   5.5661000e-01
   4.9788000e-01
   4.8837000e-01
   4.7169000e-01
   5.1138000e-01
   4.6765000e-01
   5.5469000e-01
   4.7367000e-01
   4.8936000e-01
   5.0463000e-01
   5.2534000e-01
   4.9509000e-01
   4.5777000e-01
   4.6704000e-01
   4.4569000e-01
   5.1532000e-01
   4.6040000e-01
   5.2500000e-01
   4.7463000e-01
   5.4552000e-01
   5.1263000e-01
   4.8252000e-01
   4.7778000e-01
   4.6073000e-01
   4.9543000e-01
   4.7987000e-01
   5.1724000e-01
   4.4950000e-01
   4.7291000e-01
   5.5435000e-01
   4.6640000e-01
   5.0505000e-01
   5.1629000e-01
   5.0536000e-01
   4.6675000e-01
   4.9942000e-01
   4.5694000e-01
   4.8122000e-01
   4.7895000e-01
   5.4344000e-01
   4.9646000e-01
   4.2756000e-01
   4.7032000e-01
   5.0475000e-01
   5.5101000e-01
   4.4239000e-01
   5.2624000e-01
   5.2217000e-01
   4.4443000e-01
   4.9882000e-01
   5.1402000e-01
   4.9942000e-01
   4.7513000e-01
   5.3344000e-01
   5.4428000e-01
   4.6585000e-01
   5.0455000e-01
   5.4058000e-01
   4.2537000e-01
   4.2339000e-01
   4.9645000e-01
   5.2352000e-01
   4.4099000e-01
   5.3345000e-01
   4.8792000e-01
   4.9995000e-01
   5.0383000e-01
   4.9002000e-01
   4.5412000e-01
   5.2763000e-01
   4.4859000e-01
   5.2558000e-01
   5.0798000e-01
   5.0160000e-01
   4.9918000e-01
   5.6965000e-01
   5.5266000e-01
   4.4123000e-01
   4.9115000e-01
   4.8513000e-01
   5.1362000e-01
   4.4390000e-01
   4.9447000e-01
   5.2343000e-01
   5.3494000e-01
   4.9760000e-01
   4.8939000e-01
   5.0154000e-01
   4.7281000e-01
   5.5827000e-01
   4.4750000e-01
   4.3219000e-01
   4.9162000e-01
   5.6912000e-01
   4.6937000e-01
   5.0047000e-01
   4.1632000e-01
   5.1563000e-01
   4.9299000e-01
   5.4684000e-01
   4.9727000e-01
   4.7387000e-01
   4.8398000e-01
   5.1135000e-01
   4.6780000e-01
   4.5045000e-01
   5.0112000e-01
   4.6868000e-01
   5.3935000e-01
   4.9447000e-01
   5.1197000e-01
   4.9441000e-01
   5.1222000e-01
   5.1149000e-01
   5.5301000e-01
   4.9139000e-01
   4.7995000e-01
   5.5089000e-01
   5.3373000e-01
   5.4251000e-01
   5.0695000e-01
   5.0980000e-01
   5.0620000e-01
   5.1606000e-01
   5.4439000e-01
   4.5887000e-01
   4.9990000e-01
   4.4926000e-01
   5.3895000e-01
   5.1235000e-01
   5.1926000e-01
   5.4069000e-01
   5.1149000e-01
   4.8526000e-01
   4.5488000e-01
   5.2498000e-01
   5.3845000e-01
   4.2217000e-01
   4.0959000e-01
   4.6261000e-01
   4.5519000e-01
   4.6608000e-01
   5.8529000e-01
   5.4283000e-01
   5.1338000e-01
   4.3991000e-01
   4.6952000e-01
   5.0653000e-01
   5.1095000e-01
   4.8885000e-01
   5.4618000e-01
   4.1614000e-01
   5.0603000e-01
   4.5749000e-01
   5.0447000e-01
   5.4609000e-01
   4.3482000e-01
   5.1237000e-01
   5.5362000e-01
   5.4006000e-01
   4.5895000e-01
   5.0730000e-01
   5.2905000e-01
   4.8752000e-01
   4.7631000e-01
   4.9086000e-01
   5.0572000e-01
   5.0354000e-01
   4.6045000e-01
   4.3444000e-01
   5.5251000e-01
   4.5180000e-01
   5.3229000e-01
   5.6107000e-01
   4.4072000e-01
   5.5027000e-01
   4.7744000e-01
   4.5700000e-01
   5.7692000e-01
   4.8158000e-01
   5.0698000e-01
   5.6230000e-01
   5.0986000e-01
   5.4192000e-01
   4.7584000e-01
   4.6458000e-01
   4.4495000e-01
   4.6098000e-01
   5.1075000e-01
   5.5786000e-01
   4.7559000e-01
   4.6208000e-01
   5.1507000e-01
   4.8158000e-01
   5.4254000e-01
   5.2633000e-01
   5.2166000e-01
   5.4626000e-01
   5.4198000e-01
   4.4667000e-01
   5.0742000e-01
   5.2994000e-01
   5.0747000e-01
   5.3156000e-01
   4.8557000e-01
   4.7722000e-01
   4.8057000e-01
   5.2288000e-01
   5.3063000e-01
   5.4956000e-01
   5.1448000e-01
   5.3090000e-01
   5.1902000e-01
   5.2877000e-01
   5.0922000e-01
   5.3121000e-01
   4.3113000e-01
   5.1518000e-01
   5.4208000e-01
   4.5882000e-01
   5.1744000e-01
   4.8106000e-01
   4.5747000e-01
   5.3264000e-01
   5.1181000e-01
   5.1104000e-01
   4.4951000e-01
   4.7617000e-01
   4.8206000e-01
   5.1534000e-01
   5.2598000e-01
   4.3545000e-01
   5.4205000e-01
   5.1178000e-01
   4.5831000e-01
   5.2742000e-01
   4.5062000e-01
   5.0600000e-01
   5.3089000e-01
   5.4290000e-01
   4.9170000e-01
   4.9475000e-01
   4.9256000e-01
   5.3545000e-01
   4.9450000e-01
   4.9825000e-01
   5.0574000e-01
   5.0763000e-01
   5.4578000e-01
   5.3809000e-01
   4.9270000e-01
   4.7311000e-01
   5.3898000e-01
   4.5125000e-01
   4.8466000e-01
   4.9630000e-01
   4.4355000e-01
   4.4476000e-01
   4.8916000e-01
   5.6700000e-01
   4.9015000e-01
   4.6308000e-01
   4.9327000e-01
   4.5134000e-01
   5.0227000e-01
   5.1653000e-01
   4.8006000e-01
   4.5005000e-01
   5.5358000e-01
   5.8232000e-01
   4.9611000e-01
   4.7236000e-01
   4.6791000e-01
   5.2193000e-01
   5.2640000e-01
   5.2403000e-01
   5.1753000e-01
   5.0055000e-01
   4.7823000e-01
   4.9611000e-01
   4.5123000e-01
   4.6230000e-01
   5.7976000e-01
   4.9933000e-01
   5.0690000e-01
   4.7113000e-01
   4.7167000e-01
   5.2949000e-01
   5.1495000e-01
   4.7926000e-01
   4.7974000e-01
   4.9788000e-01
   4.7404000e-01
   4.6567000e-01
   4.8970000e-01
   5.6133000e-01
   4.6183000e-01
   4.7540000e-01
   4.4855000e-01
   4.4809000e-01
   4.7817000e-01
   5.5424000e-01
   4.9543000e-01
   4.9648000e-01
   5.4113000e-01
   4.2478000e-01
   5.8588000e-01
   4.0932000e-01
   5.3944000e-01
   5.0814000e-01
   5.1171000e-01
   4.5340000e-01
   4.6407000e-01
   5.4760000e-01
   4.8917000e-01
   4.6463000e-01
   5.4157000e-01
   4.7582000e-01
   4.5807000e-01
   5.2234000e-01
   5.8068000e-01
   4.9379000e-01
   5.3759000e-01
   4.9877000e-01
   4.9873000e-01
   4.9541000e-01
   4.1565000e-01
   5.1963000e-01
   4.4182000e-01
   4.8706000e-01
   4.6576000e-01
   5.3883000e-01
   4.7318000e-01
   4.8158000e-01
   5.1197000e-01
   5.1478000e-01
   5.1798000e-01
   5.6035000e-01
   4.8238000e-01
   4.8026000e-01
   4.9994000e-01
   4.8690000e-01
   4.4798000e-01
   5.8800000e-01
   4.8171000e-01
   4.9172000e-01
   5.3234000e-01
   5.4654000e-01
   4.8805000e-01
   4.9040000e-01
   5.2725000e-01
   5.2652000e-01
   4.8861000e-01
   5.2553000e-01
   4.8886000e-01
   4.5341000e-01
   5.1016000e-01
   4.8451000e-01
   4.8325000e-01
   5.4946000e-01
   5.2069000e-01
   5.4597000e-01
   5.7827000e-01
   4.9571000e-01
   4.6943000e-01
   4.8313000e-01
   5.5624000e-01
   4.6637000e-01
   4.6938000e-01
   5.3106000e-01
   4.8228000e-01
   5.1104000e-01
   4.7197000e-01
   4.9732000e-01
   4.5815000e-01
   5.5737000e-01
   5.1235000e-01
   4.4354000e-01
   5.0382000e-01
   4.6544000e-01
   5.1931000e-01
   6.0190000e-01
   5.4678000e-01
   4.6086000e-01
   4.3675000e-01
   5.3379000e-01
   4.8307000e-01
   4.9765000e-01
   5.6992000e-01
   5.2138000e-01
   4.8957000e-01
   5.5388000e-01
   5.4821000e-01
   4.9841000e-01
   4.7741000e-01
   4.7852000e-01
   4.9774000e-01
   5.2397000e-01
   5.3687000e-01
   5.5625000e-01
   5.3771000e-01
   5.4122000e-01
   4.8232000e-01
   4.9485000e-01
   5.0613000e-01
   4.6671000e-01
   5.4416000e-01
   4.8448000e-01
   5.3618000e-01
   5.7387000e-01
   5.3334000e-01
   5.5852000e-01
   4.5542000e-01
   4.9182000e-01
   4.9695000e-01
   5.0369000e-01
   4.9727000e-01
   5.9755000e-01
   4.7077000e-01
   4.6844000e-01
   4.8338000e-01
   5.1135000e-01
   5.0199000e-01
   5.2384000e-01
   4.2195000e-01
   5.2395000e-01
   4.8572000e-01
   5.3673000e-01
   5.0947000e-01
   4.9507000e-01
   4.7054000e-01
   4.5213000e-01
   5.1723000e-01
   5.0931000e-01
   4.9330000e-01
   5.0680000e-01
   4.7518000e-01
   5.2499000e-01
   5.6704000e-01
   5.1005000e-01
   5.1949000e-01
   5.8292000e-01
   4.7409000e-01
   5.0718000e-01
   4.6419000e-01
   5.6566000e-01
   4.9250000e-01
   4.8223000e-01
   4.8836000e-01
   5.0590000e-01
   4.7231000e-01
   5.1454000e-01
   5.0242000e-01
   4.2394000e-01
   5.1773000e-01
   5.0165000e-01
   5.1961000e-01
   4.6310000e-01
   5.0693000e-01
   5.1840000e-01
   4.8610000e-01
   4.7957000e-01
   4.5034000e-01
   5.3755000e-01
   4.8151000e-01
   5.3365000e-01
   4.9435000e-01
   4.3752000e-01
   4.8257000e-01
   5.0558000e-01
   5.2346000e-01
   4.5327000e-01
   4.9237000e-01
   4.8412000e-01
   4.8710000e-01
   4.9432000e-01
   5.1066000e-01
   4.7971000e-01
   5.2260000e-01
   4.4191000e-01
   4.5044000e-01
   4.7404000e-01
   4.3637000e-01
   4.9724000e-01
   5.5346000e-01
   4.9552000e-01
   5.1880000e-01
   4.7253000e-01
   5.1513000e-01
   5.0685000e-01
   4.6838000e-01
   4.6416000e-01
   5.4925000e-01
   4.8626000e-01
   4.7353000e-01
   5.0832000e-01
   5.2246000e-01
   4.2266000e-01
   4.8958000e-01
   5.2185000e-01
   4.0120000e-01
   5.2211000e-01
   4.5595000e-01
   5.1521000e-01
   5.2585000e-01
   4.6861000e-01
   4.9774000e-01
   4.7038000e-01
   4.6352000e-01
   4.8874000e-01
   4.3705000e-01
   4.3187000e-01
   4.0588000e-01
   5.5586000e-01
   4.5156000e-01
   5.9308000e-01
   5.1040000e-01
   4.7503000e-01
   4.7329000e-01
   4.5359000e-01
   5.1325000e-01
   4.5450000e-01
   4.3068000e-01
   5.3792000e-01
   4.7128000e-01
   4.8067000e-01
   5.3024000e-01
   4.8638000e-01
   4.4782000e-01
   5.1931000e-01
   4.2642000e-01
   4.8608000e-01
   4.8295000e-01
   5.0271000e-01
   4.5232000e-01
   4.3376000e-01
   4.8928000e-01
   4.1348000e-01
   4.3567000e-01
   5.0853000e-01
   3.9096000e-01
   5.7569000e-01
   4.4577000e-01
   5.1887000e-01
   4.9255000e-01
   4.9343000e-01
   4.7856000e-01
   5.4510000e-01
   4.9382000e-01
   5.2494000e-01
   4.6760000e-01
   4.9738000e-01
   4.7540000e-01
   5.5248000e-01
   5.2424000e-01
   5.4290000e-01
   5.1014000e-01
   5.4456000e-01
   4.8970000e-01
   5.2887000e-01
   4.7951000e-01
   4.8475000e-01
   4.0281000e-01
   4.8353000e-01
   5.1626000e-01
   5.3241000e-01
   4.7543000e-01
   5.4628000e-01
   5.0091000e-01
   4.5257000e-01
   4.7460000e-01
   5.0261000e-01
   5.4333000e-01
   5.6665000e-01
   4.9643000e-01
   4.9101000e-01
   4.4758000e-01
   5.2036000e-01
   5.0152000e-01
   5.3603000e-01
   4.9385000e-01
   4.5658000e-01
   4.8304000e-01
   5.5602000e-01
   5.2192000e-01
   4.9159000e-01
   4.7696000e-01
   5.2431000e-01
   4.9165000e-01
   5.3943000e-01
   4.5789000e-01
   5.4109000e-01
   4.3979000e-01
   4.9562000e-01
   4.8443000e-01
   5.0206000e-01
   4.8034000e-01
   4.8319000e-01
   5.0375000e-01
   4.9956000e-01
   5.4189000e-01
   4.5266000e-01
   4.8318000e-01
   5.0544000e-01
   5.4643000e-01
   4.3699000e-01
   5.2007000e-01
   5.1736000e-01
   5.0800000e-01
   5.3004000e-01
   4.5814000e-01
   5.3315000e-01
   5.2695000e-01
   5.1552000e-01
   4.9786000e-01
   5.3961000e-01
   5.2461000e-01
   4.7570000e-01
   5.1456000e-01
   4.4742000e-01
   5.1821000e-01
   5.4929000e-01
   4.6823000e-01
   5.2838000e-01
   5.1957000e-01
   5.0183000e-01
   5.3911000e-01
   4.3812000e-01
   4.9340000e-01
   5.3264000e-01
   5.3696000e-01
   5.0752000e-01
   4.5628000e-01
   5.3818000e-01
   5.0833000e-01
   4.6068000e-01
   4.8325000e-01
   4.7356000e-01
   4.5918000e-01
   5.4118000e-01
   4.8730000e-01
   4.6050000e-01
   5.0980000e-01
   4.5715000e-01
   5.0700000e-01
   5.1188000e-01
   4.8042000e-01
   5.1770000e-01
   4.3552000e-01
   4.7591000e-01
   4.9815000e-01
   4.6555000e-01
   4.8737000e-01
   5.4312000e-01
   5.6006000e-01
   4.9065000e-01
   4.7436000e-01
   4.5741000e-01
   4.8653000e-01
   4.7559000e-01
   4.8201000e-01
   5.2794000e-01
   4.5877000e-01
   5.4608000e-01
   5.0377000e-01
   5.3076000e-01
   5.2649000e-01
   4.9149000e-01
   5.5899000e-01
   4.6822000e-01
   5.0353000e-01
   5.7285000e-01
   4.5633000e-01
   5.7063000e-01
   5.8730000e-01
   5.1139000e-01
   5.1602000e-01
   4.9363000e-01
   5.4206000e-01
   4.9145000e-01
   4.8318000e-01
   4.4696000e-01
   5.4017000e-01
   4.3170000e-01
   4.7138000e-01
   4.9665000e-01
   4.4534000e-01
   4.9519000e-01
   5.0901000e-01
   5.4832000e-01
   4.9496000e-01
   5.5779000e-01
   4.8458000e-01
   5.6688000e-01
   4.5199000e-01
   4.4282000e-01
   5.4476000e-01
   4.8812000e-01
   5.0063000e-01
   5.5732000e-01
   5.2764000e-01
   4.9134000e-01
   5.5620000e-01
   5.0045000e-01
   4.7670000e-01
   4.9612000e-01
   5.3194000e-01
   5.8438000e-01
   4.8813000e-01
   5.2693000e-01
   4.1966000e-01
   4.8743000e-01
   5.0999000e-01
   4.4207000e-01
   5.1986000e-01
   5.5167000e-01
   3.7186000e-01
   4.9665000e-01
   4.5418000e-01
   4.7560000e-01
   5.5831000e-01
   5.0647000e-01
   5.0486000e-01
   4.5995000e-01
   5.1068000e-01
   5.1765000e-01
   5.0494000e-01
   4.9425000e-01
   4.3631000e-01
   5.4923000e-01
   5.1523000e-01
   4.6375000e-01
   4.6623000e-01
   5.0549000e-01
   4.6736000e-01
   4.7890000e-01
   4.7606000e-01
   4.9584000e-01
   5.2111000e-01
   4.7657000e-01
   4.7336000e-01
   5.4921000e-01
   5.3822000e-01
   4.6680000e-01
   4.3762000e-01
   5.4935000e-01
   5.0377000e-01
   5.0000000e-01
   5.1607000e-01
   5.0800000e-01
   4.5346000e-01
   5.2284000e-01
   5.1138000e-01
   4.8571000e-01
   4.5396000e-01
   4.5415000e-01
   5.3453000e-01
   4.8895000e-01
   5.3840000e-01
   4.5000000e-01
   5.0871000e-01
   4.8793000e-01
   5.1759000e-01
   5.1344000e-01
   5.3114000e-01
   5.1947000e-01
   4.4794000e-01
   5.0344000e-01
   4.8237000e-01
   4.9402000e-01
   5.1775000e-01
   5.2783000e-01
   5.0279000e-01
   5.0526000e-01
   5.9006000e-01
   5.0500000e-01
   4.6213000e-01
   4.8257000e-01
   5.2892000e-01
   5.3464000e-01
   5.3806000e-01
   4.7939000e-01
   5.0783000e-01
   4.5421000e-01
   5.8239000e-01
   5.2056000e-01
   4.9424000e-01
   5.1278000e-01
   5.3386000e-01
   4.5861000e-01
   5.2881000e-01
   5.5719000e-01
   4.7935000e-01
   5.0432000e-01
   4.5231000e-01
   5.1196000e-01
   5.0667000e-01
   5.1315000e-01
   4.9169000e-01
   4.5418000e-01
   4.5371000e-01
   5.2285000e-01
   5.0360000e-01
   5.2208000e-01
   5.2719000e-01
   4.9081000e-01
   5.5464000e-01
   4.7764000e-01
   5.1876000e-01
   5.4308000e-01
   4.7642000e-01
   5.1979000e-01
   5.1397000e-01
   5.4938000e-01
   5.3758000e-01
   4.5997000e-01
   4.8555000e-01
   4.3433000e-01
   4.6211000e-01
   4.7167000e-01
   4.4792000e-01
   5.2807000e-01
   4.6572000e-01
   4.1808000e-01
   4.7060000e-01
   5.2748000e-01
   4.8613000e-01
   5.0642000e-01
   6.2103000e-01
   4.2766000e-01
   5.1895000e-01
   4.7072000e-01
   4.9758000e-01
   4.4484000e-01
   4.4594000e-01
   5.5343000e-01
   5.2152000e-01
   4.9145000e-01
   4.9897000e-01
   4.8250000e-01
   5.5204000e-01
   4.8277000e-01
   5.1774000e-01
   5.2619000e-01
   4.8718000e-01
   4.9778000e-01
   5.2053000e-01
   4.8310000e-01
   5.6152000e-01
   4.8986000e-01
   4.8288000e-01
   4.5707000e-01
   4.7064000e-01
   5.5390000e-01
   5.2847000e-01
   5.0555000e-01
   4.4691000e-01
   5.3241000e-01
   5.5021000e-01
   4.4840000e-01
   3.9224000e-01
   5.3246000e-01
   5.5451000e-01
   5.2793000e-01
   5.0629000e-01
   4.9223000e-01
   5.6670000e-01
   4.7223000e-01
   4.8051000e-01
   5.4045000e-01
   5.1672000e-01
   5.4329000e-01
   4.9939000e-01
   4.9224000e-01
   4.7187000e-01
   5.3622000e-01
   4.5782000e-01
   5.4912000e-01
   5.3678000e-01
   4.8925000e-01
   5.4630000e-01
   5.5516000e-01
   5.6153000e-01
   4.8514000e-01
   5.8108000e-01
   5.7068000e-01
   4.3296000e-01
   4.8850000e-01
   5.3116000e-01
   5.6929000e-01
   5.3085000e-01
   3.7663000e-01
   4.9254000e-01
   4.8108000e-01
   4.8266000e-01
   5.1592000e-01
   5.1526000e-01
   4.1743000e-01
   5.0376000e-01
   5.0275000e-01
   4.8112000e-01
   4.7291000e-01
   4.3808000e-01
   4.9761000e-01
   5.2677000e-01
   4.8228000e-01
   4.7175000e-01
   5.1615000e-01
   5.1232000e-01
   4.3098000e-01
   4.4564000e-01
   4.6909000e-01
   4.9636000e-01
   5.5064000e-01
   4.5413000e-01
   5.2343000e-01
   4.7454000e-01
   5.0350000e-01
   4.9195000e-01
   5.2158000e-01
   5.3651000e-01
   5.3235000e-01
   5.4860000e-01
   5.1527000e-01
   5.3722000e-01
   5.0409000e-01
   4.5990000e-01
   5.2148000e-01
   4.7859000e-01
   4.4381000e-01
   5.8243000e-01
   5.2869000e-01
   5.6625000e-01
   4.7804000e-01
   5.3148000e-01
   5.0008000e-01
   5.2243000e-01
   4.3322000e-01
   5.3095000e-01
   4.5486000e-01
   4.9034000e-01
   5.4127000e-01
   4.8194000e-01
   5.2368000e-01
   4.1206000e-01
   5.6947000e-01
   4.5905000e-01
   4.9516000e-01
   5.4131000e-01
   5.2626000e-01
   5.3939000e-01
   4.8680000e-01
   4.8089000e-01
   4.9028000e-01
   5.1299000e-01
   4.8918000e-01
   5.2818000e-01
   5.5672000e-01
   4.6355000e-01
   4.8066000e-01
   5.1444000e-01
   4.4932000e-01
   4.7559000e-01
   5.5572000e-01
   4.5945000e-01
   5.0696000e-01
   4.8612000e-01
   4.6138000e-01
   5.0089000e-01
   5.2621000e-01
   5.3666000e-01
   6.0086000e-01
   5.0005000e-01
   5.3052000e-01
   5.0636000e-01
   5.0802000e-01
   4.6806000e-01
   4.2090000e-01
   5.0677000e-01
   4.8745000e-01
   5.7548000e-01
   4.6686000e-01
   4.7341000e-01
   4.7224000e-01
   4.9497000e-01
   5.3063000e-01
   5.3133000e-01
   4.2136000e-01
   4.3223000e-01
   4.5571000e-01
   4.7492000e-01
   5.7749000e-01
   5.1351000e-01
   5.1015000e-01
   4.7297000e-01
   4.8961000e-01
   4.7751000e-01
   5.4005000e-01
   5.1048000e-01
   5.5815000e-01
   5.0333000e-01
   5.2140000e-01
   4.7205000e-01
   5.4606000e-01
   4.9174000e-01
   4.8908000e-01
   5.0683000e-01
   4.8442000e-01
   5.1131000e-01
   5.4337000e-01
   4.9442000e-01
   4.9845000e-01
   4.8417000e-01
   4.7503000e-01
   5.6992000e-01
   4.9553000e-01
   5.2053000e-01
   5.2056000e-01
   4.7133000e-01
   4.5493000e-01
   4.6342000e-01
   4.3359000e-01
   5.2944000e-01
   4.6844000e-01
   4.7775000e-01
   5.5290000e-01
   5.1284000e-01
   5.6187000e-01
   4.7249000e-01
   4.8823000e-01
   4.7709000e-01
   4.7002000e-01
   5.7322000e-01
   4.7961000e-01
   5.0218000e-01
   5.4563000e-01
   4.6296000e-01
   5.5914000e-01
   5.3508000e-01
   4.8943000e-01
   5.2478000e-01
   5.0654000e-01
   4.9296000e-01
   5.3784000e-01
   4.9131000e-01
   5.0091000e-01
   5.2287000e-01
   4.8478000e-01
   5.4246000e-01
   5.3497000e-01
   5.5167000e-01
   4.7230000e-01
   5.0102000e-01
   5.2435000e-01
   5.2293000e-01
   5.3785000e-01
   5.0069000e-01
   4.9878000e-01
   4.5974000e-01
   5.0441000e-01
   4.9459000e-01
   5.2435000e-01
   4.7093000e-01
   4.8590000e-01
   4.8078000e-01
   5.2524000e-01
   5.1568000e-01
   4.2886000e-01
   5.4248000e-01
   5.4368000e-01
   4.0219000e-01
   4.5912000e-01
   4.9838000e-01
   5.2598000e-01
   5.2941000e-01
   4.2574000e-01
   5.7039000e-01
   5.4976000e-01
   5.0164000e-01
   5.3664000e-01
   4.8443000e-01
   5.3496000e-01
   4.5352000e-01
   4.4356000e-01
   4.6219000e-01
   4.6768000e-01
   4.8684000e-01
   5.5067000e-01
   5.5246000e-01
   4.6474000e-01
   5.0121000e-01
   5.4846000e-01
   5.1574000e-01
   4.8148000e-01
   4.4291000e-01
   4.8231000e-01
   5.0362000e-01
   4.2533000e-01
   4.6132000e-01
   5.2239000e-01
   5.5396000e-01
   5.1726000e-01
   5.2092000e-01
   4.8285000e-01
   4.9964000e-01
   5.0627000e-01
   4.7766000e-01
   5.3966000e-01
   4.4140000e-01
   4.7006000e-01
   4.9949000e-01
   4.9338000e-01
   4.8571000e-01
   5.0071000e-01
   5.0031000e-01
   4.9228000e-01
   5.2272000e-01
   5.4981000e-01
   4.4850000e-01
   5.2167000e-01
   5.7751000e-01
   4.6945000e-01
   4.8042000e-01
   4.8382000e-01
   4.7623000e-01
   5.1247000e-01
   4.6316000e-01
   4.9717000e-01
   5.1620000e-01
   5.1855000e-01
   5.2670000e-01
   5.0010000e-01
   5.0939000e-01
   4.9297000e-01
   5.6712000e-01
   5.5668000e-01
   4.8353000e-01
   5.0121000e-01
   4.9033000e-01
   5.0016000e-01
   4.5252000e-01
   4.5351000e-01
   5.3803000e-01
   5.0035000e-01
   4.5825000e-01
   5.6194000e-01
   5.0176000e-01
   5.2842000e-01
   4.8932000e-01
   5.1521000e-01
   4.9025000e-01
   4.4099000e-01
   4.8887000e-01
   5.4830000e-01
   4.9614000e-01
   4.9178000e-01
   4.7101000e-01
   5.3823000e-01
   4.7174000e-01
   5.2362000e-01
   4.9743000e-01
   4.5720000e-01
   5.2539000e-01
   5.9305000e-01
   4.7397000e-01
   4.8321000e-01
   4.3444000e-01
   4.6059000e-01
   5.7706000e-01
   4.7841000e-01
   4.4941000e-01
   4.0319000e-01
   5.1740000e-01
   4.9719000e-01
   5.3313000e-01
   5.2227000e-01
   5.5624000e-01
   5.1669000e-01
   4.6943000e-01
   5.2975000e-01
   5.0739000e-01
   5.0625000e-01
   5.1570000e-01
   4.8137000e-01
   5.2830000e-01
   5.1684000e-01
   4.6737000e-01
   4.6156000e-01
   5.5973000e-01
   5.3462000e-01
   4.2698000e-01
   4.8554000e-01
   5.2096000e-01
   5.2811000e-01
   5.3022000e-01
   5.5410000e-01
   4.6149000e-01
   5.3745000e-01
   4.9713000e-01
   4.4693000e-01
   5.6131000e-01
   4.3987000e-01
   5.5564000e-01
   4.7329000e-01
   5.0700000e-01
   4.7779000e-01
   5.1029000e-01
   4.8060000e-01
   5.2858000e-01
   5.0974000e-01
   5.3898000e-01
   5.2262000e-01
   4.9118000e-01
   4.9356000e-01
   5.4940000e-01
   5.2044000e-01
   4.9561000e-01
   4.5683000e-01
   5.3129000e-01
   5.2233000e-01
   5.3114000e-01
   4.4956000e-01
   5.0041000e-01
   4.4038000e-01
   5.8726000e-01
   5.4003000e-01
   4.7228000e-01
   5.1267000e-01
   5.2603000e-01
   5.3122000e-01
   4.8261000e-01
   4.6356000e-01
   4.5757000e-01
   5.0167000e-01
   4.6913000e-01
   4.5822000e-01
   5.2942000e-01
   5.1510000e-01
   4.9457000e-01
   5.2140000e-01
   4.5166000e-01
   4.3562000e-01
   5.2059000e-01
   5.2066000e-01
   4.7573000e-01
   4.8578000e-01
   5.1178000e-01
   5.2158000e-01
   4.8445000e-01
   4.4981000e-01
   4.4614000e-01
   5.0060000e-01
   5.9339000e-01
   4.4706000e-01
   5.1979000e-01
   5.1775000e-01
   5.1090000e-01
   5.3501000e-01
   5.4836000e-01
   4.9422000e-01
   5.2284000e-01
   5.0435000e-01
   4.4906000e-01
   5.4159000e-01
   4.9864000e-01
   4.5874000e-01
   4.9062000e-01
   5.3149000e-01
   5.9416000e-01
   4.8371000e-01
   5.4595000e-01
   5.0281000e-01
   5.1966000e-01
   4.4188000e-01
   5.2230000e-01
   4.4868000e-01
   5.0297000e-01
   5.0946000e-01
   5.1968000e-01
   5.0862000e-01
   4.8826000e-01
   4.8437000e-01
   4.8530000e-01
   5.5537000e-01
   5.3715000e-01
   5.4088000e-01
   5.4591000e-01
   4.9150000e-01
   4.5449000e-01
   5.0605000e-01
   5.5664000e-01
   4.6208000e-01
   5.1522000e-01
   5.1822000e-01
   4.8238000e-01
   5.2354000e-01
   5.2881000e-01
   5.0202000e-01
   5.3719000e-01
   4.7493000e-01
   6.0634000e-01
   5.5603000e-01
   4.6305000e-01
   5.7614000e-01
   5.2317000e-01
   4.8769000e-01
   5.1490000e-01
   4.9671000e-01
   4.4419000e-01
   5.0259000e-01
   5.1136000e-01
   5.0271000e-01
   4.9236000e-01
   4.7635000e-01
   5.2607000e-01
   5.2225000e-01
   4.6704000e-01
   5.1042000e-01
   5.4785000e-01
   4.3666000e-01
   4.4427000e-01
   4.8511000e-01
   4.6643000e-01
   4.6764000e-01
   5.1232000e-01
   4.4964000e-01
   4.6490000e-01
   5.1205000e-01
   5.1526000e-01
   5.4526000e-01
   5.5277000e-01
   5.4943000e-01
   5.0100000e-01
   5.8312000e-01
   4.7544000e-01
   5.1020000e-01
   4.9814000e-01
   5.2604000e-01
   5.1641000e-01
   5.4047000e-01
   6.0425000e-01
   5.4226000e-01
   5.5972000e-01
   4.7039000e-01
   5.4755000e-01
   3.9646000e-01
   4.8949000e-01
   5.3585000e-01
   5.1636000e-01
   5.6433000e-01
   4.9188000e-01
   4.8098000e-01
   4.8273000e-01
   4.5974000e-01
   4.6552000e-01
   4.6855000e-01
   4.8609000e-01
   5.1436000e-01
   4.3663000e-01
   4.8139000e-01
   4.8289000e-01
   5.2699000e-01
   4.4385000e-01
   5.8368000e-01
   4.5303000e-01
   4.7371000e-01
   5.0970000e-01
   4.9073000e-01
   4.9037000e-01
   4.9469000e-01
   5.6804000e-01
   4.9049000e-01
   4.6500000e-01
   5.1931000e-01
   5.5554000e-01
   5.0498000e-01
   4.9927000e-01
   4.9532000e-01
   5.2014000e-01
   5.2989000e-01
   4.7813000e-01
   4.9106000e-01
   5.3543000e-01
   3.9527000e-01
   5.4706000e-01
   5.0235000e-01
   5.0945000e-01
   4.7808000e-01
   5.0797000e-01
   5.1237000e-01
   5.5504000e-01
   5.2169000e-01
   4.6882000e-01
   4.5754000e-01
   5.0407000e-01
   4.7732000e-01
   4.9601000e-01
   4.6710000e-01
   5.1857000e-01
   5.3083000e-01
   4.8835000e-01
   4.9123000e-01
   4.9827000e-01
   5.1570000e-01
   4.9257000e-01
   5.3449000e-01
   5.2804000e-01
   4.7048000e-01
   4.6002000e-01
   4.5600000e-01
   5.4551000e-01
   4.9062000e-01
   4.9047000e-01
   5.1471000e-01
   5.1017000e-01
   5.1656000e-01
   5.1587000e-01
   4.8396000e-01
   4.6807000e-01
   5.0947000e-01
   5.1797000e-01
   4.2352000e-01
   4.6140000e-01
   5.0578000e-01
   4.9579000e-01
   5.1857000e-01
   5.6621000e-01
   4.6705000e-01
   4.5993000e-01
   4.7627000e-01
   4.6760000e-01
   4.8930000e-01
   4.7957000e-01
   5.0560000e-01
   5.6435000e-01
   4.7751000e-01
   5.1211000e-01
   4.5814000e-01
   5.0052000e-01
   4.4492000e-01
   5.0194000e-01
   4.9484000e-01
   4.7824000e-01
   4.7081000e-01
   4.8949000e-01
   5.4350000e-01
   5.1640000e-01
   5.2468000e-01
   5.1256000e-01
   4.7812000e-01
   5.3880000e-01
   4.1135000e-01
   5.4561000e-01
   4.8107000e-01
   4.1400000e-01
   4.7032000e-01
   4.7906000e-01
   4.5312000e-01
   4.9997000e-01
   4.7571000e-01
   5.3704000e-01
   5.4795000e-01
   4.6490000e-01
   5.5379000e-01
   4.8309000e-01
   5.0137000e-01
   5.1346000e-01
   4.9349000e-01
   4.9235000e-01
   5.0984000e-01
   4.9957000e-01
   5.2974000e-01
   4.7402000e-01
   4.8699000e-01
   4.9325000e-01
   5.0908000e-01
   5.4623000e-01
   5.6541000e-01
   5.1088000e-01
   5.2200000e-01
   5.1201000e-01
   5.6801000e-01
   5.1929000e-01
   5.5491000e-01
   4.7662000e-01
   4.5703000e-01
   5.2053000e-01
   5.1635000e-01
   4.5566000e-01
   4.8643000e-01
   4.5598000e-01
   4.7683000e-01
   4.8226000e-01
   5.0197000e-01
   4.9145000e-01
   5.2439000e-01
   5.1906000e-01
   5.2382000e-01
   5.0563000e-01
   4.2405000e-01
   4.7043000e-01
   5.1874000e-01
   5.3874000e-01
   4.8764000e-01
   4.9665000e-01
   4.8057000e-01
   5.2843000e-01
   5.0197000e-01
   5.4182000e-01
   5.0378000e-01
   4.9158000e-01
   5.3337000e-01
   4.4751000e-01
   5.0066000e-01
   5.1007000e-01
   5.1921000e-01
   4.6790000e-01
   4.9103000e-01
   4.8253000e-01
   5.0501000e-01
   4.7353000e-01
   5.0743000e-01
   4.8514000e-01
   5.0483000e-01
   4.8858000e-01
   4.7678000e-01
   4.3783000e-01
   4.8159000e-01
   4.4544000e-01
   5.1123000e-01
   4.7874000e-01
   4.5387000e-01
   5.1691000e-01
   4.8095000e-01
   4.4327000e-01
   4.6933000e-01
   5.7298000e-01
   4.6360000e-01
   5.3987000e-01
   5.1907000e-01
   4.5833000e-01
   5.1644000e-01
   5.1642000e-01
   5.0454000e-01
   5.0549000e-01
   5.0593000e-01
   5.5803000e-01
   5.4372000e-01
   4.7452000e-01
   5.0425000e-01
   5.4771000e-01
   5.0062000e-01
   5.2420000e-01
   5.2373000e-01
   4.9904000e-01
   4.7225000e-01
   5.6451000e-01
   4.5863000e-01
   4.3777000e-01
   5.4279000e-01
   5.2904000e-01
   4.8330000e-01
   4.7687000e-01
   4.8150000e-01
   5.0048000e-01
   4.5799000e-01
   5.3067000e-01
   5.6856000e-01
   5.3863000e-01
   5.6705000e-01
   5.3147000e-01
   5.0873000e-01
   5.1387000e-01
   4.9617000e-01
   4.7780000e-01
   4.9634000e-01
   4.9041000e-01
   4.2741000e-01
   4.7303000e-01
   5.0010000e-01
   5.1286000e-01
   5.1372000e-01
   4.9695000e-01
   4.9213000e-01
   5.0231000e-01
   5.3046000e-01
   5.0977000e-01
   4.6308000e-01
   4.8853000e-01
   5.0433000e-01
   5.2704000e-01
   4.8718000e-01
   4.8296000e-01
   5.1769000e-01
   4.6882000e-01
   5.9497000e-01
   4.8950000e-01
   4.8735000e-01
   5.2688000e-01
   5.2118000e-01
   4.7670000e-01
   4.0265000e-01
   4.8546000e-01
   5.1024000e-01
   4.9489000e-01
   4.6830000e-01
   5.3332000e-01
   4.9454000e-01
   4.7720000e-01
   5.2394000e-01
   4.9158000e-01
   5.5286000e-01
   5.2096000e-01
   5.3999000e-01
   5.3212000e-01
   4.1519000e-01
   5.2106000e-01
   5.2303000e-01
   5.9222000e-01
   5.5811000e-01
   5.2883000e-01
   4.7562000e-01
   4.6587000e-01
   4.1874000e-01
   5.4993000e-01
   4.9080000e-01
   4.1533000e-01
   5.3530000e-01
   4.7505000e-01
   4.5106000e-01
   5.4400000e-01
   5.0825000e-01
   5.5990000e-01
   5.1641000e-01
   5.1924000e-01
   4.6615000e-01
   5.2296000e-01
   4.5300000e-01
   5.1873000e-01
   4.8954000e-01
   4.8167000e-01
   4.5184000e-01
   5.4547000e-01
   5.3532000e-01
   5.5005000e-01
   4.5057000e-01
   4.4336000e-01
   4.9350000e-01
   5.2672000e-01
   5.7193000e-01
   5.1072000e-01
   5.3472000e-01
   5.0927000e-01
   4.4243000e-01
   4.6909000e-01
   4.6657000e-01
   5.3579000e-01
   5.4054000e-01
   4.6721000e-01
   4.9840000e-01
   5.0536000e-01
   5.0638000e-01
   5.4536000e-01
   4.8647000e-01
   5.3494000e-01
   5.2094000e-01
   5.2667000e-01
   5.6354000e-01
   4.8975000e-01
   5.0490000e-01
   4.2562000e-01
   5.0259000e-01
   5.6360000e-01
   4.9329000e-01
   4.7022000e-01
   5.4451000e-01
   4.9764000e-01
   4.8497000e-01
   5.0418000e-01
   4.7874000e-01
   4.9758000e-01
   5.1114000e-01
   4.9096000e-01
   5.0817000e-01
   4.6061000e-01
   5.7004000e-01
   4.6596000e-01
   5.4073000e-01
   5.2160000e-01
   4.9611000e-01
   4.4125000e-01
   4.9519000e-01
   5.1822000e-01
   5.0670000e-01
   4.3171000e-01
   4.6346000e-01
   4.4874000e-01
   4.9805000e-01
   4.5290000e-01
   5.0926000e-01
   4.6811000e-01
   5.0689000e-01
   5.2887000e-01
   5.1863000e-01
   5.0120000e-01
   5.1676000e-01
   4.8120000e-01
   5.5342000e-01
   4.5918000e-01
   5.6811000e-01
   5.2367000e-01
   4.8501000e-01
   5.0935000e-01
   4.6708000e-01
   5.2462000e-01
   5.4219000e-01
   5.4229000e-01
   5.1616000e-01
   5.3547000e-01
   4.5410000e-01
   4.4041000e-01
   5.3669000e-01
   5.1374000e-01
   5.4101000e-01
   5.2994000e-01
   4.4837000e-01
   5.5893000e-01
   4.8402000e-01
   5.5528000e-01
   4.8100000e-01
   4.9181000e-01
   4.7469000e-01
   5.0720000e-01
   4.8175000e-01
   5.1828000e-01
   4.3590000e-01
   5.7469000e-01
   4.8355000e-01
   5.0807000e-01
   5.4780000e-01
   4.2137000e-01
   5.8076000e-01
   5.4815000e-01
   4.7469000e-01
   4.2435000e-01
   4.6332000e-01
   4.9621000e-01
   5.1198000e-01
   5.2609000e-01
   4.9310000e-01
   5.1794000e-01
   4.8655000e-01
   4.7590000e-01
   4.6485000e-01
   4.7919000e-01
   5.2519000e-01
   5.1540000e-01
   4.7595000e-01
   5.1857000e-01
   5.7660000e-01
   5.2109000e-01
   5.3017000e-01
   5.4470000e-01
   4.9635000e-01
   5.5242000e-01
   5.2764000e-01
   4.5953000e-01
   4.2609000e-01
   4.9666000e-01
   5.0123000e-01
   4.2326000e-01
   5.2881000e-01
   4.8489000e-01
   4.8028000e-01
   4.9901000e-01
   4.9818000e-01
   4.6723000e-01
   5.0768000e-01
   5.3647000e-01
   4.9296000e-01
   4.7907000e-01
   4.6829000e-01
   5.1232000e-01
   4.6474000e-01
   5.2400000e-01
   5.1923000e-01
   4.8624000e-01
   5.1291000e-01
   4.8389000e-01
   4.9240000e-01
   4.5494000e-01
   4.9617000e-01
   5.3617000e-01
   5.0334000e-01
   4.5221000e-01
   5.0535000e-01
   5.0775000e-01
   5.0136000e-01
   5.1243000e-01
   5.1461000e-01
   5.4809000e-01
   4.8150000e-01
   5.0727000e-01
   5.2385000e-01
   5.6425000e-01
   4.9488000e-01
   5.3974000e-01
   4.3240000e-01
   5.0604000e-01
   5.1602000e-01
   5.2834000e-01
   4.9262000e-01
   5.2048000e-01
   5.2587000e-01
   4.7826000e-01
   5.2694000e-01
   4.4243000e-01
   4.6987000e-01
   4.4312000e-01
   5.4102000e-01
   4.7780000e-01
   5.3255000e-01
   4.8957000e-01
   4.9029000e-01
   4.7243000e-01
   5.3644000e-01
   5.3188000e-01
   5.2702000e-01
   5.6007000e-01
   4.9398000e-01
   4.6883000e-01
   5.5089000e-01
   4.8080000e-01
   5.5788000e-01
   4.9139000e-01
   4.9092000e-01
   5.4038000e-01
   5.4259000e-01
   4.9787000e-01
   4.6279000e-01
   5.1558000e-01
   4.6746000e-01
   5.1472000e-01
   5.5930000e-01
   4.7771000e-01
   4.8669000e-01
   5.7075000e-01
   4.9758000e-01
   4.8562000e-01
   4.8147000e-01
   4.7657000e-01
   4.9077000e-01
   5.1092000e-01
   5.3237000e-01
   4.8647000e-01
   4.3188000e-01
   4.5522000e-01
   5.4281000e-01
   4.5462000e-01
   5.8059000e-01
   4.5629000e-01
   4.5879000e-01
   5.2807000e-01
   4.7076000e-01
   4.9788000e-01
   5.1634000e-01
   4.6135000e-01
   4.5215000e-01
   5.0102000e-01
   5.0596000e-01
   5.0084000e-01
   5.0507000e-01
   5.6703000e-01
   4.7018000e-01
   4.6482000e-01
   5.7262000e-01
   5.2954000e-01
   4.6512000e-01
   5.3992000e-01
   4.6904000e-01
   4.7477000e-01
   4.6275000e-01
   5.2831000e-01
   4.7526000e-01
   4.9935000e-01
   5.6069000e-01
   4.4958000e-01
   5.0914000e-01
   4.5978000e-01
   4.9107000e-01
   5.0366000e-01
   4.7906000e-01
   4.8747000e-01
   5.1121000e-01
   5.6790000e-01
   4.8579000e-01
   4.7458000e-01
   5.4275000e-01
   5.6568000e-01
   5.0413000e-01
   4.8721000e-01
   5.4644000e-01
   5.0736000e-01
   4.3209000e-01
   5.5229000e-01
   4.6922000e-01
   4.2618000e-01
   4.7780000e-01
   4.2797000e-01
   4.1874000e-01
   5.0390000e-01
   5.2643000e-01
   4.6866000e-01
   4.6715000e-01
   4.2280000e-01
   4.2403000e-01
   5.2185000e-01
   4.9444000e-01
   4.6919000e-01
   5.2158000e-01
   5.0909000e-01
   4.2814000e-01
   4.2588000e-01
   5.0979000e-01
   4.9623000e-01
   5.4010000e-01
   5.3165000e-01
   5.0319000e-01
   5.0570000e-01
   4.4794000e-01
   4.4383000e-01
   5.3423000e-01
   4.8282000e-01
   4.8834000e-01
   4.7438000e-01
   5.4140000e-01
   4.7351000e-01
   4.4917000e-01
   5.4142000e-01
   5.1345000e-01
   4.6379000e-01
   5.2926000e-01
   4.9621000e-01
   4.3840000e-01
   5.2272000e-01
   5.4120000e-01
   4.7319000e-01
   4.5643000e-01
   5.0455000e-01
   5.2953000e-01
   5.1942000e-01
   5.0588000e-01
   4.6595000e-01
   4.5669000e-01
   4.1967000e-01
   4.7742000e-01
   6.0466000e-01
   4.9351000e-01
   4.9064000e-01
   4.4996000e-01
   5.1075000e-01
   5.2740000e-01
   4.9598000e-01
   4.7473000e-01
   5.7715000e-01
   5.1265000e-01
   5.5242000e-01
   4.6240000e-01
   4.6103000e-01
   5.0658000e-01
   5.7642000e-01
   4.4782000e-01
   5.4119000e-01
   5.1379000e-01
   5.5859000e-01
   5.1938000e-01
   4.8573000e-01
   5.3244000e-01
   4.6995000e-01
   4.7407000e-01
   4.8740000e-01
   4.9406000e-01
   4.9554000e-01
   5.2892000e-01
   4.9069000e-01
   4.9939000e-01
   4.9134000e-01
   5.2935000e-01
   5.4315000e-01
   5.1056000e-01
   5.0943000e-01
   5.2618000e-01
   5.2196000e-01
   5.4249000e-01
   4.7601000e-01
   4.7470000e-01
   4.4489000e-01
   4.4505000e-01
   4.6375000e-01
   5.0938000e-01
   5.1247000e-01
   4.8256000e-01
   4.9739000e-01
   4.7886000e-01
   4.8683000e-01
   5.0258000e-01
   5.3469000e-01
   5.3374000e-01
   5.0836000e-01
   5.2118000e-01
   5.2656000e-01
   5.2012000e-01
   5.0503000e-01
   5.4244000e-01
   4.8216000e-01
   4.6789000e-01
   4.7571000e-01
   5.4071000e-01
   4.7068000e-01
   4.7759000e-01
   5.0703000e-01
   5.1616000e-01
   4.7763000e-01
   5.0631000e-01
   4.9072000e-01
   5.1360000e-01
   5.1450000e-01
   4.3667000e-01
   4.8076000e-01
   5.4853000e-01
   5.2704000e-01
   4.8481000e-01
   5.2867000e-01
   5.3593000e-01
   5.3846000e-01
   5.5270000e-01
   4.7963000e-01
   4.9636000e-01
   4.9921000e-01
   5.8982000e-01
   4.6314000e-01
   4.8332000e-01
   4.7825000e-01
   5.4459000e-01
   4.8785000e-01
   5.3202000e-01
   4.9569000e-01
   5.1398000e-01
   5.2637000e-01
   4.9459000e-01
   5.2644000e-01
   5.3143000e-01
   5.1936000e-01
   5.1317000e-01
   5.1385000e-01
   4.0370000e-01
   5.3699000e-01
   5.0270000e-01
   5.3302000e-01
   4.6021000e-01
   5.0721000e-01
   4.6949000e-01
   5.1349000e-01
   4.2888000e-01
   5.2762000e-01
   4.2998000e-01
   4.7229000e-01
   5.1964000e-01
   5.2779000e-01
   5.4579000e-01
   4.7272000e-01
   4.9572000e-01
   5.1881000e-01
   4.3500000e-01
   4.9903000e-01
   5.1637000e-01
   5.0223000e-01
   5.4547000e-01
   5.5056000e-01
   4.3783000e-01
   4.5885000e-01
   5.9399000e-01
   4.5696000e-01
   5.3143000e-01
   5.0985000e-01
   4.5950000e-01
   5.1598000e-01
   5.1400000e-01
   4.8961000e-01
   4.6467000e-01
   4.4809000e-01
   5.2685000e-01
   5.5480000e-01
   5.6319000e-01
   5.0437000e-01
   5.0833000e-01
   4.6037000e-01
   4.7619000e-01
   4.9345000e-01
   5.0175000e-01
   4.6713000e-01
   4.7894000e-01
   5.0644000e-01
   4.8291000e-01
   4.9296000e-01
   4.9781000e-01
   4.8943000e-01
   5.1529000e-01
   4.9580000e-01
   4.8806000e-01
   5.4023000e-01
   4.8065000e-01
   5.0297000e-01
   5.4248000e-01
   4.8709000e-01
   5.3169000e-01
   5.3433000e-01
   5.0388000e-01
   4.6654000e-01
   5.0226000e-01
   4.7777000e-01
   5.2317000e-01
   5.0282000e-01
   5.4618000e-01
   4.8519000e-01
   5.0952000e-01
   4.6301000e-01
   4.3205000e-01
   4.9079000e-01
   4.7017000e-01
   5.3615000e-01
   5.0449000e-01
   5.1982000e-01
   4.8182000e-01
   5.0171000e-01
   4.6977000e-01
   6.0515000e-01
   4.5855000e-01
   4.9163000e-01
   5.4716000e-01
   4.9272000e-01
   5.2532000e-01
   5.1387000e-01
   5.1192000e-01
   5.1362000e-01
   4.9343000e-01
   5.0488000e-01
   4.5102000e-01
   4.6814000e-01
   4.5970000e-01
   4.2703000e-01
   4.7129000e-01
   4.6256000e-01
   4.8242000e-01
   4.2741000e-01
   4.8007000e-01
   4.8487000e-01
   4.6712000e-01
   5.7346000e-01
   4.6610000e-01
   5.2184000e-01
   4.4228000e-01
   5.1782000e-01
   4.9428000e-01
   4.8798000e-01
   5.2564000e-01
   5.1403000e-01
   4.6925000e-01
   5.3713000e-01
   4.5785000e-01
   5.5993000e-01
   4.7180000e-01
   4.7968000e-01
   5.5797000e-01
   5.3817000e-01
   4.8615000e-01
   4.5123000e-01
   4.7829000e-01
   4.4214000e-01
   4.8530000e-01
   4.8451000e-01
   4.8945000e-01
   4.8868000e-01
   5.1913000e-01
   4.7664000e-01
   4.7864000e-01
   5.5131000e-01
   4.8356000e-01
   5.2024000e-01
   4.7690000e-01
   4.9099000e-01
   6.0972000e-01
   4.9073000e-01
   4.8856000e-01
   5.0577000e-01
   5.6096000e-01
   5.1182000e-01
   5.0801000e-01
   5.1570000e-01
   6.2559000e-01
   5.0354000e-01
   4.8425000e-01
   4.3782000e-01
   4.9095000e-01
   5.0038000e-01
   4.6771000e-01
   4.7291000e-01
   4.5860000e-01
   5.1229000e-01
   4.8931000e-01
   4.6928000e-01
   5.7248000e-01
   5.3026000e-01
   5.1489000e-01
   4.8976000e-01
   5.1453000e-01
   5.5863000e-01
   4.5213000e-01
   5.2066000e-01
   4.9970000e-01
   4.7702000e-01
   4.2866000e-01
   5.1702000e-01
   4.4838000e-01
   5.2607000e-01
   4.9231000e-01
   4.8012000e-01
   4.6357000e-01
   5.0108000e-01
   4.5603000e-01
   4.9903000e-01
   4.7319000e-01
   4.7780000e-01
   4.5924000e-01
   5.3323000e-01
   4.9970000e-01
   5.0005000e-01
   5.3372000e-01
   4.6945000e-01
   4.6583000e-01
   4.7728000e-01
   5.5265000e-01
   4.6328000e-01
   5.3530000e-01
   4.7582000e-01
   4.5973000e-01
   5.6551000e-01
   4.9819000e-01
   5.5558000e-01
   5.3326000e-01
   5.2663000e-01
   5.0813000e-01
   4.8210000e-01
   5.5093000e-01
   4.7593000e-01
   4.7488000e-01
   5.2885000e-01
   5.1542000e-01
   4.6803000e-01
   5.2319000e-01
   4.9404000e-01
   4.5741000e-01
   4.6554000e-01
   3.8779000e-01
   4.5661000e-01
   5.1934000e-01
   5.2525000e-01
   5.0976000e-01
   4.6287000e-01
   5.3628000e-01
   5.3106000e-01
   4.7945000e-01
   5.0078000e-01
   5.4302000e-01
   4.2002000e-01
   5.5588000e-01
   4.0323000e-01
   4.9309000e-01
   5.8098000e-01
   5.1059000e-01
   4.6292000e-01
   5.4267000e-01
   5.8750000e-01
   4.4983000e-01
   5.1270000e-01
   4.6601000e-01
   4.7653000e-01
   4.7504000e-01
   4.7498000e-01
   5.3181000e-01
   5.1519000e-01
   4.6314000e-01
   4.0764000e-01
   3.7009000e-01
   5.0769000e-01
   4.6609000e-01
   5.3701000e-01
   4.7799000e-01
   5.0029000e-01
   4.7721000e-01
   4.7671000e-01
   5.1572000e-01
   4.8799000e-01
   4.3771000e-01
   5.1532000e-01
   5.3660000e-01
   5.1316000e-01
   5.3618000e-01
   5.2097000e-01
   4.5207000e-01
   5.5889000e-01
   4.9476000e-01
   5.1705000e-01
   5.0711000e-01
   4.6300000e-01
   4.4097000e-01
   5.2298000e-01
   5.5426000e-01
   5.1951000e-01
   4.6281000e-01
   5.9473000e-01
   5.1171000e-01
   5.0684000e-01
   4.2266000e-01
   5.7619000e-01
   4.7674000e-01
   5.1900000e-01
   4.6915000e-01
   5.0473000e-01
   4.7008000e-01
   4.9277000e-01
   4.9998000e-01
   5.0818000e-01
   5.2324000e-01
   4.5583000e-01
   5.0546000e-01
   5.2976000e-01
   5.6010000e-01
   5.8844000e-01
   4.9442000e-01
   4.9418000e-01
   4.1279000e-01
   4.7307000e-01
   4.7154000e-01
   5.0200000e-01
   5.0254000e-01
   5.3641000e-01
   4.8272000e-01
   4.4638000e-01
   5.1618000e-01
   5.0128000e-01
   5.1748000e-01
   5.6488000e-01
   5.3379000e-01
   5.4611000e-01
   5.2220000e-01
   5.5378000e-01
   5.2886000e-01
   5.3309000e-01
   4.7612000e-01
   4.8315000e-01
   4.9144000e-01
   4.8452000e-01
   5.6430000e-01
   4.8538000e-01
   4.7187000e-01
   5.7928000e-01
   5.4947000e-01
   4.9410000e-01
   5.1042000e-01
   4.9228000e-01
   4.8088000e-01
   5.0759000e-01
   5.0461000e-01
   4.4439000e-01
   4.9217000e-01
   5.0709000e-01
   5.0976000e-01
   5.1335000e-01
   4.2984000e-01
   4.9906000e-01
   5.1489000e-01
   4.9416000e-01
   5.4253000e-01
   4.8918000e-01
   5.2706000e-01
   4.5449000e-01
   4.8592000e-01
   5.0249000e-01
   4.7952000e-01
   5.0264000e-01
   5.7197000e-01
   4.3363000e-01
   4.6278000e-01
   5.0720000e-01
   5.0195000e-01
   5.0974000e-01
   4.9813000e-01
   4.7976000e-01
   5.0928000e-01
   5.1641000e-01
   4.7387000e-01
   5.0323000e-01
   5.2710000e-01
   4.7366000e-01
   4.8645000e-01
   5.1103000e-01
   5.9245000e-01
   4.8337000e-01
   5.2678000e-01
   5.1340000e-01
   5.5577000e-01
   4.6373000e-01
   5.1025000e-01
   4.7304000e-01
   4.7681000e-01
   5.1521000e-01
   4.6871000e-01
   5.0306000e-01
   4.8277000e-01
   4.9276000e-01
   4.7880000e-01
   4.7452000e-01
   4.9944000e-01
   4.7839000e-01
   5.1655000e-01
   4.6467000e-01
   5.0109000e-01
   5.4487000e-01
   5.5008000e-01
   4.4190000e-01
   5.6409000e-01
   5.0756000e-01
   4.6587000e-01
   5.0336000e-01
   4.1839000e-01
   4.8431000e-01
   4.8274000e-01
   4.8559000e-01
   5.0187000e-01
   5.5547000e-01
   5.3449000e-01
   5.2607000e-01
   4.6939000e-01
   5.1525000e-01
   5.4179000e-01
   4.3532000e-01
   4.8791000e-01
   5.5943000e-01
   4.7026000e-01
   4.9411000e-01
   5.1721000e-01
   4.9501000e-01
   5.3009000e-01
   4.9976000e-01
   5.0557000e-01
   4.9505000e-01
   4.7173000e-01
   5.0460000e-01
   5.5063000e-01
   4.7351000e-01
   4.8076000e-01
   5.0286000e-01
   4.9158000e-01
   5.0672000e-01
   5.1938000e-01
   5.0923000e-01
   5.6185000e-01
   5.0271000e-01
   4.5574000e-01
   5.0037000e-01
   4.9647000e-01
   4.5551000e-01
   4.2426000e-01
   4.9561000e-01
   5.0531000e-01
   5.3668000e-01
   5.1299000e-01
   4.4326000e-01
   5.5302000e-01
   5.1433000e-01
   4.5526000e-01
   5.2531000e-01
   5.1009000e-01
   4.6089000e-01
   5.2185000e-01
   5.6062000e-01
   5.3420000e-01
   4.4367000e-01
   4.6638000e-01
   4.8098000e-01
   4.5312000e-01
   5.0194000e-01
   4.6538000e-01
   5.3157000e-01
   4.9743000e-01
   4.6329000e-01
   5.3688000e-01
   5.4902000e-01
   4.7264000e-01
   4.9332000e-01
   4.9681000e-01
   4.6891000e-01
   5.0901000e-01
   5.4887000e-01
   4.9245000e-01
   4.7811000e-01
   5.0716000e-01
   5.0670000e-01
   5.0398000e-01
   4.7495000e-01
   5.1175000e-01
   5.2850000e-01
   4.9712000e-01
   4.5911000e-01
   4.7855000e-01
   5.1811000e-01
   4.8056000e-01
   4.7337000e-01
   5.4848000e-01
   4.9530000e-01
   4.7514000e-01
   4.9186000e-01
   4.9678000e-01
   4.6804000e-01
   5.3080000e-01
   5.6562000e-01
   4.7632000e-01
   4.8237000e-01
   5.3939000e-01
   5.1872000e-01
   4.6906000e-01
   5.2781000e-01
   4.3738000e-01
   4.4169000e-01
   4.6501000e-01
   5.0929000e-01
   4.7038000e-01
   4.9288000e-01
   6.2461000e-01
   5.0219000e-01
   5.6517000e-01
   4.5438000e-01
   3.8630000e-01
   5.8854000e-01
   5.0257000e-01
   5.3405000e-01
   5.2083000e-01
   4.6629000e-01
   5.1426000e-01
   4.4841000e-01
   5.1855000e-01
   4.9629000e-01
   4.7958000e-01
   5.7495000e-01
   4.8313000e-01
   4.8942000e-01
   4.0496000e-01
   5.4580000e-01
   4.6889000e-01
   5.2434000e-01
   5.3230000e-01
   5.1350000e-01
   4.5385000e-01
   5.5937000e-01
   4.5719000e-01
   4.4600000e-01
   5.1982000e-01
   5.1948000e-01
   5.2954000e-01
   5.2291000e-01
   4.5812000e-01
   5.5073000e-01
   5.3221000e-01
   5.3871000e-01
   4.3597000e-01
   5.1805000e-01
   5.5168000e-01
   5.3954000e-01
   4.8309000e-01
   5.3481000e-01
   4.9250000e-01
   5.1671000e-01
   5.3432000e-01
   4.6626000e-01
   5.3877000e-01
   5.4512000e-01
   5.5008000e-01
   5.3771000e-01
   5.3745000e-01
   5.6402000e-01
   5.2833000e-01
   4.6593000e-01
   5.7203000e-01
   4.6220000e-01
   5.2985000e-01
   4.8232000e-01
   4.6949000e-01
   4.6974000e-01
   5.3181000e-01
   4.6698000e-01
   4.0904000e-01
   4.7071000e-01
   4.9333000e-01
   4.2260000e-01
   5.1042000e-01
   5.7320000e-01
   5.6536000e-01
   4.7826000e-01
   4.2300000e-01
   4.4429000e-01
   4.9521000e-01
   5.1778000e-01
   5.2185000e-01
   5.0156000e-01
   4.9501000e-01
   5.6805000e-01
   5.7918000e-01
   4.7427000e-01
   5.2836000e-01
   5.6487000e-01
   5.1932000e-01
   5.1542000e-01
   5.4038000e-01
   4.6236000e-01
   5.6970000e-01
   5.1699000e-01
   5.1511000e-01
   4.7300000e-01
   4.5756000e-01
   5.0489000e-01
   4.6340000e-01
   4.7861000e-01
   5.0269000e-01
   4.7790000e-01
   4.7107000e-01
   4.4741000e-01
   5.1788000e-01
   4.7413000e-01
   5.3536000e-01
   5.5885000e-01
   4.9622000e-01
   5.6146000e-01
   5.3897000e-01
   5.2058000e-01
   5.0958000e-01
   4.8350000e-01
   4.4877000e-01
   5.3581000e-01
   4.5016000e-01
   4.6777000e-01
   4.5162000e-01
   4.5098000e-01
   4.2543000e-01
   5.1877000e-01
   4.7062000e-01
   4.7249000e-01
   4.7137000e-01
   4.5144000e-01
   4.7968000e-01
   4.3437000e-01
   4.9544000e-01
   4.8563000e-01
   5.2063000e-01
   5.7640000e-01
   4.9598000e-01
   5.2580000e-01
   5.2861000e-01
   5.1445000e-01
   4.9644000e-01
   4.2624000e-01
   5.0221000e-01
   5.2155000e-01
   4.6494000e-01
   5.3638000e-01
   4.4276000e-01
   4.9748000e-01
   5.1094000e-01
   5.4130000e-01
   4.8290000e-01
   5.1740000e-01
   4.6465000e-01
   5.0509000e-01
   4.9971000e-01
   5.1487000e-01
   4.9942000e-01
   5.9338000e-01
   4.6736000e-01
   4.6226000e-01
   5.6963000e-01
   4.8477000e-01
   5.1841000e-01
   4.9550000e-01
   4.5444000e-01
   5.0573000e-01
   5.2053000e-01
   5.0711000e-01
   5.5418000e-01
   5.5181000e-01
   5.6611000e-01
   5.1620000e-01
   4.9658000e-01
   4.7685000e-01
   4.6474000e-01
   4.5080000e-01
   4.7564000e-01
   5.0590000e-01
   5.3889000e-01
   4.8678000e-01
   5.1753000e-01
   5.4955000e-01
   4.9484000e-01
   5.0461000e-01
   5.3047000e-01
   4.9060000e-01
   4.6606000e-01
   4.1362000e-01
   4.5608000e-01
   5.6207000e-01
   5.3402000e-01
   4.6225000e-01
   4.6611000e-01
   5.4351000e-01
   4.5094000e-01
   5.3617000e-01
   4.6040000e-01
   4.7301000e-01
   5.2550000e-01
   5.0636000e-01
   5.3535000e-01
   4.6643000e-01
   5.4653000e-01
   4.0486000e-01
   4.8042000e-01
   5.5026000e-01
   4.7547000e-01
   5.0817000e-01
   5.0471000e-01
   5.3619000e-01
   4.8314000e-01
   5.1773000e-01
   4.9271000e-01
   6.0013000e-01
   4.8619000e-01
   5.0916000e-01
   4.7039000e-01
   5.1769000e-01
   4.7668000e-01
   4.4806000e-01
   5.2395000e-01
   4.7435000e-01
   4.7739000e-01
   4.7371000e-01
   4.9440000e-01
   5.0412000e-01
   5.1532000e-01
   5.0820000e-01
   4.0452000e-01
   4.8185000e-01
   5.3498000e-01
   4.7966000e-01
   5.3269000e-01
   5.5187000e-01
   4.8656000e-01
   4.4914000e-01
   5.4100000e-01
   5.2331000e-01
   5.0870000e-01
   4.3925000e-01
   5.1693000e-01
   5.0241000e-01
   5.6494000e-01
   4.2162000e-01
   5.0088000e-01
   5.3966000e-01
   4.6257000e-01
   4.6575000e-01
   3.9800000e-01
   4.5624000e-01
   4.8505000e-01
   4.6101000e-01
   5.5004000e-01
   4.5419000e-01
   5.6606000e-01
   4.6970000e-01
   5.0116000e-01
   4.7677000e-01
   4.6715000e-01
   5.0742000e-01
   5.0000000e-01
   3.9199000e-01
   4.6814000e-01
   4.4599000e-01
   4.7825000e-01
   5.8395000e-01
   4.5653000e-01
   5.1548000e-01
   5.3159000e-01
   5.0704000e-01
   4.7226000e-01
   5.1242000e-01
   5.1606000e-01
   4.7935000e-01
   4.8132000e-01
   4.9851000e-01
   4.7327000e-01
   4.7593000e-01
   4.7943000e-01
   5.3872000e-01
   5.0501000e-01
   5.0465000e-01
   5.4117000e-01
   5.7731000e-01
   5.3045000e-01
   5.7482000e-01
   4.9007000e-01
   4.7575000e-01
   4.7320000e-01
   5.7407000e-01
   5.2276000e-01
   5.4691000e-01
   5.6145000e-01
   5.4558000e-01
   5.3462000e-01
   4.8583000e-01
   4.6274000e-01
   5.0813000e-01
   5.6771000e-01
   5.5264000e-01
   5.4167000e-01
   4.9291000e-01
   4.6303000e-01
   4.9839000e-01
   4.7029000e-01
   5.2079000e-01
   5.7117000e-01
   4.2040000e-01
   4.0693000e-01
   4.4825000e-01
   5.1448000e-01
   5.3920000e-01
   4.7440000e-01
   4.5090000e-01
   5.1036000e-01
   4.9433000e-01
   4.7132000e-01
   5.9998000e-01
   4.8839000e-01
   4.9216000e-01
   4.9677000e-01
   5.2900000e-01
   4.6637000e-01
   5.5328000e-01
   5.0940000e-01
   4.9984000e-01
   4.8411000e-01
   4.8805000e-01
   5.3941000e-01
   4.9533000e-01
   5.0591000e-01
   5.2235000e-01
   4.9577000e-01
   4.4629000e-01
   4.7608000e-01
   5.1564000e-01
   5.1413000e-01
   4.6852000e-01
   5.1788000e-01
   5.0483000e-01
   4.4626000e-01
   4.9678000e-01
   5.0189000e-01
   5.0003000e-01
   4.9430000e-01
   5.1405000e-01
   5.0855000e-01
   4.6632000e-01
   4.9755000e-01
   4.7998000e-01
   5.0215000e-01
   4.6218000e-01
   5.1175000e-01
   4.4328000e-01
   4.8445000e-01
   4.7881000e-01
   5.5018000e-01
   5.7007000e-01
   5.5176000e-01
   4.8817000e-01
   4.7108000e-01
   5.0910000e-01
   5.5939000e-01
   5.1334000e-01
   5.0850000e-01
   5.1163000e-01
   4.9498000e-01
   4.4642000e-01
   5.2377000e-01
   5.1753000e-01
   5.1991000e-01
   5.3021000e-01
   4.6237000e-01
   4.7799000e-01
   4.6223000e-01
   5.7925000e-01
   4.4667000e-01
   4.9284000e-01
   5.1733000e-01
   4.9897000e-01
   4.9117000e-01
   4.5416000e-01
   4.8908000e-01
   5.1852000e-01
   4.8981000e-01
   5.1513000e-01
   4.8096000e-01
   5.1287000e-01
   4.7183000e-01
   4.7117000e-01
   5.3820000e-01
   4.4025000e-01
   5.0751000e-01
   5.1428000e-01
   4.9486000e-01
   4.6284000e-01
   5.2966000e-01
   5.5538000e-01
   5.0756000e-01
   4.6680000e-01
   5.5785000e-01
   5.1811000e-01
   4.3463000e-01
   5.8850000e-01
   4.9116000e-01
   5.2867000e-01
   5.6743000e-01
   5.3751000e-01
   5.5349000e-01
   4.8548000e-01
   5.1080000e-01
   4.9598000e-01
   5.5025000e-01
   5.4263000e-01
   4.5154000e-01
   4.6766000e-01
   4.6223000e-01
   5.8637000e-01
   4.8080000e-01
   5.2653000e-01
   5.5884000e-01
   4.8675000e-01
   5.5778000e-01
   4.4365000e-01
   4.8070000e-01
   5.1694000e-01
   5.0005000e-01
   4.5354000e-01
   5.4895000e-01
   5.0344000e-01
   4.3018000e-01
   4.7791000e-01
   4.4790000e-01
   5.0830000e-01
   4.6822000e-01
   4.7241000e-01
   5.1132000e-01
   4.7323000e-01
   4.9058000e-01
   5.0625000e-01
   4.4467000e-01
   4.8122000e-01
   4.3595000e-01
   4.9007000e-01
   5.0515000e-01
   4.7062000e-01
   4.9816000e-01
   4.8082000e-01
   4.5363000e-01
   5.5805000e-01
   4.8377000e-01
   5.2222000e-01
   4.5645000e-01
   5.0249000e-01
   4.7312000e-01
   4.7526000e-01
   4.9088000e-01
   4.9662000e-01
   5.3119000e-01
   5.1363000e-01
   5.0005000e-01
   5.0216000e-01
   4.5174000e-01
   4.9563000e-01
   4.8522000e-01
   4.9808000e-01
   4.8183000e-01
   5.3087000e-01
   5.2727000e-01
   5.1038000e-01
   4.7074000e-01
   5.4313000e-01
   5.1580000e-01
   5.3502000e-01
   5.2772000e-01
   5.2553000e-01
   5.1314000e-01
   5.3062000e-01
   4.4642000e-01
   5.1781000e-01
   4.6861000e-01
   4.8013000e-01
   4.6742000e-01
   4.3945000e-01
   5.1385000e-01
   4.9279000e-01
   5.1838000e-01
   4.7178000e-01
   4.5318000e-01
   5.0190000e-01
   5.0121000e-01
   5.1288000e-01
   5.0903000e-01
   5.2300000e-01
   5.3835000e-01
   4.5072000e-01
   5.8398000e-01
   5.2559000e-01
   5.3101000e-01
   4.9156000e-01
   4.8214000e-01
   5.4464000e-01
   5.1520000e-01
   5.2420000e-01
   4.3517000e-01
   5.1409000e-01
   4.9255000e-01
   5.3151000e-01
   5.5497000e-01
   4.6865000e-01
   4.8174000e-01
   5.5630000e-01
   4.8393000e-01
   4.9093000e-01
   5.3316000e-01
   4.5620000e-01
   5.5217000e-01
   5.2071000e-01
   4.9066000e-01
   4.9035000e-01
   5.0581000e-01
   5.6016000e-01
   5.3083000e-01
   5.3468000e-01
   4.7923000e-01
   4.4443000e-01
   4.3945000e-01
   5.0040000e-01
   4.3370000e-01
   4.3810000e-01
   5.1152000e-01
   4.8492000e-01
   4.7920000e-01
   5.1365000e-01
   5.7477000e-01
   5.0347000e-01
   4.5921000e-01
   4.7038000e-01
   5.4994000e-01
   4.8619000e-01
   5.6989000e-01
   5.3174000e-01
   5.4029000e-01
   5.3172000e-01
   4.9997000e-01
   4.8592000e-01
   4.7191000e-01
   4.3342000e-01
   4.5335000e-01
   5.7380000e-01
   5.0554000e-01
   4.8754000e-01
   4.8695000e-01
   4.7548000e-01
   5.0977000e-01
   5.1093000e-01
   5.5085000e-01
   6.0223000e-01
   4.7808000e-01
   4.5899000e-01
   4.7427000e-01
   5.3532000e-01
   5.2193000e-01
   4.9747000e-01
   5.0074000e-01
   5.8410000e-01
   4.8973000e-01
   5.0907000e-01
   5.2652000e-01
   5.2184000e-01
   5.2633000e-01
   5.1878000e-01
   5.8734000e-01
   5.0894000e-01
   4.9916000e-01
   5.6797000e-01
   4.6320000e-01
   5.1310000e-01
   4.8793000e-01
   5.4787000e-01
   4.8513000e-01
   4.9238000e-01
   4.5626000e-01
   4.7593000e-01
   4.6514000e-01
   5.1551000e-01
   5.2120000e-01
   4.6618000e-01
   5.7062000e-01
   4.8832000e-01
   4.5486000e-01
   4.6691000e-01
   5.7891000e-01
   5.7947000e-01
   4.9837000e-01
   5.0281000e-01
   4.9436000e-01
   5.0149000e-01
   4.9880000e-01
   5.3945000e-01
   5.1335000e-01
   5.3417000e-01
   5.0707000e-01
   4.1838000e-01
   5.4131000e-01
   4.5205000e-01
   5.1670000e-01
   5.4930000e-01
   5.0223000e-01
   5.4279000e-01
   5.1659000e-01
   4.4873000e-01
   5.0162000e-01
   5.1662000e-01
   4.7901000e-01
   5.3266000e-01
   4.8052000e-01
   5.3482000e-01
   4.7393000e-01
   5.0904000e-01
   5.6843000e-01
   4.4968000e-01
   4.8274000e-01
   4.6901000e-01
   5.4171000e-01
   5.5446000e-01
   5.0562000e-01
   4.8591000e-01
   4.4026000e-01
   5.0561000e-01
   5.4211000e-01
   4.9948000e-01
   4.5909000e-01
   4.7583000e-01
   5.9158000e-01
   4.5590000e-01
   5.3489000e-01
   4.6652000e-01
   5.0054000e-01
   4.2117000e-01
   5.0358000e-01
   5.4408000e-01
   5.0483000e-01
   4.5592000e-01
   4.9989000e-01
   4.5659000e-01
   4.6371000e-01
   5.6810000e-01
   4.5024000e-01
   4.8941000e-01
   4.9626000e-01
   5.7818000e-01
   5.0555000e-01
   5.1453000e-01
   5.0817000e-01
   5.0124000e-01
   4.9413000e-01
   4.8639000e-01
   4.8285000e-01
   5.3710000e-01
   5.0272000e-01
   5.0186000e-01
   5.1508000e-01
   4.6514000e-01
   5.4771000e-01
   4.8416000e-01
   4.4557000e-01
   5.0674000e-01
   4.7968000e-01
   5.1776000e-01
   4.9504000e-01
   6.0805000e-01
   5.2445000e-01
   5.0383000e-01
   4.6516000e-01
   4.6484000e-01
   4.5401000e-01
   4.2962000e-01
   5.3878000e-01
   4.8976000e-01
   5.5396000e-01
   5.0100000e-01
   4.5984000e-01
   5.3912000e-01
   4.8774000e-01
   4.9555000e-01
   5.0034000e-01
   5.1149000e-01
   4.8343000e-01
   4.7530000e-01
   5.4123000e-01
   4.5483000e-01
   4.8011000e-01
   4.6308000e-01
   5.0273000e-01
   5.0569000e-01
   4.9254000e-01
   4.9439000e-01
   4.4873000e-01
   5.4314000e-01
   5.1481000e-01
   4.7871000e-01
   5.0016000e-01
   4.4237000e-01
   5.1092000e-01
   4.8524000e-01
   4.9582000e-01
   5.5092000e-01
   4.7849000e-01
   4.2991000e-01
   4.8084000e-01
   5.1633000e-01
   4.7863000e-01
   5.2076000e-01
   4.3427000e-01
   4.9214000e-01
   5.9027000e-01
   4.4553000e-01
   4.3288000e-01
   5.5336000e-01
   5.3730000e-01
   5.4164000e-01
   5.3945000e-01
   5.1365000e-01
   4.9556000e-01
   5.1060000e-01
   5.1695000e-01
   5.3909000e-01
   4.8443000e-01
   4.6234000e-01
   4.9993000e-01
   4.8117000e-01
   5.2451000e-01
   5.1988000e-01
   4.6852000e-01
   4.5772000e-01
   4.4774000e-01
   5.5334000e-01
   4.5451000e-01
   5.7556000e-01
   4.7755000e-01
   5.3480000e-01
   5.0921000e-01
   4.9616000e-01
   5.6287000e-01
   5.0942000e-01
   4.7509000e-01
   5.3028000e-01
   5.1259000e-01
   5.1222000e-01
   4.8377000e-01
   5.1846000e-01
   4.3966000e-01
   5.1374000e-01
   5.1120000e-01
   4.9695000e-01
   5.8083000e-01
   4.8660000e-01
   5.0183000e-01
   4.3577000e-01
   5.3447000e-01
   4.9174000e-01
   5.0789000e-01
   5.6801000e-01
   4.5187000e-01
   5.0167000e-01
   5.2978000e-01
   5.2756000e-01
   5.2082000e-01
   4.6742000e-01
   4.8580000e-01
   5.5874000e-01
   4.8044000e-01
   4.9524000e-01
   4.7718000e-01
   5.1689000e-01
   4.7194000e-01
   4.9013000e-01
   5.0661000e-01
   5.0840000e-01
   4.9244000e-01
   4.9840000e-01
   5.0128000e-01
   4.6528000e-01
   5.0338000e-01
   5.0649000e-01
   5.3109000e-01
   5.0598000e-01
   5.2849000e-01
   5.0259000e-01
   5.1382000e-01
   4.1781000e-01
   5.4159000e-01
   4.5892000e-01
   4.2083000e-01
   5.0291000e-01
   5.3391000e-01
   5.7494000e-01
   5.0769000e-01
   5.8952000e-01
   5.4554000e-01
   4.8071000e-01
   4.6438000e-01
   4.6575000e-01
   4.8383000e-01
   4.9723000e-01
   5.6500000e-01
   5.9503000e-01
   5.0044000e-01
   5.5077000e-01
   4.8141000e-01
   4.7569000e-01
   4.4869000e-01
   4.8790000e-01
   4.7661000e-01
   5.2393000e-01
   4.8086000e-01
   4.9395000e-01
   5.7231000e-01
   5.1046000e-01
   5.1796000e-01
   4.5325000e-01
   5.4875000e-01
   5.7113000e-01
   5.3232000e-01
   5.2317000e-01
   4.1196000e-01
   5.5183000e-01
   4.6482000e-01
   5.3611000e-01
   5.6233000e-01
   5.3168000e-01
   5.4687000e-01
   5.0268000e-01
   5.5266000e-01
   4.6180000e-01
   5.0104000e-01
   5.1979000e-01
   4.9086000e-01
   4.7961000e-01
   4.8808000e-01
   4.6137000e-01
   4.9591000e-01
   4.5550000e-01
   4.6320000e-01
   4.7614000e-01
   4.6871000e-01
   4.7785000e-01
   4.6987000e-01
   5.1753000e-01
   5.3453000e-01
   4.4462000e-01
   5.4934000e-01
   5.6119000e-01
   5.1809000e-01
   5.4306000e-01
   4.7669000e-01
   4.7353000e-01
   4.9370000e-01
   5.2386000e-01
   5.1155000e-01
   4.8188000e-01
   5.1433000e-01
   5.1206000e-01
   5.3497000e-01
   4.6800000e-01
   4.3369000e-01
   4.6930000e-01
   4.9468000e-01
   4.4882000e-01
   5.0561000e-01
   4.8174000e-01
   5.6138000e-01
   5.3025000e-01
   5.1834000e-01
   5.0233000e-01
   4.3774000e-01
   4.7818000e-01
   5.8269000e-01
   4.8883000e-01
   4.9170000e-01
   5.2410000e-01
   4.8730000e-01
   5.1304000e-01
   5.1529000e-01
   4.3412000e-01
   5.4169000e-01
   4.5984000e-01
   4.4953000e-01
   4.5271000e-01
   5.4524000e-01
   4.5723000e-01
   4.2602000e-01
   5.4534000e-01
   5.6975000e-01
   4.8645000e-01
   5.3414000e-01
   5.1376000e-01
   5.0838000e-01
   4.6567000e-01
   5.3600000e-01
   5.5266000e-01
   5.5862000e-01
   4.9713000e-01
   4.7051000e-01
   4.4573000e-01
   4.8978000e-01
   4.8666000e-01
   5.0863000e-01
   5.4137000e-01
   5.2641000e-01
   5.1922000e-01
   5.3299000e-01
   5.2662000e-01
   5.3067000e-01
   4.7183000e-01
   4.4027000e-01
   3.9402000e-01
   5.4714000e-01
   5.0992000e-01
   5.3711000e-01
   5.2131000e-01
   4.6475000e-01
   4.8390000e-01
   4.8554000e-01
   5.0918000e-01
   5.0398000e-01
   4.8579000e-01
   5.3936000e-01
   4.8211000e-01
   5.9488000e-01
   5.5653000e-01
   4.5186000e-01
   4.8757000e-01
   5.0724000e-01
   5.2954000e-01
   4.7711000e-01
   4.5452000e-01
   6.3386000e-01
   4.9996000e-01
   4.4875000e-01
   4.7817000e-01
   5.2290000e-01
   4.8595000e-01
   5.1371000e-01
   4.9507000e-01
   4.8742000e-01
   4.9337000e-01
   4.4297000e-01
   4.2381000e-01
   4.4941000e-01
   5.2326000e-01
   4.4334000e-01
   5.4179000e-01
   5.0231000e-01
   5.1305000e-01
   4.9945000e-01
   4.9072000e-01
   4.5251000e-01
   4.8518000e-01
   4.9680000e-01
   4.5448000e-01
   5.6923000e-01
   5.0779000e-01
   4.5614000e-01
   4.9274000e-01
   4.3370000e-01
   5.3159000e-01
   4.6219000e-01
   4.4813000e-01
   5.1389000e-01
   5.1621000e-01
   5.3889000e-01
   5.0305000e-01
   4.9261000e-01
   4.4858000e-01
   5.3558000e-01
   5.0026000e-01
   4.8658000e-01
   4.6181000e-01
   5.4051000e-01
   4.6526000e-01
   5.4226000e-01
   4.9814000e-01
   4.9268000e-01
   4.7719000e-01
   4.5976000e-01
   5.9741000e-01
   5.0520000e-01
   4.8614000e-01
   4.5973000e-01
   5.0062000e-01
   4.5492000e-01
   4.1393000e-01
   5.3755000e-01
   4.8374000e-01
   4.6067000e-01
   4.9280000e-01
   5.5418000e-01
   4.7047000e-01
   4.3328000e-01
   5.4334000e-01
   5.6393000e-01
   4.2977000e-01
   4.6568000e-01
   5.3221000e-01
   5.7462000e-01
   5.5148000e-01
   5.1921000e-01
   5.1905000e-01
   4.9252000e-01
   4.8096000e-01
   5.3362000e-01
   5.4101000e-01
   4.7820000e-01
   4.7838000e-01
   4.8285000e-01
   4.4275000e-01
   5.6855000e-01
   5.7372000e-01
   5.2959000e-01
   4.8034000e-01
   5.1833000e-01
   4.4588000e-01
   5.3391000e-01
   5.3116000e-01
   4.2794000e-01
   5.5356000e-01
   4.5402000e-01
   5.0598000e-01
   4.6481000e-01
   5.0220000e-01
   4.5516000e-01
   5.1074000e-01
   5.0181000e-01
   5.4736000e-01
   5.0096000e-01
   4.8131000e-01
   5.3431000e-01
   5.0837000e-01
   5.9768000e-01
   5.4173000e-01
   4.8513000e-01
   6.1442000e-01
   5.2422000e-01
   4.7095000e-01
   4.9396000e-01
   4.8185000e-01
   5.5152000e-01
   5.1417000e-01
   4.9723000e-01
   4.8230000e-01
   4.5982000e-01
   4.8726000e-01
   4.1941000e-01
   4.5008000e-01
   4.4189000e-01
   4.6647000e-01
   4.9407000e-01
   5.1741000e-01
   4.7165000e-01
   4.7407000e-01
   4.8633000e-01
   4.6604000e-01
   4.6961000e-01
   5.2910000e-01
   4.8200000e-01
   5.0086000e-01
   5.0411000e-01
   4.4490000e-01
   4.9532000e-01
   5.4876000e-01
   4.4887000e-01
   4.5809000e-01
   4.8826000e-01
   4.8495000e-01
   4.6561000e-01
   5.4936000e-01
   4.5595000e-01
   4.5583000e-01
   4.3607000e-01
   4.9414000e-01
   5.0821000e-01
   4.3480000e-01
   4.2771000e-01
   5.0561000e-01
   5.1680000e-01
   5.2910000e-01
   4.9503000e-01
   5.1361000e-01
   4.0172000e-01
   5.4934000e-01
   4.7776000e-01
   5.2185000e-01
   4.7329000e-01
   4.7764000e-01
   4.7345000e-01
   5.0215000e-01
   5.3020000e-01
   5.4675000e-01
   5.7211000e-01
   5.1097000e-01
   4.6762000e-01
   4.6344000e-01
   5.5424000e-01
   5.3467000e-01
   5.1778000e-01
   4.3251000e-01
   4.8446000e-01
   5.4429000e-01
   4.9252000e-01
   5.1620000e-01
   4.5316000e-01
   5.3774000e-01
   5.0994000e-01
   5.7627000e-01
   5.3856000e-01
   5.2080000e-01
   5.1558000e-01
   4.7340000e-01
   5.0107000e-01
   5.1978000e-01
   5.0152000e-01
   5.4444000e-01
   4.5497000e-01
   4.5447000e-01
   4.7219000e-01
   5.3617000e-01
   5.0407000e-01
   5.3679000e-01
   4.9849000e-01
   4.6409000e-01
   4.6814000e-01
   5.7045000e-01
   4.4157000e-01
   4.9058000e-01
   4.7978000e-01
   5.7464000e-01
   5.1719000e-01
   4.7360000e-01
   5.2746000e-01
   4.9519000e-01
   4.9793000e-01
   5.2146000e-01
   5.5694000e-01
   4.8766000e-01
   4.9340000e-01
   5.2446000e-01
   5.8702000e-01
   4.4506000e-01
   5.7272000e-01
   5.1450000e-01
   4.5307000e-01
   5.3139000e-01
   4.6967000e-01
   4.9223000e-01
   6.0636000e-01
   4.6164000e-01
   5.7922000e-01
   5.2674000e-01
   5.4004000e-01
   5.0434000e-01
   5.3602000e-01
   5.2603000e-01
   4.5542000e-01
   4.5817000e-01
   4.9478000e-01
   5.5388000e-01
   4.4921000e-01
   4.5398000e-01
   5.0919000e-01
   5.3952000e-01
   5.0094000e-01
   4.7369000e-01
   5.1906000e-01
   4.7745000e-01
   4.5885000e-01
   5.3139000e-01
   5.4144000e-01
   4.7109000e-01
   5.0990000e-01
   4.7804000e-01
   5.0279000e-01
   4.9069000e-01
   4.1810000e-01
   4.7989000e-01
   5.3347000e-01
   4.1521000e-01
   5.3361000e-01
   5.9869000e-01
   4.9688000e-01
   4.9088000e-01
   5.3958000e-01
   5.1011000e-01
   4.6830000e-01
   5.0743000e-01
   5.0217000e-01
   4.5531000e-01
   4.6408000e-01
   5.2692000e-01
   4.3874000e-01
   4.4982000e-01
   5.1699000e-01
   5.1270000e-01
   5.0924000e-01
   4.8385000e-01
   4.9286000e-01
   4.9027000e-01
   4.8091000e-01
   4.8417000e-01
   5.2438000e-01
   4.9082000e-01
   5.0677000e-01
   4.5604000e-01
   5.0517000e-01
   4.9506000e-01
   4.9838000e-01
   4.6839000e-01
   4.9677000e-01
   5.0330000e-01
   4.7642000e-01
   4.3222000e-01
   5.2682000e-01
   4.4010000e-01
   5.4643000e-01
   5.1174000e-01
   4.9549000e-01
   5.2831000e-01
   5.2311000e-01
   4.6464000e-01
   5.1111000e-01
   4.9386000e-01
   5.0742000e-01
   5.2359000e-01
   5.0112000e-01
   4.5137000e-01
   5.3653000e-01
   4.9304000e-01
   4.9549000e-01
   4.9507000e-01
   4.3505000e-01
   5.0609000e-01
   4.9567000e-01
   5.2999000e-01
   5.1916000e-01
   5.2719000e-01
   5.2184000e-01
   4.3911000e-01
   5.5957000e-01
   5.1929000e-01
   5.4212000e-01
   4.8073000e-01
   4.9757000e-01
   5.1606000e-01
   4.7019000e-01
   4.5627000e-01
   4.8760000e-01
   4.8702000e-01
   5.0310000e-01
   4.8073000e-01
   4.7426000e-01
   4.7875000e-01
   5.6031000e-01
   4.8189000e-01
   4.5988000e-01
   4.7109000e-01
   5.6864000e-01
   4.5824000e-01
   5.6053000e-01
   4.5622000e-01
   5.3415000e-01
   5.1999000e-01
   5.1511000e-01
   4.4648000e-01
   5.1068000e-01
   5.1689000e-01
   5.5701000e-01
   4.6365000e-01
   5.2065000e-01
   4.4120000e-01
   5.2069000e-01
   4.8402000e-01
   5.0203000e-01
   5.1404000e-01
   4.2584000e-01
   5.0301000e-01
   5.4884000e-01
   4.4931000e-01
   4.2664000e-01
   4.9308000e-01
   4.8938000e-01
   4.9486000e-01
   4.9172000e-01
   4.9254000e-01
   4.5888000e-01
   4.5889000e-01
   4.4961000e-01
   4.8713000e-01
   5.2313000e-01
   4.8424000e-01
   4.1957000e-01
   5.0120000e-01
   5.6859000e-01
   4.6999000e-01
   4.8721000e-01
   4.7313000e-01
   4.9185000e-01
   5.7113000e-01
   5.2186000e-01
   5.6894000e-01
   4.7702000e-01
   4.8041000e-01
   4.3098000e-01
   4.9054000e-01
   5.5001000e-01
   5.3808000e-01
   5.1447000e-01
   4.3636000e-01
   4.4451000e-01
   5.2556000e-01
   5.3267000e-01
   4.1175000e-01
   4.7693000e-01
   5.4284000e-01
   4.6998000e-01
   4.5528000e-01
   5.1886000e-01
   5.2810000e-01
   4.9156000e-01
   4.9717000e-01
   4.9430000e-01
   4.3869000e-01
   5.3045000e-01
   4.8742000e-01
   4.9035000e-01
   5.0044000e-01
   4.7065000e-01
   4.6615000e-01
   5.2659000e-01
   4.4506000e-01
   5.8965000e-01
   4.6961000e-01
   4.6792000e-01
   5.2695000e-01
   5.1487000e-01
   4.9736000e-01
   5.0588000e-01
   5.4850000e-01
   4.2867000e-01
   5.5793000e-01
   5.1375000e-01
   4.5479000e-01
   5.3317000e-01
   4.0651000e-01
   5.1712000e-01
   5.2097000e-01
   5.2723000e-01
   4.8448000e-01
   4.9917000e-01
   5.0696000e-01
   5.0601000e-01
   5.2757000e-01
   5.2264000e-01
   5.7116000e-01
   4.7281000e-01
   4.8278000e-01
   4.7824000e-01
   5.1776000e-01
   5.2899000e-01
   4.3857000e-01
   4.9555000e-01
   4.9832000e-01
   4.5958000e-01
   5.2416000e-01
   4.8003000e-01
   4.7459000e-01
   4.9811000e-01
   4.7324000e-01
   4.9683000e-01
   4.5149000e-01
   4.9120000e-01
   5.0570000e-01
   5.2144000e-01
   4.8928000e-01
   4.9551000e-01
   4.7120000e-01
   5.4694000e-01
   5.3580000e-01
   5.6231000e-01
   5.2092000e-01
   4.5569000e-01
   4.8822000e-01
   5.0644000e-01
   4.8276000e-01
   4.9782000e-01
   5.0177000e-01
   4.9002000e-01
   4.6128000e-01
   4.7995000e-01
   4.9687000e-01
   4.7734000e-01
   5.0161000e-01
   5.5435000e-01
   4.9257000e-01
   5.1989000e-01
   5.5709000e-01
   5.5977000e-01
   5.7287000e-01
   4.7694000e-01
   4.8441000e-01
   5.2410000e-01
   4.3427000e-01
   4.6526000e-01
   4.6383000e-01
   4.8933000e-01
   5.5148000e-01
   5.3069000e-01
   4.6811000e-01
   5.1833000e-01
   5.1361000e-01
   4.7614000e-01
   4.6857000e-01
   5.1640000e-01
   4.2988000e-01
   4.9512000e-01
   5.2762000e-01
   4.8442000e-01
   5.3591000e-01
   5.4357000e-01
   4.7747000e-01
   5.3852000e-01
   5.1733000e-01
   4.9944000e-01
   4.8463000e-01
   4.9729000e-01
   5.3742000e-01
   5.0570000e-01
   5.3180000e-01
   4.4380000e-01
   5.4328000e-01
   4.5284000e-01
   4.7884000e-01
   5.2392000e-01
   5.5182000e-01
   5.0793000e-01
   5.2876000e-01
   5.3804000e-01
   5.3028000e-01
   5.2725000e-01
   4.8816000e-01
   4.6455000e-01
   5.4298000e-01
   5.1833000e-01
   4.7098000e-01
   4.7041000e-01
   5.1833000e-01
   5.7256000e-01
   5.2189000e-01
   5.1963000e-01
   5.3129000e-01
   5.1891000e-01
   5.1960000e-01
   4.9239000e-01
   4.9218000e-01
   5.7380000e-01
   4.5075000e-01
   5.3626000e-01
   4.7615000e-01
   5.7835000e-01
   5.2450000e-01
   5.4947000e-01
   5.1355000e-01
   4.4060000e-01
   5.7817000e-01
   4.7581000e-01
   4.6992000e-01
   4.6405000e-01
   4.7614000e-01
   4.4959000e-01
   4.7212000e-01
   5.3085000e-01
   5.0267000e-01
   4.8396000e-01
   4.8514000e-01
   4.8068000e-01
   4.7095000e-01
   4.7441000e-01
   5.5794000e-01
   4.4266000e-01
   4.7603000e-01
   5.4668000e-01
   4.6968000e-01
   4.9857000e-01
   5.6540000e-01
   5.4440000e-01
   5.9001000e-01
   4.6891000e-01
   4.7080000e-01
   5.1419000e-01
   5.4694000e-01
   5.5249000e-01
   5.4925000e-01
   4.6385000e-01
   4.9853000e-01
   5.1267000e-01
   4.9864000e-01
   5.2050000e-01
   5.3150000e-01
   5.4701000e-01
   5.2091000e-01
   4.5186000e-01
   5.1651000e-01
   4.8732000e-01
   5.4821000e-01
   5.4004000e-01
   5.7657000e-01
   5.2267000e-01
   4.7735000e-01
   4.4815000e-01
   4.8289000e-01
   5.3913000e-01
   4.7819000e-01
   5.2217000e-01
   4.7840000e-01
   5.5033000e-01
   5.1987000e-01
   4.9932000e-01
   4.9429000e-01
   4.5558000e-01
   5.1348000e-01
   4.9201000e-01
   4.5138000e-01
   5.4402000e-01
   5.6842000e-01
   4.9946000e-01
   4.8068000e-01
   5.0813000e-01
   5.0584000e-01
   5.1772000e-01
   5.4199000e-01
   4.8389000e-01
   5.0339000e-01
   4.8217000e-01
   5.1971000e-01
   4.2562000e-01
   5.2456000e-01
   4.6245000e-01
   5.2056000e-01
   5.3063000e-01
   4.9770000e-01
   4.6175000e-01
   5.1544000e-01
   4.8995000e-01
   5.2688000e-01
   4.4693000e-01
   5.2948000e-01
   4.9383000e-01
   4.7001000e-01
   4.8579000e-01
   4.9724000e-01
   4.4109000e-01
   5.5234000e-01
   4.1872000e-01
   5.4695000e-01
   5.0620000e-01
   5.1361000e-01
   4.9926000e-01
   5.3296000e-01
   4.1841000e-01
   5.1408000e-01
   5.2508000e-01
   5.0530000e-01
   5.3290000e-01
   4.7209000e-01
   4.9876000e-01
   5.1065000e-01
   5.6441000e-01
   4.9605000e-01
   5.1491000e-01
   4.9066000e-01
   4.7863000e-01
   5.4193000e-01
   5.1805000e-01
   5.1924000e-01
   5.7052000e-01
   5.5692000e-01
   5.4653000e-01
   5.4290000e-01
   4.8951000e-01
   5.3753000e-01
   4.9143000e-01
   5.2590000e-01
   5.2681000e-01
   4.9335000e-01
   5.5951000e-01
   4.5206000e-01
   5.2562000e-01
   4.9651000e-01
   5.5676000e-01
   5.3806000e-01
   4.9636000e-01
   4.7472000e-01
   4.8434000e-01
   5.0423000e-01
   5.3583000e-01
   4.7844000e-01
   5.1370000e-01
   4.5952000e-01
   5.7311000e-01
   4.7321000e-01
   4.7075000e-01
   5.4350000e-01
   4.3671000e-01
   5.4819000e-01
   4.4919000e-01
   4.6518000e-01
   4.9807000e-01
   5.4105000e-01
   5.3965000e-01
   4.9755000e-01
   5.4126000e-01
   4.3532000e-01
   4.7502000e-01
   4.3434000e-01
   5.6795000e-01
   5.1056000e-01
   5.3224000e-01
   4.8631000e-01
   4.9698000e-01
   5.0319000e-01
   5.4809000e-01
   5.6716000e-01
   5.2468000e-01
   4.8076000e-01
   4.1631000e-01
   4.8006000e-01
   4.3490000e-01
   4.7836000e-01
   5.0179000e-01
   5.0494000e-01
   4.4767000e-01
   5.2747000e-01
   4.2955000e-01
   4.7145000e-01
   5.2596000e-01
   4.3582000e-01
   5.1412000e-01
   5.0621000e-01
   4.7564000e-01
   5.6322000e-01
   4.6943000e-01
   4.4883000e-01
   4.7665000e-01
   4.7746000e-01
   4.9724000e-01
   4.5140000e-01
   5.1570000e-01
   4.8010000e-01
   5.0096000e-01
   4.2916000e-01
   4.4601000e-01
   4.7417000e-01
   4.3932000e-01
   4.7399000e-01
   4.5823000e-01
   5.1112000e-01
   4.8057000e-01
   5.2574000e-01
   5.0981000e-01
   4.8279000e-01
   5.4273000e-01
   4.7694000e-01
   5.4545000e-01
   5.8631000e-01
   4.9270000e-01
   4.4971000e-01
   4.5925000e-01
   5.0178000e-01
   5.5609000e-01
   4.6703000e-01
   4.1329000e-01
   4.9353000e-01
   4.7667000e-01
   5.0608000e-01
   5.2418000e-01
   4.9388000e-01
   4.5375000e-01
   4.8259000e-01
   4.7773000e-01
   5.1417000e-01
   4.9286000e-01
   5.1229000e-01
   5.6075000e-01
   4.8512000e-01
   5.5757000e-01
   4.6983000e-01
   4.8272000e-01
   5.1977000e-01
   4.9447000e-01
   4.6606000e-01
   5.1241000e-01
   5.7730000e-01
   4.6407000e-01
   5.2081000e-01
   5.1375000e-01
   4.6040000e-01
   4.4772000e-01
   4.8713000e-01
   5.7786000e-01
   5.2159000e-01
   4.8767000e-01
   5.5203000e-01
   4.4883000e-01
   5.4495000e-01
   4.4560000e-01
   5.1071000e-01
   4.9674000e-01
   4.8806000e-01
   5.1345000e-01
   5.3031000e-01
   5.1125000e-01
   5.0400000e-01
   5.4377000e-01
   4.6600000e-01
   4.7327000e-01
   4.4117000e-01
   4.8215000e-01
   4.8849000e-01
   4.7610000e-01
   4.6425000e-01
   4.6241000e-01
   4.8854000e-01
   5.2232000e-01
   5.1749000e-01
   4.4296000e-01
   4.8982000e-01
   5.1782000e-01
   5.4282000e-01
   4.8566000e-01
   5.0651000e-01
   5.2526000e-01
   4.6211000e-01
   5.0941000e-01
   4.1334000e-01
   5.3377000e-01
   4.9501000e-01
   5.0139000e-01
   5.5097000e-01
   5.3870000e-01
   5.3346000e-01
   5.0615000e-01
   5.3194000e-01
   4.9727000e-01
   4.8688000e-01
   5.2971000e-01
   4.6750000e-01
   5.0975000e-01
   5.2883000e-01
   5.0702000e-01
   4.9839000e-01
   4.5066000e-01
   5.9247000e-01
   4.6986000e-01
   5.2217000e-01
   5.5531000e-01
   5.1264000e-01
   5.4676000e-01
   4.4425000e-01
   5.5444000e-01
   5.0027000e-01
   5.0826000e-01
   5.1722000e-01
   5.3352000e-01
   3.9022000e-01
   4.8897000e-01
   5.3639000e-01
   5.1372000e-01
   5.3635000e-01
   4.8562000e-01
   5.5349000e-01
   5.2397000e-01
   4.8824000e-01
   4.9756000e-01
   4.7509000e-01
   5.1534000e-01
   4.9847000e-01
   5.8521000e-01
   5.2007000e-01
   5.2571000e-01
   4.7063000e-01
   5.0179000e-01
   5.4913000e-01
   4.6666000e-01
   4.6514000e-01
   4.9270000e-01
   5.3644000e-01
   5.5489000e-01
   4.5720000e-01
   5.3205000e-01
   4.8015000e-01
   5.2704000e-01
   4.7391000e-01
   4.9473000e-01
   5.3530000e-01
   5.6459000e-01
   5.5790000e-01
   5.1555000e-01
   5.0347000e-01
   4.7757000e-01
   5.5460000e-01
   5.3488000e-01
   5.0520000e-01
   5.1641000e-01
   4.7282000e-01
   5.0774000e-01
   5.0868000e-01
   5.3393000e-01
   5.0298000e-01
   5.3599000e-01
   5.0889000e-01
   4.4077000e-01
   4.8615000e-01
   4.8369000e-01
   5.0223000e-01
   5.0888000e-01
   5.2174000e-01
   5.2274000e-01
   5.3177000e-01
   5.4675000e-01
   4.7145000e-01
   5.1979000e-01
   5.1281000e-01
   5.6874000e-01
   4.7532000e-01
   5.1315000e-01
   4.9889000e-01
   5.2261000e-01
   4.6056000e-01
   5.4354000e-01
   5.2613000e-01
   4.5911000e-01
   5.1476000e-01
   5.9096000e-01
   5.2103000e-01
   5.2432000e-01
   4.8241000e-01
   4.9812000e-01
   5.1385000e-01
   5.0917000e-01
   5.0489000e-01
   5.2617000e-01
   5.9214000e-01
   4.9323000e-01
   5.3621000e-01
   4.7259000e-01
   5.7911000e-01
   5.4592000e-01
   4.3535000e-01
   4.0754000e-01
   4.1225000e-01
   5.5175000e-01
   3.7349000e-01
   5.0353000e-01
   4.4545000e-01
   5.1402000e-01
   5.1300000e-01
   4.8873000e-01
   4.8046000e-01
   4.8109000e-01
   4.5519000e-01
   4.5879000e-01
   4.3283000e-01
   4.5154000e-01
   5.2708000e-01
   4.5417000e-01
   5.1318000e-01
   4.6503000e-01
   4.9854000e-01
   5.6584000e-01
   5.0609000e-01
   4.7370000e-01
   4.6228000e-01
   5.5767000e-01
   4.0349000e-01
   5.0414000e-01
   5.3125000e-01
   4.8931000e-01
   4.4030000e-01
   5.6921000e-01
   5.2312000e-01
   5.2786000e-01
   5.0239000e-01
   4.9650000e-01
   4.7885000e-01
   5.3981000e-01
   4.7334000e-01
   4.8174000e-01
   5.0240000e-01
   4.8167000e-01
   5.4014000e-01
   5.5511000e-01
   4.9242000e-01
   5.6707000e-01
   5.8304000e-01
   5.4126000e-01
   4.7780000e-01
   5.2104000e-01
   4.5993000e-01
   5.5600000e-01
   4.8510000e-01
   5.0849000e-01
   5.1998000e-01
   5.0938000e-01
   4.7635000e-01
   5.2041000e-01
   5.0881000e-01
   5.0914000e-01
   5.1523000e-01
   4.1318000e-01
   4.9878000e-01
   4.7451000e-01
   4.8949000e-01
   5.1355000e-01
   4.7956000e-01
   5.4114000e-01
   4.7919000e-01
   5.0308000e-01
   5.2593000e-01
   4.5966000e-01
   5.5476000e-01
   4.6965000e-01
   4.7959000e-01
   5.2182000e-01
   4.8558000e-01
   5.0918000e-01
   5.2026000e-01
   4.4563000e-01
   5.0717000e-01
   4.8894000e-01
   5.2847000e-01
   4.7885000e-01
   4.8109000e-01
   5.0460000e-01
   4.9737000e-01
   4.9979000e-01
   5.7596000e-01
   4.6091000e-01
   5.7745000e-01
   6.0918000e-01
   5.3697000e-01
   4.7962000e-01
   5.0591000e-01
   4.3630000e-01
   4.9674000e-01
   5.0988000e-01
   5.5754000e-01
   5.5374000e-01
   5.3744000e-01
   5.3212000e-01
   4.9710000e-01
   4.2895000e-01
   4.7810000e-01
   5.2567000e-01
   4.9721000e-01
   4.7810000e-01
   4.9662000e-01
   4.9417000e-01
   5.2101000e-01
   4.9174000e-01
   4.7254000e-01
   5.2260000e-01
   4.5671000e-01
   4.8022000e-01
   4.4779000e-01
   5.1372000e-01
   4.6357000e-01
   5.0870000e-01
   5.2132000e-01
   4.7673000e-01
   5.1155000e-01
   5.6332000e-01
   4.8784000e-01
   4.5468000e-01
   4.6206000e-01
   4.7820000e-01
   4.7393000e-01
   4.8648000e-01
   5.8534000e-01
   4.9568000e-01
   4.6930000e-01
   4.9080000e-01
   4.9700000e-01
   4.9083000e-01
   4.4284000e-01
   4.7063000e-01
   5.2763000e-01
   5.3271000e-01
   4.6145000e-01
   5.8035000e-01
   5.3789000e-01
   4.4670000e-01
   5.5857000e-01
   4.9594000e-01
   4.2662000e-01
   4.9866000e-01
   4.5284000e-01
   4.7351000e-01
   4.6822000e-01
   5.2242000e-01
   4.1496000e-01
   4.8348000e-01
   4.5883000e-01
   5.3434000e-01
   5.4737000e-01
   4.9761000e-01
   5.1191000e-01
   4.5966000e-01
   4.8790000e-01
   4.3202000e-01
   5.4187000e-01
   4.7840000e-01
   5.9663000e-01
   5.1998000e-01
   4.8828000e-01
   5.4192000e-01
   5.0447000e-01
   5.1382000e-01
   5.0055000e-01
   4.5618000e-01
   5.3425000e-01
   5.1477000e-01
   5.8980000e-01
   4.6925000e-01
   4.9732000e-01
   4.7554000e-01
   5.1176000e-01
   5.1337000e-01
   5.2764000e-01
   4.6180000e-01
   5.1358000e-01
   5.4006000e-01
   4.9301000e-01
   4.5281000e-01
   4.5325000e-01
   5.5708000e-01
   5.3531000e-01
   5.4606000e-01
   4.8330000e-01
   5.4133000e-01
   5.2744000e-01
   5.1048000e-01
   5.7848000e-01
   5.2989000e-01
   4.8389000e-01
   5.2661000e-01
   4.6467000e-01
   5.6982000e-01
   4.4431000e-01
   5.0114000e-01
   5.1244000e-01
   4.4160000e-01
   4.8998000e-01
   5.1594000e-01
   5.0391000e-01
   5.2236000e-01
   5.3780000e-01
   4.8031000e-01
   5.0639000e-01
   4.7789000e-01
   4.2926000e-01
   4.4845000e-01
   4.9163000e-01
   5.2472000e-01
   4.6206000e-01
   5.0746000e-01
   5.2233000e-01
   5.2558000e-01
   4.6419000e-01
   4.5871000e-01
   5.0132000e-01
   5.3209000e-01
   5.4472000e-01
   4.2203000e-01
   4.3814000e-01
   4.6823000e-01
   5.2422000e-01
   5.3064000e-01
   5.2129000e-01
   5.5516000e-01
   5.0195000e-01
   5.1192000e-01
   4.6057000e-01
   5.1602000e-01
   5.0916000e-01
   5.0362000e-01
   5.2596000e-01
   4.9002000e-01
   4.7786000e-01
   5.0898000e-01
   5.3030000e-01
   4.7478000e-01
   4.8300000e-01
   5.4640000e-01
   5.3745000e-01
   5.1539000e-01
   4.6689000e-01
   5.0610000e-01
   4.4322000e-01
   4.4058000e-01
   4.7076000e-01
   5.3517000e-01
   4.7296000e-01
   5.4303000e-01
   5.1217000e-01
   5.1565000e-01
   5.2568000e-01
   4.9782000e-01
   5.0373000e-01
   5.1379000e-01
   4.7993000e-01
   5.5066000e-01
   4.7572000e-01
   5.3796000e-01
   4.7763000e-01
   4.6913000e-01
   4.5134000e-01
   4.7535000e-01
   4.7607000e-01
   4.9842000e-01
   5.3118000e-01
   4.7930000e-01
   4.8934000e-01
   5.0139000e-01
   4.5092000e-01
   5.6915000e-01
   5.0827000e-01
   4.5941000e-01
   4.8219000e-01
   4.9268000e-01
   5.3107000e-01
   5.6273000e-01
   5.1642000e-01
   5.4084000e-01
   5.0379000e-01
   5.6204000e-01
   4.7965000e-01
   5.2122000e-01
   4.8484000e-01
   5.0600000e-01
   5.5473000e-01
   4.2568000e-01
   5.4542000e-01
   5.0812000e-01
   4.6884000e-01
   5.3080000e-01
   4.4442000e-01
   5.4573000e-01
   5.4363000e-01
   5.0284000e-01
   5.2543000e-01
   4.6366000e-01
   5.0113000e-01
   4.1783000e-01
   5.2516000e-01
   5.1835000e-01
   4.9799000e-01
   5.4996000e-01
   5.4499000e-01
   4.9153000e-01
   5.0960000e-01
   4.6615000e-01
   5.0770000e-01
   4.2117000e-01
   5.2116000e-01
   5.3148000e-01
   5.4480000e-01
   5.5868000e-01
   4.9389000e-01
   5.5176000e-01
   5.6179000e-01
   5.0586000e-01
   5.4165000e-01
   4.7569000e-01
   5.3112000e-01
   4.6477000e-01
   5.2275000e-01
   5.4636000e-01
   4.9095000e-01
   4.5397000e-01
   5.0549000e-01
   4.8378000e-01
   4.4524000e-01
   5.2303000e-01
   5.2214000e-01
   4.3308000e-01
   4.9744000e-01
   4.5842000e-01
   5.0226000e-01
   4.4588000e-01
   4.7811000e-01
   4.5461000e-01
   4.6426000e-01
   5.1602000e-01
   5.0150000e-01
   5.2853000e-01
   5.5527000e-01
   5.1723000e-01
   6.1949000e-01
   5.0163000e-01
   4.5752000e-01
   5.4440000e-01
   4.7753000e-01
   5.2083000e-01
   5.3380000e-01
   5.0424000e-01
   5.0138000e-01
   5.0768000e-01
   4.7988000e-01
   5.5759000e-01
   4.5983000e-01
   4.7541000e-01
   4.8952000e-01
   5.2469000e-01
   5.3505000e-01
   4.4534000e-01
   4.8003000e-01
   5.1191000e-01
   4.6630000e-01
   5.0720000e-01
   5.0677000e-01
   4.8416000e-01
   4.8691000e-01
   5.0570000e-01
   4.6275000e-01
   4.7571000e-01
   4.9696000e-01
   5.0810000e-01
   6.0565000e-01
   4.9484000e-01
   4.8294000e-01
   4.5504000e-01
   4.4583000e-01
   4.7514000e-01
   5.1366000e-01
   5.0307000e-01
   4.7907000e-01
   5.0290000e-01
   5.0178000e-01
   4.9117000e-01
   5.4836000e-01
   4.6590000e-01
   4.9123000e-01
   5.5743000e-01
   4.7879000e-01
   5.2908000e-01
   4.8301000e-01
   5.4094000e-01
   5.2726000e-01
   4.8195000e-01
   4.7339000e-01
   4.6436000e-01
   4.6316000e-01
   4.7772000e-01
   4.9314000e-01
   5.2090000e-01
   5.0650000e-01
   4.9028000e-01
   5.2676000e-01
   5.1203000e-01
   4.7534000e-01
   5.1573000e-01
   4.3965000e-01
   4.9090000e-01
   4.5131000e-01
   5.0430000e-01
   6.1288000e-01
   4.8827000e-01
   4.6544000e-01
   4.9618000e-01
   4.9716000e-01
   4.9333000e-01
   4.7819000e-01
   5.4456000e-01
   4.6686000e-01
   5.2274000e-01
   5.1549000e-01
   4.7593000e-01
   5.5627000e-01
   4.5635000e-01
   5.1381000e-01
   5.3599000e-01
   4.9144000e-01
   4.9504000e-01
   4.5286000e-01
   5.4591000e-01
   4.6662000e-01
   5.0247000e-01
   5.1467000e-01
   4.5669000e-01
   5.3105000e-01
   5.3672000e-01
   5.4058000e-01
   5.0187000e-01
   5.1406000e-01
   5.1072000e-01
   5.6097000e-01
   4.7107000e-01
   5.1672000e-01
   4.7317000e-01
   5.0633000e-01
   4.5924000e-01
   5.3614000e-01
   5.6283000e-01
   5.1737000e-01
   4.9644000e-01
   4.9711000e-01
   4.8489000e-01
   4.7040000e-01
   5.0669000e-01
   5.0207000e-01
   4.4915000e-01
   5.2279000e-01
   5.3853000e-01
   5.0060000e-01
   4.5994000e-01
   4.8273000e-01
   4.5676000e-01
   4.5093000e-01
   4.9577000e-01
   4.9935000e-01
   5.2024000e-01
   5.1987000e-01
   5.3615000e-01
   4.9078000e-01
   4.7384000e-01
   4.8596000e-01
   4.8877000e-01
   4.6046000e-01
   5.3510000e-01
   5.4979000e-01
   4.9669000e-01
   4.4363000e-01
   5.2334000e-01
   4.9634000e-01
   5.1253000e-01
   5.5475000e-01
   5.4067000e-01
   5.1418000e-01
   4.5529000e-01
   5.6322000e-01
   4.6490000e-01
   5.0846000e-01
   5.3012000e-01
   4.0780000e-01
   5.2167000e-01
   5.6228000e-01
   4.7734000e-01
   5.3429000e-01
   4.7376000e-01
   4.8628000e-01
   4.2077000e-01
   5.4095000e-01
   5.3106000e-01
   4.1663000e-01
   4.8879000e-01
   5.3503000e-01
   5.7998000e-01
   4.3082000e-01
   5.9226000e-01
   5.1075000e-01
   4.9759000e-01
   4.7132000e-01
   5.4125000e-01
   5.2810000e-01
   5.1595000e-01
   4.3587000e-01
   4.9999000e-01
   4.8377000e-01
   5.3171000e-01
   4.9258000e-01
   4.6658000e-01
   5.2143000e-01
   4.0891000e-01
   4.2478000e-01
   5.1105000e-01
   5.0155000e-01
   5.2890000e-01
   4.7917000e-01
   4.8544000e-01
   5.1890000e-01
   4.6286000e-01
   4.6734000e-01
   4.7929000e-01
   5.0647000e-01
   5.0120000e-01
   4.6442000e-01
   5.0791000e-01
   5.1893000e-01
   5.5735000e-01
   5.1446000e-01
   5.3295000e-01
   4.9753000e-01
   5.0276000e-01
   5.2669000e-01
   4.5154000e-01
   4.8692000e-01
   4.7725000e-01
   5.2264000e-01
   4.7513000e-01
   5.0310000e-01
   5.3805000e-01
   5.0419000e-01
   5.5416000e-01
   4.6209000e-01
   4.9762000e-01
   4.3793000e-01
   4.8913000e-01
   5.0196000e-01
   4.8351000e-01
   5.3792000e-01
   4.7010000e-01
   4.4504000e-01
   4.9809000e-01
   5.1702000e-01
   4.9292000e-01
   5.0476000e-01
   4.3128000e-01
   5.4985000e-01
   4.7257000e-01
   5.0818000e-01
   5.3256000e-01
   5.6292000e-01
   5.4066000e-01
   4.3225000e-01
   4.5994000e-01
   4.9141000e-01
   5.6888000e-01
   5.1057000e-01
   4.7095000e-01
   4.1688000e-01
   4.9431000e-01
   4.9775000e-01
   5.2605000e-01
   5.3916000e-01
   5.7497000e-01
   5.1400000e-01
   5.9175000e-01
   5.1270000e-01
   4.5385000e-01
   5.9287000e-01
   4.6205000e-01
   4.9871000e-01
   4.1761000e-01
   4.8054000e-01
   4.7273000e-01
   5.1187000e-01
   4.7739000e-01
   4.8296000e-01
   5.2925000e-01
   5.6239000e-01
   5.4303000e-01
   5.1960000e-01
   5.1306000e-01
   5.3729000e-01
   4.9453000e-01
   4.5077000e-01
   4.8125000e-01
   4.8947000e-01
   5.0321000e-01
   5.7025000e-01
   4.9106000e-01
   5.2348000e-01
   5.2015000e-01
   4.9172000e-01
   4.7226000e-01
   4.6346000e-01
   4.7526000e-01
   5.4996000e-01
   4.7295000e-01
   4.4711000e-01
   5.2121000e-01
   5.0753000e-01
   5.0092000e-01
   5.3519000e-01
   4.6726000e-01
   5.0632000e-01
   4.7787000e-01
   5.2383000e-01
   4.7581000e-01
   5.0130000e-01
   5.7493000e-01
   4.8994000e-01
   5.4439000e-01
   4.6425000e-01
   4.9107000e-01
   5.4791000e-01
   5.1876000e-01
   5.0676000e-01
   4.8955000e-01
   5.4252000e-01
   4.5107000e-01
   4.9774000e-01
   5.1041000e-01
   4.8761000e-01
   4.5038000e-01
   5.3208000e-01
   5.1186000e-01
   5.0068000e-01
   4.9170000e-01
   5.0656000e-01
   5.3664000e-01
   4.7843000e-01
   4.6874000e-01
   4.8292000e-01
   5.4094000e-01
   4.4210000e-01
   4.7453000e-01
   5.5692000e-01
   5.0925000e-01
   4.3602000e-01
   4.9780000e-01
   5.6615000e-01
   5.0584000e-01
   4.8958000e-01
   5.3299000e-01
   4.8842000e-01
   5.3829000e-01
   4.5248000e-01
   4.5112000e-01
   5.7916000e-01
   4.7270000e-01
   4.8566000e-01
   5.0105000e-01
   5.2726000e-01
   4.8148000e-01
   5.2497000e-01
   5.4995000e-01
   4.4844000e-01
   4.4068000e-01
   4.6201000e-01
   5.3097000e-01
   4.8939000e-01
   5.0284000e-01
   5.1450000e-01
   5.3301000e-01
   5.0807000e-01
   4.3486000e-01
   5.3552000e-01
   4.6996000e-01
   5.2117000e-01
   5.0092000e-01
   5.1516000e-01
   3.9924000e-01
   4.8876000e-01
   4.2964000e-01
   4.8516000e-01
   5.5453000e-01
   4.5644000e-01
   4.6798000e-01
   4.7226000e-01
   5.5990000e-01
   4.7958000e-01
   4.6666000e-01
   4.8706000e-01
   4.6170000e-01
   5.2372000e-01
   5.1470000e-01
   4.9588000e-01
   4.2874000e-01
   4.7787000e-01
   4.4419000e-01
   4.2512000e-01
   4.5287000e-01
   5.1018000e-01
   5.1576000e-01
   4.7161000e-01
   4.9003000e-01
   5.5638000e-01
   5.3199000e-01
   5.1324000e-01
   5.3496000e-01
   5.2091000e-01
   4.8417000e-01
   5.5210000e-01
   4.9154000e-01
   5.1128000e-01
   5.3504000e-01
   4.1114000e-01
   4.4790000e-01
   5.4509000e-01
   5.0412000e-01
   5.5467000e-01
   4.4328000e-01
   4.5972000e-01
   5.2017000e-01
   4.4764000e-01
   5.3513000e-01
   5.2341000e-01
   5.1196000e-01
   4.4386000e-01
   5.4032000e-01
   4.7642000e-01
   5.2278000e-01
   5.1546000e-01
   4.7911000e-01
   5.1071000e-01
   5.1274000e-01
   4.7593000e-01
   4.8198000e-01
   5.5609000e-01
   5.1689000e-01
   5.2342000e-01
   4.6944000e-01
   4.9548000e-01
   4.9385000e-01
   5.1840000e-01
   4.9604000e-01
   5.1135000e-01
   4.7485000e-01
   5.0910000e-01
   5.2786000e-01
   5.4653000e-01
   5.0188000e-01
   5.1468000e-01
   4.8497000e-01
   4.9544000e-01
   4.9357000e-01
   4.8855000e-01
   5.0623000e-01
   4.3240000e-01
   4.8567000e-01
   4.9584000e-01
   5.4034000e-01
   5.2694000e-01
   4.7394000e-01
   5.0939000e-01
   5.0908000e-01
   4.7641000e-01
   5.5396000e-01
   4.2345000e-01
   5.5129000e-01
   4.8140000e-01
   4.9652000e-01
   5.4381000e-01
   5.6224000e-01
   4.7246000e-01
   5.4069000e-01
   5.2175000e-01
   5.0946000e-01
   5.1083000e-01
   4.5502000e-01
   5.1394000e-01
   5.2644000e-01
   4.6438000e-01
   5.5826000e-01
   5.2252000e-01
   5.3095000e-01
   4.5660000e-01
   4.6200000e-01
   5.7432000e-01
   5.0218000e-01
   4.7800000e-01
   4.8206000e-01
   5.1022000e-01
   4.9159000e-01
   5.0110000e-01
   4.8250000e-01
   5.6875000e-01
   4.9688000e-01
   4.4608000e-01
   5.5227000e-01
   5.0059000e-01
   5.3515000e-01
   4.9993000e-01
   5.1863000e-01
   4.8089000e-01
   5.2164000e-01
   5.0018000e-01
   4.9075000e-01
   4.9163000e-01
   5.1253000e-01
   5.6118000e-01
   5.2515000e-01
   5.2115000e-01
   5.2799000e-01
   5.1649000e-01
   5.0677000e-01
   5.0754000e-01
   5.0535000e-01
   4.7322000e-01
   5.1306000e-01
   4.7839000e-01
   5.3007000e-01
   4.8768000e-01
   4.5126000e-01
   5.3200000e-01
   5.1795000e-01
   4.9339000e-01
   5.5943000e-01
   5.0900000e-01
   4.9030000e-01
   5.6767000e-01
   4.8514000e-01
   4.8923000e-01
   4.6770000e-01
   4.5985000e-01
   4.5614000e-01
   4.8033000e-01
   5.4998000e-01
   5.1311000e-01
   4.6835000e-01
   5.1051000e-01
   4.9580000e-01
   5.3892000e-01
   5.0496000e-01
   4.8604000e-01
   5.4351000e-01
   4.8868000e-01
   4.6769000e-01
   5.2449000e-01
   5.1786000e-01
   5.0139000e-01
   4.6265000e-01
   5.2415000e-01
   4.7347000e-01
   4.2698000e-01
   5.2267000e-01
   5.6159000e-01
   5.2088000e-01
   5.3135000e-01
   4.7487000e-01
   4.5121000e-01
   5.0825000e-01
   5.4846000e-01
   4.7352000e-01
   4.7405000e-01
   4.5020000e-01
   5.1876000e-01
   5.3905000e-01
   5.2272000e-01
   4.4684000e-01
   4.7112000e-01
   5.6177000e-01
   4.5302000e-01
   4.5901000e-01
   5.3429000e-01
   4.1550000e-01
   5.3105000e-01
   4.7840000e-01
   4.6215000e-01
   4.9660000e-01
   4.8617000e-01
   5.2653000e-01
   4.9590000e-01
   4.6787000e-01
   4.7129000e-01
   4.8259000e-01
   4.9004000e-01
   4.2650000e-01
   5.0848000e-01
   4.4675000e-01
   4.9021000e-01
   4.9808000e-01
   5.4217000e-01
   4.5083000e-01
   5.8336000e-01
   5.3352000e-01
   5.2217000e-01
   5.4702000e-01
   4.8738000e-01
   4.9449000e-01
   5.0993000e-01
   4.3069000e-01
   5.9586000e-01
   5.4207000e-01
   5.0291000e-01
   4.7171000e-01
   5.7624000e-01
   5.2355000e-01
   5.1607000e-01
   5.0221000e-01
   4.7317000e-01
   5.1745000e-01
   5.0440000e-01
   5.4206000e-01
   5.3601000e-01
   4.9101000e-01
   4.7963000e-01
   5.4838000e-01
   4.8823000e-01
   5.5177000e-01
   5.2602000e-01
   4.7982000e-01
   5.1910000e-01
   5.2076000e-01
   5.1698000e-01
   4.8598000e-01
   4.4413000e-01
   4.8595000e-01
   4.7235000e-01
   4.9609000e-01
   4.9246000e-01
   4.5225000e-01
   5.1118000e-01
   4.8736000e-01
   5.3661000e-01
   4.5531000e-01
   5.5919000e-01
   5.6963000e-01
   5.0111000e-01
   4.1796000e-01
   6.4316000e-01
   4.9870000e-01
   6.0454000e-01
   4.8571000e-01
   5.6333000e-01
   4.8371000e-01
   5.4867000e-01
   4.5921000e-01
   5.3803000e-01
   4.7439000e-01
   4.9432000e-01
   5.4034000e-01
   4.9312000e-01
   5.2609000e-01
   5.1411000e-01
   5.0910000e-01
   5.4524000e-01
   4.9371000e-01
   4.8486000e-01
   4.6119000e-01
   4.7011000e-01
   5.2231000e-01
   4.9880000e-01
   5.3276000e-01
   5.2862000e-01
   4.9836000e-01
   4.6981000e-01
   5.0895000e-01
   4.1999000e-01
   5.4689000e-01
   4.9205000e-01
   4.5649000e-01
   4.8124000e-01
   5.1409000e-01
   4.7304000e-01
   5.4607000e-01
   4.8475000e-01
   4.5917000e-01
   4.6460000e-01
   4.5745000e-01
   5.3906000e-01
   5.5558000e-01
   4.2003000e-01
   4.7896000e-01
   5.8502000e-01
   4.8532000e-01
   5.3380000e-01
   5.5227000e-01
   5.3720000e-01
   5.4745000e-01
   4.7245000e-01
   4.7906000e-01
   4.9532000e-01
   4.9927000e-01
   4.6249000e-01
   4.8777000e-01
   5.5487000e-01
   5.3011000e-01
   4.7658000e-01
   4.4985000e-01
   5.0018000e-01
   4.7944000e-01
   4.8292000e-01
   4.8337000e-01
   4.7443000e-01
   5.8131000e-01
   5.1549000e-01
   5.5303000e-01
   5.1404000e-01
   5.3422000e-01
   4.3148000e-01
   4.8772000e-01
   4.7507000e-01
   5.6190000e-01
   4.9271000e-01
   4.7556000e-01
   5.0484000e-01
   4.6584000e-01
   5.0986000e-01
   4.5998000e-01
   4.6250000e-01
   4.6184000e-01
   4.9624000e-01
   5.5654000e-01
   5.4315000e-01
   4.9875000e-01
   4.7640000e-01
   5.1414000e-01
   4.9965000e-01
   4.9299000e-01
   4.6408000e-01
   4.4588000e-01
   5.0461000e-01
   4.6683000e-01
   4.8919000e-01
   4.8847000e-01
   4.6551000e-01
   5.1811000e-01
   5.2780000e-01
   4.7543000e-01
   4.9931000e-01
   4.9447000e-01
   5.1203000e-01
   5.3306000e-01
   5.5273000e-01
   4.8915000e-01
   4.9662000e-01
   5.0107000e-01
   4.2671000e-01
   4.4812000e-01
   5.1270000e-01
   5.0251000e-01
   4.1617000e-01
   5.1648000e-01
   5.1405000e-01
   5.0411000e-01
   4.8160000e-01
   5.2116000e-01
   5.2374000e-01
   5.3772000e-01
   4.5586000e-01
   4.8616000e-01
   4.4816000e-01
   5.1061000e-01
   4.6944000e-01
   5.1739000e-01
   4.7534000e-01
   5.1885000e-01
   4.9545000e-01
   5.1007000e-01
   5.5615000e-01
   5.4220000e-01
   5.2882000e-01
   4.8231000e-01
   5.1294000e-01
   5.9450000e-01
   4.7720000e-01
   5.5616000e-01
   4.6778000e-01
   4.6557000e-01
   4.4360000e-01
   5.2973000e-01
   5.6595000e-01
   4.5652000e-01
   4.9424000e-01
   4.7215000e-01
   5.0405000e-01
   5.0451000e-01
   5.1503000e-01
   4.9370000e-01
   4.7657000e-01
   5.0468000e-01
   5.4993000e-01
   4.2475000e-01
   4.8889000e-01
   4.8996000e-01
   5.5660000e-01
   4.7385000e-01
   4.7986000e-01
   5.1916000e-01
   4.5122000e-01
   5.0365000e-01
   4.9211000e-01
   4.8878000e-01
   5.1965000e-01
   4.5692000e-01
   5.0812000e-01
   5.0418000e-01
   5.0478000e-01
   4.2726000e-01
   5.4686000e-01
   5.0603000e-01
   4.8788000e-01
   3.9968000e-01
   4.5889000e-01
   5.1476000e-01
   4.0750000e-01
   4.8046000e-01
   5.4371000e-01
   5.0428000e-01
   4.7924000e-01
   5.4611000e-01
   4.7731000e-01
   4.8250000e-01
   5.5204000e-01
   4.9043000e-01
   5.3700000e-01
   5.2436000e-01
   4.9475000e-01
   4.4294000e-01
   4.9731000e-01
   4.8009000e-01
   5.0999000e-01
   4.9738000e-01
   4.9278000e-01
   4.8008000e-01
   4.8353000e-01
   5.2424000e-01
   5.1080000e-01
   4.5150000e-01
   5.3191000e-01
   5.0259000e-01
   4.8821000e-01
   4.9980000e-01
   6.1150000e-01
   5.1403000e-01
   5.1837000e-01
   4.8747000e-01
   4.8785000e-01
   5.1010000e-01
   5.0530000e-01
   4.6415000e-01
   4.9088000e-01
   4.6809000e-01
   5.2847000e-01
   5.1153000e-01
   4.5227000e-01
   5.5882000e-01
   5.7345000e-01
   5.0104000e-01
   4.8170000e-01
   5.4577000e-01
   4.7172000e-01
   5.1149000e-01
   5.0069000e-01
   4.6096000e-01
   5.3208000e-01
   4.9440000e-01
   4.8061000e-01
   4.2861000e-01
   4.9519000e-01
   4.7437000e-01
   4.8176000e-01
   4.9867000e-01
   5.4688000e-01
   5.2102000e-01
   4.8856000e-01
   4.8487000e-01
   5.6993000e-01
   4.6148000e-01
   4.4928000e-01
   4.5182000e-01
   5.4516000e-01
   4.8626000e-01
   5.5875000e-01
   5.3378000e-01
   5.2729000e-01
   4.5557000e-01
   4.5967000e-01
   4.6129000e-01
   5.7440000e-01
   4.7515000e-01
   5.7520000e-01
   4.6400000e-01
   5.8181000e-01
   5.2066000e-01
   4.6494000e-01
   4.9598000e-01
   5.6076000e-01
   4.3521000e-01
   5.1045000e-01
   5.0503000e-01
   4.7039000e-01
   4.3309000e-01
   5.2281000e-01
   5.6303000e-01
   5.7950000e-01
   5.3436000e-01
   5.1502000e-01
   5.1823000e-01
   4.7889000e-01
   5.3863000e-01
   5.2195000e-01
   4.3352000e-01
   5.3999000e-01
   4.5986000e-01
   4.2436000e-01
   5.6475000e-01
   5.2741000e-01
   4.0353000e-01
   4.7836000e-01
   5.2042000e-01
   5.3916000e-01
   5.6928000e-01
   5.0827000e-01
   4.6849000e-01
   5.3575000e-01
   5.0010000e-01
   5.0157000e-01
   5.4418000e-01
   5.3384000e-01
   4.7156000e-01
   4.8298000e-01
   5.2624000e-01
   5.1914000e-01
   4.7715000e-01
   4.5407000e-01
   4.8890000e-01
   5.2506000e-01
   5.0393000e-01
   5.3053000e-01
   4.7668000e-01
   4.8301000e-01
   4.6291000e-01
   4.6256000e-01
   4.9283000e-01
   5.3903000e-01
   5.7902000e-01
   4.9688000e-01
   5.0428000e-01
   5.3893000e-01
   4.9390000e-01
   5.0464000e-01
   5.6560000e-01
   4.8235000e-01
   5.9139000e-01
   5.3521000e-01
   4.4165000e-01
   5.0083000e-01
   4.7935000e-01
   4.5716000e-01
   4.6854000e-01
   4.9056000e-01
   3.9697000e-01
   4.4883000e-01
   5.4438000e-01
   4.8124000e-01
   5.5590000e-01
   4.8564000e-01
   5.0654000e-01
   4.5697000e-01
   4.5096000e-01
   4.4204000e-01
   4.0765000e-01
   5.0499000e-01
   4.9495000e-01
   5.0043000e-01
   4.9479000e-01
   4.6709000e-01
   5.5971000e-01
   5.0166000e-01
   4.7524000e-01
   5.0600000e-01
   5.4164000e-01
   4.8922000e-01
   4.3955000e-01
   5.2794000e-01
   5.4490000e-01
   5.0329000e-01
   5.1993000e-01
   4.6252000e-01
   5.1501000e-01
   4.8499000e-01
   5.7065000e-01
   5.2059000e-01
   5.0416000e-01
   4.8024000e-01
   5.4540000e-01
   4.1393000e-01
   5.4251000e-01
   5.3412000e-01
   5.0969000e-01
   4.5143000e-01
   4.8118000e-01
   4.8817000e-01
   5.0079000e-01
   4.6127000e-01
   4.3807000e-01
   5.0223000e-01
   4.6807000e-01
   4.6880000e-01
   4.7803000e-01
   5.2333000e-01
   4.6828000e-01
   4.6159000e-01
   5.4062000e-01
   5.1151000e-01
   5.2808000e-01
   4.6662000e-01
   4.9951000e-01
   5.3640000e-01
   4.4369000e-01
   4.7255000e-01
   4.5453000e-01
   4.6460000e-01
   4.7780000e-01
   4.6501000e-01
   5.1488000e-01
   5.3817000e-01
   5.2906000e-01
   4.6865000e-01
   5.0946000e-01
   4.5421000e-01
   5.9088000e-01
   4.3338000e-01
   4.9063000e-01
   4.6596000e-01
   5.1760000e-01
   4.6759000e-01
   4.3139000e-01
   4.9684000e-01
   4.4548000e-01
   4.7180000e-01
   5.4833000e-01
   5.2654000e-01
   4.6276000e-01
   4.5925000e-01
   5.2821000e-01
   4.8487000e-01
   5.0944000e-01
   4.5958000e-01
   4.7158000e-01
   5.1146000e-01
   4.7885000e-01
   4.7224000e-01
   4.8108000e-01
   5.1051000e-01
   4.7287000e-01
   4.8447000e-01
   4.9447000e-01
   4.3378000e-01
   5.2910000e-01
   4.3148000e-01
   5.2651000e-01
   5.7126000e-01
   4.9983000e-01
   5.6468000e-01
   5.4873000e-01
   4.9226000e-01
   5.3260000e-01
   5.1657000e-01
   4.4813000e-01
   5.3205000e-01
   4.6870000e-01
   5.2044000e-01
   5.1008000e-01
   4.8031000e-01
   4.8013000e-01
   5.2415000e-01
   5.5574000e-01
   4.3417000e-01
   5.1436000e-01
   4.8579000e-01
   5.0686000e-01
   5.0649000e-01
   4.7272000e-01
   4.4749000e-01
   4.4982000e-01
   5.4138000e-01
   5.0629000e-01
   4.9873000e-01
   5.0793000e-01
   4.4995000e-01
   4.6469000e-01
   5.6537000e-01
   4.6475000e-01
   5.1101000e-01
   4.6365000e-01
   5.4366000e-01
   4.5895000e-01
   5.0483000e-01
   4.5535000e-01
   4.8324000e-01
   4.9781000e-01
   5.2050000e-01
   4.8230000e-01
   5.2448000e-01
   4.1806000e-01
   4.6659000e-01
   4.9410000e-01
   4.7445000e-01
   4.4619000e-01
   4.9973000e-01
   5.0854000e-01
   5.0166000e-01
   4.8818000e-01
   4.7314000e-01
   4.7785000e-01
   5.0518000e-01
   4.8568000e-01
   4.7544000e-01
   5.2682000e-01
   4.7489000e-01
   5.4616000e-01
   4.2311000e-01
   5.5173000e-01
   5.7274000e-01
   4.0772000e-01
   5.0224000e-01
   4.9955000e-01
   4.8962000e-01
   5.1520000e-01
   5.4716000e-01
   4.8404000e-01
   4.8546000e-01
   5.0256000e-01
   5.4642000e-01
   4.5888000e-01
   4.4341000e-01
   5.2832000e-01
   4.3608000e-01
   4.8653000e-01
   4.9793000e-01
   4.7761000e-01
   5.5077000e-01
   5.1063000e-01
   5.5043000e-01
   5.1093000e-01
   4.8020000e-01
   5.0144000e-01
   4.9619000e-01
   5.0626000e-01
   5.7892000e-01
   4.8159000e-01
   4.8533000e-01
   4.7951000e-01
   5.5731000e-01
   4.9723000e-01
   4.8037000e-01
   5.1280000e-01
   5.4304000e-01
   5.7075000e-01
   5.7680000e-01
   5.2099000e-01
   5.1927000e-01
   4.6602000e-01
   4.5987000e-01
   5.0696000e-01
   5.6949000e-01
   4.4842000e-01
   4.9105000e-01
   5.3096000e-01
   4.8645000e-01
   5.5767000e-01
   5.2890000e-01
   4.8648000e-01
   4.9517000e-01
   4.7750000e-01
   5.0959000e-01
   5.3914000e-01
   5.0086000e-01
   4.8559000e-01
   4.5972000e-01
   4.7749000e-01
   5.2057000e-01
   4.7356000e-01
   4.5138000e-01
   4.5622000e-01
   3.9257000e-01
   5.3891000e-01
   5.1059000e-01
   5.1042000e-01
   5.3015000e-01
   5.2504000e-01
   4.5925000e-01
   5.0646000e-01
   4.9289000e-01
   5.3804000e-01
   4.7193000e-01
   4.8001000e-01
   5.0802000e-01
   5.0310000e-01
   4.3237000e-01
   4.9179000e-01
   5.5783000e-01
   5.6364000e-01
   5.1595000e-01
   4.9291000e-01
   4.9233000e-01
   5.0979000e-01
   4.8546000e-01
   5.3628000e-01
   5.3349000e-01
   5.0044000e-01
   5.0896000e-01
   4.3761000e-01
   4.5628000e-01
   4.8069000e-01
   5.0594000e-01
   4.8914000e-01
   4.8355000e-01
   4.5610000e-01
   5.2711000e-01
   4.7843000e-01
   4.5154000e-01
   4.4454000e-01
   4.9673000e-01
   5.3560000e-01
   4.9736000e-01
   4.7133000e-01
   4.6194000e-01
   5.3150000e-01
   5.0135000e-01
   5.3867000e-01
   4.4200000e-01
   5.5966000e-01
   5.0070000e-01
   4.9159000e-01
   5.1737000e-01
   4.9304000e-01
   5.5352000e-01
   4.9712000e-01
   4.4583000e-01
   4.7838000e-01
   5.5327000e-01
   4.7253000e-01
   4.7777000e-01
   4.1523000e-01
   4.5998000e-01
   5.2490000e-01
   4.3111000e-01
   5.2993000e-01
   5.1976000e-01
   4.8019000e-01
   5.1996000e-01
   4.4330000e-01
   5.1805000e-01
   5.6906000e-01
   5.3016000e-01
   5.0069000e-01
   5.4180000e-01
   4.9978000e-01
   5.2608000e-01
   5.2377000e-01
   4.9213000e-01
   4.6642000e-01
   5.0912000e-01
   4.9727000e-01
   4.5822000e-01
   4.9121000e-01
   4.5621000e-01
   4.7761000e-01
   5.1590000e-01
   5.6564000e-01
   5.4348000e-01
   5.4508000e-01
   4.9020000e-01
   4.7510000e-01
   4.9889000e-01
   4.8893000e-01
   5.6772000e-01
   5.1788000e-01
   4.9905000e-01
   4.4502000e-01
   5.0450000e-01
   5.0966000e-01
   4.7738000e-01
   5.4546000e-01
   4.8262000e-01
   5.5009000e-01
   5.1251000e-01
   4.6471000e-01
   4.4489000e-01
   4.0384000e-01
   4.8168000e-01
   5.0483000e-01
   4.9820000e-01
   4.7854000e-01
   4.2116000e-01
   4.9929000e-01
   4.7634000e-01
   5.6073000e-01
   4.7776000e-01
   4.8209000e-01
   5.0138000e-01
   4.9558000e-01
   5.3157000e-01
   5.4797000e-01
   4.8778000e-01
   5.1323000e-01
   5.5597000e-01
   4.8743000e-01
   5.3426000e-01
   5.3652000e-01
   5.4267000e-01
   5.4871000e-01
   4.7062000e-01
   5.1191000e-01
   4.6832000e-01
   5.0349000e-01
   4.6658000e-01
   5.2772000e-01
   5.0648000e-01
   5.3574000e-01
   5.2087000e-01
   5.2897000e-01
   4.7118000e-01
   4.6880000e-01
   4.3134000e-01
   4.5119000e-01
   4.6183000e-01
   6.3840000e-01
   5.4068000e-01
   4.8980000e-01
   5.3446000e-01
   4.6879000e-01
   5.1610000e-01
   5.2171000e-01
   5.2308000e-01
   4.3634000e-01
   4.3413000e-01
   5.0995000e-01
   4.7383000e-01
   4.8326000e-01
   4.9201000e-01
   5.0198000e-01
   5.8902000e-01
   4.9218000e-01
   5.0346000e-01
   5.0167000e-01
   4.9964000e-01
   4.5016000e-01
   4.3088000e-01
   4.8350000e-01
   5.2213000e-01
   5.1383000e-01
   4.5942000e-01
   4.8783000e-01
   4.5988000e-01
   4.7402000e-01
   5.2823000e-01
   4.6890000e-01
   5.1353000e-01
   4.7126000e-01
   5.1349000e-01
   4.8060000e-01
   4.4709000e-01
   4.9399000e-01
   5.2748000e-01
   4.9504000e-01
   5.1561000e-01
   4.9857000e-01
   4.3212000e-01
   4.7561000e-01
   5.3819000e-01
   5.1500000e-01
   4.9300000e-01
   4.9344000e-01
   4.8106000e-01
   4.6078000e-01
   4.8265000e-01
   4.5816000e-01
   5.3622000e-01
   5.9314000e-01
   4.7241000e-01
   5.0329000e-01
   5.6608000e-01
   4.7797000e-01
   5.3687000e-01
   5.8272000e-01
   4.8719000e-01
   5.0011000e-01
   5.0217000e-01
   4.8029000e-01
   5.5289000e-01
   4.7154000e-01
   5.2499000e-01
   5.1604000e-01
   5.3069000e-01
   4.9314000e-01
   4.6818000e-01
   5.0082000e-01
   5.0762000e-01
   5.1956000e-01
   5.4794000e-01
   4.5355000e-01
   4.9137000e-01
   4.6621000e-01
   5.1725000e-01
   4.9637000e-01
   4.5939000e-01
   4.9007000e-01
   5.4005000e-01
   4.8090000e-01
   5.3696000e-01
   5.4351000e-01
   5.0889000e-01
   4.9638000e-01
   5.4868000e-01
   5.3282000e-01
   4.6654000e-01
   5.4192000e-01
   4.8626000e-01
   4.5560000e-01
   6.1043000e-01
   5.0474000e-01
   5.2175000e-01
   5.0841000e-01
   5.0310000e-01
   5.4090000e-01
   4.7927000e-01
   5.1351000e-01
   5.3976000e-01
   5.7343000e-01
   4.2669000e-01
   4.8370000e-01
   4.9260000e-01
   5.0217000e-01
   5.2718000e-01
   4.4398000e-01
   5.2958000e-01
   4.5618000e-01
   5.2913000e-01
   5.2847000e-01
   4.7788000e-01
   5.4451000e-01
   4.9297000e-01
   4.9420000e-01
   4.6927000e-01
   5.3396000e-01
   5.1569000e-01
   5.6245000e-01
   5.4217000e-01
   5.1916000e-01
   4.7022000e-01
   5.3643000e-01
   5.1331000e-01
   5.7643000e-01
   4.8323000e-01
   5.2710000e-01
   5.1160000e-01
   4.5911000e-01
   5.0058000e-01
   4.6692000e-01
   5.3879000e-01
   4.8771000e-01
   5.0865000e-01
   5.4034000e-01
   5.4929000e-01
   5.1915000e-01
   5.1419000e-01
   5.0864000e-01
   4.1500000e-01
   5.0045000e-01
   5.1904000e-01
   5.2515000e-01
   4.6263000e-01
   5.1094000e-01
   5.1858000e-01
   5.6587000e-01
   4.8537000e-01
   4.8178000e-01
   4.3532000e-01
   5.2974000e-01
   4.6208000e-01
   5.2471000e-01
   5.5399000e-01
   4.8521000e-01
   5.0955000e-01
   4.8174000e-01
   4.9403000e-01
   4.4264000e-01
   4.9828000e-01
   5.1314000e-01
   5.3527000e-01
   4.6657000e-01
   5.3588000e-01
   5.2268000e-01
   4.7695000e-01
   4.4491000e-01
   5.0373000e-01
   5.9685000e-01
   4.8837000e-01
   5.0271000e-01
   5.2035000e-01
   4.6068000e-01
   5.0746000e-01
   4.8370000e-01
   5.1741000e-01
   5.5776000e-01
   5.2356000e-01
   4.9054000e-01
   4.7502000e-01
   5.3676000e-01
   5.2180000e-01
   4.9213000e-01
   5.1597000e-01
   5.4071000e-01
   4.5588000e-01
   5.3097000e-01
   5.4561000e-01
   5.7022000e-01
   5.1150000e-01
   5.0635000e-01
   4.6863000e-01
   4.8847000e-01
   5.2204000e-01
   5.4362000e-01
   4.7776000e-01
   5.2554000e-01
   4.9491000e-01
   4.9973000e-01
   4.5839000e-01
   5.1637000e-01
   4.7914000e-01
   4.4709000e-01
   4.8980000e-01
   5.1061000e-01
   4.9202000e-01
   4.5435000e-01
   4.3881000e-01
   5.4416000e-01
   4.7808000e-01
   5.2914000e-01
   4.9743000e-01
   5.1697000e-01
   4.2450000e-01
   4.7411000e-01
   4.5635000e-01
   4.4573000e-01
   5.1859000e-01
   5.3226000e-01
   5.0451000e-01
   6.0346000e-01
   5.0186000e-01
   4.7777000e-01
   4.7874000e-01
   5.1596000e-01
   4.8146000e-01
   5.0586000e-01
   5.1509000e-01
   5.2403000e-01
   5.0992000e-01
   4.8096000e-01
   5.0102000e-01
   5.3387000e-01
   4.7661000e-01
   5.2986000e-01
   4.9406000e-01
   5.1182000e-01
   4.9122000e-01
   4.7061000e-01
   5.0088000e-01
   4.9657000e-01
   4.2855000e-01
   5.5481000e-01
   5.1752000e-01
   5.6283000e-01
   5.2078000e-01
   4.7542000e-01
   4.9995000e-01
   5.1561000e-01
   4.5791000e-01
   5.0985000e-01
   5.0701000e-01
   4.9597000e-01
   5.1135000e-01
   4.0823000e-01
   4.3900000e-01
   5.4701000e-01
   5.2154000e-01
   5.5600000e-01
   4.7688000e-01
   4.8929000e-01
   4.8154000e-01
   4.9864000e-01
   5.2284000e-01
   5.0185000e-01
   4.7124000e-01
   5.3133000e-01
   5.7526000e-01
   5.0159000e-01
   4.8932000e-01
   5.1481000e-01
   5.4551000e-01
   4.5660000e-01
   5.3345000e-01
   5.5517000e-01
   5.4711000e-01
   5.7252000e-01
   5.2658000e-01
   5.8098000e-01
   5.0121000e-01
   4.7161000e-01
   5.3852000e-01
   5.6098000e-01
   5.3741000e-01
   4.9694000e-01
   4.6405000e-01
   5.4472000e-01
   4.7087000e-01
   4.7744000e-01
   5.2557000e-01
   4.4988000e-01
   4.2266000e-01
   5.3463000e-01
   5.1243000e-01
   5.2207000e-01
   5.5982000e-01
   5.0340000e-01
   4.7451000e-01
   5.3662000e-01
   5.3742000e-01
   5.2619000e-01
   4.9867000e-01
   5.3471000e-01
   4.7488000e-01
   4.8652000e-01
   4.1932000e-01
   5.1872000e-01
   5.3424000e-01
   5.4461000e-01
   4.7774000e-01
   4.9514000e-01
   5.5507000e-01
   5.0084000e-01
   5.2253000e-01
   5.3831000e-01
   5.4691000e-01
   5.1288000e-01
   4.3421000e-01
   4.7968000e-01
   5.2316000e-01
   4.6011000e-01
   5.1229000e-01
   5.0221000e-01
   5.1964000e-01
   4.9798000e-01
   4.9521000e-01
   4.9628000e-01
   5.2606000e-01
   4.9681000e-01
   5.0012000e-01
   4.7635000e-01
   5.2985000e-01
   6.1880000e-01
   5.4459000e-01
   5.2133000e-01
   4.9916000e-01
   4.9138000e-01
   4.7601000e-01
   4.5509000e-01
   5.3197000e-01
   4.9639000e-01
   4.6185000e-01
   5.3268000e-01
   5.0720000e-01
   5.2685000e-01
   5.6053000e-01
   4.9259000e-01
   4.8907000e-01
   5.2681000e-01
   4.5092000e-01
   4.5824000e-01
   5.2442000e-01
   4.4746000e-01
   4.7737000e-01
   5.2645000e-01
   4.8518000e-01
   4.6264000e-01
   5.0099000e-01
   4.5574000e-01
   5.8637000e-01
   4.7784000e-01
   4.8592000e-01
   4.8882000e-01
   4.8925000e-01
   5.4397000e-01
   4.9378000e-01
   5.4500000e-01
   4.5709000e-01
   5.3116000e-01
   4.8426000e-01
   5.3274000e-01
   4.6750000e-01
   5.1801000e-01
   5.4842000e-01
   4.6289000e-01
   5.0618000e-01
   5.4217000e-01
   5.4033000e-01
   5.2154000e-01
   4.4832000e-01
   5.2309000e-01
   4.8908000e-01
   4.9990000e-01
   5.3329000e-01
   5.2242000e-01
   5.2690000e-01
   4.8380000e-01
   4.6305000e-01
   5.1863000e-01
   4.6510000e-01
   4.9451000e-01
   4.5504000e-01
   5.0070000e-01
   5.0315000e-01
   5.0553000e-01
   4.4687000e-01
   5.5573000e-01
   5.2991000e-01
   4.8525000e-01
   4.4987000e-01
   5.1037000e-01
   4.7756000e-01
   5.2826000e-01
   4.9461000e-01
   4.7346000e-01
   4.2265000e-01
   5.1496000e-01
   4.9427000e-01
   5.4619000e-01
   5.0574000e-01
   4.6233000e-01
   4.4926000e-01
   5.6741000e-01
   4.4906000e-01
   4.8497000e-01
   4.6021000e-01
   5.3349000e-01
   4.4744000e-01
   5.4132000e-01
   4.9482000e-01
   4.3803000e-01
   4.6385000e-01
   4.8672000e-01
   5.2174000e-01
   4.6497000e-01
   5.5500000e-01
   4.2869000e-01
   4.5123000e-01
   4.7358000e-01
   4.4929000e-01
   4.4651000e-01
   5.6843000e-01
   4.8084000e-01
   4.6587000e-01
   4.7889000e-01
   4.5995000e-01
   5.3132000e-01
   4.7575000e-01
   4.8358000e-01
   5.5656000e-01
   5.3438000e-01
   5.1343000e-01
   4.7274000e-01
   4.8448000e-01
   4.5562000e-01
   4.9612000e-01
   5.0578000e-01
   4.7261000e-01
   5.2062000e-01
   5.4536000e-01
   4.5147000e-01
   4.8474000e-01
   5.1976000e-01
   4.9230000e-01
   4.7070000e-01
   4.6395000e-01
   4.8380000e-01
   4.7206000e-01
   5.0468000e-01
   5.4906000e-01
   4.8846000e-01
   5.0368000e-01
   4.2165000e-01
   5.6505000e-01
   4.7764000e-01
   5.7827000e-01
   4.6134000e-01
   5.1936000e-01
   5.4600000e-01
   4.8769000e-01
   5.5768000e-01
   4.8003000e-01
   5.1219000e-01
   5.4566000e-01
   5.1494000e-01
   4.4844000e-01
   5.1124000e-01
   4.9348000e-01
   5.0753000e-01
   4.6325000e-01
   4.6399000e-01
   5.2512000e-01
   4.6119000e-01
   5.0061000e-01
   5.5351000e-01
   4.8713000e-01
   4.6581000e-01
   5.0528000e-01
   4.9511000e-01
   5.0643000e-01
   4.7579000e-01
   4.8465000e-01
   5.4259000e-01
   5.0920000e-01
   4.6678000e-01
   4.3114000e-01
   5.0923000e-01
   5.5110000e-01
   4.8347000e-01
   5.9285000e-01
   5.3805000e-01
   5.2251000e-01
   4.3919000e-01
   4.8567000e-01
   5.2209000e-01
   4.4961000e-01
   5.5151000e-01
   5.5568000e-01
   5.4528000e-01
   4.7455000e-01
   4.8163000e-01
   4.9101000e-01
   5.6134000e-01
   4.9840000e-01
   5.2053000e-01
   5.2771000e-01
   5.4796000e-01
   4.8412000e-01
   4.6516000e-01
   4.7971000e-01
   5.4598000e-01
   5.1286000e-01
   4.2578000e-01
   5.0279000e-01
   5.4083000e-01
   5.5634000e-01
   4.7727000e-01
   4.9070000e-01
   5.4269000e-01
   4.5560000e-01
   5.0622000e-01
   4.9110000e-01
   5.5402000e-01
   5.1406000e-01
   4.3491000e-01
   4.7532000e-01
   4.7702000e-01
   4.2185000e-01
   4.2571000e-01
   4.7353000e-01
   4.6041000e-01
   4.4768000e-01
   5.0354000e-01
   5.3100000e-01
   4.9347000e-01
   5.0018000e-01
   4.5890000e-01
   5.0758000e-01
   5.9903000e-01
   5.0455000e-01
   5.0237000e-01
   5.0309000e-01
   4.1346000e-01
   4.9947000e-01
   4.6841000e-01
   5.5507000e-01
   5.2645000e-01
   5.3508000e-01
   4.7641000e-01
   5.0000000e-01
   4.3152000e-01
   4.7239000e-01
   4.8780000e-01
   5.2091000e-01
   5.3882000e-01
   5.6742000e-01
   4.9311000e-01
   4.7570000e-01
   4.9448000e-01
   5.1589000e-01
   4.8874000e-01
   4.3012000e-01
   4.5412000e-01
   4.4343000e-01
   5.2722000e-01
   5.4655000e-01
   4.8194000e-01
   5.0836000e-01
   5.4703000e-01
   4.5164000e-01
   4.8061000e-01
   5.2543000e-01
   4.6729000e-01
   4.8139000e-01
   5.0514000e-01
   4.9641000e-01
   5.7718000e-01
   4.6894000e-01
   4.8500000e-01
   5.3365000e-01
   5.6580000e-01
   4.8426000e-01
   4.7516000e-01
   5.4601000e-01
   5.5471000e-01
   5.0646000e-01
   4.6606000e-01
   4.8875000e-01
   4.5159000e-01
   4.9280000e-01
   4.7444000e-01
   4.9095000e-01
   4.9872000e-01
   4.9697000e-01
   4.8980000e-01
   4.6692000e-01
   5.2445000e-01
   4.6776000e-01
   4.8600000e-01
   5.4461000e-01
   4.7940000e-01
   4.7527000e-01
   4.8409000e-01
   4.8197000e-01
   4.6390000e-01
   5.2333000e-01
   4.9847000e-01
   5.1650000e-01
   5.5307000e-01
   5.0092000e-01
   4.8519000e-01
   4.7585000e-01
   4.9856000e-01
   5.5502000e-01
   5.3980000e-01
   5.1230000e-01
   4.7195000e-01
   4.9377000e-01
   4.6560000e-01
   5.3647000e-01
   4.6435000e-01
   5.7583000e-01
   4.9711000e-01
   4.7555000e-01
   6.0601000e-01
   5.4135000e-01
   4.7687000e-01
   4.7963000e-01
   4.7904000e-01
   4.8921000e-01
   5.0831000e-01
   5.7970000e-01
   4.9609000e-01
   4.8993000e-01
   5.7466000e-01
   4.8871000e-01
   4.6424000e-01
   5.6675000e-01
   5.3723000e-01
   4.7185000e-01
   5.3673000e-01
   5.6801000e-01
   5.1441000e-01
   4.6417000e-01
   5.6842000e-01
   5.1064000e-01
   4.7047000e-01
   5.1274000e-01
   4.6904000e-01
   4.7178000e-01
   4.9884000e-01
   5.4175000e-01
   5.6137000e-01
   5.6372000e-01
   4.8447000e-01
   4.7355000e-01
   4.3951000e-01
   5.1919000e-01
   4.6376000e-01
   4.7577000e-01
   5.1141000e-01
   4.9255000e-01
   5.5373000e-01
   4.2609000e-01
   4.8519000e-01
   5.4093000e-01
   4.7156000e-01
   4.6375000e-01
   5.0636000e-01
   5.2425000e-01
   5.3249000e-01
   5.0355000e-01
   5.3770000e-01
   5.1854000e-01
   5.2945000e-01
   4.8809000e-01
   4.2947000e-01
   4.6878000e-01
   4.8765000e-01
   5.0917000e-01
   4.8482000e-01
   5.0453000e-01
   5.3447000e-01
   4.8882000e-01
   4.7565000e-01
   5.1536000e-01
   4.7312000e-01
   4.7354000e-01
   5.0040000e-01
   4.5923000e-01
   5.4603000e-01
   4.9690000e-01
   5.1892000e-01
   4.0888000e-01
   5.0383000e-01
   4.4951000e-01
   4.7707000e-01
   4.5851000e-01
   4.0119000e-01
   5.1912000e-01
   4.7205000e-01
   5.0496000e-01
   5.5151000e-01
   4.5830000e-01
   4.7410000e-01
   4.3391000e-01
   4.9516000e-01
   4.6007000e-01
   4.7855000e-01
   5.0724000e-01
   5.0089000e-01
   4.9417000e-01
   5.0341000e-01
   5.0682000e-01
   4.8256000e-01
   4.9767000e-01
   4.6499000e-01
   5.5483000e-01
   5.1767000e-01
   4.9798000e-01
   4.6398000e-01
   4.7714000e-01
   4.5614000e-01
   4.7100000e-01
   4.8666000e-01
   4.9035000e-01
   4.6857000e-01
   5.1694000e-01
   5.2770000e-01
   5.0759000e-01
   5.0103000e-01
   5.1634000e-01
   4.9040000e-01
   5.1881000e-01
   4.9086000e-01
   4.5434000e-01
   5.1865000e-01
   5.2091000e-01
   4.9223000e-01
   4.8358000e-01
   5.4544000e-01
   4.3758000e-01
   4.8572000e-01
   5.4506000e-01
   4.6077000e-01
   4.5765000e-01
   4.8668000e-01
   5.0180000e-01
   4.5837000e-01
   5.2505000e-01
   5.7647000e-01
   4.8496000e-01
   5.1568000e-01
   5.2351000e-01
   5.5341000e-01
   5.1101000e-01
   5.0305000e-01
   4.4474000e-01
   5.0060000e-01
   5.4135000e-01
   4.6199000e-01
   4.7786000e-01
   4.4954000e-01
   5.6376000e-01
   5.1574000e-01
   5.6900000e-01
   4.9343000e-01
   4.8773000e-01
   4.4920000e-01
   5.5749000e-01
   4.3758000e-01
   4.8721000e-01
   4.8398000e-01
   4.5156000e-01
   5.0331000e-01
   4.4313000e-01
   4.7347000e-01
   5.1973000e-01
   5.0230000e-01
   5.1304000e-01
   5.0049000e-01
   4.6293000e-01
   5.4981000e-01
   5.0693000e-01
   4.5207000e-01
   5.2291000e-01
   4.4284000e-01
   4.9683000e-01
   6.0945000e-01
   5.3712000e-01
   4.5606000e-01
   4.6997000e-01
   4.8342000e-01
   5.0706000e-01
   4.1271000e-01
   5.1301000e-01
   4.5619000e-01
   4.9983000e-01
   5.4404000e-01
   5.3668000e-01
   4.7050000e-01
   5.4565000e-01
   5.4743000e-01
   4.7317000e-01
   5.5959000e-01
   4.1107000e-01
   5.2744000e-01
   5.2602000e-01
   4.3839000e-01
   4.5153000e-01
   5.4335000e-01
   5.2804000e-01
   4.9796000e-01
   4.1326000e-01
   5.2227000e-01
   5.3719000e-01
   4.8046000e-01
   5.6419000e-01
   4.8357000e-01
   5.1112000e-01
   5.0750000e-01
   5.2852000e-01
   4.8201000e-01
   4.8333000e-01
   5.3653000e-01
   5.3545000e-01
   4.6707000e-01
   5.3353000e-01
   4.6526000e-01
   5.0803000e-01
   5.5579000e-01
   4.5749000e-01
   4.1861000e-01
   4.6023000e-01
   6.0271000e-01
   5.0072000e-01
   4.6086000e-01
   5.1046000e-01
   4.7028000e-01
   4.5273000e-01
   5.1666000e-01
   4.4629000e-01
   5.0407000e-01
   4.7305000e-01
   5.2456000e-01
   4.7574000e-01
   5.0953000e-01
   4.8832000e-01
   4.8949000e-01
   5.6444000e-01
   5.2057000e-01
   5.3352000e-01
   5.4087000e-01
   5.1753000e-01
   4.6942000e-01
   4.8728000e-01
   5.2574000e-01
   5.3648000e-01
   4.1724000e-01
   5.0907000e-01
   4.1879000e-01
   5.1252000e-01
   4.3335000e-01
   4.4760000e-01
   4.7706000e-01
   5.1335000e-01
   5.1381000e-01
   5.3698000e-01
   4.9710000e-01
   5.1381000e-01
   5.1442000e-01
   4.5408000e-01
   5.1972000e-01
   4.8875000e-01
   4.8211000e-01
   5.2353000e-01
   4.6830000e-01
   5.4247000e-01
   5.2454000e-01
   4.9358000e-01
   4.9724000e-01
   4.7361000e-01
   5.3687000e-01
   5.4710000e-01
   4.6275000e-01
   4.8009000e-01
   5.5483000e-01
   4.5555000e-01
   4.6215000e-01
   4.1288000e-01
   4.7992000e-01
   4.5967000e-01
   4.7012000e-01
   4.1030000e-01
   5.1025000e-01
   5.1484000e-01
   4.7046000e-01
   5.6673000e-01
   5.0055000e-01
   4.8774000e-01
   4.4662000e-01
   5.1273000e-01
   5.1673000e-01
   4.8768000e-01
   4.6072000e-01
   5.3258000e-01
   5.2089000e-01
   4.6767000e-01
   4.3631000e-01
   4.5525000e-01
   5.0364000e-01
   4.7956000e-01
   5.3917000e-01
   4.9274000e-01
   5.3171000e-01
   4.8419000e-01
   4.7115000e-01
   5.2343000e-01
   5.6522000e-01
   4.7348000e-01
   4.9561000e-01
   4.9083000e-01
   5.6325000e-01
   5.5512000e-01
   5.3221000e-01
   5.6748000e-01
   5.0768000e-01
   5.2643000e-01
   5.2398000e-01
   5.1131000e-01
   5.0820000e-01
   5.3121000e-01
   4.9246000e-01
   4.6468000e-01
   5.0073000e-01
   5.5165000e-01
   5.4968000e-01
   4.7435000e-01
   5.3895000e-01
   4.6527000e-01
   4.9662000e-01
   4.7568000e-01
   4.7044000e-01
   5.1484000e-01
   5.0554000e-01
   5.2139000e-01
   4.5173000e-01
   4.5711000e-01
   4.8737000e-01
   5.3329000e-01
   4.3781000e-01
   5.0733000e-01
   5.0601000e-01
   4.9553000e-01
   4.7491000e-01
   4.6551000e-01
   4.8453000e-01
   4.1611000e-01
   4.9104000e-01
   4.8871000e-01
   5.1805000e-01
   5.2889000e-01
   4.9037000e-01
   5.9045000e-01
   5.5267000e-01
   5.5990000e-01
   4.9648000e-01
   4.8713000e-01
   5.8085000e-01
   5.4094000e-01
   5.0292000e-01
   4.9044000e-01
   4.8644000e-01
   5.2934000e-01
   5.2599000e-01
   5.0279000e-01
   5.1558000e-01
   5.2110000e-01
   5.1333000e-01
   5.8336000e-01
   5.1636000e-01
   4.8731000e-01
   5.1887000e-01
   4.4804000e-01
   5.4452000e-01
   4.8292000e-01
   5.5585000e-01
   4.9909000e-01
   4.9996000e-01
   4.4901000e-01
   5.4355000e-01
   5.0946000e-01
   4.2231000e-01
   4.6915000e-01
   5.1740000e-01
   4.6643000e-01
   4.8775000e-01
   4.6540000e-01
   4.8984000e-01
   4.7092000e-01
   5.2164000e-01
   5.1479000e-01
   5.2019000e-01
   4.5568000e-01
   5.3713000e-01
   4.5535000e-01
   4.5316000e-01
   5.0072000e-01
   5.6116000e-01
   4.9831000e-01
   5.0900000e-01
   5.9692000e-01
   5.0226000e-01
   5.4735000e-01
   4.5645000e-01
   5.2452000e-01
   5.1834000e-01
   4.6343000e-01
   5.5279000e-01
   5.6921000e-01
   5.0404000e-01
   5.1159000e-01
   5.0649000e-01
   5.2494000e-01
   5.1056000e-01
   5.6881000e-01
   5.3342000e-01
   5.6643000e-01
   5.1726000e-01
   5.0249000e-01
   5.3643000e-01
   5.2191000e-01
   4.9208000e-01
   4.9570000e-01
   4.8202000e-01
   4.9375000e-01
   5.2548000e-01
   5.1932000e-01
   4.3874000e-01
   4.7803000e-01
   5.3175000e-01
   4.5100000e-01
   5.0132000e-01
   5.5242000e-01
   5.3742000e-01
   4.4252000e-01
   5.2274000e-01
   4.7081000e-01
[truncated: 1,300,007 more chars]
