# Supplementary material for: Assessment of Network Inference Methods: How to Cope with an Underdetermined Problem
Source: PLoS One. 2014 Mar 6;9(3):e90481. doi: 10.1371/journal.pone.0090481 (PMC3946176; doi:10.1371/journal.pone.0090481)
Supplement: File S1 — MATLAB codes for the new assessment of network inference methods. (ZIP) [file pone.0090481.s001.zip › Siegenthaler_PONE_Code/INPUT/Random_Network_AUROC_AUPR_Values/Size_100_100000/Size100_3_AUPR_Values_DREAM4.txt]

   3.6715265e-03
   3.4297381e-03
   4.0768729e-03
   3.0022457e-03
   3.1251487e-03
   2.7663884e-03
   3.9899707e-03
   3.9329733e-03
   2.7344042e-03
   2.9157514e-03
   3.1053211e-03
   3.2564357e-03
   4.0548740e-03
   3.2526653e-03
   3.5823555e-03
   3.7318702e-03
   3.7222165e-03
   1.2044786e-02
   3.4322897e-03
   3.4301134e-03
   7.2996338e-03
   3.0126800e-03
   3.5282508e-03
   3.4900404e-03
   4.5073010e-03
   3.4170949e-03
   4.2323457e-03
   4.7059698e-03
   4.0884976e-03
   3.7619866e-03
   3.3291178e-03
   3.4900155e-03
   3.0526552e-03
   3.6174463e-03
   3.1264381e-03
   4.8823699e-03
   4.6345920e-03
   3.6962164e-03
   4.2597292e-03
   3.3046063e-03
   3.8718013e-03
   3.3086189e-03
   4.7052208e-03
   3.8778832e-03
   3.5369726e-03
   3.3056808e-03
   3.1533755e-03
   3.8505749e-03
   3.0064406e-03
   3.0330036e-03
   4.3600943e-03
   3.8098280e-03
   4.2565997e-03
   4.7597331e-03
   3.2040423e-03
   4.8724628e-03
   3.1823007e-03
   3.7823117e-03
   3.0125092e-03
   3.4663157e-03
   3.4178827e-03
   3.0800438e-03
   3.6176411e-03
   3.6770642e-03
   4.4083289e-03
   4.7416183e-03
   3.2759271e-03
   2.9093738e-03
   3.6920265e-03
   3.5935082e-03
   4.7253138e-03
   2.9365731e-03
   4.1108953e-03
   4.3091819e-03
   5.3797391e-03
   4.0995597e-03
   5.6434996e-03
   2.4012183e-03
   4.4680633e-03
   3.3128604e-03
   4.6444580e-03
   5.8243559e-03
   3.9737839e-03
   3.7509092e-03
   3.1252535e-03
   3.6145829e-03
   3.9977824e-03
   2.9625866e-03
   3.7099149e-03
   4.4357930e-03
   3.4729911e-03
   1.6958977e-02
   3.7091241e-03
   3.0546812e-03
   3.5052179e-03
   3.0279367e-03
   3.5232365e-03
   3.6525218e-03
   2.8411806e-03
   3.9362625e-03
   3.1072526e-03
   3.5169374e-03
   4.2107124e-03
   3.9377224e-03
   3.1230613e-03
   3.0751069e-03
   3.5269670e-03
   7.6324999e-03
   3.6296732e-03
   4.5845470e-03
   3.7722452e-03
   3.3238625e-03
   3.0399973e-03
   3.6740957e-03
   3.1490741e-03
   5.3724146e-03
   5.6733872e-03
   5.2367911e-03
   3.0358679e-03
   3.5298217e-03
   4.2320905e-03
   3.5770679e-03
   3.8114966e-03
   3.3684221e-03
   3.9649167e-03
   4.5691436e-03
   3.3485577e-03
   3.6485440e-03
   5.7468531e-03
   3.8061527e-03
   4.3069826e-03
   2.3365638e-03
   4.7105159e-03
   4.2447123e-03
   3.6832187e-03
   3.6442512e-03
   3.2055727e-03
   3.3202215e-03
   5.1547897e-03
   3.0606023e-03
   3.3943557e-03
   4.2740125e-03
   4.4107513e-03
   4.0087400e-03
   4.4683656e-03
   3.7113227e-03
   3.0129022e-03
   3.6784521e-03
   3.1857873e-03
   4.0650640e-03
   3.2297427e-03
   3.6726031e-03
   4.0036152e-03
   4.3910936e-03
   3.1647211e-03
   3.5026368e-03
   3.0670132e-03
   2.8567160e-03
   3.8743915e-03
   7.5113934e-03
   3.2142351e-03
   3.6381952e-03
   3.1386263e-03
   5.0418269e-03
   4.3825546e-03
   3.8021292e-03
   4.6458453e-03
   3.8668575e-03
   4.4436045e-03
   3.5060800e-03
   5.0116564e-03
   4.0227410e-03
   3.3189104e-03
   3.0632888e-03
   2.8619198e-03
   4.7811764e-03
   3.7638763e-03
   3.4384895e-03
   4.7875333e-03
   3.1011415e-03
   2.8879556e-03
   3.8472116e-03
   3.8329340e-03
   3.5596629e-03
   3.5509846e-03
   6.0106179e-03
   3.4537332e-03
   7.1544901e-03
   3.0396901e-03
   3.8505609e-03
   3.4163970e-03
   3.3794207e-03
   3.1175328e-03
   3.5059573e-03
   6.5916697e-03
   3.7071235e-03
   5.1200143e-03
   3.2463451e-03
   2.5781161e-03
   4.0389303e-03
   3.5490099e-03
   1.2532507e-02
   3.4947936e-03
   4.4774612e-03
   2.9823792e-03
   4.6752472e-03
   3.9126864e-03
   6.6682844e-03
   6.3326178e-03
   3.6248954e-03
   3.2570947e-03
   3.4309495e-03
   3.2411731e-03
   3.0645004e-03
   5.5765436e-03
   5.1428336e-03
   3.3261176e-03
   2.7883580e-03
   2.7153260e-03
   3.6996099e-03
   4.1640344e-03
   3.5996095e-03
   4.2749388e-03
   4.0045885e-03
   3.0183631e-03
   4.4068296e-03
   4.1506089e-03
   5.3366345e-03
   3.4359118e-03
   3.5372225e-03
   4.0148428e-03
   3.5079106e-03
   3.1840634e-03
   4.5108819e-03
   4.1848842e-03
   3.9880045e-03
   3.8204813e-03
   4.0780753e-03
   4.0084221e-03
   4.6087199e-03
   3.3826098e-03
   3.6715657e-03
   3.6225040e-03
   3.6997150e-03
   6.0727914e-03
   4.2866722e-03
   3.8121195e-03
   5.9674698e-03
   5.1347963e-03
   3.2404171e-03
   3.0997044e-03
   3.6002931e-03
   4.0533699e-03
   3.3624350e-03
   4.3211108e-03
   4.4562348e-03
   4.5679191e-03
   6.9928325e-03
   3.0419161e-03
   3.4961026e-03
   5.0587283e-03
   4.4619591e-03
   3.4989446e-03
   5.5070186e-03
   3.6432794e-03
   3.8172675e-03
   2.8850125e-03
   3.3474962e-03
   4.0771678e-03
   3.9849769e-03
   3.7398310e-03
   7.6517480e-03
   3.9860288e-03
   3.1221220e-03
   3.2024895e-03
   3.6540624e-03
   2.7096422e-03
   4.9048464e-03
   4.4510729e-03
   3.4787985e-03
   4.4449141e-03
   5.5756401e-03
   3.7140475e-03
   4.3223905e-03
   3.0889149e-03
   4.5790057e-03
   7.8827934e-03
   3.1604800e-03
   4.6516494e-03
   5.0339181e-03
   3.0936897e-03
   3.6435950e-03
   2.7627208e-03
   1.2565006e-02
   3.5799696e-03
   3.9816414e-03
   3.7083491e-03
   2.9461689e-03
   2.8017007e-03
   3.1673288e-03
   3.2952696e-03
   4.5630067e-03
   4.2194090e-03
   4.6399471e-03
   3.0883313e-03
   3.2415825e-03
   3.8586857e-03
   3.4799646e-03
   3.9292748e-03
   3.8185120e-03
   3.4071747e-03
   5.2566758e-03
   4.3013703e-03
   3.1709623e-03
   4.2221073e-03
   3.5674412e-03
   3.5710636e-03
   3.1440226e-03
   3.6544820e-03
   3.6011310e-03
   3.2025266e-03
   3.4573989e-03
   4.5431051e-03
   3.2906510e-03
   2.9979597e-03
   3.9396893e-03
   3.2016557e-03
   3.4419716e-03
   3.4542556e-03
   3.5694459e-03
   3.8843741e-03
   3.4179138e-03
   3.9025703e-03
   3.9109841e-03
   4.0226019e-03
   4.6321703e-03
   3.2002093e-03
   3.0174407e-03
   4.2134899e-03
   3.2161105e-03
   3.1118200e-03
   3.0511669e-03
   3.0747243e-03
   3.5245564e-03
   3.5265252e-03
   4.9963394e-03
   3.6082389e-03
   3.3457093e-03
   3.7477183e-03
   3.4747461e-03
   2.9549537e-03
   3.7682338e-03
   3.5102641e-03
   3.7731815e-03
   3.3205459e-03
   3.8193323e-03
   3.2938588e-03
   3.4371550e-03
   4.0386965e-03
   3.1272927e-03
   3.7773134e-03
   4.2747926e-03
   3.5333733e-03
   4.2880967e-03
   5.5815398e-03
   3.5234073e-03
   4.0911496e-03
   3.6138098e-03
   3.4588413e-03
   3.2970617e-03
   6.9461762e-03
   6.0496123e-03
   3.5819330e-03
   4.3744254e-03
   4.2706673e-03
   4.3786188e-03
   3.2381805e-03
   2.9785338e-03
   3.0725006e-03
   2.8926736e-03
   3.4053853e-03
   4.8000722e-03
   4.4723105e-03
   3.6264089e-03
   2.7676517e-03
   3.5858856e-03
   3.1730179e-03
   3.3795252e-03
   4.0146725e-03
   2.8845647e-03
   4.2695417e-03
   4.4040200e-03
   7.6242143e-03
   3.0394554e-03
   3.1276098e-03
   3.3132301e-03
   5.4831152e-03
   4.7842379e-03
   3.7138423e-03
   3.6255621e-03
   3.4196256e-03
   3.5024108e-03
   3.9740538e-03
   3.5476359e-03
   3.3696355e-03
   5.2039360e-03
   2.8164854e-03
   3.1929923e-02
   3.5265192e-03
   3.5690131e-03
   4.2795342e-03
   2.7481724e-03
   4.6434980e-03
   3.3717921e-03
   3.7192931e-03
   3.9919990e-03
   5.1685897e-03
   3.8890163e-03
   4.5697268e-03
   3.5751167e-03
   3.8306804e-03
   5.6021189e-03
   4.5981234e-03
   6.4515584e-03
   5.3471459e-03
   3.2899974e-03
   3.1629668e-03
   3.0928532e-03
   4.2234984e-03
   2.9624000e-03
   3.6628410e-03
   3.9742822e-03
   3.3827616e-03
   3.1183339e-03
   3.8003372e-03
   3.3680961e-03
   3.2450515e-03
   4.0422393e-03
   3.3313650e-03
   4.0210835e-03
   2.7514507e-03
   3.4902934e-03
   4.3031645e-03
   3.5236919e-03
   4.1750435e-03
   3.3102368e-03
   4.3770353e-03
   3.2720550e-03
   4.9802413e-03
   3.1937888e-03
   2.9832386e-03
   3.3713829e-03
   3.2567424e-03
   4.0440891e-03
   4.3866901e-03
   3.2376994e-03
   3.8421139e-03
   2.8974082e-03
   4.1413301e-03
   5.3660812e-03
   5.0094267e-03
   4.2434000e-03
   3.0664976e-03
   2.7603112e-03
   4.0003316e-03
   3.1840066e-03
   3.1652914e-03
   3.1970051e-03
   3.4243083e-03
   3.8771945e-03
   3.0244163e-03
   3.4119508e-03
   3.9976822e-03
   3.9287349e-03
   3.6783445e-03
   4.4770038e-03
   4.1210609e-03
   4.0246725e-03
   3.7998543e-03
   3.7990305e-03
   3.8298891e-03
   4.9344997e-03
   3.2554981e-03
   4.0870481e-03
   4.3757411e-03
   4.1467806e-03
   4.3528144e-03
   3.4873876e-03
   3.9708333e-03
   4.0681281e-03
   4.1736589e-03
   2.9233871e-03
   2.7988103e-03
   4.0332834e-03
   4.0628717e-03
   5.3417998e-03
   6.2210065e-03
   3.2936481e-03
   3.4716459e-03
   2.9084250e-03
   4.2806482e-03
   3.4526013e-03
   3.7432846e-03
   3.3686531e-03
   3.6343250e-03
   3.4866013e-03
   4.3336724e-03
   3.9844458e-03
   3.4721043e-03
   4.0919563e-03
   2.7661428e-03
   3.1106865e-03
   4.1874304e-03
   4.2230178e-03
   2.8768664e-03
   3.7110249e-03
   4.5738715e-03
   3.7150984e-03
   3.4013405e-03
   3.2564184e-03
   3.4832237e-03
   4.5482021e-03
   3.2201092e-03
   3.7711420e-03
   9.5887538e-03
   3.0909962e-03
   3.8072295e-03
   4.3561154e-03
   3.9317219e-03
   3.2779068e-03
   2.9510181e-03
   3.3724695e-03
   4.0161918e-03
   4.4954089e-03
   4.0486500e-03
   3.1818331e-03
   3.6409914e-03
   3.7271747e-03
   3.2453870e-03
   3.3334050e-03
   3.6872407e-03
   2.8969431e-03
   3.5384104e-03
   4.8356625e-03
   3.1311746e-03
   3.8628444e-03
   3.3442379e-03
   3.2953434e-03
   4.5773416e-03
   3.6995820e-03
   3.4666640e-03
   4.7087498e-03
   3.1206146e-03
   2.8663050e-03
   3.1662706e-03
   4.2794923e-03
   3.0762473e-03
   4.0528312e-03
   3.8165216e-03
   4.6228559e-03
   3.5843309e-03
   4.2356404e-03
   3.1853638e-03
   4.9413017e-03
   3.5882062e-03
   3.2699795e-03
   3.1595040e-03
   3.4460834e-03
   3.3118794e-03
   3.3560032e-03
   3.3816155e-03
   2.6516777e-03
   4.8203141e-03
   4.2724056e-03
   3.2511850e-03
   3.1797588e-03
   4.4614813e-03
   4.8910840e-03
   3.4147553e-03
   2.7496908e-03
   3.7852148e-03
   3.3471602e-03
   3.5087771e-03
   3.8875426e-03
   3.1515955e-03
   3.1404370e-03
   4.4957666e-03
   3.4836105e-03
   4.0177182e-03
   3.3285803e-03
   3.1109267e-03
   3.5817143e-03
   2.9143669e-03
   3.7647543e-03
   3.9287524e-03
   3.3884810e-03
   4.1755437e-03
   3.3327950e-03
   6.5206288e-03
   3.3730985e-03
   3.5270650e-03
   3.8585482e-03
   4.1025545e-03
   3.9965578e-03
   4.2648289e-03
   3.1167453e-03
   3.8336641e-03
   5.8595664e-03
   2.9809945e-03
   3.2347024e-03
   3.8319678e-03
   2.8717487e-03
   4.5743669e-03
   7.5150229e-03
   3.6799601e-03
   3.5453285e-03
   3.9692358e-03
   3.5272565e-03
   3.9231019e-03
   5.4702833e-03
   2.6513589e-03
   4.0054615e-03
   4.2647989e-03
   3.6168990e-03
   5.9293730e-03
   5.3064989e-03
   3.2106972e-03
   3.1592148e-03
   4.0197585e-03
   4.2513028e-03
   3.3365818e-03
   6.1406070e-03
   3.7598176e-03
   3.6353875e-03
   3.8396676e-03
   3.0964287e-03
   3.5644641e-03
   3.8065333e-03
   3.6058960e-03
   3.9791484e-03
   3.7129359e-03
   3.2040943e-03
   4.8018837e-03
   3.0752156e-03
   2.9975335e-03
   5.0529474e-03
   5.5384032e-03
   3.2893870e-03
   3.6349717e-03
   4.1336710e-03
   2.9840923e-03
   2.9780912e-03
   4.7263004e-03
   4.2217458e-03
   3.8983574e-03
   3.2984887e-03
   3.4783969e-03
   3.2284465e-03
   4.4540893e-03
   3.0419160e-03
   3.0596282e-03
   4.8841711e-03
   3.8271244e-03
   1.1738109e-02
   3.3199559e-03
   2.8602589e-03
   2.9445089e-03
   3.5330772e-03
   4.6388216e-03
   3.8250429e-03
   4.5093240e-03
   3.5955484e-03
   3.6995085e-03
   3.1774403e-03
   3.1628776e-03
   3.1554679e-03
   3.2628255e-03
   3.3310995e-03
   4.5719738e-03
   6.8373570e-03
   4.1261599e-03
   3.0116478e-03
   3.5384601e-03
   4.1211127e-03
   5.3783480e-03
   2.9923656e-03
   3.5617612e-03
   4.2681642e-03
   3.5970282e-03
   3.8748001e-03
   3.4392172e-03
   4.4745928e-03
   3.8956151e-03
   3.2658136e-03
   3.8405826e-03
   2.6847652e-03
   4.0950126e-03
   3.2280037e-03
   5.9260330e-03
   3.5457670e-03
   3.1437872e-03
   3.6030027e-03
   3.9030932e-03
   4.2660902e-03
   4.7532708e-03
   3.0827036e-03
   3.0844578e-03
   3.4393830e-03
   6.0326935e-03
   4.2577213e-03
   3.7499416e-03
   4.0521621e-03
   2.8243566e-03
   1.2497249e-02
   5.3238598e-03
   3.3848664e-03
   3.8127083e-03
   4.0937521e-03
   4.9028541e-03
   3.6755994e-03
   3.0153201e-03
   4.1804812e-03
   4.1215140e-03
   2.9854497e-03
   4.4523426e-03
   4.0124928e-03
   2.6213409e-03
   3.5074303e-03
   3.1420432e-03
   3.0373012e-03
   3.5986292e-03
   3.5971573e-03
   3.6081661e-03
   3.0957923e-03
   3.2961705e-03
   3.5309398e-03
   4.1410301e-03
   2.7452811e-03
   3.2215942e-03
   5.8892886e-03
   3.2439139e-03
   3.2759840e-03
   3.5131174e-03
   1.2959962e-02
   3.9860348e-03
   4.4357317e-03
   3.6727248e-03
   4.5504569e-03
   3.0293186e-03
   1.1380131e-02
   3.8401932e-03
   3.1472482e-03
   3.6057494e-03
   4.5627100e-03
   3.5613334e-03
   3.4749036e-03
   3.6047060e-03
   3.2236211e-03
   3.9888582e-03
   3.7089724e-03
   3.2694419e-03
   2.8260345e-03
   3.7709770e-03
   3.3368266e-03
   3.1958480e-03
   2.6847841e-03
   3.5931016e-03
   4.3373487e-03
   2.9233366e-03
   3.3828145e-03
   3.7302544e-03
   3.1107513e-03
   4.5037084e-03
   3.1309463e-03
   3.1475148e-03
   3.8195752e-03
   3.7649596e-03
   2.9024896e-03
   4.1436729e-03
   3.0910990e-03
   2.9424211e-03
   4.3423531e-03
   2.8507375e-03
   4.4056591e-03
   2.5246852e-03
   4.7298601e-03
   4.3337095e-03
   3.1855601e-03
   3.4960718e-03
   4.2818930e-03
   3.8882910e-03
   5.0610148e-03
   4.2438315e-03
   3.3075604e-03
   4.7173801e-03
   4.2178942e-03
   3.0659842e-03
   3.2222148e-03
   2.9002234e-03
   3.5048259e-03
   4.0287201e-03
   5.3688797e-03
   3.3011187e-03
   4.9530349e-03
   4.1219000e-03
   4.5474814e-03
   3.4366541e-03
   2.9410524e-03
   3.9529944e-03
   3.3917621e-03
   2.9486766e-03
   3.7118994e-03
   3.5109711e-03
   2.8568487e-03
   3.0449815e-03
   2.7924731e-03
   2.9547949e-03
   4.1551751e-03
   3.5565196e-03
   3.5011927e-03
   2.9026742e-03
   5.1055046e-03
   2.9765193e-03
   4.5077753e-03
   5.5322050e-03
   4.4000927e-03
   2.9505538e-03
   4.5464522e-03
   3.2483773e-03
   3.3922383e-03
   3.6190983e-03
   4.5124999e-03
   3.4104835e-03
   3.4695902e-03
   3.2763418e-03
   2.7881187e-03
   3.1333113e-03
   3.3200147e-03
   3.7848390e-03
   4.1683979e-03
   3.4858941e-03
   3.9392453e-03
   5.5466338e-03
   2.9776566e-03
   3.3716257e-03
   3.6792862e-03
   4.0709290e-03
   4.4108897e-03
   6.2878410e-03
   3.3496225e-03
   4.3330453e-03
   3.5764290e-03
   3.1814298e-03
   3.1319019e-03
   3.1365419e-03
   3.0350060e-03
   3.1140904e-03
   3.1258880e-03
   5.1796134e-03
   3.1195598e-03
   3.6163703e-03
   3.3008299e-03
   3.7074449e-03
   3.2841686e-03
   3.0069388e-03
   3.2511717e-03
   3.6570989e-03
   3.4584291e-03
   3.2677971e-03
   2.9330806e-03
   3.2176474e-03
   3.7950525e-03
   4.5819987e-03
   3.0326617e-03
   3.5071099e-03
   5.1261600e-03
   3.1839364e-03
   3.2891208e-03
   3.2324209e-03
   2.8712722e-03
   3.2376608e-03
   4.1405591e-03
   3.3846827e-03
   4.5537416e-03
   3.9732987e-03
   3.6241863e-03
   4.3721342e-03
   3.7710050e-03
   5.8433301e-03
   4.9278999e-03
   3.5925739e-03
   4.0153368e-03
   3.1840142e-03
   3.9437287e-03
   2.7180559e-03
   2.6611549e-03
   3.0869238e-03
   3.7202734e-03
   2.8662297e-03
   4.3014257e-03
   6.1265861e-03
   5.5043710e-03
   3.6870902e-03
   4.1496003e-03
   3.1125171e-03
   3.8099878e-03
   3.7535277e-03
   4.4079454e-03
   5.5570938e-03
   3.7393392e-03
   3.1352700e-03
   2.8985677e-03
   3.4904071e-03
   4.4466850e-03
   3.1389584e-03
   2.8582199e-03
   3.3516804e-03
   3.1308191e-03
   3.0251399e-03
   3.2752345e-03
   3.0775582e-03
   3.1699765e-02
   3.9872029e-03
   3.3605537e-03
   3.2661475e-03
   4.6129212e-03
   4.0210458e-03
   3.4817052e-03
   3.2618723e-03
   3.2743781e-03
   3.1454322e-03
   3.4250865e-03
   4.6458483e-03
   2.8802055e-03
   3.1841274e-03
   3.7520803e-03
   3.9911597e-03
   3.5120451e-03
   3.6496042e-03
   3.8818353e-03
   3.2299973e-03
   2.9582056e-03
   3.3364537e-03
   2.6187464e-03
   3.9280843e-03
   4.7990214e-03
   3.6494663e-03
   4.7518185e-03
   4.7914041e-03
   3.3741561e-03
   3.9039231e-03
   3.4556056e-03
   2.8120084e-03
   2.9413101e-03
   3.2432692e-03
   3.3031789e-03
   2.6855334e-03
   3.6932289e-03
   3.8246414e-03
   3.4844201e-03
   3.3382434e-03
   3.7575046e-03
   3.7410902e-03
   3.1257663e-03
   4.4575456e-03
   3.1862031e-03
   3.4497280e-03
   4.2892020e-03
   3.6744080e-03
   3.1455475e-03
   4.4767839e-03
   3.4829712e-03
   3.5706009e-03
   3.6259212e-03
   4.2962890e-03
   2.9393602e-03
   4.1941581e-03
   2.8324731e-03
   3.8696267e-03
   7.1136186e-03
   3.8846488e-03
   3.3731753e-03
   3.5820898e-03
   3.3237552e-03
   3.8895129e-03
   3.4028999e-03
   3.6026134e-03
   2.9229371e-03
   5.2215849e-03
   4.1514646e-03
   3.1539763e-03
   4.4619637e-03
   5.9941220e-03
   3.7381098e-03
   3.8795440e-03
   4.2204810e-03
   3.4719805e-03
   3.2837442e-03
   3.1287135e-03
   4.0137964e-03
   3.8468405e-03
   3.4697673e-03
   5.3464916e-03
   3.5474119e-03
   3.2948839e-03
   5.1738762e-03
   3.0776225e-03
   3.2574099e-03
   4.6539730e-03
   4.1094287e-03
   3.4814427e-03
   3.7876872e-03
   3.0462454e-03
   3.0266248e-03
   4.4673567e-03
   3.5176237e-03
   3.3871937e-03
   3.8259714e-03
   3.6828600e-03
   2.7328809e-03
   3.8141982e-03
   4.5209921e-03
   3.5597310e-03
   3.3386758e-03
   3.8504433e-03
   4.3151293e-03
   4.6952594e-03
   2.9265152e-03
   3.9228217e-03
   3.1597427e-03
   3.3325420e-03
   3.7897703e-03
   3.8012028e-03
   6.3430275e-03
   3.3820031e-03
   4.3385840e-03
   2.9604612e-03
   3.2608895e-03
   4.5964528e-03
   3.9826474e-03
   4.7433150e-03
   3.3474789e-03
   6.6558944e-03
   2.9512406e-03
   2.6696716e-03
   3.2657436e-03
   4.6781740e-03
   3.2195325e-03
   2.7439635e-03
   2.9389963e-03
   3.6959561e-03
   3.5853382e-03
   5.2092008e-03
   3.6038786e-03
   4.2336243e-03
   3.7139756e-03
   3.7706462e-03
   4.3247633e-03
   4.0139695e-03
   3.1238310e-03
   4.2860890e-03
   3.0464430e-03
   3.4734304e-03
   2.6915887e-03
   4.5968279e-03
   3.8488061e-03
   5.8636449e-03
   3.7177415e-03
   4.9110076e-03
   3.2213011e-03
   3.7451763e-03
   4.2014619e-03
   3.1635707e-03
   3.2648526e-03
   5.5456244e-03
   3.5510025e-03
   3.4827894e-03
   3.2697619e-03
   3.5243281e-03
   3.0506824e-03
   4.8172021e-03
   2.9178647e-03
   3.7080305e-03
   3.5684140e-03
   4.2421317e-03
   3.9582057e-03
   3.8013553e-03
   3.2723869e-03
   3.3298865e-03
   7.4174869e-03
   4.4950852e-03
   3.5142002e-03
   3.3962335e-03
   3.7186619e-03
   3.8473764e-03
   3.5508405e-03
   4.8323756e-03
   3.3559623e-03
   3.7067397e-03
   4.7388937e-03
   3.5697099e-03
   2.9828011e-03
   3.8673178e-03
   4.0210115e-03
   4.6426159e-03
   3.9328115e-03
   3.9960722e-03
   3.6676583e-03
   4.2684410e-03
   3.3562642e-03
   3.8341460e-03
   3.5368407e-03
   3.4586652e-03
   3.3069858e-03
   3.1430398e-03
   3.3533836e-03
   3.3851679e-03
   3.8764260e-03
   3.0985426e-03
   3.1514577e-03
   3.9485286e-03
   3.2202412e-03
   3.5815611e-03
   3.1945460e-03
   6.3641078e-03
   3.3254740e-03
   3.2012188e-03
   4.4680309e-03
   4.1921508e-03
   2.9708207e-03
   3.3812948e-03
   3.7230802e-03
   3.3361216e-03
   3.4548796e-03
   3.3616207e-03
   3.7469966e-03
   1.1932061e-02
   3.8444463e-03
   2.6949948e-03
   3.0608304e-03
   3.6430459e-03
   3.3503190e-03
   3.0177959e-03
   3.3543952e-03
   4.3678801e-03
   2.7442866e-03
   3.9027391e-03
   2.7513751e-03
   4.2513383e-03
   2.7673521e-03
   3.5229281e-03
   4.2490173e-03
   1.2643291e-02
   4.7764173e-03
   3.4688177e-03
   3.0128818e-03
   3.4797140e-03
   3.7525082e-03
   3.4986243e-03
   3.7476386e-03
   4.1088340e-03
   3.1279553e-03
   4.2945180e-03
   3.7334498e-03
   4.0193496e-03
   3.0833529e-03
   4.0917973e-03
   3.0497477e-03
   3.8858939e-03
   3.4811338e-03
   3.1799731e-03
   2.8389457e-03
   3.7180148e-03
   3.7682874e-03
   2.8747539e-03
   3.4795623e-03
   3.8136097e-03
   3.1420359e-03
   3.4394067e-03
   2.8233660e-03
   3.7872265e-03
   4.3075182e-03
   4.0442055e-03
   4.0683029e-03
   5.6777054e-03
   3.1970885e-03
   3.4483592e-03
   4.2689594e-03
   3.9345950e-03
   4.6348878e-03
   4.8267806e-03
   3.8315477e-03
   4.0703358e-03
   4.7066770e-03
   2.6812976e-03
   6.5109245e-03
   3.6163695e-03
   3.6706479e-03
   4.1334335e-03
   3.9430335e-03
   6.8036775e-03
   3.6404626e-03
   3.5210334e-03
   4.8932345e-03
   3.8435043e-03
   3.6049286e-03
   5.3689480e-03
   3.9782579e-03
   4.4849638e-03
   3.5936032e-03
   3.8044621e-03
   3.6198703e-03
   3.2695792e-03
   3.3208984e-03
   3.1948189e-03
   3.6497379e-03
   3.5237218e-03
   1.2746624e-02
   2.7017378e-03
   3.3916818e-03
   4.0587710e-03
   3.1645429e-03
   4.8751455e-03
   3.3869938e-03
   4.7800192e-03
   3.5084032e-03
   5.1836250e-03
   4.0686234e-03
   3.1119842e-03
   2.9560444e-03
   3.2874299e-03
   3.6387486e-03
   4.0073475e-03
   4.7900136e-03
   3.7003236e-03
   3.5097423e-03
   3.4139450e-03
   3.9587410e-03
   3.7678165e-03
   3.2127508e-03
   3.6882899e-03
   3.9846304e-03
   4.4841633e-03
   4.2212831e-03
   3.2146344e-03
   3.0935518e-03
   4.0310177e-03
   2.9060046e-03
   4.4002530e-03
   3.2772105e-03
   3.0978827e-03
   3.2801112e-03
   4.0837558e-03
   4.5030754e-03
   6.6111663e-03
   3.0618950e-03
   3.2247606e-03
   4.4200350e-03
   3.1326355e-03
   3.7739240e-03
   2.8850803e-03
   3.0274332e-03
   3.5139334e-03
   3.4189328e-03
   3.4350781e-03
   3.2825359e-03
   3.1770826e-03
   3.3368705e-03
   3.9445630e-03
   3.5017907e-03
   4.5482840e-03
   3.6933252e-03
   3.1445792e-03
   2.9968249e-03
   4.7627315e-03
   3.8571221e-03
   4.0901578e-03
   2.9936431e-03
   3.4147508e-03
   4.1934832e-03
   3.3024153e-03
   2.9760083e-03
   1.2325650e-02
   4.0843665e-03
   3.8504314e-03
   4.2313458e-03
   2.8307060e-03
   3.3630102e-03
   3.9781385e-03
   2.7572828e-03
   3.1419937e-03
   4.7404769e-03
   4.9254702e-03
   3.2995597e-03
   4.0625851e-03
   3.5765375e-03
   3.4619714e-03
   4.1217925e-03
   3.3876166e-03
   6.7779151e-03
   3.5600680e-03
   3.6455094e-03
   3.4185466e-03
   2.7797518e-03
   1.2008825e-02
   3.7650964e-03
   3.1996925e-03
   3.1415828e-03
   3.4010576e-03
   4.2946417e-03
   3.3280264e-03
   3.7695212e-03
   3.0656787e-03
   5.5835752e-03
   2.9470436e-03
   3.6933186e-03
   3.5827572e-03
   5.4764207e-03
   4.7923627e-03
   3.9018970e-03
   3.6563274e-03
   5.4417007e-03
   4.6779064e-03
   8.4977196e-03
   3.8024889e-03
   4.4864871e-03
   3.5443851e-03
   7.3675294e-03
   5.3784124e-03
   3.2922868e-03
   2.8867745e-03
   4.7956382e-03
   2.8627966e-03
   3.0987433e-03
   4.0774181e-03
   4.3024646e-03
   2.9302953e-03
   3.8956147e-03
   3.6234886e-03
   3.8185681e-03
   3.8163946e-03
   3.3459515e-03
   3.6348574e-03
   3.3460408e-03
   3.0819088e-03
   4.2455021e-03
   4.3738579e-03
   5.0942340e-03
   3.4879598e-03
   3.4877518e-03
   2.6644280e-03
   4.7344979e-03
   2.8757293e-03
   3.6175847e-03
   3.7898412e-03
   3.3339113e-03
   4.6951983e-03
   3.1943261e-03
   3.4261909e-03
   3.8657276e-03
   5.1542447e-03
   4.5966230e-03
   3.8803575e-03
   2.7581691e-03
   4.3189148e-03
   4.2084971e-03
   3.4573638e-03
   7.0902082e-03
   3.4159546e-03
   3.1203115e-03
   3.4850401e-03
   2.9788765e-03
   3.4438059e-03
   3.3406154e-03
   4.0537711e-03
   3.1789181e-03
   3.0676741e-03
   3.6050117e-03
   2.9004228e-03
   3.7402136e-03
   2.8298409e-03
   3.5955765e-03
   2.8039095e-03
   4.1009357e-03
   1.2615907e-02
   4.0175317e-03
   4.2628757e-03
   3.5339507e-03
   4.0716364e-03
   3.4864991e-03
   4.2791415e-03
   3.9190004e-03
   3.2182705e-03
   2.9542978e-03
   3.8646975e-03
   3.9298365e-03
   3.3007197e-03
   3.8256405e-03
   4.5339500e-03
   3.0784052e-03
   3.4329294e-03
   3.7821759e-03
   3.5195867e-03
   3.1014767e-03
   3.3410267e-03
   3.9504318e-03
   2.5888929e-03
   3.6386136e-03
   4.1747215e-03
   3.6623429e-03
   3.4336944e-03
   3.2490419e-03
   4.7315724e-03
   3.1808380e-03
   3.5312124e-03
   3.2455152e-03
   4.6377950e-03
   3.4899155e-03
   3.0296084e-03
   1.0677368e-02
   3.3743298e-03
   5.7727433e-03
   3.5939838e-03
   2.7230891e-03
   3.5003498e-03
   3.8128616e-03
   4.7357605e-03
   3.2585198e-03
   3.9115146e-03
   3.1808705e-03
   3.4172258e-03
   4.7567215e-03
   3.4925291e-03
   3.9559265e-03
   3.0903210e-03
   3.5451059e-03
   3.6729024e-03
   3.5373390e-03
   3.6947337e-03
   4.1582501e-03
   3.4374547e-03
   3.6262027e-03
   2.7277312e-03
   5.1958724e-03
   3.0973415e-03
   4.3072874e-03
   4.0488134e-03
   4.2911722e-03
   4.7488094e-03
   4.1367652e-03
   3.6214166e-03
   3.4112352e-03
   3.5240031e-03
   3.7556045e-03
   4.4097953e-03
   3.0794897e-03
   4.5887814e-03
   3.0935277e-03
   4.2121495e-03
   3.7522412e-03
   3.4964859e-03
   3.1638151e-03
   3.5374574e-03
   4.4181963e-03
   3.4856476e-03
   3.7914040e-03
   3.1713422e-03
   3.4775683e-03
   4.0277016e-03
   7.0019044e-03
   3.2914450e-03
   3.5370902e-03
   3.6407021e-03
   4.1624599e-03
   3.8264664e-03
   3.8272343e-03
   3.9754765e-03
   6.3246106e-03
   2.8914350e-03
   3.2890707e-03
   3.3486436e-03
   3.5633516e-03
   3.3711597e-03
   2.9443127e-03
   4.6510314e-03
   3.8989932e-03
   4.3328163e-03
   4.5004305e-03
   3.7121663e-03
   3.4938522e-03
   3.6281846e-03
   3.0730487e-03
   4.4792602e-03
   3.1925959e-03
   3.5838636e-03
   3.7813020e-03
   3.6586729e-03
   3.7736739e-03
   3.3154892e-03
   3.3996518e-03
   3.2562325e-03
   3.9848197e-03
   3.6961283e-03
   3.2288748e-03
   3.5309071e-03
   3.6952393e-03
   3.4894378e-03
   3.7141092e-03
   4.1894974e-03
   3.8904731e-03
   3.3347064e-03
   4.6062088e-03
   3.7294309e-03
   3.9090068e-03
   4.3663874e-03
   3.7263308e-03
   4.4401961e-03
   3.6370913e-03
   3.8627485e-03
   2.7348182e-03
   4.1237510e-03
   6.1369840e-03
   3.6542316e-03
   3.7447008e-03
   3.8925146e-03
   3.4636092e-03
   4.6207002e-03
   3.3400365e-03
   4.0952954e-03
   3.2144184e-03
   3.3564709e-03
   3.9690261e-03
   2.8955826e-03
   6.5440820e-03
   3.4428827e-03
   3.0624140e-03
   3.6493641e-03
   3.7993710e-03
   2.9484026e-03
   3.0482592e-03
   3.2526798e-03
   3.7853497e-03
   3.7720593e-03
   3.5326979e-03
   3.6633733e-03
   3.5362245e-03
   3.4458810e-03
   5.7165793e-03
   3.3320613e-03
   4.1257901e-03
   5.7633667e-03
   3.9020908e-03
   4.3017235e-03
   3.6564192e-03
   3.8424201e-03
   4.3450502e-03
   3.0954949e-03
   3.8392207e-03
   4.2512175e-03
   3.5991015e-03
   3.4804963e-03
   3.9455076e-03
   5.0508529e-03
   4.0679690e-03
   2.9516595e-03
   3.3938459e-03
   2.6444269e-03
   3.3968000e-03
   3.4563533e-03
   2.7843324e-03
   3.0452044e-03
   3.3589915e-03
   4.2770752e-03
   4.8117971e-03
   6.3052308e-03
   3.5393203e-03
   3.6196353e-03
   3.5444225e-03
   3.7374086e-03
   4.9256663e-03
   3.2344992e-03
   3.9600996e-03
   4.0578307e-03
   3.0923531e-03
   3.2826370e-03
   3.4548811e-03
   4.0334832e-03
   4.6919951e-03
   3.9031004e-03
   3.4786812e-03
   3.5725768e-03
   4.1134542e-03
   3.5619074e-03
   3.9808470e-03
   4.1943365e-03
   3.5538613e-03
   4.0179198e-03
   3.3809781e-03
   4.1586877e-03
   5.6948320e-03
   4.0109779e-03
   3.3234540e-03
   2.8983389e-03
   3.8344644e-03
   3.4390357e-03
   3.1092101e-03
   3.8214202e-03
   5.1247987e-03
   3.9916377e-03
   3.5875172e-03
   3.3903760e-03
   4.1258534e-03
   4.0017926e-03
   3.0258910e-03
   4.2155272e-03
   5.0478398e-03
   5.6435354e-03
   3.6657315e-03
   5.7722441e-03
   6.1061765e-03
   2.9442587e-03
   4.6183340e-03
   3.2388073e-03
   3.9050840e-03
   5.1092179e-03
   4.5538871e-03
   3.0166318e-03
   4.0934271e-03
   2.9702538e-03
   4.2793275e-03
   3.4724495e-03
   4.5830507e-03
   8.6246058e-03
   3.0390771e-03
   3.6444258e-03
   3.4697217e-03
   2.9818177e-03
   3.2316957e-03
   3.2753537e-03
   5.8371272e-03
   2.5659693e-03
   3.3285467e-03
   3.7436638e-03
   5.8567274e-03
   4.8530891e-03
   5.7228020e-03
   4.0694228e-03
   4.5801818e-03
   3.6699221e-03
   4.3458205e-03
   3.9409157e-03
   3.2119659e-03
   3.7667949e-03
   4.0462998e-03
   3.7182602e-03
   3.0276035e-03
   3.3477410e-03
   2.7149940e-03
   3.8481096e-03
   5.4297320e-03
   3.1564202e-03
   3.4423067e-03
   7.2862498e-03
   2.9622374e-03
   2.7989099e-03
   3.1486552e-03
   3.5685530e-03
   3.1943961e-03
   2.8549954e-03
   3.0575120e-03
   3.1507766e-03
   2.9366624e-03
   3.8435303e-03
   3.3357372e-03
   3.1217586e-03
   3.3607924e-03
   3.5109607e-03
   4.5722325e-03
   3.4667334e-03
   4.7316816e-03
   3.3383400e-03
   3.7994292e-03
   4.4786533e-03
   3.7221437e-03
   3.2139271e-03
   7.3365382e-03
   3.8630741e-03
   3.9732765e-03
   5.6124051e-03
   3.0037945e-03
   3.5979061e-03
   3.3841876e-03
   3.4896214e-03
   3.2406167e-03
   3.5375948e-03
   3.0226389e-03
   3.5064747e-03
   3.7322430e-03
   3.7810924e-03
   4.3390751e-03
   3.9538500e-03
   6.3364981e-03
   5.1717569e-03
   4.1494216e-03
   3.4190443e-03
   4.1156958e-03
   5.2245065e-03
   1.5609464e-02
   3.8660859e-03
   4.9682125e-03
   2.8260026e-03
   3.1251237e-03
   3.3481397e-03
   2.7804719e-03
   4.2221879e-03
   3.2087116e-03
   3.8372309e-03
   3.6182462e-03
   3.5883610e-03
   3.1639143e-03
   5.3200989e-03
   3.4180818e-03
   3.6207227e-03
   3.4810711e-03
   4.1207849e-03
   4.4458911e-03
   3.5479302e-03
   3.5150549e-03
   3.9973871e-03
   3.8529692e-03
   3.0341261e-03
   2.9470246e-03
   3.2191016e-03
   4.0172190e-03
   3.4248520e-03
   5.9315563e-03
   4.0180613e-03
   2.9634428e-03
   3.4426478e-03
   3.5882542e-03
   1.1842592e-02
   3.2772660e-03
   4.0627662e-03
   5.2230764e-03
   5.3670442e-03
   3.9148797e-03
   3.8846111e-03
   4.1851283e-03
   3.1793154e-03
   4.4181253e-03
   4.5330691e-03
   3.5817544e-03
   2.9940038e-03
   3.4306805e-03
   3.0577233e-03
   3.1274479e-03
   4.0426333e-03
   4.1614922e-03
   2.9875235e-03
   3.4587776e-03
   2.8780028e-03
   4.7111307e-03
   3.8529711e-03
   3.8774908e-03
   5.4141881e-03
   5.4414359e-03
   3.8616558e-03
   3.8189091e-03
   3.4853098e-03
   4.2046092e-03
   4.3317237e-03
   3.6650313e-03
   3.1834012e-03
   4.2655894e-03
   4.0436927e-03
   3.2961390e-03
   2.8454012e-03
   6.0120872e-03
   3.6692534e-03
   3.0183854e-03
   3.4034530e-03
   3.1404755e-03
   3.0328585e-03
   3.8082824e-03
   2.9751426e-03
   3.7753084e-03
   4.0539990e-03
   3.9341613e-03
   2.7708079e-03
   2.6637779e-03
   2.7832540e-03
   3.4166776e-03
   3.1305216e-03
   3.7887595e-03
   3.4418560e-03
   3.6345353e-03
   3.3419060e-03
   2.7210925e-03
   2.8107075e-03
   3.7795295e-03
   4.0172772e-03
   3.7125015e-03
   3.6121491e-03
   4.0109610e-03
   3.1437454e-03
   4.1480499e-03
   3.3454341e-03
   3.1401987e-03
   6.2635236e-03
   4.5366428e-03
   4.3414216e-03
   3.5161646e-03
   4.1136415e-03
   5.3562940e-03
   3.7710586e-03
   3.4376862e-03
   3.2984799e-03
   3.2153095e-03
   3.2507095e-03
   3.5636038e-03
   3.5644443e-03
   5.1045008e-03
   4.0825435e-03
   3.3999976e-03
   3.2138280e-03
   3.9967490e-03
   3.0458375e-03
   5.1889584e-03
   3.8826722e-03
   3.3862721e-03
   3.8061790e-03
   6.1539998e-03
   6.3033054e-03
   3.6471515e-03
   4.1583670e-03
   3.2807740e-03
   3.3673587e-03
   6.8759825e-03
   3.4064761e-03
   3.1489280e-03
   6.1848585e-03
   3.5763618e-03
   6.5149196e-03
   3.1063008e-03
   3.4648203e-03
   4.7063171e-03
   3.4820385e-03
   2.8850399e-03
   3.8609801e-03
   4.0191837e-03
   4.3033283e-03
   4.5217658e-03
   3.0487768e-03
   3.7593732e-03
   3.0131817e-03
   4.6540827e-03
   3.1711826e-03
   3.8600765e-03
   3.4510351e-03
   3.4006457e-03
   3.8915538e-03
   3.6168598e-03
   3.0118598e-03
   3.2583649e-03
   4.9651286e-03
   3.1726290e-03
   3.3741468e-03
   3.2452541e-03
   3.7044683e-03
   3.7582130e-03
   3.7435372e-03
   3.6777549e-03
   3.6571029e-03
   3.2284062e-03
   3.9522358e-03
   4.3865705e-03
   3.2118200e-03
   3.1788745e-03
   3.8166048e-03
   2.9919850e-03
   4.2107735e-03
   3.7286512e-03
   3.0780851e-03
   2.8736528e-03
   3.0583413e-03
   3.6558953e-03
   3.7417305e-03
   4.7013145e-03
   6.0506404e-03
   4.1748069e-03
   4.4916542e-03
   4.6793319e-03
   2.8721311e-03
   4.1709947e-03
   4.3885544e-03
   4.3844885e-03
   2.8913609e-03
   3.2829680e-03
   3.2573666e-02
   3.9118581e-03
   6.2336203e-03
   2.9442113e-03
   3.4560822e-03
   3.7966985e-03
   3.2786152e-03
   3.4987290e-03
   2.9896811e-03
   3.5220446e-03
   3.1417037e-03
   3.0826576e-03
   3.4403945e-03
   3.6623890e-03
   3.5894229e-03
   3.6913970e-03
   3.9216936e-03
   3.6290234e-03
   3.2553065e-03
   3.2870835e-03
   4.0559077e-03
   3.6182747e-03
   3.6057496e-03
   4.7762201e-03
   3.1351335e-03
   3.8661638e-03
   4.0011471e-03
   3.6009162e-03
   3.3276742e-03
   3.4544996e-03
   3.2802322e-03
   3.8319061e-03
   3.0623480e-03
   3.5042204e-03
   3.8358581e-03
   4.5261060e-03
   4.1262901e-03
   3.4913595e-03
   4.5905966e-03
   3.5112924e-03
   3.2724378e-03
   3.2502327e-03
   2.8505305e-03
   4.1251880e-03
   3.1735640e-03
   3.2268963e-03
   3.0860744e-03
   3.5674265e-03
   4.3776700e-03
   3.8602040e-03
   3.8517107e-03
   5.1431515e-03
   3.3151565e-03
   3.8812801e-03
   2.5933884e-03
   3.1194612e-03
   3.2891810e-03
   3.4687852e-03
   4.5143296e-03
   2.6583781e-03
   3.6703160e-03
   4.3603951e-03
   3.8754749e-03
   2.7438537e-03
   4.0436856e-03
   3.5171672e-03
   3.5441584e-03
   3.4392767e-03
   3.7581088e-03
   2.8746821e-03
   3.2461900e-03
   5.2648386e-03
   3.4562336e-03
   3.2367757e-03
   3.8470452e-03
   4.9123995e-03
   4.4579125e-03
   2.9058589e-03
   3.7506608e-03
   4.0549207e-03
   3.6697678e-03
   3.0768747e-03
   4.1396676e-03
   3.8713157e-03
   4.0120800e-03
   2.8182373e-03
   4.0138616e-03
   4.5881369e-03
   3.7500260e-03
   3.7139914e-03
   4.1080540e-03
   4.7670211e-03
   2.6620005e-03
   3.6973220e-03
   3.2084063e-03
   5.5378313e-03
   4.5735955e-03
   2.8667122e-03
   3.0948531e-03
   3.3776892e-03
   4.0524042e-03
   3.2138259e-03
   4.9590776e-03
   3.2471816e-03
   3.4114770e-03
   3.1455456e-03
   3.4265672e-03
   3.2490585e-03
   3.2616442e-03
   3.2028443e-03
   4.1886278e-03
   2.5230278e-03
   3.6069009e-03
   4.4793136e-03
   4.0807034e-03
   3.9690818e-03
   3.1704716e-03
   3.5394753e-03
   3.1751860e-03
   3.8640500e-03
   6.1017409e-03
   3.8486333e-03
   3.9503893e-03
   3.2961455e-03
   4.4910064e-03
   3.2090614e-03
   3.1664543e-03
   2.7974146e-03
   3.7364835e-03
   3.0526368e-03
   3.5255272e-03
   2.6996472e-03
   4.8025670e-03
   4.6974688e-03
   2.8990790e-03
   3.8147230e-03
   3.7637186e-03
   4.6728998e-03
   1.2413386e-02
   3.8999497e-03
   2.9178020e-03
   3.2434164e-03
   3.4453195e-03
   3.3421616e-03
   3.2298742e-03
   3.2706142e-03
   3.1502578e-03
   4.2649967e-03
   5.4031035e-03
   5.3191724e-03
   2.8059682e-03
   3.8106030e-03
   1.2459972e-02
   3.2430752e-03
   4.0581421e-03
   4.2719654e-03
   3.8144343e-03
   4.2926688e-03
   5.0150614e-03
   3.5673628e-03
   3.7796980e-03
   3.1812198e-03
   5.0021220e-03
   4.3589736e-03
   3.4464495e-03
   3.3867213e-03
   4.4108937e-03
   3.5676801e-03
   3.7461264e-03
   3.3423113e-03
   3.6776731e-03
   3.8135821e-03
   4.2512371e-03
   3.3207873e-03
   5.7307089e-03
   2.6036279e-03
   3.5406829e-03
   2.8406419e-03
   3.1374199e-03
   3.2242381e-03
   3.3259476e-03
   2.9163679e-03
   4.4246172e-03
   3.7487799e-03
   4.5521143e-03
   3.5721880e-03
   3.8153493e-03
   3.4586094e-03
   3.6021881e-03
   4.2123137e-03
   3.7099079e-03
   3.2301215e-03
   6.5407063e-03
   3.5703992e-03
   3.9168285e-03
   3.1232217e-03
   3.7443404e-03
   3.4320773e-03
   4.0223027e-03
   3.4206769e-03
   3.8740052e-03
   3.3988648e-03
   5.2779807e-03
   3.4891281e-03
   3.6218474e-03
   3.6158907e-03
   3.8963496e-03
   3.3857749e-03
   5.8191654e-03
   2.8601580e-03
   5.1065716e-03
   4.0486588e-03
   3.3183873e-03
   4.7347691e-03
   3.6784585e-03
   4.8566606e-03
   3.8066311e-03
   3.7242816e-03
   4.5672321e-03
   5.5253433e-03
   3.3530099e-03
   3.0340475e-03
   6.0038477e-03
   4.0077544e-03
   4.6729964e-03
   3.1473302e-03
   5.0099424e-03
   4.1124071e-03
   3.4950515e-03
   4.0132623e-03
   3.2784913e-03
   3.1140026e-03
   3.7130729e-03
   2.9431186e-03
   4.0335055e-03
   4.7127240e-03
   3.7115416e-03
   3.4366124e-03
   2.8531817e-03
   4.3876628e-03
   2.9744633e-03
   3.6897523e-03
   3.2906425e-03
   3.3482555e-03
   3.4692118e-03
   3.3314745e-03
   3.8536871e-03
   3.8160352e-03
   3.3407664e-03
   3.6143171e-03
   3.4072925e-03
   4.7547275e-03
   3.0268114e-03
   3.6215458e-03
   2.8993599e-03
   3.5152564e-03
   2.8580794e-03
   2.7025996e-03
   3.7871403e-03
   4.1786815e-03
   3.6143017e-03
   3.0817674e-03
   3.9580415e-03
   3.9398777e-03
   3.2709395e-03
   2.8538923e-03
   2.9247477e-03
   4.3201873e-03
   3.3602953e-03
   4.9906723e-03
   4.7455855e-03
   3.8123603e-03
   4.3633901e-03
   5.7077034e-03
   3.2390874e-03
   3.4415707e-03
   3.9149875e-03
   6.0525133e-03
   3.5817091e-03
   3.8836843e-03
   3.7049449e-03
   3.9453937e-03
   4.1259219e-03
   6.6312534e-03
   3.0724590e-03
   4.1353327e-03
   3.0280388e-03
   3.7214502e-03
   3.7847404e-03
   3.0448732e-03
   3.2830643e-03
   3.7798003e-03
   4.2613526e-03
   2.8548420e-03
   2.8467622e-03
   4.5666154e-03
   2.8849786e-03
   4.8331768e-03
   2.9051296e-03
   3.7609028e-03
   4.0945388e-03
   3.4235299e-03
   3.3182900e-03
   4.5906371e-03
   4.1874945e-03
   4.5233689e-03
   3.2565631e-03
   3.7846665e-03
   4.2173097e-03
   4.8726910e-03
   3.0298950e-03
   4.2907534e-03
   3.9581825e-03
   3.1014073e-03
   4.2924129e-03
   3.4091424e-03
   3.7791862e-03
   4.1586034e-03
   3.2316956e-03
   3.1302594e-03
   3.3501898e-03
   2.8669052e-03
   4.2247417e-03
   3.3780306e-03
   3.4468326e-03
   3.1235795e-03
   2.6572456e-03
   3.0616457e-03
   5.0747619e-03
   3.5626969e-03
   4.4929378e-03
   3.3913180e-03
   8.6919383e-03
   3.1809178e-03
   3.4444957e-03
   3.2133443e-03
   3.9661843e-03
   4.0805816e-03
   3.2350839e-03
   4.3727242e-03
   3.2178131e-03
   7.2835741e-03
   3.0227520e-03
   5.1562829e-03
   2.6826216e-03
   2.7582804e-03
   3.8489430e-03
   4.3975690e-03
   4.1761187e-03
   4.4939690e-03
   3.1738255e-03
   7.7040833e-03
   2.7966188e-03
   3.1752942e-03
   3.7886913e-03
   3.2385847e-03
   4.2613799e-03
   3.2098146e-02
   4.5212133e-03
   3.6655936e-03
   4.4431861e-03
   3.4530670e-03
   5.7847293e-03
   3.6133662e-03
   3.3680963e-03
   4.2376824e-03
   3.4210655e-03
   6.0898907e-03
   3.8568424e-03
   2.8431129e-03
   3.2436713e-03
   4.3875706e-03
   3.2633653e-03
   3.5531822e-03
   2.8696449e-03
   3.1611525e-03
   4.1292373e-03
   4.5692374e-03
   3.5199878e-03
   3.6976106e-03
   3.4403578e-03
   3.1561820e-03
   3.4364847e-03
   3.2857232e-03
   3.4692206e-03
   1.3478822e-02
   2.6587130e-03
   2.7724066e-03
   3.5380324e-03
   3.4060435e-03
   3.2059676e-03
   3.7906937e-03
   3.2625259e-03
   4.0787712e-03
   3.0572488e-03
   4.6856384e-03
   4.3124762e-03
   3.0991636e-03
   3.4441161e-03
   3.1404746e-03
   3.0623644e-03
   3.7724858e-03
   4.0151427e-03
   5.8712179e-03
   2.9205881e-03
   3.7487414e-03
   3.4305979e-03
   3.7417877e-03
   4.2235470e-03
   3.5079432e-03
   3.8226193e-03
   3.2274980e-03
   3.3592475e-03
   3.7344150e-03
   4.1298804e-03
   4.3032020e-03
   3.4198397e-03
   2.9101660e-03
   5.8002878e-03
   3.1675333e-03
   4.2144113e-03
   4.0215100e-03
   4.4896350e-03
   3.6194092e-03
   4.1274766e-03
   6.7565279e-03
   3.0556941e-03
   4.4794010e-03
   3.8384495e-03
   3.8626795e-03
   4.6831294e-03
   4.0575268e-03
   4.2127356e-03
   4.9017902e-03
   3.2261963e-03
   3.5112233e-03
   3.5882441e-03
   3.2313696e-03
   4.8060902e-03
   3.7163481e-03
   4.0427528e-03
   4.1838665e-03
   3.3844781e-03
   3.6896325e-03
   2.9204648e-03
   4.0516644e-03
   3.4704817e-03
   3.9479090e-03
   3.9291181e-03
   3.3017701e-02
   4.0414247e-03
   3.3048603e-03
   1.0285975e-02
   7.1047051e-03
   3.1668760e-03
   5.3232883e-03
   4.7561891e-03
   4.8247483e-03
   3.1856053e-03
   4.4132858e-03
   3.2137068e-03
   3.5701624e-03
   3.1702243e-03
   3.4762303e-03
   2.6288541e-03
   3.2045176e-03
   3.2145215e-03
   3.1952366e-03
   5.5577016e-03
   3.8013573e-03
   2.8296181e-03
   2.9059076e-03
   3.4441315e-03
   4.2684144e-03
   3.2540145e-03
   4.1868389e-03
   3.4291465e-03
   2.9044695e-03
   3.4287058e-03
   3.3047672e-03
   4.6190729e-03
   5.3164068e-03
   3.6121643e-03
   3.1810753e-03
   3.3724782e-03
   3.6266285e-03
   3.5153776e-03
   4.0222032e-03
   4.2824891e-03
   3.3459005e-03
   3.2915231e-03
   5.3363403e-03
   4.6532705e-03
   3.5106675e-03
   4.1468592e-03
   5.0095573e-03
   4.5827939e-03
   3.5909113e-03
   4.0863698e-03
   3.1817595e-03
   3.4525697e-03
   3.8866413e-03
   2.8479185e-03
   3.3928125e-03
   3.4852725e-03
   3.5767169e-03
   3.5814629e-03
   2.9830069e-03
   4.3133737e-03
   3.0195947e-03
   2.4659844e-03
   3.5442425e-03
   3.3733039e-03
   4.2826816e-03
   7.0192653e-03
   3.2014796e-03
   3.1302770e-03
   3.3455532e-03
   3.9170952e-03
   6.0208296e-03
   5.3152628e-03
   3.8080541e-03
   3.6576989e-03
   3.2985360e-03
   4.8426831e-03
   4.3272824e-03
   5.8281593e-03
   3.7636621e-03
   3.0243981e-03
   4.3971293e-03
   5.2634172e-03
   4.1840026e-03
   3.4652511e-03
   4.1984877e-03
   3.1254166e-03
   3.5052957e-03
   3.9912288e-03
   3.0019024e-03
   3.9131953e-03
   6.1167196e-03
   3.5342370e-03
   3.7341842e-03
   3.3905462e-03
   3.9521090e-03
   4.5184084e-03
   4.0047598e-03
   3.4694159e-03
   3.9144697e-03
   3.2645629e-03
   4.2388913e-03
   3.1965034e-03
   4.1550054e-03
   4.0518461e-03
   4.2466944e-03
   3.4890422e-03
   3.5923024e-03
   4.4462932e-03
   4.0621119e-03
   3.4553222e-03
   2.5910191e-03
   3.1111424e-03
   3.6278161e-03
   3.4446577e-03
   4.8451137e-03
   2.9836096e-03
   4.5289083e-03
   2.5574708e-03
   3.0295185e-03
   3.5478621e-03
   3.6776108e-03
   3.0714350e-03
   3.0662620e-03
   4.3959121e-03
   3.4802473e-03
   3.8447405e-03
   4.3044167e-03
   3.2624347e-03
   4.3411531e-03
   3.1293647e-03
   2.9921562e-03
   6.4688649e-03
   5.0828562e-03
   2.8304518e-03
   3.7346136e-03
   2.8961279e-03
   4.0336462e-03
   3.5187871e-03
   3.9128934e-03
   3.8348307e-03
   3.5850767e-03
   4.1124088e-03
   4.4141429e-03
   3.6810879e-03
   6.2105759e-03
   4.0286898e-03
   3.4312968e-03
   2.8173531e-03
   5.0716630e-03
   2.8302656e-03
   3.8536902e-03
   2.7595264e-03
   3.1158755e-03
   8.3947444e-03
   3.0517199e-03
   4.9732316e-03
   3.7589034e-03
   3.4350202e-03
   3.5193342e-03
   2.9462378e-03
   2.9841744e-03
   3.8820170e-03
   3.3778876e-03
   3.3023359e-03
   4.4232855e-03
   3.1862107e-03
   3.0049776e-03
   3.7064340e-03
   4.7602272e-03
   3.6614434e-03
   3.7990631e-03
   2.7561393e-03
   2.9051754e-03
   3.2432266e-03
   3.3903731e-03
   3.3069316e-03
   2.8837719e-03
   4.4392123e-03
   3.8788522e-03
   3.2120187e-02
   4.3934835e-03
   3.2463029e-03
   3.1660583e-03
   3.5731539e-03
   3.3808789e-03
   3.0696574e-03
   3.6387573e-03
   3.7104496e-03
   3.6853266e-03
   3.4539400e-03
   3.2308306e-03
   4.5446213e-03
   6.1478065e-03
   2.8570713e-03
   3.3626513e-03
   4.0162445e-03
   3.0403860e-03
   3.4823572e-03
   3.9564082e-03
   3.4110617e-03
   3.4520113e-03
   3.6363726e-03
   3.1153539e-03
   3.0960120e-03
   3.7840134e-03
   3.5683176e-03
   5.3087699e-03
   3.4886886e-03
   3.3503299e-03
   4.1502646e-03
   3.0632428e-03
   3.2219898e-03
   3.8619235e-03
   4.1963255e-03
   2.9462386e-03
   3.8271443e-03
   3.1353595e-03
   3.9686737e-03
   1.3433186e-02
   3.0479982e-03
   2.8730094e-03
   3.2473610e-03
   3.1710434e-03
   2.8750383e-03
   3.8713337e-03
   2.7117555e-03
   3.3478192e-03
   3.1218196e-03
   3.3082500e-03
   3.9248252e-03
   3.2693030e-03
   3.7913904e-03
   3.1785754e-03
   3.6993621e-03
   4.7304982e-03
   3.5202598e-03
   3.9916212e-03
   2.9653655e-03
   3.9340504e-03
   4.0232773e-03
   3.5616027e-03
   3.2441397e-03
   4.2305810e-03
   3.2188480e-03
   3.0647326e-03
   3.2311127e-03
   4.2248198e-03
   3.3358469e-03
   2.9355252e-03
   5.0552453e-03
   3.9898484e-03
   4.5368717e-03
   4.5271639e-03
   3.2237871e-03
   3.4229793e-03
   2.9484141e-03
   3.8493551e-03
   3.8394066e-03
   6.5228289e-03
   3.2842279e-03
   3.9452047e-03
   4.1377983e-03
   4.6841256e-03
   3.2700744e-03
   5.6268953e-03
   9.2354235e-03
   2.9231650e-03
   3.6508922e-03
   4.0316800e-03
   5.2562690e-03
   2.9082978e-03
   3.3733598e-03
   3.4985038e-03
   3.3750036e-03
   4.6189593e-03
   3.4263854e-03
   3.5892277e-03
   3.8897426e-03
   2.9443198e-03
   4.3938481e-03
   3.2586578e-03
   3.4417494e-03
   4.5101157e-03
   2.9556953e-03
   3.6365259e-03
   5.5165913e-03
   3.2772930e-03
   3.6611569e-03
   3.3982007e-03
   3.5124898e-03
   4.1280647e-03
   3.5552139e-03
   5.8806685e-03
   3.8949931e-03
   4.7277099e-03
   4.7370404e-03
   4.3807472e-03
   3.5517915e-03
   5.3274370e-03
   3.5957933e-03
   3.0717141e-03
   3.3450558e-03
   2.8687017e-03
   5.0588185e-03
   4.1419165e-03
   4.1116992e-03
   3.2422738e-03
   3.1554057e-03
   2.8211721e-03
   3.4073849e-03
   4.9630437e-03
   3.3302740e-03
   5.8638749e-03
   4.4072189e-03
   5.6126871e-03
   3.3044176e-03
   5.3394096e-03
   4.0197609e-03
   3.3836106e-03
   4.1369440e-03
   3.5133664e-03
   4.0695189e-03
   3.2645975e-03
   4.1225389e-03
   2.7086227e-03
   5.0899620e-03
   3.1118214e-03
   4.4271436e-03
   6.6880503e-03
   2.9421189e-03
   3.8771838e-03
   3.8024705e-03
   3.0495814e-03
   3.3760833e-03
   3.0800269e-03
   3.3299238e-03
   3.2191009e-03
   3.5940888e-03
   3.6206928e-03
   3.0905454e-03
   2.8289272e-03
   4.5394397e-03
   3.9449627e-03
   7.6833459e-03
   3.9085413e-03
   3.4842457e-03
   2.7561928e-03
   4.2955349e-03
   3.6777372e-03
   4.6012501e-03
   3.1330235e-03
   3.9025441e-03
   3.4441847e-03
   3.3203180e-03
   3.9296883e-03
   4.5954408e-03
   2.7127120e-03
   3.0175162e-03
   3.5331075e-03
   5.1620609e-03
   7.2002735e-03
   3.6687256e-03
   3.5092313e-03
   3.2573166e-03
   4.4192855e-03
   3.5901104e-03
   4.0914595e-03
   3.7133281e-03
   4.7295591e-03
   4.5047965e-03
   3.3678518e-03
   3.6504087e-03
   3.7578568e-03
   3.4311894e-03
   2.7803735e-03
   3.0455640e-03
   4.2075295e-03
   2.9839378e-03
   3.5614634e-03
   4.3233177e-03
   3.2050164e-03
   3.1642641e-03
   3.7536909e-03
   3.8236957e-03
   2.6946089e-03
   5.0746416e-03
   3.3750103e-03
   4.3419737e-03
   3.6544476e-03
   3.8943076e-03
   5.9764921e-03
   4.0587988e-03
   3.8494267e-03
   4.7126261e-03
   3.2083684e-03
   2.6998305e-03
   4.3727783e-03
   5.1071968e-03
   3.8521847e-03
   3.1621743e-03
   3.3605187e-03
   3.8073493e-03
   3.8105753e-03
   4.1117581e-03
   2.8377038e-03
   3.6633517e-03
   3.0168716e-03
   3.7141526e-03
   3.1497788e-03
   3.6343934e-03
   3.6280724e-03
   4.9515340e-03
   2.9129014e-03
   3.2858488e-03
   3.9471925e-03
   3.7751044e-03
   3.6950487e-03
   3.6440313e-03
   4.1514817e-03
   3.5461362e-03
   3.6917152e-03
   3.2705120e-03
   3.6462864e-03
   3.4615281e-03
   3.3473154e-03
   2.9953680e-03
   3.9661034e-03
   3.6429840e-03
   4.4732091e-03
   3.0639374e-03
   5.0994865e-03
   3.3028290e-03
   3.2310317e-03
   3.7359254e-03
   3.2924983e-03
   2.8217954e-03
   4.0865430e-03
   3.6587245e-03
   3.9172909e-03
   3.4508171e-03
   4.3206543e-03
   3.2172375e-03
   4.2119280e-03
   2.8236371e-03
   3.8954023e-03
   3.2248802e-03
   2.6819078e-03
   5.0961791e-03
   5.6093256e-03
   3.9982458e-03
   5.2191678e-03
   3.6614046e-03
   3.0434201e-03
   2.8400189e-03
   2.5776289e-03
   2.8421996e-03
   3.2659195e-03
   3.8202682e-03
   3.5045648e-03
   2.9303705e-03
   3.4522606e-03
   3.8071747e-03
   3.4130266e-03
   3.5233167e-03
   3.6051008e-03
   5.6679497e-03
   3.1716929e-03
   3.0078911e-03
   2.9100729e-03
   2.9891346e-03
   4.1168109e-03
   2.9706646e-03
   3.7842826e-03
   3.6668227e-03
   3.5740420e-03
   3.2949653e-03
   3.2494260e-03
   3.2129252e-03
   4.5189778e-03
   3.0606433e-03
   6.8254668e-03
   4.2525189e-03
   4.8999942e-03
   3.3552583e-03
   6.0459713e-03
   2.7496329e-03
   4.1441853e-03
   3.4910406e-03
   3.1069454e-03
   2.6059241e-03
   3.2492361e-03
   5.1554906e-03
   3.3867616e-03
   3.7739137e-03
   4.2672186e-03
   3.1106062e-03
   3.7585259e-03
   3.2802116e-03
   3.7836829e-03
   4.4279164e-03
   4.0658283e-03
   3.9702120e-03
   4.5667665e-03
   3.1695720e-03
   3.0046737e-03
   2.5471472e-03
   4.8113181e-03
   3.3794283e-03
   4.9656060e-03
   3.0635619e-03
   3.7507740e-03
   3.5230459e-03
   4.6404516e-03
   5.5092166e-03
   2.9429899e-03
   3.2306542e-03
   3.8349118e-03
   4.8651589e-03
   4.3972392e-03
   2.8975690e-03
   3.6134370e-03
   3.8046940e-03
   3.0955675e-03
   4.9832231e-03
   2.9885916e-03
   3.7235327e-03
   4.5885578e-03
   4.2731732e-03
   3.2707836e-03
   2.8470771e-03
   4.0253401e-03
   3.6731814e-03
   5.0199914e-03
   3.2819553e-03
   4.2364287e-03
   3.8573856e-03
   2.7431881e-03
   4.7741501e-03
   3.3437037e-03
   4.8708764e-03
   3.8013732e-03
   4.5477683e-03
   3.9855375e-03
   4.2020218e-03
   5.4703117e-03
   5.4231679e-03
   3.3495252e-03
   3.6569936e-03
   3.4432524e-03
   6.2374197e-03
   3.1446338e-03
   3.5480471e-03
   3.3185101e-03
   3.7408353e-03
   2.9581114e-03
   5.8602049e-03
   3.7306245e-03
   3.1740802e-03
   3.1088082e-03
   3.9231204e-03
   3.4263122e-03
   5.0418012e-03
   3.4100054e-03
   4.8497226e-03
   3.4659943e-03
   4.2899551e-03
   3.2047374e-03
   4.5450879e-03
   4.8799009e-03
   2.9842537e-03
   3.7431259e-03
   2.7564748e-03
   3.1575639e-03
   4.1836243e-03
   3.0571654e-03
   3.1390848e-03
   5.1064019e-03
   3.2536277e-03
   4.4471534e-03
   3.1382608e-03
   3.0783264e-03
   3.1936036e-03
   4.2499752e-03
   4.0242603e-03
   3.9050528e-03
   3.4817066e-03
   3.8265248e-03
   4.1776478e-03
   3.4857844e-03
   3.3480942e-03
   3.2724746e-03
   3.6150971e-03
   4.4370072e-03
   3.8859780e-03
   3.9827101e-03
   4.1338766e-03
   3.4960050e-03
   3.0210650e-03
   3.7303075e-03
   2.8712190e-03
   2.9628250e-03
   3.2338952e-03
   2.9338776e-03
   3.5804063e-03
   4.2667204e-03
   3.6384632e-03
   4.4185847e-03
   4.4388295e-03
   3.6198984e-03
   3.1890976e-03
   6.7034029e-03
   4.0421059e-03
   5.1035705e-03
   3.0173586e-03
   3.9043268e-03
   3.4644675e-03
   3.3431669e-03
   3.2623383e-03
   3.1274187e-03
   3.5667870e-03
   3.8176723e-03
   3.4676359e-03
   3.3318281e-03
   6.2625399e-03
   2.8952684e-03
   3.8125387e-03
   3.3390626e-03
   3.6489638e-03
   2.7190708e-03
   3.4680321e-03
   3.2434318e-03
   4.5154973e-03
   4.7936345e-03
   6.8957404e-03
   4.0537949e-03
   3.7300099e-03
   3.2048978e-03
   3.4453546e-03
   5.0916487e-03
   3.5841156e-03
   3.7317590e-03
   3.8763373e-03
   4.2050735e-03
   3.8532035e-03
   3.6460015e-03
   3.2767377e-03
   4.2819915e-03
   3.4505251e-03
   2.7256215e-03
   4.6213983e-03
   3.4763104e-03
   3.9169339e-03
   2.8698010e-03
   3.7581876e-03
   3.8983156e-03
   3.4547684e-03
   4.1472630e-03
   3.9793371e-03
   4.6196669e-03
   4.6677570e-03
   3.8408773e-03
   2.6381283e-03
   4.6135090e-03
   3.6056475e-03
   4.3392883e-03
   3.6119259e-03
   2.9435353e-03
   2.9345803e-03
   3.5717947e-03
   3.2916135e-03
   3.4200971e-03
   3.8157486e-03
   4.3664626e-03
   2.8664310e-03
   3.7771167e-03
   3.2388314e-03
   3.0963919e-03
   3.6213312e-03
   3.3317249e-03
   3.7090595e-03
   3.4754115e-03
   5.4148550e-03
   4.6093814e-03
   2.5762621e-03
   4.0856933e-03
   3.6880449e-03
   3.5083704e-03
   5.6330908e-03
   3.1185316e-03
   3.0404984e-03
   3.8787824e-03
   3.7358900e-03
   3.3894247e-03
   3.2400689e-03
   3.5514200e-03
   2.9395240e-03
   3.5477087e-03
   3.3710619e-03
   3.7505314e-03
   3.3143145e-03
   3.4815951e-03
   3.4152531e-03
   3.2391942e-03
   3.2046867e-03
   3.1806397e-03
   3.3792777e-03
   3.9607552e-03
   3.0679797e-03
   3.8027140e-03
   4.6331748e-03
   2.8949828e-03
   3.5134141e-03
   3.0607045e-03
   7.2599265e-03
   7.3524939e-03
   2.6444590e-03
   3.1199871e-03
   3.9361885e-03
   5.5000220e-03
   3.4431563e-03
   4.1739519e-03
   3.0080997e-03
   4.3369717e-03
   5.3893773e-03
   4.4223253e-03
   3.8171737e-03
   3.7482128e-03
   3.9856729e-03
   3.3449449e-03
   3.0292371e-03
   3.6299130e-03
   1.2981524e-02
   3.9389416e-03
   3.3718519e-03
   3.3452937e-03
   3.1053496e-03
   4.0966294e-03
   4.5289065e-03
   3.8704662e-03
   3.0742850e-03
   3.4575009e-03
   5.5475413e-03
   4.0657711e-03
   4.1969361e-03
   3.4970181e-03
   4.3552091e-03
   3.6297396e-03
   4.2955153e-03
   7.1773371e-03
   3.1927274e-03
   7.8898114e-03
   3.3780364e-03
   3.8600826e-03
   3.4958549e-03
   3.2582948e-03
   5.3454064e-03
   4.0404509e-03
   3.5289800e-03
   3.4052612e-03
   3.5648133e-03
   3.8011269e-03
   4.1733820e-03
   4.5025380e-03
   4.4743077e-03
   2.7923672e-03
   2.9796303e-03
   3.0862473e-03
   3.4251767e-03
   3.2505620e-03
   3.4979623e-03
   3.3755293e-03
   3.1305312e-03
   5.5289190e-03
   3.3077112e-03
   3.0618530e-03
   4.5966181e-03
   3.3844663e-03
   3.9749672e-03
   3.7915845e-03
   3.5400585e-03
   3.6516004e-03
   3.4926427e-03
   3.2480459e-03
   3.7287594e-03
   3.5020472e-03
   3.8807154e-03
   3.8525824e-03
   3.7061748e-03
   3.5214095e-03
   3.2394017e-03
   3.7812490e-03
   4.0345369e-03
   4.1773261e-03
   3.2171647e-03
   4.9966080e-03
   3.4195468e-03
   3.0374787e-03
   4.6470028e-03
   2.6926844e-03
   3.4711405e-03
   3.6162489e-03
   3.4792542e-03
   5.1781925e-03
   3.1213219e-03
   2.8282843e-03
   3.7822533e-03
   3.7599225e-03
   3.0347631e-03
   2.8744167e-03
   3.6921478e-03
   3.8915816e-03
   4.7772368e-03
   4.0023273e-03
   3.4504010e-03
   3.0408700e-03
   5.2041578e-03
   4.1993780e-03
   3.8436226e-03
   3.6421424e-03
   3.2677492e-03
   3.9613947e-03
   4.2891762e-03
   3.0030526e-03
   3.3883364e-03
   3.8475521e-03
   3.8495455e-03
   3.8860753e-03
   4.7234028e-03
   4.6795081e-03
   3.3654093e-03
   3.6084549e-03
   4.8191024e-03
   2.9089731e-03
   4.5864456e-03
   3.3840106e-03
   4.1918414e-03
   5.2104675e-03
   3.8880016e-03
   3.3853666e-03
   3.2073396e-03
   3.2158434e-03
   3.5563082e-03
   5.1616194e-03
   2.9550887e-03
   3.7690164e-03
   2.8372567e-03
   3.3382221e-03
   1.2397313e-02
   2.8046188e-03
   4.7122532e-03
   3.7538349e-03
   3.4552335e-03
   3.3054411e-03
   2.8980706e-03
   3.0486160e-03
   4.5126477e-03
   3.3803605e-03
   4.9336590e-03
   3.4852880e-03
   5.9497855e-03
   3.7423554e-03
   3.4687512e-03
   6.5273889e-03
   3.4014656e-03
   4.8420872e-03
   3.2486274e-03
   2.7789247e-03
   2.7972709e-03
   4.4549170e-03
   1.3428753e-02
   3.5276905e-03
   2.9775408e-03
   3.1759780e-03
   3.7789290e-03
   3.0819627e-03
   3.3234524e-03
   2.8776374e-03
   3.0664373e-03
   3.0889596e-03
   3.6444196e-03
   3.3744876e-03
   2.6963787e-03
   3.0708102e-03
   3.4756653e-03
   3.8627784e-03
   3.6121961e-03
   3.3167348e-03
   4.1688780e-03
   4.7113122e-03
   4.1646002e-03
   3.4742753e-03
   3.8669529e-03
   3.8425674e-03
   3.1829751e-03
   3.3600620e-03
   3.9752762e-03
   3.2378470e-03
   3.2586065e-03
   3.0637077e-03
   4.4569183e-03
   3.4069277e-03
   3.5279397e-03
   4.0781373e-03
   5.4852388e-03
   9.0143138e-03
   3.2444445e-03
   3.4427089e-03
   3.0583850e-03
   5.8279656e-03
   3.0848019e-03
   3.9436575e-03
   4.2077853e-03
   3.1171756e-03
   2.7955436e-03
   3.5436466e-03
   7.0328592e-03
   4.4286561e-03
   4.9257990e-03
   2.9681551e-03
   3.1989828e-03
   3.4465912e-03
   3.2780809e-03
   4.0109855e-03
   4.1009414e-03
   3.5169007e-03
   6.3279482e-03
   6.9431628e-03
   4.8444213e-03
   4.5697588e-03
   3.7798874e-03
   4.7177129e-03
   3.0738697e-03
   3.8721061e-03
   3.0167066e-03
   6.4160533e-03
   4.3518222e-03
   3.0372933e-03
   3.6731575e-03
   2.9530280e-03
   4.8132550e-03
   3.2476403e-03
   3.0343296e-03
   8.4846445e-03
   3.1468737e-03
   5.1589534e-03
   3.1720206e-03
   3.6123389e-03
   3.4558182e-03
   3.0097377e-03
   3.6960525e-03
   3.0413026e-03
   2.8461476e-03
   5.4077285e-03
   3.4493369e-03
   3.6732300e-03
   2.6479970e-03
   3.9534988e-03
   2.9507258e-03
   3.5684997e-03
   3.5861932e-03
   4.4682721e-03
   2.9432612e-03
   3.3671100e-03
   2.9225966e-03
   3.1456830e-03
   3.5016889e-03
   3.8034890e-03
   2.7274942e-03
   3.6796738e-03
   4.9676196e-03
   3.5866055e-03
   3.2220582e-03
   3.4378437e-03
   4.2795365e-03
   3.4053065e-03
   3.0501977e-03
   2.9895081e-03
   8.5827091e-03
   3.9573095e-03
   2.7159909e-03
   2.7758493e-03
   4.3384003e-03
   4.1970355e-03
   4.0729207e-03
   3.3268075e-03
   5.6150897e-03
   3.3686403e-03
   3.6372935e-03
   4.6807367e-03
   3.1101792e-03
   3.4948309e-03
   3.1342235e-03
   4.4049265e-03
   3.8262567e-03
   3.1586576e-03
   3.9539100e-03
   3.4558681e-03
   3.6791263e-03
   3.8889806e-03
   3.2300022e-03
   8.3440205e-03
   3.3942019e-03
   3.8160110e-03
   3.7604156e-03
   5.2901790e-03
   3.7130836e-03
   2.9567148e-03
   3.9780198e-03
   9.1073396e-03
   4.1081665e-03
   3.2226539e-03
   4.5252169e-03
   3.4470826e-03
   2.9281240e-03
   3.9628695e-03
   4.0035152e-03
   4.1396272e-03
   3.5207773e-03
   4.1354392e-03
   2.7940440e-03
   4.2832186e-03
   5.1614726e-03
   3.6465137e-03
   3.7319346e-03
   4.2940405e-03
   3.7961111e-03
   4.8173539e-03
   4.2388974e-03
   3.2035998e-03
   3.3885250e-03
   3.8143789e-03
   4.2769417e-03
   3.4289612e-03
   4.0376870e-03
   3.9005190e-03
   3.2590961e-03
   3.0690841e-03
   4.3815560e-03
   3.1981616e-03
   6.7192266e-03
   4.5742115e-03
   4.0717348e-03
   3.6140282e-03
   2.9737458e-03
   4.8387703e-03
   9.0780024e-03
   3.1937928e-03
   3.6891154e-03
   7.4115146e-03
   3.7843756e-03
   7.0013606e-03
   3.1279489e-03
   2.8691928e-03
   3.1681023e-03
   5.0884376e-03
   2.7266888e-03
   3.8142188e-03
   4.5338037e-03
   3.4496645e-03
   3.4301145e-03
   3.0211859e-03
   3.6257608e-03
   4.4680070e-03
   3.1659072e-03
   3.2822449e-03
   2.8393718e-03
   3.5718181e-03
   5.5878182e-03
   3.3903350e-03
   3.0868674e-03
   3.3423307e-03
   3.1512801e-03
   3.4529893e-03
   4.0538521e-03
   5.1129205e-03
   3.0693625e-03
   4.1517500e-03
   3.6178943e-03
   4.0874365e-03
   3.6893834e-03
   3.4504856e-03
   3.3941745e-03
   3.7486364e-03
   3.2214938e-02
   3.5886382e-03
   3.0024488e-03
   2.6909627e-03
   3.8543381e-03
   3.5740288e-03
   5.2263825e-03
   3.6809564e-03
   4.3319748e-03
   3.6063782e-03
   3.5094771e-03
   2.4316960e-03
   6.2487411e-03
   3.6683433e-03
   3.3867889e-03
   3.2858757e-03
   3.9254240e-03
   3.6255171e-03
   3.0941744e-03
   4.1228462e-03
   4.3171844e-03
   3.7418752e-03
   3.5033921e-03
   4.6291654e-03
   3.6949559e-03
   4.2509995e-03
   3.9168749e-03
   4.4886236e-03
   3.6299691e-03
   3.3376767e-03
   4.6677891e-03
   4.6107310e-03
   3.3467450e-03
   6.1242190e-03
   4.0758381e-03
   3.7250242e-03
   4.5037169e-03
   9.0989959e-03
   3.4103850e-03
   3.4114006e-03
   3.1281216e-03
   4.2273372e-03
   3.7221738e-03
   3.5183188e-03
   2.9123168e-03
   4.2348784e-03
   4.5796775e-03
   2.7329146e-03
   2.8719221e-03
   3.4552060e-03
   3.0278525e-03
   3.3722226e-03
   3.7744170e-03
   3.5602071e-03
   4.3300174e-03
   3.5049752e-03
   3.5577567e-03
   3.5216583e-03
   3.6117296e-03
   3.1751802e-03
   2.6268592e-03
   3.2528530e-03
   2.9553462e-03
   2.6441725e-03
   3.0018949e-03
   3.3135079e-03
   3.4441580e-03
   3.7609058e-03
   4.4975014e-03
   4.4440926e-03
   4.3422482e-03
   5.0839346e-03
   3.9396950e-03
   3.6820946e-03
   4.1648899e-03
   2.6580037e-03
   4.0908602e-03
   2.8851142e-03
   3.5206517e-03
   3.7562203e-03
   4.9846856e-03
   3.2889394e-03
   3.5779031e-03
   5.0445077e-03
   3.2255805e-03
   3.7213355e-03
   3.3917507e-03
   3.2754395e-03
   3.2793257e-03
   3.3417459e-03
   2.8775916e-03
   2.9280299e-03
   2.9528928e-03
   3.3173535e-03
   3.4825507e-03
   3.7066296e-03
   5.2062648e-03
   1.1843161e-02
   3.2357688e-03
   3.0109280e-03
   3.9187508e-03
   2.9185914e-03
   3.7970264e-03
   2.4433564e-03
   3.8403622e-03
   3.4957956e-03
   5.3606230e-03
   2.9227630e-03
   3.1071797e-03
   9.0782259e-03
   3.3778101e-03
   3.2479944e-03
   4.6581079e-03
   4.0288363e-03
   3.5265004e-03
   3.2496060e-03
   3.7685650e-03
   3.5722507e-03
   3.7098108e-03
   3.1219637e-03
   5.0086953e-03
   4.7653853e-03
   2.6771324e-03
   3.4346233e-03
   3.4190925e-03
   4.7423099e-03
   3.5816271e-03
   2.6278457e-03
   4.0707603e-03
   3.3938473e-03
   4.4891461e-03
   3.6123240e-03
   2.7086710e-03
   3.0844432e-03
   3.4830746e-03
   5.5909392e-03
   3.0875515e-03
   4.8017956e-03
   3.3080283e-03
   3.5023317e-03
   3.4539555e-03
   1.3788068e-02
   3.4705147e-03
   4.5887597e-03
   4.6498092e-03
   3.5398571e-03
   3.9700364e-03
   3.4544418e-03
   3.2617697e-03
   3.6742763e-03
   3.0958440e-03
   3.8463521e-03
   3.4135032e-03
   3.4599992e-03
   5.2190257e-03
   3.0763935e-03
   3.2191025e-03
   5.6406906e-03
   3.4051255e-03
   3.8153905e-03
   4.0772864e-03
   3.7595977e-03
   4.1142946e-03
   3.4254957e-02
   3.6394331e-03
   3.2873147e-03
   6.6171454e-03
   3.2895432e-03
   3.7190694e-03
   3.1819228e-03
   3.3160842e-03
   3.9437655e-03
   3.7824394e-03
   2.7661177e-03
   3.4721897e-03
   3.3101870e-02
   2.9011893e-03
   3.1731476e-03
   2.9006231e-03
   4.2468944e-03
   4.0276922e-03
   4.3343414e-03
   4.0287089e-03
   3.9950976e-03
   3.7980711e-03
   3.1818072e-03
   3.2141441e-03
   3.2268837e-03
   5.3139127e-03
   3.2730165e-03
   3.2657446e-03
   3.9995777e-03
   3.4831510e-03
   3.6932377e-03
   3.6773419e-03
   3.6823265e-03
   3.7210218e-03
   1.2882018e-02
   3.2598320e-03
   4.5946646e-03
   4.3984783e-03
   3.4696273e-03
   4.2254753e-03
   3.7295221e-03
   3.9486362e-03
   3.3708108e-03
   3.6249743e-03
   6.0361310e-03
   4.1985724e-03
   3.8208351e-03
   3.2336060e-03
   4.1402228e-03
   3.5415640e-03
   3.4782332e-03
   3.3023118e-03
   3.7323532e-03
   6.3565608e-03
   3.2805899e-03
   5.9654102e-03
   6.4031585e-03
   3.8661201e-03
   4.5994776e-03
   2.5903194e-03
   3.0478349e-03
   3.8083079e-03
   3.1133166e-03
   3.0340698e-03
   4.5954424e-03
   3.9578965e-03
   4.1101292e-03
   7.3776099e-03
   4.5799339e-03
   3.9834336e-03
   3.9869183e-03
   2.9243953e-03
   3.7796349e-03
   3.1886444e-03
   3.6959174e-03
   3.1204211e-03
   3.5778009e-03
   3.6536283e-03
   4.4988948e-03
   3.8679745e-03
   3.2994207e-03
   3.8456051e-03
   3.6355885e-03
   3.4177766e-03
   3.5082641e-03
   4.4430071e-03
   4.1850738e-03
   5.4249680e-03
   3.0820828e-03
   3.3263451e-03
   3.2707806e-03
   3.8657085e-03
   5.2121077e-03
   3.7012370e-03
   3.1277572e-03
   3.6501915e-03
   3.1731913e-03
   3.9168524e-03
   3.5613228e-03
   3.8524941e-03
   3.1229670e-03
   3.7169064e-03
   4.3661812e-03
   2.9609309e-03
   4.1429717e-03
   3.4298409e-03
   3.6769566e-03
   7.9008994e-03
   3.6153821e-03
   2.8111166e-03
   3.1007517e-03
   4.3480121e-03
   3.8038592e-03
   3.5861428e-03
   3.0294679e-03
   3.2034805e-03
   6.4148218e-03
   3.5951540e-03
   3.5047040e-03
   3.3082551e-03
   2.9486812e-03
   3.7022170e-03
   3.7407082e-03
   3.1797230e-03
   4.0392089e-03
   4.5405223e-03
   5.0915846e-03
   4.1928196e-03
   3.7356794e-03
   3.1976568e-03
   3.3099947e-03
   4.3814401e-03
   3.2205152e-03
   3.4723388e-03
   3.3124237e-03
   3.6088340e-03
   4.0551892e-03
   4.5697089e-03
   3.3856833e-03
   3.1983630e-03
   4.4934186e-03
   5.0415097e-03
   4.6552406e-03
   3.3846200e-03
   4.1955028e-03
   3.2136068e-03
   3.8121080e-03
   2.8048394e-03
   5.3404720e-03
   3.0896107e-03
   4.0129344e-03
   3.8926685e-03
   3.8300503e-03
   3.6880518e-03
   3.9761205e-03
   3.3364801e-03
   2.8915674e-03
   2.8024621e-03
   4.0101522e-03
   3.3651367e-03
   3.4104789e-03
   4.1114250e-03
   4.5668527e-03
   3.2109086e-03
   3.1275330e-03
   3.6854281e-03
   6.3063043e-03
   3.4249049e-03
   3.5785385e-03
   6.5518603e-03
   3.0086767e-03
   3.9861602e-03
   3.7531113e-03
   4.4761455e-03
   3.8346976e-03
   3.8722024e-03
   3.4083261e-03
   3.1757157e-03
   2.7775024e-03
   4.1032049e-03
   3.3668781e-03
   3.9025569e-03
   4.5104000e-03
   4.9287334e-03
   3.2921693e-03
   3.3219752e-03
   3.4502376e-03
   3.1216240e-03
   2.7648906e-03
   4.7504736e-03
   3.4193234e-03
   3.0613917e-03
   4.8652377e-03
   3.4712713e-03
   3.8588001e-03
   4.5735538e-03
   2.9612492e-03
   5.9932163e-03
   3.5127148e-03
   3.1439221e-03
   3.8759419e-03
   4.1451218e-03
   4.7186724e-03
   4.2729963e-03
   3.1485402e-03
   4.4005473e-03
   4.7646907e-03
   3.6511223e-03
   3.1672320e-03
   2.9819035e-03
   5.2042225e-03
   3.3503206e-03
   3.7366711e-03
   3.6610048e-03
   3.3475553e-03
   3.9735221e-03
   3.4807005e-03
   3.0086760e-03
   6.7338668e-03
   4.1867342e-03
   2.9216828e-03
   4.0953488e-03
   3.2574197e-03
   3.1589580e-03
   3.9354766e-03
   3.6985552e-03
   4.7549044e-03
   3.8032374e-03
   3.2025665e-03
   4.4007820e-03
   3.6015659e-03
   4.5915382e-03
   5.0062316e-03
   3.2942735e-03
   3.6523289e-03
   4.1918596e-03
   3.6635491e-03
   2.9874212e-03
   3.8082299e-03
   3.0884236e-03
   4.0202508e-03
   3.3204799e-03
   3.4374367e-03
   3.6816505e-03
   3.7994990e-03
   3.2680275e-02
   3.4627763e-03
   3.3749768e-03
   3.2735472e-03
   2.7585857e-03
   4.2048408e-03
   3.5010145e-03
   3.3226695e-03
   4.2816537e-03
   3.1961970e-03
   4.3729049e-03
   4.2274880e-03
   4.6394259e-03
   5.7022155e-03
   3.4449448e-03
   3.2350297e-03
   3.1516079e-03
   3.2733560e-03
   5.1581551e-03
   6.3153361e-03
   2.9601813e-03
   4.4078112e-03
   3.4284620e-03
   3.9568506e-03
   3.8109470e-03
   3.5168180e-03
   3.2031323e-03
   2.9656829e-03
   4.2620656e-03
   4.9645827e-03
   3.3950853e-03
   2.8142800e-03
   3.4922156e-03
   3.6044078e-03
   8.7324703e-03
   6.3930086e-03
   3.3095101e-03
   3.9886335e-03
   3.0578991e-03
   3.1816297e-03
   4.2784010e-03
   3.0382116e-03
   3.0210954e-03
   2.7227482e-03
   4.4098889e-03
   4.7764283e-03
   5.3165720e-03
   5.3756278e-03
   4.3157835e-03
   6.0440352e-03
   3.5804909e-03
   4.3055146e-03
   8.7109247e-03
   3.8498463e-03
   3.2415494e-03
   4.0963255e-03
   5.3562278e-03
   4.1125950e-03
   3.5254374e-03
   3.9429361e-03
   3.5811029e-03
   3.6985019e-03
   4.6892157e-03
   3.3724136e-03
   2.7421520e-03
   3.2715765e-03
   9.1732145e-03
   4.4059136e-03
   1.1209508e-02
   3.9233141e-03
   4.0243694e-03
   4.5840227e-03
   2.5918581e-03
   3.6685167e-03
   3.9871341e-03
   3.3525768e-03
   5.1081647e-03
   3.7739572e-03
   3.7458531e-03
   3.8714515e-03
   2.8949487e-03
   2.7860775e-03
   3.4801816e-03
   5.4782246e-03
   3.1341570e-03
   2.9777890e-03
   4.4483805e-03
   4.3330654e-03
   4.1855897e-03
   3.2126118e-03
   3.3446841e-03
   4.6574134e-03
   3.6075526e-03
   4.3253411e-03
   4.9013138e-03
   3.7469071e-03
   2.9697370e-03
   4.4617028e-03
   5.4956938e-03
   3.0132937e-03
   3.1858886e-03
   4.5259298e-03
   3.3809262e-03
   3.3522609e-03
   4.2295998e-03
   3.6049431e-03
   3.8961173e-03
   3.2335654e-03
   4.3189869e-03
   4.7403723e-03
   2.8946613e-03
   3.4261550e-03
   4.9247261e-03
   5.2179082e-03
   7.2075924e-03
   3.3346012e-03
   3.9151034e-03
   3.9656889e-03
   3.3734241e-03
   3.4902523e-03
   4.2189082e-03
   3.3188376e-03
   4.1161112e-03
   3.3398159e-03
   2.9940719e-03
   3.9849020e-03
   3.6716669e-03
   3.5588484e-03
   2.8320375e-03
   3.4722870e-03
   3.9485388e-03
   2.6274744e-03
   3.5450880e-03
   3.0850799e-03
   3.6671582e-03
   3.8736749e-03
   3.6899456e-03
   3.8982828e-03
   3.4315528e-03
   3.6548886e-03
   3.6841938e-03
   5.4007304e-03
   3.1996505e-03
   4.4410168e-03
   3.9795531e-03
   2.7489689e-03
   4.7778085e-03
   3.1389291e-03
   3.2943070e-03
   3.9340516e-03
   4.0839894e-03
   3.3146610e-03
   3.4959764e-03
   3.6882311e-03
   3.5511298e-03
   3.2126302e-03
   3.1126311e-03
   2.8047229e-03
   3.8175213e-03
   3.0636660e-03
   4.5769262e-03
   3.7624397e-03
   3.3083664e-03
   3.2122886e-03
   4.1680680e-03
   2.8051464e-03
   2.8870093e-03
   3.4781904e-03
   2.8008432e-03
   3.0796932e-03
   4.2969087e-03
   5.0170522e-03
   3.8521209e-03
   4.3992800e-03
   3.9547268e-03
   3.1520951e-03
   3.2362605e-03
   3.4554624e-03
   3.8059773e-03
   1.0185324e-02
   4.1928967e-03
   3.1343405e-03
   3.9375830e-03
   4.9274105e-03
   3.2992578e-03
   4.0457215e-03
   2.8023611e-03
   6.3038106e-03
   4.6077477e-03
   3.9003698e-03
   5.5591376e-03
   3.7226601e-03
   3.6736716e-03
   3.4376542e-03
   3.4297219e-03
   3.5890951e-03
   8.5200223e-03
   3.9487553e-03
   3.7255171e-03
   3.3469093e-03
   4.9165653e-03
   4.4748831e-03
   4.2569412e-03
   3.2328478e-03
   3.5258875e-03
   3.6913610e-03
   3.6820888e-03
   3.0371281e-03
   7.8580921e-03
   3.1058847e-03
   3.8530546e-03
   6.4442765e-03
   3.7684627e-02
   3.4401795e-03
   2.9335437e-03
   4.7284222e-03
   3.4883917e-03
   4.2203474e-03
   3.1643458e-03
   3.2492460e-03
   4.7811743e-03
   3.0549257e-03
   3.9610466e-03
   3.1531932e-03
   3.7988001e-03
   3.4422467e-03
   3.3700582e-03
   5.0301513e-03
   3.5005213e-03
   5.9520352e-03
   3.6304896e-03
   3.3331945e-03
   4.2095788e-03
   4.6481753e-03
   4.3442357e-03
   3.9351470e-03
   6.0469722e-03
   4.2017605e-03
   3.9324290e-03
   3.2592673e-03
   3.8880248e-03
   4.4381480e-03
   4.3707403e-03
   6.8414548e-03
   3.2052230e-03
   5.1423356e-03
   2.8907930e-03
   3.9168691e-03
   3.8306075e-03
   2.9845844e-03
   3.3625966e-03
   3.4966196e-03
   3.1434294e-03
   4.6576280e-03
   3.2282517e-03
   4.3922475e-03
   4.1393270e-03
   4.6356565e-03
   4.3558476e-03
   3.0653330e-03
   5.3866489e-03
   3.2133488e-03
   3.3618319e-03
   3.2707375e-03
   9.5815366e-03
   3.8963327e-03
   5.5374268e-03
   7.2215193e-03
   7.5741709e-03
   3.6609323e-03
   2.9298691e-03
   3.6258706e-03
   4.2493129e-03
   2.7640443e-03
   3.1625352e-03
   3.6700743e-03
   3.0617247e-03
   5.2184419e-03
   3.0834991e-03
   4.0079256e-03
   3.4624319e-03
   3.2952160e-03
   3.1115624e-03
   5.4260583e-03
   3.1505591e-03
   4.4672780e-03
   3.4290386e-03
   3.1385325e-03
   4.1707958e-03
   3.3604144e-03
   3.7614372e-03
   3.0509252e-03
   2.6657493e-03
   3.2330675e-03
   4.4466045e-03
   4.1548739e-03
   3.1644728e-02
   3.2344243e-03
   4.4075196e-03
   3.5333607e-03
   3.9442089e-03
   4.3570338e-03
   3.0921670e-03
   3.8384395e-03
   4.7630512e-03
   5.1435793e-03
   4.6930060e-03
   4.8578719e-03
   3.2255246e-03
   3.6615783e-03
   3.6392652e-03
   3.6802417e-03
   3.7543816e-03
   4.1152036e-03
   3.1961516e-03
   2.8785412e-03
   5.4603892e-03
   3.7606498e-03
   3.3497525e-03
   5.4043466e-03
   3.0187918e-03
   3.1005900e-03
   2.7469949e-03
   3.6120669e-03
   3.9867966e-03
   3.8207361e-03
   3.3134439e-03
   3.2203975e-03
   4.0783939e-03
   3.7224555e-03
   3.6728329e-03
   3.4258165e-03
   2.6071399e-03
   3.3774101e-03
   3.0116077e-03
   3.2536050e-03
   3.6249892e-03
   3.0627765e-03
   3.9141968e-03
   2.9453044e-03
   5.2161382e-03
   2.4590954e-03
   3.7482067e-03
   3.9465093e-03
   3.8192518e-03
   4.8938472e-03
   4.8573858e-03
   3.7090708e-03
   2.9211462e-03
   4.5849288e-03
   4.2110380e-03
   2.9358676e-03
   2.8990343e-03
   3.5525678e-03
   3.7291631e-03
   4.0190995e-03
   4.9643292e-03
   3.3873521e-03
   7.7270471e-03
   3.5335663e-03
   3.9521986e-03
   2.8734226e-03
   4.1940136e-03
   3.6450521e-03
   4.3489421e-03
   3.3834720e-03
   3.2914334e-03
   4.7943255e-03
   3.4812989e-03
   3.1801469e-03
   3.2438014e-03
   3.1866126e-03
   3.9367870e-03
   3.7676742e-03
   3.0225400e-03
   3.2981511e-03
   5.4724292e-03
   5.0771402e-03
   4.3338231e-03
   3.8702746e-03
   3.2468529e-03
   3.3127180e-03
   3.9939468e-03
   3.3783291e-03
   3.7094041e-03
   3.3784035e-03
   3.8316170e-03
   3.6167807e-03
   4.1074929e-03
   3.0736140e-03
   3.6932881e-03
   3.9379774e-03
   3.7041434e-03
   3.6098625e-03
   4.9008525e-03
   3.1967113e-03
   3.4801763e-03
   3.3986608e-03
   2.9016746e-03
   7.1675375e-03
   3.5845246e-03
   5.6572611e-03
   3.4438337e-03
   4.3294450e-03
   3.8363331e-03
   3.7262807e-03
   2.9816987e-03
   3.3373342e-03
   3.1726069e-03
   3.0542415e-03
   3.7741456e-03
   3.7092764e-03
   3.7719313e-03
   3.7154125e-03
   4.1632434e-03
   3.7224681e-03
   2.9001961e-03
   3.7904776e-03
   3.1455490e-03
   2.8672681e-03
   3.5745831e-03
   3.9869189e-03
   3.9491443e-03
   3.8624188e-03
   3.0658739e-03
   3.2172393e-03
   3.3211284e-03
   4.7339331e-03
   3.5436389e-03
   3.6213642e-03
   3.1386788e-03
   3.2601637e-03
   3.3964804e-03
   3.6859918e-03
   3.5458545e-03
   3.1393469e-03
   2.9185678e-03
   3.1096533e-03
   4.1434438e-03
   3.2250519e-03
   3.5709205e-03
   2.9873509e-03
   3.1798129e-03
   2.8385367e-03
   5.0439135e-03
   3.6454413e-03
   2.4207939e-03
   3.2943087e-03
   2.7738149e-03
   3.2526822e-03
   4.5157584e-03
   4.0624935e-03
   4.1684868e-03
   3.3836269e-03
   3.3504058e-03
   3.2484676e-03
   3.2932005e-03
   3.1491880e-02
   3.5954819e-03
   3.9052367e-03
   3.8006291e-03
   3.5993719e-03
   2.7407877e-03
   3.1816536e-03
   8.4238821e-03
   3.2216837e-03
   3.5519876e-03
   3.4122472e-03
   3.0242629e-03
   3.2103444e-03
   3.2152564e-03
   9.3099512e-03
   3.1208311e-03
   3.2015145e-03
   3.5444842e-03
   3.7118535e-03
   4.9389267e-03
   4.0872361e-03
   2.8726372e-03
   3.3237633e-03
   5.9528202e-03
   6.4978090e-03
   3.7872263e-03
   3.5109674e-03
   3.1624428e-03
   2.8445052e-03
   3.3543604e-03
   4.8196968e-03
   2.6799826e-03
   4.1048333e-03
   3.9276911e-03
   3.2433550e-02
   3.5478386e-03
   4.1889865e-03
   2.9180481e-03
   3.4786504e-03
   2.6342058e-03
   3.2684668e-03
   4.1027791e-03
   2.7848894e-03
   4.4406390e-03
   3.2320498e-03
   5.4005078e-03
   4.4223876e-03
   3.2293637e-03
   4.6538261e-03
   4.0087736e-03
   3.5141630e-02
   2.9468931e-03
   5.8209984e-03
   4.2414382e-03
   2.9510490e-03
   4.5487381e-03
   3.1772636e-03
   2.6888709e-03
   2.8969278e-03
   3.2601542e-03
   3.4948137e-03
   4.0952107e-03
   4.9791528e-03
   3.0350159e-03
   3.3933174e-03
   3.7515105e-03
   5.1064729e-03
   4.4395511e-03
   3.4212848e-03
   3.8861182e-03
   2.9131083e-03
   3.5344201e-03
   3.3064442e-03
   3.3718763e-03
   4.1984113e-03
   4.4650049e-03
   3.2548499e-03
   7.4884688e-03
   4.2646216e-03
   4.3363884e-03
   4.7476564e-03
   3.3121154e-03
   3.5117513e-03
   3.2094232e-03
   4.5987119e-03
   2.9030652e-03
   3.1729613e-03
   1.3801851e-02
   4.6665427e-03
   4.4739273e-03
   3.4470730e-03
   5.6186986e-03
   8.0834058e-03
   3.9938531e-03
   3.5194209e-03
   3.6771960e-03
   3.2275240e-03
   3.7394775e-03
   3.3698417e-03
   5.0666856e-03
   3.8141407e-03
   2.9402950e-03
   3.1881252e-03
   3.1328211e-03
   2.9915447e-03
   5.9150036e-03
   3.6847625e-03
   2.8632476e-03
   3.7453358e-03
   3.7629721e-03
   3.3327882e-03
   3.1057111e-03
   3.3236016e-03
   3.5085202e-03
   3.4484233e-03
   3.4450294e-03
   3.5501433e-03
   2.9258678e-03
   3.9557868e-03
   3.4703498e-03
   3.4520795e-03
   2.7767791e-03
   6.9114485e-03
   3.6336409e-03
   3.7485368e-03
   4.4722715e-03
   3.0554800e-03
   3.5429363e-03
   4.2651117e-03
   2.8469906e-03
   3.9612164e-03
   3.3075194e-03
   3.7792125e-03
   4.5140235e-03
   3.5554649e-03
   2.8317408e-03
   4.1037316e-03
   3.6168217e-03
   4.1426856e-03
   3.7342989e-03
   3.1678546e-03
   2.5842909e-03
   3.4853456e-03
   3.6036688e-03
   3.4526537e-03
   2.6946677e-03
   4.8239635e-03
   3.3260280e-03
   3.3954923e-02
   3.5193519e-03
   3.3066951e-03
   4.5026780e-03
   3.8041300e-03
   6.1066945e-03
   3.8737851e-03
   3.2044988e-03
   5.6197319e-03
   3.5374521e-03
   6.2384480e-03
   3.7122916e-03
   3.1372448e-03
   3.2918955e-03
   3.5193845e-03
   3.2502934e-03
   3.9238363e-03
   5.2182957e-03
   6.1425049e-03
   4.9392959e-03
   2.8427272e-03
   3.8323584e-03
   5.2235253e-03
   4.1365856e-03
   5.3946969e-03
   3.9778542e-03
   4.0494249e-03
   4.1494786e-03
   3.3036264e-03
   4.4601245e-03
   4.1303315e-03
   3.8780720e-03
   3.7244942e-03
   3.1529822e-03
   2.9317924e-03
   3.2348817e-03
   4.2430007e-03
   4.3405687e-03
   3.7306412e-03
   4.1559491e-03
   3.2176254e-03
   3.2690890e-03
   5.9317345e-03
   3.8904754e-03
   3.3142746e-03
   4.3687696e-03
   6.0696895e-03
   3.0135788e-03
   3.4480520e-03
   3.8799829e-03
   3.7192104e-03
   2.9198057e-03
   2.7863854e-03
   3.2454483e-03
   4.3922674e-03
   3.1361645e-03
   3.7600598e-03
   3.2363558e-03
   3.3449329e-03
   3.3529566e-03
   4.4177761e-03
   3.5002830e-03
   4.9609715e-03
   3.2008921e-03
   3.1962838e-03
   4.3409890e-03
   3.9775438e-03
   3.6320518e-03
   3.5889677e-03
   3.9633512e-03
   3.7255007e-03
   4.7044200e-03
   4.6312654e-03
   3.8184168e-03
   2.9701816e-03
   4.1804476e-03
   3.3926746e-03
   3.8096096e-03
   4.6985578e-03
   5.7433996e-03
   3.2936192e-03
   3.7625113e-03
   4.1163823e-03
   3.7926087e-03
   4.4850486e-03
   5.7402858e-03
   3.5414982e-03
   3.6548675e-03
   3.7484921e-03
   3.3815479e-03
   3.7040675e-03
   4.4428652e-03
   3.6288019e-03
   2.8394568e-03
   3.2214568e-03
   5.6682347e-03
   3.7268493e-03
   4.4310197e-03
   4.9712981e-03
   3.3266982e-03
   4.5851055e-03
   3.5489657e-03
   3.4867881e-03
   4.8262388e-03
   3.2255410e-03
   3.4998667e-03
   3.5742846e-03
   4.2616709e-03
   2.8687488e-03
   3.3275074e-03
   3.4356457e-03
   4.6858181e-03
   5.1663259e-03
   5.6669992e-03
   3.8556903e-03
   3.7087181e-03
   3.1443499e-03
   3.3346296e-03
   3.0309469e-03
   3.6017654e-03
   3.2251956e-03
   3.3243159e-03
   3.3337686e-03
   3.8379280e-03
   4.3983818e-03
   2.9748824e-03
   3.6493202e-03
   2.8761398e-03
   3.0092884e-03
   3.7668527e-03
   4.0377842e-03
   4.1104374e-03
   3.8824593e-03
   4.0319988e-03
   3.3717341e-03
   5.6712559e-03
   3.3941399e-03
   3.7203214e-03
   3.4896902e-03
   4.6292205e-03
   3.7695170e-03
   4.1511601e-03
   3.6145087e-03
   3.5322274e-03
   3.6660947e-03
   3.7341856e-03
   5.1817540e-03
   2.9033133e-03
   3.2597328e-03
   5.1868286e-03
   2.9066166e-03
   2.7921082e-03
   2.7838837e-03
   2.9763765e-03
   3.4853147e-03
   3.5458283e-03
   3.5970797e-03
   3.1602335e-03
   6.0807106e-03
   3.6448653e-03
   3.2455751e-03
   3.5991862e-03
   3.7347878e-03
   3.1228046e-03
   3.6496324e-03
   3.2164801e-03
   3.7849533e-03
   3.3368523e-03
   6.8593535e-03
   7.7205969e-03
   2.8659908e-03
   3.4823222e-03
   2.8387824e-03
   4.6028690e-03
   3.7959557e-03
   3.3380071e-03
   2.6994255e-03
   3.0660830e-03
   2.7120634e-03
   3.2995549e-03
   3.3918356e-03
   3.5720321e-03
   4.8898628e-03
   3.7159740e-03
   2.8314790e-03
   3.0536092e-03
   2.8383343e-03
   4.1183022e-03
   2.9117267e-03
   3.2530987e-03
   3.9736240e-03
   3.7940200e-03
   3.6944940e-03
   2.7936209e-03
   4.3575083e-03
   4.6688956e-03
   4.3228097e-03
   3.2993950e-03
   3.0790607e-03
   3.8160085e-03
   3.8039327e-03
   3.5431299e-03
   4.5192526e-03
   4.2107329e-03
   2.9581094e-03
   3.6335979e-03
   2.6836764e-03
   3.2551919e-03
   3.4556734e-03
   2.7972852e-03
   3.7913351e-03
   3.5491825e-03
   3.6359599e-03
   3.5505697e-03
   3.1946938e-03
   3.3546946e-03
   4.4227814e-03
   5.1587877e-03
   3.4099383e-03
   3.5455083e-03
   3.0136073e-03
   3.3839734e-03
   3.9516571e-03
   3.0382777e-03
   5.3103398e-03
   3.6622806e-03
   2.6678973e-03
   3.4972540e-03
   2.8534746e-03
   3.6566072e-03
   4.7474995e-03
   3.9657491e-03
   4.6377622e-03
   4.7290544e-03
   3.7805714e-03
   3.5532498e-03
   3.6029298e-03
   3.3155456e-03
   3.6682819e-03
   2.6152362e-03
   3.7788450e-03
   4.0047280e-03
   4.6370870e-03
   2.9445766e-03
   2.7430745e-03
   2.6692918e-03
   4.1370243e-03
   3.9806616e-03
   4.5634458e-03
   2.9696706e-03
   4.2998784e-03
   4.3709949e-03
   2.9344785e-03
   4.3484070e-03
   3.6762092e-03
   3.2607596e-03
   3.7145802e-03
   5.2126675e-03
   3.3168995e-03
   5.2739466e-03
   3.5263550e-03
   3.9707207e-03
   3.6015700e-03
   2.6438626e-03
   3.1076981e-03
   2.9679709e-03
   4.6351842e-03
   4.8249721e-03
   3.0870459e-03
   3.3973532e-03
   3.7043603e-03
   5.4778910e-03
   4.3536288e-03
   4.6023724e-03
   3.1812742e-03
   3.5348310e-03
   3.7984070e-03
   5.3753473e-03
   3.3995973e-03
   3.7273643e-03
   3.8612622e-03
   3.2005830e-03
   1.5238890e-02
   4.0008914e-03
   3.2287812e-03
   4.2880601e-03
   4.2679860e-03
   3.6144760e-03
   5.0291987e-03
   5.0345594e-03
   3.6867653e-03
   3.2487241e-03
   3.3776211e-03
   3.9857419e-03
   3.5209748e-03
   4.2237606e-03
   3.2822360e-02
   5.1004103e-03
   5.1303719e-03
   4.5366410e-03
   3.4547258e-03
   3.0835596e-03
   7.3526945e-03
   3.0292925e-03
   3.2053549e-03
   3.8482652e-03
   4.2989852e-03
   3.4297482e-03
   3.6494213e-03
   3.6180293e-03
   3.2623603e-03
   4.1457516e-03
   3.5327956e-03
   3.2360093e-03
   4.4735194e-03
   4.3665709e-03
   5.0195110e-03
   3.6610021e-03
   3.4010485e-03
   3.9466092e-03
   4.6845382e-03
   4.4435544e-03
   4.3782173e-03
   2.7902303e-03
   4.0904579e-03
   3.5579109e-03
   3.4730239e-03
   3.0519194e-03
   3.0770732e-03
   3.3055598e-03
   2.8262464e-03
   3.4403806e-03
   3.8824560e-03
   3.4672538e-03
   3.3382390e-03
   3.8644572e-03
   3.9202066e-03
   6.0835886e-03
   3.8509276e-03
   3.7709587e-03
   3.7248036e-03
   4.7453719e-03
   4.6380594e-03
   4.1394078e-03
   6.6091023e-03
   3.0520259e-03
   3.8268194e-03
   3.1142691e-03
   3.3949938e-03
   3.0773387e-03
   3.7588826e-03
   4.1951145e-03
   3.8670637e-03
   2.7389393e-03
   4.7089607e-03
   2.4159609e-03
   3.8575899e-03
   4.0292851e-03
   3.0818945e-03
   3.8558249e-03
   4.4822116e-03
   3.9657338e-03
   4.5711236e-03
   3.0085015e-03
   3.0475680e-03
   3.1862309e-03
   4.1263157e-03
   3.4389037e-03
   3.9176242e-03
   3.5676483e-03
   3.6699959e-03
   3.6679543e-03
   4.3503429e-03
   3.6314628e-03
   4.0232464e-03
   4.0269265e-03
   4.1431470e-03
   6.5431893e-03
   7.8446807e-03
   3.3386025e-03
   3.3687760e-03
   4.1447502e-03
   4.2671134e-03
   3.1341356e-03
   4.2107960e-03
   3.9965326e-03
   3.2756448e-03
   3.9838042e-03
   3.4598196e-03
   3.2149679e-03
   4.5271046e-03
   4.3423641e-03
   3.4258486e-03
   3.3858803e-03
   3.1723094e-03
   3.7794627e-03
   3.7804572e-03
   6.7415258e-03
   3.2703854e-03
   3.5436400e-03
   5.1511723e-03
   4.4827009e-03
   3.4807221e-03
   3.5883447e-03
   3.2295151e-03
   2.9699347e-03
   3.2563728e-03
   2.8911282e-03
   2.8815481e-03
   4.1136770e-03
   4.1836101e-03
   8.5211792e-03
   4.3437707e-03
   3.4268911e-03
   3.3099112e-03
   2.9753912e-03
   3.8097413e-03
   3.2613331e-03
   3.6805300e-03
   2.8952222e-03
   3.2043700e-03
   5.2041266e-03
   3.5448194e-03
   3.2857966e-03
   4.0581326e-03
   3.3120980e-03
   3.9026658e-03
   3.4525731e-03
   4.3425062e-03
   5.2634269e-03
   3.6404976e-03
   4.1286250e-03
   3.5344952e-03
   4.1517057e-03
   5.1272234e-03
   5.1462192e-03
   3.4319667e-03
   3.2015188e-03
   3.5816464e-03
   4.1631322e-03
   4.2940208e-03
   4.3184805e-03
   4.2269584e-03
   3.6748152e-03
   6.9620022e-03
   3.2254253e-03
   4.2184040e-03
   3.6268259e-03
   3.8550372e-03
   4.9221385e-03
   4.4315318e-03
   6.2146588e-03
   6.9807287e-03
   4.9567923e-03
   4.8295414e-03
   3.4182337e-03
   4.1625182e-03
   4.6453119e-03
   3.3248018e-03
   3.3813463e-03
   3.6965239e-03
   2.7609411e-03
   3.3022432e-03
   3.1091605e-03
   3.6311395e-03
   3.1063216e-03
   4.3588509e-03
   4.5314776e-03
   3.4848994e-03
   4.0598137e-03
   3.2258124e-03
   4.3481471e-03
   3.2504388e-03
   3.4838386e-03
   3.3457812e-03
   3.0020846e-03
   3.4728649e-03
   3.4114163e-03
   3.8976880e-03
   3.3842919e-03
   4.2778325e-03
   2.9936355e-03
   4.3809003e-03
   2.9119988e-03
   3.5276470e-03
   3.1767021e-03
   3.2100370e-03
   4.3709746e-03
   3.6318334e-03
   3.4284107e-03
   3.4803843e-03
   4.1015022e-03
   4.0596254e-03
   3.6672053e-03
   3.3617345e-03
   3.3485218e-03
   4.2158113e-03
   3.8142816e-03
   3.4093378e-03
   5.7737463e-03
   4.8014246e-03
   4.0726363e-03
   3.5367820e-03
   3.1624393e-03
   4.1411622e-03
   3.3356527e-03
   2.8798180e-03
   2.7764974e-03
   3.2019371e-03
   4.5465224e-03
   3.5440899e-03
   3.5791831e-03
   4.3660081e-03
   4.0070816e-03
   3.9843301e-03
   6.1505777e-03
   3.5244771e-03
   4.9480170e-03
   3.7126372e-03
   3.4321454e-03
   3.2918417e-03
   3.1288732e-03
   5.3388944e-03
   3.5263436e-03
   3.4341329e-03
   3.6775272e-03
   3.1756882e-03
   4.3365236e-03
   3.2213816e-03
   3.0885913e-03
   3.2562613e-03
   4.5986486e-03
   3.6183090e-03
   3.3143799e-03
   3.7416614e-03
   3.7362033e-03
   4.6255637e-03
   2.4495884e-03
   3.2556194e-03
   3.1105998e-03
   3.3242446e-03
   3.5205246e-03
   3.8137585e-03
   4.6540547e-03
   4.4599582e-03
   3.7963625e-03
   3.7521206e-03
   3.6972906e-03
   3.6582370e-03
   3.7759157e-03
   3.4204586e-03
   1.2888684e-02
   3.8626103e-03
   3.8672900e-03
   4.9314635e-03
   3.4312002e-03
   3.8546036e-03
   2.6523538e-03
   4.0967400e-03
   5.5093501e-03
   3.5492493e-03
   3.5826764e-03
   5.6065399e-03
   3.0785478e-03
   4.6614001e-03
   4.2455704e-03
   3.4321028e-03
   3.8801466e-03
   3.5698036e-03
   4.2197083e-03
   3.4524561e-03
   3.5913216e-03
   3.5807124e-03
   4.3827514e-03
   3.2503182e-03
   3.7456243e-03
   4.1830773e-03
   3.3051397e-03
   3.2767875e-03
   4.4844574e-03
   3.7127360e-03
   4.7298982e-03
   3.7802868e-03
   3.1980850e-03
   3.6587267e-03
   2.8855049e-03
   3.8476893e-03
   3.0670077e-03
   3.8434437e-03
   3.6210674e-03
   3.7397029e-03
   4.7066897e-03
   2.8840732e-03
   3.3145770e-03
   4.1052997e-03
   2.9075581e-03
   3.4006414e-03
   2.9488991e-03
   3.4389398e-03
   2.8900874e-03
   3.6307061e-03
   3.1537896e-03
   3.3724379e-03
   4.9401231e-03
   4.1339183e-03
   3.1835426e-03
   3.3880599e-03
   4.0293799e-03
   4.9932837e-03
   3.3865499e-03
   4.2377990e-03
   2.9706743e-03
   9.6607305e-03
   3.1775537e-03
   3.3321761e-03
   3.2978556e-03
   3.3558416e-03
   6.8155999e-03
   2.7019539e-03
   2.7975958e-03
   4.6940881e-03
   6.8459413e-03
   4.3474190e-03
   3.7042643e-03
   4.1719822e-03
   3.0175303e-03
   3.9104089e-03
   2.7582192e-03
   2.9819884e-03
   3.8216426e-03
   3.4478116e-03
   3.5646507e-03
   4.3954766e-03
   3.5194032e-03
   7.0338393e-03
   2.8788970e-03
   4.6826632e-03
   4.2893567e-03
   2.7285815e-03
   3.3498194e-03
   3.1911927e-03
   3.0271203e-03
   4.3422866e-03
   3.6549266e-03
   4.1087788e-03
   4.4301887e-03
   3.9974322e-03
   4.0181155e-03
   4.8925194e-03
   4.2679262e-03
   4.1544382e-03
   4.3971466e-03
   3.5255458e-03
   3.5186033e-03
   3.3080692e-03
   2.9690943e-03
   2.9458143e-03
   3.6386524e-03
   2.8621249e-03
   3.5290472e-03
   3.3154482e-03
   4.1911492e-03
   3.5994551e-03
   6.2413111e-03
   4.3640524e-03
   3.3182326e-03
   4.6261539e-03
   4.9480299e-03
   3.7012710e-03
   3.2309926e-03
   2.9048209e-03
   4.4522985e-03
   4.3362877e-03
   3.4207211e-03
   3.3592112e-03
   2.8906832e-03
   4.8129186e-03
   3.5332258e-03
   3.4687475e-03
   4.1380734e-03
   3.3583329e-03
   3.5938266e-03
   3.6633889e-03
   3.9365190e-03
   1.0619275e-02
   2.9443487e-03
   5.4975354e-03
   4.3808462e-03
   3.1590203e-03
   4.8572338e-03
   3.1444199e-03
   3.5371691e-03
   2.9664566e-03
   3.9215762e-03
   3.2038439e-03
   4.8018288e-03
   3.6798903e-03
   3.4418283e-03
   3.7362573e-03
   3.3231469e-03
   3.9526694e-03
   4.6398823e-03
   3.6765169e-03
   3.7169039e-03
   3.1840050e-03
   4.3344076e-03
   3.4210831e-03
   5.0184876e-03
   3.9657069e-03
   2.9253866e-03
   3.4423707e-03
   3.2457006e-03
   2.6100242e-03
   3.8692665e-03
   2.9165444e-03
   1.2045343e-02
   3.5890070e-03
   4.5269595e-03
   5.0842360e-03
   3.5640295e-03
   3.0186897e-03
   3.7063408e-03
   3.6854764e-03
   3.5090191e-03
   4.3128903e-03
   4.2974774e-03
   4.5922979e-03
   2.8392113e-03
   3.6964878e-03
   3.2185574e-03
   3.0135717e-03
   2.9804365e-03
   4.7600325e-03
   3.0297026e-03
   4.1434412e-03
   5.1186200e-03
   3.5931726e-03
   3.9482819e-03
   3.5296997e-03
   2.8301042e-03
   3.1922827e-03
   3.8815951e-03
   3.4443613e-03
   3.7008041e-03
   2.7786211e-03
   4.3668879e-03
   2.8783504e-03
   3.1563028e-03
   3.0080906e-03
   3.9550037e-03
   2.7912427e-03
   3.5057455e-03
   5.9565749e-03
   3.4993636e-03
   4.9220410e-03
   2.8037605e-03
   4.9005937e-03
   3.1959197e-03
   3.5912123e-03
   4.1398029e-03
   3.4097260e-03
   4.2195285e-03
   3.1539474e-03
   3.2121799e-03
   3.7909825e-03
   3.3052327e-03
   4.6490241e-03
   3.2094473e-03
   3.9848758e-03
   3.9664843e-03
   3.0318462e-03
   3.6585700e-03
   3.6405509e-03
   3.2518821e-03
   3.7520360e-03
   3.4416721e-03
   4.2362212e-03
   3.2970645e-03
   3.6881906e-03
   3.0278003e-03
   3.6137303e-03
   3.3086065e-03
   3.1127017e-03
   3.8712433e-03
   1.0530299e-02
   6.3227740e-03
   3.0385250e-03
   4.4753998e-03
   3.4491077e-03
   3.9702627e-03
   3.5613186e-03
   3.2117399e-03
   3.0280533e-03
   3.4483189e-03
   3.7922414e-03
   4.4011629e-03
   4.2459571e-03
   3.8596668e-03
   2.7684891e-03
   3.2175340e-02
   4.0322437e-03
   3.6015322e-03
   5.9619773e-03
   3.6957367e-03
   4.5077586e-03
   3.2211829e-03
   3.9305081e-03
   4.0808015e-03
   8.6164894e-03
   3.2703434e-03
   3.8762439e-03
   4.0992014e-03
   5.2481855e-03
   3.5270662e-03
   3.4369322e-03
   3.0039278e-03
   3.8195533e-03
   3.0949093e-03
   4.9350016e-03
   3.9202033e-03
   6.1313660e-03
   3.4545346e-03
   5.7854302e-03
   3.5419599e-03
   3.8679150e-03
   4.1700426e-03
   2.8532465e-03
   3.7273629e-03
   3.6024715e-03
   4.9092896e-03
   3.3738349e-03
   3.6228692e-03
   3.7209880e-03
   3.3242499e-03
   3.6516439e-03
   3.4843087e-03
   3.1285583e-03
   3.6036542e-03
   3.0759658e-03
   3.9359174e-03
   3.5038872e-03
   3.8593091e-03
   3.5127560e-03
   4.5178747e-03
   3.9998254e-03
   3.0660081e-03
   3.8937668e-03
   4.7501509e-03
   3.7496824e-03
   5.8506960e-03
   4.8717225e-03
   3.0885302e-03
   3.4659589e-03
   3.2724589e-03
   3.3165884e-03
   4.3513963e-03
   2.7156099e-03
   4.8820517e-03
   3.3998961e-03
   4.0402967e-03
   4.1621200e-03
   4.1675055e-03
   4.0914844e-03
   2.8053610e-03
   3.2509425e-03
   3.3557501e-03
   3.1003399e-03
   4.8986880e-03
   3.9295030e-03
   3.8078036e-03
   2.9987423e-03
   3.8332765e-03
   4.2033671e-03
   4.0574271e-03
   3.2966357e-03
   3.4084626e-03
   3.8010601e-03
   3.5543602e-03
   3.5405964e-03
   5.2611294e-03
   3.5371106e-03
   3.0300633e-03
   3.1303816e-03
   3.1379454e-03
   5.4660383e-03
   3.5225754e-03
   8.3963333e-03
   4.1175002e-03
   2.8819913e-03
   3.9963206e-03
   3.4034443e-03
   5.4027669e-03
   3.5787654e-03
   3.2203503e-03
   3.9879510e-03
   3.3694702e-03
   3.7619315e-03
   3.4683067e-03
   3.3309082e-02
   3.7389013e-03
   3.3916640e-03
   4.3250318e-03
   4.8778021e-03
   3.3365918e-03
   3.3252848e-03
   3.0689785e-03
   4.1277580e-03
   3.3934038e-03
   8.4272328e-03
   3.8896289e-03
   3.7934514e-03
   5.1005573e-03
   4.0661878e-03
   5.0179373e-03
   3.3193608e-03
   3.2490110e-03
   4.7382736e-03
   3.7402143e-03
   2.7600873e-03
   2.8239081e-03
   3.6804661e-03
   3.4676478e-03
   4.0672279e-03
   3.7130599e-03
   3.0611429e-03
   3.2032950e-03
   3.5583053e-03
   3.6520278e-03
   3.5484706e-03
   3.6851867e-03
   3.4508515e-03
   6.3968235e-03
   3.6131103e-03
   3.2815021e-03
   4.7302692e-03
   3.4946555e-03
   4.5863137e-03
   4.0664492e-03
   3.7788195e-03
   3.4586100e-03
   3.3130349e-03
   5.4644138e-03
   2.8212611e-03
   3.1440170e-03
   3.0096937e-03
   4.3973610e-03
   6.8006365e-03
   4.4478758e-03
   7.7428440e-03
   4.2850847e-03
   3.4975368e-03
   3.1433749e-03
   2.6531941e-03
   3.8992231e-03
   3.8989728e-03
   4.0319230e-03
   3.4544160e-03
   4.2571366e-03
   3.7453313e-03
   3.4965787e-03
   3.0287649e-03
   3.3930274e-03
   4.1541423e-03
   3.1739456e-03
   1.1142016e-02
   3.1627541e-03
   2.9921095e-03
   5.4638603e-03
   6.8878099e-03
   3.9014242e-03
   3.5339293e-03
   3.6257551e-03
   3.6501458e-03
   2.8514091e-03
   3.8006413e-03
   3.3605323e-03
   4.1398024e-03
   3.6297340e-03
   3.3833747e-03
   7.3589728e-03
   3.3518764e-03
   5.1316174e-03
   3.9142885e-03
   4.8371112e-03
   3.4317655e-03
   3.3895497e-03
   5.5596808e-03
   3.3287261e-03
   3.3241765e-03
   3.8736676e-03
   4.8676739e-03
   7.0316271e-03
   3.3130083e-03
   4.9357613e-03
   4.3507823e-03
   5.9063890e-03
   3.0124757e-03
   3.8390029e-03
   3.4062499e-03
   3.4054520e-03
   4.2220948e-03
   3.8041937e-03
   3.1720310e-03
   3.4854570e-03
   3.3556608e-03
   4.7442174e-03
   4.3989504e-03
   3.6320200e-03
   3.0267165e-03
   3.8847821e-03
   3.8714048e-03
   3.5494058e-03
   2.8959426e-03
   4.8474464e-03
   3.1383051e-03
   4.7776717e-03
   3.7398909e-03
   2.9867637e-03
   4.0682614e-03
   3.1166505e-03
   3.4285465e-03
   3.3465344e-03
   3.0123580e-03
   3.4265653e-03
   4.3976649e-03
   4.3114997e-03
   3.9519052e-03
   3.7230531e-03
   3.4260925e-03
   5.5810684e-03
   3.7366962e-03
   3.2871407e-03
   3.5134239e-03
   3.0462590e-03
   4.9341424e-03
   3.1993192e-03
   3.4723256e-03
   3.5469014e-03
   4.8695180e-03
   4.9724290e-03
   3.0816552e-03
   3.2038202e-03
   3.9981690e-03
   3.2490770e-03
   5.9834954e-03
   3.8074005e-03
   2.8286254e-03
   4.4759567e-03
   7.1385267e-03
   4.8290954e-03
   3.4736099e-03
   4.2623719e-03
   3.1258036e-03
   4.5059003e-03
   4.5484502e-03
   3.4065876e-03
   3.1906317e-03
   2.6555589e-03
   3.3709893e-03
   3.5809626e-03
   4.1700439e-03
   3.5520974e-03
   3.9311837e-03
   4.9321059e-03
   3.4635292e-03
   3.6617819e-03
   3.5640359e-03
   3.5930487e-03
   4.5937465e-03
   3.4933813e-03
   4.9895189e-03
   3.6362697e-03
   4.1783114e-03
   4.4011812e-03
   4.0706908e-03
   3.6632593e-03
   3.2635066e-03
   3.2047300e-03
   3.2794431e-03
   4.1944783e-03
   3.3857034e-03
   3.9186467e-03
   4.6540343e-03
   4.2994065e-03
   4.3372864e-03
   2.7534378e-03
   4.5592291e-03
   3.3534805e-03
   3.6267522e-03
   3.1197881e-03
   3.0619538e-03
   3.3480593e-03
   2.7400451e-03
   3.0637782e-03
   4.6051553e-03
   4.0705493e-03
   3.9713378e-03
   3.8824188e-03
   3.3144278e-03
   3.7561096e-03
   3.4732991e-03
   3.3129342e-03
   5.3598075e-03
   4.6661176e-03
   3.6447441e-03
   3.2831716e-03
   6.6728623e-03
   2.9142470e-03
   6.9002666e-03
   4.1592454e-03
   3.5252937e-03
   2.9119663e-03
   2.8309567e-03
   5.8643492e-03
   4.8330955e-03
   3.7289504e-03
   3.3728430e-03
   2.6280176e-03
   3.5665265e-03
   5.7170772e-03
   3.8814046e-03
   4.4563568e-03
   3.2459893e-03
   2.8877674e-03
   2.9810014e-03
   3.7849919e-03
   3.8247816e-03
   4.0241020e-03
   2.8674339e-03
   3.1284515e-03
   5.7900701e-03
   4.5447637e-03
   3.1799970e-03
   4.0390552e-03
   3.7317112e-03
   3.0504494e-03
   3.5490329e-03
   5.5647742e-03
   2.9844805e-03
   3.2939868e-03
   2.4957846e-03
   3.0023659e-03
   3.6384964e-03
   3.5039193e-03
   2.8276519e-03
   4.3184968e-03
   3.4152784e-03
   3.5877495e-03
   3.4717045e-03
   3.3620472e-03
   3.6224270e-03
   3.4341298e-03
   4.1788020e-03
   3.8303933e-03
   4.0528923e-03
   3.2816020e-03
   3.8813863e-03
   3.6334972e-03
   3.7863010e-03
   3.4109417e-03
   3.5645264e-03
   3.6358053e-03
   3.4740226e-03
   4.6784881e-03
   5.7282646e-03
   4.2967612e-03
   3.8057398e-03
   3.0739808e-03
   3.6890295e-03
   3.0673152e-03
   3.7147581e-03
   3.6996815e-03
   3.5970365e-03
   4.4494335e-03
   3.8515363e-03
   3.3524118e-03
   3.9872316e-03
   6.9052549e-03
   3.2098402e-03
   4.1581616e-03
   3.3064960e-03
   4.2446634e-03
   3.7421759e-03
   4.1649580e-03
   3.7253092e-03
   3.7377620e-03
   3.9740816e-03
   3.3509112e-03
   3.1844753e-03
   3.1518785e-03
   3.6350139e-03
   2.9006848e-03
   4.0011545e-03
   2.8769801e-03
   3.3996643e-02
   3.9307067e-03
   4.5241877e-03
   2.8102637e-03
   4.7794199e-03
   3.9642842e-03
   3.2771331e-03
   4.6248261e-03
   3.8069582e-03
   3.2743398e-03
   3.3470618e-03
   6.7122813e-03
   3.8362453e-03
   3.2699208e-03
   7.0708134e-03
   3.0679422e-03
   4.0563318e-03
   2.8872732e-03
   2.9847283e-03
   3.7937484e-03
   2.9163958e-03
   3.5242583e-03
   3.0618876e-03
   3.8629817e-03
   3.8539941e-03
   3.4480435e-03
   2.8715143e-03
   3.4268367e-03
   4.1454241e-03
   2.8534109e-03
   4.1950821e-03
   4.5496665e-03
   4.8390389e-03
   6.2762587e-03
   3.1359569e-03
   4.4520746e-03
   3.0083760e-03
   3.9420863e-03
   3.5187600e-03
   3.3788643e-03
   5.1052691e-03
   4.0516307e-03
   3.5634047e-03
   3.7445311e-03
   4.1473723e-03
   3.0097537e-03
   3.9023836e-03
   2.6942652e-03
   3.6089491e-03
   2.8701810e-03
   3.1040592e-03
   3.0424941e-03
   3.4522951e-03
   3.7044290e-03
   3.7185606e-03
   3.5913932e-03
   3.8472868e-03
   4.6281307e-03
   3.5515275e-03
   2.8770773e-03
   4.0404778e-03
   3.2974323e-03
   2.8566829e-03
   4.3949376e-03
   4.7761623e-03
   5.5659637e-03
   3.5266219e-03
   3.1771023e-03
   3.8110053e-03
   5.0482851e-03
   3.3921234e-03
   4.0148026e-03
   3.0817693e-03
   3.7018171e-03
   2.9647959e-03
   2.7480507e-03
   5.7205974e-03
   2.9602469e-03
   3.6620311e-03
   3.4540887e-03
   4.2918434e-03
   4.0197945e-03
   2.9274729e-03
   3.3124565e-03
   3.7082475e-03
   3.4506251e-03
   3.4480078e-03
   3.2550335e-03
   2.9179216e-03
   3.5162255e-03
   3.8886426e-03
   3.9750637e-03
   4.1333527e-03
   5.3762505e-03
   6.5346311e-03
   4.0908030e-03
   4.4863136e-03
   4.2178993e-03
   4.0545707e-03
   3.1081837e-03
   4.1195650e-03
   3.3748556e-03
   4.6141863e-03
   3.2798516e-03
   2.8931480e-03
   2.9642144e-03
   3.4233819e-03
   3.6085804e-03
   2.9862381e-03
   2.9471454e-03
   3.7709871e-03
   3.5497522e-03
   3.9091530e-03
   4.0009533e-03
   2.4231717e-03
   4.5211648e-03
   3.3665577e-03
   3.6412647e-03
   3.6552089e-03
   3.9826493e-03
   4.8690304e-03
   3.1745751e-03
   4.5656463e-03
   4.1843733e-03
   3.6672847e-03
   3.9191150e-03
   3.1250850e-03
   6.0940076e-03
   9.8211902e-03
   4.9603247e-03
   3.1595686e-03
   3.9641509e-03
   3.2504064e-03
   3.0335808e-03
   3.5891493e-03
   3.6300890e-03
   3.9918022e-03
   3.3295417e-03
   2.8507356e-03
   4.3706251e-03
   3.6417019e-03
   3.0405400e-03
   3.9012928e-03
   4.3043696e-03
   3.7737686e-03
   3.4403426e-03
   3.7408976e-03
   3.3708778e-03
   3.9919939e-03
   3.7530087e-03
   3.4559033e-03
   3.3141461e-03
   2.9771120e-03
   3.3902502e-03
   3.7428866e-03
   4.3437575e-03
   3.5338379e-03
   2.9405416e-03
   4.0937144e-03
   4.2524341e-03
   3.5808112e-03
   3.5437575e-03
   3.4751863e-03
   3.1997874e-03
   4.1560796e-03
   3.9290823e-03
   3.8245181e-03
   3.8593308e-03
   3.0987210e-03
   7.2005670e-03
   7.5452232e-03
   4.3257783e-03
   3.8980756e-03
   3.8762276e-03
   2.8767008e-03
   2.9583124e-03
   4.1412228e-03
   2.7554095e-03
   4.3741488e-03
   3.2892730e-03
   3.1688765e-03
   3.1838607e-02
   2.8844710e-03
   3.1153640e-03
   4.2506440e-03
   4.5578169e-03
   3.3995245e-03
   3.6373235e-03
   2.9732412e-03
   3.7941804e-03
   3.6121441e-03
   6.1737626e-03
   3.2911329e-03
   3.3438592e-03
   2.8570937e-03
   4.6653782e-03
   3.7110709e-03
   3.5763153e-03
   3.3555968e-03
   4.4781708e-03
   5.5888011e-03
   4.0307210e-03
   2.8550819e-03
   4.4994445e-03
   3.6346633e-03
   3.7341383e-03
   4.7804071e-03
   3.6965007e-03
   3.4692942e-03
   3.7041600e-03
   4.3902543e-03
   3.2376037e-03
   3.2587705e-03
   3.5386124e-03
   4.2528662e-03
   3.3227516e-03
   3.3725513e-03
   3.4874496e-03
   4.4098257e-03
   4.6788877e-03
   3.5255150e-03
   3.0689257e-03
   3.8068448e-03
   3.2825369e-03
   3.3710784e-03
   3.9969023e-03
   4.3918984e-03
   5.3192333e-03
   3.5859778e-03
   4.0757997e-03
   3.8902404e-03
   5.1518492e-03
   3.1819858e-03
   3.2327406e-03
   3.9372701e-03
   3.9139653e-03
   4.5194292e-03
   3.6670852e-03
   3.8187566e-03
   8.3707898e-03
   5.1854171e-03
   6.3265938e-03
   3.7002947e-03
   4.1065451e-03
   4.3336872e-03
   7.1030584e-03
   4.3660709e-03
   3.1649454e-03
   3.6225374e-03
   3.2274388e-03
   2.6833717e-03
   3.9682585e-03
   3.3391916e-03
   2.9136752e-03
   3.3160148e-03
   4.3771282e-03
   2.9433624e-03
   3.4353297e-03
   3.7421474e-03
   4.8308257e-03
   3.9487649e-03
   3.3663354e-03
   4.2746574e-03
   3.6383419e-03
   3.5836739e-03
   3.5668160e-03
   6.2362641e-03
   3.7315155e-03
   3.3463142e-03
   5.1532136e-03
   4.4664101e-03
   3.2902402e-03
   4.0028310e-03
   2.9159539e-03
   2.8117488e-03
   3.7040201e-03
   3.4559773e-03
   4.5487117e-03
   5.6647215e-03
   3.0798995e-03
   4.3904267e-03
   3.2265716e-03
   3.7869415e-03
   4.3104055e-03
   3.9049803e-03
   5.1933948e-03
   2.7884177e-03
   4.2908662e-03
   3.2212891e-03
   3.9744553e-03
   4.1471638e-03
   7.2862178e-03
   3.7768927e-03
   5.0683411e-03
   3.1727905e-03
   3.9086634e-03
   3.0715264e-03
   5.5605294e-03
   5.5946335e-03
   4.7069957e-03
   3.7361288e-03
   3.7293758e-03
   3.9546909e-03
   3.8555577e-03
   4.5350954e-03
   2.9375964e-03
   2.8855296e-03
   5.5902540e-03
   3.1079465e-03
   4.2800030e-03
   3.5527167e-03
   3.4112267e-03
   3.9789195e-03
   3.3924478e-03
   3.1985308e-03
   7.5975012e-03
   3.9658596e-03
   3.3703462e-03
   6.9592901e-03
   3.2219195e-03
   3.1635395e-02
   3.6388495e-03
   3.4514700e-03
   3.6528135e-03
   6.3442536e-03
   4.3382629e-03
   3.1897011e-03
   3.3074476e-03
   2.8246845e-03
   3.4605098e-03
   5.1025669e-03
   3.7533803e-03
   3.2709288e-03
   3.4987282e-03
   3.8512044e-03
   2.7357714e-03
   3.3723065e-03
   4.2459545e-03
   2.8739066e-03
   4.6658497e-03
   3.6028565e-03
   3.2233999e-03
   4.1804089e-03
   3.8525459e-03
   3.0215227e-03
   3.8501975e-03
   3.0259420e-03
   3.3291625e-03
   2.8498966e-03
   3.3312616e-03
   3.4494741e-03
   5.2106088e-03
   3.1290352e-03
   3.6478419e-03
   5.9476618e-03
   4.5171390e-03
   3.2316483e-03
   3.4889439e-03
   4.4844159e-03
   3.9393459e-03
   3.7765638e-03
   3.1446351e-03
   4.3650169e-03
   3.7698746e-03
   2.9945805e-03
   5.0287466e-03
   3.9747590e-03
   3.5948895e-03
   3.8915739e-03
   4.8949493e-03
   4.5718607e-03
   3.9852033e-03
   5.2318875e-03
   4.3473984e-03
   4.2594931e-03
   3.0160301e-03
   4.4528602e-03
   4.0051263e-03
   3.5894790e-03
   4.8456972e-03
   4.2600044e-03
   3.3587182e-03
   3.8985701e-03
   3.6540400e-03
   3.3185099e-03
   4.2872052e-03
   4.2601925e-03
   4.0216529e-03
   4.5431372e-03
   3.2305194e-03
   3.8459861e-03
   3.6712477e-03
   4.6279422e-03
   3.1661267e-02
   5.7377266e-03
   4.0573256e-03
   3.9778831e-03
   3.8265636e-03
   3.4858319e-03
   6.7957525e-03
   3.2161636e-03
   3.0173987e-03
   3.2545778e-03
   5.8459557e-03
   3.3978292e-03
   4.5605091e-03
   3.0404185e-03
   3.5879098e-03
   4.7976593e-03
   3.9701899e-03
   3.4316461e-03
   3.7059958e-03
   3.7377583e-03
   2.9517887e-03
   3.4928273e-03
   5.0799345e-03
   3.4464121e-03
   3.8540096e-03
   4.9749991e-03
   2.6451292e-03
   3.4646037e-03
   2.5314328e-03
   3.9776200e-03
   2.8036978e-03
   3.4077584e-03
   3.2904546e-03
   3.1256345e-03
   3.0093772e-03
   4.7458309e-03
   3.4183639e-03
   4.4029035e-03
   3.5211418e-03
   3.3176361e-03
   8.3414636e-03
   3.9016667e-03
   4.3170850e-03
   4.2296261e-03
   1.2998969e-02
   2.6249255e-03
   3.7139977e-03
   3.4759716e-03
   3.9226089e-03
   3.8955277e-03
   3.7701223e-03
   3.8136162e-03
   3.1148715e-03
   2.8542723e-03
   3.8114391e-03
   3.8631849e-03
   4.1776254e-03
   3.2472177e-03
   3.7361731e-03
   4.3670597e-03
   5.3198362e-03
   4.6352814e-03
   3.1078144e-03
   4.2351561e-03
   3.3873180e-03
   3.7994974e-03
   4.5925627e-03
   3.2525551e-03
   4.4332531e-03
   3.8750364e-03
   4.5123485e-03
   4.0106912e-03
   3.4220837e-03
   3.6878844e-03
   3.4256473e-03
   3.9205307e-03
   4.1557563e-03
   3.3176775e-03
   2.8240655e-03
   3.8777662e-03
   3.6079739e-03
   4.4475518e-03
   4.8543400e-03
   2.5613457e-03
   3.3202886e-03
   4.8734035e-03
   6.5675900e-03
   6.4613079e-03
   3.6583422e-03
   5.4457996e-03
   3.8870445e-03
   3.2321165e-03
   5.1311024e-03
   4.4726424e-03
   4.8946336e-03
   3.4902351e-03
   4.1435688e-03
   3.1602141e-03
   3.8850957e-03
   3.8125999e-03
   3.5339465e-03
   2.9200141e-03
   2.9946470e-03
   3.0857058e-03
   3.3169846e-03
   3.4233955e-03
   3.4907198e-03
   3.2928975e-03
   3.7481477e-03
   3.8045690e-03
   4.4715862e-03
   3.6774946e-03
   4.0416316e-03
   2.8173531e-03
   4.6648909e-03
   3.9386974e-03
   4.1043528e-03
   3.5139796e-03
   6.1887847e-03
   4.3047278e-03
   3.7743841e-03
   4.5719820e-03
   4.1420429e-03
   3.9382166e-03
   3.4167493e-03
   3.7993586e-03
   3.2866704e-03
   3.3658563e-03
   2.7445448e-03
   3.5915436e-03
   4.7088180e-03
   4.0743661e-03
   3.8619625e-03
   3.2287733e-03
   5.0996464e-03
   3.5431528e-03
   4.1982513e-03
   4.7092856e-03
   4.3940428e-03
   2.8716982e-03
   3.2917176e-03
   4.2566004e-03
   4.8723900e-03
   3.5052995e-03
   5.2578794e-03
   2.8510280e-03
   3.2486146e-03
   3.4606686e-03
   3.1826429e-03
   5.1409393e-03
   3.9059375e-03
   3.7874533e-03
   3.0852664e-03
   3.3370902e-03
   2.8492517e-03
   3.4292067e-03
   3.1446699e-03
   2.7791367e-03
   3.3154589e-03
   4.2769005e-03
   3.0155724e-03
   3.3066013e-03
   3.4039416e-03
   2.9170552e-03
   3.8774647e-03
   4.5600916e-03
   3.1304782e-03
   4.6439197e-03
   3.5338785e-03
   3.9179445e-03
   2.7712011e-03
   4.1929572e-03
   3.5711151e-03
   4.6176265e-03
   2.9592424e-03
   3.4017959e-03
   3.3318216e-03
   3.0046191e-03
   2.7840640e-03
   4.6827391e-03
   3.0488919e-03
   3.9766117e-03
   3.8642922e-03
   3.4385915e-03
   8.3116689e-03
   4.6579435e-03
   4.3322019e-03
   3.8601245e-03
   3.5287737e-03
   4.4327941e-03
   4.6911898e-03
   3.4127289e-03
   3.5466891e-03
   3.4192130e-03
   3.8571860e-03
   3.3201262e-03
   4.8275998e-03
   3.1480216e-03
   4.5042439e-03
   3.9088802e-03
   3.0962588e-03
   5.2471370e-03
   4.4065864e-03
   3.6758112e-03
   3.6488207e-03
   3.1367976e-03
   3.6109642e-03
   3.6248824e-03
   3.1522408e-03
   3.9188990e-03
   2.9899669e-03
   4.3369172e-03
   3.6207811e-03
   3.6011493e-03
   3.4730845e-03
   4.8541323e-03
   3.8156489e-03
   4.9186432e-03
   6.3677024e-03
   3.4589833e-03
   3.9192067e-03
   4.1804400e-03
   3.0647349e-03
   3.3963145e-03
   3.6865067e-03
   4.2109149e-03
   3.0606458e-03
   4.3695791e-03
   3.0343009e-03
   3.7563835e-03
   4.4262222e-03
   4.1131840e-03
   2.8717795e-03
   2.9101108e-03
   3.7089227e-03
   3.0995031e-03
   5.6020094e-03
   2.9997573e-03
   4.1089010e-03
   3.1028539e-03
   4.0800867e-03
   3.9833005e-03
   4.7696334e-03
   3.1754605e-03
   3.4324462e-03
   4.0235010e-03
   3.5029029e-03
   3.1280794e-03
   3.1565219e-03
   3.8893221e-03
   3.8209530e-03
   3.3189081e-03
   3.3728121e-03
   3.7157720e-03
   3.6635395e-03
   3.4598780e-03
   5.5885542e-03
   2.8026937e-03
   3.4890450e-03
   4.0153911e-03
   3.7439725e-03
   2.9507393e-03
   2.7542163e-03
   3.4984858e-03
   3.3835032e-03
   2.8134592e-03
   4.7515391e-03
   3.9683628e-03
   3.9975129e-03
   3.4487989e-03
   3.5192219e-03
   3.7277165e-03
   4.9251958e-03
   4.9737444e-03
   3.6112334e-03
   2.9795502e-03
   3.2373936e-03
   3.2118372e-03
   3.2365305e-03
   4.4857455e-03
   4.4956841e-03
   2.9334626e-03
   3.6948980e-03
   3.5841071e-03
   3.2117051e-03
   3.6622217e-03
   4.5951520e-03
   3.1722933e-03
   4.2570002e-03
   4.8329129e-03
   3.3233155e-03
   5.6377137e-03
   3.0723724e-03
   2.8582360e-03
   3.3551347e-03
   3.8726420e-03
   2.6167110e-03
   3.6474533e-03
   4.3865494e-03
   5.0861941e-03
   3.7411799e-03
   6.7414549e-03
   4.1791424e-03
   3.1934227e-02
   5.6023925e-03
   3.3635348e-03
   3.1411695e-03
   3.5026448e-03
   4.0836322e-03
   3.2426682e-03
   6.8346325e-03
   5.1198642e-03
   4.0897024e-03
   3.2487675e-03
   4.6739378e-03
   4.2451839e-03
   3.0223793e-03
   3.1953666e-03
   3.1387968e-03
   3.4770921e-03
   4.2518748e-03
   4.8205016e-03
   3.6851122e-03
   3.3808000e-03
   5.7416512e-03
   4.3269290e-03
   3.2181925e-03
   3.5083358e-03
   5.3822948e-03
   3.2901419e-03
   3.1507882e-03
   3.9018591e-03
   1.0110203e-02
   3.5900055e-03
   3.5895762e-03
   5.2693105e-03
   5.5161701e-03
   5.5427251e-03
   6.3213075e-03
   4.5045063e-03
   4.7915345e-03
   5.9118239e-03
   3.8176856e-03
   3.9191178e-03
   4.8593599e-03
   3.5380894e-03
   3.7456628e-03
   4.5850887e-03
   3.7181853e-03
   2.8336284e-03
   3.3850463e-03
   5.4178176e-03
   3.0972688e-03
   2.9955026e-03
   3.8473948e-03
   4.3753461e-03
   2.6774403e-03
   3.1636066e-03
   2.9249392e-03
   3.6380737e-03
   3.5696995e-03
   4.2630852e-03
   7.3844836e-03
   2.8794123e-03
   5.0170873e-03
   3.5613191e-03
   4.8546974e-03
   3.4968839e-03
   4.6174327e-03
   3.4311779e-03
   4.1751339e-03
   4.1377754e-03
   3.5696201e-03
   4.0978974e-03
   2.9056689e-03
   5.4373454e-03
   3.2109179e-03
   3.5435726e-03
   2.9634955e-03
   4.1944895e-03
   3.4611518e-03
   3.9364809e-03
   5.3797355e-03
   4.7586750e-03
   3.1572946e-03
   4.9369183e-03
   3.2048224e-03
   3.5160828e-03
   3.1635481e-03
   3.6724724e-03
   4.1425389e-03
   3.5445589e-03
   3.5293036e-03
   3.4692871e-03
   3.2338919e-03
   3.4246502e-02
   4.6117005e-03
   3.1169862e-03
   3.2922017e-03
   2.8780040e-03
   4.3567107e-03
   3.2101262e-03
   3.7627194e-03
   3.1939467e-03
   4.1784137e-03
   5.7642791e-03
   3.0208000e-03
   5.7872616e-03
   3.4545097e-03
   3.5347061e-03
   3.8428252e-03
   4.0545062e-03
   6.2294928e-03
   4.0389185e-03
   3.8442784e-03
   3.7593630e-03
   3.3933650e-03
   3.9528777e-03
   3.5304380e-03
   3.4210020e-03
   4.1035791e-03
   3.8288142e-03
   4.4962745e-03
   4.6591191e-03
   3.2249866e-03
   3.5517719e-03
   2.9420507e-03
   4.1836901e-03
   3.9825354e-03
   4.6460893e-03
   4.8597408e-03
   3.2645063e-03
   4.5443521e-03
   4.2739817e-03
   2.9997776e-03
   4.5163853e-03
   3.7347778e-03
   3.9851496e-03
   3.2103021e-03
   5.2543766e-03
   3.1344025e-03
   3.3072485e-03
   4.2037863e-03
   2.9002270e-03
   3.3278911e-03
   3.0978156e-03
   4.3630027e-03
   3.2955925e-03
   2.9681968e-03
   2.8114906e-03
   3.4310490e-03
   3.6003300e-03
   2.6281409e-03
   4.0503179e-03
   3.0343697e-03
   5.4104598e-03
   4.2094301e-03
   3.2722152e-03
   3.4653892e-03
   3.6609717e-03
   3.4287617e-03
   3.4953282e-03
   3.3830180e-03
   3.0309250e-03
   3.8402697e-03
   6.2867188e-03
   3.4871530e-03
   3.3148334e-03
   3.4551345e-03
   3.3574621e-03
   3.5140364e-03
   3.5081807e-03
   2.9514623e-03
   4.1688534e-03
   3.2468742e-03
   3.6075267e-03
   5.3803902e-03
   4.2566064e-03
   3.7693414e-03
   3.4276660e-03
   8.3360382e-03
   4.3392517e-03
   3.0099500e-03
   5.8198159e-03
   4.0021314e-03
   3.7899949e-03
   4.0249574e-03
   3.1171903e-03
   3.7838071e-03
   4.0551792e-03
   3.9760321e-03
   3.5875590e-03
   3.7827047e-03
   4.2289163e-03
   3.9361318e-03
   4.7955474e-03
   4.3497884e-03
   3.8760913e-03
   3.3141030e-03
   4.6070844e-03
   3.4254036e-03
   3.9511365e-03
   3.6349235e-03
   4.9316643e-03
   2.8967218e-03
   3.1889267e-03
   4.2195504e-03
   3.4298439e-03
   3.6987229e-03
   3.5350776e-03
   2.8853396e-03
   3.5898054e-03
   3.5795277e-03
   3.6518746e-03
   3.0134165e-03
   5.0318387e-03
   5.8764164e-03
   3.2401527e-03
   2.9084683e-03
   2.9779459e-03
   3.6987183e-03
   4.2714774e-03
   2.9703410e-03
   7.0363994e-03
   3.7869588e-03
   3.0868327e-03
   4.0739547e-03
   3.0080632e-03
   3.1876902e-03
   3.5216690e-03
   3.5085605e-03
   3.9610356e-03
   3.6020919e-03
   3.4568665e-03
   4.3386214e-03
   3.9850265e-03
   3.4054584e-03
   3.9280046e-03
   4.0940396e-03
   3.5831324e-03
   4.0585345e-03
   3.8401092e-03
   3.5589297e-03
   2.9512283e-03
   3.0505371e-03
   5.6848241e-03
   3.5341684e-03
   4.5013170e-03
   3.5767375e-03
   3.9184113e-03
   3.7391274e-03
   3.7945204e-03
   2.9053134e-03
   3.2539083e-03
   4.2194860e-03
   3.1713343e-03
   3.6968722e-03
   3.3698333e-03
   3.2719465e-03
   4.0491577e-03
   4.7250834e-03
   3.1747731e-03
   3.1602602e-03
   3.9144474e-03
   2.7891568e-03
   3.0824182e-03
   3.9205141e-03
   3.4045094e-03
   3.0700479e-03
   3.1348905e-03
   5.8032683e-03
   3.7510499e-03
   3.3535325e-03
   2.7091256e-03
   5.4558076e-03
   3.4286058e-03
   4.5968391e-03
   3.4841204e-03
   3.8101120e-03
   3.0591795e-03
   3.6899613e-03
   4.1509379e-03
   1.3290335e-02
   3.0246596e-03
   3.5092750e-03
   4.8932542e-03
   3.4194633e-03
   3.5283365e-03
   6.0690227e-03
   3.1964308e-03
   3.3132750e-03
   3.5183340e-03
   3.1904536e-03
   3.5220971e-03
   3.0120850e-03
   4.0502355e-03
   3.4682246e-03
   3.1175367e-03
   5.2486726e-03
   5.7372321e-03
   3.2918351e-03
   3.2796071e-03
   3.2934814e-03
   3.1944379e-03
   4.5771929e-03
   2.9354257e-03
   3.6110655e-03
   2.9854557e-03
   3.5532013e-03
   3.8309174e-03
   3.8871403e-03
   4.7407294e-03
   3.0276501e-03
   2.9009911e-03
   3.3275851e-03
   2.9673873e-03
   4.3992525e-03
   4.7148747e-03
   4.3987877e-03
   3.1924959e-03
   3.3962689e-03
   3.0968984e-03
   3.1245549e-03
   4.1797042e-03
   4.7524357e-03
   3.5839838e-03
   3.0696945e-03
   1.3211994e-02
   3.0552243e-03
   3.5070670e-03
   3.1065361e-03
   3.6592740e-03
   4.2979147e-03
   3.1504565e-03
   3.4594669e-03
   4.7515282e-03
   2.8722538e-03
   3.6056716e-03
   4.7066057e-03
   4.5718127e-03
   2.3979789e-03
   2.8445251e-03
   3.4364955e-03
   7.7547824e-03
   4.2114700e-03
   3.4507865e-03
   2.6241081e-03
   2.7076247e-03
   2.9574206e-03
   4.3366528e-03
   3.7467796e-03
   6.0990837e-03
   4.1921139e-03
   4.8506377e-03
   3.6806030e-03
   3.4704183e-03
   3.2746972e-03
   4.2525451e-03
   3.6421152e-03
   4.5991301e-03
   3.8215334e-03
   3.4186295e-03
   3.7627265e-03
   3.7505234e-03
   4.3846367e-03
   2.8077347e-03
   3.8485682e-03
   3.8434310e-03
   3.5338857e-03
   3.9402703e-03
   3.0397704e-03
   3.0003682e-03
   5.8694972e-03
   3.3176384e-03
   2.9866540e-03
   3.0251938e-03
   3.7570216e-03
   3.5650833e-03
   4.8922820e-03
   3.7047018e-03
   3.4115570e-03
   2.7659524e-03
   3.9423112e-03
   2.9871530e-03
   5.1177895e-03
   4.6820305e-03
   7.3787413e-03
   4.0655960e-03
   3.8047198e-03
   5.3289991e-03
   3.5157282e-03
   3.0959184e-03
   3.3465239e-03
   2.8731123e-03
   4.4104577e-03
   4.4998155e-03
   3.5897262e-03
   4.9139554e-03
   5.2100236e-03
   3.4495682e-03
   3.7539066e-03
   3.2295511e-03
   3.1451986e-03
   3.5133712e-03
   3.2467291e-03
   3.3508839e-03
   2.9886036e-03
   3.0793618e-03
   3.9071843e-03
   3.9480680e-03
   3.5634407e-03
   3.7473657e-03
   4.5641064e-03
   4.5059991e-03
   3.7637393e-03
   3.0349855e-03
   3.7274555e-03
   3.5940486e-03
   3.8824358e-03
   3.0241823e-03
   5.3810552e-03
   3.3880661e-03
   3.6662219e-03
   3.9570789e-03
   3.0341822e-03
   5.9932919e-03
   5.0832793e-03
   5.8703324e-03
   8.2935130e-03
   3.0691780e-03
   3.5107629e-03
   3.3359216e-03
   3.8338332e-03
   3.3984978e-03
   4.2323179e-03
   4.8182003e-03
   3.2636640e-03
   4.0002189e-03
   5.2103813e-03
   4.3897787e-03
   3.3400780e-03
   3.6789786e-03
   3.8119042e-03
   3.2136094e-02
   2.6048917e-03
   4.1901911e-03
   4.4652274e-03
   2.9396244e-03
   2.8152787e-03
   3.9344112e-03
   3.4579539e-03
   5.6048621e-03
   3.8437367e-03
   2.8993480e-03
   5.4979071e-03
   3.2040129e-03
   3.0997874e-03
   3.5591256e-03
   4.0623959e-03
   5.3195785e-03
   3.1974427e-03
   3.9898225e-03
   5.3699350e-03
   2.9467558e-03
   3.4127727e-03
   4.0514566e-03
   2.9976466e-03
   2.9504386e-03
   3.2367864e-03
   2.9648959e-03
   4.7092619e-03
   5.2273407e-03
   3.6030710e-03
   3.3157667e-03
   3.4866722e-03
   3.0924329e-03
   3.3881055e-03
   4.6349855e-03
   4.0060669e-03
   5.0291217e-03
   3.2975939e-03
   3.0578746e-03
   3.1506799e-03
   4.3815355e-03
   3.4970798e-03
   3.5472080e-03
   3.7373057e-03
   3.7924298e-03
   4.7409046e-03
   3.4570572e-03
   3.3804713e-03
   3.2650522e-03
   3.7854171e-03
   5.0808260e-03
   3.2932797e-03
   3.3223552e-03
   3.3557137e-03
   2.8922943e-03
   3.8257330e-03
   2.6841133e-03
   3.6409691e-03
   4.6266246e-03
   2.6858866e-03
   3.1007440e-03
   5.5904109e-03
   4.7295446e-03
   3.2588607e-02
   3.3671876e-03
   3.8052084e-03
   2.5026709e-03
   2.9706768e-03
   3.9194233e-03
   2.8717123e-03
   3.9725157e-03
   3.1374572e-03
   3.4981055e-03
   3.9010362e-03
   3.2000128e-03
   3.2674998e-03
   3.5322901e-03
   3.6765518e-03
   4.2140042e-03
   3.2355268e-03
   3.2186145e-03
   3.1921430e-02
   4.0809920e-03
   4.1319277e-03
   2.9712101e-03
   3.4241549e-03
   3.3574882e-03
   3.8855987e-03
   3.0842147e-03
   3.0802961e-03
   6.2635400e-03
   3.5666790e-03
   3.5794386e-03
   6.1032986e-03
   1.2543590e-02
   3.5906235e-03
   4.8830479e-03
   3.0503095e-03
   3.3374083e-03
   2.8934507e-03
   4.6554081e-03
   3.3398424e-03
   9.5527891e-03
   3.1123062e-03
   3.4739276e-03
   3.7221797e-03
   3.2311483e-03
   3.4695682e-03
   2.9365564e-03
   3.4386670e-03
   2.8427823e-03
   3.2176282e-03
   3.2611539e-03
   3.0536962e-03
   3.4105432e-03
   3.1642646e-03
   4.7589138e-03
   3.5686073e-03
   3.2241286e-03
   3.5753568e-03
   3.7914339e-03
   3.7453136e-03
   4.2578474e-03
   3.8082201e-03
   6.1601751e-03
   3.4030263e-03
   5.1426136e-03
   3.0426114e-03
   4.1037083e-03
   4.7360841e-03
   3.1857461e-03
   3.2600618e-03
   3.0899713e-03
   7.1340038e-03
   6.2263509e-03
   3.8567625e-03
   2.9156339e-03
   4.4147078e-03
   3.0487052e-03
   4.3529816e-03
   3.5572249e-03
   3.3801221e-03
   3.8205439e-03
   3.3011844e-03
   3.5567151e-03
   4.2069811e-03
   3.0394878e-03
   3.2834279e-03
   3.1118427e-03
   3.7870516e-03
   4.5934463e-03
   3.5732978e-03
   7.2908089e-03
   3.7903711e-03
   2.8872362e-03
   2.8428300e-03
   4.1941684e-03
   4.4836174e-03
   3.5935498e-03
   5.3657544e-03
   3.5539413e-03
   4.2066741e-03
   2.8347212e-03
   3.5301764e-03
   2.9513912e-03
   3.2905716e-03
   3.2711933e-03
   4.0212860e-03
   3.9374514e-03
   3.3952942e-03
   8.6265434e-03
   3.0281897e-03
   3.3939407e-03
   7.7521973e-03
   4.1036025e-03
   3.7201920e-03
   4.0314464e-03
   4.3056270e-03
   3.2325341e-03
   3.8200641e-03
   3.8973885e-03
   3.0751492e-03
   4.1433682e-03
   4.0950595e-03
   4.4133163e-03
   2.9961058e-03
   3.7151261e-03
   5.1596295e-03
   4.1760548e-03
   4.3601901e-03
   3.6904046e-03
   4.0383151e-03
   3.9982369e-03
   3.4860610e-03
   3.7012906e-03
   2.7109307e-03
   5.3449126e-03
   2.6251782e-03
   2.8712300e-03
   3.8807996e-03
   3.8581999e-03
   3.6295058e-03
   3.2893595e-03
   5.6028614e-03
   4.0788516e-03
   4.0331637e-03
   3.5121535e-03
   3.3111200e-03
   3.9797857e-03
   3.2117495e-03
   3.3948489e-03
   5.8290803e-03
   4.3461992e-03
   4.1802180e-03
   3.8448202e-03
   3.3155922e-03
   3.9216959e-03
   3.7056214e-03
   3.9293656e-03
   3.7020242e-03
   3.1465291e-03
   3.2795136e-03
   4.4762636e-03
   4.2049933e-03
   6.8916902e-03
   3.3909861e-03
   4.8807354e-03
   3.6888073e-03
   5.3825289e-03
   6.3893351e-03
   3.3766804e-03
   3.2649596e-03
   4.2854519e-03
   3.2939850e-03
   2.5771484e-03
   3.8692788e-03
   3.7712090e-03
   3.9503641e-03
   3.7940625e-03
   3.4663971e-03
   3.3046868e-03
   5.2357229e-03
   2.9241196e-03
   3.9661035e-03
   3.6217608e-03
   3.0578610e-03
   3.4218715e-03
   3.9349064e-03
   3.1334778e-03
   3.4312133e-03
   3.5777132e-03
   3.5056137e-03
   2.9604667e-03
   2.8795511e-03
   3.8353069e-03
   3.6382445e-03
   3.5066991e-03
   4.1049403e-03
   4.6912688e-03
   3.7864062e-03
   5.1164318e-03
   3.3287232e-03
   1.2670536e-02
   5.0316052e-03
   4.4287262e-03
   3.9868013e-03
   3.7451894e-03
   4.8527644e-03
   3.9495369e-03
   3.6242768e-03
   3.7554225e-03
   3.9691050e-03
   3.0860379e-03
   2.7191274e-03
   3.1986155e-03
   4.4327642e-03
   2.7902720e-03
   5.0566458e-03
   3.2833887e-03
   3.8766941e-03
   3.5466885e-03
   3.1617248e-03
   3.5554508e-03
   3.4111763e-03
   3.3827980e-03
   3.6924754e-03
   4.1342296e-03
   3.9436185e-03
   3.5495119e-03
   3.1912367e-03
   4.2820190e-03
   3.6954489e-03
   3.5412738e-03
   4.2343369e-03
   3.0020110e-03
   2.5386245e-03
   5.0813068e-03
   3.7189143e-03
   3.6893030e-03
   4.1167547e-03
   3.3870426e-03
   2.8039615e-03
   2.8160311e-03
   3.1763141e-03
   4.3041241e-03
   4.2584386e-03
   4.6840760e-03
   3.7695535e-03
   3.2877521e-03
   3.9349074e-03
   3.4018210e-03
   3.1693183e-03
   3.7016005e-03
   2.7943020e-03
   2.6979834e-03
   3.1233752e-03
   3.0674307e-03
   2.5690349e-03
   2.9527551e-03
   4.9926892e-03
   3.5964678e-03
   2.8147190e-03
   3.4268199e-03
   3.8359992e-03
   4.0349262e-03
   2.8651471e-03
   3.8395382e-03
   4.3927507e-03
   3.9286730e-03
   3.8586814e-03
   4.0488956e-03
   3.9642762e-03
   3.0607017e-03
   4.1208437e-03
   3.0889040e-03
   3.5797672e-03
   3.0401595e-03
   4.4103857e-03
   3.8530842e-03
   4.2824384e-03
   5.0566698e-03
   3.6341488e-03
   2.8037953e-03
   3.7571915e-03
   3.7807698e-03
   3.3210298e-03
   5.0922393e-03
   3.2241672e-03
   6.0553597e-03
   4.3264383e-03
   4.4940508e-03
   2.8172617e-03
   3.9012699e-03
   3.2927104e-03
   3.2637492e-03
   6.1885167e-03
   3.3795556e-03
   6.0903903e-03
   3.9481769e-03
   3.7698534e-03
   2.9746631e-03
   3.9763626e-03
   4.6646196e-03
   3.3514770e-03
   3.0179858e-03
   3.5640225e-03
   4.3502893e-03
   6.7241197e-03
   3.3109676e-03
   6.8842461e-03
   3.4694681e-03
   4.3199922e-03
   3.7327553e-03
   2.3828475e-03
   3.0196517e-03
   4.3032191e-03
   3.6178765e-03
   3.6549534e-03
   3.9752388e-03
   3.2064409e-03
   3.0451244e-03
   3.4158624e-03
   3.3144339e-03
   2.9722043e-03
   2.9744963e-03
   3.1208380e-03
   2.7742279e-03
   3.2987217e-03
   4.2478675e-03
   3.6357455e-03
   3.6495397e-03
   4.4407143e-03
   3.0050228e-03
   3.5176588e-03
   2.6712615e-03
   6.6125449e-03
   3.1973256e-03
   2.8987751e-03
   4.1742489e-03
   3.3341800e-03
   5.5105858e-03
   3.7912683e-03
   3.2471453e-02
   3.8638480e-03
   4.1491085e-03
   3.4990767e-03
   3.2717474e-03
   2.8338906e-03
   3.4691820e-03
   3.5713824e-03
   5.9949142e-03
   4.7526455e-03
   3.1337954e-03
   4.1019850e-03
   4.6605906e-03
   3.1652400e-03
   3.9467629e-03
   3.0595907e-03
   3.0743662e-03
   3.3406837e-03
   4.0759854e-03
   2.9574458e-03
   3.6990083e-03
   3.7039156e-03
   3.8182134e-03
   5.6591203e-03
   3.4514773e-03
   5.0419424e-03
   3.7667359e-03
   3.6788359e-03
   4.0864275e-03
   3.2039037e-03
   3.5289027e-03
   3.7331282e-03
   5.5116084e-03
   3.3332978e-03
   3.7622209e-03
   4.3165199e-03
   3.7849571e-03
   3.2453070e-03
   3.0924674e-03
   3.2518359e-03
   4.1722062e-03
   3.9331322e-03
   2.5774865e-03
   3.2700627e-03
   3.9197294e-03
   3.2423266e-03
   2.9742002e-03
   4.3182487e-03
   3.8248917e-03
   3.1939246e-03
   4.1771991e-03
   5.3732615e-03
   3.8695178e-03
   4.6276396e-03
   3.9498928e-03
   3.8224876e-03
   3.1971299e-03
   3.4938791e-03
   5.0802509e-03
   4.0609270e-03
   5.6091980e-03
   3.4819096e-03
   3.0610099e-03
   3.9537194e-03
   3.6407283e-03
   5.1588072e-03
   3.4328087e-03
   4.1540338e-03
   5.4603177e-03
   3.2267980e-03
   3.6942690e-03
   3.8484635e-03
   4.3829080e-03
   4.0498102e-03
   3.5067052e-03
   2.7791554e-03
   3.6477077e-03
   4.3769701e-03
   4.0401478e-03
   3.0044000e-03
   2.8994708e-03
   4.1174991e-03
   2.8968155e-03
   4.7987120e-03
   4.5310008e-03
   3.5019893e-03
   3.3791855e-03
   4.1154575e-03
   2.9230799e-03
   3.3245297e-03
   3.5259072e-03
   3.5239599e-03
   3.4776582e-03
   3.3273101e-03
   3.5404222e-03
   3.3618392e-03
   3.9549502e-03
   3.4786139e-03
   3.7311955e-03
   3.7336095e-03
   3.3160177e-03
   3.8993276e-03
   5.7013258e-03
   3.7790630e-03
   4.1996583e-03
   2.9681200e-03
   3.6648582e-03
   3.7959250e-03
   4.0330251e-03
   4.0224433e-03
   3.4841641e-03
   3.0308132e-03
   3.5938537e-03
   3.6600951e-03
   2.8441434e-03
   5.7331218e-03
   3.7262363e-03
   5.4585942e-03
   4.1059142e-03
   4.7763329e-03
   3.4089622e-03
   3.6519982e-03
   4.2783958e-03
   3.8081433e-03
   3.7011433e-03
   3.8329912e-03
   4.6773602e-03
   3.2681671e-03
   2.7967414e-03
   4.4098626e-03
   5.2765794e-03
   4.6340725e-03
   3.1516615e-03
   4.4883372e-03
   3.9835078e-03
   4.8756710e-03
   3.9156626e-03
   5.8205826e-03
   3.5826055e-03
   3.6166537e-03
   4.3055865e-03
   4.1342336e-03
   3.2501027e-03
   2.5424220e-03
   3.4279843e-03
   3.6502731e-03
   5.0548212e-03
   3.2315911e-03
   4.1590824e-03
   4.4249203e-03
   6.1620893e-03
   5.3472475e-03
   3.5496278e-03
   3.8776679e-03
   7.0568961e-03
   3.7312435e-03
   3.1403745e-03
   4.2117684e-03
   5.2052719e-03
   3.9043706e-03
   3.0576352e-03
   4.7203866e-03
   4.0729938e-03
   5.7517408e-03
   6.0508968e-03
   3.1181624e-03
   3.2650589e-03
   2.7197211e-03
   3.5922993e-03
   5.6590271e-03
   2.9205534e-03
   4.0176605e-03
   4.3224945e-03
   4.3393729e-03
   3.4641193e-02
   4.3355655e-03
   3.1980849e-03
   3.8139673e-03
   4.8602188e-03
   3.7340807e-03
   2.9104050e-03
   4.7970088e-03
   3.4528901e-03
   4.6016545e-03
   3.2119813e-03
   3.3308592e-03
   3.6761142e-03
   7.4028944e-03
   3.2852833e-03
   3.4044705e-03
   4.2651007e-03
   3.7959394e-03
   3.4920862e-03
   4.2633045e-03
   3.8395995e-03
   3.8655924e-03
   4.6197070e-03
   4.2067761e-03
   3.8454571e-03
   3.0382301e-03
   3.2128757e-03
   3.0844877e-03
   3.0033819e-03
   3.7807322e-03
   3.2779754e-02
   2.7013266e-03
   3.9884481e-03
   3.7823086e-03
   3.0303242e-03
   3.7125169e-03
   4.5372589e-03
   3.6857991e-03
   4.3306932e-03
   3.8979862e-03
   3.1338470e-03
   3.0335932e-03
   1.0561951e-02
   2.9775381e-03
   3.9026235e-03
   3.4349272e-03
   4.1503633e-03
   3.1881779e-03
   4.5018435e-03
   3.1112022e-03
   3.5178702e-03
   3.3768116e-03
   6.8151463e-03
   3.7306051e-03
   3.7944548e-03
   4.2178906e-03
   4.1183633e-03
   3.6106490e-03
   4.0106324e-03
   2.5074628e-03
   4.0071214e-03
   4.6531976e-03
   3.7545037e-03
   3.8618523e-03
   3.6304713e-03
   3.2101294e-03
   3.4100282e-03
   3.1631753e-03
   4.5093277e-03
   4.2928950e-03
   3.9910515e-03
   4.6104260e-03
   3.3754318e-03
   4.9066639e-03
   4.5142920e-03
   3.2364880e-03
   7.1402887e-03
   3.6524805e-03
   4.2809736e-03
   6.5031065e-03
   3.4081658e-03
   3.9568941e-03
   3.8358185e-03
   3.7876399e-03
   4.9838902e-03
   3.0433201e-03
   3.4425862e-03
   2.8498720e-03
   3.7947624e-03
   3.1499904e-03
   4.5206975e-03
   3.6666050e-03
   3.2429135e-03
   5.2161686e-03
   3.3785884e-03
   3.2201285e-03
   3.3359187e-03
   3.6037916e-03
   2.7378820e-03
   4.0961380e-03
   3.2442061e-03
   3.9617595e-03
   3.5310217e-03
   3.9504394e-03
   3.8830783e-03
   3.3137087e-03
   4.0235394e-03
   3.5241596e-03
   4.1716970e-03
   3.7523532e-03
   3.2037762e-03
   5.4112404e-03
   2.9353263e-03
   5.1711062e-03
   3.3313216e-03
   2.6140792e-03
   3.0749621e-03
   4.8317533e-03
   4.9150181e-03
   3.6791301e-03
   3.2001677e-03
   3.0054583e-03
   4.1157539e-03
   3.4172447e-03
   3.0878544e-03
   4.2646719e-03
   2.6262729e-03
   3.3670330e-03
   3.7272453e-03
   3.8479928e-03
   5.3062020e-03
   4.7843627e-03
   3.1882578e-02
   2.9786638e-03
   3.7392335e-03
   3.8667683e-03
   3.8343370e-03
   3.3317144e-03
   1.5879255e-02
   3.0208143e-03
   6.4161094e-03
   4.2279316e-03
   4.4046316e-03
   5.3081285e-03
   3.1738416e-03
   4.5354612e-03
   3.0207009e-03
   3.2786420e-03
   4.6711033e-03
   6.2090914e-03
   3.7308544e-03
   3.4835367e-03
   6.0037174e-03
   2.8496624e-03
   3.3679203e-03
   2.9771210e-03
   4.4245053e-03
   3.6277669e-03
   3.2104310e-03
   3.7437080e-03
   4.8597135e-03
   3.9204379e-03
   3.2440794e-03
   3.3371097e-03
   3.9118109e-03
   4.3462543e-03
   4.2801196e-03
   4.5166921e-03
   3.0696795e-03
   4.7260456e-03
   5.0564759e-03
   3.9453042e-03
   4.3956711e-03
   3.3109761e-03
   2.6667313e-03
   4.0312912e-03
   3.9873209e-03
   3.3700744e-03
   3.8129070e-03
   4.0327307e-03
   3.1871423e-03
   3.8667248e-03
   3.9580156e-03
   3.7115338e-03
   1.2923338e-02
   3.1966403e-03
   2.9114303e-03
   3.5598515e-03
   2.8454918e-03
   4.5263431e-03
   3.8889639e-03
   4.2109817e-03
   4.0713339e-03
   3.9215784e-03
   4.2010149e-03
   3.3552217e-03
   4.5910880e-03
   4.2012573e-03
   2.7124294e-03
   3.5077600e-03
   3.1439252e-03
   2.9481556e-03
   3.5914638e-03
   4.1730370e-03
   3.2313847e-02
   3.0600433e-03
   3.3905532e-03
   3.1186271e-03
   2.9950270e-03
   6.1558846e-03
   3.2173213e-03
   3.5358390e-03
   3.8119327e-03
   2.9848777e-03
   3.5229762e-03
   2.8224666e-03
   2.9209805e-03
   3.5320960e-03
   4.7482785e-03
   3.4877685e-03
   4.0516982e-03
   5.2460375e-03
   3.4588331e-03
   4.3738001e-03
   3.4723307e-03
   5.9311589e-03
   3.4863949e-03
   4.3024170e-03
   3.1480496e-03
   5.7810862e-03
   3.4308654e-03
   2.9378423e-03
   2.9205312e-03
   3.1721979e-03
   3.4564201e-03
   3.3767666e-03
   3.1817778e-03
   3.7134658e-03
   3.4515544e-03
   2.4670806e-03
   3.6479274e-03
   3.8751811e-03
   2.8818161e-03
   5.6260926e-03
   3.8341244e-03
   3.2714154e-03
   4.4340889e-03
   3.7058539e-03
   5.0382790e-03
   2.8110383e-03
   3.6950197e-03
   3.6259201e-03
   4.3169357e-03
   3.7430605e-03
   4.9242453e-03
   4.1279759e-03
   4.0045105e-03
   4.3713994e-03
   2.9037350e-03
   7.6166326e-03
   5.0857251e-03
   4.0248715e-03
   3.7328692e-03
   5.6217140e-03
   3.5804052e-03
   3.2557295e-03
   4.1738567e-03
   3.6051872e-03
   3.5301115e-03
   3.3604603e-03
   4.2985478e-03
   4.6136026e-03
   3.6487208e-03
   2.7830865e-03
   3.5866846e-03
   4.0901306e-03
   3.3560771e-03
   5.7356398e-03
   3.4700874e-03
   3.2599034e-03
   3.9946350e-03
   3.6160866e-03
   3.8034389e-03
   3.8826455e-03
   4.2338957e-03
   3.4606850e-03
   3.8254353e-03
   4.2639548e-03
   2.9809197e-03
   3.7766925e-03
   3.4319339e-03
   3.1081667e-03
   3.3197519e-03
   2.7140409e-03
   3.4150615e-03
   3.4044759e-03
   3.0408511e-03
   3.1763470e-03
   1.2885856e-02
   3.4045038e-03
   3.8492755e-03
   2.8854922e-03
   2.9433408e-03
   4.4184375e-03
   3.4915915e-03
   4.0400590e-03
   3.8946674e-03
   3.4783871e-03
   4.0097414e-03
   3.6322082e-03
   6.0491350e-03
   3.8268423e-03
   3.9796986e-03
   3.5176644e-03
   8.6744313e-03
   3.3951577e-03
   4.1355983e-03
   3.5098566e-03
   3.5556544e-03
   4.4540105e-03
   3.5170147e-03
   3.9854690e-03
   4.1564626e-03
   2.8477333e-03
   5.9208135e-03
   3.4604187e-03
   5.0007871e-03
   3.3015151e-03
   3.9081671e-03
   5.0913318e-03
   4.3426528e-03
   3.6690655e-03
   3.6513317e-03
   3.4582004e-03
   3.4597268e-03
   3.7683223e-03
   4.0186074e-03
   4.7045852e-03
   4.6160173e-03
   3.4645943e-03
   3.0932948e-03
   3.6392892e-03
   4.6836062e-03
   4.2352845e-03
   3.3611425e-03
   3.6852760e-03
   3.7935468e-03
   3.8162862e-03
   3.3030989e-03
   3.9228311e-03
   3.0405836e-03
   3.1631100e-03
   4.2308851e-03
   4.9090333e-03
   3.5460900e-03
   3.6429575e-03
   2.9370142e-03
   3.3055642e-03
   3.3200750e-03
   3.9697085e-03
   3.7657817e-03
   4.2800876e-03
   5.6557604e-03
   4.1987441e-03
   4.2686771e-03
   3.3837833e-03
   2.9750770e-03
   3.7457667e-03
   4.1075367e-03
   7.2012432e-03
   3.8046467e-03
   3.3097492e-03
   3.0720733e-03
   3.5296044e-03
   5.5032991e-03
   3.5996762e-03
   4.3116243e-03
   3.1708386e-03
   3.7140561e-03
   3.2019326e-03
   3.5912555e-03
   2.8022095e-03
   3.6474535e-03
   3.2138319e-02
   3.5912030e-03
   2.9834084e-03
   3.5323911e-03
   3.2086259e-03
   4.0262561e-03
   4.3491515e-03
   2.7640054e-03
   4.0685119e-03
   2.9194841e-03
   3.4264916e-03
   3.8405273e-03
   3.3069327e-03
   4.0771060e-03
   5.0685890e-03
   3.6371056e-03
   3.9178547e-03
   3.9755820e-03
   3.1274706e-03
   4.0159396e-03
   3.2921104e-03
   2.9325373e-03
   4.2083614e-03
   3.6343772e-03
   5.0726417e-03
   4.3088214e-03
   2.8799321e-03
   3.4765839e-03
   3.7344304e-03
   3.5511921e-03
   5.2814116e-03
   3.2940188e-03
   4.5662472e-03
   4.1616453e-03
   3.4520592e-03
   4.3623356e-03
   4.0572980e-03
   3.7790843e-03
   3.1465217e-03
   6.5459905e-03
   6.3773478e-03
   5.9721272e-03
   3.5609270e-03
   3.4064607e-03
   3.6955986e-03
   3.2896884e-03
   7.0060741e-03
   3.9691464e-03
   3.8984507e-03
   3.5583153e-03
   3.4543743e-03
   4.6201438e-03
   6.9871518e-03
   4.0345063e-03
   4.3718914e-03
   7.5357498e-03
   3.3548747e-03
   6.2958117e-03
   3.4085035e-03
   3.5198508e-03
   3.2109397e-03
   3.1087693e-03
   3.6178970e-03
   3.4186872e-03
   3.1734191e-03
   2.5165966e-03
   3.0303542e-03
   3.1437810e-03
   5.3134920e-03
   3.3094495e-03
   2.5883430e-03
   3.2572391e-03
   4.0096949e-03
   4.0033394e-03
   4.2050800e-03
   3.8452531e-03
   3.6479649e-03
   3.7575656e-03
   4.4856698e-03
   4.3872023e-03
   3.0433416e-03
   4.1209028e-03
   3.6667933e-03
   2.5615316e-03
   5.2069850e-03
   4.0186457e-03
   3.4477481e-03
   3.4208617e-03
   3.3350072e-03
   3.9108501e-03
   3.2372561e-03
   3.0986501e-03
   2.9675210e-03
   4.1113197e-03
   3.4060675e-03
   5.6456871e-03
   3.8584553e-03
   3.4650131e-03
   3.8814382e-03
   3.7614024e-03
   3.9612696e-03
   4.5308514e-03
   2.8695611e-03
   4.9956775e-03
   3.3014933e-03
   4.4573290e-03
   5.9504269e-03
   2.9811188e-03
   3.8967900e-03
   2.7662208e-03
   3.3511708e-03
   3.9477020e-03
   3.0252583e-03
   3.3982899e-03
   4.6164847e-03
   5.8781871e-03
   2.8375667e-03
   4.7234708e-03
   3.2071151e-03
   2.9750166e-03
   8.7222858e-03
   3.6392760e-03
   3.3908389e-03
   3.1785794e-03
   3.9026196e-03
   3.7417030e-03
   5.7305368e-03
   7.6288163e-03
   4.3049056e-03
   4.9142882e-03
   2.9131453e-03
   3.7747245e-03
   3.4906645e-03
   3.5526961e-03
   2.6424150e-03
   4.2480120e-03
   3.1514044e-02
   3.6443805e-03
   4.4617943e-03
   2.9999156e-03
   4.1515556e-03
   4.2304253e-03
   3.7613902e-03
   4.3893658e-03
   4.6728073e-03
   4.0912859e-03
   4.1744899e-03
   3.9858244e-03
   4.7713289e-03
   3.4950546e-03
   3.8654690e-03
   3.9902042e-03
   3.1390445e-03
   4.1494080e-03
   3.5915565e-03
   3.3749622e-03
   4.6542756e-03
   3.8059163e-03
   3.5777396e-03
   3.0359957e-03
   4.0354397e-03
   3.9867400e-03
   4.4866065e-03
   3.8380995e-03
   6.0882797e-03
   5.3498339e-03
   3.5564265e-03
   4.2883557e-03
   4.6747562e-03
   3.5584719e-03
   4.0360154e-03
   3.4424790e-03
   3.4780005e-03
   4.8510563e-03
   3.7120990e-03
   3.4824332e-03
   3.2750095e-03
   5.7640932e-03
   3.5100863e-03
   3.0813671e-03
   3.9353998e-03
   4.1658412e-03
   4.6574298e-03
   3.9443107e-03
   4.1331572e-03
   3.6722852e-03
   4.0351326e-03
   3.9945824e-03
   3.8524006e-03
   3.8885485e-03
   3.1320704e-03
   4.2532794e-03
   5.4782270e-03
   3.4885401e-03
   4.4461951e-03
   3.2457082e-03
   3.7033119e-03
   3.9947092e-03
   4.0221929e-03
   4.6353448e-03
   3.5139686e-03
   3.1617271e-03
   3.0315564e-03
   4.5652140e-03
   3.8678312e-03
   3.7769773e-03
   3.8915104e-03
   3.2034866e-03
   4.0461147e-03
   3.3782165e-03
   3.4933292e-03
   3.1783453e-03
   3.5211027e-03
   3.6904204e-03
   3.4653500e-02
   4.7104342e-03
   4.9401939e-03
   3.7363207e-03
   5.6745207e-03
   3.0635254e-03
   9.1851233e-03
   3.3778507e-03
   4.0564699e-03
   2.9720145e-03
   2.6739784e-03
   2.8980004e-03
   4.4846384e-03
   5.5517045e-03
   3.2464642e-03
   3.3287112e-03
   6.5292027e-03
   6.0234749e-03
   6.4581598e-03
   4.2885741e-03
   3.0424354e-03
   3.5995215e-03
   3.2973507e-03
   4.5049467e-03
   3.1453728e-03
   7.2849615e-03
   3.2607475e-03
   4.8048078e-03
   3.6017872e-03
   4.0926052e-03
   4.2090486e-03
   4.4492251e-03
   4.0483439e-03
   3.4032825e-03
   3.2590092e-03
   3.3333076e-03
   3.6915171e-03
   9.7323709e-03
   4.0487604e-03
   3.8794231e-03
   4.1555924e-03
   3.5259249e-03
   3.2131005e-03
   3.5795195e-03
   4.2990340e-03
   2.9678517e-03
   4.8510548e-03
   4.3903472e-03
   2.8894357e-03
   2.8976471e-03
   4.4384237e-03
   3.6396422e-03
   4.0724766e-03
   3.6980445e-03
   5.4042867e-03
   3.2572942e-03
   3.5988037e-03
   3.6657675e-03
   3.5140745e-03
   4.4507911e-03
   2.7869205e-03
   5.6425861e-03
   4.5872649e-03
   4.0270043e-03
   4.0250259e-03
   3.7823508e-03
   3.3290443e-03
   4.4751194e-03
   5.5247849e-03
   2.9578301e-03
   4.0061291e-03
   2.4762098e-03
   4.4816484e-03
   3.2711223e-03
   4.2078538e-03
   4.0379904e-03
   4.1075504e-03
   3.8407412e-03
   3.4512077e-03
   3.0965194e-03
   2.9580154e-03
   3.5114508e-03
   4.2122664e-03
   4.6348766e-03
   3.9949317e-03
   2.7946450e-03
   2.9990317e-03
   3.5956447e-03
   3.7460507e-03
   3.5382376e-03
   4.3907394e-03
   3.5219461e-03
   3.6455739e-03
   5.5769376e-03
   3.0861278e-03
   3.6639472e-03
   5.0148153e-03
   2.7893299e-03
   5.2197704e-03
   3.6742508e-03
   3.3026946e-03
   3.5403334e-03
   3.3090410e-03
   3.5356970e-03
   3.2759103e-03
   4.3610736e-03
   3.9508647e-03
   3.4737221e-03
   5.4346787e-03
   2.8393756e-03
   3.5173078e-03
   5.0922322e-03
   4.1146405e-03
   3.1941079e-03
   4.3164975e-03
   6.5546619e-03
   3.2022535e-03
   3.3267637e-03
   3.7574455e-03
   3.3318432e-03
   3.0763662e-03
   3.3304852e-03
   4.9228572e-03
   3.3831692e-03
   4.1297693e-03
   3.8576441e-03
   3.2242315e-03
   3.4754622e-03
   3.7674420e-03
   3.0247797e-03
   3.1624264e-03
   3.5724322e-03
   3.7792512e-03
   4.7223674e-03
   5.2202245e-03
   2.9458734e-03
   4.1146485e-03
   4.0335088e-03
   3.5974077e-03
   3.4658641e-03
   3.2193901e-03
   3.5526288e-03
   4.0697143e-03
   4.1734397e-03
   3.7657059e-03
   3.4631279e-03
   3.5813775e-03
   3.1223911e-03
   5.5503628e-03
   4.5516667e-03
   4.5972557e-03
   4.1947512e-03
   3.8305567e-03
   3.0865724e-03
   3.8707622e-03
   3.4126903e-03
   3.2085015e-03
   3.0795583e-03
   3.2326251e-03
   3.1956959e-03
   3.5154654e-03
   3.4919490e-03
   3.7140656e-03
   3.2388797e-03
   3.7943092e-03
   2.6361806e-03
   4.0960259e-03
   2.7036040e-03
   3.8205630e-03
   4.1316899e-03
   3.0275187e-03
   3.9642402e-03
   4.3406351e-03
   3.2309139e-03
   3.6639782e-03
   3.4926361e-03
   3.4394611e-03
   3.1493825e-03
   3.4285483e-03
   3.0190479e-03
   5.7004174e-03
   4.7494893e-03
   3.5481146e-03
   2.9810593e-03
   3.5108080e-03
   3.1468214e-03
   3.6077950e-03
   3.8894592e-03
   2.8134404e-03
   4.2008645e-03
   3.7863055e-03
   3.5500929e-03
   3.7484627e-03
   3.4901541e-03
   3.9781136e-03
   3.0157947e-03
   4.1549918e-03
   3.9020088e-03
   3.1541162e-03
   3.4150253e-03
   8.9836957e-03
   5.7145387e-03
   2.9653902e-03
   3.5924674e-03
   3.3498321e-03
   3.1343290e-03
   4.2063890e-03
   4.1433745e-03
   3.3835287e-03
   2.7604676e-03
   4.8645040e-03
   2.8444815e-03
   2.9695592e-03
   3.6129683e-03
   3.5100314e-03
   3.2172158e-03
   3.4423032e-03
   3.6098508e-03
   3.6705192e-03
   3.8835363e-03
   4.8517438e-03
   2.8371268e-03
   3.7136983e-03
   4.1189009e-03
   4.3907974e-03
   3.4761167e-03
   3.9096556e-03
   4.9926235e-03
   5.3194707e-03
   3.1342916e-03
   1.3546634e-02
   4.2886552e-03
   3.2936853e-03
   6.1235647e-03
   3.1423583e-03
   3.7796925e-03
   4.0376814e-03
   3.0650089e-03
   4.3662964e-03
   3.0112821e-03
   3.5432532e-03
   4.8852696e-03
   3.4190950e-03
   3.6440634e-03
   4.1492953e-03
   3.7101594e-03
   4.2829197e-03
   3.1742608e-03
   3.5515519e-03
   4.3975011e-03
   4.0785069e-03
   3.4785422e-03
   4.2362604e-03
   3.2002257e-03
   2.8385763e-03
   3.2795249e-03
   4.0882315e-03
   3.6727091e-03
   3.3078143e-03
   3.7831578e-03
   3.6787818e-03
   5.3391309e-03
   3.1165831e-03
   3.1071618e-03
   3.0864417e-03
   3.6413035e-03
   4.1349860e-03
   4.4524759e-03
   5.8041130e-03
   3.8838624e-03
   3.1462370e-03
   1.0529305e-02
   5.5254618e-03
   3.2504923e-03
   3.9443694e-03
   3.3874482e-03
   3.1479232e-03
   3.2722090e-03
   2.6151598e-03
   3.3612731e-03
   3.6427183e-03
   3.2273559e-02
   5.4047806e-03
   3.2077552e-03
   3.7931895e-03
   3.2417115e-03
   6.9309845e-03
   3.8308366e-03
   3.9023187e-03
   3.5998298e-03
   7.9756970e-03
   3.4882959e-03
   3.8415454e-03
   5.9020034e-03
   4.9699832e-03
   3.3925552e-03
   4.4086407e-03
   3.0466993e-03
   2.6372847e-03
   3.3301197e-03
   3.6434163e-03
   4.7561238e-03
   4.1034323e-03
   3.2109872e-03
   3.9317936e-03
   3.8954626e-03
   4.3271652e-03
   4.2520883e-03
   4.7778492e-03
   5.6598064e-03
   4.2551624e-03
   3.4142001e-03
   3.4353977e-03
   3.7272340e-03
   4.5847463e-03
   4.6846912e-03
   3.9228260e-03
   3.9690428e-03
   3.1128494e-03
   5.1037710e-03
   2.6507076e-03
   2.9165950e-03
   5.5233577e-03
   4.8923503e-03
   3.9425256e-03
   3.1772693e-03
   3.3125918e-03
   3.1174466e-03
   3.0718458e-03
   3.4158163e-03
   5.2228385e-03
   4.4050122e-03
   4.0839574e-03
   4.5900238e-03
   4.3213038e-03
   3.2004734e-03
   2.8159301e-03
   3.1633529e-03
   4.0738104e-03
   3.6387403e-03
   3.3247160e-03
   2.8317757e-03
   3.4855118e-03
   3.6228462e-02
   3.5504517e-03
   2.8522532e-03
   4.0287641e-03
   3.4759818e-03
   5.2128135e-03
   4.6838743e-03
   3.7803648e-03
   3.1216149e-03
   4.1859296e-03
   3.7769611e-03
   5.7581676e-03
   3.4203507e-03
   5.2432279e-03
   3.8622630e-03
   2.7884329e-03
   3.6297684e-03
   3.4396631e-03
   3.5099097e-03
   4.1699389e-03
   3.8047745e-03
   5.3913316e-03
   2.6054111e-03
   3.9184531e-03
   3.1924443e-03
   4.0224748e-03
   2.9390674e-03
   3.8543090e-03
   6.1040921e-03
   3.0808248e-03
   2.6623812e-03
   3.5598410e-03
   6.3135831e-03
   3.9108882e-03
   3.6949935e-03
   3.1442510e-03
   3.1481776e-03
   2.6645087e-03
   3.9609840e-03
   3.9865841e-03
   4.0932986e-03
   3.3154273e-03
   5.5042271e-03
   3.7051372e-03
   3.4510002e-03
   3.2040787e-03
   3.1308571e-03
   3.0194489e-03
   3.2823082e-03
   4.5352552e-03
   4.2370313e-03
   4.0180280e-03
   3.3591872e-03
   3.0657119e-03
   3.4747256e-03
   3.1151332e-03
   3.4844432e-03
   4.2867591e-03
   2.7006027e-03
   3.0322958e-03
   3.0872706e-03
   3.3481254e-03
   3.2919999e-03
   3.5271873e-03
   3.3744368e-03
   3.3320758e-03
   4.3556767e-03
   3.4965870e-03
   3.2947001e-02
   3.7402075e-03
   3.9326039e-03
   2.9750820e-03
   3.5304546e-03
   3.8101787e-03
   3.7251418e-03
   3.6298855e-03
   3.1403135e-03
   3.6677641e-03
   3.8333531e-03
   4.0293260e-03
   3.0894746e-03
   3.0846352e-03
   4.8372999e-03
   3.5620554e-03
   3.8842757e-03
   3.1369462e-03
   4.7154777e-03
   3.5299985e-03
   3.9855831e-03
   3.8431297e-03
   4.1908464e-03
   4.1056393e-03
   3.9069461e-03
   3.6374459e-03
   3.7062210e-03
   9.0065120e-03
   4.0635196e-03
   2.8986503e-03
   5.5055209e-03
   3.3416765e-03
   3.9616442e-03
   3.5303440e-03
   3.0844104e-03
   4.4434533e-03
   3.6543784e-03
   4.0462263e-03
   2.8328394e-03
   4.7750964e-03
   4.5758197e-03
   2.8332045e-03
   5.9821647e-03
   3.2213317e-03
   3.6354974e-03
   3.0488535e-03
   3.1393771e-03
   3.5041906e-03
   3.6222731e-03
   3.2681931e-03
   4.0498236e-03
   2.7274192e-03
   3.5501152e-03
   3.4729715e-03
   1.2689107e-02
   7.8430289e-03
   2.9594322e-03
   3.1619952e-03
   3.3359157e-03
   3.6717272e-03
   3.8836028e-03
   3.0075229e-03
   3.2543858e-03
   3.2067529e-03
   3.6754906e-03
   4.3237080e-03
   4.2790597e-03
   4.1296088e-03
   3.6268717e-03
   3.4841314e-03
   5.0019232e-03
   3.5538294e-03
   7.5705472e-03
   4.4815235e-03
   3.0478185e-03
   3.4775089e-03
   3.2301039e-03
   3.4883458e-03
   2.7399389e-03
   5.0564093e-03
   4.0641270e-03
   3.7999129e-03
   2.9161238e-03
   3.9502918e-03
   4.3521758e-03
   2.9645316e-03
   5.8175605e-03
   7.0678250e-03
   3.1898080e-03
   3.6930280e-03
   8.7638419e-03
   4.0054405e-03
   3.2132809e-03
   5.3707463e-03
   3.0207445e-03
   3.7616141e-03
   3.5780795e-03
   3.7686402e-03
   3.9814170e-03
   3.6531982e-03
   2.7514495e-03
   3.6160302e-03
   4.1006625e-03
   4.8664023e-03
   4.5448149e-03
   1.2561913e-02
   3.4298556e-03
   4.3944786e-03
   4.1818456e-03
   3.4503300e-03
   3.7493725e-03
   2.6794821e-03
   4.2791223e-03
   3.4484322e-03
   3.9904048e-03
   4.1367468e-03
   3.7339756e-03
   3.4690668e-03
   5.0290125e-03
   4.4338439e-03
   3.2079688e-03
   6.0811026e-03
   3.0618995e-03
   2.9357961e-03
   3.6298625e-03
   3.0607242e-03
   3.4501481e-03
   3.9719765e-03
   3.3612588e-03
   3.2608694e-03
   2.8415769e-03
   5.0661558e-03
   4.2222575e-03
   3.1198964e-03
   3.0213539e-03
   2.8409819e-03
   3.1876750e-03
   3.6094248e-03
   3.1910216e-03
   3.3221605e-03
   4.2980944e-03
   6.0345325e-03
   3.1769395e-03
   3.0111464e-03
   2.8680408e-03
   4.1780387e-03
   3.5785917e-03
   4.3462818e-03
   3.2557804e-03
   4.3118397e-03
   3.2037394e-03
   4.2856070e-03
   3.7313596e-03
   3.5275264e-03
   3.9904599e-03
   3.5777797e-03
   2.9441230e-03
   3.5803263e-03
   3.4697275e-03
   3.3910496e-03
   2.6882426e-03
   3.0111808e-03
   2.8857214e-03
   3.6313626e-03
   2.9540010e-03
   2.9833775e-03
   6.5097397e-03
   3.5166784e-03
   3.3272046e-03
   3.5631646e-03
   2.9222150e-03
   3.9833269e-03
   3.5222887e-03
   2.9585051e-03
   2.9932982e-03
   4.7110017e-03
   4.0243212e-03
   6.1647767e-03
   4.9022105e-03
   3.3232044e-03
   3.4460569e-03
   3.4023526e-03
   4.0191505e-03
   4.0889115e-03
   3.0386027e-03
   4.5428107e-03
   4.1034977e-03
   3.2852575e-03
   3.7821980e-03
   5.2407801e-03
   3.0611654e-03
   3.2536612e-03
   2.9967565e-03
   3.3098378e-03
   4.3312790e-03
   2.8480890e-03
   2.9385567e-03
   3.0118881e-03
   3.0974031e-03
   3.1231932e-03
   2.9891086e-03
   3.9929891e-03
   3.5797217e-03
   3.9631899e-03
   4.2333152e-03
   2.8963977e-03
   2.5089511e-03
   3.2457857e-03
   3.1108103e-03
   3.7602399e-03
   3.5495376e-03
   3.3751606e-03
   3.5033945e-03
   5.8597775e-03
   2.4283416e-03
   2.8871112e-03
   2.9153293e-03
   3.4481999e-03
   3.7780374e-03
   2.8155529e-03
   3.1908850e-03
   3.5236991e-03
   3.6715343e-03
   3.1118200e-03
   4.3250281e-03
   4.4962789e-03
   4.1633901e-03
   2.8610355e-03
   4.6127539e-03
   4.1066469e-03
   3.0698792e-03
   3.5586658e-03
   3.0389326e-03
   3.3751206e-03
   4.7450653e-03
   3.4997834e-03
   3.6571728e-03
   3.4702161e-03
   3.9520786e-03
   3.8836339e-03
   3.3140639e-03
   3.6812000e-03
   3.7427565e-03
   4.1018814e-03
   4.4335240e-03
   3.3979576e-03
   3.9353174e-03
   2.8067380e-03
   3.0558590e-03
   5.1865353e-03
   3.5187861e-03
   3.8907924e-03
   4.2294325e-03
   3.1934602e-03
   3.6388040e-03
   9.5712734e-03
   3.3425469e-03
   3.3866582e-03
   3.0419420e-03
   4.2907998e-03
   4.1901807e-03
   3.7987060e-03
   2.9910877e-03
   4.4573663e-03
   3.3867099e-03
   4.7250717e-03
   4.8793093e-03
   6.5785206e-03
   2.9757184e-03
   3.3090546e-03
   3.3740847e-03
   4.1640650e-03
   3.2900311e-03
   2.9559063e-03
   3.4301750e-03
   3.5526078e-03
   3.0240695e-03
   4.7257198e-03
   4.1178495e-03
   3.1373026e-03
   4.4217866e-03
   3.9208579e-03
   3.4650663e-03
   4.2027693e-03
   2.9901514e-03
   3.8119581e-03
   3.5357546e-03
   3.7909688e-03
   5.2949545e-03
   3.5615322e-03
   5.2232899e-03
   4.1291627e-03
   8.4625823e-03
   2.8138049e-03
   3.3042404e-03
   3.2765477e-03
   3.8474513e-03
   3.4445411e-03
   3.4585646e-03
   2.9875888e-03
   5.2007529e-03
   3.5218036e-03
   5.1254492e-03
   3.4687988e-03
   4.0651227e-03
   3.2346405e-03
   4.3403144e-03
   9.0136687e-03
   3.6913307e-03
   4.2378790e-03
   3.3040120e-03
   3.4939401e-03
   3.2478332e-03
   4.3786843e-03
   3.3761328e-03
   6.5971804e-03
   3.8818602e-03
   4.6147009e-03
   3.2538659e-03
   4.0249517e-03
   3.9790776e-03
   4.1915941e-03
   3.5246677e-03
   3.7667856e-03
   3.1201337e-03
   4.0558087e-03
   3.2280063e-03
   3.3020171e-03
   2.8318646e-03
   3.1539500e-03
   3.3267299e-03
   4.2617881e-03
   3.2322032e-03
   6.3453145e-03
   4.4775246e-03
   3.1956596e-03
   4.1130008e-03
   5.7061395e-03
   9.3128838e-03
   3.4563460e-03
   4.0776764e-03
   2.9770717e-03
   3.3979245e-03
   3.2919722e-03
   4.0454970e-03
   4.0524998e-03
   3.7287627e-03
   6.1847266e-03
   3.8895410e-03
   4.6471136e-03
   4.1092857e-03
   3.8316121e-03
   3.9089674e-03
   3.4211130e-03
   3.3954222e-03
   2.8931488e-03
   5.2736416e-03
   3.0740588e-03
   2.9435977e-03
   3.4885280e-03
   3.3423015e-03
   3.3247055e-03
   3.5526656e-03
   4.7820721e-03
   3.2921390e-03
   2.7449320e-03
   8.8768097e-03
   2.8107444e-03
   5.8697209e-03
   3.8037545e-03
   4.7139897e-03
   3.6235258e-03
   7.2317358e-03
   4.5624184e-03
   3.6210489e-03
   3.4440330e-03
   3.3929402e-03
   5.3532109e-03
   1.3311871e-02
   3.0055497e-03
   3.0670611e-03
   4.2052021e-03
   5.7982961e-03
   3.8107991e-03
   3.4704964e-03
   4.0350834e-03
   3.8655611e-03
   3.6237241e-03
   4.8221973e-03
   4.0395461e-03
   4.2117637e-03
   3.4741236e-03
   2.7409438e-03
   4.7293363e-03
   5.0079653e-03
   3.5753832e-03
   4.3928265e-03
   3.2465787e-03
   3.6064039e-03
   3.6520360e-03
   9.8977181e-03
   4.3225785e-03
   4.2113693e-03
   5.1414799e-03
   3.5798835e-03
   4.9891318e-03
   3.2538843e-03
   3.2251736e-03
   2.9454340e-03
   4.0693327e-03
   3.1068007e-03
   3.4421055e-03
   3.3955093e-03
   2.9733240e-03
   4.1683616e-03
   2.5886240e-03
   3.3464843e-03
   3.7121835e-03
   4.5699630e-03
   4.3710805e-03
   2.7556560e-03
   2.8735857e-03
   3.5923352e-03
   2.8947685e-03
   4.6156773e-03
   6.1755989e-03
   4.2244790e-03
   3.1577078e-03
   3.1720182e-03
   3.2472866e-03
   2.8649020e-03
   6.8885283e-03
   3.9717039e-03
   5.1505980e-03
   5.4265046e-03
   4.2506364e-03
   3.4737512e-03
   4.7519428e-03
   3.5973853e-03
   4.0272457e-03
   3.9561961e-03
   3.1236582e-03
   3.4415752e-03
   3.9943924e-03
   5.6481429e-03
   3.6054193e-03
   3.4977305e-03
   5.9386121e-03
   3.5551316e-03
   3.3881994e-03
   5.1596073e-03
   3.4977663e-03
   5.0585224e-03
   3.5721914e-03
   4.2487946e-03
   2.9035736e-03
   4.4317192e-03
   2.8350942e-03
   3.1696759e-03
   3.0588711e-03
   4.1333006e-03
   2.9087921e-03
   4.1796672e-03
   3.1354961e-03
   4.4389527e-03
   3.4428386e-03
   3.1518111e-03
   5.1600140e-03
   3.4164934e-03
   2.9349349e-03
   3.2753351e-03
   4.2805681e-03
   3.8614718e-03
   3.5936935e-03
   3.8220487e-03
   3.0345914e-03
   3.7759927e-03
   3.2604029e-03
   3.3429217e-03
   4.5064221e-03
   2.6638291e-03
   3.2371009e-03
   3.5795949e-03
   5.2914452e-03
   3.0056342e-03
   4.0538462e-03
   3.4266689e-03
   3.1825620e-03
   3.3840876e-03
   6.5936289e-03
   3.2874246e-03
   2.7414339e-03
   5.0302989e-03
   3.3785691e-03
   8.4847025e-03
   3.1647418e-03
   3.0844144e-03
   3.1031692e-03
   1.2606493e-02
   3.3028098e-03
   3.0084141e-03
   2.8105838e-03
   2.8333972e-03
   4.0822449e-03
   3.4331118e-03
   3.1348765e-03
   3.4465170e-03
   3.1792125e-03
   2.9395735e-03
   3.5120389e-03
   3.1064776e-03
   5.4304193e-03
   3.6510324e-03
   3.4857638e-03
   3.6533415e-03
   3.1232694e-03
   8.5597541e-03
   3.9683407e-03
   3.0581680e-03
   3.4638067e-03
   3.4007343e-03
   3.4405641e-03
   2.7379712e-03
   3.4971981e-03
   3.2157896e-03
   4.0853191e-03
   3.6541492e-03
   5.7668881e-03
   2.7044654e-03
   3.4089328e-03
   3.3581221e-03
   3.1348956e-03
   3.9306958e-03
   5.6500284e-03
   4.3197500e-03
   3.7309488e-03
   3.4908559e-03
   3.7695773e-03
   3.3354057e-03
   3.4711558e-03
   5.0759847e-03
   3.1598980e-03
   3.3819830e-03
   3.8791000e-03
   3.5947406e-03
   3.7145395e-03
   3.4838710e-03
   4.0813166e-03
   4.1521580e-03
   3.4964835e-03
   3.0587223e-03
   4.7372056e-03
   4.1913692e-03
   3.3794811e-03
   4.6391823e-03
   2.7640343e-03
   3.3389846e-03
   3.0442852e-03
   3.9053658e-03
   9.4899187e-03
   3.5843057e-03
   4.8186197e-03
   3.6206054e-03
   3.5397875e-03
   4.9580840e-03
   3.2622633e-03
   4.4776395e-03
   4.0036252e-03
   3.6501163e-03
   3.4260847e-03
   4.1555789e-03
   3.2371180e-03
   3.9460268e-03
   3.6078597e-03
   3.4497572e-03
   2.9819574e-03
   3.8637882e-03
   3.1729083e-03
   3.6568885e-03
   6.2066485e-03
   3.9020855e-03
   2.6767587e-03
   3.3550159e-03
   3.3933770e-03
   2.9248424e-03
   3.9962149e-03
   3.1908136e-03
   3.2359301e-03
   3.3061234e-03
   3.1493750e-03
   3.5382325e-03
   5.1150921e-03
   3.3970102e-03
   3.8765020e-03
   3.7637232e-03
   3.8196001e-03
   2.7098301e-03
   3.0400392e-03
   3.8348097e-03
   4.0592976e-03
   3.7995395e-03
   3.2381371e-03
   2.9624646e-03
   3.6439999e-03
   6.6060620e-03
   3.0277125e-03
   4.0502964e-03
   3.1451164e-03
   4.0997502e-03
   4.0563846e-03
   6.3674141e-03
   6.7226869e-03
   3.2453000e-03
   4.3753815e-03
   3.1566442e-03
   3.6205520e-03
   3.4936835e-03
   3.7438258e-03
   3.3548432e-03
   2.9999583e-03
   3.3846879e-03
   4.3162155e-03
   3.2240113e-03
   2.9311973e-03
   5.2396545e-03
   4.9454618e-03
   5.6172796e-03
   4.2750649e-03
   2.9542152e-03
   3.0379659e-03
   4.2727825e-03
   4.6229566e-03
   3.5049693e-03
   3.8469822e-03
   4.0715693e-03
   3.7659256e-03
   2.8242498e-03
   3.5554669e-03
   3.4615427e-03
   3.3909378e-03
   4.9599479e-03
   2.9000800e-03
   3.6113860e-03
   3.6194138e-03
   3.7782781e-03
   4.2189543e-03
   4.0342124e-03
   2.6438650e-03
   9.2861008e-03
   4.2102946e-03
   3.8014393e-03
   2.9326025e-03
   3.9557296e-03
   4.1031390e-03
   3.8136238e-03
   3.7445516e-03
   2.9243517e-03
   3.7707868e-03
   4.8133539e-03
   3.9464122e-03
   4.7049878e-03
   4.3388604e-03
   3.6145420e-03
   2.8341176e-03
   3.3117519e-03
   5.0276508e-03
   3.4484693e-03
   3.1790553e-03
   3.7480607e-03
   3.5223719e-03
   3.4725383e-03
   3.1796814e-03
   4.5264687e-03
   3.4338096e-03
   3.1507652e-03
   3.4688574e-03
   3.1382355e-03
   3.7676840e-03
   3.6488001e-03
   4.2310831e-03
   3.8083903e-03
   3.2002609e-03
   5.3211912e-03
   3.3106875e-03
   2.6814862e-03
   3.4019424e-03
   3.3989435e-03
   3.3359892e-03
   2.9293292e-03
   4.6161967e-03
   4.2323988e-03
   3.2818477e-03
   4.2707423e-03
   4.2150394e-03
   2.8988139e-03
   4.9969600e-03
   2.8636272e-03
   4.1430009e-03
   3.4682545e-03
   2.8558165e-03
   3.1358032e-03
   3.7252212e-03
   4.1123338e-03
   3.2224141e-03
   4.2811491e-03
   2.6873012e-03
   4.1112142e-03
   8.0693588e-03
   3.2253300e-03
   3.9546346e-03
   3.1010959e-03
   2.9855919e-03
   2.4041609e-03
   4.2572684e-03
   3.5506109e-03
   3.5570936e-03
   3.0612873e-03
   4.5091095e-03
   3.8846660e-03
   3.2533195e-03
   2.9927668e-03
   3.7585464e-03
   3.3611883e-03
   3.2456388e-03
   3.6963057e-03
   3.0892470e-03
   3.8448902e-03
   3.1094394e-03
   2.9980118e-03
   4.3958082e-03
   3.6891434e-03
   4.7464034e-03
   3.7686261e-03
   2.9013463e-03
   3.4492900e-03
   3.9829584e-03
   2.8757341e-03
   3.9338945e-03
   3.1141046e-03
   4.0551944e-03
   3.4688141e-03
   4.4287087e-03
   3.0044661e-03
   2.6840980e-03
   8.4240939e-03
   4.0106753e-03
   2.9929303e-03
   2.5766036e-03
   4.2892850e-03
   3.7041893e-03
   2.8090905e-03
   2.8392428e-03
   5.0674356e-03
   3.9250585e-03
   4.2072965e-03
   3.1473593e-03
   3.3013390e-03
   4.2413006e-03
   3.0609156e-03
   3.1168505e-03
   3.5800343e-03
   3.2248519e-03
   3.6375848e-03
   5.1114438e-03
   5.3683762e-03
   3.3564486e-03
   4.3535597e-03
   3.7777666e-03
   2.8199993e-03
   3.5826038e-03
   3.0855430e-03
   2.8672520e-03
   3.3137879e-03
   3.5467059e-03
   4.2805044e-03
   3.1171942e-03
   4.1654354e-03
   3.9226381e-03
   3.6400939e-03
   2.7688892e-03
   5.2587420e-03
   3.2551336e-03
   3.6620473e-03
   3.1876292e-02
   3.3400397e-03
   3.4442525e-03
   3.7839668e-03
   4.4960556e-03
   3.3938130e-03
   2.9877179e-03
   3.7962165e-03
   4.0575167e-03
   3.1634984e-03
   3.1657052e-03
   3.2866771e-03
   3.8889993e-03
   3.9005127e-03
   2.7562844e-03
   3.3812950e-03
   3.6263669e-03
   3.1685959e-03
   2.5494797e-03
   3.5020463e-03
   3.5671466e-03
   2.5255097e-03
   3.2016236e-03
   4.1966648e-03
   3.8044651e-03
   3.2600926e-03
   3.8290790e-03
   3.6869201e-03
   5.3187042e-03
   3.1183936e-03
   3.0798570e-03
   3.3954823e-03
   5.1123977e-03
   2.9675465e-03
   3.6770124e-03
   2.7281894e-03
   3.2815842e-03
   3.4676135e-03
   4.1785960e-03
   3.9646187e-03
   4.0016177e-03
   2.8832772e-03
   3.1184854e-03
   3.3555527e-03
   3.6487523e-03
   5.2705410e-03
   3.7411865e-03
   6.1005214e-03
   2.8340330e-03
   3.5210412e-03
   5.3460852e-03
   3.0243011e-03
   3.5879714e-03
   3.8241405e-03
   4.3577571e-03
   3.7706564e-03
   3.0479933e-03
   2.9148685e-03
   2.9164954e-03
   3.7596202e-03
   4.6511435e-03
   4.1063762e-03
   4.5798418e-03
   9.4991193e-03
   3.5450106e-03
   3.5226491e-03
   3.2380392e-03
   4.0737244e-03
   2.9154368e-03
   4.0824488e-03
   3.9005058e-03
   4.2269552e-03
   3.3412504e-03
   4.8430876e-03
   3.2719440e-03
   3.2275041e-03
   3.6329833e-03
   2.9687202e-03
   3.9453999e-03
   3.7261099e-03
   4.7161893e-03
   4.0464253e-03
   3.3198516e-03
   4.2279532e-03
   5.3363484e-03
   3.2005070e-03
   3.3628113e-03
   3.2715746e-03
   1.0375470e-02
   3.7005479e-03
   4.7944873e-03
   4.2457422e-03
   3.2449089e-03
   3.0337388e-03
   3.5016199e-03
   3.6538049e-03
   3.6101259e-03
   4.4683833e-03
   3.7331461e-03
   3.3481918e-02
   4.1508951e-03
   4.7392423e-03
   2.5868557e-03
   3.2374227e-03
   4.0158027e-03
   3.8782914e-03
   3.3816799e-03
   8.8299568e-03
   2.7942540e-03
   4.1075442e-03
   3.4320262e-03
   3.1742874e-03
   3.5750759e-03
   4.2752825e-03
   3.6894300e-03
   3.3753454e-03
   4.0194820e-03
   3.3313084e-03
   4.1280549e-03
   6.0781655e-03
   4.0850749e-03
   1.0414265e-02
   4.1407787e-03
   3.9033467e-03
   3.6598470e-03
   2.6471272e-03
   3.1211902e-03
   3.6688872e-03
   3.1558653e-03
   2.9436937e-03
   2.8464607e-03
   4.1039538e-03
   3.2347679e-03
   1.0423769e-02
   4.4891708e-03
   4.8303788e-03
   3.5377570e-03
   3.6563031e-03
   3.6633420e-03
   5.2813950e-03
   3.0417721e-03
   7.4439010e-03
   3.2252506e-03
   3.4532984e-03
   3.5007803e-03
   3.4647854e-03
   3.6409408e-03
   3.2245783e-03
   6.3476152e-03
   4.0292633e-03
   3.5354172e-03
   3.3942099e-03
   2.8925351e-03
   3.6247232e-03
   3.6119496e-03
   3.6656014e-03
   4.1108842e-03
   3.9783971e-03
   5.4069109e-03
   3.2899105e-03
   3.1200155e-03
   3.5503877e-03
   3.0234160e-03
   3.5176981e-03
   3.2386994e-03
   2.9052432e-03
   3.7373854e-03
   3.6866457e-03
   3.6488418e-03
   4.2133908e-03
   4.0760881e-03
   3.8106916e-03
   3.1769771e-03
   3.4361442e-03
   3.9542614e-03
   3.4999967e-02
   3.7998270e-03
   3.2550998e-03
   4.1472034e-03
   3.3774436e-03
   3.2908533e-03
   3.3145041e-03
   4.7874630e-03
   3.0072183e-03
   4.1935971e-03
   3.5043066e-03
   3.2730881e-03
   3.4552408e-03
   3.3216724e-03
   3.4721955e-03
   4.3472684e-03
   3.6325739e-03
   3.1333839e-03
   3.0026405e-03
   3.6945502e-03
   3.6482967e-03
   4.6360125e-03
   3.0953326e-03
   3.3205278e-03
   4.5621937e-03
   3.3044065e-03
   4.8411832e-03
   3.3333493e-03
   3.0009063e-03
   3.1797724e-03
   4.6094384e-03
   3.4880467e-03
   2.5294457e-03
   2.8902924e-03
   3.7018418e-03
   3.5058113e-03
   4.6781730e-03
   3.5321266e-03
   3.7195675e-03
   3.0703939e-03
   3.5372703e-03
   4.6081703e-03
   4.1765712e-03
   4.7058660e-03
   3.7323314e-03
   3.0112720e-03
   2.9111926e-03
   2.8743526e-03
   3.1169522e-03
   4.2650177e-03
   3.8901305e-03
   3.5543831e-03
   4.4752163e-03
   4.2080963e-03
   5.4014539e-03
   3.6558032e-03
   3.0708883e-03
   3.0938460e-03
   3.9184931e-03
   3.4066142e-03
   3.4969033e-03
   2.7120976e-03
   3.5975466e-03
   5.5941021e-03
   3.1808654e-03
   2.7418233e-03
   3.3310157e-03
   3.1407330e-03
   3.7270181e-03
   3.7451047e-03
   3.3574672e-03
   3.9562403e-03
   3.6304352e-03
   3.8011788e-03
   3.1588486e-03
   4.1506974e-03
   3.3792643e-03
   4.4015768e-03
   3.5005526e-03
   3.9793164e-03
   3.0496424e-03
   3.1567488e-03
   3.4343622e-03
   3.7461449e-03
   6.9579951e-03
   3.2057412e-03
   2.9303118e-03
   3.3478755e-03
   3.6183750e-03
   2.9338302e-03
   3.6038516e-03
   3.2723197e-03
   4.8106472e-03
   2.9978810e-03
   3.5223575e-03
   4.1372143e-03
   7.6992541e-03
   3.5050091e-03
   3.1290148e-03
   2.7392438e-03
   3.5022633e-03
   3.0265487e-03
   2.6848349e-03
   3.1795522e-03
   3.6181693e-03
   3.2859480e-03
   2.6199608e-03
   3.5113510e-03
   1.4350429e-02
   3.3498400e-03
   3.0300430e-03
   3.7393486e-03
   4.0290687e-03
   3.2713307e-02
   4.1988408e-03
   2.7049117e-03
   3.5341707e-03
   2.8867148e-03
   4.3140975e-03
   3.5997621e-03
   3.4702137e-03
   3.6052937e-03
   3.5029967e-03
   3.4297403e-03
   3.5617930e-03
   3.4884260e-03
   4.7453234e-03
   3.2756763e-03
   3.6499171e-03
   3.9106015e-03
   5.6299087e-03
   5.3505148e-03
   3.5952776e-03
   4.1351476e-03
   4.3035157e-03
   4.6499299e-03
   4.6953774e-03
   5.3176838e-03
   4.3860289e-03
   2.9252181e-03
   5.4528723e-03
   3.6927726e-03
   4.1533775e-03
   3.3770741e-03
   5.2380490e-03
   5.0689925e-03
   2.9550170e-03
   4.9864768e-03
   3.3486388e-03
   3.4999379e-03
   4.4009390e-03
   2.7399671e-03
   3.4881216e-03
   3.4174163e-03
   3.6050961e-03
   3.0520041e-03
   3.4351255e-03
   4.2693823e-03
   3.6567721e-03
   3.4116712e-03
   3.3492208e-03
   3.1778264e-03
   4.3894834e-03
   3.8751163e-03
   3.9154651e-03
   5.3679848e-03
   3.8889922e-03
   5.0431663e-03
   4.8598031e-03
   3.1116754e-03
   3.0861753e-03
   4.5124710e-03
   3.1461279e-03
   4.4948922e-03
   3.3029153e-03
   4.3803046e-03
   3.2995026e-03
   3.2489980e-03
   3.5055302e-03
   3.8569317e-03
   5.4077112e-03
   3.6347951e-03
   3.6787664e-03
   3.5509822e-03
   3.7610422e-03
   3.0793039e-03
   3.6043747e-03
   6.1455037e-03
   3.0815918e-03
   4.1291216e-03
   4.5239714e-03
   3.4480536e-03
   3.7248778e-03
   3.7255543e-03
   3.3450864e-03
   3.0761378e-03
   2.9736020e-03
   3.2549011e-03
   3.1107512e-03
   4.3680323e-03
   3.1535072e-03
   3.6434317e-03
   4.0207905e-03
   2.8296069e-03
   5.1553838e-03
   3.3133492e-03
   3.3972350e-03
   4.2755676e-03
   1.4579272e-02
   3.8443217e-03
   4.5646699e-03
   3.1087506e-03
   3.1635374e-03
   3.9756400e-03
   3.3157001e-03
   2.8486755e-03
   2.6870696e-03
   4.2214526e-03
   3.2374451e-03
   4.5895181e-03
   5.4966862e-03
   3.1003178e-03
   4.4775964e-03
   5.2714814e-03
   3.8417917e-03
   2.7595345e-03
   4.0320570e-03
   4.0054288e-03
   3.2181926e-03
   3.1392238e-03
   3.5415053e-03
   4.1715459e-03
   4.2821825e-03
   4.1607128e-03
   4.2100269e-03
   3.1794434e-03
   3.1835676e-03
   3.5756046e-03
   4.5282889e-03
   1.4527225e-02
   3.6474766e-03
   6.9796571e-03
   2.8049741e-03
   3.5918142e-03
   2.6208804e-03
   3.4446532e-03
   3.5411146e-03
   3.7065545e-03
   3.1672670e-03
   3.8317090e-03
   3.2696014e-03
   3.0391844e-03
   4.9140576e-03
   3.1435773e-03
   3.3847891e-03
   3.3723036e-03
   2.7117311e-03
   4.3329305e-03
   4.1389737e-03
   3.7378534e-03
   2.8626235e-03
   4.2715099e-03
   3.2566360e-02
   3.3214524e-03
   2.8965910e-03
   6.2249288e-03
   4.5242096e-03
   3.4420376e-03
   4.3877260e-03
   4.1615030e-03
   3.0538024e-03
   3.9390754e-03
   3.7718513e-03
   3.6843991e-03
   4.4445096e-03
   3.2281965e-03
   4.2738237e-03
   4.1464839e-03
   4.0112688e-03
   4.4314171e-03
   3.3156808e-03
   3.2325658e-03
   3.4324027e-03
   3.2291677e-03
   2.8005237e-03
   3.6812276e-03
   3.7632838e-03
   2.8938763e-03
   3.7975660e-03
   3.6814675e-03
   3.3683913e-03
   2.7997262e-03
   4.1614600e-03
   3.5667852e-03
   4.2850987e-03
   3.9122944e-03
   5.1567971e-03
   3.4320188e-03
   3.3593056e-03
   3.9820110e-03
   4.1512645e-03
   3.3609474e-03
   5.3528067e-03
   3.8465375e-03
   3.6880012e-03
   5.0384886e-03
   3.4103204e-03
   3.3573288e-03
   3.7498861e-03
   3.6203120e-03
   3.6498750e-03
   3.8485993e-03
   3.2333947e-03
   3.7830307e-03
   4.6116625e-03
   4.5534992e-03
   4.8093172e-03
   2.8403109e-03
   3.3334998e-03
   3.9259154e-03
   3.9115954e-03
   3.3146170e-03
   5.9183141e-03
   2.8340400e-03
   4.2002151e-03
   2.8256819e-03
   3.3187862e-03
   3.4730348e-03
   3.0234032e-03
   3.1464330e-03
   5.9611375e-03
   3.5014011e-03
   2.8987232e-03
   7.8236864e-03
   3.2496919e-03
   4.0055872e-03
   3.0839036e-03
   3.7327751e-03
   3.5399836e-03
   6.4482719e-03
   2.7299818e-03
   4.5605813e-03
   4.5366413e-03
   3.3592571e-03
   2.7335463e-03
   4.1024181e-03
   3.0283472e-03
   3.5654120e-03
   3.5255257e-03
   3.1874572e-03
   3.4686128e-03
   3.8865418e-03
   7.8304207e-03
   3.0485824e-03
   3.6138680e-03
   3.1457765e-03
   4.4929140e-03
   3.3687989e-03
   3.6458392e-03
   3.8537985e-03
   3.3230975e-03
   4.9624971e-03
   3.8334447e-03
   3.2706560e-03
   3.3037825e-03
   3.3473777e-03
   4.5314178e-03
   3.5593646e-03
   6.3726140e-03
   2.8105751e-03
   3.9101015e-03
   1.0204389e-02
   3.9663998e-03
   3.1474611e-03
   4.2134221e-03
   4.0388012e-03
   3.2452422e-03
   4.9968802e-03
   3.0343142e-03
   5.8806112e-03
   3.5049527e-03
   4.3084390e-03
   4.1129975e-03
   3.3502376e-03
   3.4818964e-03
   3.1241607e-03
   3.4364184e-03
   2.9583842e-03
   2.7415704e-03
   4.3291919e-03
   2.8593373e-03
   3.2838764e-03
   3.2423710e-03
   4.0867285e-03
   3.9809028e-03
   4.4793652e-03
   3.2376673e-03
   3.3787222e-03
   4.3806525e-03
   3.3976860e-03
   4.2180253e-03
   3.6869005e-03
   3.2448029e-03
   3.7904244e-03
   3.4967577e-03
   2.6717646e-03
   4.4145650e-03
   4.0607127e-03
   3.5867288e-03
   2.9735298e-03
   3.6097298e-03
   3.4507992e-03
   3.3565929e-03
   4.4877416e-03
   3.9449943e-03
   3.8352139e-03
   3.5835325e-03
   3.3340598e-03
   3.2120012e-03
   3.4100511e-03
   3.5626316e-03
   6.5648212e-03
   5.0336509e-03
   4.8950293e-03
   5.3231735e-03
   3.9939596e-03
   3.6567384e-03
   3.6150959e-03
   4.6408038e-03
   4.8290635e-03
   3.7018112e-03
   3.7866217e-03
   3.5779632e-03
   3.6753772e-03
   5.2304738e-03
   4.2164626e-03
   3.9291022e-03
   3.2860492e-03
   3.5274517e-03
   1.3406431e-02
   3.0996866e-03
   3.7561079e-03
   5.6467295e-03
   3.4530806e-03
   3.6009469e-03
   6.7676345e-03
   4.8771755e-03
   3.6282693e-03
   4.2283606e-03
   3.1079127e-03
   3.0579251e-03
   3.8824528e-03
   3.0181524e-03
   3.4919967e-03
   3.2979263e-03
   3.0612302e-03
   3.1311218e-03
   4.5324074e-03
   3.3689532e-03
   3.4844034e-03
   3.4185009e-03
   3.2244998e-03
   3.7937432e-03
   3.3665287e-03
   2.8852622e-03
   3.8753422e-03
   5.6412605e-03
   2.6158225e-03
   3.0335567e-03
   3.4366563e-03
   3.5808814e-03
   2.9022832e-03
   3.3234349e-03
   4.1863469e-03
   4.7662551e-03
   2.3940540e-03
   3.8089345e-03
   3.0576216e-03
   3.0769696e-03
   2.9532352e-03
   5.7111294e-03
   3.6954988e-03
   2.6888682e-03
   5.7651060e-03
   4.3813411e-03
   3.5870767e-03
   4.8360651e-03
   4.3575986e-03
   2.9944334e-03
   2.7489921e-03
   3.5115450e-03
   4.2544173e-03
   3.5465448e-03
   3.1916839e-03
   3.5820201e-03
   3.8512850e-03
   3.3326525e-03
   4.1746998e-03
   4.3408023e-03
   3.8961400e-03
   4.0926889e-03
   2.6523064e-03
   5.1323333e-03
   2.7744748e-03
   3.3771756e-03
   2.8240413e-03
   5.6182500e-03
   3.4083430e-03
   2.9476832e-03
   3.2430394e-03
   3.1206914e-03
   4.2705659e-03
   3.4888892e-03
   4.0294724e-03
   4.2210647e-03
   3.3675085e-03
   3.7025170e-03
   3.0850492e-03
   3.5666519e-03
   3.8036539e-03
   3.3636728e-03
   3.2498328e-03
   4.4106516e-03
   3.2073193e-03
   4.7616019e-03
   2.9681697e-03
   8.8403382e-03
   5.0695771e-03
   3.3213918e-03
   5.5691220e-03
   3.9329062e-03
   3.6633481e-03
   4.1484974e-03
   3.5931277e-03
   3.2900269e-03
   4.1278503e-03
   5.4200218e-03
   4.2573139e-03
   3.2759097e-02
   4.7070166e-03
   3.5524107e-03
   4.1098454e-03
   3.2503810e-03
   5.0603281e-03
   4.3392451e-03
   3.1200089e-03
   3.2984737e-03
   3.6064047e-03
   3.6048322e-03
   5.0470632e-03
   4.4858113e-03
   2.7226240e-03
   5.2176996e-03
   4.7629035e-03
   3.1143587e-03
   4.6108751e-03
   3.1192230e-03
   4.9047848e-03
   3.7429139e-03
   5.2259631e-03
   4.0434866e-03
   4.1734623e-03
   3.9465621e-03
   3.6198310e-03
   3.7466308e-03
   3.1453395e-03
   3.7680441e-03
   3.7854368e-03
   4.4163952e-03
   3.8373486e-03
   3.2700930e-03
   3.6882315e-03
   4.4336952e-03
   3.6316074e-03
   3.0773161e-03
   3.5948514e-03
   2.9088424e-03
   3.2602755e-03
   4.5860128e-03
   3.2669027e-03
   4.1846820e-03
   3.3647163e-03
   3.5954551e-03
   2.9520484e-03
   4.1050737e-03
   3.5222875e-03
   3.7910833e-03
   3.5320863e-03
   3.4078903e-03
   3.0272981e-03
   3.8886699e-03
   3.2952876e-03
   2.6561081e-03
   2.6430054e-03
   3.6840185e-03
   3.5055165e-03
   3.4793219e-03
   4.0059176e-03
   3.0204926e-03
   3.4612051e-03
   6.8767559e-03
   3.3629040e-03
   7.5069865e-03
   2.8297669e-03
   5.4192718e-03
   3.4142301e-03
   3.1977652e-03
   3.3508319e-03
   2.9793125e-03
   4.4841461e-03
   2.9864756e-03
   2.8547322e-03
   3.4924780e-03
   3.2616621e-03
   3.4709619e-03
   3.6475479e-03
   3.7421105e-03
   3.8137473e-03
   4.8016800e-03
   3.6873586e-03
   4.5350913e-03
   2.9458830e-03
   2.6459206e-03
   3.8918365e-03
   3.5992571e-03
   3.8949254e-03
   3.2914634e-03
   2.7582182e-03
   3.4646209e-03
   3.2591096e-03
   3.1505666e-03
   4.6649944e-03
   3.5006881e-03
   4.6769655e-03
   4.7017373e-03
   4.3377783e-03
   5.4823872e-03
   4.4561985e-03
   3.6598681e-03
   3.9367456e-03
   4.1738812e-03
   4.2658800e-03
   3.0683691e-03
   5.0691927e-03
   3.3716844e-03
   2.9325806e-03
   3.7736267e-03
   3.3123883e-03
   4.3170849e-03
   3.9796060e-03
   3.4188620e-03
   3.6875246e-03
   5.8663551e-03
   8.1016775e-03
   3.1791902e-03
   4.7007489e-03
   3.2091221e-03
   7.9997948e-03
   4.3279902e-03
   5.8371593e-03
   4.7123699e-03
   4.0879571e-03
   3.2033008e-03
   2.6997479e-03
   3.1119535e-03
   3.7272905e-03
   3.9001868e-03
   3.4996345e-03
   3.7886388e-03
   3.1376485e-03
   3.1991950e-03
   4.4070068e-03
   3.1965916e-03
   3.8115555e-03
   5.2191343e-03
   3.3518862e-03
   4.7135447e-03
   2.6606557e-03
   3.3173998e-03
   3.8888765e-03
   4.0368015e-03
   3.5954953e-03
   2.9082015e-03
   3.2892155e-03
   3.2354297e-03
   4.2748773e-03
   3.1040142e-03
   6.4517728e-03
   4.3180482e-03
   6.8046623e-03
   2.7725922e-03
   2.9396097e-03
   3.6573902e-03
   2.5820440e-03
   4.4056855e-03
   2.9528018e-03
   6.2035427e-03
   3.1016263e-03
   3.3509329e-03
   3.2773510e-03
   3.7515873e-03
   4.4441463e-03
   4.6205081e-03
   3.3329016e-03
   3.2036773e-03
   3.5194951e-03
   3.9768259e-03
   4.3147890e-03
   3.7349220e-03
   3.4825601e-03
   3.2019260e-03
   2.6845308e-03
   3.3942095e-03
   3.1817084e-03
   3.9892932e-03
   3.7477220e-03
   3.5236042e-03
   3.3224587e-03
   3.4781410e-03
   3.4516787e-03
   4.4636063e-03
   4.1556411e-03
   4.1093699e-03
   5.0065448e-03
   3.1510647e-03
   6.4221579e-03
   3.0578967e-03
   3.5785413e-03
   4.8186437e-03
   3.1663215e-03
   5.3520671e-03
   3.4456950e-03
   4.4947917e-03
   3.5423531e-03
   3.4127153e-03
   3.0771452e-03
   3.6959194e-03
   3.4315257e-03
   3.9244159e-03
   3.6994499e-03
   4.6656737e-03
   3.8758300e-03
   3.8938634e-03
   4.3882159e-03
   3.5165432e-03
   3.4205351e-03
   5.4760279e-03
   3.7911223e-03
   3.3987679e-03
   3.0510820e-03
   5.0728233e-03
   4.3287572e-03
   3.4240682e-03
   3.4242989e-03
   2.9882364e-03
   3.2619605e-03
   4.5823223e-03
   3.4877431e-03
   3.1934473e-03
   2.9460954e-03
   3.4795403e-03
   3.8399061e-03
   3.9003737e-03
   2.9477619e-03
   2.7617912e-03
   7.2918224e-03
   4.4195838e-03
   3.7933024e-03
   4.4299669e-03
   3.8115933e-03
   2.8483643e-03
   3.2820615e-03
   3.9579668e-03
   2.6735411e-03
   3.6892893e-03
   3.6020085e-03
   4.7401105e-03
   3.4375297e-03
   5.1817248e-03
   3.5720411e-03
   4.9232199e-03
   3.7762309e-03
   4.0459157e-03
   3.5543392e-03
   4.2511035e-03
   3.7416981e-03
   9.6237096e-03
   3.1529920e-03
   3.5442975e-03
   3.1244404e-03
   3.4556429e-03
   3.8826660e-03
   3.3882601e-03
   3.6733742e-03
   3.9685413e-03
   4.1273625e-03
   4.3192231e-03
   4.7362378e-03
   3.3503095e-03
   5.1495645e-03
   2.9516560e-03
   4.0392808e-03
   7.1960668e-03
   4.8612631e-03
   4.9650793e-03
   3.6239162e-03
   4.5447876e-03
   3.9644244e-03
   6.5651451e-03
   3.3916408e-03
   4.5815697e-03
   3.7716722e-03
   3.8469957e-03
   3.7856962e-03
   2.5465103e-03
   3.3073063e-03
   3.3108935e-03
   3.9706668e-03
   4.6138164e-03
   3.8866348e-03
   5.6479329e-03
   2.9885486e-03
   4.3032849e-03
   3.5913978e-03
   3.5395873e-03
   3.3639769e-03
   3.6297371e-03
   3.9414133e-03
   3.7289220e-03
   1.3738978e-02
   4.1173659e-03
   4.1792195e-03
   3.5924626e-03
   3.9984279e-03
   2.5757524e-03
   4.6187245e-03
   2.9734967e-03
   3.3655187e-03
   5.5183837e-03
   3.4477299e-03
   3.2401009e-03
   3.6251886e-03
   3.2371326e-03
   3.1276796e-03
   3.4206363e-03
   4.2274655e-03
   4.6021691e-03
   4.6658805e-03
   6.3667866e-03
   4.3000981e-03
   5.6943220e-03
   3.3170727e-03
   3.8726455e-03
   3.2907122e-03
   3.8168372e-03
   3.0945697e-03
   2.9703570e-03
   2.5689369e-03
   3.4802355e-03
   4.2475979e-03
   3.4720156e-03
   2.6648430e-03
   3.2958113e-03
   2.8060756e-03
   3.1684162e-03
   3.0868169e-03
   4.5699756e-03
   3.4455188e-03
   3.7181223e-03
   4.0059846e-03
   3.8624434e-03
   3.5650168e-03
   3.7498308e-03
   1.0675846e-02
   4.0723812e-03
   3.7638167e-03
   3.4433637e-03
   3.7138093e-03
   3.0500154e-03
   3.4756148e-03
   3.5631506e-03
   4.2431709e-03
   3.9612463e-03
   9.9752604e-03
   2.5871502e-03
   5.1581842e-03
   2.6917381e-03
   4.8395336e-03
   5.3083346e-03
   3.8989047e-03
   3.6607001e-03
   3.6393550e-03
   3.3183911e-03
   3.2896695e-03
   4.0248391e-03
   3.9747431e-03
   3.3106340e-03
   2.8561753e-03
   3.4101269e-03
   3.0674575e-03
   3.3485262e-03
   3.2932240e-03
   3.8470487e-03
   3.7480231e-03
   4.0490348e-03
   3.3764706e-03
   3.9495622e-03
   4.9163606e-03
   3.1852057e-03
   3.7855611e-03
   4.0846233e-03
   3.7523307e-03
   3.7798927e-03
   3.3340728e-03
   3.7611163e-03
   5.1764849e-03
   3.0955846e-03
   3.6945949e-03
   3.8317359e-03
   4.0933808e-03
   3.9072675e-03
   4.5993844e-03
   3.8593401e-03
   4.2028565e-03
   4.1241700e-03
   3.9120988e-03
   4.6836095e-03
   3.6431910e-03
   3.1383695e-03
   4.2057900e-03
   3.5559246e-03
   4.1837213e-03
   5.6431688e-03
   4.0638133e-03
   4.1088856e-03
   4.7571200e-03
   4.7946021e-03
   2.9264679e-03
   3.4958922e-03
   3.5546695e-03
   3.0805034e-03
   3.0727070e-03
   3.1355751e-03
   3.8099112e-03
   3.5085990e-03
   3.6247335e-03
   3.3392610e-03
   3.8364760e-03
   3.4711332e-03
   4.1588228e-03
   3.0497456e-03
   2.9706232e-03
   3.6464421e-03
   3.4720227e-03
   3.9545611e-03
   3.7085562e-03
   5.2176009e-03
   3.1718041e-03
   3.4583210e-03
   3.3285542e-03
   3.2415336e-03
   3.4361111e-03
   3.3820148e-03
   3.2160393e-03
   3.2180593e-03
   3.2848212e-03
   3.7830717e-03
   3.5824444e-03
   3.7083234e-03
   3.1786776e-03
   3.3618185e-03
   3.2327300e-03
   3.1884627e-03
   3.5951808e-03
   3.1708442e-03
   3.2472421e-03
   3.6603983e-03
   2.9326819e-03
   4.9394602e-03
   6.1585214e-03
   3.2464682e-03
   2.9299929e-03
   5.9576020e-03
   3.8021573e-03
   3.3173608e-03
   3.7569665e-03
   3.6752839e-03
   2.7609381e-03
   4.6421773e-03
   4.6669687e-03
   3.9342731e-03
   4.1151745e-03
   3.6959617e-03
   5.0419059e-03
   2.8501251e-03
   4.1453584e-03
   3.1373556e-03
   4.7756608e-03
   2.9869912e-03
   3.0377304e-03
   4.0064151e-03
   4.0506373e-03
   4.4597861e-03
   3.7173009e-03
   3.1331275e-03
   4.1117073e-03
   3.4026902e-03
   5.4424781e-03
   3.2424509e-03
   4.1364815e-03
   4.0165358e-03
   3.8412402e-03
   2.9231441e-03
   4.1482300e-03
   2.9090186e-03
   4.1431703e-03
   2.9860151e-03
   3.3784023e-03
   4.1829368e-03
   3.9424312e-03
   3.5198601e-03
   4.8898650e-03
   3.4460030e-03
   5.6662299e-03
   3.7484155e-03
   3.9496205e-03
   3.4042268e-03
   3.3141070e-03
   3.9281535e-03
   4.0451786e-03
   3.6199861e-03
   3.5957032e-03
   3.6576075e-03
   5.2545484e-03
   4.4841945e-03
   2.9735635e-03
   4.0791756e-03
   6.5288233e-03
   5.3722464e-03
   3.8709221e-03
   3.6506912e-03
   2.8783806e-03
   4.0661179e-03
   4.2285540e-03
   3.4048944e-03
   3.0397875e-03
   3.1497661e-03
   3.9991186e-03
   3.4209634e-03
   3.6649349e-03
   8.2914433e-03
   5.6052542e-03
   4.1546342e-03
   3.4042280e-03
   3.3566663e-03
   3.2818793e-03
   3.8146327e-03
   3.3006267e-03
   4.0753009e-03
   3.8153406e-03
   3.1633242e-03
   4.4517416e-03
   2.9217649e-03
   3.8236089e-03
   3.0585548e-03
   3.8140558e-03
   4.4187316e-03
   4.2506218e-03
   4.3527464e-03
   6.3574858e-03
   3.6165168e-03
   4.5985960e-03
   3.0076231e-03
   3.0311363e-03
   2.5683473e-03
   3.5854399e-03
   8.2381104e-03
   3.9494964e-03
   6.3680953e-03
   3.9404871e-03
   3.6850636e-03
   5.0364040e-03
   4.5263256e-03
   3.9844257e-03
   4.3168810e-03
   2.7754662e-03
   3.3279937e-03
   3.3872011e-03
   3.0698472e-03
   4.4285016e-03
   3.2236178e-03
   3.2474431e-03
   2.6993903e-03
   2.7037915e-03
   4.7517628e-03
   3.5483326e-03
   3.7899119e-03
   3.8568937e-03
   4.3335385e-03
   3.0948737e-03
   4.2131979e-03
   3.9859458e-03
   3.5929111e-03
   4.0762657e-03
   3.2640678e-03
   2.7871861e-03
   4.0590541e-03
   4.8727310e-03
   4.0668843e-03
   3.2918717e-03
   3.8916703e-03
   3.8829027e-03
   3.6234681e-03
   3.9896215e-03
   3.6222226e-03
   3.4513347e-03
   5.2054367e-03
   3.0505724e-03
   3.9064529e-03
   3.5369181e-03
   4.7886608e-03
   3.3413805e-03
   5.5280514e-03
   3.0416472e-03
   3.3788209e-03
   3.8499939e-03
   2.7618018e-03
   5.7403113e-03
   2.9990699e-03
   3.1680620e-03
   3.5906155e-03
   3.1267494e-03
   4.1230527e-03
   2.9292398e-03
   5.8387519e-03
   4.0599181e-03
   3.5635471e-03
   4.1703981e-03
   4.1836080e-03
   4.2420718e-03
   3.2199706e-03
   9.4222943e-03
   3.4537256e-03
   3.0759709e-03
   5.4355213e-03
   3.5687709e-03
   3.3111782e-03
   4.3959311e-03
   4.5071078e-03
   2.5956886e-03
   3.7839753e-03
   3.2699587e-03
   3.7668108e-03
   3.5732131e-03
   4.1149269e-03
   3.7945596e-03
   4.6865036e-03
   2.7131005e-03
   4.5642102e-03
   4.2059663e-03
   4.7028758e-03
   6.5648932e-03
   3.8203807e-03
   4.3402981e-03
   5.8307200e-03
   3.1568321e-03
   3.3581136e-03
   4.1337819e-03
   4.2640618e-03
   3.3531995e-03
   4.2679616e-03
   4.8890811e-03
   3.7595286e-03
   3.3570196e-03
   3.4467068e-03
   3.1583094e-03
   3.0488169e-03
   4.2882493e-03
   3.5853659e-03
   3.9911549e-03
   3.0292382e-03
   3.8999629e-03
   4.0759155e-03
   4.2608457e-03
   3.1047850e-03
   3.3149724e-03
   3.3183745e-03
   3.8071477e-03
   5.9063738e-03
   4.0385946e-03
   3.6069563e-03
   3.4432332e-03
   3.3832952e-03
   3.7488932e-03
   4.0793940e-03
   5.2692200e-03
   4.5246344e-03
   3.6523522e-03
   5.1133887e-03
   3.0147805e-03
   3.4616376e-03
   2.9903947e-03
   4.0214771e-03
   3.8960057e-03
   3.6351244e-03
   3.8397992e-03
   3.8828983e-03
   3.8622238e-03
   4.2102182e-03
   2.8648466e-03
   2.8380147e-03
   4.6098195e-03
   3.4623339e-03
   4.9208475e-03
   3.1665071e-03
   4.2825423e-03
   3.6784096e-03
   3.6550787e-03
   4.2074807e-03
   3.1520483e-03
   3.8466656e-03
   5.6706011e-03
   4.1960915e-03
   3.2052384e-03
   3.8378931e-03
   3.7477900e-03
   3.2786786e-03
   4.2180898e-03
   2.9041763e-03
   3.0725586e-03
   3.3943671e-03
   4.2181115e-03
   3.3230222e-03
   3.0240037e-03
   3.2500299e-02
   3.2680067e-03
   4.9518935e-03
   3.7640139e-03
   3.4185831e-03
   5.4047731e-03
   2.8363087e-03
   4.1485230e-03
   3.2823824e-03
   4.1465893e-03
   5.1032289e-03
   4.1611601e-03
   3.6595559e-03
   3.2280347e-03
   3.5356967e-03
   4.1185890e-03
   3.3739146e-03
   4.1003315e-03
   3.0583140e-03
   4.3103273e-03
   3.5772476e-03
   4.3114294e-03
   3.4596868e-03
   2.5751094e-03
   3.2858232e-03
   3.5639644e-03
   3.3438192e-03
   5.7179327e-03
   4.5812388e-03
   4.0742305e-03
   3.0219766e-03
   4.0738124e-03
   3.7826730e-03
   4.5196628e-03
   4.1353432e-03
   3.5025318e-03
   3.0191278e-03
   3.1886379e-03
   4.2496833e-03
   2.9249543e-03
   3.3650127e-03
   3.4870676e-03
   3.0896907e-03
   1.1559014e-02
   3.5439785e-03
   2.7919508e-03
   4.1258279e-03
   4.2258372e-03
   4.8881122e-03
   3.6712183e-03
   3.3555484e-03
   3.6428569e-03
   5.4814225e-03
   3.6173028e-03
   3.2661756e-03
   3.4394677e-03
   3.9208738e-03
   3.2145310e-03
   4.7486032e-03
   4.9479324e-03
   3.9547175e-03
   4.6800324e-03
   3.7085663e-03
   6.2113624e-03
   3.7612272e-03
   3.2738615e-03
   2.6311860e-03
   4.2647736e-03
   3.4787555e-03
   3.7967465e-03
   3.3182816e-03
   4.5614746e-03
   3.1525374e-03
   2.6318041e-03
   4.5997950e-03
   3.9385601e-03
   2.5582853e-03
   4.1119339e-03
   3.7118364e-03
   3.4449902e-03
   4.4746579e-03
   3.1176604e-03
   4.5203848e-03
   5.7763432e-03
   3.7962239e-03
   3.7733990e-03
   3.0456872e-03
   4.2686856e-03
   4.8455039e-03
   3.3883675e-03
   3.4381395e-03
   4.2155874e-03
   6.4538124e-03
   3.2034333e-03
   3.2743454e-03
   3.3705453e-03
   3.9531462e-03
   8.7685793e-03
   3.0862668e-03
   6.4697050e-03
   3.2110561e-03
   4.2131053e-03
   6.8176199e-03
   3.4516871e-03
   3.3094215e-03
   3.2089721e-03
   4.9073520e-03
   3.7426638e-03
   3.1274022e-03
   6.8861918e-03
   4.1456952e-03
   4.3440494e-03
   3.6479056e-03
   3.0207891e-03
   3.6586035e-03
   9.6816207e-03
   3.5856443e-03
   5.4075485e-03
   4.1180870e-03
   4.5031071e-03
   4.2266271e-03
   3.6703912e-03
   3.7172173e-03
   3.3608704e-03
   2.9380624e-03
   3.1951640e-03
   2.7928453e-03
   3.7972844e-03
   3.6805817e-03
   3.1610552e-03
   3.7175223e-03
   4.8676932e-03
   4.9996737e-03
   3.3343655e-03
   3.6207211e-03
   3.2977219e-03
   3.1183090e-03
   7.8612460e-03
   3.3783944e-03
   4.2220647e-03
   3.7647415e-03
   2.9302707e-03
   2.8745996e-03
   3.9010326e-03
   3.9092700e-03
   3.2148280e-03
   4.1019413e-03
   2.9443486e-03
   3.1935027e-03
   3.9175414e-03
   4.2217519e-03
   3.2506255e-03
   4.4586661e-03
   3.2210262e-03
   3.2024798e-03
   3.0449273e-03
   6.4279687e-03
   7.2316324e-03
   3.9596348e-03
   3.0281622e-03
   4.3143894e-03
   3.3390496e-03
   3.9540971e-03
   3.6779677e-03
   3.4558956e-03
   3.7017037e-03
   3.6219147e-03
   3.0458948e-03
   4.2884987e-03
   3.4054849e-03
   4.5431631e-03
   4.0550728e-03
   3.9353317e-03
   3.1353272e-03
   4.0810483e-03
   4.7758892e-03
   3.8593924e-03
   5.3291682e-03
   4.5733461e-03
   3.6412035e-03
   4.8894936e-03
   3.5045636e-03
   3.0120044e-03
   3.5692174e-03
   3.8366588e-03
   3.3105477e-03
   4.9394720e-03
   3.6528428e-03
   5.3217776e-03
   3.8712950e-03
   4.4398381e-03
   3.9651485e-03
   3.8152370e-03
   3.2304125e-03
   3.8130908e-03
   3.4642787e-03
   3.1518974e-03
   5.0377484e-03
   2.9862295e-03
   5.4249723e-03
   3.1631623e-03
   4.9451516e-03
   3.0714599e-03
   3.5065549e-03
   3.6373597e-03
   4.5416368e-03
   3.6452915e-03
   3.7899316e-03
   3.3365922e-03
   4.8581035e-03
   3.4274207e-03
   3.1480951e-03
   2.9189552e-03
   3.8823726e-03
   2.8171660e-03
   3.3306816e-03
   3.3645299e-03
   4.1900081e-03
   3.7101115e-03
   3.7851969e-03
   2.9461165e-03
   4.0198959e-03
   2.9610891e-03
   3.6935072e-03
   3.5596040e-03
   3.8825624e-03
   3.6591839e-03
   3.1200274e-03
   3.2632134e-03
   3.9139559e-03
   3.0411621e-03
   3.3963315e-03
   3.6260137e-03
   2.9691508e-03
   4.9909987e-03
   2.8129444e-03
   4.3793929e-03
   3.5353371e-03
   3.5355597e-03
   3.6043126e-03
   5.1278701e-03
   3.8040087e-03
   3.5931491e-03
   3.5683511e-03
   3.7251432e-03
   2.8850239e-03
   3.8366319e-03
   3.1848689e-03
   3.2327716e-03
   3.1516506e-03
   4.3644752e-03
   3.5981621e-03
   2.9684966e-03
   3.6099867e-03
   4.1688659e-03
   2.8854812e-03
   4.0505700e-03
   3.0856015e-03
   4.4373663e-03
   4.2552857e-03
   4.9653231e-03
   3.5148986e-03
   4.1369625e-03
   4.9725091e-03
   3.8907543e-03
   5.7334058e-03
   3.1540857e-03
   3.0291385e-03
   3.4968073e-03
   3.3242951e-03
   3.3221372e-03
   8.3141749e-03
   4.0072272e-03
   5.2723482e-03
   7.1998924e-03
   3.6988367e-03
   3.1894882e-03
   4.1040288e-03
   3.7586169e-03
   5.0784457e-03
   3.7868018e-03
   3.3975647e-03
   7.0043231e-03
   4.0416520e-03
   4.4563590e-03
   6.6562240e-03
   2.7847915e-03
   4.2452462e-03
   3.4972934e-03
   3.5840727e-03
   4.3445886e-03
   3.6410933e-03
   3.4777682e-03
   3.3392926e-03
   2.8737681e-03
   4.8650244e-03
   2.8154793e-03
   3.7345268e-03
   3.4878210e-03
   3.4900473e-03
   2.9543164e-03
   3.5881342e-03
   3.2921202e-03
   3.9952472e-03
   3.5497759e-03
   7.0998449e-03
   4.4399685e-03
   3.4100036e-03
   3.3256664e-03
   4.0154417e-03
   3.9451835e-03
   2.7876568e-03
   3.3542969e-03
   7.5915329e-03
   3.7247216e-03
   3.3243934e-03
   3.2852889e-03
   3.0186342e-03
   4.9890855e-03
   4.5988292e-03
   3.2408761e-03
   5.7589037e-03
   4.1696690e-03
   2.9569806e-03
   3.2341708e-03
   3.8577164e-03
   3.9199261e-03
   3.4497789e-03
   3.1859200e-03
   4.0095395e-03
   3.5803301e-03
   3.2522900e-03
   3.4989561e-03
   3.1042616e-03
   3.2245621e-03
   3.0458546e-03
   2.7489950e-03
   5.7368862e-03
   3.9167186e-03
   3.1802959e-03
   3.8862940e-03
   3.8739972e-03
   3.6188772e-03
   6.1636338e-03
   3.2269127e-03
   4.3199870e-03
   4.1813903e-03
   4.5216135e-03
   3.5692549e-03
   3.3286861e-03
   4.2644534e-03
   3.8537481e-03
   3.2739460e-03
   4.2608684e-03
   2.8710525e-03
   4.6316722e-03
   4.2466616e-03
   5.0461706e-03
   3.6337591e-03
   4.3068878e-03
   3.3918834e-03
   5.1308022e-03
   3.7086656e-03
   5.7615322e-03
   5.6937284e-03
   3.5860758e-03
   3.6812151e-03
   5.8274550e-03
   3.7229694e-03
   3.1202993e-03
   3.6839371e-03
   3.2290369e-03
   3.6551742e-03
   4.0774304e-03
   3.9147659e-03
   4.2653944e-03
   7.1167227e-03
   4.2330218e-03
   3.9699582e-03
   4.1124024e-03
   3.3857385e-03
   3.6646127e-03
   2.8504224e-03
   4.0486997e-03
   3.2327733e-03
   3.3282291e-03
   3.9463899e-03
   4.6795214e-03
   3.8994502e-03
   4.1193345e-03
   4.3306803e-03
   3.6982554e-03
   3.3264794e-03
   4.3662670e-03
   3.4687802e-03
   3.4759023e-03
   3.5299477e-03
   3.9584847e-03
   3.5085979e-03
   4.5387628e-03
   3.6711803e-03
   3.2316075e-03
   3.7997085e-03
   3.1718689e-03
   3.5301650e-03
   2.8499452e-03
   2.9462593e-03
   3.2227792e-03
   3.4639176e-03
   4.4808631e-03
   4.6319189e-03
   5.2766876e-03
   5.1926068e-03
   4.1632930e-03
   3.1091277e-03
   5.8900104e-03
   3.1141546e-03
   3.9386813e-03
   3.2380739e-03
   3.2275281e-03
   6.8415383e-03
   4.4811584e-03
   3.6202457e-03
   3.2410350e-03
   5.1941559e-03
   3.8333615e-03
   2.9548309e-03
   4.8652913e-03
   3.8517942e-03
   2.9522605e-03
   3.4274571e-03
   3.1527700e-03
   4.4389199e-03
   3.5406310e-03
   2.4853856e-03
   3.5425621e-03
   3.2407995e-03
   3.5055316e-03
   3.8162640e-03
   3.2429438e-03
   5.2400523e-03
   2.8919266e-03
   4.2561734e-03
   3.3751582e-03
   3.6576546e-03
   3.1879560e-03
   3.5834214e-03
   3.6685114e-03
   3.6356706e-03
   4.8289773e-03
   3.1995482e-03
   3.1851166e-03
   4.1411954e-03
   4.0671282e-03
   5.6806178e-03
   2.9564947e-03
   3.4624092e-03
   3.3039230e-03
   5.8902651e-03
   3.9595383e-03
   2.7987214e-03
   3.4515005e-03
   4.5351347e-03
   3.2266646e-03
   3.2416942e-03
   4.4399499e-03
   3.6915048e-03
   3.2227171e-03
   3.3244885e-03
   2.6301253e-03
   3.8504682e-03
   3.6333679e-03
   3.3189786e-03
   3.4284294e-03
   3.3954785e-03
   2.8321404e-03
   4.3682622e-03
   3.2201033e-03
   3.2780654e-03
   3.1439699e-03
   3.6917232e-03
   4.6509481e-03
   5.6686374e-03
   3.2478357e-03
   2.6329954e-03
   2.8568458e-03
   2.9299638e-03
   3.6369710e-03
   3.3377683e-03
   3.6935590e-03
   4.9780319e-03
   2.9317956e-03
   4.0699178e-03
   2.9639726e-03
   3.2578844e-03
   4.1409005e-03
   3.0127590e-03
   3.6451506e-03
   3.3110049e-03
   3.4761128e-03
   4.1003208e-03
   4.6344535e-03
   3.0347451e-03
   4.1134046e-03
   2.6560589e-03
   3.7851292e-03
   4.3405213e-03
   4.0746735e-03
   3.1384363e-03
   6.1781741e-03
   4.5121463e-03
   3.0916740e-03
   3.7643372e-03
   5.4188889e-03
   3.1824837e-03
   4.1420253e-03
   3.6018561e-03
   2.6063279e-03
   4.2094156e-03
   3.5686829e-03
   5.1755189e-03
   3.6224318e-03
   3.0874074e-03
   3.5477279e-03
   3.7513820e-03
   3.5414988e-03
   3.1853663e-03
   4.5868573e-03
   3.0835254e-03
   3.8514087e-03
   6.3927451e-03
   3.0891960e-03
   5.3588564e-03
   6.6506578e-03
   4.5237265e-03
   3.6010105e-03
   3.3365272e-03
   3.7123627e-03
   3.6390811e-03
   3.7136193e-03
   3.5888983e-03
   4.9809517e-03
   3.5895883e-03
   3.3546834e-03
   2.8863461e-03
   4.3487912e-03
   4.2211505e-03
   3.0999926e-03
   3.0710043e-03
   3.2777959e-03
   4.0230038e-03
   5.2532377e-03
   3.6331358e-03
   4.4735215e-03
   3.2228418e-03
   3.8062696e-03
   3.9233618e-03
   3.7344432e-03
   5.9808271e-03
   3.7825396e-03
   3.6583170e-03
   2.6753751e-03
   2.7495733e-03
   3.7574749e-03
   4.1570157e-03
   3.4431933e-03
   3.5384813e-03
   3.9359525e-03
   3.1576909e-03
   6.4631307e-03
   3.5730590e-03
   3.3762364e-03
   3.6153894e-03
   3.1531645e-03
   4.3748329e-03
   4.1315987e-03
   3.0069952e-03
   4.1484373e-03
   3.5577178e-03
   3.2994499e-03
   2.7236423e-03
   3.1638394e-03
   3.4035778e-03
   3.8166102e-03
   3.0754903e-03
   3.7019736e-03
   3.3411376e-03
   3.0493117e-03
   2.7463759e-03
   3.4705375e-03
   4.7915286e-03
   7.0837675e-03
   3.8837147e-03
   3.3167819e-03
   5.4931725e-03
   3.0135402e-03
   3.0205531e-03
   3.3993378e-03
   2.6954416e-03
   3.2801520e-03
   3.3042990e-03
   3.8798142e-03
   4.1574206e-03
   3.9686800e-03
   3.5115669e-03
   4.1315786e-03
   3.2877095e-03
   2.8378086e-03
   3.3981407e-03
   3.5553990e-03
   2.9946834e-03
   3.1152366e-03
   4.1817550e-03
   3.4052820e-03
   4.5445487e-03
   4.5425843e-03
   4.8177109e-03
   3.9553339e-03
   3.3792594e-03
   2.9662842e-03
   3.3936002e-03
   3.2810419e-03
   3.9280439e-03
   3.5734263e-03
   3.1030000e-03
   3.4675357e-03
   3.7741716e-03
   3.3022228e-03
   3.1414363e-03
   3.3195476e-03
   4.4029542e-03
   3.1199920e-03
   3.5031816e-03
   7.1912963e-03
   3.9904857e-03
   2.6058011e-03
   3.4673775e-03
   3.2098503e-03
   3.5106854e-03
   3.5384070e-03
   5.2165899e-03
   3.7297710e-03
   2.9164633e-03
   2.7870535e-03
   3.8173573e-03
   3.4341446e-03
   3.9872443e-03
   5.8164793e-03
   2.9864107e-03
   7.6121821e-03
   3.6102835e-03
   2.9959395e-03
   3.4074897e-03
   3.9185082e-03
   3.4771062e-03
   3.5122867e-03
   3.8934806e-03
   4.8354542e-03
   3.8325796e-03
   3.4517724e-03
   3.3370457e-03
   3.6716118e-03
   2.9552939e-03
   3.1605162e-03
   3.1281945e-03
   3.4480965e-03
   3.6946486e-03
   3.3877645e-03
   4.9736396e-03
   3.7723486e-03
   3.3015065e-03
   3.2008011e-03
   4.2307363e-03
   2.9259717e-03
   3.3388440e-03
   3.1276883e-03
   3.7122158e-03
   3.5276715e-03
   7.5800830e-03
   3.5181849e-03
   6.4115215e-03
   4.3666342e-03
   4.0727459e-03
   3.4331350e-03
   2.9052121e-03
   3.9750682e-03
   2.9473411e-03
   3.5186469e-03
   3.8209130e-03
   7.0604765e-03
   3.2459386e-03
   3.2306566e-03
   3.7547233e-03
   4.1253509e-03
   3.3953807e-03
   1.6191779e-02
   3.9380315e-03
   3.5200143e-03
   3.6529911e-03
   4.0576765e-03
   3.4017228e-03
   2.9674876e-03
   3.3890421e-03
   3.9066406e-03
   4.0636848e-03
   3.3071138e-03
   3.4195582e-03
   3.2078506e-03
   3.5989332e-03
   3.8560438e-03
   3.4118470e-03
   4.0927412e-03
   3.5068037e-03
   4.1885765e-03
   3.9995098e-03
   2.9284692e-03
   4.0146590e-03
   3.7335693e-03
   4.9861505e-03
   3.1060825e-03
   3.7911626e-03
   3.3195773e-03
   6.4014284e-03
   3.0531893e-03
   3.7798460e-03
   2.8235701e-03
   3.1974207e-03
   3.0220098e-03
   3.5154286e-03
   3.4735118e-03
   4.0119115e-03
   4.1288414e-03
   3.1323831e-03
   4.9344193e-03
   4.8688711e-03
   3.1895023e-03
   4.5048392e-03
   3.5944081e-03
   3.7688956e-03
   3.5673675e-03
   3.4106169e-03
   4.5188824e-03
   3.3223950e-03
   6.8031526e-03
   3.7141742e-03
   9.6860259e-03
   3.0266021e-03
   2.9314231e-03
   3.3975195e-03
   5.6308863e-03
   3.4245183e-03
   5.2838421e-03
   3.9327579e-03
   6.6007296e-03
   3.1921847e-03
   3.2483258e-03
   4.8404950e-03
   4.0715212e-03
   4.3143288e-03
   3.7368719e-03
   3.4086847e-03
   4.9242918e-03
   6.8889966e-03
   3.5850040e-03
   3.8525251e-03
   3.9983405e-03
   3.7607040e-03
   2.6939309e-03
   3.6840898e-03
   5.1188027e-03
   3.2140920e-03
   3.1645644e-03
   3.7582844e-03
   3.5760847e-03
   4.4345020e-03
   3.3603248e-03
   4.5226313e-03
   4.4193680e-03
   3.5848542e-03
   2.6437990e-03
   3.2935767e-03
   2.5045655e-03
   3.5739671e-03
   2.7058406e-03
   3.2296163e-03
   3.2382944e-03
   3.7227705e-03
   4.6045578e-03
   3.8246214e-03
   3.3118495e-03
   4.4148159e-03
   2.9857448e-03
   5.1274231e-03
   4.4665104e-03
   4.1632808e-03
   3.3462815e-03
   3.7719596e-03
   4.0777788e-03
   3.8602387e-03
   2.9881206e-03
   3.1653204e-03
   3.7245437e-03
   4.1246624e-03
   3.3103682e-03
   3.9368807e-03
   7.0058721e-03
   3.3692571e-03
   3.2495415e-03
   6.2421684e-03
   3.9542428e-03
   3.7823435e-03
   3.0403547e-03
   3.3615956e-03
   3.7746343e-03
   3.7949083e-03
   6.4346202e-03
   3.6105038e-03
   3.6616328e-03
   2.6431801e-03
   3.8838148e-03
   2.9007858e-03
   5.0996830e-03
   3.7429568e-03
   3.8373008e-03
   4.8123012e-03
   3.0939443e-03
   3.9445965e-03
   3.2298574e-03
   4.9084194e-03
   5.6081772e-03
   3.7195338e-03
   3.7791682e-03
   5.1999249e-03
   5.8839369e-03
   3.4038852e-03
   4.0752131e-03
   3.5463992e-03
   4.1723350e-03
   3.6093258e-03
   4.3104749e-03
   3.5636806e-03
   3.7417666e-03
   3.1337115e-03
   4.0585943e-03
   3.3647647e-03
   4.9012125e-03
   6.2741792e-03
   3.5742343e-03
   3.6231249e-03
   3.8646644e-03
   4.1045815e-03
   4.1342776e-03
   3.0478369e-03
   3.4195615e-03
   3.1520762e-03
   3.1926826e-03
   5.3882440e-03
   3.4246066e-03
   5.0393082e-03
   4.3466904e-03
   4.0496038e-03
   4.6428310e-03
   3.3947585e-03
   3.6660816e-03
   3.8845086e-03
   3.4947565e-03
   3.2263854e-03
   3.8944021e-03
   3.2827858e-03
   1.3788864e-02
   3.2851594e-03
   2.6217757e-03
   2.9021483e-03
   2.8962357e-03
   4.6243134e-03
   3.2375905e-03
   4.2699126e-03
   3.2776784e-03
   3.5319590e-03
   5.0164435e-03
   3.4175463e-03
   3.0940491e-03
   3.5625440e-03
   3.3376270e-03
   5.9163053e-03
   3.6297508e-03
   1.7347776e-02
   3.4390860e-03
   3.9179740e-03
   3.3188160e-03
   4.1497740e-03
   2.9531272e-03
   3.6695354e-03
   6.6786292e-03
   4.8635578e-03
   4.3104119e-03
   2.9717825e-03
   3.7935985e-03
   4.0713868e-03
   3.9316397e-03
   3.6464878e-03
   4.2303353e-03
   4.3175033e-03
   3.6348399e-03
   3.2906408e-03
   3.1956707e-03
   3.6938318e-03
   3.6698435e-03
   4.5397907e-03
   3.3287186e-03
   3.3541554e-03
   3.5396673e-03
   4.3969368e-03
   3.2952696e-03
   6.8684775e-03
   7.3044523e-03
   2.8842275e-03
   3.0735264e-03
   3.4765029e-03
   3.8255203e-03
   3.6838616e-03
   3.7689790e-03
   4.6461823e-03
   3.2006524e-03
   2.6860342e-03
   3.6606623e-03
   4.6055501e-03
   4.6600745e-03
   3.2024617e-03
   5.0849478e-03
   3.6146166e-03
   4.4792970e-03
   4.2335908e-03
   4.0143894e-03
   4.3097285e-03
   4.1473308e-03
   3.8171729e-03
   2.9980958e-03
   3.2164037e-03
   3.3521243e-03
   4.6787693e-03
   3.2284385e-03
   4.3235727e-03
   3.4981813e-03
   3.1676184e-03
   3.3911934e-03
   3.0980278e-03
   3.8365587e-03
   3.9783939e-03
   3.9754639e-03
   6.8108701e-03
   4.2220297e-03
   3.7427929e-03
   3.5643677e-03
   4.0441179e-03
   3.4896379e-03
   3.5637495e-03
   3.9563150e-03
   3.6368117e-03
   5.7664922e-03
   3.1816520e-03
   3.5954593e-03
   3.9752764e-03
   3.5872386e-03
   3.2569779e-03
   3.9781978e-03
   5.0095035e-03
   4.0547713e-03
   3.4214098e-03
   4.8581041e-03
   3.9270818e-03
   3.6153011e-03
   4.1098430e-03
   3.3953869e-03
   3.5234399e-03
   3.9316039e-03
   3.4390803e-03
   7.4409989e-03
   3.6809993e-03
   3.4304545e-03
   3.1864383e-03
   4.3135360e-03
   7.2277630e-03
   4.3168413e-03
   2.9803955e-03
   2.9645065e-03
   3.5861502e-03
   3.2012470e-02
   3.3769318e-03
   3.5121134e-03
   3.8441879e-03
   3.2036798e-03
   5.5727064e-03
   3.2011628e-03
   3.9417176e-03
   4.4009205e-03
   3.7872039e-03
   4.2117583e-03
   3.4188402e-03
   3.4751512e-03
   4.6902342e-03
   4.6463086e-03
   3.2361243e-03
   3.1442590e-03
   4.1414681e-03
   3.4483280e-03
   4.1142755e-03
   3.4511825e-03
   4.5142140e-03
   3.2622560e-03
   3.8145665e-03
   3.3948389e-03
   4.3029985e-03
   3.5100900e-03
   3.4687173e-03
   2.9184798e-03
   3.4874296e-03
   3.9086131e-03
   6.3225846e-03
   4.0099085e-03
   3.7217922e-03
   3.7577991e-03
   3.4306316e-03
   4.0360626e-03
   4.8132722e-03
   3.3959467e-03
   4.1929583e-03
   4.5631056e-03
   6.4170893e-03
   4.5703312e-03
   3.0822352e-03
   3.0688518e-03
   3.1960178e-03
   3.4602922e-03
   3.3532710e-03
   4.5379211e-03
   8.4073742e-03
   5.4940290e-03
   3.8840202e-03
   4.9253960e-03
   3.3133220e-03
   3.5496827e-03
   3.9570631e-03
   3.6926518e-03
   4.0367957e-03
   6.2558227e-03
   3.5590085e-03
   3.2807733e-03
   3.2732171e-03
   3.1159996e-03
   3.2833222e-03
   3.8822407e-03
   1.3240037e-02
   4.1891705e-03
   3.6952994e-03
   3.5353172e-03
   3.2491552e-03
   4.4316292e-03
   3.5036223e-03
   4.4852532e-03
   2.9862426e-03
   3.7280508e-03
   2.8707236e-03
   3.1849316e-03
   2.6121713e-03
   4.1869112e-03
   4.2467419e-03
   3.6119996e-03
   3.2626525e-03
   3.4081590e-03
   4.4338553e-03
   3.0406104e-03
   3.8280804e-03
   3.1195712e-03
   3.2238360e-03
   3.1367085e-03
   2.8920095e-03
   3.0421806e-03
   4.9944101e-03
   4.0688539e-03
   4.1361775e-03
   2.8888171e-03
   3.1923244e-03
   3.6302841e-03
   3.0069014e-03
   3.4781294e-03
   4.2278480e-03
   4.1628616e-03
   2.9885934e-03
   3.2427529e-03
   3.0928090e-03
   4.0726574e-03
   4.0017634e-03
   4.0092113e-03
   3.6165500e-03
   3.5773116e-03
   3.2444304e-03
   3.6424711e-03
   3.5247259e-03
   2.9677003e-03
   2.9780977e-03
   3.5979249e-03
   4.2710414e-03
   3.2754458e-03
   3.6440553e-03
   3.7742719e-03
   2.9916701e-03
   2.8692091e-03
   3.6162379e-03
   3.2119757e-03
   4.3523460e-03
   4.1807865e-03
   4.1554031e-03
   4.2384458e-03
   3.9430957e-03
   2.8560916e-03
   3.3415150e-03
   3.4382400e-03
   2.9630619e-03
   2.8654117e-03
   4.0428123e-03
   4.0100841e-03
   3.7574326e-03
   3.5561936e-03
   2.9988122e-03
   4.9995711e-03
   3.0981690e-03
   3.8459323e-03
   3.4102688e-03
   3.8863161e-03
   3.7038364e-03
   3.7735099e-03
   3.1450812e-03
   3.8467175e-03
   3.0319814e-03
   3.2910093e-03
   3.5062751e-03
   3.3222274e-03
   4.4461914e-03
   3.1384700e-03
   4.2279854e-03
   6.2977143e-03
   3.1259731e-03
   4.3079849e-03
   3.3489194e-03
   3.4628987e-03
   3.0834202e-03
   2.5428637e-03
   3.0878587e-03
   2.8008899e-03
   3.4650991e-03
   3.0161313e-03
   4.5931630e-03
   3.7820176e-03
   3.9461413e-03
   3.7444982e-03
   4.7214390e-03
   3.5442969e-03
   3.9583345e-03
   3.8956747e-03
   4.7182646e-03
   4.5149421e-03
   4.1268436e-03
   4.7111896e-03
   3.2822412e-03
   3.5978378e-03
   3.5474985e-03
   4.3642322e-03
   3.3231631e-03
   5.2025954e-03
   3.5176670e-03
   3.1996000e-03
   3.5123799e-03
   4.0561208e-03
   2.5691473e-03
   5.2314541e-03
   3.7481066e-03
   3.4630914e-03
   3.3397737e-03
   4.0059286e-03
   3.6290935e-03
   3.7685728e-03
   3.0007917e-03
   3.0591848e-03
   2.7793429e-03
   3.4095295e-03
   3.2560021e-03
   4.0885910e-03
   4.8839024e-03
   4.1815025e-03
   3.3418144e-03
   5.7624545e-03
   3.1260408e-03
   3.7018153e-03
   3.5325472e-03
   4.5084094e-03
   3.5943486e-03
   3.9919215e-03
   2.7846765e-03
   3.1373043e-03
   3.6477691e-03
   3.3670933e-03
   4.3727041e-03
   2.8369920e-03
   4.3312531e-03
   5.0660957e-03
   3.8241304e-03
   4.4770000e-03
   4.3457747e-03
   4.2050914e-03
   3.8518129e-03
   3.5510617e-03
   4.6112043e-03
   3.1432760e-03
   3.3171366e-03
   4.2739018e-03
   4.3012740e-03
   3.8244258e-03
   3.6244579e-03
   3.3788563e-03
   3.3282291e-03
   3.8380268e-03
   2.7645654e-03
   3.8001488e-03
   2.8494996e-03
   6.0198104e-03
   3.2420311e-03
   3.4087241e-03
   5.1397905e-03
   5.6157561e-03
   4.5869526e-03
   3.4675130e-03
   3.5318816e-03
   4.9269972e-03
   3.9427900e-03
   3.0500388e-03
   3.3587036e-03
   3.1289378e-03
   3.7906477e-03
   4.4856549e-03
   3.7932376e-03
   2.8123941e-03
   4.0133680e-03
   3.8468867e-03
   1.2606609e-02
   3.3311529e-02
   3.0976608e-03
   2.7979618e-03
   3.1148408e-03
   4.2135115e-03
   3.3477308e-03
   3.9080775e-03
   4.0016742e-03
   4.2004218e-03
   4.1248201e-03
   2.9622849e-03
   4.1774883e-03
   4.1793940e-03
   4.0347303e-03
   3.5398187e-03
   3.5674087e-03
   3.9736390e-03
   3.3788001e-03
   5.0330977e-03
   2.9521501e-03
   3.3859306e-03
   4.0626302e-03
   4.9607701e-03
   3.0054098e-03
   3.1488323e-03
   3.4461325e-03
   4.2212932e-03
   2.9919159e-03
   2.8657337e-03
   3.5571630e-03
   3.3539791e-03
   5.2336523e-03
   4.6511550e-03
   3.3408413e-03
   5.4787851e-03
   3.4486115e-03
   4.0323075e-03
   3.5124791e-03
   3.4563867e-03
   2.7734439e-03
   4.3988820e-03
   3.3329892e-03
   5.4805958e-03
   3.1391756e-03
   3.2963146e-03
   3.8853782e-03
   3.2436863e-03
   4.1952974e-03
   4.7012532e-03
   3.3081324e-03
   3.2253731e-03
   2.8882123e-03
   3.9936440e-03
   3.2507805e-03
   2.8675356e-03
   3.3094836e-03
   4.0460246e-03
   3.0222310e-03
   2.8385742e-03
   2.9187829e-03
   4.1181612e-03
   4.6955903e-03
   4.0553834e-03
   3.2958391e-03
   4.6891154e-03
   3.7052180e-03
   5.1320111e-03
   3.3226321e-03
   4.0619441e-03
   3.3966733e-03
   3.1373294e-03
   3.1673705e-03
   3.4537563e-03
   3.5442984e-03
   3.7935561e-03
   3.9671820e-03
   4.0849564e-03
   4.0448520e-03
   3.6528957e-03
   5.3262355e-03
   3.7215552e-03
   3.3866128e-03
   3.1285871e-03
   4.4007666e-03
   3.0498723e-03
   3.8937344e-03
   2.9217680e-03
   3.7053062e-03
   3.1306885e-03
   4.2029223e-03
   3.4212454e-03
   4.3213550e-03
   3.2978838e-03
   2.8584035e-03
   3.6240287e-03
   2.7362883e-03
   3.3752152e-03
   3.2747184e-03
   3.9669223e-03
   3.9320186e-03
   3.2776999e-03
   3.1234546e-03
   4.1725021e-03
   2.9911040e-03
   6.9543643e-03
   2.7090790e-03
   5.3043957e-03
   3.5798382e-03
   4.1104923e-03
   4.2261251e-03
   2.9102050e-03
   4.6880056e-03
   5.8645612e-03
   3.4223642e-03
   3.1716788e-03
   4.7282764e-03
   4.0498393e-03
   4.8909645e-03
   3.6185061e-03
   3.8865695e-03
   2.8975526e-03
   3.0136671e-03
   5.1041277e-03
   3.4999848e-03
   3.4551467e-03
   3.4917744e-03
   3.2395521e-03
   3.7686806e-03
   2.9810027e-03
   1.1210361e-02
   5.4692919e-03
   3.8607190e-03
   3.7849019e-03
   3.3589304e-03
   3.0371175e-03
   3.2675941e-03
   5.1814409e-03
   3.7612374e-03
   3.0124946e-03
   2.9973348e-03
   3.9299257e-03
   2.5888389e-03
   4.6601316e-03
   3.5640377e-03
   4.8021295e-03
   3.8890868e-03
   2.9118517e-03
   3.5065857e-03
   3.0937546e-03
   4.5607245e-03
   3.0663504e-03
   4.1445877e-03
   2.9401887e-03
   5.1394357e-03
   3.4222072e-03
   3.5662537e-03
   4.2481084e-03
   7.5816024e-03
   3.9476966e-03
   2.9948190e-03
   5.8122871e-03
   3.3477340e-03
   3.6445043e-03
   2.6062700e-03
   3.2772509e-03
   3.7301223e-03
   3.2841436e-03
   4.3889417e-03
   2.9787722e-03
   2.9885353e-03
   5.0076017e-03
   3.7552589e-03
   3.9051234e-03
   3.3856764e-03
   3.6905003e-03
   4.7019733e-03
   3.7966172e-03
   4.1630173e-03
   3.0761956e-03
   5.3648601e-03
   3.7040626e-03
   3.8677012e-03
   3.3493268e-03
   4.7020635e-03
   3.5149508e-03
   3.1882314e-03
   3.0902638e-03
   4.3327568e-03
   2.9397158e-03
   3.1487820e-03
   3.3344314e-03
   4.6151959e-03
   4.4512823e-03
   6.7264862e-03
   3.7025259e-03
   3.2943715e-03
   3.5469342e-03
   3.0560618e-03
   3.1660935e-03
   2.9117984e-03
   5.1229693e-03
   2.9378291e-03
   4.3690019e-03
   2.7167797e-03
   3.5510251e-03
   2.9678950e-03
   3.4638529e-03
   3.8219630e-03
   2.7496154e-03
   3.4498954e-03
   4.7759470e-03
   3.0399460e-03
   3.3340773e-03
   4.0492758e-03
   3.8084586e-03
   4.0891329e-03
   3.4423624e-03
   8.7705977e-03
   3.5121799e-03
   3.0830835e-03
   2.9010646e-03
   4.0958845e-03
   6.2213807e-03
   3.4359130e-03
   3.4046128e-03
   2.8804829e-03
   3.7181588e-03
   3.5497138e-03
   3.6753563e-03
   4.3668861e-03
   6.1890986e-03
   3.2293356e-03
   3.1013656e-03
   3.5495060e-03
   3.3403463e-03
   4.1097215e-03
   4.4333428e-03
   4.8049901e-03
   2.8895284e-03
   3.3667236e-03
   2.9036592e-03
   3.1777289e-03
   3.3699381e-03
   3.4971487e-03
   6.0071429e-03
   2.9821054e-03
   4.5719049e-03
   3.3371004e-03
   3.6225520e-03
   4.6194645e-03
   4.8861510e-03
   2.8996534e-03
   4.7507195e-03
   2.7705019e-03
   3.7550790e-03
   3.3890598e-03
   3.7925258e-03
   3.0731333e-03
   2.5957568e-03
   3.4006707e-03
   4.1677389e-03
   2.9478821e-03
   3.2731786e-03
   3.3103172e-03
   2.6070415e-03
   3.9806834e-03
   3.6637760e-03
   5.8659247e-03
   3.2590934e-03
   4.2440404e-03
   3.3800424e-03
   3.8916311e-03
   3.9552535e-03
   5.0966489e-03
   3.3571643e-03
   4.1640967e-03
   5.1588435e-03
   3.4489086e-03
   3.7345180e-03
   5.2161785e-03
   7.7486060e-03
   3.4376791e-03
   3.6398729e-03
   3.6980938e-03
   3.7715420e-03
   3.2322574e-03
   3.7110103e-03
   3.3138544e-03
   3.0606489e-03
   3.4500679e-03
   3.0790217e-03
   4.8057634e-03
   3.0020402e-03
   3.9267237e-03
   4.1562827e-03
   3.2731569e-03
   3.5413605e-03
   4.7905746e-03
   3.0104303e-03
   3.3919556e-03
   5.8491612e-03
   3.3002530e-03
   3.1905466e-03
   3.2850677e-03
   3.5681817e-03
   2.9745911e-03
   3.5997532e-03
   4.0044621e-03
   3.5825043e-03
   3.3164916e-03
   6.5093849e-03
   2.9627195e-03
   4.1097487e-03
   4.1056713e-03
   3.6090773e-03
   4.7048727e-03
   3.4986957e-03
   5.3573558e-03
   4.3790428e-03
   2.5339011e-03
   3.8353375e-03
   3.6122053e-03
   4.6261857e-03
   4.6703877e-03
   3.9453876e-03
   3.8508561e-03
   4.4216114e-03
   3.7581619e-03
   6.1360045e-03
   3.8506296e-03
   3.5697120e-03
   5.7623064e-03
   8.4785654e-03
   4.0352474e-03
   7.8322991e-03
   3.0617844e-03
   3.3914610e-03
   3.5108143e-03
   3.6900760e-03
   2.8810987e-03
   5.1242471e-03
   3.7145608e-03
   3.2724740e-03
   5.0410113e-03
   4.8739690e-03
   6.8459499e-03
   4.2882273e-03
   3.4998635e-03
   3.2534873e-03
   3.1155298e-03
   3.5426075e-03
   3.9642224e-03
   3.0753096e-03
   3.1460161e-03
   5.3780212e-03
   3.1573156e-03
   4.0964384e-03
   3.3856308e-03
   3.2235229e-03
   3.1595058e-03
   4.0465009e-03
   2.7493623e-03
   4.1668822e-03
   3.2568632e-03
   3.3889997e-03
   2.6349427e-03
   2.8564820e-03
   2.9880157e-03
   3.5417791e-03
   3.6558177e-03
   4.2335401e-03
   3.6869803e-03
   3.7406189e-03
   3.0635888e-03
   2.9374300e-03
   4.4500890e-03
   5.1859182e-03
   4.1930658e-03
   1.0510994e-02
   4.1707884e-03
   3.1560294e-03
   3.8449257e-03
   5.1928230e-03
   3.4520883e-03
   3.3034809e-03
   5.2865800e-03
   4.3064271e-03
   4.5218164e-03
   3.8177387e-03
   4.7196623e-03
   3.0074364e-03
   4.2049550e-03
   2.9609075e-03
   3.1273627e-03
   3.0742108e-03
   3.3487228e-03
   4.0578561e-03
   3.9766841e-03
   4.8278722e-03
   1.0621802e-02
   5.1257610e-03
   3.5256405e-03
   3.3476338e-03
   2.6751577e-03
   5.4214391e-03
   3.0063827e-03
   4.1901157e-03
   3.4369170e-03
   3.0469369e-03
   3.4077323e-03
   4.7056968e-03
   3.2360609e-03
   3.3105140e-03
   2.9825659e-03
   3.3860581e-03
   3.7374818e-03
   4.6178303e-03
   3.2594498e-03
   4.3982504e-03
   6.1156800e-03
   3.3129648e-03
   3.1728619e-03
   4.4027250e-03
   4.0802857e-03
   3.9949482e-03
   3.3482341e-03
   3.9735039e-03
   5.1570021e-03
   4.1549392e-03
   3.0916803e-03
   4.3905867e-03
   5.8039199e-03
   3.2905582e-03
   3.2637939e-03
   3.2912825e-03
   3.2489942e-03
   2.7972621e-03
   3.7335012e-03
   2.7301392e-03
   5.5404856e-03
   3.2572089e-03
   3.0552617e-03
   4.3803493e-03
   3.6118446e-03
   3.3861345e-03
   3.5678191e-03
   7.3688642e-03
   4.6672453e-03
   2.9511363e-03
   3.3677305e-03
   3.2393057e-03
   2.8803440e-03
   3.1944129e-03
   3.8539722e-03
   3.0545865e-03
   4.3866743e-03
   3.2773920e-03
   3.1726944e-03
   4.0217812e-03
   4.9866055e-03
   3.6495571e-03
   3.1100611e-03
   3.3112607e-03
   8.6504645e-03
   3.4612668e-03
   3.9596265e-03
   3.0037380e-03
   4.4698759e-03
   3.8318421e-03
   4.0672407e-03
   4.4737094e-03
   4.2473131e-03
   2.9008585e-03
   4.2969926e-03
   4.2919940e-03
   3.8362701e-03
   3.5612817e-03
   4.4521532e-03
   2.7854484e-03
   3.3954599e-03
   2.7931473e-03
   4.0761026e-03
   3.4115832e-03
   3.2225463e-03
   3.4252697e-03
   3.9473626e-03
   3.2259229e-03
   4.5424975e-03
   3.9774425e-03
   3.4409956e-03
   3.7954890e-03
   3.9511845e-03
   2.9849902e-03
   4.7910626e-03
   3.1399334e-03
   3.5850087e-03
   3.7622391e-03
   2.6140258e-03
   3.7077666e-03
   3.7568768e-03
   4.0127902e-03
   4.9111847e-03
   3.3554985e-03
   4.1388733e-03
   4.0298236e-03
   2.8566568e-03
   2.7556010e-03
   3.6418736e-03
   8.4570776e-03
   5.7621198e-03
   3.2330950e-03
   6.8728630e-03
   2.7446864e-03
   3.0456984e-03
   2.9304237e-03
   3.3187923e-02
   3.5068710e-03
   3.1227887e-03
   7.8225341e-03
   4.3511957e-03
   3.8261146e-03
   4.6531407e-03
   7.9175068e-03
   2.8394940e-03
   4.4558203e-03
   3.5308595e-03
   3.2815601e-03
   5.9796644e-03
   3.5397475e-03
   3.3368122e-03
   3.7358293e-03
   3.2273103e-03
   3.7712019e-03
   5.1919338e-03
   4.0072950e-03
   2.9540383e-03
   3.2463394e-03
   3.6716668e-03
   5.2739966e-03
   3.2036755e-03
   3.8021332e-03
   3.8911029e-03
   3.6158377e-03
   3.2022332e-03
   3.1696281e-03
   3.4768401e-03
   4.7186694e-03
   4.3225587e-03
   3.5669458e-03
   7.9186590e-03
   3.9964251e-03
   4.1158621e-03
   4.0637745e-03
   3.6072498e-03
   3.3382187e-03
   3.4882654e-03
   3.2006146e-03
   2.8548346e-03
   3.4819084e-03
   3.4555865e-03
   3.0492645e-03
   3.8087209e-03
   4.3941430e-03
   3.9583877e-03
   5.3896767e-03
   3.4802428e-03
   3.8337479e-03
   3.6089408e-03
   2.9756681e-03
   2.9373984e-03
   4.0596015e-03
   3.0451808e-03
   3.3759339e-03
   4.6635074e-03
   3.2412649e-03
   3.1705436e-03
   8.9936595e-03
   2.9518368e-03
   5.9703337e-03
   3.6511522e-03
   4.2896055e-03
   4.2223366e-03
   5.1378016e-03
   3.3956232e-03
   3.7023565e-03
   3.4933753e-03
   2.6315224e-03
   2.8488650e-03
   2.8603054e-03
   3.2250193e-03
   3.2778396e-03
   3.0121498e-03
   7.8708461e-03
   3.2569062e-03
   3.3143072e-03
   3.5532997e-03
   4.4868989e-03
   3.6490124e-03
   3.8381195e-03
   3.5834902e-03
   3.6240973e-03
   3.1038504e-03
   4.0571040e-03
   3.0261622e-03
   3.4544023e-03
   3.4546851e-03
   2.8760510e-03
   3.7347865e-03
   2.8216703e-03
   5.2808372e-03
   5.3889984e-03
   3.2988937e-03
   3.4874175e-03
   4.1184160e-03
   3.1598416e-03
   4.8517936e-03
   3.2778940e-03
   2.9462537e-03
   3.5651935e-03
   5.2268190e-03
   3.0856744e-03
   3.1400791e-03
   3.8936963e-03
   4.0093087e-03
   3.8864479e-03
   3.1950574e-03
   4.0824157e-03
   3.6719629e-03
   2.6935173e-03
   4.4733239e-03
   3.0137025e-03
   2.9687508e-03
   6.6425163e-03
   3.7595086e-03
   3.2453103e-03
   3.6943251e-03
   2.9178448e-03
   3.4824203e-03
   3.0235354e-03
   2.8546872e-03
   3.4270989e-03
   3.0183725e-03
   3.2532299e-03
   3.4041086e-03
   4.4486925e-03
   3.3218272e-03
   3.3675054e-03
   3.7950715e-03
   3.2607675e-03
   4.4570407e-03
   3.6968896e-03
   3.7774185e-03
   3.1969848e-03
   3.3614074e-03
   3.2217544e-03
   3.8202763e-03
   3.3545701e-03
   3.7968600e-03
   3.4004886e-03
   4.0533022e-03
   8.5049186e-03
   9.3716043e-03
   3.2371494e-03
   3.1067993e-03
   4.7244609e-03
   2.7072264e-03
   3.9335029e-03
   5.0508330e-03
   3.8694826e-03
   3.3610921e-03
   3.3640192e-03
   3.2354985e-03
   3.5772407e-03
   3.6757104e-03
   3.2872671e-03
   3.1886005e-03
   2.8169252e-03
   3.9192301e-03
   3.8420752e-03
   2.9963736e-03
   5.1160746e-03
   2.9823838e-03
   4.9221591e-03
   4.9656404e-03
   4.8661322e-03
   3.3614038e-03
   4.1928935e-03
   3.9243000e-03
   2.9867706e-03
   3.8092238e-03
   3.5691383e-03
   3.3934985e-03
   3.7683432e-03
   3.8507397e-03
   3.5289948e-03
   3.5460705e-03
   3.3391228e-03
   3.0608431e-03
   2.8646939e-03
   5.2310427e-03
   2.5745441e-03
   3.2259679e-03
   3.7513103e-03
   3.0715469e-03
   3.3763109e-03
   3.4527327e-03
   3.5439545e-03
   3.3158665e-03
   4.4186488e-03
   2.4495064e-03
   4.0303721e-03
   3.1841896e-03
   3.2580014e-03
   3.3952885e-03
   4.3673773e-03
   3.3761811e-03
   3.0066360e-03
   3.4944180e-03
   7.7187397e-03
   3.1471957e-03
   3.8907529e-03
   5.3342432e-03
   4.1026082e-03
   4.2724886e-03
   4.6590518e-03
   4.5233628e-03
   3.2835363e-03
   2.8659129e-03
   3.3455515e-03
   3.3856618e-03
   4.4013478e-03
   3.3901057e-03
   3.2031763e-03
   3.2557287e-03
   3.0824101e-03
   3.4236722e-03
   2.6521171e-03
   1.1594328e-02
   6.1892209e-03
   3.3809320e-03
   3.6228599e-03
   2.6216319e-03
   3.0886799e-03
   3.5298774e-03
   3.7868785e-03
   3.7696222e-03
   3.8766046e-03
   2.6137793e-03
   2.7997666e-03
   4.2436608e-03
   3.2183334e-03
   3.8149531e-03
   2.9763252e-03
   3.1599803e-03
   3.7988521e-03
   4.2027701e-03
   2.7719510e-03
   3.8658688e-03
   2.6113500e-03
   2.6879703e-03
   3.1601990e-03
   3.3237410e-03
   3.2420945e-03
   3.3207051e-03
   2.9142277e-03
   3.4335115e-03
   2.9964321e-03
   5.0387374e-03
   2.9102793e-03
   4.7043618e-03
   2.8016870e-03
   3.3681232e-03
   2.8071676e-03
   3.8737196e-03
   2.6153494e-03
   2.7926703e-03
   3.6182731e-03
   4.3167972e-03
   3.5042161e-03
   3.3170866e-03
   3.0010046e-03
   3.1536793e-03
   4.6725161e-03
   4.4522073e-03
   2.9872468e-03
   3.9943592e-03
   3.8487734e-03
   3.5358550e-03
   3.3963401e-03
   4.0930459e-03
   2.8943496e-03
   3.6840345e-03
   4.0504482e-03
   3.2255895e-03
   4.3748912e-03
   2.7646931e-03
   2.7267979e-03
   3.5042355e-03
   5.7396586e-03
   3.3409173e-03
   3.0627048e-03
   4.3440862e-03
   4.1231288e-03
   3.4570511e-03
   3.6611248e-03
   4.4962950e-03
   2.8224447e-03
   3.3664946e-03
   4.7289419e-03
   3.7678068e-03
   3.7671348e-02
   3.6603804e-03
   3.6657673e-03
   4.3403434e-03
   3.5448920e-03
   3.7787135e-03
   3.3740415e-03
   3.3633786e-03
   3.3359377e-03
   3.5559359e-03
   5.3141616e-03
   3.4470711e-03
   3.0992951e-03
   3.6324477e-03
   3.3797116e-03
   3.6047595e-03
   3.6006097e-03
   3.5634135e-03
   3.4829681e-03
   3.3679321e-03
   4.5110439e-03
   3.3026386e-03
   4.2450267e-03
   5.3529950e-03
   5.3345918e-03
   4.4008797e-03
   4.7431277e-03
   3.2451722e-03
   2.8552190e-03
   2.9610704e-03
   3.2060677e-03
   3.4431347e-03
   2.9375645e-03
   5.2725107e-03
   4.9437519e-03
   3.9271366e-03
   5.5029894e-03
   3.9443188e-03
   3.3658915e-03
   3.1233975e-03
   2.7132887e-03
   4.6079707e-03
   3.1451081e-03
   4.5880612e-03
   4.5208948e-03
   4.6483008e-03
   4.4594490e-03
   3.4607840e-03
   2.6736072e-03
   3.0065730e-03
   3.6191367e-03
   4.7401375e-03
   3.7890307e-03
   3.6386055e-03
   2.4838556e-03
   5.4246569e-03
   3.3039373e-03
   7.4826552e-03
   3.4425696e-03
   3.5265078e-03
   3.5486290e-03
   2.9472468e-03
   4.9179566e-03
   3.0845544e-03
   4.4034375e-03
   3.0654288e-03
   5.6650992e-03
   4.1210886e-03
   4.0014857e-03
   3.7096051e-03
   3.4636391e-03
   4.1887080e-03
   3.9470890e-03
   3.6860975e-03
   3.5060885e-03
   9.1262023e-03
   3.5650678e-03
   4.5878894e-03
   4.0050713e-03
   3.9320847e-03
   3.1560606e-03
   5.7164272e-03
   3.1118347e-03
   2.7911317e-03
   4.5777658e-03
   2.9687987e-03
   3.0150767e-03
   3.4739018e-03
   2.8333393e-03
   4.1861276e-03
   3.8066357e-03
   3.4112537e-03
   3.2985417e-03
   2.7482460e-03
   3.2710688e-03
   4.4003640e-03
   3.6304876e-03
   3.6379219e-03
   3.5076073e-03
   3.8097218e-03
   3.5654658e-03
   4.8920567e-03
   3.4976128e-03
   3.1046198e-03
   3.2333432e-03
   3.6613302e-03
   4.3166142e-03
   4.2340370e-03
   3.4071231e-03
   3.1127454e-03
   4.6189047e-03
   2.6109893e-03
   3.7865360e-03
   3.0791807e-03
   3.9019216e-03
   4.0131683e-03
   3.7618026e-03
   3.4314261e-03
   4.0304633e-03
   2.8814696e-03
   3.8416451e-03
   3.2562549e-03
   4.9286680e-03
   2.8317305e-03
   3.0203332e-03
   3.1919504e-03
   4.3964182e-03
   3.0229490e-03
   3.6734160e-03
   2.9138923e-03
   5.0108587e-03
   2.7258245e-03
   2.9913607e-03
   4.0332693e-03
   4.7079421e-03
   4.3808941e-03
   2.9587958e-03
   4.0522813e-03
   4.0027955e-03
   3.5047083e-03
   3.3119370e-03
   3.2502754e-03
   2.9243546e-03
   5.0369069e-03
   3.8223468e-03
   3.8088041e-03
   3.8723030e-03
   4.1923851e-03
   3.8351514e-03
   3.9272292e-03
   8.3927261e-03
   3.3952699e-03
   3.8035333e-03
   3.3998898e-03
   6.7948813e-03
   3.2618449e-02
   3.5983120e-03
   3.3557445e-03
   3.2713031e-03
   4.1328605e-03
   3.5046052e-03
   6.1632973e-03
   3.8982493e-03
   4.5186873e-03
   3.9787678e-03
   2.9749482e-03
   4.4771145e-03
   4.0898553e-03
   3.5277591e-03
   4.0155678e-03
   4.2016058e-03
   9.3766521e-03
   4.1383118e-03
   2.9276587e-03
   2.8769901e-03
   3.7471250e-03
   3.8974535e-03
   4.0008470e-03
   3.8064401e-03
   3.2396340e-03
   5.7576474e-03
   3.2568164e-03
   4.5786447e-03
   3.8213837e-03
   5.4033131e-03
   2.8822524e-03
   2.8984082e-03
   2.8434133e-03
   4.4162074e-03
   3.6232188e-03
   4.5225214e-03
   1.3443523e-02
   3.5216586e-03
   3.4633441e-03
   3.2263986e-03
   3.8134938e-03
   3.3719372e-03
   5.5993602e-03
   3.8172896e-03
   4.1123692e-03
   3.0135190e-03
   4.0673336e-03
   2.6931270e-03
   3.5003349e-03
   2.6613259e-03
   3.9172119e-03
   3.1905256e-03
   3.5271860e-03
   4.8951142e-03
   3.0078697e-03
   3.2162668e-03
   3.6840954e-03
   4.0907918e-03
   3.2652101e-03
   3.7690258e-03
   3.5509886e-03
   3.6831470e-03
   3.9157443e-03
   3.5155955e-03
   4.3981685e-03
   4.3094639e-03
   4.2739780e-03
   8.7916439e-03
   3.6392934e-03
   3.4529855e-03
   4.6755756e-03
   4.9459917e-03
   6.5374159e-03
   3.4289453e-03
   4.7325591e-03
   3.7221697e-03
   4.0076472e-03
   3.9955450e-03
   4.2633497e-03
   4.7105074e-03
   5.0678301e-03
   4.6889080e-03
   3.2464563e-03
   3.5590028e-03
   2.7079552e-03
   4.2613805e-03
   4.5175542e-03
   4.4086701e-03
   3.5755666e-03
   5.0289074e-03
   4.3433994e-03
   3.2682026e-03
   4.9926884e-03
   5.2053563e-03
   3.7025941e-03
   3.8985974e-03
   4.4108616e-03
   4.7773603e-03
   4.3588378e-03
   3.5257941e-03
   5.5054642e-03
   3.5265296e-03
   3.0619706e-03
   2.7914784e-03
   3.4905533e-03
   4.1582120e-03
   2.9739969e-03
   4.4137979e-03
   4.0138773e-03
   3.3973734e-03
   3.3205814e-03
   3.6348736e-03
   4.0113377e-03
   4.7501834e-03
   3.2666992e-03
   3.3238626e-03
   4.7801408e-03
   3.5729421e-03
   4.2270639e-03
   8.3406619e-03
   4.1941748e-03
   3.0766669e-03
   3.0421830e-03
   4.3499278e-03
   3.3353492e-03
   4.2096760e-03
   3.9470788e-03
   3.5369892e-03
   3.4577800e-03
   3.4992140e-03
   3.7134729e-03
   3.3372548e-03
   4.0975044e-03
   3.2136286e-03
   4.6940010e-03
   3.2932940e-03
   3.6920244e-03
   1.1971472e-02
   3.3522959e-03
   4.4527494e-03
   4.1766270e-03
   5.6713426e-03
   2.9435486e-03
   3.1191687e-03
   3.7163997e-03
   3.5327447e-03
   4.3149510e-03
   3.5653059e-03
   5.7107393e-03
   3.6407188e-03
   3.8409350e-03
   5.3495955e-03
   3.5288376e-03
   3.8628413e-03
   4.3631689e-03
   4.2135891e-03
   3.8351948e-03
   4.3557006e-03
   4.3105917e-03
   5.5126012e-03
   5.7251168e-03
   4.4270941e-03
   3.7424832e-03
   5.1373328e-03
   2.8592536e-03
   3.6953762e-03
   4.9569989e-03
   3.1096149e-03
   3.0851175e-03
   3.4596626e-03
   3.6828723e-03
   3.7225733e-03
   3.1254582e-03
   3.1073379e-03
   3.5280793e-03
   4.4553336e-03
   3.6530422e-03
   3.7421496e-03
   3.5850753e-03
   4.2013342e-03
   3.2980911e-03
   3.5069465e-03
   4.3250666e-03
   1.2130972e-02
   3.3134192e-03
   3.1759903e-02
   4.8220706e-03
   4.2731065e-03
   3.1755446e-03
   3.8400867e-03
   3.1686995e-03
   2.6454473e-03
   4.4572837e-03
   3.5005133e-03
   3.7843167e-03
   3.0327333e-03
   4.9382282e-03
   3.2583783e-03
   2.8554415e-03
   4.8736508e-03
   3.4750121e-03
   4.0317116e-03
   4.1188154e-03
   3.0924287e-03
   4.7101374e-03
   3.8075974e-03
   3.3972838e-03
   3.8305626e-03
   3.8550071e-03
   4.3782554e-03
   4.7670805e-03
   4.7735282e-03
   4.2833706e-03
   5.2583703e-03
   4.1234564e-03
   3.2675999e-03
   3.5862578e-03
   3.5688034e-03
   5.5808595e-03
   3.6502845e-03
   4.8316854e-03
   4.0509159e-03
   2.4120321e-03
   5.2259227e-03
   3.6709191e-03
   2.7175426e-03
   3.2490176e-03
   4.1116905e-03
   2.9254300e-03
   4.9602633e-03
   3.0109200e-03
   2.6971156e-03
   2.8448364e-03
   4.1265409e-03
   3.2206889e-03
   3.6240826e-03
   3.5760875e-03
   2.9675093e-03
   3.2542112e-03
   3.8729555e-03
   3.4672322e-03
   3.5587004e-03
   3.4026449e-03
   3.1184158e-03
   3.6484485e-03
   2.9476093e-03
   4.1268035e-03
   3.6114256e-03
   2.9135289e-03
   3.0971111e-03
   6.4562335e-03
   3.7252842e-03
   3.5950725e-03
   4.3236476e-03
   3.7593116e-03
   5.0446017e-03
   4.9129632e-03
   2.8611362e-03
   4.0018409e-03
   1.2702078e-02
   3.1769821e-03
   3.8719329e-03
   3.2367357e-03
   4.5524704e-03
   3.0050178e-03
   3.3356955e-03
   3.2714486e-03
   3.9342113e-03
   4.4299236e-03
   3.0269395e-03
   5.3585194e-03
   2.8715731e-03
   3.5269879e-03
   3.8632080e-03
   2.9504825e-03
   4.1546911e-03
   3.9884062e-03
   3.4026378e-03
   4.0378433e-03
   3.7645693e-03
   4.1200247e-03
   3.9181027e-03
   3.8771807e-03
   3.8597442e-03
   3.6810489e-03
   3.8289883e-03
   3.0785178e-03
   3.1387447e-03
   4.2232519e-03
   3.5646270e-03
   3.8770128e-03
   3.2640377e-03
   3.5096290e-03
   3.0415373e-03
   4.0534423e-03
   3.8593841e-03
   5.1326938e-03
   3.3185852e-03
   8.8949464e-03
   4.4867474e-03
   3.3952455e-03
   3.5025068e-03
   3.4095405e-03
   3.3636978e-03
   1.1012982e-02
   4.0038750e-03
   3.1423581e-03
   2.9701381e-03
   4.2739562e-03
   3.0332241e-03
   3.8958836e-03
   3.8326464e-03
   2.6980162e-03
   4.2459227e-03
   5.1920808e-03
   4.6649545e-03
   3.9878097e-03
   3.3957173e-03
   2.7099637e-03
   3.7923890e-03
   3.9730299e-03
   4.1036655e-03
   4.1275519e-03
   3.6185218e-03
   3.2094098e-03
   3.3626710e-03
   3.6286127e-03
   3.9721545e-03
   3.5748823e-03
   3.4785732e-03
   3.8452023e-03
   3.7317368e-03
   4.3557111e-03
   3.5044103e-03
   3.1302044e-03
   3.4647060e-03
   4.4633303e-03
   3.9432021e-03
   3.6682324e-03
   4.2279775e-03
   4.9347823e-03
   3.2083295e-03
   3.2739408e-03
   3.9980190e-03
   4.2909393e-03
   9.1904431e-03
   3.6862927e-03
   2.9819425e-03
   3.7521378e-03
   4.0596045e-03
   3.5623832e-03
   3.8773583e-03
   4.7111819e-03
   3.4271106e-03
   3.5554769e-03
   4.4455270e-03
   3.7988169e-03
   5.1856751e-03
   2.9878530e-03
   3.7425927e-03
   3.9701215e-03
   3.3767578e-03
   3.8795313e-03
   3.7394259e-03
   4.2244832e-03
   3.8532281e-03
   2.9133868e-03
   3.7688701e-03
   4.4426776e-03
   4.1983400e-03
   3.2721612e-03
   3.4125903e-03
   3.1171499e-03
   3.8340608e-03
   9.1249829e-03
   4.6073375e-03
   3.5813051e-03
   4.1239665e-03
   3.2916770e-03
   4.0491983e-03
   3.4318740e-03
   3.3000505e-03
   4.1118145e-03
   3.9208470e-03
   3.7946424e-03
   3.8188562e-03
   3.6768311e-03
   3.4536368e-03
   3.8544059e-03
   6.7004300e-03
   3.3315406e-03
   3.0688970e-03
   4.1094877e-03
   3.8104249e-03
   4.0506750e-03
   3.6320817e-03
   3.6938191e-03
   3.3741414e-03
   4.7922256e-03
   3.5454834e-03
   3.5146844e-03
   3.0265592e-03
   3.5926966e-03
   4.2509138e-03
   5.7169740e-03
   3.6350180e-03
   2.7442413e-03
   3.4672814e-03
   2.5292913e-03
   3.4603816e-03
   3.3587944e-03
   4.0987313e-03
   3.7768863e-03
   3.0355966e-03
   3.0808741e-03
   4.6186346e-03
   3.7572595e-03
   3.4697612e-03
   3.9700485e-03
   3.2458934e-03
   3.4527733e-03
   3.0637585e-03
   4.3453803e-03
   4.3769213e-03
   2.8852560e-03
   3.8608217e-03
   3.4527474e-03
   3.7828633e-03
   4.8174191e-03
   3.4749422e-03
   1.4362054e-02
   4.2195151e-03
   7.3612074e-03
   3.1387852e-03
   5.2155593e-03
   6.2415437e-03
   3.4098506e-03
   5.1030067e-03
   3.6757512e-03
   3.2890498e-03
   3.0525607e-03
   5.1409678e-03
   4.5267603e-03
   3.6202420e-03
   4.1144621e-03
   3.1404786e-03
   4.3956523e-03
   2.7561658e-03
   3.4413195e-03
   3.4693493e-03
   4.5307959e-03
   3.2568145e-03
   3.0023629e-03
   3.6446830e-03
   4.0519161e-03
   3.8717483e-03
   3.1464860e-03
   5.2560743e-03
   3.4228891e-03
   5.8274592e-03
   4.2963623e-03
   4.0412108e-03
   3.4381613e-03
   2.8841245e-03
   3.7027542e-03
   3.3867913e-03
   4.4425755e-03
   4.0637545e-03
   2.9850171e-03
   3.7134782e-03
   3.7818115e-03
   3.3861296e-03
   4.3872198e-03
   4.0084321e-03
   2.9854780e-03
   3.6993321e-03
   4.4164670e-03
   3.4051536e-03
   3.3812247e-03
   3.3686380e-03
   2.5962098e-03
   5.1051932e-03
   3.0211928e-03
   3.9673773e-03
   2.8115492e-03
   4.5102617e-03
   3.7242356e-03
   3.3138519e-03
   2.8664001e-03
   3.9624994e-03
   3.7847873e-03
   4.6202404e-03
   3.4965394e-03
   3.3886960e-03
   4.4407947e-03
   4.0979578e-03
   3.4134271e-03
   3.9170065e-03
   3.7710817e-03
   3.9985781e-03
   3.6681982e-03
   3.5098773e-03
   4.2657252e-03
   3.9053712e-03
   2.8196561e-03
   4.2306008e-03
   3.6508708e-03
   5.3443458e-03
   3.5315898e-03
   3.2445091e-03
   4.8618856e-03
   3.3535790e-03
   3.1519425e-03
   4.5400406e-03
   4.3744980e-03
   3.3687232e-03
   3.3983202e-03
   4.6287081e-03
   3.8629408e-03
   3.2577607e-03
   4.0977175e-03
   5.3924912e-03
   4.8819801e-03
   3.2435362e-03
   3.6381164e-03
   4.1641742e-03
   3.9409249e-03
   2.8905640e-03
   3.9777184e-03
   3.0125853e-03
   3.9128897e-03
   4.1193237e-03
   5.2765192e-03
   3.3839207e-03
   3.7525761e-03
   3.6044569e-03
   3.5885610e-03
   2.7832841e-03
   3.2873916e-03
   4.2065541e-03
   3.6438329e-03
   4.7354874e-03
   3.2051655e-03
   5.8562658e-03
   3.5742572e-03
   3.0305433e-03
   5.4731289e-03
   3.3882691e-03
   3.2072487e-03
   4.6567930e-03
   2.7315899e-03
   3.5282293e-03
   3.6854798e-03
   3.9067485e-03
   4.3266698e-03
   3.1192160e-03
   3.6475375e-03
   3.9704719e-03
   3.7964651e-03
   3.4121991e-03
   3.1367671e-03
   3.1686624e-03
   5.1022177e-03
   3.7078250e-03
   7.6632709e-03
   3.2625095e-03
   4.6575567e-03
   3.3267952e-03
   2.8379076e-03
   2.9264922e-03
   3.0118908e-03
   5.0685965e-03
   3.0121695e-03
   5.6734287e-03
   3.4797651e-03
   4.7865666e-03
   3.1078406e-03
   4.5341441e-03
   3.8963060e-03
   4.5403059e-03
   3.6408982e-03
   3.4214721e-03
   3.0369695e-03
   2.9976785e-03
   3.0877467e-03
   3.8606842e-03
   3.0961743e-03
   3.7020182e-03
   3.9237109e-03
   2.7794182e-03
   2.9507153e-03
   3.8939388e-03
   3.5863087e-03
   2.3965505e-03
   3.2640681e-03
   4.8460755e-03
   4.0685539e-03
   4.3221859e-03
   3.0783991e-03
   5.0868373e-03
   3.4773168e-03
   3.6706124e-03
   3.4556284e-03
   3.8767793e-03
   4.8261401e-03
   3.0465287e-03
   3.9629495e-03
   3.6089650e-03
   3.2602747e-03
   4.5021145e-03
   2.8970789e-03
   3.3326042e-03
   2.8879667e-03
   6.8432248e-03
   3.7575790e-03
   3.7356215e-03
   4.5312776e-03
   4.0903388e-03
   3.1968980e-03
   2.8169453e-03
   2.9476837e-03
   7.9628958e-03
   3.5899283e-03
   3.2055555e-03
   2.9651541e-03
   3.4606373e-03
   5.8625833e-03
   4.0259088e-03
   5.2418149e-03
   3.7814558e-03
   3.2286707e-03
   2.9510334e-03
   3.1729384e-03
   3.1270806e-03
   3.8097056e-03
   3.4750862e-03
   4.3901192e-03
   4.0273882e-03
   3.0553245e-03
   5.3450507e-03
   3.3348750e-03
   3.3061353e-03
   4.3638117e-03
   3.6630575e-03
   3.9215056e-03
   4.5673007e-03
   4.0895686e-03
   8.7208175e-03
   3.3534360e-03
   4.2919398e-03
   3.2267928e-03
   3.6189904e-03
   3.4946398e-03
   4.2365029e-03
   3.9402417e-03
   3.9688895e-03
   4.0675218e-03
   3.4967229e-03
   3.9624457e-03
   3.8364872e-03
   3.8119990e-03
   2.9212427e-03
   3.7917536e-03
   4.9750821e-03
   6.0234981e-03
   4.5076326e-03
   2.9567935e-03
   3.5137302e-03
   9.3261207e-03
   3.9033258e-03
   4.0591702e-03
   3.0487033e-03
   3.6255723e-03
   3.3009191e-03
   4.1478802e-03
   3.1688334e-03
   8.2242321e-03
   2.3705454e-03
   3.6477861e-03
   5.6390550e-03
   3.2734499e-03
   4.5147844e-03
   3.3495130e-03
   3.2805792e-03
   3.5260669e-03
   2.7561958e-03
   3.7496059e-03
   4.9827079e-03
   1.0989541e-02
   3.2674010e-03
   3.9646803e-03
   3.6869870e-03
   3.6569265e-03
   4.6506519e-03
   3.0787155e-03
   3.6080837e-03
   4.2249558e-03
   3.0674963e-03
   3.9760165e-03
   4.7122287e-03
   4.7167563e-03
   5.4596299e-03
   3.9432283e-03
   3.9257385e-03
   3.4393592e-03
   2.6055224e-03
   3.4036484e-03
   2.8035048e-03
   3.6637316e-03
   3.7150528e-03
   3.5364018e-03
   3.3957428e-03
   4.1226113e-03
   3.5295410e-03
   8.6531816e-03
   5.9047705e-03
   2.8842486e-03
   3.8429208e-03
   3.6381109e-03
   5.3513901e-03
   3.3626120e-03
   3.4470368e-03
   3.2067704e-03
   4.3636932e-03
   3.8514543e-03
   3.9032700e-03
   4.8893347e-03
   3.4322277e-03
   4.8853615e-03
   3.1925540e-03
   2.8517370e-03
   4.0819205e-03
   2.9639753e-03
   3.4509530e-03
   4.3221167e-03
   4.1993160e-03
   5.1606505e-03
   3.1542544e-03
   3.2273739e-03
   3.6846088e-03
   4.2757107e-03
   2.9345332e-03
   3.8289034e-03
   3.9508818e-03
   3.8163729e-03
   2.8880189e-03
   6.4372524e-03
   3.4631455e-03
   4.5365211e-03
   3.2687413e-03
   3.3100236e-02
   4.0619436e-03
   3.6669002e-03
   3.2371684e-03
   3.2394193e-03
   2.6250308e-03
   3.2762000e-03
   3.3921258e-03
   3.4384369e-03
   3.7092408e-03
   3.9469145e-03
   4.2400621e-03
   3.7146492e-03
   4.4766514e-03
   2.7927453e-03
   6.8037247e-03
   3.5096642e-03
   4.8039780e-03
   3.6088700e-03
   3.1410349e-03
   2.8003514e-03
   5.4744637e-03
   3.7823098e-03
   4.2445688e-03
   2.7543951e-03
   3.4282361e-03
   2.7202788e-03
   2.9070088e-03
   3.9081202e-03
   4.9716854e-03
   3.3649138e-03
   5.6144611e-03
   3.0912705e-03
   3.3826190e-03
   2.9337186e-03
   3.3495943e-03
   4.8991594e-03
   4.1331464e-03
   3.9808169e-03
   6.3773890e-03
   2.9565187e-03
   2.7683355e-03
   4.2135429e-03
   3.7545145e-03
   3.1538827e-03
   4.4608084e-03
   3.1760610e-03
   3.9282394e-03
   3.4391825e-03
   4.2635990e-03
   3.2828571e-03
   3.3755272e-03
   4.0886853e-03
   4.4224898e-03
   3.6786957e-03
   3.0744345e-03
   2.8511380e-03
   3.7935003e-03
   3.4742775e-03
   3.0557278e-03
   3.0905225e-03
   2.7703153e-03
   3.1219231e-03
   4.3331653e-03
   3.1917873e-03
   3.9145797e-03
   3.7060159e-03
   3.2953702e-03
   2.7178224e-03
   3.4684097e-03
   3.8914184e-03
   4.0228621e-03
   4.1088433e-03
   4.6713063e-03
   4.2589419e-03
   6.4292125e-03
   3.0171383e-03
   3.2894980e-03
   4.2144427e-03
   4.5208440e-03
   2.8299984e-03
   3.4428795e-03
   3.3957154e-03
   4.0019048e-03
   3.7377462e-03
   2.9283466e-03
   4.7319169e-03
   3.9085735e-03
   3.4689477e-03
   3.5758704e-03
   3.3378286e-03
   4.2572090e-03
   3.1027702e-03
   3.8887839e-03
   3.4589705e-03
   4.5067449e-03
   3.8956115e-03
   4.3095589e-03
   4.5320890e-03
   5.0683209e-03
   3.3554064e-03
   3.4773403e-03
   2.9822465e-03
   4.1223650e-03
   3.7788497e-03
   3.3460317e-03
   3.4523126e-03
   5.1181527e-03
   3.6387752e-03
   3.6075459e-03
   4.0442283e-03
   6.1545794e-03
   3.3054456e-03
   3.3965162e-03
   3.4275260e-03
   3.5781954e-03
   3.3701388e-03
   2.8990618e-03
   3.0937070e-03
   2.8111266e-03
   4.0672080e-03
   3.9530109e-03
   4.1668505e-03
   3.1926238e-03
   3.1890207e-02
   3.3986929e-03
   3.7674178e-03
   5.0153087e-03
   4.2272096e-03
   3.0086041e-03
   4.5626118e-03
   1.1410774e-02
   3.1486581e-03
   2.9449065e-03
   3.0197046e-03
   2.5718065e-03
   3.4976066e-03
   3.1783411e-03
   4.3712409e-03
   3.2253848e-03
   4.5581368e-03
   3.5818415e-03
   2.9526711e-03
   3.4632287e-03
   3.8545886e-03
   4.9434626e-03
   3.7262913e-03
   4.9422045e-03
   3.1129318e-03
   4.4012484e-03
   3.0320075e-03
   3.5303205e-03
   4.6689100e-03
   6.2003663e-03
   4.1278489e-03
   3.0875345e-03
   3.3700229e-03
   4.5260857e-03
   2.7785193e-03
   3.4455657e-03
   5.7627627e-03
   6.3978369e-03
   4.0078477e-03
   5.7209656e-03
   4.1608632e-03
   4.0898273e-03
   3.3043807e-03
   3.9084380e-03
   4.4377978e-03
   3.0670157e-03
   3.2951155e-03
   4.4996375e-03
   3.0932743e-03
   2.9850119e-03
   3.5109869e-03
   5.8699170e-03
   5.6428736e-03
   3.5572246e-03
   4.6973811e-03
   3.2410495e-03
   3.8613281e-03
   5.2491580e-03
   3.0328775e-03
   4.2854837e-03
   4.8000038e-03
   2.9105458e-03
   4.2463871e-03
   2.8931350e-03
   3.5773635e-03
   5.4627708e-03
   4.0942644e-03
   3.4611396e-03
   3.5308155e-03
   2.7477853e-03
   2.5388761e-03
   2.6485654e-03
   4.4475900e-03
   4.3469565e-03
   2.8135860e-03
   3.9649186e-03
   3.9497449e-03
   3.2977348e-03
   2.9415299e-03
   3.5318023e-03
   3.0232979e-03
   1.3382816e-02
   4.2060914e-03
   3.2225977e-03
   2.9790487e-03
   3.6653736e-03
   3.8556694e-03
   4.4879008e-03
   3.2520993e-03
   3.8980229e-03
   4.4414161e-03
   3.8139562e-03
   3.6276131e-03
   2.7758485e-03
   3.3111330e-03
   3.2207071e-03
   4.2372388e-03
   3.3641375e-03
   4.5596988e-03
   2.8381198e-03
   4.2298354e-03
   4.7256740e-03
   2.7509755e-03
   4.7667823e-03
   8.3458314e-03
   3.3770461e-03
   4.9710568e-03
   3.3878356e-03
   4.0437080e-03
   3.3233353e-03
   3.5739910e-03
   3.2434431e-03
   3.0655999e-03
   4.6444366e-03
   3.6802937e-03
   2.9518616e-03
   5.9770720e-03
   3.8789910e-03
   3.2516152e-03
   4.2431029e-03
   3.3035188e-03
   3.8803440e-03
   3.7685624e-03
   2.9779652e-03
   2.9797411e-03
   4.6868468e-03
   2.6375281e-03
   3.9445566e-03
   7.7611001e-03
   3.7577153e-03
   4.9240065e-03
   4.0920543e-03
   5.5738034e-03
   4.7015239e-03
   4.9880509e-03
   4.9319195e-03
   3.2914059e-03
   2.5216637e-03
   2.8665495e-03
   4.6968575e-03
   3.7479549e-03
   3.5197960e-03
   3.3565668e-03
   3.2191439e-02
   4.3779260e-03
   4.3325517e-03
   5.4352261e-03
   2.8523546e-03
   4.1696531e-03
   3.5206428e-03
   3.0813337e-03
   3.0556451e-03
   4.3911487e-03
   5.1173745e-03
   3.3395145e-03
   3.5189555e-03
   4.0617004e-03
   3.6111060e-03
   3.3710894e-03
   5.5625340e-03
   5.0890242e-03
   3.2667101e-03
   3.8391349e-03
   2.5266453e-03
   4.2794617e-03
   4.3824340e-03
   3.3389190e-03
   5.1033993e-03
   3.6475456e-03
   3.0291901e-03
   4.4423862e-03
   7.2237934e-03
   4.4958571e-03
   3.0547459e-03
   3.0002244e-03
   3.1175336e-03
   3.2818871e-03
   3.3357241e-03
   3.2751706e-03
   3.3966086e-03
   3.5807880e-03
   5.6524700e-03
   6.4933093e-03
   3.8290986e-03
   4.5644548e-03
   3.2630067e-03
   5.2920995e-03
   3.2630183e-03
   3.1116895e-03
   5.1574888e-03
   4.3127089e-03
   2.7190855e-03
   3.5421514e-03
   4.0126158e-03
   3.5655028e-03
   3.3417146e-03
   3.3023302e-03
   2.7568687e-03
   3.0046900e-03
   4.4713186e-03
   2.9391822e-03
   4.0979050e-03
   4.0114838e-03
   2.9632758e-03
   4.0860391e-03
   3.4018546e-03
   3.2129017e-03
   5.1990805e-03
   3.9546275e-03
   3.0058724e-03
   3.2184573e-03
   3.2430897e-03
   3.6790658e-03
   4.2064520e-03
   4.3401205e-03
   4.1521605e-03
   3.3710993e-03
   2.9502179e-03
   3.9901146e-03
   4.0802465e-03
   3.6055816e-03
   2.9383903e-03
   4.9328842e-03
   2.7514548e-03
   2.9153152e-03
   3.2954222e-03
   5.0911424e-03
   8.3386059e-03
   2.9919634e-03
   2.9381212e-03
   4.0336236e-03
   2.9584342e-03
   3.5535659e-03
   3.2264494e-03
   8.6986072e-03
   3.2390465e-03
   3.6324671e-03
   3.3843450e-03
   3.1609373e-03
   3.1429129e-03
   3.3545264e-03
   3.6368345e-03
   4.0923725e-03
   3.6016487e-03
   4.4611340e-03
   4.9593629e-03
   3.6076468e-03
   5.6455306e-03
   4.5674958e-03
   3.9467606e-03
   2.8442895e-03
   3.1732960e-03
   3.3535412e-03
   3.8931628e-03
   4.1741742e-03
   2.8943632e-03
   3.9668497e-03
   4.5801227e-03
   3.3608838e-03
   4.2272468e-03
   3.2458543e-03
   3.6166358e-03
   4.2768944e-03
   3.2913619e-03
   3.8204014e-03
   2.7782256e-03
   3.2958038e-03
   4.4599782e-03
   3.7571776e-03
   3.5070051e-03
   3.6470511e-03
   5.5949272e-03
   3.4846434e-03
   3.4323522e-03
   3.7031974e-03
   3.4642550e-03
   3.2421863e-03
   3.4942125e-03
   2.8956794e-03
   4.2773077e-03
   5.4050917e-03
   3.7023672e-03
   3.3939863e-03
   2.8384997e-03
   4.4360767e-03
   3.6815354e-03
   4.1762509e-03
   4.1231213e-03
   3.3615363e-03
   3.6686492e-03
   3.3234847e-03
   2.7267857e-03
   3.1032224e-03
   3.9958969e-03
   3.7508965e-03
   4.4721167e-03
   2.7135116e-03
   6.9468108e-03
   3.1785492e-03
   3.0045170e-03
   3.8081976e-03
   3.4109254e-03
   3.6659574e-03
   3.4484841e-03
   3.2002408e-02
   4.1551891e-03
   2.7835145e-03
   4.0210615e-03
   4.7111747e-03
   3.2976705e-03
   3.4549283e-03
   3.5752231e-03
   3.9532302e-03
   5.0100988e-03
   3.8392513e-03
   4.0587363e-03
   3.7375603e-03
   2.6664835e-03
   3.6691768e-03
   3.6640774e-03
   4.6364215e-03
   4.2393154e-03
   3.3303532e-03
   3.3736495e-03
   5.1076828e-03
   3.1399202e-03
   3.5971375e-03
   4.1675249e-03
   3.2341802e-03
   3.8305966e-03
   2.8009189e-03
   3.0899788e-03
   3.3248729e-03
   4.8755310e-03
   3.4830346e-03
   3.0800268e-03
   3.2586248e-03
   5.1568127e-03
   3.5588796e-03
   3.3695890e-03
   3.7772647e-03
   3.6738764e-03
   3.7064116e-03
   4.3081901e-03
   3.9171690e-03
   3.8046345e-03
   2.8391578e-03
   3.8249169e-03
   3.6178282e-03
   3.4829604e-03
   3.4380761e-03
   2.7722966e-03
   5.0184753e-03
   4.4668834e-03
   3.5063369e-03
   3.3004652e-03
   3.3201180e-03
   4.1128691e-03
   4.1418920e-03
   3.4100412e-03
   3.8734162e-03
   3.4747365e-03
   4.8824190e-03
   2.9393196e-03
   3.1132171e-03
   3.8092306e-03
   3.2186821e-03
   2.9645166e-03
   3.1811076e-03
   4.3593440e-03
   4.2005742e-03
   2.9883449e-03
   3.4178982e-03
   3.9019031e-03
   4.0567697e-03
   2.6438868e-03
   3.1860468e-03
   6.5235544e-03
   3.1269478e-03
   3.2571538e-03
   5.6903791e-03
   3.8654593e-03
   3.4761542e-03
   3.8955962e-03
   4.4309823e-03
   3.7888219e-03
   4.3841236e-03
   3.5300301e-03
   3.0790121e-03
   3.7169861e-03
   4.2079117e-03
   3.1301576e-03
   3.6686720e-03
   3.9148703e-03
   5.4575248e-03
   3.7937742e-03
   3.0584231e-03
   4.1839605e-03
   3.0055699e-03
   2.8088100e-03
   3.5023721e-03
   3.0310165e-03
   3.1755998e-03
   4.9582395e-03
   1.1969620e-02
   4.4168048e-03
   5.1354721e-03
   3.6422512e-03
   4.1130054e-03
   3.9519076e-03
   4.7702705e-03
   3.1994901e-03
   3.8235997e-03
   2.9981363e-03
   3.5395514e-03
   3.2085805e-03
   5.1356969e-03
   4.0423068e-03
   5.3363271e-03
   3.5816547e-03
   4.0777616e-03
   3.5368859e-03
   4.2477765e-03
   3.3706279e-03
   3.4933848e-03
   5.1047185e-03
   3.2810785e-03
   3.3087723e-03
   3.1699314e-03
   3.6831111e-03
   4.1572845e-03
   2.8200033e-03
   3.8437598e-03
   3.5575787e-03
   3.9792188e-03
   8.0398612e-03
   4.6803989e-03
   3.2120618e-03
   2.9239858e-03
   3.6229638e-03
   3.4175653e-03
   3.4220781e-03
   2.9344466e-03
   5.7814734e-03
   4.0424295e-03
   4.1322125e-03
   3.5311508e-03
   3.2270085e-03
   3.5434825e-03
   4.3845938e-03
   3.9829690e-03
   1.0169234e-02
   3.0431269e-03
   3.2900065e-03
   3.1189183e-03
   4.6873233e-03
   4.5953363e-03
   3.6793549e-03
   5.6100333e-03
   2.8647423e-03
   3.3510429e-03
   3.4445601e-03
   3.6986522e-03
   4.2963122e-03
   3.2545742e-03
   4.0083283e-03
   3.1973328e-03
   3.4224604e-03
   3.5250852e-03
   5.5642193e-03
   3.1425692e-03
   4.3657832e-03
   3.3516090e-03
   4.2069739e-03
   2.9043655e-03
   3.9208310e-03
   3.7149134e-03
   4.4626348e-03
   3.1516140e-03
   4.2572092e-03
   3.4077509e-03
   4.0387678e-03
   3.7246567e-03
   3.1169129e-03
   3.3414441e-03
   4.9154084e-03
   3.5359455e-03
   3.1523536e-03
   4.5596818e-03
   2.8826173e-03
   6.0902817e-03
   3.9947978e-03
   3.8752841e-03
   3.5838907e-03
   3.8916690e-03
   3.6644269e-03
   4.7281311e-03
   5.7142562e-03
   5.0496653e-03
   3.8290283e-03
   4.7343464e-03
   3.1937757e-03
   3.9334744e-03
   3.7275305e-03
   5.6597947e-03
   3.0720334e-03
   4.0469298e-03
   2.8483291e-03
   3.1888924e-03
   3.1946927e-03
   3.6048125e-03
   3.9692221e-03
   4.7421122e-03
   3.1934321e-03
   3.7548878e-03
   3.4491408e-03
   3.6162055e-03
   3.1725145e-03
   3.4982362e-03
   3.6897472e-03
   2.6351515e-03
   3.5610281e-03
   3.8827783e-03
   4.0249216e-03
   4.2104988e-03
   2.7805043e-03
   3.2724342e-03
   3.1049382e-03
   4.0175056e-03
   3.3330116e-03
   4.2266276e-03
   2.7400173e-03
   3.7689545e-03
   3.2224806e-03
   3.5039468e-03
   4.6599084e-03
   3.5828437e-03
   3.5424970e-03
   4.5453123e-03
   4.6647336e-03
   3.9533296e-03
   3.4382086e-03
   2.7667878e-03
   2.9616022e-03
   3.7480465e-03
   2.9632469e-03
   3.3020723e-03
   3.5527874e-03
   3.7733220e-03
   4.1084486e-03
   3.5829187e-03
   3.1795908e-03
   3.0622862e-03
   3.7274833e-03
   4.1044815e-03
   6.4508541e-03
   4.5038375e-03
   4.1741046e-03
   5.2842667e-03
   3.1040819e-03
   4.3039004e-03
   3.2140581e-03
   4.2230997e-03
   3.8915124e-03
   3.5701431e-03
   4.0357854e-03
   2.9411122e-03
   3.6899381e-03
   3.4941457e-03
   3.4807267e-03
   3.4023379e-03
   4.1349360e-03
   3.8721680e-03
   4.5869758e-03
   2.7652601e-03
   3.3695859e-03
   2.9758651e-03
   3.8721673e-03
   3.2204767e-03
   3.6592492e-03
   3.9008278e-03
   3.1758477e-03
   3.2442772e-03
   4.2484365e-03
   4.0260312e-03
   3.2377643e-03
   3.6839835e-03
   3.4785436e-03
   2.9664463e-03
   3.3201199e-03
   4.7348383e-03
   3.1377592e-03
   8.6558313e-03
   3.3535600e-03
   2.6645189e-03
   4.4952448e-03
   2.9502047e-03
   7.2599495e-03
   3.8431786e-03
   3.3281439e-03
   4.2827442e-03
   3.1390240e-03
   4.3900142e-03
   4.1517894e-03
   2.5979193e-03
   3.1392244e-03
   3.2350288e-03
   3.0097440e-03
   3.2649170e-03
   3.8511893e-03
   8.8140660e-03
   3.4283352e-03
   3.4502151e-03
   3.4891428e-03
   3.1111741e-03
   3.1311440e-03
   2.8665524e-03
   5.1186574e-03
   4.7611226e-03
   3.7566384e-03
   3.3453299e-03
   4.9653417e-03
   3.7710041e-03
   4.1782436e-03
   5.8436811e-03
   4.3430333e-03
   5.3012886e-03
   2.6884625e-03
   4.1116789e-03
   3.2458471e-03
   4.4791859e-03
   2.8432903e-03
   4.1052155e-03
   4.2465502e-03
   3.3865987e-03
   4.9862336e-03
   6.0848575e-03
   3.0960372e-03
   3.1531135e-03
   3.5246490e-03
   4.7591512e-03
   3.4729811e-03
   4.9895438e-03
   2.7075093e-03
   3.9482363e-03
   3.6158800e-03
   3.2626075e-03
   3.2707780e-03
   3.3643040e-03
   5.3895784e-03
   3.2062229e-03
   3.6907245e-03
   4.3528516e-03
   4.5209545e-03
   3.3577185e-03
   3.3276012e-03
   3.4312914e-03
   4.8188783e-03
   4.9224012e-03
   2.9120490e-03
   3.5603918e-03
   3.9744488e-03
   4.9890352e-03
   3.8020392e-03
   3.1609686e-03
   2.7052143e-03
   8.7984391e-03
   3.2202703e-03
   5.1271828e-03
   3.3315990e-03
   8.8374119e-03
   2.9429231e-03
   3.6487483e-03
   3.8086387e-03
   3.6877145e-03
   5.1730341e-03
   3.0127307e-03
   5.6280507e-03
   3.3652826e-03
   3.6803551e-03
   3.7302694e-03
   3.4420936e-03
   4.0109378e-03
   3.7177959e-03
   2.9065146e-03
   3.2617464e-03
   3.7670693e-03
   4.5082441e-03
   4.4564748e-03
   2.9326779e-03
   4.2699034e-03
   2.8616539e-03
   3.6997131e-03
   2.7670418e-03
   4.5891541e-03
   2.9365326e-03
   2.9246483e-03
   3.7424002e-03
   4.0747311e-03
   3.4606737e-03
   4.7586806e-03
   3.7408377e-03
   5.5496313e-03
   3.8727323e-03
   3.6284106e-03
   3.2337375e-03
   3.0340080e-03
   2.6337637e-03
   3.7252769e-03
   3.9592139e-03
   3.2647376e-03
   3.1908505e-03
   3.3381020e-03
   3.1494780e-03
   3.5607171e-03
   3.4067985e-03
   2.8188044e-03
   3.4195943e-03
   3.1745744e-03
   3.7376687e-03
   2.9239484e-03
   3.9162569e-03
   4.1583711e-03
   4.4979312e-03
   3.1958948e-03
   4.6979005e-03
   3.1540054e-03
   3.2293096e-03
   3.4999357e-03
   3.3488602e-03
   4.0965419e-03
   3.4358348e-03
   4.1160228e-03
   3.1375642e-03
   3.1510836e-03
   3.1472872e-03
   3.4028112e-03
   3.4898557e-03
   5.8764805e-03
   3.7366426e-03
   2.6474592e-03
   3.2644290e-02
   4.2800990e-03
   3.7907548e-03
   4.5542820e-03
   4.1531774e-03
   3.4237638e-03
   4.8307878e-03
   3.0664044e-03
   4.1814648e-03
   3.5131989e-03
   4.5934043e-03
   3.5061594e-03
   3.7098212e-03
   3.1848584e-03
   4.6171965e-03
   4.1230083e-03
   3.6623175e-03
   3.0938549e-03
   3.7814418e-03
   3.9781453e-03
   3.4140562e-03
   3.9804812e-03
   4.6490107e-03
   2.9739265e-03
   3.4450386e-03
   6.5862959e-03
   2.9595092e-03
   3.0568904e-03
   3.9307391e-03
   6.4533899e-03
   3.6875040e-03
   3.0881716e-03
   4.4545176e-03
   3.3145811e-03
   4.2385839e-03
   3.0679555e-03
   3.3593944e-03
   3.4749258e-03
   2.9310523e-03
   4.3544950e-03
   7.8006823e-03
   4.6584051e-03
   2.9881697e-03
   3.8924840e-03
   3.3791845e-03
   4.1878436e-03
   5.5751713e-03
   3.0971949e-03
   3.3633196e-03
   3.8724207e-03
   4.5926132e-03
   3.1133778e-03
   3.8158099e-03
   4.9574997e-03
   3.6234371e-03
   3.5145154e-02
   3.1188042e-03
   5.2842346e-03
   3.4591288e-03
   2.9922763e-03
   4.1178541e-03
   3.3168479e-03
   3.5330377e-03
   2.9951997e-03
   2.8052442e-03
   3.7618003e-03
   4.6454132e-03
   3.0453832e-03
   4.4162030e-03
   3.3198750e-03
   3.8426940e-03
   4.0079880e-03
   4.3176336e-03
   4.1084609e-03
   3.0094686e-03
   3.5055441e-03
   3.9077490e-03
   3.7090762e-03
   3.2079997e-03
   2.7876978e-03
   4.1565642e-03
   3.1576885e-03
   2.8488340e-03
   3.1247355e-03
   4.2685304e-03
   4.2261599e-03
   3.3932968e-03
   3.9437081e-03
   5.8261041e-03
   3.8092301e-03
   4.9268630e-03
   5.3885217e-03
   4.1464197e-03
   3.7889809e-03
   4.0487720e-03
   3.2859921e-03
   2.4133566e-03
   5.5613917e-03
   4.2047567e-03
   3.8373886e-03
   2.9099927e-03
   4.9409979e-03
   3.1570068e-03
   4.3452383e-03
   3.3685342e-03
   2.8944191e-03
   1.1840563e-02
   3.8918067e-03
   5.0958150e-03
   4.1058250e-03
   3.4494613e-03
   3.8398600e-03
   4.0500506e-03
   2.8667420e-03
   4.5089201e-03
   3.4665613e-03
   3.6964605e-03
   7.5684913e-03
   3.4413246e-03
   3.4832375e-03
   3.1188316e-03
   3.2128185e-03
   4.9177216e-03
   3.7170673e-03
   3.9042685e-03
   3.4023186e-03
   4.1121384e-03
   4.0264935e-03
   3.3138004e-03
   4.1283265e-03
   3.6704432e-03
   4.7139692e-03
   3.1936599e-03
   4.9481541e-03
   3.8338847e-03
   3.7845207e-03
   3.6556591e-03
   5.0742954e-03
   4.5693576e-03
   3.9486991e-03
   2.8696943e-03
   3.1901025e-03
   3.6280077e-03
   2.5068984e-03
   2.9760056e-03
   3.3487587e-03
   3.4274025e-03
   3.8705831e-03
   4.9788935e-03
   3.5514151e-03
   4.2313749e-03
   4.5585485e-03
   3.2532182e-03
   2.9231822e-03
   2.5783849e-03
   3.5534176e-03
   3.3989010e-03
   4.0599134e-03
   3.2551153e-03
   3.2744278e-03
   3.7805671e-03
   3.7001772e-03
   4.5395928e-03
   2.6259308e-03
   5.8960268e-03
   3.0644910e-03
   3.6139937e-03
   2.8194721e-03
   2.9361661e-03
   2.8866756e-03
   2.9905801e-03
   3.5524664e-03
   5.1822047e-03
   3.9731152e-03
   1.0761747e-02
   6.1094299e-03
   3.6137877e-03
   3.5039126e-03
   5.6453555e-03
   4.6715859e-03
   3.8653860e-03
   3.0660223e-03
   3.5700076e-03
   5.1840182e-03
   3.6500799e-03
   3.5953117e-03
   3.5345033e-03
   4.0967106e-03
   3.0746008e-03
   5.1508888e-03
   4.1284700e-03
   3.5053619e-03
   3.2619269e-03
   2.7285596e-03
   4.5735369e-03
   3.4212123e-03
   3.6373639e-03
   3.0389098e-03
   4.8598414e-03
   3.2551053e-03
   2.9198215e-03
   2.9757331e-03
   3.0234026e-03
   3.0759449e-03
   4.1732721e-03
   4.2513428e-03
   4.2687130e-03
   2.6573024e-03
   4.0717891e-03
   5.5289671e-03
   2.8228370e-03
   3.4804892e-03
   3.0429119e-03
   3.4661034e-03
   4.2520953e-03
   3.0610593e-03
   4.3456538e-03
   3.2108601e-03
   3.2734378e-03
   5.5971449e-03
   3.5199254e-03
   3.0866962e-03
   3.6185210e-03
   3.3278614e-03
   3.6474560e-03
   3.1044105e-03
   2.9627704e-03
   2.8182472e-03
   3.5766796e-03
   4.8909792e-03
   2.8142210e-03
   3.5519951e-03
   3.5426370e-03
   3.5088513e-03
   3.9255592e-03
   3.8987674e-03
   3.2466751e-03
   2.9987228e-03
   5.3786830e-03
   4.1407487e-03
   3.6404873e-03
   2.8803457e-03
   3.2121908e-03
   3.5287665e-03
   3.0524601e-03
   3.5998135e-03
   2.6260305e-03
   3.1014312e-03
   6.5589347e-03
   3.4777363e-03
   3.6707038e-03
   2.9472617e-03
   3.7916108e-03
   3.7479439e-03
   2.9130453e-03
   3.1740207e-03
   3.3344702e-03
   3.5333850e-03
   5.8464313e-03
   7.4995216e-03
   3.6464858e-03
   3.0669340e-03
   2.9928372e-03
   3.4109683e-03
   4.0913324e-03
   3.8546176e-03
   3.5573166e-03
   4.3196326e-03
   3.7116371e-03
   3.2917945e-02
   6.0183215e-03
   4.2022088e-03
   3.4774813e-03
   3.8577848e-03
   3.4156664e-03
   3.5480289e-03
   3.8275803e-03
   4.9129579e-03
   3.1378019e-03
   3.9014179e-03
   3.6291343e-03
   3.4292298e-03
   2.8385587e-03
   4.1806812e-03
   2.9632755e-03
   3.2761913e-03
   4.1798441e-03
   4.7892550e-03
   5.1668471e-03
   5.0009612e-03
   3.4686364e-03
   2.5454619e-03
   4.1142591e-03
   4.2675090e-03
   2.8354297e-03
   3.8753148e-03
   4.3667642e-03
   3.8090053e-03
   4.2667086e-03
   3.2389570e-03
   5.1893986e-03
   3.8874874e-03
   5.3649179e-03
   3.7889739e-03
   2.9533104e-03
   4.5099283e-03
   2.4290843e-03
   3.6399017e-03
   5.2404870e-03
   3.2677814e-03
   3.1801566e-03
   4.0828659e-03
   4.4924974e-03
   4.0318716e-03
   4.8197113e-03
   3.7887228e-03
   3.4448946e-03
   3.1873216e-03
   3.7343267e-03
   4.5570317e-03
   4.9583645e-03
   3.7074980e-03
   2.5548916e-03
   3.4061808e-03
   3.2960813e-03
   3.3260185e-03
   4.6029920e-03
   3.8932194e-03
   2.6888772e-03
   2.7088096e-03
   4.1270546e-03
   3.1092705e-03
   6.4663424e-03
   3.6651586e-03
   4.1773118e-03
   3.6978905e-03
   3.2654957e-03
   3.1831042e-03
   5.3379475e-03
   5.2556298e-03
   4.3904851e-03
   3.7157381e-03
   3.5618180e-03
   3.4081034e-03
   3.0774415e-03
   4.2153672e-03
   4.1021762e-03
   3.1627545e-03
   5.8866574e-03
   3.7148744e-03
   3.8412714e-03
   3.1813223e-03
   3.7198264e-03
   2.8092949e-03
   3.0760640e-03
   2.9720056e-03
   4.1474652e-03
   3.1056886e-03
   1.1565425e-02
   4.4968766e-03
   3.7377757e-03
   3.3750268e-03
   4.0265050e-03
   3.8256839e-03
   3.0778491e-03
   2.9030990e-03
   4.5613466e-03
   3.9685767e-03
   3.5292922e-03
   3.5653742e-03
   3.6225236e-03
   3.2796918e-03
   3.7960667e-03
   3.2413335e-03
   3.4323599e-03
   4.2274844e-03
   4.7457057e-03
   3.5681229e-03
   3.1324099e-03
   2.9242830e-03
   3.1678923e-03
   5.7971295e-03
   2.8105677e-03
   2.9969817e-03
   3.8962192e-03
   4.2409561e-03
   4.3900340e-03
   2.8180288e-03
   4.7221759e-03
   3.7823300e-03
   3.8311562e-03
   4.6020563e-03
   3.0343515e-03
   3.5284093e-03
   4.6023507e-03
   3.5469092e-03
   4.6804928e-03
   3.7107755e-03
   4.6076345e-03
   3.8339030e-03
   2.7474590e-03
   3.6788460e-03
   3.4468310e-03
   3.2349240e-03
   4.1099212e-03
   3.6422100e-03
   3.3914690e-03
   3.1421405e-03
   3.3601323e-03
   4.6320621e-03
   2.9335215e-03
   3.8998544e-03
   4.6729573e-03
   3.3620629e-03
   3.0312665e-03
   2.9494504e-03
   3.4905453e-03
   2.9203427e-03
   3.0886625e-03
   3.3348658e-03
   4.7995175e-03
   4.4836639e-03
   4.0704185e-03
   6.0433865e-03
   3.1987462e-03
   3.0097983e-03
   3.0369180e-03
   3.4478514e-03
   3.6903488e-03
   6.6712113e-03
   3.2499996e-03
   4.2145793e-03
   3.4983551e-03
   5.2209457e-03
   2.9409904e-03
   4.1198948e-03
   2.7785420e-03
   4.2708218e-03
   3.5409378e-03
   3.6732742e-03
   3.1666942e-03
   3.3048020e-03
   4.1475055e-03
   4.1374333e-03
   5.7555338e-03
   3.1283477e-03
   4.4224089e-03
   3.5353987e-03
   3.1955997e-03
   4.9285082e-03
   3.3082538e-03
   3.1911564e-03
   4.0003127e-03
   4.1018882e-03
   3.8249164e-03
   4.2897220e-03
   3.5829829e-03
   3.1188733e-03
   3.4015725e-03
   4.7617850e-03
   6.3295785e-03
   3.2520764e-03
   3.8200904e-03
   4.4587192e-03
   3.9820708e-03
   3.5980875e-03
   3.7418966e-03
   3.3579660e-03
   2.9886928e-03
   3.4379738e-03
   3.8221010e-03
   3.7693787e-03
   3.7946858e-03
   3.3414903e-03
   4.3180826e-03
   3.5282739e-03
   4.2973972e-03
   3.0636199e-03
   3.5684994e-03
   3.8009554e-03
   5.1041359e-03
   3.3068277e-03
   3.5505826e-03
   3.6809754e-03
   3.7685848e-03
   4.9238453e-03
   3.8403943e-03
   3.7474227e-03
   3.2909665e-03
   3.4150458e-03
   3.3112381e-03
   5.1853691e-03
   4.4645398e-03
   3.2790291e-03
   4.8985430e-03
   2.7483557e-03
   4.7280907e-03
   4.5235782e-03
   3.8820471e-03
   3.7189320e-03
   5.3190735e-03
   4.4974526e-03
   3.0570524e-03
   3.8059611e-03
   4.4929974e-03
   3.5761847e-03
   3.3745155e-03
   3.2048130e-03
   3.8528215e-03
   3.4602856e-03
   5.4397461e-03
   3.3045996e-03
   3.5896025e-03
   5.3144670e-03
   2.9122181e-03
   2.9328395e-03
   3.8124195e-03
   3.7780578e-03
   3.1671795e-03
   4.3188745e-03
   3.0091691e-03
   3.3996272e-03
   3.4396688e-03
   3.0991520e-03
   2.8677370e-03
   4.0189433e-03
   4.0116334e-03
   2.5761637e-03
   4.7114249e-03
   3.0946912e-03
   2.9095666e-03
   2.9325630e-03
   3.2141520e-03
   3.5461627e-03
   3.1624374e-03
   3.0991995e-03
   3.9875778e-03
   4.4580931e-03
   2.9677363e-03
   3.5565633e-03
   3.8511391e-03
   4.6389116e-03
   3.3277495e-03
   3.4571302e-03
   3.8527935e-03
   3.7441468e-03
   3.0909255e-03
   3.3321792e-03
   3.9150934e-03
   3.1063781e-03
   3.9414450e-03
   5.1108027e-03
   4.3969174e-03
   4.2110585e-03
   3.1571800e-03
   3.4637245e-03
   3.9555601e-03
   3.2148167e-03
   2.6294918e-03
   3.1970460e-03
   3.7773392e-03
   3.0948637e-03
   3.5786709e-03
   3.7313809e-03
   4.7996754e-03
   2.8706271e-03
   3.6750368e-03
   3.3109268e-03
   3.7362369e-03
   3.0792248e-03
   4.8076832e-03
   5.7471069e-03
   4.6720129e-03
   3.4991225e-03
   3.1329843e-03
   3.5300536e-03
   3.2459365e-03
   3.8549809e-03
   3.6817013e-03
   3.6390786e-03
   4.0960141e-03
   4.0992011e-03
   3.5066459e-03
   3.2505031e-03
   3.4472643e-03
   3.8346218e-03
   3.0673479e-03
   4.0642596e-03
   3.7529227e-03
   3.6042227e-03
   3.5152833e-03
   2.9351811e-03
   3.3890496e-03
   3.1657040e-03
   4.9051925e-03
   3.6879685e-03
   4.2802967e-03
   4.1866833e-03
   3.8809598e-03
   3.0767439e-03
   2.8802525e-03
   3.8355342e-03
   3.3858674e-03
   5.4367676e-03
   2.8441209e-03
   3.7839706e-03
   3.8218567e-03
   3.0944034e-03
   3.9412096e-03
   3.7397922e-03
   3.8990823e-03
   3.1661085e-03
   5.3893067e-03
   4.0549185e-03
   5.0237540e-03
   3.3891102e-03
   3.5713920e-03
   4.5612440e-03
   3.7563325e-03
   4.3585083e-03
   3.0431812e-03
   3.5187095e-03
   3.0770951e-03
   1.2966600e-02
   3.0876913e-03
   3.8901308e-03
   4.3494142e-03
   2.5080915e-03
   5.8666338e-03
   3.4229292e-03
   3.8488353e-03
   2.7534417e-03
   3.1961796e-03
   4.0182632e-03
   3.5614783e-03
   3.4454510e-03
   4.0625340e-03
   3.1991769e-03
   3.0765337e-03
   4.0219686e-03
   3.3282684e-03
   3.4076389e-03
   3.0665715e-03
   5.0989955e-03
   4.0772830e-03
   3.2229343e-03
   3.6072538e-03
   5.9864616e-03
   3.3531640e-03
   3.2695252e-03
   3.6339562e-03
   3.8141234e-03
   3.5765852e-03
   2.8816410e-03
   4.0636687e-03
   3.5040727e-03
   4.9498328e-03
   3.3628404e-03
   4.5216196e-03
   3.5140942e-03
   5.2286789e-03
   3.3779915e-03
   2.7014320e-03
   3.6422376e-03
   3.2394527e-03
   3.6109588e-03
   3.0607069e-03
   3.1008160e-03
   3.7465729e-03
   3.8916758e-03
   2.6841607e-03
   3.2704850e-03
   4.2467074e-03
   4.1852025e-03
   3.6763265e-03
   3.1944875e-03
   3.1826809e-03
   4.3574811e-03
   3.4187680e-03
   5.3124876e-03
   3.7353577e-03
   2.7945791e-03
   3.1226464e-03
   4.8850554e-03
   3.7111284e-03
   3.6774868e-03
   3.4175511e-03
   3.7379875e-03
   3.9005295e-03
   3.1751138e-03
   3.6729816e-03
   4.5464463e-03
   2.5596414e-03
   3.1279825e-03
   3.5077760e-03
   3.8864021e-03
   4.6842176e-03
   3.2167541e-03
   4.8969965e-03
   3.1878561e-03
   3.8847839e-03
   5.2509471e-03
   3.3750350e-03
   4.2689679e-03
   3.5060233e-03
   3.7080250e-03
   3.6265429e-03
   4.0071980e-03
   4.1022795e-03
   3.6742249e-03
   3.5118100e-03
   3.2418226e-03
   6.5524296e-03
   3.2717253e-03
   5.0644382e-03
   3.3763876e-03
   5.3007868e-03
   3.3490303e-03
   4.6500397e-03
   3.4528604e-03
   5.1570924e-03
   4.0724945e-03
   3.5702905e-03
   4.3565894e-03
   5.0386185e-03
   3.0983379e-03
   4.0536020e-03
   3.6015636e-03
   3.1457975e-03
   2.9793562e-03
   3.5108630e-03
   3.7875188e-03
   3.8615919e-03
   3.8354572e-03
   4.1886779e-03
   3.1281885e-03
   3.7956545e-03
   3.3850716e-03
   2.9269702e-03
   4.0628593e-03
   3.1245875e-03
   4.2902269e-03
   3.4945669e-03
   5.4643813e-03
   3.4814884e-03
   3.8153513e-03
   5.6708249e-03
   3.7298210e-03
   3.0169718e-03
   3.2518700e-03
   3.7551794e-03
   4.5748091e-03
   3.9836420e-03
   3.3350911e-03
   3.4300303e-03
   3.7807063e-03
   3.7008012e-03
   3.5391671e-03
   3.8616294e-03
   3.3235705e-03
   3.7989141e-03
   3.3405122e-03
   4.6373600e-03
   3.3123455e-03
   3.8970203e-03
   3.7861150e-03
   6.4508105e-03
   3.0130335e-03
   3.8546136e-03
   3.4937698e-03
   3.3565722e-03
   3.3780597e-03
   4.7445697e-03
   4.7370621e-03
   2.9823425e-03
   3.8025843e-03
   2.9527906e-03
   3.3842461e-03
   5.5409843e-03
   3.1723245e-02
   4.1123591e-03
   3.6473439e-03
   4.9532528e-03
   3.7511670e-03
   4.5368765e-03
   3.9061189e-03
   3.0153650e-03
   3.6486834e-03
   4.2049667e-03
   3.9520975e-03
   3.7369979e-03
   4.4253264e-03
   6.7322669e-03
   3.0274490e-03
   3.5846818e-03
   4.0414150e-03
   2.9817840e-03
   3.4014843e-03
   4.5285624e-03
   6.1004169e-03
   2.7795971e-03
   3.5252364e-03
   3.6227908e-03
   4.0121656e-03
   2.6215057e-03
   4.1713727e-03
   4.5681434e-03
   4.8023867e-03
   3.7024687e-03
   2.9243854e-03
   3.0245184e-03
   3.2668959e-03
   3.8600761e-03
   3.2811308e-03
   3.0863082e-03
   4.3890222e-03
   2.7990617e-03
   3.6943528e-03
   3.8426013e-03
   3.1775682e-03
   2.8588144e-03
   3.1420117e-03
   3.0305779e-03
   4.8289116e-03
   4.4337403e-03
   3.0069272e-03
   4.7338257e-03
   3.2064700e-03
   3.5982666e-03
   3.0742167e-03
   4.3364729e-03
   3.0767170e-03
   3.9304952e-03
   4.1109951e-03
   3.9328632e-03
   4.3222083e-03
   7.3512783e-03
   5.5763810e-03
   3.6806498e-03
   3.3152154e-03
   3.8365395e-03
   3.1527263e-03
   4.6733139e-03
   4.1464487e-03
   4.0469477e-03
   2.9379224e-03
   3.4599541e-03
   3.6912690e-03
   3.4826096e-03
   3.1236346e-03
   3.2266659e-03
   3.6341814e-03
   8.4481111e-03
   3.6103352e-03
   4.2167478e-03
   4.0895040e-03
   3.6308207e-03
   3.4210993e-03
   6.2144535e-03
   4.0409195e-03
   3.1850994e-02
   3.3532620e-03
   3.7775103e-03
   3.1517480e-03
   3.8322476e-03
   3.0523838e-03
   2.9675100e-03
   6.1030681e-03
   7.0439027e-03
   3.7831463e-03
   3.6352656e-03
   3.7736571e-03
   1.5407286e-02
   2.9729516e-03
   3.6234126e-03
   4.6535943e-03
   3.8504781e-03
   4.9548920e-03
   2.8069887e-03
   3.1430837e-03
   2.9379622e-03
   3.2969273e-03
   4.9544375e-03
   4.2422309e-03
   3.7052282e-03
   3.6973933e-03
   3.3363556e-03
   3.0221915e-03
   7.5251378e-03
   3.2093218e-03
   3.5107400e-03
   5.0280791e-03
   3.1527150e-03
   3.8031470e-03
   5.6524450e-03
   3.0064207e-03
   4.8289814e-03
   3.2591881e-03
   2.9845509e-03
   3.8979673e-03
   2.9399237e-03
   5.4106313e-03
   3.3589085e-03
   6.5067431e-03
   3.6780729e-03
   2.8861422e-03
   3.8261505e-03
   2.8976227e-03
   3.9571993e-03
   7.3040737e-03
   4.4885434e-03
   3.5748404e-03
   2.9080663e-03
   3.8642801e-03
   2.9692591e-03
   5.8164551e-03
   3.2870511e-03
   4.0764799e-03
   3.5590417e-03
   5.8125254e-03
   3.4637168e-03
   2.9123604e-03
   4.6168670e-03
   3.0690449e-03
   4.2366190e-03
   3.2819403e-03
   3.6689047e-03
   3.4657420e-03
   3.1237070e-03
   3.6110605e-03
   5.0703279e-03
   2.8941380e-03
   3.3266876e-03
   4.2528884e-03
   3.4363296e-03
   3.9973796e-03
   3.4711774e-03
   3.7045276e-03
   3.6830072e-03
   4.6509300e-03
   4.4212205e-03
   5.1194061e-03
   3.1247540e-03
   2.5533552e-03
   3.5681789e-03
   3.2489549e-03
   6.0632855e-03
   3.5058099e-03
   4.3489313e-03
   2.7320299e-03
   3.9026437e-03
   3.3568599e-03
   3.7532201e-03
   3.6982972e-03
   3.2874635e-03
   3.9698457e-03
   3.9304077e-03
   4.7750305e-03
   3.2634629e-03
   3.3984966e-03
   3.6645575e-03
   3.8268732e-03
   2.9416448e-03
   2.9249458e-03
   3.1880570e-03
   5.6130555e-03
   5.9817773e-03
   3.8240531e-03
   3.8634221e-03
   5.3149856e-03
   3.7894227e-03
   3.5465657e-03
   3.0441640e-03
   4.8850130e-03
   4.8162346e-03
   3.4525489e-03
   4.5301207e-03
   8.9519527e-03
   5.5005991e-03
   4.5328984e-03
   2.9298604e-03
   4.6013054e-03
   3.5631182e-03
   3.9844905e-03
   3.8995168e-03
   2.7373570e-03
   3.1622336e-03
   2.9900079e-03
   4.7804314e-03
   5.7833213e-03
   3.6159033e-03
   2.7374537e-03
   3.5964393e-03
   3.3438664e-03
   4.6410988e-03
   6.2246065e-03
   3.5060112e-03
   3.6108810e-03
   3.4264069e-03
   2.7478100e-03
   4.4935454e-03
   4.1362574e-03
   4.1248119e-03
   3.2222997e-03
   3.0200472e-03
   4.9690155e-03
   3.7689739e-03
   3.7055431e-03
   4.0341659e-03
   4.6026051e-03
   3.6186241e-03
   3.1458603e-03
   4.6258443e-03
   3.6782225e-03
   3.8481344e-03
   3.3904366e-03
   3.5957358e-03
   3.4321484e-03
   3.0355082e-03
   3.1893552e-03
   3.1015395e-03
   3.9245207e-03
   2.6181493e-03
   2.8522810e-03
   4.1693205e-03
   3.0050303e-03
   4.5504409e-03
   3.2218650e-03
   4.0227090e-03
   3.6015114e-03
   4.0790826e-03
   3.6700301e-03
   4.1354867e-03
   3.5846293e-03
   3.1228135e-03
   3.8730944e-03
   3.4584689e-03
   3.9732655e-03
   4.5161796e-03
   3.9400829e-03
   3.2844570e-03
   2.9046800e-03
   4.0042081e-03
   3.8701142e-03
   4.8992367e-03
   3.7746268e-03
   2.9037455e-03
   3.5452509e-03
   5.3268203e-03
   4.0740633e-03
   6.8886572e-03
   4.0874450e-03
   6.0899667e-03
   4.3333395e-03
   3.7321996e-03
   4.0843403e-03
   4.1828828e-03
   3.3319969e-03
   3.2045994e-03
   3.0515985e-03
   3.7025192e-03
   4.2497435e-03
   5.1217899e-03
   3.1960883e-03
   3.2159320e-03
   4.0168082e-03
   3.4200914e-03
   2.9255377e-03
   3.8915824e-03
   3.5964551e-03
   3.7672927e-03
   3.7478670e-03
   3.1064485e-03
   3.7259648e-03
   3.2847091e-03
   4.9891355e-03
   3.6969225e-03
   3.8419567e-03
   4.9452847e-03
   5.6746388e-03
   5.0370997e-03
   3.0177809e-03
   3.1572932e-03
   4.7785543e-03
   3.8154952e-03
   3.0671773e-03
   3.3197484e-03
   2.9975940e-03
   3.1773975e-03
   3.4963010e-03
   3.4503190e-03
   3.0987269e-03
   6.1512520e-03
   3.0840287e-03
   3.8736568e-03
   2.8087108e-03
   3.0986383e-03
   3.9288472e-03
   4.7003082e-03
   4.0489223e-03
   5.4761308e-03
   3.1174450e-03
   4.0086067e-03
   2.8560850e-03
   1.2128314e-02
   4.4229893e-03
   3.2925101e-03
   5.4561534e-03
   3.0974549e-03
   4.5316480e-03
   3.1328690e-03
   4.2375227e-03
   2.7454512e-03
   4.6862421e-03
   3.5375811e-03
   4.0891362e-03
   3.0870716e-03
   4.5408656e-03
   3.3224332e-03
   3.0402444e-03
   3.7217752e-03
   4.6708485e-03
   5.7902214e-03
   3.8484180e-03
   4.5883414e-03
   3.7248584e-03
   3.8186836e-03
   3.3472233e-03
   2.7723302e-03
   3.2251696e-03
   3.0846242e-03
   4.9851116e-03
   3.6340424e-03
   3.6496517e-03
   3.7113470e-03
   3.8523892e-03
   3.6024918e-03
   4.0728517e-03
   3.9266859e-03
   5.1974929e-03
   3.0606676e-03
   3.5072580e-03
   3.2088661e-03
   4.5303315e-03
   3.1364270e-03
   4.8629536e-03
   3.3044608e-02
   4.3376495e-03
   3.2228307e-03
   3.9445752e-03
   4.8308809e-03
   3.3405407e-03
   4.8459054e-03
   4.9212872e-03
   3.3098582e-03
   4.0755564e-03
   2.7790658e-03
   3.7860582e-03
   3.2426335e-03
   3.6180554e-03
   4.3757655e-03
   4.5651799e-03
   3.7930519e-03
   4.4261366e-03
   3.6283406e-03
   2.8336768e-03
   3.2933693e-03
   3.0067049e-03
   4.3469526e-03
   4.5502761e-03
   7.6602034e-03
   3.3866469e-03
   5.1035329e-03
   3.8944779e-03
   5.4855984e-03
   3.1653897e-03
   3.0270784e-03
   2.8164877e-03
   1.2344578e-02
   3.9539681e-03
   2.9952374e-03
   3.4872778e-03
   1.2911768e-02
   5.4944727e-03
   4.5322423e-03
   3.0538335e-03
   4.0030179e-03
   3.0363123e-03
   3.5940974e-03
   3.8424116e-03
   4.3384730e-03
   3.5505441e-03
   4.8568656e-03
   2.7683956e-03
   2.9795110e-03
   3.3758302e-03
   4.2477280e-03
   4.1643422e-03
   2.8598736e-03
   6.2670191e-03
   6.0013573e-03
   3.2722010e-03
   4.2085134e-03
   4.0933112e-03
   4.7343558e-03
   3.3600408e-03
   4.2393079e-03
   3.7190508e-03
   3.4747920e-03
   4.0873282e-03
   3.6707005e-03
   3.0348092e-03
   3.6686121e-03
   3.5021251e-03
   3.7991773e-03
   3.8688897e-03
   4.4891895e-03
   4.0588530e-03
   2.9440979e-03
   3.3797251e-03
   3.1018498e-03
   3.1204702e-03
   4.6295788e-03
   3.2685428e-03
   4.7166991e-03
   4.2803873e-03
   5.5725508e-03
   2.9620881e-03
   4.3958789e-03
   4.5229102e-03
   6.6989200e-03
   3.4610274e-03
   3.1189241e-03
   3.9330794e-03
   3.3579663e-03
   2.7987345e-03
   3.9836700e-03
   3.0946675e-03
   3.9564513e-03
   3.1976238e-03
   2.8622131e-03
   3.5262972e-03
   3.2682448e-03
   5.5291117e-03
   3.6488759e-03
   3.4350215e-03
   3.1446483e-03
   3.3535866e-03
   3.1467131e-03
   4.1357202e-03
   2.8714385e-03
   3.2383924e-03
   3.2682693e-03
   3.3493685e-03
   3.8641324e-03
   3.5612505e-03
   3.1022118e-03
   6.1413414e-03
   5.5238341e-03
   3.1159221e-03
   6.1870971e-03
   3.2599753e-03
   6.5793288e-03
   3.7700642e-03
   4.2791435e-03
   3.0185738e-03
   3.8120824e-03
   3.7087644e-03
   3.8102306e-03
   5.0848523e-03
   4.5401970e-03
   5.7878458e-03
   3.2542575e-03
   4.6718463e-03
   3.9952868e-03
   3.2482267e-03
   4.7055078e-03
   3.1157315e-03
   5.3258313e-03
   4.1501027e-03
   4.3273238e-03
   5.7370671e-03
   4.3149459e-03
   3.2941218e-03
   3.3733234e-03
   3.9312290e-03
   3.7687418e-03
   2.9134785e-03
   3.8737870e-03
   3.6904978e-03
   2.8167048e-03
   3.5869682e-03
   2.9707464e-03
   3.3749797e-03
   5.5997487e-03
   2.9626790e-03
   4.6789211e-03
   4.4055601e-03
   4.1495882e-03
   4.0902466e-03
   3.0996169e-03
   2.9162187e-03
   3.0799845e-03
   4.7873678e-03
   3.1918152e-03
   3.2239641e-03
   3.5877830e-03
   3.2107223e-03
   3.3921010e-03
   4.8969532e-03
   3.4889890e-03
   3.9204479e-03
   3.4090905e-03
   3.6878935e-03
   3.7251940e-03
   4.0297592e-03
   3.9109833e-03
   4.2704982e-03
   3.1856091e-03
   3.3540093e-03
   3.0189084e-03
   3.4574093e-03
   5.6385009e-03
   3.5604154e-03
   3.2161559e-03
   4.1783758e-03
   2.9930317e-03
   3.0060678e-03
   3.4246242e-03
   3.9636325e-03
   4.9486679e-03
   3.9383463e-03
   3.1064768e-03
   3.9243168e-03
   6.1514135e-03
   3.0383935e-03
   3.4877354e-03
   4.0533719e-03
   3.5802857e-03
   4.4001997e-03
   2.9715627e-03
   3.4673235e-03
   3.9907908e-03
   2.5604709e-03
   2.9329139e-03
   4.7068122e-03
   3.5003755e-03
   2.8726891e-03
   2.8976667e-03
   4.0342371e-03
   2.9744433e-03
   3.2234477e-03
   4.8074800e-03
   3.4294128e-03
   3.2564930e-03
   4.1869835e-03
   3.0765590e-03
   3.1129462e-03
   2.9848844e-03
   3.1898800e-03
   4.7500215e-03
   4.6134571e-03
   3.9152447e-03
   5.0163911e-03
   3.5293516e-03
   3.8319369e-03
   4.1771278e-03
   4.0232221e-03
   3.1817949e-03
   4.0783775e-03
   2.9729869e-03
   3.1017447e-03
   4.4882240e-03
   5.6672442e-03
   2.4832752e-03
   4.0084759e-03
   3.6329799e-03
   4.8729806e-03
   3.0814426e-03
   4.1455395e-03
   3.1954989e-03
   3.5489135e-03
   3.3222834e-03
   3.7286321e-03
   3.4821288e-03
   2.7898197e-03
   3.3304304e-03
   3.8965958e-03
   2.8152131e-03
   3.2723580e-02
   3.1816859e-03
   3.2511065e-03
   2.5029204e-03
   3.2707244e-03
   3.9752554e-03
   5.4164112e-03
   4.7747600e-03
   5.4025656e-03
   3.0991948e-03
   2.7631245e-03
   4.3587808e-03
   3.6864027e-03
   4.6318767e-03
   4.5222214e-03
   2.9625118e-03
   5.5646765e-03
   5.1610789e-03
   3.2216923e-03
   3.5074926e-03
   3.3733912e-03
   4.4706223e-03
   3.1937677e-03
   3.8032219e-03
   5.0998891e-03
   3.6880256e-03
   3.5614870e-03
   3.2426623e-03
   2.7781550e-03
   3.1814022e-03
   4.6187164e-03
   4.3940069e-03
   1.1873093e-02
   3.8353346e-03
   3.4279485e-03
   4.3679414e-03
   2.7333056e-03
   3.1555459e-03
   2.8743679e-03
   3.7300259e-03
   6.4373536e-03
   4.0956717e-03
   1.3021109e-02
   4.0149408e-03
   3.4943583e-03
   3.5290775e-03
   2.8407944e-03
   3.4678930e-03
   3.4433971e-03
   3.4723937e-03
   4.1965821e-03
   2.8669301e-03
   2.6454672e-03
   3.5058362e-03
   3.4001353e-03
   4.4221109e-03
   3.9390933e-03
   5.1821711e-03
   3.7701529e-03
   3.5675201e-03
   2.9962200e-03
   4.8335065e-03
   3.7674286e-03
   4.5127309e-03
   3.0172912e-03
   3.4832185e-03
   3.6042919e-03
   3.8999928e-03
   3.3276102e-03
   4.2042116e-03
   3.8618745e-03
   3.9906072e-03
   3.9054499e-03
   4.8822778e-03
   6.9072243e-03
   3.5042630e-03
   3.0820571e-03
   3.6320805e-03
   3.4723218e-03
   3.2046081e-03
   3.5480272e-03
   3.1866399e-03
   3.4653396e-03
   3.1453362e-03
   4.3612265e-03
   3.4027613e-03
   2.6461140e-03
   3.6587968e-03
   3.8183270e-03
   3.9617939e-03
   3.9677733e-03
   3.1588264e-03
   3.7297126e-03
   3.5080145e-03
   4.8397896e-03
   3.2768048e-03
   3.2497989e-03
   3.3754949e-03
   3.3119372e-02
   4.1935625e-03
   3.1056888e-03
   4.0135812e-03
   3.7284055e-03
   3.6491715e-03
   4.3239426e-03
   3.8479368e-03
   3.7827770e-03
   3.6515902e-03
   3.8546776e-03
   3.3004034e-03
   3.7919066e-03
   5.6809126e-03
   4.1464652e-03
   3.6264813e-03
   3.0085214e-03
   4.8169606e-03
   2.7400064e-03
   3.1149037e-03
   3.9598364e-03
   5.4519647e-03
   4.4104216e-03
   5.1990945e-03
   4.4577004e-03
   1.0249917e-02
   3.5923636e-03
   3.3886241e-03
   3.8790880e-03
   3.5846004e-03
   3.9962227e-03
   4.2072182e-03
   3.7367891e-03
   4.3176564e-03
   3.8796124e-03
   3.8571021e-03
   3.0984164e-03
   2.7016420e-03
   4.0314615e-03
   4.5527559e-03
   3.9068575e-03
   5.2524439e-03
   3.5682294e-03
   4.6941152e-03
   2.9307619e-03
   4.7295161e-03
   3.5937529e-03
   3.8270921e-03
   2.8784572e-03
   4.6501567e-03
   5.7774696e-03
   3.0873668e-03
   3.3827063e-03
   3.9175294e-03
   3.8979284e-03
   3.1327494e-03
   4.2017246e-03
   3.3535482e-03
   5.2494769e-03
   4.1506661e-03
   4.1786052e-03
   2.9125926e-03
   2.8275145e-03
   3.5702313e-03
   3.1926394e-03
   3.0211961e-03
   3.4976633e-03
   3.1686038e-03
   4.0419966e-03
   3.7851933e-03
   4.0408644e-03
   2.8094060e-03
   3.3475760e-03
   4.2046596e-03
   5.1068640e-03
   3.4520605e-03
   4.3691647e-03
   4.1606488e-03
   3.4464683e-03
   4.3273912e-03
   2.6660679e-03
   3.1501608e-03
   3.4262585e-03
   2.7392692e-03
   3.6716575e-03
   3.9752533e-03
   3.1935268e-03
   4.3280398e-03
   3.0314774e-03
   3.1253148e-03
   2.9725102e-03
   3.0000420e-03
   3.8217132e-03
   2.9488448e-03
   4.8943197e-03
   3.3544475e-03
   5.6690312e-03
   4.8945421e-03
   3.2502410e-03
   3.5729160e-03
   2.7322014e-03
   3.3830508e-03
   3.2960346e-03
   4.6271435e-03
   3.5911201e-03
   4.1312800e-03
   3.7134246e-03
   7.8776194e-03
   3.5085445e-03
   3.7403192e-03
   4.7654828e-03
   3.6363208e-03
   3.8248607e-03
   3.6464680e-03
   3.4115289e-03
   2.9881699e-03
   3.0462020e-03
   4.0251432e-03
   3.6811793e-03
   3.3481951e-03
   4.0070237e-03
   2.9527822e-03
   2.8213374e-03
   4.1870972e-03
   3.7452224e-03
   3.8289400e-03
   3.7421943e-03
   3.7108063e-03
   7.3314997e-03
   4.0590363e-03
   3.2072880e-03
   5.1500883e-03
   3.8863694e-03
   3.7356316e-03
   3.2042085e-03
   3.6489318e-03
   4.2174978e-03
   3.9542988e-03
   3.1640987e-03
   4.5041494e-03
   3.8923458e-03
   4.5386218e-03
   3.1556526e-03
   3.2543230e-03
   3.9476971e-03
   3.7108654e-03
   3.5563477e-03
   3.2758416e-03
   3.6785921e-03
   3.0014990e-03
   4.8696411e-03
   3.8651897e-03
   2.8017920e-03
   3.8590309e-03
   3.7049634e-03
   2.7460059e-03
   4.3302853e-03
   2.9047241e-03
   4.1211391e-03
   3.7480991e-03
   2.6638265e-03
   6.8859205e-03
   3.6866073e-03
   2.8740890e-03
   4.0299791e-03
   3.0160388e-03
   3.0367834e-03
   4.5445785e-03
   5.9892881e-03
   8.0388292e-03
   5.1937729e-03
   3.3446916e-03
   2.9282900e-03
   3.9848742e-03
   2.9664811e-03
   2.8277288e-03
   5.5243298e-03
   3.5045229e-03
   3.4990105e-03
   3.6308934e-03
   3.4917587e-03
   5.4916537e-03
   4.7605371e-03
   3.9778387e-03
   3.2276275e-03
   3.4725181e-03
   5.0044245e-03
   4.5090061e-03
   4.6072616e-03
   8.7273951e-03
   4.0883466e-03
   3.5268115e-03
   5.7050638e-03
   2.5108524e-03
   4.3622370e-03
   3.8119376e-03
   3.3618096e-03
   4.1263947e-03
   3.0907685e-03
   3.4067777e-03
   3.8551302e-03
   4.0275059e-03
   3.0113258e-03
   4.1613405e-03
   3.3889552e-03
   3.6252771e-03
   3.3020829e-03
   5.3233285e-03
   2.9375394e-03
   5.8463365e-03
   2.8774093e-03
   4.4380051e-03
   3.7340114e-03
   3.0580322e-03
   3.3036573e-03
   4.1688632e-03
   4.2190967e-03
   4.1163259e-03
   4.7479256e-03
   3.3862110e-03
   3.4301599e-03
   2.6372973e-03
   4.7678599e-03
   3.4101244e-03
   4.3828799e-03
   3.8180673e-03
   3.0984143e-03
   3.2007761e-03
   3.5412292e-03
   3.2802644e-03
   3.1137559e-03
   4.1262247e-03
   3.2439180e-03
   3.7723672e-03
   4.9168202e-03
   3.5304943e-03
   3.7420355e-03
   4.2447481e-03
   3.5168712e-03
   1.2266514e-02
   3.7904648e-03
   3.6233857e-03
   4.0259655e-03
   3.2863066e-03
   3.4209287e-03
   2.9885379e-03
   3.2085581e-03
   5.3846264e-03
   4.5086987e-03
   3.0620077e-03
   4.1222412e-03
   4.8661363e-03
   3.7133370e-03
   3.4535638e-03
   3.5776598e-03
   3.6515857e-03
   5.0023938e-03
   3.8147525e-03
   3.1300444e-03
   4.5198085e-03
   3.1732497e-03
   3.0773403e-03
   3.3453381e-03
   3.8542891e-03
   3.3086955e-03
   3.8847105e-03
   3.3915386e-03
   3.7355959e-03
   4.4623154e-03
   3.6626649e-03
   2.8220436e-03
   4.6874275e-03
   3.5856435e-03
   5.2001850e-03
   4.9592140e-03
   3.2360037e-03
   3.2061418e-03
   4.1445691e-03
   4.9681505e-03
   5.1657630e-03
   3.2341010e-03
   7.3437658e-03
   3.4257010e-03
   3.7066066e-03
   4.5344244e-03
   3.2411827e-03
   3.6791893e-03
   3.2468463e-03
   3.5155524e-03
   5.3599199e-03
   3.5842074e-03
   3.0173455e-03
   4.2904406e-03
   3.3117378e-03
   3.2036135e-03
   3.1348236e-03
   3.1985853e-03
   3.0447155e-03
   3.7038233e-03
   3.5913085e-03
   3.4822663e-03
   4.0658493e-03
   3.5718859e-03
   3.5727201e-03
   4.5094022e-03
   4.0361464e-03
   3.2980389e-03
   3.2696428e-03
   3.9264379e-03
   4.8433255e-03
   3.9747437e-03
   3.0222031e-03
   3.5929074e-03
   3.4243887e-03
   1.2804159e-02
   2.8774220e-03
   5.2499995e-03
   2.8581637e-03
   3.7247413e-03
   3.6895805e-03
   3.9053353e-03
   3.1234506e-03
   3.4701965e-03
   4.0969149e-03
   2.7860471e-03
   4.8799788e-03
   3.5451274e-03
   3.7279957e-03
   3.3231323e-03
   3.8169425e-03
   3.0078083e-03
   4.4438836e-03
   5.4367887e-03
   2.8392479e-03
   4.0674388e-03
   3.5514408e-03
   3.5446351e-03
   4.2069745e-03
   2.9777800e-03
   3.9547113e-03
   5.1492483e-03
   4.1985048e-03
   3.0358896e-03
   3.5495493e-02
   4.1484749e-03
   3.2937877e-03
   4.2254079e-03
   4.6668839e-03
   3.3697086e-03
   3.7000309e-03
   3.7039464e-03
   3.1447048e-03
   4.7145039e-03
   3.7608347e-03
   3.1657667e-03
   2.6554602e-03
   3.5260671e-03
   8.6577940e-03
   4.2727306e-03
   3.1810208e-03
   4.0473944e-03
   4.2631969e-03
   3.6272363e-03
   4.3950174e-03
   3.7205674e-03
   3.9968732e-03
   3.9253844e-03
   3.2617815e-03
   3.1542707e-03
   5.9503829e-03
   3.8407208e-03
   4.3666332e-03
   2.7657203e-03
   2.8599083e-03
   2.8169676e-03
   3.3135894e-03
   2.9564314e-03
   3.5116143e-03
   4.3692663e-03
   3.3997299e-03
   3.7340216e-03
   1.5051596e-02
   4.1309950e-03
   3.5258861e-03
   4.2070725e-03
   2.8937158e-03
   2.9661318e-03
   3.6091461e-03
   3.9935385e-03
   4.7127396e-03
   4.1945370e-03
   3.1561022e-03
   3.9956264e-03
   3.3968945e-03
   3.8709110e-03
   3.2435009e-03
   3.4310975e-03
   3.3072544e-03
   3.6906155e-03
   3.9272805e-03
   3.3782330e-03
   3.3127800e-03
   3.5270176e-03
   2.7697145e-03
   3.0283634e-03
   5.2105273e-03
   2.7434438e-03
   3.2136352e-03
   2.7244068e-03
   2.9552266e-03
   3.6622342e-03
   4.7008325e-03
   4.3748089e-03
   2.6135057e-03
   4.6081566e-03
   3.4834809e-03
   4.8503252e-03
   5.0613663e-03
   5.4159702e-03
   3.4315121e-03
   4.7681220e-03
   3.4098078e-03
   4.2276990e-03
   4.8232104e-03
   3.8688397e-03
   5.7412648e-03
   4.0162045e-03
   3.7116399e-03
   4.2984714e-03
   3.0311318e-03
   2.4611483e-03
   3.4431516e-03
   3.2498694e-03
   3.5950346e-03
   3.5180148e-03
   4.3463296e-03
   3.5941244e-03
   3.2263040e-03
   3.4136586e-03
   3.2618549e-03
   3.4379136e-03
   3.1229386e-03
   3.4600236e-03
   3.2677522e-03
   4.8537831e-03
   2.9383299e-03
   3.5308098e-03
   3.8159673e-03
   2.5826633e-03
   3.7237428e-03
   5.1006236e-03
   3.6003005e-03
   5.8232948e-03
   3.8704310e-03
   3.5996619e-03
   5.6121564e-03
   4.5090210e-03
   3.1758220e-03
   3.9688400e-03
   3.5241481e-03
   3.1623793e-03
   3.2082794e-03
   3.5997986e-03
   5.1673639e-03
   3.5773913e-03
   3.3701266e-03
   3.3324052e-03
   3.6682831e-03
   3.1587891e-03
   3.2322573e-02
   3.8783787e-03
   4.5726740e-03
   2.9549575e-03
   3.1226295e-03
   3.1612688e-03
   3.6611458e-03
   3.2292813e-03
   3.4733516e-03
   4.7117131e-03
   2.8796238e-03
   3.2046461e-03
   2.8178690e-03
   3.9142424e-03
   3.4536494e-03
   3.6808869e-03
   3.2407039e-03
   4.3803106e-03
   3.5890131e-03
   2.7600335e-03
   3.2301914e-03
   3.3689100e-03
   4.1640175e-03
   3.7033647e-03
   3.6515302e-03
   4.7910517e-03
   3.0604973e-03
   2.8655153e-03
   3.6155905e-03
   3.6426145e-03
   5.2022897e-03
   4.5072347e-03
   3.3733917e-03
   4.5268906e-03
   3.8044126e-03
   3.3191133e-03
   3.9494830e-03
   3.2083753e-03
   4.0804337e-03
   3.3808239e-03
   4.6462166e-03
   3.1861782e-03
   2.6642760e-03
   2.9685158e-03
   4.7643944e-03
   2.8605330e-03
   3.2427263e-03
   3.3527934e-03
   3.9677439e-03
   3.4317509e-03
   1.0736587e-02
   3.0505346e-03
   4.1692548e-03
   6.8596649e-03
   4.8075518e-03
   4.4382523e-03
   4.0375953e-03
   6.1061556e-03
   2.7492397e-03
   3.6648508e-03
   3.9019408e-03
   3.6793421e-03
   2.9994359e-03
   3.9698927e-03
   2.7352427e-03
   3.0443846e-03
   3.6516710e-03
   2.8666088e-03
   3.6272848e-03
   4.4892984e-03
   4.6664906e-03
   4.1992094e-03
   3.6562417e-03
   3.3352793e-03
   3.8180631e-03
   3.4203630e-03
   3.3347046e-03
   4.6514753e-03
   3.3408903e-03
   6.8643137e-03
   4.2472226e-03
   3.0623110e-03
   2.7684082e-03
   2.8374354e-03
   4.0795772e-03
   4.2142077e-03
   3.2683749e-03
   4.4451243e-03
   3.3871259e-03
   3.6834415e-03
   3.0547176e-03
   2.8975423e-03
   3.9703482e-03
   3.2151515e-03
   4.3870065e-03
   4.5664125e-03
   3.3308450e-03
   3.9469342e-03
   3.2718277e-03
   3.0856779e-03
   3.3049891e-03
   3.8072698e-03
   3.0091931e-03
   3.0958646e-03
   3.9168220e-03
   3.0530967e-03
   4.2971810e-03
   4.8355710e-03
   4.1331011e-03
   3.2041143e-03
   3.4359122e-03
   2.9470671e-03
   5.6536002e-03
   3.9689299e-03
   3.4659223e-03
   3.8156680e-03
   3.5748520e-03
   3.7071069e-03
   3.1990566e-03
   3.4604175e-03
   3.8253685e-03
   3.6750524e-03
   2.5854366e-03
   5.0014101e-03
   3.3342809e-03
   2.5682553e-03
   2.9258106e-03
   5.5920806e-03
   3.8318136e-03
   3.6933902e-03
   5.7984481e-03
   2.9001073e-03
   3.2440855e-03
   3.3951650e-03
   4.9489298e-03
   2.9163634e-03
   3.3171538e-03
   3.6790730e-03
   3.3694484e-03
   2.8250537e-03
   2.8803481e-03
   3.6160607e-03
   3.0915451e-03
   3.1537633e-03
   3.8953197e-03
   5.8714710e-03
   3.3468385e-03
   3.7805572e-03
   3.2992560e-03
   3.5925148e-03
   4.0126666e-03
   7.3524661e-03
   6.9322104e-03
   4.6989891e-03
   3.2919281e-03
   3.9088332e-03
   3.1896071e-03
   4.3309222e-03
   3.1074995e-03
   4.0512196e-03
   2.4188799e-03
   4.6653652e-03
   3.1385056e-03
   2.6937080e-03
   3.2781696e-03
   2.8842167e-03
   3.3842432e-03
   3.5162856e-03
   4.5907778e-03
   7.3724079e-03
   3.7599242e-03
   4.5976611e-03
   3.6436767e-03
   3.7016348e-03
   4.0656363e-03
   2.6688872e-03
   5.2017297e-03
   6.0144535e-03
   4.0655351e-03
   7.4077370e-03
   5.0118600e-03
   3.2050242e-03
   3.8289253e-03
   4.0187011e-03
   3.2507348e-03
   4.2543585e-03
   3.8333150e-03
   4.5250009e-03
   4.0016737e-03
   3.6951060e-03
   3.2652009e-03
   4.3938503e-03
   5.8681220e-03
   4.1096171e-03
   4.0631057e-03
   4.7830528e-03
   3.6486309e-03
   2.6901141e-03
   4.5303451e-03
   3.0759342e-03
   3.1116058e-03
   3.1042311e-03
   2.9531579e-03
   4.8039829e-03
   3.4571446e-03
   3.5037716e-03
   2.7849684e-03
   4.1648086e-03
   3.5492994e-03
   5.8694938e-03
   3.5054240e-03
   3.1173795e-03
   3.7266080e-03
   3.1932482e-03
   3.1120659e-03
   3.3150664e-03
   3.3903860e-03
   3.4172309e-03
   4.6274431e-03
   4.1711513e-03
   2.9812611e-03
   3.4912139e-03
   3.5582215e-03
   3.5696393e-03
   3.3666349e-03
   4.0742975e-03
   4.1054655e-03
   5.9567334e-03
   3.0182298e-03
   5.6064246e-03
   3.2496191e-03
   4.0767280e-03
   3.1470767e-03
   3.5301793e-03
   3.3038140e-03
   3.4144140e-03
   3.0345622e-03
   3.4607227e-03
   3.1698873e-03
   2.7529990e-03
   3.2413116e-03
   2.9287493e-03
   3.7167725e-03
   3.6492950e-03
   3.8019720e-03
   3.9928348e-03
   3.5612111e-03
   3.2419932e-02
   3.1928222e-03
   3.3123328e-03
   3.2154679e-03
   3.4553245e-03
   3.7239494e-03
   3.0649765e-03
   3.9048289e-03
   4.7359473e-03
   3.5130048e-03
   4.7628656e-03
   3.6021314e-03
   2.8951635e-03
   4.7776501e-03
   4.0337025e-03
   3.2757665e-03
   3.0652814e-03
   3.0383202e-03
   4.5159158e-03
   3.7651421e-03
   3.5574257e-03
   3.5343035e-03
   3.2528157e-03
   3.6839323e-03
   3.7516663e-03
   2.5364063e-03
   3.7760423e-03
   4.0459396e-03
   3.1853715e-03
   3.1369386e-03
   2.7818805e-03
   5.2120465e-03
   3.2815860e-03
   2.8245768e-03
   3.8334878e-03
   3.0194023e-03
   3.5476965e-03
   3.2600754e-03
   3.2206657e-03
   3.6489884e-03
   4.1755721e-03
   4.0572851e-03
   3.9118365e-03
   4.0727020e-03
   3.3454024e-03
   2.8610400e-03
   3.6031751e-03
   4.7688071e-03
   5.0077898e-03
   3.0840517e-03
   3.5842596e-03
   3.4984218e-03
   3.6276861e-03
   2.9576928e-03
   4.1747255e-03
   4.6198528e-03
   3.2062828e-03
   2.9220895e-03
   3.2170207e-03
   4.3724275e-03
   4.2389317e-03
   3.4432936e-02
   3.5023937e-03
   3.5923884e-03
   4.3419475e-03
   3.9059923e-03
   2.9878015e-03
   4.2881693e-03
   3.6373291e-03
   3.0852898e-03
   4.7395762e-03
   3.3901656e-03
   3.2622268e-02
   3.5200574e-03
   3.9398148e-03
   3.3293557e-03
   5.2493269e-03
   3.4175499e-03
   3.4534931e-03
   3.5742454e-03
   3.5990822e-03
   3.0365992e-03
   3.3869131e-03
   3.1580057e-03
   4.1468036e-03
   4.0941410e-03
   3.2224626e-03
   4.5852626e-03
   2.8138508e-03
   3.5389364e-03
   3.0664246e-03
   4.0576064e-03
   5.4854076e-03
   4.3298412e-03
   5.7186755e-03
   4.2808174e-03
   3.4380442e-03
   4.5214632e-03
   3.3663615e-03
   3.5038854e-03
   4.2130012e-03
   3.7716351e-03
   3.6321831e-03
   3.2461408e-02
   4.1680527e-03
   4.2953285e-03
   3.1988584e-03
   3.8919701e-03
   4.1679012e-03
   6.2190180e-03
   2.9165599e-03
   3.8642533e-03
   3.7881020e-03
   5.7821329e-03
   3.6476857e-03
   3.4658644e-03
   3.4494752e-03
   3.6136543e-03
   3.8933309e-03
   4.2986633e-03
   4.0141345e-03
   3.4415829e-03
   4.0194646e-03
   3.3257623e-03
   3.7036087e-03
   3.9944612e-03
   4.1279169e-03
   3.2496938e-03
   3.2650202e-03
   4.6007696e-03
   3.8435070e-03
   2.6714198e-03
   5.3596135e-03
   3.8065256e-03
   3.0998343e-03
   3.6325087e-03
   3.2940422e-03
   5.0495123e-03
   2.9478922e-03
   3.1937001e-03
   3.4249018e-03
   3.3770348e-03
   3.2420006e-03
   3.3149079e-03
   3.2006448e-03
   4.8155905e-03
   3.1655599e-03
   4.7697107e-03
   2.7510618e-03
   4.3951284e-03
   3.0021880e-03
   4.2763261e-03
   4.5250379e-03
   4.1612361e-03
   4.8237143e-03
   3.2333905e-03
   3.6432199e-03
   3.2803712e-03
   3.6327404e-03
   2.6954455e-03
   3.0643336e-03
   3.4755896e-03
   4.1568252e-03
   3.3404160e-03
   2.8970616e-03
   3.0608897e-03
   3.5633350e-03
   4.4109243e-03
   3.3925047e-03
   3.7709417e-03
   4.2894711e-03
   3.9677786e-03
   5.0730416e-03
   3.2434707e-03
   2.9247457e-03
   3.5225164e-03
   3.7275430e-03
   3.5929999e-03
   3.0171618e-03
   3.8321744e-03
   3.2599977e-03
   3.3832607e-03
   3.1676115e-03
   4.5096303e-03
   4.1718565e-03
   3.1222884e-03
   3.0579484e-03
   3.7034041e-03
   3.2218987e-03
   3.8999043e-03
   4.1004399e-03
   3.8439184e-03
   4.1970780e-03
   3.4473339e-03
   3.0247999e-03
   3.8443520e-03
   4.1802136e-03
   3.7494508e-03
   3.6763680e-03
   4.9886450e-03
   4.6499045e-03
   3.9570907e-03
   2.9255817e-03
   3.0115607e-03
   9.3672804e-03
   3.8213842e-03
   3.8956419e-03
   2.9436609e-03
   3.3681857e-03
   3.9390041e-03
   3.2943401e-03
   3.6489152e-03
   4.1609227e-03
   2.9542137e-03
   4.0965069e-03
   3.6818843e-03
   3.8628085e-03
   3.2942290e-03
   3.3153546e-03
   3.1158149e-03
   3.8541133e-03
   3.6943580e-03
   2.8793478e-03
   3.0783722e-03
   4.5589546e-03
   3.1158385e-03
   3.8669397e-03
   1.2700559e-02
   3.7589631e-03
   5.3719214e-03
   3.6211286e-03
   3.3139089e-03
   3.4576367e-03
   3.3119740e-03
   3.0079951e-03
   3.3794485e-03
   3.3948113e-03
   4.1164094e-03
   3.4566494e-03
   3.8231798e-03
   4.0068014e-03
   4.8694624e-03
   3.5934772e-03
   3.4246981e-03
   4.3047514e-03
   3.1348210e-03
   5.2392998e-03
   3.0014381e-03
   4.2412355e-03
   3.3018337e-03
   3.0966219e-03
   3.3975665e-03
   4.9875575e-03
   4.2313704e-03
   3.2935069e-03
   4.0781872e-03
   4.5079645e-03
   3.5291198e-03
   4.5851950e-03
   3.1331112e-03
   3.0105447e-03
   3.3682232e-03
   3.9991528e-03
   3.2555206e-03
   3.9327319e-03
   4.0819244e-03
   2.9086189e-03
   3.5529949e-03
   3.8343470e-03
   4.0122860e-03
   5.8618836e-03
   5.6508353e-03
   3.7559712e-03
   3.5536965e-03
   3.9437491e-03
   3.4705626e-03
   3.6714709e-03
   3.5012759e-03
   4.2704592e-03
   4.0927923e-03
   3.5160601e-03
   4.4257838e-03
   2.6961164e-03
   3.2302386e-03
   3.5596620e-03
   4.1395114e-03
   3.2288198e-03
   3.8574623e-03
   6.4446685e-03
   4.7137704e-03
   4.8884626e-03
   2.7649978e-03
   3.1840499e-03
   3.3402510e-03
   3.4088053e-03
   3.1448336e-03
   3.4981345e-03
   3.3672169e-03
   4.3210674e-03
   6.7891609e-03
   3.0259532e-03
   5.6499081e-03
   3.9056232e-03
   2.7919946e-03
   4.1829450e-03
   3.3181860e-03
   3.9036873e-03
   2.6268720e-03
   4.0240330e-03
   4.1494921e-03
   3.0221336e-03
   4.7289676e-03
   3.6346068e-03
   4.4384681e-03
   3.0273152e-03
   3.4041596e-03
   3.2145615e-03
   3.6405900e-03
   4.9466950e-03
   4.0540651e-03
   3.4586753e-03
   3.9227558e-03
   3.2555397e-03
   4.0930228e-03
   3.8027069e-03
   2.8930827e-03
   4.8733656e-03
   3.2152518e-03
   3.6331014e-03
   3.3820104e-03
   3.4825915e-03
   1.6069838e-02
   2.8562529e-03
   3.6831368e-03
   5.5488309e-03
   3.6934906e-03
   3.3717621e-03
   4.6860662e-03
   3.9320104e-03
   3.2421545e-03
   3.0089647e-03
   2.7862494e-03
   4.2688875e-03
   3.4228878e-03
   3.6756221e-03
   3.7167019e-03
   3.2028628e-03
   2.7189458e-03
   3.8513349e-03
   2.9559949e-03
   3.2340218e-03
   3.0279334e-03
   5.4141158e-03
   3.2112945e-03
   2.8736579e-03
   3.4115935e-03
   2.9556202e-03
   4.5014691e-03
   3.8629587e-03
   3.2204586e-03
   3.7759585e-03
   3.4995751e-03
   1.4620003e-02
   3.8632782e-03
   4.3715323e-03
   6.2099599e-03
   3.6097447e-03
   4.0049323e-03
   3.8115733e-03
   3.7658353e-03
   3.3353258e-03
   3.8466755e-03
   3.5044065e-03
   3.3763754e-03
   4.7268425e-03
   4.8210821e-03
   9.5456716e-03
   3.1028321e-03
   3.2689414e-03
   3.6125866e-03
   3.4050864e-03
   4.5340021e-03
   4.1200610e-03
   4.3220731e-03
   3.4307053e-03
   4.1130249e-03
   3.4062075e-03
   3.7311972e-03
   3.3645602e-03
   4.3901311e-03
   3.0727441e-03
   3.4541963e-03
   5.8469526e-03
   5.0528961e-03
   3.1383552e-03
   2.8736085e-03
   3.3704411e-03
   3.9224624e-03
   3.7722020e-03
   3.3546252e-03
   3.3922922e-03
   2.9915057e-03
   4.4249311e-03
   3.1982378e-03
   3.5239415e-03
   3.2433720e-03
   3.5180786e-03
   3.3791539e-03
   3.7429356e-03
   3.7634603e-03
   3.5977643e-03
   3.6349054e-03
   3.4747731e-03
   3.5404577e-03
   3.9600712e-03
   5.7471482e-03
   3.9011535e-03
   3.3789604e-03
   3.3979967e-03
   3.8354771e-03
   2.7029740e-03
   2.8912773e-03
   4.0636643e-03
   4.4832762e-03
   4.7350499e-03
   3.5357984e-03
   3.5217210e-03
   4.7978573e-03
   3.4591912e-03
   3.2286725e-03
   4.2459889e-03
   3.3966016e-03
   3.8665177e-03
   3.0501709e-03
   5.2778355e-03
   3.7193568e-03
   3.7398474e-03
   3.4663672e-03
   3.2401601e-03
   4.9972234e-03
   2.5721108e-03
   3.6006033e-03
   3.6986987e-03
   4.2945674e-03
   4.0222420e-03
   4.2742821e-03
   8.6834119e-03
   3.0338541e-03
   3.3218859e-03
   5.7251531e-03
   3.4195710e-03
   3.3080165e-02
   3.1035793e-03
   3.2284612e-03
   3.5941598e-03
   3.3861232e-03
   3.1841024e-03
   3.8384610e-03
   3.3030641e-03
   3.2522622e-03
   3.0296333e-03
   7.2701523e-03
   3.7281038e-03
   3.7046707e-03
   4.1028896e-03
   3.1881309e-03
   3.5895174e-03
   3.6047985e-03
   3.2052162e-03
   3.4082108e-03
   3.6011128e-03
   2.9881441e-03
   3.6388226e-03
   3.1287945e-03
   3.7112528e-03
   3.0442628e-03
   3.7849674e-03
   3.8107639e-03
   3.6227460e-03
   3.9202155e-03
   3.6401583e-03
   3.0275139e-03
   4.9927370e-03
   3.1916816e-03
   4.7416248e-03
   2.8864233e-03
   4.7011467e-03
   3.6937177e-03
   2.8860129e-03
   4.4585643e-03
   3.9157565e-03
   3.3303453e-03
   3.5268656e-03
   5.1695810e-03
   6.0273663e-03
   3.1267302e-03
   3.1613977e-03
   1.3029591e-02
   3.1601131e-03
   5.4843857e-03
   3.9716937e-03
   5.5813722e-03
   3.9609307e-03
   3.9707256e-03
   3.8970530e-03
   3.8967547e-03
   4.5294476e-03
   4.9774036e-03
   2.9120612e-03
   4.2404838e-03
   3.3026602e-03
   3.5955969e-03
   3.9455215e-03
   5.5846702e-03
   4.1451074e-03
   3.9219806e-03
   3.6959028e-03
   3.7655596e-03
   3.2069399e-03
   5.1483012e-03
   3.6118405e-03
   2.9009768e-03
   4.0050367e-03
   3.8187401e-03
   3.3849942e-03
   2.8491175e-03
   3.8611329e-03
   3.3689968e-03
   3.8116175e-03
   3.2140678e-03
   4.3003800e-03
   4.7155747e-03
   4.1093778e-03
   3.7476849e-03
   5.0427491e-03
   3.1445049e-03
   3.4363198e-03
   3.4028254e-03
   3.1339834e-03
   3.4996343e-03
   3.5679632e-03
   4.0840806e-03
   3.8979846e-03
   3.2931942e-03
   3.7781034e-03
   6.4470249e-03
   3.4484823e-03
   3.7728930e-03
   3.2380996e-03
   3.5952163e-03
   3.4976045e-03
   4.3160980e-03
   5.7649114e-03
   2.6360669e-03
   3.2244857e-03
   2.7245595e-03
   3.7200985e-03
   3.5795443e-03
   3.5780734e-03
   3.5530071e-03
   3.5973247e-03
   3.2641148e-03
   3.8353406e-03
   5.8971758e-03
   4.4133039e-03
   2.9955922e-03
   2.9074165e-03
   4.0063128e-03
   3.3329686e-03
   4.6125128e-03
   4.0282355e-03
   3.1891591e-03
   3.5762591e-03
   3.6393874e-03
   3.5488548e-03
   3.3562809e-03
   6.8771696e-03
   3.2587949e-03
   2.7443069e-03
   3.5792730e-03
   3.3610917e-03
   2.8847803e-03
   4.7444151e-03
   3.4965497e-03
   4.7604901e-03
   3.4211009e-03
   2.8904563e-03
   4.2100245e-03
   4.6395937e-03
   3.2850412e-03
   3.2384129e-03
   4.5118583e-03
   4.0714725e-03
   4.6693807e-03
   4.0569553e-03
   3.5302938e-03
   2.7989633e-03
   3.3960470e-03
   2.6256804e-03
   4.5187654e-03
   2.8283004e-03
   7.0014523e-03
   4.5238713e-03
   3.6488202e-03
   3.6419990e-03
   4.0470456e-03
   5.0176740e-03
   3.3406413e-03
   3.5652803e-03
   3.9174263e-03
   3.8480640e-03
   3.2119812e-03
   3.1870790e-02
   4.5846040e-03
   3.5899508e-03
   3.1840065e-03
   3.8388021e-03
   4.2044564e-03
   3.2649551e-03
   2.9718815e-03
   3.5692677e-03
   4.8122397e-03
   3.1948551e-03
   3.9197220e-03
   4.0415611e-03
   3.7580460e-03
   3.1735839e-03
   3.1096102e-03
   3.9463639e-03
   3.1534371e-03
   3.9686135e-03
   4.9096912e-03
   3.5216234e-03
   3.1966528e-03
   3.1986132e-03
   3.2533232e-02
   2.7980646e-03
   3.9554781e-03
   3.2966627e-03
   4.1109239e-03
   3.3360937e-03
   4.3573728e-03
   4.1145202e-03
   3.7966544e-03
   4.0562959e-03
   3.1252424e-03
   3.1747392e-03
   4.1818619e-03
   3.3565403e-03
   3.6865249e-03
   5.8492191e-03
   3.7647188e-03
   2.8376169e-03
   3.2574828e-03
   4.7194215e-03
   6.1723142e-03
   3.1654324e-03
   3.4691112e-03
   2.9468019e-03
   4.6061194e-03
   5.4859356e-03
   5.9480846e-03
   3.4696013e-03
   3.7219467e-03
   3.1998612e-03
   4.5089212e-03
   3.3620182e-03
   4.6997253e-03
   3.4682992e-03
   3.8894176e-03
   1.2031095e-02
   9.0897362e-03
   3.4985510e-03
   3.2166043e-03
   3.1444405e-03
   4.9310043e-03
   4.5318831e-03
   3.2714341e-03
   3.2937286e-03
   3.1589659e-03
   3.2228853e-03
   3.1789239e-03
   3.2659671e-03
   3.3029907e-03
   5.4390525e-03
   3.5165526e-03
   5.3201228e-03
   3.1496566e-03
   3.4998788e-03
   4.2183365e-03
   3.1449649e-03
   4.4321474e-03
   4.6253588e-03
   3.0077037e-03
   2.9403742e-03
   5.1907275e-03
   3.2552524e-03
   3.5399478e-03
   3.0059374e-03
   3.7332797e-03
   5.2094379e-03
   4.7791885e-03
   4.1101164e-03
   3.6845206e-03
   3.6513832e-03
   3.2669784e-03
   5.2100211e-03
   3.6789899e-03
   3.4480888e-03
   3.5887021e-03
   3.6508012e-03
   5.7892405e-03
   3.3705190e-03
   3.0132988e-03
   3.5677552e-03
   4.1574842e-03
   2.3484622e-03
   3.9697705e-03
   4.6628892e-03
   4.6705705e-03
   3.4817697e-03
   4.4157151e-03
   3.0531018e-03
   5.1828385e-03
   2.8808376e-03
   3.8192838e-03
   4.2152020e-03
   5.7469841e-03
   4.6137678e-03
   3.2666355e-03
   3.4507169e-03
   3.5404334e-03
   3.5754447e-03
   3.9135561e-03
   3.7658083e-03
   3.5260497e-03
   5.4865028e-03
   4.7023172e-03
   3.5252580e-03
   2.9808574e-03
   3.1715247e-03
   4.6921896e-03
   3.0004391e-03
   5.9157801e-03
   3.5586502e-03
   3.4685596e-03
   3.8488105e-03
   3.7285755e-03
   3.1148723e-03
   4.0750042e-03
   3.9093787e-03
   4.6778402e-03
   3.2417915e-03
   6.3318997e-03
   3.8215987e-03
   3.8560169e-03
   3.6885343e-03
   5.8785694e-03
   3.2386053e-03
   3.8198076e-03
   3.1456741e-03
   3.4344642e-03
   3.3428681e-03
   3.3127105e-03
   3.7585483e-03
   3.8715479e-03
   3.9737858e-03
   3.6239517e-03
   4.8034476e-03
   4.5955041e-03
   2.5653012e-03
   3.3992976e-03
   5.5333201e-03
   3.9869306e-03
   4.9186406e-03
   3.0228450e-03
   3.5136794e-03
   4.8453399e-03
   4.5846647e-03
   3.7665069e-03
   3.2282913e-03
   3.5409789e-03
   3.0901453e-03
   4.0622696e-03
   3.5469311e-03
   3.6299842e-03
   3.6946168e-03
   5.0803493e-03
   1.2393193e-02
   2.8505920e-03
   3.6153518e-03
   4.0867654e-03
   5.2018791e-03
   4.4013701e-03
   5.1742169e-03
   3.5485150e-03
   4.7545888e-03
   2.9108243e-03
   4.2047097e-03
   3.4027981e-03
   3.3941470e-03
   4.0840024e-03
   3.8277506e-03
   4.4118139e-03
   3.5271287e-03
   3.5997918e-03
   3.6930130e-03
   1.2640392e-02
   3.7098013e-03
   3.6411379e-03
   7.6516977e-03
   3.8796019e-03
   3.7435051e-03
   5.9605447e-03
   4.1296512e-03
   3.3578772e-03
   3.8693534e-03
   3.1085378e-03
   3.3880470e-03
   3.7472286e-03
   3.7202534e-03
   3.4556716e-03
   3.8383648e-03
   3.9130667e-03
   3.3172221e-03
   3.4277596e-03
   3.5060192e-03
   2.6335705e-03
   4.5434868e-03
   4.2284157e-03
   3.0316428e-03
   3.9597268e-03
   3.5245350e-03
   3.9769906e-03
   3.2055947e-03
   4.0071480e-03
   3.3875779e-03
   4.5083509e-03
   3.1084911e-03
   3.2621082e-03
   4.4262459e-03
   3.0999998e-03
   4.0688351e-03
   3.4639690e-03
   3.8085844e-03
   4.1771626e-03
   3.3033792e-03
   2.9605824e-03
   3.8204899e-03
   4.1577121e-03
   3.7801855e-03
   4.7763481e-03
   3.3151767e-03
   4.5602656e-03
   3.1868582e-03
   3.2554021e-03
   4.1001401e-03
   2.7387379e-03
   3.5713526e-03
   4.4148116e-03
   3.1446114e-03
   3.1794247e-03
   3.2201147e-03
   3.0971248e-03
   4.0554333e-03
   2.8541592e-03
   3.2399733e-03
   4.0662681e-03
   4.7041143e-03
   2.9314364e-03
   4.2582444e-03
   3.8149845e-03
   5.4023911e-03
   4.4990983e-03
   3.1135519e-03
   3.0243714e-03
   2.9478924e-03
   5.3659517e-03
   3.6642590e-03
   4.4051807e-03
   4.0885853e-03
   2.9663597e-03
   4.3666222e-03
   3.2376940e-03
   3.6547449e-03
   4.0211008e-03
   5.3928421e-03
   3.8580962e-03
   3.7875023e-03
   4.2016127e-03
   4.2423466e-03
   3.7542520e-03
   3.0998212e-03
   3.9717114e-03
   3.8942294e-03
   3.3195030e-03
   3.5745960e-03
   4.7744077e-03
   4.3368492e-03
   3.1580100e-03
   5.4903441e-03
   4.0077428e-03
   3.3005825e-03
   2.9053686e-03
   3.8225946e-03
   3.6554062e-03
   3.6651242e-03
   3.9267039e-03
   2.4840284e-03
   3.7496833e-03
   3.4419375e-03
   6.9168847e-03
   3.7362170e-03
   3.2052982e-03
   2.9960818e-03
   3.5833525e-03
   3.7579095e-03
   4.4088146e-03
   2.9801477e-03
   3.6800437e-03
   3.2457471e-03
   3.0308013e-03
   4.2533357e-03
   3.5760433e-03
   4.8649756e-03
   3.6711550e-03
   3.5830381e-03
   4.1050706e-03
   3.6201137e-03
   4.7763495e-03
   4.5706034e-03
   8.2718917e-03
   3.2083035e-03
   3.5499308e-03
   3.2878964e-03
   4.6377228e-03
   4.3653356e-03
   4.5493633e-03
   3.4690152e-03
   5.6882231e-03
   4.5909634e-03
   4.3263984e-03
   3.8613256e-03
   3.3449549e-03
   3.9085312e-03
   3.1632516e-03
   7.9907228e-03
   5.0023450e-03
   2.7878281e-03
   6.3705418e-03
   3.5646037e-03
   3.6540956e-03
   3.8352567e-03
   5.4324413e-03
   3.0662728e-03
   3.2956441e-03
   4.5987642e-03
   3.0927088e-03
   4.1347319e-03
   4.9374614e-03
   3.5844516e-03
   3.8778542e-03
   3.3359957e-03
   4.4482739e-03
   3.1500104e-03
   5.3352735e-03
   4.3140204e-03
   3.7912911e-03
   4.9699128e-03
   3.4349950e-03
   3.3856738e-03
   3.7394323e-03
   3.5351272e-03
   3.0405189e-03
   2.9674791e-03
   3.4703750e-03
   3.4069537e-03
   3.6947850e-03
   3.2947220e-03
   3.6166794e-03
   3.6792370e-03
   3.3970511e-03
   3.0947049e-03
   3.2578274e-03
   4.6129507e-03
   4.4419039e-03
   3.4087133e-03
   4.9507688e-03
   4.2182213e-03
   3.9705501e-03
   2.9503205e-03
   5.2563134e-03
   4.4668949e-03
   4.0292950e-03
   3.3414793e-03
   3.4398098e-03
   3.5543112e-03
   3.0588263e-03
   2.8986271e-03
   3.2516566e-03
   3.2561124e-03
   4.1761757e-03
   3.0689921e-03
   3.3350617e-03
   3.5400980e-03
   3.9073094e-03
   3.7302399e-03
   3.2170562e-03
   3.6034424e-03
   6.0415037e-03
   4.0726945e-03
   6.2011023e-03
   4.0099279e-03
   2.7071700e-03
   3.6523226e-03
   3.1634449e-03
   4.2038972e-03
   3.0502534e-03
   2.6683296e-03
   3.8866089e-03
   4.5264550e-03
   4.8113322e-03
   3.1704932e-03
   3.8462413e-03
   3.5658962e-03
   3.0175588e-03
   3.1986623e-03
   4.2643155e-03
   4.9772597e-03
   3.2862966e-03
   3.5499241e-03
   3.0441685e-03
   3.3154786e-03
   3.4094710e-03
   4.2429357e-03
   4.1808470e-03
   3.3026651e-03
   2.8700710e-03
   3.8088831e-03
   3.3025926e-03
   3.3782717e-03
   4.3566487e-03
   3.3331586e-03
   3.6192018e-03
   3.5324450e-03
   3.2570575e-03
   3.7095171e-03
   3.2993460e-03
   2.9326636e-03
   4.1448745e-03
   3.2223970e-02
   3.3476318e-03
   3.0562293e-03
   3.5761767e-03
   2.8640579e-03
   4.7748092e-03
   6.1831708e-03
   2.6399593e-03
   2.7021497e-03
   3.9546807e-03
   3.4050290e-03
   3.0713727e-03
   3.5216963e-03
   2.9560121e-03
   3.1138997e-03
   3.5349690e-03
   5.3511594e-03
   3.4750118e-03
   4.2928302e-03
   3.5536804e-03
   1.3974412e-02
   3.3623345e-03
   3.6574794e-03
   2.5634565e-03
   3.2236898e-03
   4.0563535e-03
   4.5510122e-03
   3.7552470e-03
   3.3186580e-03
   4.0625028e-03
   3.3419263e-03
   3.4069346e-03
   3.5050189e-03
   2.9959802e-03
   4.0492170e-03
   3.3454823e-03
   5.1516883e-03
   3.4293286e-03
   4.2170999e-03
   3.1647996e-03
   3.2957196e-03
   3.3860325e-03
   4.6787291e-03
   3.2627001e-03
   4.4701023e-03
   3.6284948e-03
   2.8479669e-03
   3.5233747e-03
   3.3621299e-03
   3.3932545e-03
   3.4637934e-03
   2.9921006e-03
   3.4134991e-03
   3.7968670e-03
   2.7071727e-03
   4.5896667e-03
   3.1810590e-03
   3.3662150e-03
   3.7330313e-03
   6.2086880e-03
   3.0907624e-03
   2.8298740e-03
   3.9132587e-03
   3.2795469e-03
   4.5226316e-03
   3.6237497e-03
   3.9628520e-03
   3.7747679e-03
   3.2790664e-03
   3.0848400e-03
   3.4099419e-03
   3.7789991e-03
   3.7948346e-03
   2.6656447e-03
   4.3659701e-03
   3.2897142e-03
   3.7626502e-03
   5.4755808e-03
   3.2231487e-03
   2.9046289e-03
   4.6305504e-03
   4.3661563e-03
   3.9187935e-03
   3.2440007e-03
   5.1768017e-03
   4.2905350e-03
   3.7232402e-03
   3.9693662e-03
   3.5927149e-03
   3.6946150e-03
   3.9272037e-03
   3.3086937e-03
   1.2908202e-02
   3.2879957e-03
   3.4095463e-03
   2.9067614e-03
   3.5248700e-03
   4.0817710e-03
   4.8337999e-03
   5.8347291e-03
   3.4398329e-03
   3.5559692e-03
   3.4898377e-03
   2.9693344e-03
   4.5407342e-03
   3.2512198e-03
   3.8232382e-03
   4.9788542e-03
   4.5704148e-03
   4.1812480e-03
   2.8621592e-03
   4.3863100e-03
   3.9583860e-03
   3.3555860e-03
   3.7136415e-03
   5.8637251e-03
   4.3313330e-03
   3.7741546e-03
   3.6161903e-03
   3.0379369e-03
   3.8202188e-03
   3.6528637e-03
   3.2089233e-03
   5.1421612e-03
   3.0208409e-03
   3.7636167e-03
   3.4582989e-03
   3.8763173e-03
   3.5469362e-03
   3.3085277e-03
   2.9090981e-03
   3.2627939e-03
   4.6122374e-03
   3.3274716e-03
   6.9195073e-03
   3.3983833e-03
   4.0538729e-03
   3.2751639e-03
   3.0939183e-03
   3.3364935e-03
   3.7117051e-03
   3.5329688e-03
   5.2275922e-03
   3.1007140e-03
   3.6268944e-03
   2.9333482e-03
   2.6034313e-03
   4.0153069e-03
   4.0983874e-03
   3.3744237e-03
   5.5399806e-03
   3.9609330e-03
   4.8540730e-03
   4.0070196e-03
   3.4875094e-03
   2.8502964e-03
   3.8144954e-03
   3.1215064e-03
   5.7390275e-03
   2.8409217e-03
   3.1895436e-03
   2.8582670e-03
   2.9079095e-03
   3.5189896e-03
   2.9338803e-03
   3.1365249e-03
   3.3423592e-03
   6.6383396e-03
   3.7502442e-03
   3.6567593e-03
   3.4228015e-03
   4.6695818e-03
   4.9968504e-03
   4.8180264e-03
   3.0643671e-03
   3.4988639e-03
   3.2005938e-03
   3.4383689e-03
   4.1162817e-03
   3.3726750e-03
   4.1819670e-03
   3.7548747e-03
   3.9737442e-03
   3.7294474e-03
   4.4117745e-03
   3.6125230e-03
   5.0069439e-03
   2.9967426e-03
   2.8788513e-03
   4.3129680e-03
   4.2865132e-03
   2.7692403e-03
   3.8993337e-03
   3.1911829e-03
   3.4219925e-03
   2.8066121e-03
   4.2401010e-03
   3.4633011e-03
   5.4936364e-03
   3.5272014e-03
   3.5584234e-03
   3.7137487e-03
   3.0828194e-03
   3.4276991e-03
   3.8400770e-03
   3.1115293e-03
   3.4145047e-03
   3.2748293e-03
   1.1546594e-02
   6.1030007e-03
   3.0080601e-03
   3.8288725e-03
   3.5837697e-03
   3.3840341e-03
   3.6446744e-03
   3.7115045e-03
   4.2600843e-03
   3.6385438e-03
   4.1939656e-03
   5.4632834e-03
   2.9594973e-03
   4.5147843e-03
   3.2490826e-03
   3.8714679e-03
   4.0020508e-03
   3.6815828e-03
   2.8494381e-03
   3.7137134e-03
   2.6372300e-03
   4.1580027e-03
   3.0460362e-03
   3.3613705e-03
   5.1406061e-03
   4.3087105e-03
   3.5920818e-03
   4.1806714e-03
   3.5279310e-03
   5.7279657e-03
   3.2560989e-03
   4.3359120e-03
   3.7466764e-03
   3.1441201e-03
   3.9051402e-03
   3.9518084e-03
   4.7581736e-03
   3.0845359e-03
   3.6418978e-03
   3.4831759e-03
   3.6559009e-03
   4.2410229e-03
   4.4687163e-03
   3.3166739e-03
   2.8714563e-03
   3.2187662e-03
   5.2487495e-03
   3.0261945e-03
   3.0275075e-03
   4.1427344e-03
   3.5678438e-03
   3.6483952e-03
   4.1014258e-03
   3.6173274e-03
   3.6239842e-03
   5.7309448e-03
   3.6927342e-03
   3.1875949e-03
   3.1949671e-03
   4.5592544e-03
   3.9647608e-03
   3.0495762e-03
   2.8144639e-03
   3.6556456e-03
   3.5028289e-03
   2.8535456e-03
   3.1931447e-03
   4.4266587e-03
   3.9195155e-03
   3.2465125e-03
   3.6760745e-03
   3.1446232e-03
   3.5928867e-03
   4.2554394e-03
   2.7246921e-03
   3.6775166e-03
   3.4904789e-03
   3.3839531e-03
   3.2478318e-03
   5.0423710e-03
   3.0586619e-03
   4.7293739e-03
   3.7474389e-03
   3.5683092e-03
   3.7359224e-03
   2.8904854e-03
   3.4106633e-03
   5.3123549e-03
   6.0028109e-03
   4.2074966e-03
   3.8732704e-03
   3.4304816e-03
   3.1557824e-03
   4.2036203e-03
   2.8388923e-03
   3.9653579e-03
   4.0341540e-03
   3.2649266e-03
   3.6019596e-03
   2.6883471e-03
   4.5168296e-03
   3.4363619e-03
   3.6825749e-03
   3.3565270e-03
   2.9106204e-03
   3.1922979e-03
   3.3822865e-03
   3.8234429e-03
   4.0771838e-03
   3.1085907e-03
   5.0695868e-03
   1.4378336e-02
   3.5888930e-03
   3.0663867e-03
   2.8666894e-03
   2.9304265e-03
   4.8157868e-03
   3.4147482e-03
   3.7350716e-03
   3.1587914e-03
   2.9720936e-03
   3.2893167e-03
   3.1931724e-03
   3.4412333e-03
   3.3652792e-03
   3.6634225e-03
   6.2561994e-03
   4.1443852e-03
   8.1810033e-03
   3.1972318e-03
   4.4177314e-03
   3.5353587e-03
   3.1021748e-03
   3.4685193e-03
   4.9004630e-03
   5.4641865e-03
   3.6192871e-03
   3.1037503e-03
   3.2073373e-03
   4.8937684e-03
   3.0664850e-03
   4.6716303e-03
   3.3263595e-03
   3.5938887e-03
   3.7724406e-03
   3.0331762e-03
   2.8269057e-03
   3.3601096e-03
   4.6034902e-03
   4.1094952e-03
   3.0591013e-03
   2.8192025e-03
   3.8474284e-03
   3.3171781e-03
   5.2493132e-03
   4.3256291e-03
   4.3681889e-03
   3.4409771e-03
   3.0868102e-03
   3.5182438e-03
   3.2472602e-03
   4.2422970e-03
   3.1740316e-03
   2.7061365e-03
   4.1846427e-03
   3.4770230e-03
   4.0677876e-03
   4.6356016e-03
   4.0517785e-03
   3.2629201e-03
   4.0614996e-03
   4.7187009e-03
   3.6604207e-03
   3.4806582e-03
   3.2082280e-03
   3.1790834e-03
   3.1926042e-03
   3.2606118e-03
   4.2865284e-03
   3.0338925e-03
   3.2152212e-03
   4.5336079e-03
   7.0031855e-03
   3.9383722e-03
   3.8646432e-03
   3.8617830e-03
   5.1150478e-03
   4.5018163e-03
   4.3240596e-03
   3.0625694e-03
   5.0358099e-03
   3.7595590e-03
   3.8469454e-03
   4.8271785e-03
   5.2125087e-03
   3.5333208e-03
   2.9446076e-03
   4.6891815e-03
   3.9148828e-03
   4.1359390e-03
   3.9366929e-03
   4.4191151e-03
   3.1804282e-03
   4.8642638e-03
   3.4277150e-03
   3.0791163e-03
   3.0929302e-03
   3.2780864e-03
   3.4780275e-03
   3.8180130e-03
   3.6281779e-03
   4.1077736e-03
   4.8925114e-03
   3.4986969e-03
   3.5852714e-03
   4.5081772e-03
   4.8244290e-03
   3.4733238e-03
   3.9510786e-03
   3.1256286e-03
   4.7260841e-03
   3.8575003e-03
   3.0585638e-03
   3.2429735e-03
   6.2398894e-03
   4.0607106e-03
   3.7609002e-03
   3.9160600e-03
   3.0228514e-03
   3.3600913e-03
   2.7690273e-03
   3.6466408e-03
   3.6403379e-03
   4.2823469e-03
   3.2404947e-03
   3.4324983e-03
   3.1606316e-03
   4.4346057e-03
   3.7997502e-03
   3.1194032e-03
   2.8420102e-03
   4.1965399e-03
   4.2543094e-03
   3.9583910e-03
   4.2057321e-03
   3.5731916e-03
   3.8650076e-03
   3.5375099e-03
   4.8171621e-03
   3.2543648e-03
   3.7374898e-03
   3.0093131e-03
   3.9495374e-03
   3.9866860e-03
   3.3561048e-03
   4.1874870e-03
   3.3751556e-03
   3.3753055e-03
   3.3284402e-03
   3.1894368e-03
   4.9382358e-03
   3.5389899e-03
   2.9312168e-03
   4.1131463e-03
   3.6727067e-03
   5.3670613e-03
   5.2249020e-03
   2.8289616e-03
   3.3675237e-03
   4.0841994e-03
   3.2770282e-03
   3.4474200e-03
   3.3315611e-03
   4.6043074e-03
   4.7515025e-03
   3.8535650e-03
   3.1578475e-03
   3.9391968e-03
   3.8245500e-03
   4.8334169e-03
   3.0935531e-03
   3.8514274e-03
   3.2755638e-03
   3.6350480e-03
   2.9846476e-03
   3.9906725e-03
   3.3462300e-03
   4.6201662e-03
   3.7597433e-03
   2.8729605e-03
   3.4157884e-03
   5.1647552e-03
   3.9730417e-03
   3.7116784e-03
   4.5884982e-03
   3.3020452e-03
   3.8253382e-03
   3.1039907e-03
   5.5150513e-03
   3.4136119e-03
   3.5603748e-03
   3.5705709e-03
   3.1938944e-03
   3.0865074e-03
   3.7984019e-03
   3.0545052e-03
   2.4259231e-03
   3.0963860e-03
   5.2777708e-03
   2.9989761e-03
   2.7697312e-03
   3.2325679e-03
   3.8333157e-03
   4.2330952e-03
   3.8107418e-03
   3.3548872e-03
   3.9901892e-03
   4.5023735e-03
   3.2236627e-03
   3.5213080e-03
   5.1955572e-03
   3.1368866e-03
   5.1284948e-03
   2.8553480e-03
   3.5369689e-03
   5.9468646e-03
   4.2301962e-03
   4.3151255e-03
   3.6188841e-03
   5.2815611e-03
   4.3364348e-03
   3.5509677e-03
   4.1036221e-03
   3.6976346e-03
   3.7465631e-03
   3.2490042e-03
   3.8462494e-03
   5.9770588e-03
   3.2228327e-03
   2.8872122e-03
   3.0433574e-03
   3.5136935e-03
   3.8002215e-03
   3.4426268e-03
   3.0611776e-03
   3.0821440e-03
   3.3064644e-03
   5.7132012e-03
   3.8330703e-03
   3.2642452e-03
   3.1967180e-03
   4.9444436e-03
   2.8225623e-03
   3.8489925e-03
   6.0427336e-03
   6.9811656e-03
   2.8543520e-03
   2.8431496e-03
   3.3027733e-03
   6.6839287e-03
   5.1169211e-03
   2.6398034e-03
   4.2411694e-03
   3.4647497e-03
   3.5328849e-03
   4.8065100e-03
   4.0408901e-03
   3.3916226e-03
   3.4579814e-03
   3.8819898e-03
   3.0280643e-03
   4.5980473e-03
   4.1183164e-03
   3.1764337e-03
   3.0487945e-03
   3.8856157e-03
   3.4408810e-03
   3.2305396e-02
   3.3642343e-03
   3.5198955e-03
   3.0037545e-03
   3.3795299e-03
   3.1995676e-03
   4.4617713e-03
   4.4850144e-03
   4.4375268e-03
   2.7301357e-03
   3.1893237e-03
   3.6849349e-03
   3.2680811e-03
   4.1223072e-03
   3.5982042e-03
   4.2134414e-03
   3.2005198e-03
   3.6178968e-03
   3.8742154e-03
   4.0561310e-03
   3.4952800e-03
   3.4594479e-03
   2.7873632e-03
   2.9151456e-03
   4.7433254e-03
   3.5708027e-03
   3.9974599e-03
   3.3677261e-03
   3.9859556e-03
   2.9642522e-03
   4.0726940e-03
   3.9573147e-03
   4.0160610e-03
   3.7721214e-03
   2.9730890e-03
   3.9323341e-03
   4.3265894e-03
   3.3070076e-03
   3.1802663e-03
   3.5606683e-03
   3.7044464e-03
   4.2923090e-03
   3.5864265e-03
   3.1818041e-03
   3.0211207e-03
   3.5286389e-03
   2.7994159e-03
   2.9488208e-03
   3.3278431e-03
   5.1086712e-03
   4.3527989e-03
   3.9057706e-03
   4.0687712e-03
   3.4936404e-03
   3.4699676e-03
   3.4044076e-03
   4.3641358e-03
   4.1150681e-03
   2.8225600e-03
   3.4458162e-03
   3.4449189e-03
   4.4819965e-03
   4.0250131e-03
   3.8360328e-03
   3.5816385e-03
   3.4064993e-03
   3.4111936e-03
   4.1862169e-03
   4.9252855e-03
   3.0547300e-03
   3.2832815e-03
   3.9368644e-03
   3.4882378e-03
   4.0356907e-03
   2.7807601e-03
   5.6339249e-03
   3.6586594e-03
   3.7637597e-03
   3.1928193e-03
   4.6940424e-03
   3.1808048e-03
   2.9468640e-03
   3.6028363e-03
   3.6499190e-03
   4.4031722e-03
   3.6333118e-03
   3.0303230e-03
   4.8517811e-03
   3.3906715e-03
   3.3202601e-03
   2.9647028e-03
   4.4403403e-03
   3.7315303e-03
   3.4357625e-03
   3.2119999e-03
   4.2476161e-03
   3.1570659e-03
   3.4820753e-03
   2.8345441e-03
   3.1879291e-03
   4.9029536e-03
   4.2608551e-03
   3.9684173e-03
   3.3076429e-03
   4.0833015e-03
   3.4589928e-03
   3.5880439e-03
   3.6285783e-03
   3.9132329e-03
   2.9712249e-03
   2.8651623e-03
   3.9853759e-03
   4.3233589e-03
   2.9242882e-03
   3.8350396e-03
   2.9581629e-03
   3.3219701e-03
   3.2502976e-03
   3.1532826e-03
   3.5543281e-03
   2.8594569e-03
   2.9164092e-03
   4.0361924e-03
   2.8484944e-03
   4.1429744e-03
   4.7877097e-03
   3.8619478e-03
   4.0752535e-03
   3.6884969e-03
   3.6441838e-03
   4.8099340e-03
   4.6844062e-03
   3.4970478e-03
   4.5573782e-03
   3.3397355e-03
   2.8337174e-03
   3.0420804e-03
   3.6040729e-03
   3.8695240e-03
   3.3007664e-02
   3.0094000e-03
   4.8234109e-03
   4.1059227e-03
   3.2103830e-03
   3.9057284e-03
   6.2362930e-03
   3.0929173e-03
   2.9942505e-03
   3.0034548e-03
   3.7346303e-03
   3.7444869e-03
   3.0103055e-03
   6.8872387e-03
   3.8320034e-03
   4.2148681e-03
   4.0251186e-03
   3.0284984e-03
   3.5031006e-03
   3.4497377e-03
   4.1484936e-03
   3.2189904e-03
   3.7722167e-03
   4.0032645e-03
   6.0647228e-03
   6.7959386e-03
   3.4771146e-03
   5.4639681e-03
   3.2654763e-03
   3.3207222e-03
   2.8519474e-03
   3.4729256e-03
   3.1517666e-03
   2.9548095e-03
   4.8639216e-03
   3.2494308e-03
   3.2644344e-03
   3.9776749e-03
   2.9003226e-03
   3.4370134e-03
   6.4773596e-03
   3.7407104e-03
   2.7546409e-03
   3.0049719e-03
   4.1928880e-03
   4.3664313e-03
   3.4324530e-03
   3.0086991e-03
   3.8414213e-03
   3.2828465e-03
   3.7305661e-03
   3.7600616e-03
   3.0461414e-03
   3.5149715e-03
   4.0870235e-03
   3.6984913e-03
   3.2641293e-03
   3.8672194e-03
   4.7713179e-03
   2.8941326e-03
   9.9450756e-03
   2.8807143e-03
   1.3082062e-02
   4.1853948e-03
   3.8969658e-03
   3.6640585e-03
   2.8133802e-03
   4.0485603e-03
   3.2800616e-03
   2.8143324e-03
   3.8239897e-03
   2.9464126e-03
   4.3167375e-03
   3.4798375e-03
   5.4396372e-03
   4.6488403e-03
   5.0292391e-03
   3.9675664e-03
   4.6632373e-03
   3.3631635e-03
   4.2459000e-03
   3.6851889e-03
   3.7644120e-03
   2.8706302e-03
   3.5814145e-03
   4.2735624e-03
   3.0442295e-03
   4.5981122e-03
   3.0693587e-03
   3.4420369e-03
   3.5013468e-03
   5.5168703e-03
   3.0132042e-03
   3.5547265e-03
   3.5240604e-03
   4.4271508e-03
   3.3215641e-03
   3.0414266e-03
   4.4060182e-03
   4.4774611e-03
   3.1693839e-03
   4.4352147e-03
   2.8846215e-03
   3.0783451e-03
   3.2310804e-03
   3.6511937e-03
   1.2782086e-02
   2.7027902e-03
   3.7212566e-03
   2.8557341e-03
   3.4659645e-03
   4.3684821e-03
   3.6757398e-03
   3.3223299e-03
   4.2893853e-03
   3.6808949e-03
   5.2126348e-03
   3.5250320e-03
   3.1084010e-03
   4.1732633e-03
   3.5020187e-03
   3.4990950e-03
   2.8574878e-03
   3.4509160e-03
   4.3798553e-03
   5.0309197e-03
   2.9371158e-03
   5.6649780e-03
   6.2092277e-03
   3.7715124e-03
   3.6606947e-03
   4.0257119e-03
   2.8067073e-03
   2.9403654e-03
   3.5345029e-03
   7.5116239e-03
   3.8389721e-03
   4.0123423e-03
   3.6460940e-03
   4.8179604e-03
   4.9288289e-03
   2.8366153e-03
   3.7208283e-03
   6.3122448e-03
   2.9527386e-03
   4.0504301e-03
   3.3825575e-03
   3.4985680e-03
   3.2239535e-03
   3.8490446e-03
   2.7550277e-03
   3.9367679e-03
   3.0071880e-03
   4.3006792e-03
   4.2586377e-03
   3.2688082e-03
   3.1861685e-03
   4.7416758e-03
   2.6873259e-03
   3.3686278e-03
   4.1619084e-03
   2.7197265e-03
   2.8890433e-03
   3.5777807e-03
   3.2693379e-03
   4.2614941e-03
   4.4795832e-03
   3.3026961e-03
   4.8278821e-03
   3.5409315e-03
   3.2863773e-03
   3.4049871e-03
   4.1775986e-03
   3.7039366e-03
   3.4935441e-03
   3.3724403e-03
   3.4216511e-03
   4.4089475e-03
   5.2266528e-03
   2.6665364e-03
   3.1664782e-03
   4.3314766e-03
   4.9690814e-03
   3.5110888e-03
   4.0968406e-03
   3.2809349e-03
   4.0429802e-03
   3.8607167e-03
   5.0161637e-03
   3.5284734e-03
   3.4011519e-03
   4.0833947e-03
   3.0158628e-03
   2.8935748e-03
   3.5657299e-03
   3.6073683e-03
   3.4777667e-03
   9.6511047e-03
   4.3295846e-03
   3.1984216e-03
   3.7957119e-03
   4.2101019e-03
   4.0186396e-03
   3.3412337e-03
   2.9076177e-03
   3.3027381e-03
   3.2454541e-03
   3.3734272e-03
   2.9079168e-03
   3.1951462e-03
   4.7622512e-03
   2.9736704e-03
   3.4920800e-03
   5.4655191e-03
   4.1466210e-03
   2.9677734e-03
   3.5973039e-03
   6.1750406e-03
   3.2224700e-03
   3.4110400e-03
   4.1690972e-03
   3.4354000e-03
   4.1159814e-03
   4.0496470e-03
   3.8870782e-03
   3.6986124e-03
   4.2239632e-03
   3.8174602e-03
   3.6250946e-03
   3.2557122e-03
   3.2053681e-03
   4.0768091e-03
   3.0293808e-03
   4.7800483e-03
   5.9733215e-03
   3.4822176e-03
   3.2189475e-03
   4.0997673e-03
   3.6792116e-03
   3.2937218e-03
   3.2514646e-03
   3.4256835e-03
   4.4497282e-03
   4.6539880e-03
   3.2251469e-03
   3.7740926e-03
   3.7530561e-03
   6.4477161e-03
   3.5565927e-03
   7.0792255e-03
   3.5279113e-03
   3.3585202e-03
   3.0624372e-03
   3.2100790e-03
   2.8555434e-03
   4.8592636e-03
   3.0761522e-03
   7.1633445e-03
   3.3292862e-03
   2.9477460e-03
   3.5203833e-03
   4.2675813e-03
   3.0266167e-03
   3.1842453e-03
   3.7616499e-03
   4.0052454e-03
   4.2059006e-03
   3.0500738e-03
   4.3018090e-03
   4.4364999e-03
   3.1315456e-03
   4.6450102e-03
   3.4761731e-03
   3.4858223e-03
   1.4302250e-02
   3.1576304e-03
   3.7843427e-03
   3.9674049e-03
   3.7333903e-03
   3.5643464e-03
   3.0117779e-03
   3.1268606e-03
   3.8650642e-03
   3.6258562e-03
   2.8808777e-03
   3.4473054e-03
   3.7270540e-03
   3.9398732e-03
   2.8036836e-03
   4.6666733e-03
   3.4073549e-03
   2.8945102e-03
   5.0068160e-03
   3.1814749e-03
   2.7823658e-03
   3.6649619e-03
   3.2462064e-03
   2.7757757e-03
   3.8244238e-03
   3.1629113e-03
   2.9522504e-03
   3.9639913e-03
   4.3431968e-03
   4.7302555e-03
   4.4347889e-03
   3.4692902e-03
   3.8521531e-03
   3.7464002e-03
   4.3378582e-03
   3.4177895e-03
   3.3936270e-03
   4.0945914e-03
   6.0272113e-03
   3.2494154e-03
   3.6744935e-03
   4.2879385e-03
   3.5694770e-03
   3.4597556e-03
   3.7217101e-03
   3.7105644e-03
   3.1339204e-03
   2.9046023e-03
   3.3205513e-03
   3.4326143e-03
   3.7848790e-03
   5.1388328e-03
   3.0834175e-03
   5.4357556e-03
   4.4933195e-03
   2.8895400e-03
   3.5579900e-03
   7.3382577e-03
   4.2493022e-03
   5.9573499e-03
   3.4314944e-03
   3.5156439e-03
   3.7404052e-03
   4.7340376e-03
   3.3419859e-03
   3.7540391e-03
   5.5702067e-03
   3.4007059e-03
   3.3820390e-03
   4.1050496e-03
   4.3040289e-03
   3.3411632e-03
   4.8315040e-03
   2.9750019e-03
   2.9493252e-03
   3.2525491e-03
   2.7301481e-03
   2.6110041e-03
   3.9650287e-03
   3.4881646e-03
   4.0846823e-03
   3.7649462e-03
   3.2181738e-03
   4.1715096e-03
   5.5303235e-03
   2.9504141e-03
   3.2127858e-03
   3.3942000e-03
   3.9703045e-03
   2.7959695e-03
   3.0479854e-03
   3.4867478e-03
   4.0179671e-03
   3.7500369e-03
   4.6911056e-03
   4.2072341e-03
   4.4076148e-03
   4.2819582e-03
   3.7093174e-03
   5.3795323e-03
   3.7442319e-03
   3.4672994e-03
   3.1764433e-03
   3.4225750e-03
   3.9836464e-03
   4.3800178e-03
   3.9196795e-03
   3.8887563e-03
   3.3598994e-03
   3.8274900e-03
   3.1971876e-03
   3.3472984e-03
   3.2326666e-03
   2.7106878e-03
   4.3480504e-03
   2.6641051e-03
   3.7206045e-03
   4.7197613e-03
   3.7336357e-03
   4.1778238e-03
   3.8474426e-03
   3.6660652e-03
   3.5155644e-03
   3.3295257e-03
   4.3975471e-03
   2.9637321e-03
   3.8988059e-03
   3.0604784e-03
   3.3203636e-03
   3.1612959e-03
   3.5245147e-03
   3.8452616e-03
   3.8776789e-03
   3.4992826e-03
   3.4958839e-03
   3.8280262e-03
   3.4778186e-03
   3.4650651e-03
   4.3869301e-03
   4.2401236e-03
   3.6185751e-03
   4.1163248e-03
   3.4512201e-03
   3.9453189e-03
   3.2873535e-03
   3.5589872e-03
   4.2883518e-03
   3.2190564e-03
   2.9355831e-03
   3.0845760e-03
   3.6088666e-03
   3.4805005e-03
   4.0955250e-03
   3.5225543e-03
   4.4794017e-03
   2.7113077e-03
   3.5230682e-03
   3.1580093e-03
   4.2839058e-03
   4.2960548e-03
   4.6571155e-03
   2.9278136e-03
   6.0485640e-03
   3.4263746e-03
   3.1403148e-03
   3.5566172e-03
   4.0779205e-03
   3.9886295e-03
   3.5044514e-03
   5.9049078e-03
   3.4078402e-03
   4.2125562e-03
   4.8188310e-03
   3.5170976e-03
   3.7875943e-03
   3.3123835e-03
   3.1177339e-03
   3.9404065e-03
   5.7988524e-03
   4.4492065e-03
   4.8611040e-03
   3.4000935e-03
   3.2676161e-03
   3.9169843e-03
   2.8097277e-03
   3.9840625e-03
   3.0548716e-03
   4.7420652e-03
   2.9566545e-03
   2.8076345e-03
   3.5937533e-03
   3.8843013e-03
   4.3790725e-03
   3.6206546e-03
   3.3456253e-03
   4.6305435e-03
   4.5312745e-03
   2.8760670e-03
   4.2343392e-03
   3.8661305e-03
   3.9201895e-03
   3.9321459e-03
   3.2699199e-03
   3.7515220e-03
   3.5116287e-03
   3.5508435e-03
   3.3665480e-03
   3.8554300e-03
   2.9046243e-03
   3.3654671e-03
   2.8189170e-03
   4.6217782e-03
   4.1546835e-03
   3.4032556e-03
   3.9598916e-03
   3.9288829e-03
   3.7278074e-03
   2.6812254e-03
   4.1371764e-03
   3.2737224e-03
   3.5926358e-03
   5.4181474e-03
   2.9813619e-03
   3.0471246e-03
   4.4225744e-03
   3.3077441e-03
   3.4681331e-03
   4.0056287e-03
   3.2494818e-03
   3.2479505e-03
   3.7645623e-03
   3.8373405e-03
   3.0576261e-03
   3.6027973e-03
   2.6880798e-03
   4.4523130e-03
   4.0015752e-03
   3.0910433e-03
   5.6918037e-03
   4.0443016e-03
   4.4411477e-03
   4.3144019e-03
   3.9592699e-03
   3.4083495e-03
   3.3560979e-03
   4.5683258e-03
   3.3361330e-03
   3.5433219e-03
   2.6039242e-03
   4.9644796e-03
   3.9527674e-03
   3.6475300e-03
   3.9717965e-03
   6.7680652e-03
   3.4093754e-03
   3.5950036e-03
   4.3182807e-03
   3.3972244e-03
   5.3750997e-03
   3.1464600e-03
   3.2940314e-03
   3.5859710e-03
   2.9833253e-03
   3.0863876e-03
   3.4992235e-03
   9.1766762e-03
   3.7836888e-03
   3.3545014e-03
   3.5304595e-03
   3.0990696e-03
   3.5148477e-03
   3.3247286e-02
   4.4530748e-03
   4.0374294e-03
   4.5301029e-03
   5.3952940e-03
   3.4546519e-03
   3.5236616e-03
   3.3455161e-03
   3.6895788e-03
   4.8242840e-03
   3.8403888e-03
   4.0550674e-03
   3.1134869e-03
   3.5936479e-03
   3.1433065e-03
   3.8112307e-03
   3.9498345e-03
   5.1057263e-03
   5.2428243e-03
   3.4465495e-03
   3.5566604e-03
   3.2557566e-03
   3.6060935e-03
   2.7398829e-03
   2.9107924e-03
   3.9275804e-03
   3.1872588e-03
   3.1761110e-03
   3.4394025e-03
   3.8736887e-03
   3.9576460e-03
   3.1304833e-03
   2.7779442e-03
   3.2182722e-02
   3.1844265e-03
   3.3267015e-03
   3.5116001e-03
   2.8756690e-03
   3.8941524e-03
   3.0146682e-03
   3.6913267e-03
   4.3237227e-03
   3.0987217e-03
   4.8381351e-03
   3.8256032e-03
   5.1059576e-03
   3.4249442e-03
   4.3828567e-03
   4.1754206e-03
   3.5263380e-03
   3.1911183e-03
   3.9817647e-03
   3.3994330e-03
   3.2166860e-03
   3.3524343e-03
   3.3569323e-03
   2.9728083e-03
   3.4858754e-03
   4.5967527e-03
   4.0194000e-03
   3.6299266e-03
   3.6049518e-03
   3.4782449e-03
   3.1979483e-03
   3.6295904e-03
   5.7565790e-03
   4.1814208e-03
   3.8096071e-03
   3.6453058e-03
   4.0971150e-03
   4.0530446e-03
   4.3587976e-03
   2.9541380e-03
   3.2217448e-03
   4.0476984e-03
   4.1310817e-03
   3.7764855e-03
   3.1475095e-03
   4.8648166e-03
   3.5357599e-03
   4.4300339e-03
   3.1397093e-03
   3.5513774e-03
   3.5740673e-03
   3.5105588e-03
   3.7725669e-03
   3.2366781e-03
   4.7130560e-03
   3.8495662e-03
   4.6655734e-03
   3.7634331e-03
   2.9521237e-03
   4.4372139e-03
   3.6034262e-03
   3.8199160e-03
   3.8781384e-03
   5.4444888e-03
   3.8880227e-03
   3.9371732e-03
   6.9534898e-03
   2.9976248e-03
   4.8879227e-03
   4.4333084e-03
   3.1561870e-03
   3.9735145e-03
   3.5414817e-03
   3.2903978e-03
   3.6674878e-03
   2.8580241e-03
   3.1664159e-03
   3.0674000e-03
   4.5480027e-03
   3.0616415e-03
   7.1868688e-03
   5.0827137e-03
   1.2066792e-02
   3.5499711e-03
   4.2946230e-03
   3.8300973e-03
   4.1426765e-03
   3.3438619e-03
   3.9218499e-03
   4.3253645e-03
   3.2243691e-03
   3.3794114e-03
   3.2648295e-03
   4.3651192e-03
   4.0148921e-03
   4.5982960e-03
   3.5759490e-03
   3.2703367e-03
   5.1353678e-03
   3.7190051e-03
   3.5977273e-03
   3.8104542e-03
   3.6773149e-03
   4.1827151e-03
   3.7392873e-03
   3.9339978e-03
   3.5811092e-03
   4.0239100e-03
   9.5423912e-03
   4.6610989e-03
   3.2431806e-03
   3.3385097e-03
   4.2623546e-03
   3.6601431e-03
   3.0029414e-03
   3.7360618e-03
   3.1897019e-03
   3.5389660e-03
   3.8388392e-03
   2.8063298e-03
   3.3180116e-03
   2.6845434e-03
   3.7444674e-03
   3.2371166e-03
   3.7904309e-03
   4.3905371e-03
   3.2197888e-03
   3.5516591e-03
   3.4601361e-03
   4.1299423e-03
   3.5067732e-03
   4.1873093e-03
   3.4591853e-03
   3.1689331e-03
   3.2825459e-03
   3.6916533e-03
   3.1330286e-03
   3.0640645e-03
   3.0361016e-03
   2.7814475e-03
   3.7430511e-03
   3.4235318e-03
   3.4206410e-03
   2.9879432e-03
   3.0384652e-03
   4.2137245e-03
   4.0164403e-03
   3.9103979e-03
   3.0946617e-03
   4.2977528e-03
   3.0927098e-03
   4.2725831e-03
   3.3478766e-03
   3.1185863e-03
   4.0144684e-03
   4.1583303e-03
   3.9493384e-03
   2.8981567e-03
   4.3470887e-03
   3.9229963e-03
   4.4222817e-03
   3.8221479e-03
   4.3114529e-03
   3.4740186e-03
   3.8350709e-03
   3.6860310e-03
   4.9419336e-03
   3.3490211e-03
   4.5064703e-03
   3.0869594e-03
   3.3289041e-03
   3.7386112e-03
   2.9461256e-03
   3.6649990e-03
   6.3142207e-03
   3.3203262e-03
   4.1751803e-03
   3.4351522e-03
   5.0323747e-03
   3.6897365e-03
   3.3955857e-03
   3.3352060e-03
   3.8456383e-03
   4.4831401e-03
   4.1765149e-03
   3.9725068e-03
   5.1751175e-03
   4.0779659e-03
   3.7471826e-03
   3.1843553e-03
   5.3193090e-03
   3.2478002e-03
   3.3225827e-03
   3.4345737e-03
   5.5462421e-03
   4.4678332e-03
   4.4762376e-03
   3.7764402e-03
   3.7771482e-03
   4.5514139e-03
   4.7401828e-03
   4.8247344e-03
   3.8845574e-03
   4.3940758e-03
   3.1495718e-03
   4.4535736e-03
   3.6442611e-03
   7.5124920e-03
   3.8581303e-03
   4.7274665e-03
   3.9270546e-03
   4.7936953e-03
   3.2484392e-03
   4.9607307e-03
   5.0563367e-03
   3.7110113e-03
   3.4545229e-03
   3.9990575e-03
   3.7529024e-03
   2.6002814e-03
   3.6113586e-03
   4.5642640e-03
   3.6165269e-03
   3.9457585e-03
   3.4792438e-03
   3.5720296e-03
   2.9580501e-03
   3.8661050e-03
   2.9932367e-03
   4.1408665e-03
   3.5131180e-03
   3.6582072e-03
   3.2568502e-03
   3.5980931e-03
   4.2960678e-03
   5.0502066e-03
   3.1148987e-03
   4.4948798e-03
   3.6516025e-03
   3.0044362e-03
   2.9742732e-03
   3.8610130e-03
   3.6094507e-03
   4.0367404e-03
   3.7247966e-03
   3.2009090e-03
   3.6808826e-03
   4.1279161e-03
   3.0158949e-03
   4.0831046e-03
   3.4615229e-03
   4.1753813e-03
   4.0653422e-03
   5.2145108e-03
   3.8500061e-03
   3.3649819e-03
   3.2232440e-03
   3.4131341e-03
   3.8347944e-03
   2.9303769e-03
   4.2819800e-03
   3.2048794e-03
   2.9455622e-03
   3.2777102e-03
   2.8737850e-03
   3.7503046e-03
   3.6564009e-03
   5.1995281e-03
   4.9009661e-03
   3.9225760e-03
   4.2250785e-03
   3.6131415e-03
   3.1252383e-03
   2.9257007e-03
   3.1333007e-03
   2.7698337e-03
   4.3221200e-03
   4.2434788e-03
   2.6977885e-03
   2.8924583e-03
   4.0303131e-03
   4.0278477e-03
   3.4008195e-03
   4.0389058e-03
   3.5944198e-03
   4.1529319e-03
   2.7647194e-03
   3.0018823e-03
   2.9204828e-03
   3.7259566e-03
   3.1677579e-03
   4.3341005e-03
   3.4562709e-03
   3.3480384e-03
   3.3535544e-03
   4.2031285e-03
   4.3993256e-03
   3.8358134e-03
   3.6495098e-03
   4.0129526e-03
   4.4138556e-03
   4.6664192e-03
   4.2935962e-03
   3.8526747e-03
   4.7273219e-03
   4.2465575e-03
   6.1933826e-03
   3.4742507e-03
   7.7194971e-03
   3.1866581e-03
   4.9018709e-03
   3.7450622e-03
   3.8262543e-03
   4.4155653e-03
   9.3047526e-03
   3.2646921e-03
   3.6030853e-03
   4.3421633e-03
   3.2352483e-03
   3.8054546e-03
   3.8352298e-03
   3.1625510e-03
   3.1323158e-03
   6.5386489e-03
   3.4431599e-03
   3.3331760e-03
   3.1764585e-03
   3.0198422e-03
   4.0342905e-03
   3.4325971e-03
   5.0111027e-03
   3.1312373e-03
   8.9088288e-03
   4.8394348e-03
   4.1694696e-03
   3.2042558e-03
   3.0955534e-03
   3.5706433e-03
   3.2086004e-03
   4.4217263e-03
   3.8552284e-03
   3.7379373e-03
   3.9036602e-03
   3.7885473e-03
   4.1634144e-03
   4.0813435e-03
   3.9343176e-03
   3.0069237e-03
   3.3912127e-03
   5.1174671e-03
   2.9797413e-03
   3.9499667e-03
   2.8215765e-03
   3.7902299e-03
   3.2596482e-03
   3.0377209e-03
   3.7550456e-03
   4.1868046e-03
   3.2084239e-03
   3.9112842e-03
   3.3759329e-03
   3.0828825e-03
   3.2008079e-03
   3.4156531e-03
   3.5171315e-03
   3.6197580e-03
   4.1504830e-03
   3.6135559e-03
   3.5790544e-03
   4.2913307e-03
   4.9265538e-03
   3.8682607e-03
   3.5298651e-03
   4.0341099e-03
   3.6334930e-03
   3.9564386e-03
   2.9858897e-03
   3.4153346e-03
   2.8670322e-03
   3.1286793e-03
   4.0446357e-03
   3.3660265e-03
   3.7927186e-03
   4.1000543e-03
   2.6834423e-03
   3.2514750e-03
   3.5902968e-03
   3.2099128e-03
   4.0206689e-03
   3.9291726e-03
   5.2109264e-03
   3.3983486e-03
   3.7662937e-03
   3.1717960e-03
   3.9827181e-03
   4.3783172e-03
   3.3979300e-03
   3.6271140e-03
   3.4852283e-03
   3.0352935e-03
   3.2275780e-03
   4.4275640e-03
   3.5614641e-03
   3.9380361e-03
   4.0555689e-03
   4.0224373e-03
   3.4354986e-03
   3.7196718e-03
   3.6830501e-03
   3.7258376e-03
   3.6440031e-03
   4.1740655e-03
   3.4012379e-03
   3.8462408e-03
   2.8048325e-03
   3.2710901e-03
   3.9368844e-03
   4.6104158e-03
   3.0768842e-03
   3.8530717e-03
   4.4492895e-03
   4.2545747e-03
   2.9843494e-03
   3.4879681e-03
   3.3632294e-03
   3.6357873e-03
   8.4362243e-03
   4.5403334e-03
   4.4205995e-03
   6.2073623e-03
   3.1329760e-03
   3.7828431e-03
   4.0036334e-03
   3.6344559e-03
   3.4441351e-03
   3.5109755e-03
   5.0582336e-03
   2.8461771e-03
   3.7796616e-03
   3.5241598e-03
   3.8807451e-03
   4.6934049e-03
   3.9747991e-03
   3.6641920e-03
   5.1043790e-03
   3.2588086e-03
   3.5547029e-03
   3.6065495e-03
   3.1670928e-03
   3.0540537e-03
   3.4319177e-03
   3.9383262e-03
   3.1068193e-03
   4.0411844e-03
   3.6539734e-03
   4.0759299e-03
   3.0979650e-03
   5.8720764e-03
   3.8510570e-03
   3.4654906e-03
   3.3153047e-03
   3.6679629e-03
   4.2117922e-03
   4.4594846e-03
   5.1378405e-03
   3.6944060e-03
   3.3787048e-03
   2.9188356e-03
   3.2695283e-03
   3.1988533e-03
   3.7944856e-03
   2.4673680e-03
   4.2208785e-03
   5.5736566e-03
   4.9448339e-03
   5.7440006e-03
   3.8084445e-03
   3.8414724e-03
   4.3833485e-03
   4.3981126e-03
   3.7654400e-03
   4.9087629e-03
   3.8144670e-03
   4.1471097e-03
   5.2040280e-03
   2.9471160e-03
   4.5885325e-03
   3.2398730e-03
   3.4189026e-03
   2.7903064e-03
   3.4541283e-03
   3.3929795e-03
   6.6151759e-03
   3.2406231e-03
   3.0847001e-03
   2.8429839e-03
   3.6850818e-03
   7.3588563e-03
   4.3203824e-03
   3.1736415e-03
   3.3697894e-03
   4.3976474e-03
   3.6754902e-03
   3.0984669e-03
   4.1802282e-03
   4.0256512e-03
   3.5243705e-03
   3.4559579e-03
   3.8552157e-03
   3.6331915e-03
   3.4641308e-03
   3.1416269e-03
   3.9303331e-03
   3.0946416e-03
   3.3961624e-03
   3.1278222e-03
   3.3959068e-03
   3.2072676e-03
   4.5630348e-03
   4.2239280e-03
   3.8858095e-03
   4.5294915e-03
   6.3139244e-03
   3.1564024e-03
   4.5674658e-03
   3.2251910e-03
   3.1805067e-03
   3.5167461e-03
   2.8731690e-03
   2.9985929e-03
   4.0802062e-03
   3.8402482e-03
   2.8620973e-03
   3.3625679e-03
   3.1655650e-03
   2.9514495e-03
   3.3625270e-03
   3.2891337e-03
   3.5985058e-03
   4.0086350e-03
   2.9101260e-03
   4.0530694e-03
   3.8177462e-03
   4.3155042e-03
   3.9138323e-03
   4.2326728e-03
   4.2736042e-03
   2.4012699e-03
   4.2569624e-03
   3.6952202e-03
   5.2347085e-03
   3.2111320e-03
   3.1871287e-03
   4.2218071e-03
   2.9240339e-03
   2.9466602e-03
   3.9646619e-03
   2.7901782e-03
   3.4641039e-03
   3.4089048e-03
   3.2664572e-03
   3.9415988e-03
   3.3867341e-03
   3.0614643e-03
   3.6121527e-03
   4.1518218e-03
   3.3024171e-03
   3.2167348e-03
   3.4284437e-03
   3.5312408e-03
   3.5757009e-03
   2.6685216e-03
   4.1443447e-03
   4.6282714e-03
   3.8803182e-03
   4.5261039e-03
   4.1017283e-03
   5.0350537e-03
   3.6509890e-03
   3.2482052e-03
   3.0036486e-03
   3.8807788e-03
   5.3641986e-03
   4.3826100e-03
   4.0609669e-03
   2.8664815e-03
   3.4940980e-03
   3.7581522e-03
   5.0377537e-03
   4.4201791e-03
   3.8038802e-03
   3.2863276e-03
   3.2892247e-03
   2.8993919e-03
   4.0132823e-03
   4.9024441e-03
   3.4288530e-03
   2.9405877e-03
   3.5603160e-03
   3.5943702e-03
   3.0174685e-03
   3.7172584e-03
   2.9294236e-03
   4.6579586e-03
   3.3061610e-03
   3.4225301e-03
   4.4868463e-03
   5.7185592e-03
   4.6564010e-03
   2.5781251e-03
   6.6562471e-03
   3.0878776e-03
   5.0773016e-03
   3.6158632e-03
   2.6272882e-03
   3.5267877e-03
   3.1809830e-03
   2.7314167e-03
   5.9874663e-03
   3.7807400e-03
   8.3479847e-03
   4.2628475e-03
   3.5649904e-03
   3.3199292e-03
   3.6730818e-03
   4.6136159e-03
   4.3206251e-03
   3.2820036e-03
   3.6511287e-03
   3.2720030e-03
   3.7044477e-03
   5.1722121e-03
   3.6121919e-03
   5.1097957e-03
   3.4307363e-03
   7.5131504e-03
   3.3897111e-03
   3.7160472e-03
   3.2805305e-03
   3.6037950e-03
   3.8434030e-03
   3.8634440e-03
   2.8053068e-03
   3.4676079e-03
   4.4240555e-03
   3.7244564e-03
   3.8029956e-03
   3.3719492e-03
   4.5021559e-03
   3.8142327e-03
   5.0805312e-03
   3.6594848e-03
   4.1470881e-03
   3.0117696e-03
   3.3613996e-03
   4.6338711e-03
   3.8538318e-03
   4.2988512e-03
   4.4695661e-03
   4.8868357e-03
   3.3596851e-02
   3.2694804e-03
   4.1204630e-03
   3.0207503e-03
   2.7722325e-03
   3.3386324e-03
   5.3585063e-03
   5.0483964e-03
   3.7470556e-03
   5.2002075e-03
   3.6866723e-03
   5.0303621e-03
   3.7266908e-03
   4.0006393e-03
   3.8004639e-03
   3.5130326e-03
   4.5563021e-03
   4.2441500e-03
   5.5740340e-03
   4.0117531e-03
   4.3883480e-03
   3.0497066e-03
   3.2303003e-03
   3.6072621e-03
   3.3402967e-03
   2.8114862e-03
   5.0274956e-03
   3.2779992e-03
   3.5092427e-03
   4.0246827e-03
   3.3083089e-03
   3.4321127e-03
   5.4620499e-03
   3.8582526e-03
   4.0636981e-03
   4.4564585e-03
   4.4473785e-03
   6.6562327e-03
   3.1716139e-03
   3.8989590e-03
   4.8278697e-03
   3.8524831e-03
   3.6543395e-03
   3.3358458e-03
   3.2177091e-03
   3.2302901e-03
   3.0569656e-03
   3.7634556e-03
   3.2931753e-03
   2.8902601e-03
   5.0257711e-03
   5.0599315e-03
   3.7578941e-03
   3.2627538e-03
   3.1951297e-03
   3.4934337e-03
   3.9794929e-03
   3.6888123e-03
   3.7004292e-03
   3.2087634e-03
   5.2770399e-03
   4.0908049e-03
   4.0284559e-03
   4.7945894e-03
   3.4556957e-03
   3.5988022e-03
   3.9874556e-03
   3.2767048e-03
   3.1322739e-03
   3.0759175e-03
   3.2670946e-03
   3.2517669e-03
   4.7662265e-03
   2.7579077e-03
   3.4001628e-03
   4.3610107e-03
   3.6043388e-03
   4.4090665e-03
   2.9492218e-03
   3.9496253e-03
   3.7580651e-03
   3.2659426e-03
   3.9395660e-03
   2.9925846e-03
   3.3407629e-03
   9.4886086e-03
   2.8507071e-03
   5.6447209e-03
   3.2766388e-03
   2.8118402e-03
   3.0430086e-03
   3.3524513e-03
   4.0055709e-03
   2.8911404e-03
   5.0506929e-03
   4.1345338e-03
   3.9619620e-03
   4.2981420e-03
   4.4413858e-03
   3.6417634e-03
   3.4069485e-03
   4.1027279e-03
   4.0610061e-03
   3.5333143e-03
   3.6470943e-03
   3.1675302e-03
   3.0962723e-03
   3.8505587e-03
   3.3430385e-03
   3.0908331e-03
   3.8789191e-03
   3.1339780e-03
   9.6556560e-03
   3.3555237e-03
   3.5358522e-03
   3.0322380e-03
   4.9612452e-03
   4.1593653e-03
   3.7232785e-03
   3.5480870e-03
   3.3726144e-03
   3.9428035e-03
   3.9982995e-03
   3.5164458e-03
   3.4818439e-03
   4.8234739e-03
   3.8828484e-03
   5.1990598e-03
   4.6385826e-03
   3.7707691e-03
   3.8711797e-03
   4.0280745e-03
   2.6506241e-03
   4.0083410e-03
   3.3673796e-03
   2.8819829e-03
   2.6212754e-03
   4.4705729e-03
   4.4374649e-03
   3.9075379e-03
   3.3471920e-03
   3.0983226e-03
   5.3546513e-03
   3.1905280e-03
   3.2742639e-03
   3.2815778e-03
   3.0877039e-03
   4.7937079e-03
   2.8679301e-03
   2.6906267e-03
   3.6972298e-03
   4.3712931e-03
   5.5299328e-03
   3.9968321e-03
   4.5449695e-03
   3.8650545e-03
   3.8272314e-03
   4.4076489e-03
   4.9334457e-03
   3.7853650e-03
   3.6047030e-03
   4.8661584e-03
   3.8009355e-03
   3.9339471e-03
   3.6634709e-03
   3.0531260e-03
   3.7786394e-03
   5.2143272e-03
   4.1293537e-03
   3.6989240e-03
   3.4554751e-03
   3.2778898e-03
   3.6872306e-03
   4.4190905e-03
   4.1164913e-03
   3.2711179e-03
   3.1754734e-03
   3.1022151e-03
   3.6208699e-03
   3.6911995e-03
   3.2514621e-03
   4.8511673e-03
   3.0175388e-03
   3.5493824e-03
   4.2856067e-03
   5.3592031e-03
   3.6039443e-03
   4.6318489e-03
   3.9706156e-03
   4.1256660e-03
   3.9172539e-03
   3.5319478e-03
   3.7649493e-03
   3.8350267e-03
   3.7370475e-03
   4.4994921e-03
   6.2010102e-03
   4.0801234e-03
   3.6455126e-03
   2.6717476e-03
   4.5802020e-03
   3.0728665e-03
   2.9572728e-03
   4.3276095e-03
   3.3782759e-03
   3.5901876e-03
   4.8562211e-03
   3.0979350e-03
   3.2817697e-03
   3.3773373e-03
   3.2312730e-03
   3.5664191e-03
   3.6978868e-03
   3.4709762e-03
   3.2130654e-03
   4.4871590e-03
   3.7690938e-03
   3.3015713e-03
   2.9864694e-03
   3.4617958e-03
   3.0246979e-03
   4.3775233e-03
   3.3039562e-03
   3.3469410e-03
   4.0011161e-03
   4.3187422e-03
   3.0231615e-03
   3.3134217e-03
   3.0035063e-03
   3.5762753e-03
   4.1593967e-03
   3.1082442e-03
   4.4212244e-03
   2.8683373e-03
   3.5336640e-03
   3.2554309e-03
   3.0859774e-03
   4.1446487e-03
   3.3348982e-03
   4.0623839e-03
   5.0629438e-03
   3.5771159e-03
   3.5506699e-03
   3.8156099e-03
   3.4636636e-03
   3.6793556e-03
   5.6680378e-03
   5.1939530e-03
   4.0888036e-03
   3.7375160e-03
   3.8138412e-03
   2.8740884e-03
   3.7601178e-03
   4.0642522e-03
   3.9718850e-03
   8.2667085e-03
   4.9535654e-03
   3.7843915e-03
   3.2951248e-03
   4.1650872e-03
   4.2402831e-03
   3.2217497e-03
   4.5256180e-03
   3.5447329e-03
   3.8363606e-03
   3.4386858e-03
   3.1721146e-03
   4.2761233e-03
   3.4656710e-03
   1.0362001e-02
   5.5720327e-03
   4.9900353e-03
   5.1394201e-03
   3.2559767e-03
   5.7419228e-03
   4.0712422e-03
   3.7498440e-03
   2.8928374e-03
   3.1747495e-03
   5.8556089e-03
   3.1210786e-03
   3.1018375e-03
   3.2982045e-03
   2.3481749e-03
   3.4838094e-03
   3.7212799e-03
   3.5843370e-03
   5.1857445e-03
   3.1256514e-03
   3.7979174e-03
   3.7323679e-03
   3.0949053e-03
   4.3547952e-03
   3.7130369e-03
   6.8656884e-03
   3.6912269e-03
   4.7562213e-03
   4.8836784e-03
   3.2893236e-03
   3.3770988e-03
   4.4688731e-03
   4.1466427e-03
   3.5512376e-03
   2.8019115e-03
   5.4330350e-03
   4.5478692e-03
   5.2671605e-03
   3.2621835e-03
   3.1765944e-03
   3.5261972e-03
   2.6578452e-03
   3.6340317e-03
   3.3808966e-03
   2.9934771e-03
   3.0228535e-03
   3.9207786e-03
   3.9025203e-03
   3.1151689e-03
   3.7694585e-03
   4.0626300e-03
   3.1978600e-03
   3.2599774e-03
   4.5651359e-03
   3.9047273e-03
   6.2220635e-03
   4.3245642e-03
   5.0002106e-03
   3.3871855e-03
   4.0419879e-03
   3.7576662e-03
   3.5836677e-03
   3.8756674e-03
   3.2020732e-03
   2.8210153e-03
   4.2693764e-03
   4.2535556e-03
   4.2685687e-03
   3.3559137e-03
   3.0068181e-03
   2.8012484e-03
   4.6260738e-03
   4.7837551e-03
   3.0361274e-03
   4.9697975e-03
   3.3254033e-03
   4.6655252e-03
   3.5749411e-03
   3.8453683e-03
   3.6896400e-03
   3.8688041e-03
   4.8253459e-03
   3.4560087e-03
   3.1806784e-03
   3.5436772e-03
   4.1439095e-03
   3.5564212e-03
   3.3220640e-03
   3.0672590e-03
   3.5544080e-03
   3.7642750e-03
   3.7089853e-03
   3.5952688e-03
   3.2838152e-03
   2.8473866e-03
   3.7825030e-03
   3.4722670e-03
   3.3383518e-03
   3.1792008e-03
   2.9316710e-03
   3.5020577e-03
   4.2013628e-03
   3.5284769e-03
   3.8437272e-03
   3.2354659e-03
   3.1030481e-03
   3.8043026e-03
   3.8524841e-03
   3.7075656e-03
   3.5241742e-03
   3.9575190e-03
   3.2051136e-03
   3.3286943e-03
   6.0380213e-03
   3.7273986e-03
   3.8852455e-03
   3.9273182e-03
   3.0023929e-03
   3.2603324e-03
   3.6727979e-03
   3.5016222e-03
   3.4262044e-03
   3.7054663e-03
   3.2718178e-03
   5.2864568e-03
   3.1274025e-03
   3.4888946e-03
   3.4710792e-03
   2.9911176e-03
   3.2268849e-03
   2.7251996e-03
   3.4408987e-03
   3.6982725e-03
   3.3633750e-03
   3.1150074e-03
   3.0712539e-03
   3.5852461e-03
   4.1389114e-03
   4.1365737e-03
   3.9380314e-03
   2.8157418e-03
   4.2439562e-03
   3.2376717e-03
   3.8407059e-03
   3.0891350e-03
   4.1439875e-03
   4.8043891e-03
   3.3725685e-03
   4.8065608e-03
   3.8448698e-03
   3.3362294e-03
   4.1732352e-03
   5.0389538e-03
   3.2292289e-03
   3.6869455e-03
   3.6854824e-03
   3.0315646e-03
   3.0343467e-03
   4.3160925e-03
   3.3003453e-03
   3.4753472e-03
   3.0681575e-03
   2.9223678e-03
   2.8562678e-03
   3.9888517e-03
   3.2390887e-03
   4.5670154e-03
   3.5229460e-03
   3.6906570e-03
   2.9372762e-03
   4.0213924e-03
   4.7320215e-03
   2.9072307e-03
   3.5414417e-03
   4.1828560e-03
   4.1984641e-03
   3.4935187e-03
   4.3325212e-03
   3.8639565e-03
   3.4202717e-03
   3.9376815e-03
   3.4299588e-03
   3.4634747e-03
   3.3977740e-03
   3.7256970e-03
   4.5714219e-03
   4.6843918e-03
   3.2940441e-03
   4.7479412e-03
   4.0043897e-03
   3.3710231e-03
   2.7432264e-03
   5.4435078e-03
   3.3284200e-03
   2.9897733e-03
   3.2323387e-03
   3.1021366e-03
   3.4117640e-03
   3.2045511e-03
   3.5817394e-03
   3.7877668e-03
   3.7429786e-03
   3.0382579e-03
   3.4679083e-03
   3.6779587e-03
   5.0532531e-03
   3.0527781e-03
   3.7292574e-03
   4.0866153e-03
   5.8624892e-03
   3.4662092e-03
   9.4426739e-03
   3.2093289e-03
   3.6783159e-03
   3.2333375e-03
   3.7701078e-03
   3.6698169e-03
   2.9954839e-03
   3.8288908e-03
   3.5383012e-03
   3.6044964e-03
   3.9527869e-03
   4.3625874e-03
   4.3307671e-03
   3.3625384e-03
   3.7699364e-03
   4.1240228e-03
   7.2190345e-03
   3.6221202e-03
   4.7011393e-03
   3.4556420e-03
   3.9566524e-03
   4.6954978e-03
   4.5027978e-03
   3.5758663e-03
   3.2667353e-03
   3.6171885e-03
   2.9659382e-03
   6.4506658e-03
   3.1210448e-03
   3.4617957e-03
   3.5848152e-03
   3.7412540e-03
   3.4131057e-03
   3.2946424e-03
   4.0379467e-03
   3.8504085e-03
   3.2873226e-03
   3.9051132e-03
   4.5264745e-03
   3.8019861e-03
   4.5844288e-03
   3.7023051e-03
   3.4613223e-03
   3.6276875e-03
   4.6234006e-03
   3.6632429e-03
   3.1601348e-03
   3.6243646e-03
   4.0463104e-03
   3.5703852e-03
   4.6163238e-03
   2.8962094e-03
   3.3834211e-03
   3.8876348e-03
   3.2722705e-03
   4.3398642e-03
   5.7590417e-03
   3.1704302e-03
   3.6600482e-03
   3.0622710e-03
   3.0376708e-03
   3.2783147e-03
   4.9204227e-03
   4.7691336e-03
   3.7904561e-03
   3.4634728e-03
   3.7453292e-03
   3.0239231e-03
   2.6364308e-03
   3.5849367e-03
   4.1287335e-03
   3.7884378e-03
   4.5729093e-03
   3.6455593e-03
   3.6372802e-03
   2.5592531e-03
   2.6538639e-03
   3.7314499e-03
   4.1561540e-03
   4.3593177e-03
   3.0309084e-03
   5.8030828e-03
   4.0389343e-03
   2.9970940e-03
   4.3063162e-03
   3.9515802e-03
   4.2463058e-03
   3.5811087e-03
   3.5983138e-03
   3.9365089e-03
   3.1715458e-02
   3.2599421e-03
   3.4502955e-03
   4.6434684e-03
   5.1871309e-03
   3.2406281e-03
   3.3406075e-03
   3.3547724e-03
   4.0583850e-03
   4.1313188e-03
   2.9079241e-03
   3.5205628e-03
   3.5888238e-03
   3.3037580e-03
   3.0336991e-03
   4.1511998e-03
   4.5459955e-03
   3.1908746e-03
   2.6679319e-03
   3.1059196e-03
   4.8987685e-03
   7.4707664e-03
   3.4907846e-03
   3.4803536e-03
   3.4805041e-03
   6.2820965e-03
   3.8749569e-03
   4.4665090e-03
   3.6843205e-03
   2.9621981e-03
   3.3421524e-03
   3.7159485e-03
   3.6768049e-03
   3.1159730e-03
   3.7543554e-03
   3.9765045e-03
   4.0073106e-03
   4.2194373e-03
   3.5886632e-03
   2.7903555e-03
   3.3941963e-03
   2.6772360e-03
   5.7171808e-03
   5.0827978e-03
   5.0134522e-03
   3.3244888e-03
   9.8389163e-03
   4.1569521e-03
   3.8058825e-03
   4.0290560e-03
   2.8724696e-03
   5.6471073e-03
   7.9934323e-03
   3.3803212e-03
   4.0766784e-03
   4.0981491e-03
   3.7630405e-03
   5.4323203e-03
   3.5798032e-03
   3.5027203e-03
   3.6539598e-03
   4.2251129e-03
   2.9844792e-03
   3.7237958e-03
   4.3745580e-03
   2.7513068e-03
   4.2322895e-03
   3.6970989e-03
   4.8008931e-03
   5.4867948e-03
   4.1497021e-03
   3.1369223e-03
   4.1362459e-03
   3.6413170e-03
   3.5022034e-03
   4.9573287e-03
   3.6089977e-03
   3.4996929e-03
   3.2260272e-03
   9.7866137e-03
   3.8360672e-03
   3.0430197e-03
   3.2086437e-03
   5.7037013e-03
   3.4275401e-03
   3.3755516e-03
   2.8650967e-03
   3.1293892e-03
   3.5139490e-03
   3.9004783e-03
   2.8762572e-03
   5.4373897e-03
   3.3299358e-03
   3.4761598e-03
   4.3377313e-03
   4.1384702e-03
   2.9733412e-03
   3.9110969e-03
   6.6846292e-03
   2.6275534e-03
   4.4074600e-03
   3.3493644e-03
   3.7692634e-03
   4.3915577e-03
   3.8689756e-03
   4.8987845e-03
   4.3561516e-03
   4.0788550e-03
   3.6388710e-03
   4.0832356e-03
   3.4549453e-03
   3.3044927e-03
   3.3269390e-03
   3.1653117e-03
   3.5130223e-03
   3.3349867e-03
   4.1215920e-03
   4.0696632e-03
   3.2072604e-03
   3.4947457e-03
   4.0353333e-03
   3.5786366e-03
   3.4336334e-03
   4.3224800e-03
   3.4194422e-03
   3.8456868e-03
   3.0499921e-03
   2.9072443e-03
   3.1308008e-03
   4.0766719e-03
   4.3274934e-03
   2.8902490e-03
   3.0284142e-03
   3.3381917e-03
   3.2984687e-03
   3.3585637e-03
   3.6978816e-03
   8.2508582e-03
   2.9082114e-03
   3.5066495e-03
   3.2354048e-03
   3.1588519e-03
   3.1880490e-03
   4.0584367e-03
   3.0357743e-03
   4.4099703e-03
   3.1807807e-03
   4.3947753e-03
   3.6544405e-03
   3.2931983e-03
   4.8411415e-03
   4.1272681e-03
   3.1092198e-03
   3.4304675e-03
   6.9831538e-03
   3.9572575e-03
   3.5910226e-03
   3.5430168e-03
   3.0338095e-03
   3.0243781e-03
   3.6557124e-03
   3.2359715e-03
   4.0005946e-03
   3.2714219e-03
   9.4672793e-03
   4.0039179e-03
   4.2255439e-03
   4.2780233e-03
   2.7257931e-03
   2.9660100e-03
   3.9658027e-03
   3.0592234e-03
   3.3806825e-03
   3.8656731e-03
   3.0618537e-03
   4.9645035e-03
   3.0125366e-03
   3.5227869e-03
   5.0542667e-03
   3.6901737e-03
   3.6269867e-03
   3.3303627e-03
   5.0856065e-03
   3.5406110e-03
   3.0622060e-03
   3.4874096e-03
   3.5013395e-03
   3.2505691e-03
   4.6786934e-03
   2.8866846e-03
   3.3777882e-03
   3.9220436e-03
   3.5517818e-03
   2.8759683e-03
   3.5057878e-03
   3.1016688e-03
   4.5681467e-03
   4.0303042e-03
   4.2628502e-03
   3.6509912e-03
   4.4915236e-03
   3.1123829e-03
   3.9694946e-03
   3.8217040e-03
   3.5217871e-03
   4.3178253e-03
   5.1348929e-03
   5.5429251e-03
   3.0718909e-03
   3.4323550e-03
   3.8195151e-03
   3.0113159e-03
   3.7703115e-03
   3.2065421e-03
   3.1249151e-03
   4.1595802e-03
   5.8638786e-03
   6.5096975e-03
   3.7873123e-03
   3.2462034e-03
   3.0416490e-03
   5.0492595e-03
   5.5159903e-03
   3.7049326e-03
   3.5011135e-03
   3.0241176e-03
   3.8852428e-03
   4.1196106e-03
   3.0249805e-03
   3.8107924e-03
   3.7881316e-03
   5.0534873e-03
   4.0879766e-03
   3.9500890e-03
   5.4446164e-03
   3.7457426e-03
   3.8090649e-03
   3.5149274e-03
   3.9248954e-03
   3.2636211e-03
   2.8444042e-03
   4.8283590e-03
   3.5286125e-03
   3.1174495e-03
   3.8132493e-03
   3.6041530e-03
   3.4396670e-03
   3.6146827e-03
   3.6708360e-03
   5.1483759e-03
   4.3145263e-03
   3.0216814e-03
   3.9690212e-03
   7.9609008e-03
   2.8069128e-03
   3.8090007e-03
   3.1007042e-03
   3.0234179e-03
   4.1266906e-03
   5.1717890e-03
   3.6737090e-03
   3.6443081e-03
   4.2375907e-03
   3.8573832e-03
   3.2178403e-03
   4.1343580e-03
   4.0679298e-03
   2.6951494e-03
   3.6136569e-03
   3.3525547e-03
   4.1657439e-03
   4.4035489e-03
   4.4638032e-03
   3.5690831e-03
   3.9444433e-03
   4.5509198e-03
   3.6642983e-03
   3.5403772e-03
   3.5855716e-03
   3.6996143e-03
   3.4847559e-03
   3.7351536e-03
   2.8667355e-03
   3.7183903e-03
   4.6522108e-03
   4.3806212e-03
   4.2310130e-03
   7.4497042e-03
   4.4996429e-03
   4.9862628e-03
   2.6944061e-03
   4.2662938e-03
   5.7499879e-03
   4.0646489e-03
   3.7560652e-03
   2.8705740e-03
   6.3599454e-03
   3.1901616e-03
   4.2112913e-03
   3.7906562e-03
   3.6107299e-03
   3.3251202e-03
   3.4998827e-03
   3.3957942e-03
   3.1483008e-03
   3.1679773e-03
   3.6138782e-03
   3.1344725e-03
   4.3254530e-03
   3.2508996e-03
   4.4631968e-03
   3.1001993e-03
   3.0975123e-03
   3.7189490e-03
   4.1166920e-03
   3.9308973e-03
   4.6514098e-03
   4.0876260e-03
   3.4249533e-03
   3.7105660e-03
   3.6149180e-03
   2.9893705e-03
   4.6260253e-03
   4.1647232e-03
   3.7334774e-03
   4.0143484e-03
   3.5717418e-03
   6.3327091e-03
   3.8317078e-03
   5.2769746e-03
   3.4385875e-03
   4.3505793e-03
   3.3562917e-03
   3.3992607e-03
   2.9224990e-03
   3.8827463e-03
   4.7822046e-03
   3.6322695e-03
   5.3094537e-03
   3.5510417e-03
   4.5438546e-03
   3.0586059e-03
   3.0693546e-03
   3.4529837e-03
   4.3982673e-03
   3.3984298e-03
   3.6283033e-03
   4.0162068e-03
   6.4981780e-03
   4.1730456e-03
   2.8345253e-03
   3.9388734e-03
   3.2169812e-03
   3.4936629e-03
   3.2714338e-03
   2.9012486e-03
   4.8173345e-03
   3.9130495e-03
   3.8440401e-03
   3.2032157e-03
   3.4321123e-03
   3.7291749e-03
   5.0725319e-03
   3.0571369e-03
   3.2969636e-03
   3.4419065e-03
   4.6770946e-03
   4.0076219e-03
   3.2060621e-03
   3.6343819e-03
   3.9168071e-03
   4.2760328e-03
   3.6151254e-03
   5.5730751e-03
   3.6952753e-03
   3.1019257e-03
   3.6777533e-03
   3.8320199e-03
   3.8523917e-03
   3.7679273e-03
   4.0221838e-03
   1.1308506e-02
   3.6532210e-03
   3.9527181e-03
   3.3304374e-03
   3.1715729e-03
   4.9892657e-03
   3.3305903e-03
   4.3112280e-03
   3.3160193e-03
   5.5731526e-03
   3.0751902e-03
   3.0750525e-03
   3.7615744e-03
   4.4125754e-03
   3.5010553e-03
   4.6198427e-03
   3.7173853e-03
   4.3179737e-03
   4.4585040e-03
   3.6933641e-03
   4.0452584e-03
   3.3602006e-03
   2.6159410e-03
   4.4994023e-03
   4.2430226e-03
   4.5143505e-03
   3.1719482e-03
   9.2840455e-03
   2.7083749e-03
   3.8489224e-03
   5.0191760e-03
   7.9637220e-03
   3.2705127e-03
   3.3716879e-03
   3.7511554e-03
   4.3286174e-03
   3.1451723e-03
   3.8549008e-03
   3.9042275e-03
   4.6203480e-03
   3.5050446e-03
   5.1123707e-03
   3.1631218e-03
   3.8506043e-03
   3.9735050e-03
   3.6782408e-03
   2.9465891e-03
   3.7268864e-03
   3.3362313e-03
   9.6832177e-03
   2.7807124e-03
   3.3919023e-03
   3.5852984e-03
   4.0573769e-03
   3.4975360e-03
   4.4604079e-03
   3.1115157e-03
   3.5773443e-03
   3.0768863e-03
   3.1124954e-03
   3.5066338e-03
   3.1421402e-03
   1.0795530e-02
   3.8183519e-03
   2.9211002e-03
   3.0105118e-03
   3.7303285e-03
   3.3928271e-03
   3.9706012e-03
   2.9337263e-03
   4.2141629e-03
   3.4285484e-03
   4.0826233e-03
   3.9757365e-03
   3.9384448e-03
   3.5092376e-03
   2.6213350e-03
   4.1922681e-03
   3.8118877e-03
   4.3338856e-03
   3.9468968e-03
   4.2300122e-03
   2.4613966e-03
   3.7082007e-03
   5.3306455e-03
   4.2102277e-03
   3.2622507e-03
   3.2151188e-03
   3.0970476e-03
   1.4892410e-02
   3.7351576e-03
   4.0606874e-03
   5.7945453e-03
   4.8021695e-03
   3.0223529e-03
   7.2218905e-03
   3.7891879e-03
   3.1150533e-03
   4.3631020e-03
   4.5391580e-03
   3.3488180e-03
   3.2959378e-03
   3.4780476e-03
   3.8535505e-03
   3.3364336e-03
   3.8509014e-03
   3.1112404e-03
   3.4060976e-03
   4.4413304e-03
   4.2735563e-03
   3.9442431e-03
   3.0118465e-03
   2.9573198e-03
   2.8041844e-03
   8.4478415e-03
   3.0965594e-03
   3.7212336e-03
   3.8437233e-03
   4.5418882e-03
   3.4944019e-03
   3.3394829e-03
   3.6767098e-03
   3.3934098e-03
   4.0128778e-03
   2.8726957e-03
   3.6105963e-03
   4.0082756e-03
   5.4886207e-03
   3.4542631e-03
   3.4965557e-03
   3.8889691e-03
   3.0906717e-03
   4.7002954e-03
   3.1731361e-03
   3.5111752e-03
   3.2961867e-03
   3.4697398e-03
   4.1409786e-03
   4.8234717e-03
   3.5517461e-03
   3.3883953e-03
   3.3737611e-03
   5.0317815e-03
   4.0106447e-03
   4.0155593e-03
   3.9019331e-03
   3.7710401e-03
   3.5547562e-03
   4.5941395e-03
   4.0163313e-03
   3.8548860e-03
   4.2282623e-03
   4.5295677e-03
   3.9565041e-03
   3.1552811e-03
   3.2173253e-03
   3.8398809e-03
   3.3056631e-03
   4.3302479e-03
   2.9761256e-03
   3.1956606e-03
   3.0539759e-03
   3.2307662e-03
   6.1559077e-03
   3.5668851e-03
   3.4074114e-03
   4.1799725e-03
   3.1998924e-03
   3.9817279e-03
   3.6497311e-03
   3.0201391e-03
   4.4811122e-03
   3.3175110e-03
   3.8206455e-03
   4.6917971e-03
   4.2678078e-03
   3.3389526e-03
   4.1071827e-03
   2.9962085e-03
   3.7592276e-03
   3.3697754e-03
   2.9035955e-03
   4.7197223e-03
   4.6005808e-03
   3.5743227e-03
   4.2807944e-03
   7.7556199e-03
   3.5324370e-03
   3.6832211e-03
   4.2773752e-03
   2.7704930e-03
   3.4215446e-03
   4.1827787e-03
   3.9499706e-03
   3.2386642e-03
   5.3076556e-03
   3.6181918e-03
   3.3246316e-03
   2.9303427e-03
   9.7271319e-03
   2.7835497e-03
   4.3878297e-03
   4.0930309e-03
   4.1081529e-03
   3.3692722e-03
   3.9198067e-03
   3.4689307e-03
   4.1369872e-03
   5.6525071e-03
   3.8498589e-03
   7.3319017e-03
   3.1150511e-03
   4.1636575e-03
   4.6703112e-03
   3.9081446e-03
   3.9770312e-03
   3.3204878e-03
   3.8365562e-03
   7.8486668e-03
   3.2851001e-03
   3.6928118e-03
   3.0808968e-03
   3.4800701e-03
   4.3699851e-03
   5.1436352e-03
   3.0091003e-03
   4.8151457e-03
   6.1600465e-03
   3.0764584e-03
   2.9894294e-03
   3.2656943e-03
   3.1617592e-03
   3.1647501e-03
   3.6026145e-03
   3.9209468e-03
   4.7156572e-03
   4.2230305e-03
   3.7014179e-03
   2.7429498e-03
   3.8170793e-03
   3.6698361e-03
   3.6044005e-03
   3.9955724e-03
   4.5673746e-03
   2.9804117e-03
   3.2352561e-03
   4.8856559e-03
   3.7999637e-03
   4.0911477e-03
   4.9299464e-03
   3.4829206e-03
   3.0318160e-03
   3.5776334e-03
   3.3351122e-03
   4.0126959e-03
   3.0871697e-03
   2.9134007e-03
   3.6902404e-03
   3.7341346e-03
   4.2558495e-03
   3.9964163e-03
   2.7793093e-03
   3.1648888e-03
   4.5281874e-03
   4.5901828e-03
   4.3942406e-03
   2.7454829e-03
   3.3150984e-03
   3.6176496e-03
   4.2273814e-03
   3.0329055e-03
   3.8233667e-03
   1.0545418e-02
   3.6894436e-03
   3.1550030e-03
   3.0989147e-03
   4.8049590e-03
   3.4703511e-03
   3.3767396e-03
   3.2130598e-03
   3.1980951e-03
   4.1759031e-03
   2.9174113e-03
   3.5379832e-03
   3.2270912e-03
   3.6073606e-03
   3.4439583e-03
   6.9237223e-03
   1.3895110e-02
   3.2418844e-03
   3.0846883e-03
   4.6295513e-03
   3.8224222e-03
   3.5272682e-03
   4.1035351e-03
   3.2634245e-03
   3.7979607e-03
   3.3255118e-03
   4.4773678e-03
   3.1868678e-03
   3.5578298e-03
   3.0155478e-03
   3.0852916e-03
   3.2660653e-03
   3.6306451e-03
   2.8468094e-03
   3.0952036e-03
   3.2596066e-03
   3.6141930e-03
   3.7805028e-03
   3.6274590e-03
   4.0082458e-03
   4.9377066e-03
   2.8014057e-03
   4.6084986e-03
   3.8008023e-03
   3.3117240e-03
   4.2919404e-03
   4.4886963e-03
   3.4869468e-03
   3.2678476e-03
   4.1926230e-03
   3.6951803e-03
   3.3872056e-03
   2.9604321e-03
   3.0822734e-03
   3.8107898e-03
   4.4446142e-03
   3.8186698e-03
   3.2035463e-03
   4.1586708e-03
   5.6533794e-03
   3.3779944e-03
   3.4082818e-03
   3.4224931e-03
   2.5764264e-03
   3.5195575e-03
   4.0595184e-03
   4.4523964e-03
   3.4231298e-03
   2.8795679e-03
   3.8668170e-03
   3.2977844e-03
   2.7239772e-03
   2.9621713e-03
   3.5356981e-03
   4.4893720e-03
   4.0173782e-03
   3.0414119e-03
   3.3140208e-03
   3.3084114e-03
   3.1163278e-03
   3.8059624e-03
   4.0379392e-03
   3.7655786e-03
   3.5058860e-03
   3.2632409e-03
   3.5362060e-03
   5.0573252e-03
   3.8153244e-03
   4.3425800e-03
   4.5167722e-03
   3.2097999e-03
   4.6056021e-03
   3.1704214e-03
   3.1956718e-03
   3.1045442e-03
   3.5301202e-03
   1.2872969e-02
   4.6026533e-03
   4.6132740e-03
   3.8421474e-03
   6.2406987e-03
   3.3458212e-03
   2.7584345e-03
   3.4651833e-03
   3.7818000e-03
   4.2201850e-03
   3.0915384e-03
   3.6647380e-03
   2.8790822e-03
   4.0382694e-03
   2.8448872e-03
   3.8261738e-03
   2.9677864e-02
   3.4177532e-03
   4.6414735e-03
   3.2943890e-03
   3.0142199e-03
   3.5115999e-03
   3.7908123e-03
   4.5260952e-03
   2.9101245e-03
   3.6190086e-03
   3.4377209e-03
   4.1833773e-03
   3.6903153e-03
   3.2094092e-03
   3.3474280e-03
   3.1775354e-03
   3.7363664e-03
   3.7998122e-03
   3.1545902e-03
   3.5565015e-03
   5.0118838e-03
   4.7133392e-03
   3.1233347e-03
   3.8276629e-03
   3.2622688e-02
   4.0306615e-03
   2.9558406e-03
   4.1059069e-03
   3.1929053e-03
   4.1613461e-03
   4.1646665e-03
   4.6189359e-03
   3.0496532e-03
   3.3593704e-03
   4.2956191e-03
   3.6954838e-03
   2.9982786e-03
   4.5407213e-03
   3.2275722e-03
   3.3843571e-03
   1.1723709e-02
   3.6375786e-03
   3.6489805e-03
   2.8172056e-03
   3.5836919e-03
   3.0743478e-03
   3.4698360e-03
   4.0816765e-03
   4.2099463e-03
   3.2100510e-03
   3.5799565e-03
   6.0806065e-03
   3.2061011e-03
   5.0272460e-03
   5.6427314e-03
   3.9678419e-03
   3.4525588e-03
   3.9584134e-03
   4.4248336e-03
   3.0552182e-03
   3.8106337e-03
   4.1781042e-03
   3.6150006e-03
   3.1717323e-03
   3.3084797e-03
   4.6011744e-03
   4.3085285e-03
   3.6627428e-03
   4.9432912e-03
   4.0927611e-03
   3.2826003e-03
   4.4017386e-03
   4.0837540e-03
   3.6941831e-03
   2.6093345e-03
   3.0314337e-03
   2.9145543e-03
   3.3172527e-03
   6.1413703e-03
   5.0261891e-03
   2.8740211e-03
   4.5853430e-03
   3.7487536e-03
   3.5146031e-03
   4.2058935e-03
   3.0683492e-03
   4.4937716e-03
   3.6873565e-03
   3.6023774e-03
   3.5428176e-03
   2.9385243e-03
   3.0258878e-03
   4.8348624e-03
   3.2910692e-02
   4.6815352e-03
   2.5842045e-03
   5.8472657e-03
   3.7165891e-03
   5.7679414e-03
   3.6135757e-03
   3.7567397e-03
   5.2201609e-03
   4.2865519e-03
   3.7885400e-03
   2.8431438e-03
   3.8324326e-03
   3.4889193e-03
   2.9757261e-03
   4.7646358e-03
   3.1571452e-03
   3.3865591e-03
   4.1387418e-03
   9.0549941e-03
   3.6151079e-03
   4.4089445e-03
   3.1659888e-03
   2.8129907e-03
   3.8614888e-03
   4.0535295e-03
   3.2142748e-03
   2.9980129e-03
   8.5769345e-03
   4.1990780e-03
   4.4778009e-03
   3.0377440e-03
   3.3232600e-03
   3.0936001e-03
   4.6463007e-03
   3.3805091e-03
   3.2702002e-03
   3.2322437e-03
   3.6668932e-03
   4.6209875e-03
   7.1966057e-03
   5.1967012e-03
   3.1037895e-03
   3.3083169e-03
   4.2181327e-03
   3.6500010e-03
   3.8789904e-03
   2.9608046e-03
   3.7221029e-03
   5.5149117e-03
   3.9197129e-03
   3.7357285e-03
   3.8114883e-03
   3.0290509e-03
   3.6532458e-03
   5.6992522e-03
   5.1107366e-03
   3.4970360e-03
   3.0177892e-03
   2.9304422e-03
   3.8560174e-03
   3.3762439e-03
   3.1351170e-03
   3.9228330e-03
   3.2954170e-03
   3.3939637e-03
   4.4415652e-03
   4.4813974e-03
   7.9073536e-03
   4.0221745e-03
   4.0489416e-03
   4.7000869e-03
   1.3089979e-02
   5.0203777e-03
   5.1911699e-03
   3.1821877e-03
   3.8362503e-03
   3.0663636e-03
   3.6980726e-03
   3.6445821e-03
   2.9814808e-03
   3.2680814e-03
   4.0392452e-03
   3.4394461e-03
   3.1293079e-03
   3.4904475e-03
   3.1994485e-03
   3.1188258e-03
   4.9277698e-03
   3.1113392e-03
   5.3899165e-03
   3.4201861e-03
   3.4357005e-03
   4.1542710e-03
   3.1309708e-03
   3.2538954e-03
   4.4522077e-03
   3.6426060e-03
   3.2305850e-03
   3.2409415e-03
   3.5569820e-03
   3.8022842e-03
   3.1149598e-03
   4.8434841e-03
   3.6043113e-03
   3.8879814e-03
   3.7230246e-03
   3.6466084e-03
   3.5774418e-03
   5.5573381e-03
   3.5165336e-03
   3.5100324e-03
   3.1482752e-03
   3.3499549e-03
   3.1320209e-03
   3.3814871e-03
   4.2308251e-03
   3.8712455e-03
   4.7662255e-03
   4.2397162e-03
   3.9694179e-03
   4.0321730e-03
   3.3413891e-03
   3.0653412e-03
   4.4871861e-03
   3.8654357e-03
   3.7941011e-03
   4.1751641e-03
   4.3690749e-03
   2.6964826e-03
   3.3965680e-03
   3.4429489e-03
   3.4913564e-03
   3.3184173e-03
   5.4047143e-03
   4.2396563e-03
   4.0688551e-03
   2.4899879e-03
   4.0852759e-03
   5.2712642e-03
   3.9260680e-03
   3.7559021e-03
   4.0840949e-03
   4.0549951e-03
   4.2613135e-03
   3.4252512e-03
   2.9288961e-03
   4.8072588e-03
   3.4395909e-03
   4.1260313e-03
   3.7035445e-03
   3.2951579e-03
   3.1375890e-03
   4.4773134e-03
   3.5482767e-03
   4.6482464e-03
   4.0602293e-03
   3.1504959e-03
   2.8442192e-03
   6.3333565e-03
   3.2589280e-03
   3.3277050e-03
   4.2248564e-03
   5.1666020e-03
   3.0186237e-03
   5.7549175e-03
   3.7498107e-03
   4.3665208e-03
   3.1478704e-03
   4.3378673e-03
   3.2668931e-03
   3.6439674e-03
   4.0097589e-03
   3.1600085e-03
   3.3414153e-03
   8.6522367e-03
   4.0158798e-03
   3.3647024e-03
   3.1193921e-03
   3.0982172e-03
   3.6088591e-03
   4.5218793e-03
   2.9723703e-03
   5.0826148e-03
   7.2620317e-03
   3.2809552e-03
   6.0391594e-03
   3.2705535e-03
   3.6866972e-03
   4.0666192e-03
   3.7108997e-03
   5.2060482e-03
   3.6179209e-03
   3.3635355e-03
   3.1860171e-02
   3.9248969e-03
   3.7569718e-03
   3.3872522e-03
   3.5767075e-03
   4.1153483e-03
   3.8045661e-03
   5.0505535e-03
   2.7988277e-03
   3.1750783e-03
   4.2737125e-03
   3.0863237e-03
   3.3386768e-03
   4.4617092e-03
   3.6162659e-03
   3.4550197e-03
   4.5812728e-03
   3.5505946e-03
   4.3691381e-03
   3.4494119e-03
   5.2505790e-03
   2.8542022e-03
   3.9920563e-03
   3.9108636e-03
   3.4555665e-03
   7.0950543e-03
   3.1394460e-03
   3.3673272e-03
   6.6306870e-03
   3.8377822e-03
   2.7476364e-03
   2.6567741e-03
   3.7670730e-03
   4.5192981e-03
   3.3937849e-03
   2.7830203e-03
   3.6747276e-03
   3.8358406e-03
   4.2678843e-03
   3.7282912e-03
   3.5014735e-03
   4.0602373e-03
   3.1066303e-03
   2.9987611e-03
   2.8213756e-03
   4.3622344e-03
   4.5441052e-03
   4.6436857e-03
   3.6318918e-03
   3.6551672e-03
   3.3934383e-03
   3.3671679e-03
   4.4484080e-03
   3.5254744e-03
   3.4861254e-03
   3.2176146e-03
   3.1241610e-03
   2.8421831e-03
   3.0386596e-03
   3.4567775e-03
   4.5462088e-03
   3.3577616e-03
   2.8204285e-03
   3.9264555e-03
   3.4484134e-03
   3.1596695e-03
   3.8809445e-03
   3.1724651e-03
   7.3732503e-03
   4.7996001e-03
   2.7698897e-03
   3.1804751e-03
   2.7684076e-03
   2.9188863e-03
   3.6974168e-03
   4.6413311e-03
   3.7167116e-03
   3.8589818e-03
   3.5802957e-03
   3.3314002e-03
   3.3464341e-03
   3.0297224e-03
   4.0254014e-03
   4.8884924e-03
   3.2730417e-03
   3.3424361e-03
   4.5142783e-03
   3.4242709e-03
   2.9714945e-03
   3.4183567e-03
   3.2602554e-03
   3.6628872e-03
   3.7363151e-03
   3.3504300e-03
   3.3595174e-03
   3.6512527e-03
   5.1303804e-03
   3.3336522e-03
   3.1591064e-03
   2.9689458e-03
   4.9935492e-03
   2.8985136e-03
   3.3103771e-03
   5.1095941e-03
   4.2802071e-03
   3.4190514e-03
   3.6578045e-03
   4.1357702e-03
   2.8711654e-03
   3.9350024e-03
   3.8312117e-03
   3.3806622e-03
   5.6603950e-03
   5.6193312e-03
   3.8422974e-03
   8.7966358e-03
   3.5436059e-03
   2.9491831e-03
   4.9320503e-03
   3.0137977e-03
   3.7326669e-03
   3.0573776e-03
   3.2825870e-03
   4.4466209e-03
   3.4414409e-03
   3.3404665e-03
   3.2126179e-03
   3.1690181e-03
   4.8833232e-03
   3.6391360e-03
   3.4296434e-03
   3.1473399e-03
   3.5030893e-03
   3.1597192e-03
   3.3958599e-03
   3.3268555e-03
   5.4868134e-03
   3.8512827e-03
   4.3124529e-03
   6.3354339e-03
   1.2297309e-02
   4.1871628e-03
   3.4801821e-03
   3.5174151e-03
   4.8838003e-03
   3.3999236e-03
   3.7609271e-03
   2.9632570e-03
   3.6667878e-03
   2.6320185e-03
   3.4404758e-03
   3.3082530e-03
   3.4523190e-03
   2.9166734e-03
   2.9911576e-03
   2.8296377e-03
   3.7665956e-03
   3.1496161e-03
   3.5514599e-03
   3.9243552e-03
   3.3847355e-03
   4.4563157e-03
   3.4483721e-03
   4.0254583e-03
   5.1580642e-03
   4.5087609e-03
   2.9680936e-03
   4.1881454e-03
   3.1048462e-03
   2.9784089e-03
   2.8233864e-03
   3.2153935e-03
   4.5421867e-03
   7.2989203e-03
   3.9005551e-03
   2.9955652e-03
   3.2198924e-03
   3.5458474e-03
   3.7159746e-03
   3.3837398e-03
   3.7781848e-03
   3.1269845e-03
   3.6268651e-03
   3.2931444e-03
   3.8170526e-03
   5.3956537e-03
   2.8591672e-03
   4.9818312e-03
   3.5434887e-03
   4.4257454e-03
   3.3002327e-03
   5.6684419e-03
   3.1447607e-03
   3.4242736e-03
   4.6217513e-03
   4.1191300e-03
   3.3742852e-03
   3.4524382e-03
   3.6404605e-03
   3.7044442e-03
   4.9679634e-03
   2.9464907e-03
   3.1192569e-03
   3.0073946e-03
   3.3589953e-03
   3.5418889e-03
   3.6355031e-03
   3.2309607e-03
   5.2438403e-03
   3.0729760e-03
   3.6632329e-03
   3.6567761e-03
   3.5509225e-03
   2.9344996e-03
   3.9582708e-03
   3.2324182e-03
   2.6266746e-03
   3.4600911e-03
   4.5770509e-03
   2.7884864e-03
   3.3046336e-03
   4.2311019e-03
   2.9890863e-03
   3.8758063e-03
   3.9434611e-03
   3.8487758e-03
   3.3717591e-03
   3.5509471e-03
   3.3823874e-03
   2.9517498e-03
   3.5882241e-03
   3.5118183e-03
   3.2658189e-03
   3.2879053e-03
   3.0390641e-03
   3.2571825e-03
   3.7662789e-03
   2.9585859e-03
   3.4646198e-03
   2.9539087e-03
   3.1223562e-03
   5.1114259e-03
   4.3484365e-03
   3.7222523e-03
   3.4198678e-03
   3.5242490e-03
   4.6053479e-03
   1.2438084e-02
   4.5147299e-03
   1.2284210e-02
   3.2971647e-03
   3.5457405e-03
   3.6167158e-03
   3.9271279e-03
   3.1885243e-03
   4.3485455e-03
   3.0486983e-03
   3.4493276e-03
   3.3870002e-03
   3.0972192e-03
   4.9686395e-03
   4.1631126e-03
   3.2176616e-03
   3.3628043e-03
   3.6395508e-03
   3.4708269e-03
   3.9220792e-03
   4.1542717e-03
   3.9723070e-03
   3.2907543e-03
   3.6126068e-03
   3.0008593e-03
   2.8539703e-03
   3.1961859e-03
   3.6541488e-03
   6.0954726e-03
   3.4791415e-03
   2.9065881e-03
   3.1073297e-03
   4.3689982e-03
   7.8250469e-03
   4.3066442e-03
   4.1816034e-03
   3.0067936e-03
   2.8040025e-03
   3.8720257e-03
   3.5112785e-03
   4.2125260e-03
   5.9622945e-03
   3.3396599e-03
   2.9396467e-03
   3.1001777e-03
   3.4820238e-03
   9.2424464e-03
   3.3574828e-03
   4.7982330e-03
   6.3043942e-03
   4.9610570e-03
   3.2708402e-03
   3.2199141e-03
   3.3644042e-03
   2.9449892e-03
   3.9748626e-03
   3.9421170e-03
   3.1846047e-03
   3.2373971e-03
   4.0375737e-03
   5.2836890e-03
   5.3585490e-03
   3.4553205e-03
   3.4443018e-03
   4.9041514e-03
   4.9759626e-03
   6.7973819e-03
   3.5154964e-03
   3.2239374e-03
   2.6801690e-03
   5.4811977e-03
   3.3705425e-03
   2.8193610e-03
   3.0833628e-03
   4.4445333e-03
   3.9201635e-03
   3.6943895e-03
   3.1081225e-03
   3.8822002e-03
   2.9755512e-03
   3.0556097e-03
   5.4913684e-03
   3.4232120e-03
   3.5698705e-03
   3.9415978e-03
   1.0335812e-02
   3.2176341e-03
   2.9852070e-03
   3.7315195e-03
   3.6839667e-03
   4.1607431e-03
   2.8314178e-03
   4.1488850e-03
   5.7469075e-03
   4.2379358e-03
   3.3387374e-03
   4.1555488e-03
   3.2623212e-03
   5.9547628e-03
   3.0744421e-03
   3.0898530e-03
   3.4953832e-03
   2.8703733e-03
   4.3095979e-03
   3.4067024e-03
   3.0198749e-03
   3.1567877e-03
   3.4332135e-03
   3.5199252e-03
   3.1851172e-03
   3.7473213e-03
   4.0069475e-03
   2.9758878e-03
   3.4942476e-03
   3.2050529e-03
   4.2540274e-03
   2.5933011e-03
   2.6211775e-03
   3.2556407e-03
   4.1089771e-03
   3.4560923e-03
   5.0226096e-03
   3.3724154e-03
   2.8276951e-03
   2.8792806e-03
   3.4290526e-03
   3.8295112e-03
   4.2610407e-03
   3.9494214e-03
   3.5899732e-03
   3.7767927e-03
   2.9357663e-03
   3.9152698e-03
   3.8257529e-03
   4.2811723e-03
   3.8121888e-03
   2.8302331e-03
   3.1994602e-03
   3.3031156e-03
   4.2774318e-03
   3.6703248e-03
   4.1048111e-03
   6.1784209e-03
   4.0596892e-03
   3.7353765e-03
   2.9897698e-03
   3.0042070e-03
   2.8719430e-03
   3.6219617e-03
   3.2219096e-03
   5.6989687e-03
   3.4393547e-03
   3.0639703e-03
   6.3470835e-03
   4.3738365e-03
   4.3743021e-03
   2.8948248e-03
   3.3428262e-03
   3.0403362e-03
   4.6842220e-03
   2.9184629e-03
   3.6122154e-03
   4.6219920e-03
   3.2154728e-03
   4.0794329e-03
   3.8448165e-03
   4.1746604e-03
   2.6282666e-03
   3.5320119e-03
   4.5796460e-03
   4.1019233e-03
   3.4838221e-03
   3.5015398e-03
   3.2236723e-03
   4.8856903e-03
   3.0840158e-03
   3.0603335e-03
   3.8032510e-03
   3.3959337e-03
   2.9175772e-03
   3.1810700e-03
   4.5532385e-03
   3.0382440e-03
   3.5218795e-03
   3.6444550e-03
   2.7274479e-03
   2.7458994e-03
   5.3185593e-03
   3.8540503e-03
   4.4422365e-03
   3.0420203e-03
   4.6897935e-03
   3.8942332e-03
   3.0665950e-03
   5.7120570e-03
   3.5836357e-03
   5.3339854e-03
   3.8028450e-03
   3.4510505e-03
   3.3099447e-03
   3.4288473e-03
   3.8552985e-03
   3.5769023e-03
   3.1342645e-03
   3.1495827e-03
   3.1280500e-03
   3.6317035e-03
   5.0256443e-03
   3.0032787e-03
   3.3832503e-03
   3.4893827e-03
   6.9237885e-03
   4.1939617e-03
   3.8176826e-03
   4.3060248e-03
   3.5383678e-03
   2.7848130e-03
   1.0937076e-02
   3.3798979e-03
   4.1051363e-03
   3.8096941e-03
   4.5268253e-03
   3.5923858e-03
   3.9294543e-03
   4.0840566e-03
   4.3233292e-03
   3.4007818e-03
   3.5106396e-03
   3.1371898e-03
   5.1817456e-03
   4.7654814e-03
   3.9211256e-03
   3.7744637e-03
   3.1888990e-03
   3.2569062e-03
   3.2750029e-03
   3.4477133e-03
   3.1816332e-03
   6.1333300e-03
   3.2808338e-03
   4.0542053e-03
   4.4410196e-03
   4.6881882e-03
   3.2132273e-03
   3.9534299e-03
   7.2366377e-03
   4.1100811e-03
   3.2790247e-03
   4.2460430e-03
   3.5205901e-03
   3.3417648e-03
   3.9899433e-03
   3.6205251e-03
   4.2568474e-03
   3.3967988e-03
   4.4735064e-03
   3.4419751e-03
   3.0716407e-03
   3.5361725e-03
   4.5319664e-03
   3.6616957e-03
   4.1582481e-03
   3.4773959e-03
   4.8916933e-03
   2.3941338e-03
   3.9496830e-03
   3.2369209e-03
   3.4284603e-03
   3.5271735e-03
   2.7965686e-03
   3.4139203e-03
   3.7617901e-03
   1.1143301e-02
   2.7969664e-03
   2.8186049e-03
   5.2416665e-03
   3.8958968e-03
   3.3838122e-03
   3.4744317e-03
   3.9163559e-03
   7.9105465e-03
   3.3148597e-03
   4.0998179e-03
   3.8860179e-03
   4.2950149e-03
   3.3124153e-03
   3.9940853e-03
   3.3369935e-03
   4.0636683e-03
   3.3710536e-03
   3.4751631e-03
   4.2919092e-03
   3.5697253e-03
   3.2395391e-03
   3.2714614e-03
   2.9098971e-03
   4.3546653e-03
   3.6905641e-03
   3.5318155e-03
   3.9201826e-03
   4.1824679e-03
   5.4991126e-03
   4.6108058e-03
   4.3191564e-03
   3.2931325e-03
   3.4251949e-03
   3.2149541e-03
   4.2496479e-03
   3.4791619e-03
   3.2030625e-03
   3.5158991e-03
   4.0707952e-03
   3.2709038e-03
   5.9552885e-03
   2.6384596e-03
   7.2655665e-03
   4.1273396e-03
   3.5923627e-03
   4.0746362e-03
   6.5473757e-03
   3.2765798e-03
   3.7091572e-03
   3.7926333e-03
   4.2341249e-03
   3.6898559e-03
   4.6555552e-03
   3.4002464e-03
   3.9421183e-03
   3.5800101e-03
   3.0145945e-03
   4.0715921e-03
   7.0487891e-03
   9.5782652e-03
   3.1187130e-03
   3.9919840e-03
   5.5273436e-03
   3.6387127e-03
   4.4287500e-03
   2.8481076e-03
   5.9124909e-03
   3.3376935e-03
   4.4732592e-03
   2.5050604e-03
   4.3320900e-03
   2.9994142e-03
   3.4996065e-03
   3.6501854e-03
   3.4056698e-03
   3.7928195e-03
   4.8203116e-03
   3.0281124e-03
   3.0058473e-03
   3.4829294e-03
   4.5635485e-03
   2.6923501e-03
   3.3136616e-03
   3.6649275e-03
   3.7485521e-03
   5.5350267e-03
   4.0664575e-03
   4.1729143e-03
   3.6775851e-03
   3.4367334e-03
   3.9029289e-03
   3.6811887e-03
   4.4836252e-03
   3.9589804e-03
   3.9507631e-03
   3.3495704e-03
   4.6551994e-03
   3.2388951e-03
   3.1449570e-03
   7.0874820e-03
   3.1353480e-03
   3.3349592e-03
   3.6523150e-03
   5.2867677e-03
   3.3382297e-03
   3.2078394e-03
   4.1171938e-03
   3.4503193e-03
   4.3426594e-03
   3.2251441e-03
   2.4917452e-03
   3.0201666e-03
   2.9969415e-03
   6.0191441e-03
   2.9190298e-03
   4.4727173e-03
   4.6140383e-03
   3.4567819e-03
   3.0214668e-03
   4.7592613e-03
   3.9262010e-03
   3.2169083e-03
   3.8334169e-03
   3.4891236e-03
   2.9396224e-03
   3.9618446e-03
   3.7535913e-03
   4.4629887e-03
   3.6887803e-03
   4.1315985e-03
   2.5907823e-03
   3.3729549e-03
   4.2401924e-03
   3.3298903e-03
   3.5215471e-03
   3.3426621e-03
   3.8556358e-03
   4.3868662e-03
   2.6535505e-03
   3.5241655e-03
   5.2429024e-03
   3.7141063e-03
   4.4366034e-03
   2.8578230e-03
   3.6582666e-03
   2.8871663e-03
   4.2036757e-03
   3.9810436e-03
   3.2989258e-03
   3.3486851e-03
   3.7841173e-03
   4.0055328e-03
   3.7559330e-03
   3.8089685e-03
   2.8421769e-03
   2.8747387e-03
   4.7327940e-03
   4.2325840e-03
   3.5035727e-03
   3.5548460e-03
   3.1256047e-03
   3.8545373e-03
   3.7738678e-03
   4.9658129e-03
   3.2386887e-03
   3.2347215e-03
   5.8562291e-03
   3.6673954e-03
   4.5006371e-03
   3.6158120e-03
   5.4670179e-03
   4.1252648e-03
   3.3760112e-03
   4.2734613e-03
   4.8630453e-03
   3.3782355e-03
   3.4624047e-03
   2.9240231e-03
   4.2762153e-03
   3.2418603e-03
   3.9574715e-03
   4.4257120e-03
   3.2478495e-03
   3.0265177e-03
   3.5730156e-03
   3.4571734e-03
   4.4061130e-03
   5.3106510e-03
   4.6841218e-03
   3.4917787e-03
   4.3237776e-03
   4.3872118e-03
   2.9659532e-03
   3.7280922e-03
   3.1807206e-03
   3.3040136e-03
   4.3373591e-03
   3.2794889e-03
   3.9497743e-03
   3.5389156e-03
   4.4620349e-03
   3.9311013e-03
   6.5685626e-03
   2.9008126e-03
   4.8654869e-03
   4.4734426e-03
   3.4403608e-03
   3.5493623e-03
   3.0592314e-03
   2.9638696e-03
   3.4716009e-03
   3.8434614e-03
   3.9859556e-03
   4.6380337e-03
   5.1526719e-03
   3.6739432e-03
   4.6804869e-03
   3.2926044e-03
   3.4216565e-03
   3.2723376e-03
   4.7480945e-03
   2.9537035e-03
   3.6274313e-03
   2.7848022e-03
   7.0463868e-03
   4.9358426e-03
   3.6313944e-03
   5.3601711e-03
   3.8833296e-03
   2.9990361e-03
   5.6250225e-03
   4.1742531e-03
   4.0528588e-03
   4.1289770e-03
   3.8416349e-03
   3.7247016e-03
   3.1925905e-03
   2.6719738e-03
   3.2548003e-03
   2.7665923e-03
   2.8980270e-03
   5.6944053e-03
   3.4526588e-03
   3.6461507e-03
   3.3118058e-03
   3.6457111e-03
   2.7801929e-03
   2.9559796e-03
   2.8777059e-03
   7.1737985e-03
   4.2428865e-03
   3.0951294e-03
   3.7389430e-03
   3.7187283e-03
   3.5779444e-03
   3.6599805e-02
   4.9008501e-03
   3.9356959e-03
   3.7444937e-03
   4.4249344e-03
   3.8740163e-03
   3.8468468e-03
   3.2858587e-03
   3.8684849e-03
   3.0620957e-03
   2.9020978e-03
   3.5488801e-03
   3.9539021e-03
   3.3626785e-03
   3.6083355e-03
   5.0711427e-03
   5.0949694e-03
   2.4242945e-03
   7.0252860e-03
   5.4258542e-03
   3.9688929e-03
   3.3837995e-03
   5.7192684e-03
   3.2778355e-03
   3.9591608e-03
   3.5329283e-03
   4.1523257e-03
   3.2381504e-03
   3.2729579e-03
   4.0466370e-03
   3.5078453e-03
   3.2498365e-03
   4.0404934e-03
   4.4412570e-03
   3.3441710e-03
   4.1815762e-03
   3.3198650e-03
   4.3218825e-03
   4.2522696e-03
   3.6781619e-03
   3.7397789e-03
   5.3939254e-03
   2.8738759e-03
   3.3416541e-03
   4.0733069e-03
   3.2878539e-03
   3.0596156e-03
   5.3846132e-03
   3.2799365e-03
   3.4580341e-03
   3.1383912e-03
   2.7596122e-03
   3.2447302e-03
   3.1595869e-03
   3.4025272e-03
   2.7670665e-03
   4.4909262e-03
   5.5844480e-03
   3.2408533e-03
   5.1280196e-03
   3.6145694e-03
   3.6722911e-03
   3.8320391e-03
   5.1478699e-03
   3.5079366e-03
   3.7051718e-03
   4.0507046e-03
   3.3891781e-03
   3.9610445e-03
   3.1531285e-03
   3.7290805e-03
   3.7514123e-03
   6.3154137e-03
   3.0705189e-03
   3.1959169e-03
   3.1818905e-03
   3.3635977e-03
   4.7755370e-03
   4.8445381e-03
   2.7972491e-03
   3.9401865e-03
   2.8017020e-03
   4.0035481e-03
   3.4949689e-03
   5.2829300e-03
   3.2346553e-03
   2.9654161e-03
   3.2190276e-03
   3.7960337e-03
   2.9893673e-03
   4.9420509e-03
   2.9342673e-03
   4.6265623e-03
   3.3114900e-03
   3.4237958e-03
   2.5212734e-03
   4.0671850e-03
   4.1719737e-03
   1.3558704e-02
   4.4599815e-03
   2.9335266e-03
   4.1203351e-03
   2.8866417e-03
   3.7848828e-03
   3.1354979e-03
   3.4706665e-03
   4.7574946e-03
   4.3570942e-03
   3.4316755e-03
   4.7545452e-03
   3.2114909e-03
   4.7591947e-03
   2.7317741e-03
   4.7486139e-03
   4.7121289e-03
   2.8660858e-03
   3.9502981e-03
   3.2475268e-03
   4.9254644e-03
   3.7241800e-03
   3.4822031e-03
   3.2711036e-03
   3.5778362e-03
   3.7927903e-03
   6.0607699e-03
   3.6838648e-03
   5.0281842e-03
   6.9730848e-03
   3.3904370e-03
   5.1251865e-03
   5.4161630e-03
   3.5919607e-03
   3.4721917e-03
   5.1558117e-03
   3.2004712e-03
   3.2634163e-03
   7.1976773e-03
   3.4343894e-03
   3.3657375e-03
   4.8192786e-03
   6.9939948e-03
   4.5002686e-03
   4.1075123e-03
   3.9993234e-03
   4.3869334e-03
   4.7122378e-03
   3.8771494e-03
   3.9255553e-03
   3.7858066e-03
   3.4773801e-03
   3.8443313e-03
   3.4671838e-03
   3.4993577e-03
   3.7062706e-03
   4.3277040e-03
   4.0114523e-03
   2.9076462e-03
   4.9071680e-03
   3.2426281e-03
   2.9449629e-03
   2.7851925e-03
   3.7756026e-03
   3.4159718e-03
   3.6806991e-03
   3.7542879e-03
   3.4819285e-03
   3.2520959e-03
   3.6171722e-03
   3.4160055e-03
   4.1534174e-03
   3.9056605e-03
   3.3401554e-03
   4.1977973e-03
   2.8251192e-03
   3.8626126e-03
   2.9344766e-03
   4.9182747e-03
   4.5140766e-03
   3.1237175e-03
   3.9923309e-03
   3.1598817e-03
   6.1382528e-03
   3.7658293e-03
   4.9508782e-03
   3.5024461e-03
   5.3791932e-03
   3.2763566e-02
   3.1306499e-03
   3.5990400e-03
   2.9898437e-03
   4.4861960e-03
   3.2025968e-03
   3.2541603e-03
   2.9549506e-03
   3.5969184e-03
   3.1152698e-03
   4.1539910e-03
   2.8360562e-03
   3.1269276e-03
   3.1712271e-03
   4.4264272e-03
   3.0575413e-03
   3.9034293e-03
   5.6026031e-03
   3.2705787e-03
   4.4883698e-03
   3.1237203e-03
   3.7861292e-03
   3.9460507e-03
   3.7330748e-03
   4.6490510e-03
   3.0885766e-03
   3.0011565e-03
   4.4438926e-03
   5.0222445e-03
   3.4737374e-03
   3.5210212e-03
   5.2558234e-03
   4.4908711e-03
   3.2196880e-02
   3.2840153e-03
   3.5035840e-03
   3.2920056e-03
   4.0774454e-03
   4.0374190e-03
   2.7073479e-03
   4.1483182e-03
   2.8332691e-03
   4.6363526e-03
   3.0195410e-03
   3.5456304e-03
   3.5442882e-03
   3.0109240e-03
   3.7937260e-03
   3.0523933e-03
   3.3202687e-03
   4.3585347e-03
   3.0123555e-03
   6.0834750e-03
   6.1144536e-03
   3.2857379e-03
   3.0926379e-03
   4.5185925e-03
   3.2121865e-03
   2.9669000e-03
   3.2838679e-03
   3.2518534e-03
   4.8153470e-03
   3.7810975e-03
   3.0110794e-03
   3.8961198e-03
   3.1384909e-03
   3.7039509e-03
   3.5830322e-03
   3.5802563e-03
   3.5407316e-03
   3.0969346e-03
   3.9464068e-03
   3.6063220e-03
   3.4859506e-03
   3.0124731e-03
   2.7137174e-03
   3.3852083e-03
   3.3131271e-03
   4.9969146e-03
   3.7062813e-03
   4.0338929e-03
   3.3583819e-03
   4.2731702e-03
   5.1004041e-03
   3.3734745e-03
   3.1649282e-03
   4.5159794e-03
   3.6689265e-03
   3.5882844e-03
   3.6874588e-03
   3.4453113e-03
   4.2495311e-03
   3.1766824e-02
   4.3439747e-03
   3.1844933e-03
   4.8362374e-03
   4.2958639e-03
   3.3430506e-03
   4.3337208e-03
   5.9592682e-03
   3.8363926e-03
   3.1519600e-03
   5.7816637e-03
   2.5546967e-03
   4.1120935e-03
   3.9175117e-03
   4.3523646e-03
   3.3439278e-03
   3.5836654e-03
   2.9977129e-03
   3.0944080e-03
   4.5541214e-03
   4.0398000e-03
   2.7713610e-03
   3.2286594e-03
   4.2502516e-03
   4.9891574e-03
   3.5442712e-03
   3.0195672e-03
   2.7114237e-03
   2.9170374e-03
   2.7287779e-03
   4.0955041e-03
   3.1977454e-03
   3.4209714e-03
   3.0269572e-03
   3.8071057e-03
   6.1217310e-03
   3.9182441e-03
   3.6863811e-03
   2.7850344e-03
   5.2414089e-03
   5.0903961e-03
   4.3041989e-03
   3.2680095e-03
   3.9453181e-03
   3.3998457e-03
   1.1460821e-02
   3.4488589e-03
   3.9270127e-03
   3.3603612e-03
   5.0622117e-03
   2.9329552e-03
   3.0352813e-03
   3.7252681e-03
   2.7466968e-03
   3.4189091e-03
   3.9281945e-03
   3.4950714e-03
   3.0977220e-03
   3.3311543e-03
   3.1207340e-03
   3.1202943e-03
   5.1632267e-03
   3.0149238e-03
   5.1244805e-03
   6.1805673e-03
   4.0042682e-03
   5.2710131e-03
   3.7785843e-03
   3.9109144e-03
   3.3907015e-03
   3.4718423e-03
   5.8427169e-03
   3.3520544e-03
   3.8846911e-03
   2.9118272e-03
   4.2153815e-03
   3.7923576e-03
   3.1987242e-03
   3.6194729e-03
   3.1022743e-03
   3.0623825e-03
   3.0937105e-03
   4.2260876e-03
   3.2901561e-03
   3.4569702e-03
   3.0568119e-03
   3.3462770e-03
   3.6690286e-03
   4.6740229e-03
   3.3632823e-03
   3.3204965e-03
   2.7595430e-03
   2.9682136e-03
   4.1072333e-03
   4.4310221e-03
   3.1482550e-03
   2.9369076e-03
   4.0100003e-03
   3.8388991e-03
   3.2294537e-03
   2.8458021e-03
   3.2467680e-03
   3.2766694e-03
   4.1137334e-03
   2.9054608e-03
   6.9781252e-03
   7.7459137e-03
   2.6201244e-03
   3.4475378e-03
   3.2049755e-03
   2.9733677e-03
   3.1867588e-03
   3.3106566e-03
   3.0207619e-03
   5.0460797e-03
   3.3161027e-03
   3.7758047e-03
   3.1409623e-03
   5.0149393e-03
   3.6771185e-03
   3.4073085e-03
   3.5054184e-03
   3.6920773e-03
   3.2045725e-03
   3.7216411e-03
   3.6524374e-03
   5.4659865e-03
   3.3587210e-03
   4.6558987e-03
   3.2910796e-03
   3.6556342e-03
   4.6006962e-03
   3.4682131e-03
   4.0721647e-03
   3.8639691e-03
   6.0864141e-03
   4.9398510e-03
   4.2259367e-03
   3.0597917e-03
   3.6357984e-03
   3.3510751e-03
   3.1996161e-03
   3.7985279e-03
   3.0520525e-03
   4.0848485e-03
   3.5362368e-03
   3.3108289e-03
   3.7855446e-03
   5.3951957e-03
   3.9729746e-03
   3.1647462e-03
   4.2368313e-03
   3.4287754e-03
   6.6496318e-03
   7.4054213e-03
   1.2276610e-02
   4.8209185e-03
   3.6311856e-03
   4.0014768e-03
   3.7955870e-03
   3.1154870e-03
   8.5156544e-03
   3.7710777e-03
   4.0166052e-03
   3.6553398e-03
   3.3415327e-03
   3.5871613e-03
   3.0270835e-03
   3.5991325e-03
   3.0778838e-03
   5.8635328e-03
   3.2948070e-03
   5.1555081e-03
   3.8835786e-03
   3.0753284e-03
   3.2174628e-03
   3.6500777e-03
   6.0143479e-03
   4.3163186e-03
   4.5127992e-03
   3.7851864e-03
   3.4379731e-03
   3.4800361e-03
   2.9772572e-03
   2.8865040e-03
   3.3024766e-03
   4.4540091e-03
   3.5296806e-03
   2.5543893e-03
   5.5574452e-03
   3.8763295e-03
   3.0713519e-03
   3.2982318e-03
   4.2960904e-03
   3.6642314e-03
   5.1583878e-03
   4.4700999e-03
   4.2721581e-03
   4.5348993e-03
   4.0389267e-03
   3.2834610e-03
   3.7846418e-03
   3.3926781e-03
   3.3213153e-03
   3.3122138e-03
   3.7114327e-03
   4.9830356e-03
   3.3682817e-03
   3.3900978e-03
   3.2391140e-03
   3.5840088e-03
   3.8648396e-03
   3.2924953e-03
   2.6805756e-03
   3.2895716e-03
   4.5100509e-03
   4.8418469e-03
   3.3635978e-03
   3.4799978e-03
   3.2541486e-03
   4.1495710e-03
   3.1684630e-03
   2.9823788e-03
   3.2835410e-03
   3.6168038e-03
   3.0717017e-03
   3.8373673e-03
   2.8906375e-03
   3.0717370e-03
   3.1229394e-03
   3.1082922e-03
   2.9837557e-03
   3.1652256e-03
   4.4725067e-03
   3.2786637e-03
   5.5216646e-03
   7.2042244e-03
   4.3543661e-03
   3.8682725e-03
   3.4738144e-03
   2.3309519e-03
   4.0524745e-03
   3.1054125e-03
   2.9792280e-03
   4.2206169e-03
   3.3693016e-03
   3.6143735e-03
   3.4221888e-03
   3.9984534e-03
   3.0941447e-03
   6.4857421e-03
   2.9440501e-03
   4.0177015e-03
   3.2090782e-03
   4.3060337e-03
   3.9839605e-03
   3.2855115e-03
   3.0576643e-03
   3.6017229e-03
   3.7636471e-03
   3.0022415e-03
   3.4696557e-03
   2.8945261e-03
   4.2442094e-03
   4.2368454e-03
   4.1125877e-03
   4.0025174e-03
   3.2734293e-03
   4.0135578e-03
   3.6592462e-03
   4.0804946e-03
   1.0552260e-02
   2.8039012e-03
   3.9327911e-03
   5.1327864e-03
   4.0749169e-03
   4.2767847e-03
   3.2700210e-03
   3.2238696e-03
   3.0915739e-03
   8.1164435e-03
   3.9252560e-03
   6.5750656e-03
   3.5811865e-03
   4.6619006e-03
   3.5190310e-03
   3.6518548e-03
   3.9683698e-03
   3.3469078e-03
   3.3759325e-03
   3.2734209e-03
   3.1702147e-03
   4.4203306e-03
   4.6078595e-03
   3.5301300e-03
   3.8831069e-03
   3.0133900e-03
   3.5937028e-03
   4.1806622e-03
   3.0250864e-03
   3.1798308e-03
   3.6546805e-03
   4.1137737e-03
   2.9008848e-03
   3.1881448e-03
   3.3963177e-03
   5.8752283e-03
   4.0504895e-03
   3.1966569e-03
   8.8400403e-03
   2.8662774e-03
   4.5867826e-03
   3.1754038e-03
   3.9721402e-03
   3.8032601e-03
   3.6864628e-03
   3.9422112e-03
   3.4408817e-03
   3.5090827e-03
   5.4646579e-03
   5.1172747e-03
   4.4757441e-03
   3.8560406e-03
   3.0823084e-03
   4.0238876e-03
   4.2180491e-03
   2.8830772e-03
   3.8095669e-03
   3.9678485e-03
   3.6740324e-03
   3.2124967e-03
   3.6993936e-03
   4.6551316e-03
   4.5738588e-03
   3.3247285e-03
   3.2585006e-03
   3.9619304e-03
   4.1697499e-03
   5.0405498e-03
   3.1825701e-02
   3.2554392e-03
   3.8895045e-03
   3.5836754e-03
   3.1989203e-03
   3.5331718e-03
   2.8261157e-03
   4.4289473e-03
   5.5252389e-03
   2.9311439e-03
   3.5967180e-03
   3.1143853e-03
   3.8336992e-03
   3.7190104e-03
   3.4945896e-03
   2.8313839e-03
   3.2264748e-03
   3.7138683e-03
   3.2821653e-03
   3.9786568e-03
   3.3430832e-03
   3.7516307e-03
   3.9379369e-03
   4.6022806e-03
   4.2105527e-03
   3.3831002e-03
   3.3644646e-03
   4.1181811e-03
   3.1212870e-03
   3.4731839e-03
   2.9754737e-03
   2.7729984e-03
   5.6803633e-03
   3.4924121e-03
   4.2473372e-03
   5.6877090e-03
   3.8400291e-03
   3.9214330e-03
   4.0589369e-03
   3.3755336e-03
   3.4773936e-03
   3.1428073e-03
   3.2567948e-03
   3.3769913e-03
   3.0193194e-03
   3.6031790e-03
   3.2237701e-03
   7.0010025e-03
   2.9928358e-03
   6.9300340e-03
   2.5027314e-03
   4.4852817e-03
   3.4741506e-03
   6.1681637e-03
   3.9161708e-03
   3.1738517e-03
   3.0198760e-03
   3.0713487e-03
   3.2664356e-03
   5.8167430e-03
   2.9222396e-03
   4.1212155e-03
   4.7011900e-03
   4.0821990e-03
   4.5076557e-03
   2.6015254e-03
   4.0753843e-03
   3.5992659e-03
   3.9464152e-03
   3.5868654e-03
   3.8346316e-03
   3.7677218e-03
   2.9134788e-03
   3.4016325e-03
   3.1739820e-03
   3.3714062e-03
   3.2182279e-03
   4.0398622e-03
   4.2497868e-03
   4.3721711e-03
   4.0495252e-03
   3.5788419e-03
   4.0512596e-03
   3.5111209e-03
   4.9457530e-03
   4.0976982e-03
   7.9909838e-03
   3.4695801e-03
   3.6621445e-03
   2.6982462e-03
   3.0405699e-03
   3.7388806e-03
   3.1923212e-03
   2.9480783e-03
   3.5981171e-03
   4.5212899e-03
   6.2061435e-03
   3.5238864e-03
   3.3810374e-03
   3.2765021e-03
   4.1234792e-03
   3.3712177e-03
   5.5052140e-03
   5.9344923e-03
   3.7430021e-03
   2.7782569e-03
   3.8338687e-03
   5.3263323e-03
   3.0878296e-03
   3.4111711e-03
   5.2819861e-03
   3.4642879e-03
   3.5023272e-03
   3.0015867e-03
   3.8469400e-03
   3.0742284e-03
   3.9016713e-03
   3.3004775e-03
   4.5361707e-03
   4.2486080e-03
   5.7052771e-03
   3.2158926e-03
   5.3576890e-03
   3.8062222e-03
   2.8560748e-03
   4.0480363e-03
   2.8975912e-03
   4.0030188e-03
   3.0199618e-03
   3.2699264e-03
   3.6611936e-03
   3.0359195e-03
   2.8872920e-03
   8.4888794e-03
   3.8767354e-03
   4.2371911e-03
   5.6526098e-03
   4.3821512e-03
   3.6814233e-03
   3.3795947e-03
   3.7880519e-03
   3.3104680e-03
   3.6439793e-03
   3.2194124e-03
   4.2121394e-03
   3.7722830e-03
   3.7746974e-03
   4.9926388e-03
   3.5436256e-03
   4.0491282e-03
   4.0595954e-03
   4.0008633e-03
   5.2088465e-03
   3.2284844e-03
   4.1830998e-03
   4.3721929e-03
   3.6014730e-03
   3.6572287e-03
   5.4674514e-03
   4.1755583e-03
   3.4280483e-03
   3.1107844e-03
   3.3662828e-03
   3.7378061e-03
   3.7988785e-03
   4.3736214e-03
   4.0082150e-03
   3.8051192e-03
   5.6719119e-03
   3.6174292e-03
   3.6284536e-03
   4.5074021e-03
   3.9871340e-03
   3.4315678e-03
   4.9762747e-03
   4.6069284e-03
   3.4563315e-03
   4.7833661e-03
   3.7937187e-03
   3.4191616e-03
   2.9619909e-03
   3.7321374e-03
   2.9752105e-03
   3.0795703e-03
   3.8637493e-03
   4.9060228e-03
   4.1883329e-03
   3.3823046e-03
   4.3359607e-03
   5.1370771e-03
   3.0918023e-03
   3.7886587e-03
   3.5735237e-03
   4.2659172e-03
   4.0352798e-03
   4.0257989e-03
   3.8216543e-03
   3.6208794e-03
   4.6645815e-03
   5.4506446e-03
   3.6475062e-03
   3.3748875e-03
   3.8501303e-03
   4.0799432e-03
   3.4162778e-03
   3.5453410e-03
   4.4860161e-03
   4.9621475e-02
   3.0709992e-03
   5.1287514e-03
   4.4642907e-03
   4.4323825e-03
   4.0703994e-03
   4.0795103e-03
   3.8844933e-03
   2.9172698e-03
   6.1204037e-03
   2.9298685e-03
   4.7036256e-03
   4.3379664e-03
   5.1179549e-03
   6.8844618e-03
   2.7182498e-03
   3.9766349e-03
   3.7880052e-03
   4.8548544e-03
   3.7751007e-03
   4.0953303e-03
   5.7291047e-03
   3.1618021e-03
   3.3003495e-03
   3.4773553e-03
   3.6291823e-03
   3.1974681e-03
   5.2975089e-03
   2.9441428e-03
   3.8816257e-03
   3.0490131e-03
   5.4436374e-03
   3.3715052e-03
   4.8132806e-03
   3.8504021e-03
   4.3051028e-03
   9.3024106e-03
   5.6643472e-03
   2.7023519e-03
   3.6101130e-03
   3.7104526e-03
   3.6064245e-03
   3.5049874e-03
   3.1602193e-03
   4.0259775e-03
   3.8326874e-03
   3.2737831e-03
   2.9470737e-03
   2.8458606e-03
   3.1400319e-03
   4.2074435e-03
   3.7275308e-03
   4.2450471e-03
   3.7609912e-03
   4.7013326e-03
   4.3998598e-03
   3.2225208e-03
   5.0776727e-03
   4.9956194e-03
   2.7608731e-03
   3.1573086e-03
   3.9390270e-03
   5.3483391e-03
   3.2299478e-03
   3.5566387e-03
   2.9047684e-03
   3.5417677e-03
   3.8066322e-03
   3.1471393e-03
   5.5796835e-03
   3.2201513e-03
   3.0748733e-03
   4.3608679e-03
   6.4892430e-03
   3.3944904e-03
   4.1112943e-03
   1.3944233e-02
   3.0468615e-03
   5.0234389e-03
   2.8150275e-03
   3.5932178e-03
   5.8722245e-03
   3.5852000e-03
   4.2475239e-03
   6.3443486e-03
   4.1054713e-03
   3.2051180e-03
   3.7559413e-03
   3.2402715e-03
   3.1674339e-03
   4.6644715e-03
   3.8935034e-03
   3.0184936e-03
   2.7955618e-03
   3.7025778e-03
   3.8498007e-03
   3.3741825e-03
   5.6859043e-03
   3.4069131e-03
   4.8076383e-03
   3.2856620e-03
   5.0262405e-03
   4.4374166e-03
   4.5052880e-03
   3.8340540e-03
   3.5822848e-03
   2.6659309e-03
   3.5828165e-03
   3.6183890e-03
   3.0597290e-03
   3.2579673e-03
   3.0306994e-03
   3.9991978e-03
   3.7039950e-03
   4.5159810e-03
   4.6871519e-03
   3.8789366e-03
   3.6808909e-03
   3.2488196e-03
   3.7525940e-03
   5.9530244e-03
   4.2957306e-03
   3.4642779e-03
   3.1899835e-03
   3.1425275e-03
   3.3159044e-03
   3.4918435e-03
   9.4776707e-03
   3.8398407e-03
   3.3425678e-03
   3.4548138e-03
   3.7999158e-03
   5.6630876e-03
   3.5194398e-03
   4.6520772e-03
   4.3365432e-03
   3.4693843e-03
   3.2248266e-03
   2.9991916e-03
   3.1648267e-03
   3.0871068e-03
   3.4030534e-03
   3.5038174e-03
   5.8881494e-03
   4.8276032e-03
   4.6447460e-03
   7.2979526e-03
   4.7027996e-03
   3.8349055e-03
   3.6947537e-03
   3.9473529e-03
   4.1375874e-03
   2.9781310e-03
   4.3076397e-03
   4.2464800e-03
   4.3923432e-03
   3.8342119e-03
   3.9148998e-03
   3.7740909e-03
   3.9702018e-03
   3.3301689e-03
   2.7640463e-03
   4.3053214e-03
   5.3899326e-03
   4.3513251e-03
   2.6463240e-03
   4.1811018e-03
   3.6157112e-03
   4.6583228e-03
   3.1838930e-03
   2.8979103e-03
   4.3823518e-03
   2.7139570e-03
   3.0383483e-03
   4.6959551e-03
   3.3199711e-03
   4.5580537e-03
   3.9570441e-03
   4.4592320e-03
   3.3883480e-03
   2.9071506e-03
   3.0543701e-03
   4.7223610e-03
   4.4403739e-03
   4.3407652e-03
   6.0766219e-03
   4.4892027e-03
   3.7608922e-03
   2.9291101e-03
   5.3338276e-03
   4.3196818e-03
   5.1205745e-03
   3.7471671e-03
   3.1409729e-03
   4.5330699e-03
   3.5004755e-03
   3.9653341e-03
   5.4487388e-03
   5.2812025e-03
   5.4887440e-03
   4.9572244e-03
   3.5053197e-03
   3.6266736e-02
   3.1313751e-03
   3.7150859e-03
   4.1855717e-03
   3.3142048e-03
   3.1314217e-03
   4.6142253e-03
   3.4347359e-03
   3.6288901e-03
   3.0814041e-03
   4.3889745e-03
   3.2381683e-03
   3.1171155e-03
   4.3826632e-03
   3.1234886e-03
   3.5051796e-03
   5.4627527e-03
   3.2998350e-03
   4.1852228e-03
   4.8211624e-03
   3.8946174e-03
   3.7779951e-03
   2.9022910e-03
   1.2637040e-02
   3.0854094e-03
   3.8369801e-03
   3.3575113e-03
   3.2840791e-03
   3.3313996e-03
   3.2359039e-03
   3.0308429e-03
   3.0831061e-03
   4.5874340e-03
   4.6000087e-03
   3.2774115e-03
   3.2265400e-03
   3.9969084e-03
   3.2225139e-03
   3.3015411e-03
   3.0019862e-03
   3.4116069e-03
   7.1852198e-03
   3.3037465e-03
   2.7923989e-03
   3.2632579e-03
   4.1057555e-03
   3.8249690e-03
   4.5185614e-03
   5.4637543e-03
   3.8094430e-03
   5.1012641e-03
   3.6507094e-03
   4.6364348e-03
   5.2701658e-03
   3.8976136e-03
   3.5190865e-03
   3.8987380e-03
   6.0742135e-03
   5.3477888e-03
   4.2865649e-03
   4.7488034e-03
   3.8053669e-03
   3.2811506e-03
   3.0128584e-03
   3.5638207e-03
   2.5600540e-03
   3.6804106e-03
   3.0877615e-03
   4.7366351e-03
   3.2832185e-03
   3.3689544e-03
   3.2146187e-03
   3.0548323e-03
   3.9885941e-03
   4.3906846e-03
   4.2182286e-03
   4.1240477e-03
   4.3340950e-03
   3.2524841e-03
   4.9156928e-03
   3.1801380e-03
   4.0408820e-03
   3.0455702e-03
   4.4720848e-03
   3.2769259e-03
   3.7074012e-03
   3.0599992e-03
   3.5520710e-03
   3.7297395e-03
   4.5566257e-03
   3.2411849e-03
   3.3397883e-03
   3.0084680e-03
   4.4199281e-03
   5.9154164e-03
   8.9700848e-03
   2.9215505e-03
   3.1330390e-03
   3.9478881e-03
   2.5112835e-03
   4.1970469e-03
   3.5532505e-03
   3.8716580e-03
   3.5297262e-03
   2.9924158e-03
   4.6235369e-03
   4.9683787e-03
   3.0206099e-03
   3.2456275e-03
   3.1838936e-03
   3.6975049e-03
   3.6600210e-03
   3.9560597e-03
   3.5321264e-03
   3.6582082e-03
   3.8943429e-03
   3.4674293e-03
   4.0456111e-03
   3.6495182e-03
   3.5107066e-03
   4.7024622e-03
   3.6264403e-03
   3.4721619e-03
   3.2306038e-03
   4.2822613e-03
   4.5029406e-03
   3.9995119e-03
   3.0889470e-03
   3.8320998e-03
   3.4952003e-03
   3.1361752e-03
   3.6738608e-03
   3.6049222e-03
   3.4926640e-03
   8.7233888e-03
   4.0894473e-03
   2.8863690e-03
   3.7638211e-03
   3.2844399e-03
   3.4125405e-03
   3.9285288e-03
   3.9961142e-03
   4.5986933e-03
   6.0466003e-03
   3.2651865e-03
   2.7974307e-03
   3.8037402e-03
   3.6876426e-03
   2.9554648e-03
   3.0271342e-03
   3.4414178e-03
   3.5488776e-03
   3.6419544e-03
   4.3775863e-03
   3.2079605e-03
   3.7143296e-03
   3.6965023e-03
   5.9455143e-03
   3.9488103e-03
   3.5484674e-03
   2.9151396e-03
   3.5416278e-03
   3.2956686e-03
   2.8160640e-03
   3.0004692e-03
   3.9790971e-03
   3.4081835e-03
   6.0754296e-03
   3.0453274e-03
   3.1950116e-03
   3.9099248e-03
   3.4659666e-03
   2.9441992e-03
   3.8341989e-03
   3.4355911e-03
   4.8333549e-03
   3.6738152e-03
   4.0856905e-03
   3.0451384e-03
   5.1624693e-03
   4.0405775e-03
   3.5296773e-03
   3.5966398e-03
   4.8927175e-03
   2.9990173e-03
   4.6353290e-03
   3.1779855e-03
   3.2743849e-03
   4.2285822e-03
   8.7397415e-03
   4.1908559e-03
   3.3706101e-03
   2.7565578e-03
   4.3695417e-03
   4.0907837e-03
   3.3976807e-03
   4.5919597e-03
   4.1948712e-03
   3.5434143e-03
   4.2212013e-03
   3.6777964e-03
   3.4143674e-03
   3.2552538e-03
   2.9588099e-03
   4.6579885e-03
   3.2059108e-03
   3.3096420e-03
   3.5213923e-03
   3.8495733e-03
   5.5815019e-03
   3.4594201e-03
   4.2055610e-03
   4.2802889e-03
   6.2384357e-03
   4.1150098e-03
   4.0950898e-03
   3.6532200e-03
   3.5362469e-03
   4.4351984e-03
   4.9049116e-03
   3.8010115e-03
   3.4587249e-03
   2.6327105e-03
   3.2949044e-03
   4.1744737e-03
   3.5241937e-03
   3.3106586e-03
   4.2625747e-03
   4.3015196e-03
   4.0017352e-03
   3.4860555e-03
   4.3110182e-03
   2.6205603e-03
   1.3004405e-02
   3.4021618e-03
   3.2173945e-03
   3.1828489e-03
   3.6142717e-03
   4.6753201e-03
   4.8982618e-03
   3.7230764e-03
   3.0179888e-03
   3.8375936e-03
   3.1754242e-03
   3.0973436e-03
   3.3983842e-03
   3.3630992e-03
   3.7811578e-03
   3.8095696e-03
   3.4708171e-03
   3.3948215e-03
   5.2698745e-03
   3.4601105e-03
   3.1669362e-03
   3.5822557e-03
   3.8899997e-03
   3.9927127e-03
   3.1620519e-03
   3.9025130e-03
   3.7935532e-03
   3.6271988e-03
   3.7414832e-03
   3.1392586e-03
   4.0372259e-03
   3.6003848e-03
   3.8739861e-03
   3.5607145e-03
   3.5625781e-03
   5.2169546e-03
   4.9591944e-03
   3.4038709e-03
   4.8754418e-03
   3.1277304e-03
   4.2799362e-03
   3.9827008e-03
   3.1448149e-03
   4.4889081e-03
   3.4286184e-03
   3.0060082e-03
   3.5284360e-03
   3.7885343e-03
   3.4195673e-03
   4.3929062e-03
   3.4248235e-03
   3.9677669e-03
   3.6781113e-03
   4.0985981e-03
   4.5471256e-03
   2.6761797e-03
   2.8000806e-03
   3.2947513e-03
   3.5975135e-03
   3.8027259e-03
   2.9798306e-03
   3.4041188e-03
   5.4538419e-03
   4.5696837e-03
   3.3940959e-03
   3.3288506e-03
   2.9493893e-03
   3.3003859e-03
   4.5941747e-03
   1.4133704e-02
   3.5728202e-03
   3.4255616e-03
   3.7966824e-03
   3.2200457e-03
   4.2287430e-03
   3.9597012e-03
   4.1083904e-03
   3.8053588e-03
   4.9244470e-03
   4.0041518e-03
   4.7688539e-03
   3.8907014e-03
   4.2415112e-03
   4.6352424e-03
   3.1391815e-03
   3.5166324e-03
   3.0540085e-03
   3.4696775e-03
   2.9469566e-03
   3.4898147e-03
   3.0309540e-03
   3.6049497e-03
   2.9493095e-03
   3.1099635e-03
   3.5625052e-03
   3.3797576e-03
   3.5352193e-03
   3.9669402e-03
   3.4123325e-03
   2.9234108e-03
   3.0597071e-03
   3.8609805e-03
   5.5362608e-03
   3.1757534e-03
   3.9857630e-03
   4.3832830e-03
   3.3004966e-03
   3.1404879e-03
   4.8042261e-03
   6.9940113e-03
   3.6206126e-03
   5.1289800e-03
   5.8521372e-03
   2.9920873e-03
   3.7990367e-03
   3.7357854e-03
   3.0411984e-03
   3.2519909e-03
   4.7705609e-03
   3.4890132e-03
   2.9162449e-03
   9.1144723e-03
   4.2407115e-03
   3.1786491e-03
   3.5028629e-03
   2.7307799e-03
   2.8174316e-03
   4.1485336e-03
   9.5050772e-03
   3.5881176e-03
   4.2239722e-03
   4.0029737e-03
   5.7332742e-03
   3.4158828e-03
   4.4104475e-03
   7.5033657e-03
   3.4894798e-03
   2.7927471e-03
   3.2544196e-03
   3.1562127e-03
   3.1744337e-03
   3.4124561e-03
   4.6387931e-03
   3.6004507e-03
   3.8979918e-03
   3.3098212e-03
   3.3647565e-03
   2.9025280e-03
   3.4373708e-03
   4.5231114e-03
   7.5232198e-03
   4.4766703e-03
   3.9144798e-03
   6.0251351e-03
   4.1189855e-03
   3.3575468e-03
   4.6479041e-03
   4.0643385e-03
   2.8144944e-03
   3.7046614e-03
   5.1025363e-03
   4.1654719e-03
   3.9735676e-03
   4.6794564e-03
   3.4939119e-03
   3.4602226e-03
   3.4470406e-03
   3.1321886e-03
   3.1484860e-02
   3.8762693e-03
   3.5909437e-03
   5.8362874e-03
   3.4667790e-03
   3.6555721e-03
   2.9671910e-03
   2.8829206e-03
   4.5045939e-03
   4.1579869e-03
   5.0319032e-03
   4.0039349e-03
   4.7446039e-03
   4.9615728e-03
   4.1382277e-03
   4.2592551e-03
   4.8879490e-03
   3.1503169e-03
   2.8001121e-03
   4.1261933e-03
   3.4613722e-03
   2.9248003e-03
   4.0791093e-03
   2.9014272e-03
   4.1788820e-03
   4.0198208e-03
   4.0906817e-03
   3.0199527e-03
   2.5441839e-03
   3.5258507e-03
   2.9634784e-03
   2.9438586e-03
   4.5605058e-03
   5.8471871e-03
   3.4536093e-03
   3.9653950e-03
   3.1614078e-03
   3.8254010e-03
   2.9339070e-03
   3.6747317e-03
   3.3751696e-03
   3.3667710e-03
   4.0969284e-03
   3.6081687e-03
   3.0928371e-03
   3.8177238e-03
   4.4733071e-03
   5.1278017e-03
   2.8204003e-03
   3.5974394e-03
   4.6488485e-03
   3.4436680e-03
   3.6504616e-03
   4.1978366e-03
   4.9837403e-03
   4.4483119e-03
   3.0177919e-03
   4.1672690e-03
   2.7776802e-03
   4.1278939e-03
   4.1109234e-03
   3.9654801e-03
   3.9144731e-03
   3.5117557e-03
   4.4442526e-03
   2.9144774e-03
   4.4925647e-03
   2.7372866e-03
   3.2714135e-03
   4.2547341e-03
   4.2586157e-03
   3.5128922e-03
   4.3951536e-03
   2.9137821e-03
   3.4353620e-03
   3.4850392e-03
   3.1467916e-03
   3.7785142e-03
   4.2680707e-03
   4.8350022e-03
   2.8303219e-03
   3.7272016e-03
   2.6463354e-03
   3.3530167e-03
   2.7200041e-03
   3.6904263e-03
   3.5226876e-03
   3.8705947e-03
   3.6387363e-03
   3.2568962e-03
   3.8837783e-03
   4.1591505e-03
   5.5125464e-03
   3.1082983e-03
   3.2542742e-03
   3.6704257e-03
   3.6309427e-03
   5.0943135e-03
   3.3618795e-03
   9.9664347e-03
   2.9871768e-03
   3.2795009e-03
   3.3143370e-03
   4.1475251e-03
   5.2864196e-03
   6.8818499e-03
   3.7585953e-03
   3.3885817e-03
   2.7705338e-03
   4.5160084e-03
   6.1934281e-03
   3.9222148e-03
   3.3814245e-03
   4.4042219e-03
   3.0594909e-03
   4.6541994e-03
[truncated: 1,300,007 more chars]
