# Supplementary material for: Assessment of Network Inference Methods: How to Cope with an Underdetermined Problem
Source: PLoS One. 2014 Mar 6;9(3):e90481. doi: 10.1371/journal.pone.0090481 (PMC3946176; doi:10.1371/journal.pone.0090481)
Supplement: File S1 — MATLAB codes for the new assessment of network inference methods. (ZIP) [file pone.0090481.s001.zip › Siegenthaler_PONE_Code/INPUT/Random_Network_AUROC_AUPR_Values/Size_100_100000/Size100_3_AUROC_Values_DREAM4.txt]

   5.3870337e-01
   4.6095491e-01
   4.9325866e-01
   4.4449929e-01
   4.6656289e-01
   4.2466445e-01
   5.3569625e-01
   5.0582250e-01
   4.0495871e-01
   4.4983009e-01
   4.4422212e-01
   4.7422876e-01
   5.2721785e-01
   4.8672425e-01
   5.0931182e-01
   4.9246891e-01
   5.3121974e-01
   4.7320740e-01
   5.1160513e-01
   5.1727005e-01
   4.9606455e-01
   4.5528239e-01
   4.7637019e-01
   5.1648790e-01
   5.5157855e-01
   4.9462174e-01
   5.3933745e-01
   5.9932795e-01
   5.0680968e-01
   5.0627053e-01
   4.8040626e-01
   5.0546179e-01
   4.7098624e-01
   4.6000949e-01
   4.6461509e-01
   5.1823066e-01
   5.6796583e-01
   5.2432843e-01
   5.8447461e-01
   4.6669578e-01
   5.1414523e-01
   4.6838538e-01
   5.7477741e-01
   5.3061604e-01
   5.1003322e-01
   4.4697864e-01
   4.6884480e-01
   5.3728334e-01
   4.4767347e-01
   4.5705553e-01
   5.1245942e-01
   5.4365828e-01
   5.5941908e-01
   5.9310869e-01
   4.5079070e-01
   6.3421737e-01
   4.8416516e-01
   5.1616516e-01
   4.3736497e-01
   4.8834931e-01
   4.8928334e-01
   4.5562031e-01
   4.7931656e-01
   4.9076792e-01
   5.4693498e-01
   5.2912387e-01
   4.9021737e-01
   4.4451068e-01
   5.5561082e-01
   4.6646417e-01
   5.5604746e-01
   4.2583389e-01
   5.5131277e-01
   5.0370764e-01
   6.0074419e-01
   5.2665211e-01
   6.0349312e-01
   3.3719601e-01
   5.8526436e-01
   4.8523588e-01
   5.9643474e-01
   5.6852017e-01
   5.3409397e-01
   5.0158140e-01
   4.3987470e-01
   5.2121500e-01
   4.6260655e-01
   4.6292549e-01
   5.3369530e-01
   6.0007973e-01
   5.1984813e-01
   5.1979497e-01
   5.2960607e-01
   4.5478880e-01
   4.2651353e-01
   4.7038253e-01
   4.8440437e-01
   5.0936118e-01
   4.2587565e-01
   5.5255814e-01
   4.2743617e-01
   4.5888182e-01
   5.5222781e-01
   4.6628571e-01
   4.6088657e-01
   4.4733935e-01
   4.2918652e-01
   4.8335643e-01
   5.1337447e-01
   5.1974561e-01
   5.2483341e-01
   4.9440152e-01
   4.3931277e-01
   5.2041766e-01
   4.5407879e-01
   6.5941718e-01
   5.3515710e-01
   5.6887708e-01
   4.8172378e-01
   4.4526246e-01
   5.4294447e-01
   5.0904224e-01
   5.3541149e-01
   4.8493213e-01
   5.4038538e-01
   5.9011296e-01
   4.3129378e-01
   5.3132226e-01
   5.6650024e-01
   4.8138965e-01
   5.5783199e-01
   3.1623351e-01
   5.0209777e-01
   5.6292738e-01
   5.3809587e-01
   4.9898434e-01
   4.4652682e-01
   4.6614903e-01
   5.1526910e-01
   4.5799336e-01
   4.6433033e-01
   5.9380351e-01
   6.0078975e-01
   5.0752729e-01
   5.3055150e-01
   5.2030375e-01
   4.3624110e-01
   4.8742288e-01
   4.8952254e-01
   5.3975890e-01
   4.7177978e-01
   5.1674229e-01
   5.2917323e-01
   5.6703560e-01
   4.5908685e-01
   4.8935548e-01
   4.4563075e-01
   4.2786901e-01
   5.2085050e-01
   5.2334504e-01
   4.9499763e-01
   5.0783484e-01
   4.2770195e-01
   5.2515994e-01
   5.8201044e-01
   5.4553393e-01
   5.8363550e-01
   5.1428192e-01
   5.6520551e-01
   5.1364025e-01
   5.1310489e-01
   5.1248600e-01
   4.9443949e-01
   4.6488847e-01
   4.4471951e-01
   5.8743996e-01
   5.0047271e-01
   4.7945705e-01
   5.8671476e-01
   4.6337731e-01
   4.3927480e-01
   5.1042430e-01
   5.1262648e-01
   4.5428382e-01
   4.9463313e-01
   5.4197627e-01
   5.0586806e-01
   5.2608258e-01
   4.7525392e-01
   5.2224015e-01
   4.9991077e-01
   5.0798671e-01
   4.7167347e-01
   4.9271571e-01
   6.0959848e-01
   5.1395539e-01
   5.9591457e-01
   4.4776459e-01
   3.8554533e-01
   5.1926720e-01
   4.9714286e-01
   4.7141149e-01
   5.1128239e-01
   5.6474229e-01
   3.8709065e-01
   4.8256289e-01
   4.8930233e-01
   5.7732890e-01
   5.8117893e-01
   4.8744186e-01
   4.8754438e-01
   4.8842905e-01
   4.8572568e-01
   4.3686758e-01
   6.2350641e-01
   5.7096915e-01
   4.3163170e-01
   4.1360038e-01
   3.9910014e-01
   4.9730233e-01
   5.6100997e-01
   5.0311913e-01
   5.3102610e-01
   5.1424395e-01
   4.3888752e-01
   5.5971523e-01
   5.3212340e-01
   5.5191647e-01
   4.6764879e-01
   5.2765449e-01
   5.6028097e-01
   4.9623541e-01
   4.6216991e-01
   5.4609207e-01
   5.3087423e-01
   5.3646701e-01
   5.2286284e-01
   4.9777314e-01
   5.3092359e-01
   5.1283151e-01
   4.7829900e-01
   4.8327670e-01
   4.9832748e-01
   5.3589748e-01
   6.0929853e-01
   5.7490650e-01
   5.2705838e-01
   5.2899858e-01
   5.2668249e-01
   4.7778263e-01
   4.7095206e-01
   5.0312292e-01
   4.7842050e-01
   4.5243854e-01
   5.5041291e-01
   5.1359468e-01
   5.9749407e-01
   6.0733175e-01
   4.6400000e-01
   4.8873280e-01
   5.1900902e-01
   5.6207689e-01
   4.2734504e-01
   5.6802278e-01
   5.1864832e-01
   5.0468344e-01
   4.2944471e-01
   4.9548363e-01
   4.9813384e-01
   5.1447556e-01
   5.0911058e-01
   6.3158234e-01
   5.5127100e-01
   4.6246607e-01
   4.6153204e-01
   4.2957380e-01
   4.0201993e-01
   4.6915615e-01
   5.3404841e-01
   4.9041481e-01
   5.5036735e-01
   5.7355102e-01
   4.8882012e-01
   5.1358709e-01
   4.6248505e-01
   5.5799525e-01
   5.7090081e-01
   4.6880683e-01
   5.0592121e-01
   5.3847556e-01
   4.7923683e-01
   4.9388514e-01
   4.0854295e-01
   5.9436545e-01
   5.0209397e-01
   5.1912672e-01
   5.0839298e-01
   4.3071286e-01
   4.2355577e-01
   4.2423161e-01
   4.8955292e-01
   5.6681538e-01
   5.4657807e-01
   5.6392976e-01
   4.3916089e-01
   4.4907831e-01
   5.5303275e-01
   4.9896535e-01
   5.0448980e-01
   5.2487897e-01
   4.8309445e-01
   5.4298244e-01
   5.3901092e-01
   4.6428856e-01
   5.4874988e-01
   4.8602563e-01
   5.0797912e-01
   4.8560418e-01
   5.2083911e-01
   4.9434457e-01
   4.4237304e-01
   5.1971903e-01
   5.5731561e-01
   4.8172378e-01
   4.6901566e-01
   5.3199430e-01
   4.8279829e-01
   4.8806455e-01
   4.8737731e-01
   5.2229331e-01
   5.2388040e-01
   4.9333080e-01
   5.3145135e-01
   5.3723019e-01
   5.6653061e-01
   5.1723208e-01
   4.9753393e-01
   4.6286094e-01
   5.2043664e-01
   4.8701661e-01
   4.7259991e-01
   4.5855529e-01
   4.5541149e-01
   5.0634646e-01
   4.7132795e-01
   5.8634267e-01
   5.0167252e-01
   4.5273469e-01
   4.4701661e-01
   4.4069862e-01
   4.4532701e-01
   5.1053821e-01
   4.8179212e-01
   5.4089037e-01
   4.6743996e-01
   5.0618320e-01
   4.8995918e-01
   4.6663123e-01
   5.6163645e-01
   4.5248030e-01
   5.1465021e-01
   5.4952065e-01
   4.4077456e-01
   5.2435501e-01
   5.5129378e-01
   4.4686474e-01
   5.6245278e-01
   4.5094637e-01
   4.9431419e-01
   4.6166113e-01
   4.7596773e-01
   5.2852776e-01
   4.6944471e-01
   5.6207309e-01
   4.6153204e-01
   5.3826673e-01
   4.3471856e-01
   4.4970479e-01
   4.5281443e-01
   4.1085904e-01
   5.0199146e-01
   5.6803797e-01
   5.6754058e-01
   5.3708590e-01
   4.1592786e-01
   5.3699478e-01
   4.7197722e-01
   5.0083721e-01
   4.8455624e-01
   4.3056858e-01
   4.9682772e-01
   5.1405790e-01
   4.9675937e-01
   4.6589843e-01
   4.4644708e-01
   5.0175605e-01
   5.7873374e-01
   5.6534979e-01
   5.2953773e-01
   5.2598766e-01
   5.0851448e-01
   4.9790603e-01
   4.9009587e-01
   5.3978548e-01
   5.0709065e-01
   6.3002943e-01
   3.9816991e-01
   4.8948078e-01
   5.1814713e-01
   4.9215757e-01
   5.8972188e-01
   4.1418889e-01
   5.9177219e-01
   4.9989938e-01
   5.2903654e-01
   5.2030375e-01
   5.9349976e-01
   4.4464737e-01
   5.5081538e-01
   4.8033412e-01
   5.0578073e-01
   5.5626388e-01
   5.6254770e-01
   5.9520456e-01
   5.6401709e-01
   4.7892169e-01
   4.7037494e-01
   4.4611296e-01
   5.0724252e-01
   4.5964499e-01
   4.6654010e-01
   4.9912103e-01
   4.7970384e-01
   4.5117038e-01
   5.2844803e-01
   5.0703749e-01
   4.9440911e-01
   5.0816516e-01
   4.7931277e-01
   5.0369245e-01
   4.0860750e-01
   4.6823351e-01
   5.8734124e-01
   5.0629331e-01
   5.6512957e-01
   4.9708211e-01
   3.8628192e-01
   4.7895586e-01
   5.9428192e-01
   4.3272900e-01
   4.3133555e-01
   4.4127195e-01
   4.9797437e-01
   5.2801519e-01
   5.9141908e-01
   4.8465496e-01
   5.2099858e-01
   4.3671951e-01
   5.1242525e-01
   5.3725676e-01
   5.4295206e-01
   5.7143996e-01
   4.4386901e-01
   4.1712387e-01
   4.9931087e-01
   4.6820693e-01
   4.5525202e-01
   4.8550925e-01
   5.1207594e-01
   5.3393830e-01
   4.2808923e-01
   4.6084860e-01
   5.4031324e-01
   4.3500712e-01
   5.3561652e-01
   5.5703844e-01
   5.2822402e-01
   5.4499478e-01
   4.9912862e-01
   5.6030755e-01
   4.9126910e-01
   6.0912008e-01
   4.8285145e-01
   5.1754722e-01
   6.1469388e-01
   5.3399146e-01
   5.3002753e-01
   5.1513621e-01
   5.1624110e-01
   4.6073090e-01
   4.9392311e-01
   4.3566398e-01
   4.2405695e-01
   5.7166777e-01
   4.9578738e-01
   4.9118557e-01
   5.6168581e-01
   4.7495017e-01
   4.8250214e-01
   4.4743427e-01
   5.6104794e-01
   5.2136308e-01
   5.3157285e-01
   5.0123968e-01
   5.2585097e-01
   4.6529093e-01
   4.7959374e-01
   4.7391742e-01
   5.2101376e-01
   5.3229426e-01
   4.1821357e-01
   4.7444518e-01
   5.3080589e-01
   5.2487897e-01
   3.8914476e-01
   5.2729758e-01
   5.6546369e-01
   5.0985477e-01
   4.8173897e-01
   4.8545230e-01
   4.6884480e-01
   5.6131372e-01
   4.7363645e-01
   5.1038633e-01
   5.9774086e-01
   4.5877551e-01
   4.8242620e-01
   5.3642525e-01
   5.6984148e-01
   5.0580351e-01
   4.3796108e-01
   5.0971429e-01
   5.1063313e-01
   5.8132321e-01
   5.3208543e-01
   4.7009777e-01
   5.2986806e-01
   4.7853441e-01
   4.9218415e-01
   4.8499288e-01
   5.1563360e-01
   4.4581300e-01
   5.0234457e-01
   5.3226388e-01
   4.8238064e-01
   4.9925012e-01
   5.0511628e-01
   4.7137731e-01
   6.2657428e-01
   5.1961272e-01
   5.1912292e-01
   4.8556621e-01
   4.5369530e-01
   4.3981395e-01
   4.7562981e-01
   5.7986901e-01
   4.3406929e-01
   5.4001709e-01
   4.7887613e-01
   5.8207119e-01
   5.3009587e-01
   5.1934314e-01
   4.7859516e-01
   5.6621927e-01
   4.9097674e-01
   4.7151780e-01
   4.7801424e-01
   5.0737921e-01
   4.7174941e-01
   4.6424680e-01
   4.5304604e-01
   3.9731941e-01
   5.6880494e-01
   5.5170764e-01
   4.4863028e-01
   4.3286189e-01
   4.8248315e-01
   5.3033128e-01
   4.9064642e-01
   4.0456004e-01
   5.3622402e-01
   4.7496156e-01
   4.8148837e-01
   5.1870527e-01
   4.5805411e-01
   4.0876317e-01
   5.4939535e-01
   4.6554533e-01
   4.5767822e-01
   4.5523683e-01
   4.4748363e-01
   4.5942477e-01
   4.2983199e-01
   5.0661604e-01
   5.1351495e-01
   5.1134694e-01
   5.1523113e-01
   4.9083246e-01
   5.8994589e-01
   4.8388420e-01
   5.3729093e-01
   5.3311058e-01
   5.2443854e-01
   5.5627527e-01
   5.4312672e-01
   4.6371903e-01
   5.0669957e-01
   6.2358234e-01
   4.1310299e-01
   4.7329093e-01
   5.3641006e-01
   4.4659896e-01
   5.8870052e-01
   5.4236735e-01
   4.6786521e-01
   4.9979307e-01
   4.7166967e-01
   4.6888277e-01
   5.3976270e-01
   6.2034362e-01
   3.9899003e-01
   5.4523019e-01
   5.3274229e-01
   5.3185382e-01
   4.8060750e-01
   5.1300617e-01
   4.5707072e-01
   4.6636545e-01
   5.7275748e-01
   5.0345705e-01
   4.8869862e-01
   4.4372852e-01
   4.9785667e-01
   5.3476602e-01
   4.4967822e-01
   4.4720266e-01
   4.9492169e-01
   4.7000285e-01
   4.9058946e-01
   5.2739630e-01
   5.1187850e-01
   4.8987186e-01
   5.5632843e-01
   4.1521785e-01
   4.5818320e-01
   5.3741243e-01
   5.3180446e-01
   4.5892738e-01
   4.9893878e-01
   5.6070622e-01
   4.6434172e-01
   4.6139915e-01
   5.6763170e-01
   4.9923493e-01
   5.2351210e-01
   4.8282487e-01
   4.9031989e-01
   4.5833507e-01
   5.3312957e-01
   4.4229331e-01
   4.4375510e-01
   6.3999620e-01
   5.5319601e-01
   4.5030850e-01
   4.3470337e-01
   4.1057807e-01
   4.2534409e-01
   4.9528619e-01
   5.4706787e-01
   5.1018889e-01
   5.6406265e-01
   5.1227717e-01
   4.5157665e-01
   4.6786901e-01
   4.8061889e-01
   4.5726815e-01
   4.9121974e-01
   4.6498339e-01
   5.1493498e-01
   5.4287613e-01
   5.8407594e-01
   4.4537257e-01
   5.0392406e-01
   5.4474419e-01
   5.0431514e-01
   4.4365259e-01
   4.8293878e-01
   5.9621073e-01
   5.1150641e-01
   5.1772947e-01
   4.8685714e-01
   5.5030660e-01
   4.7703465e-01
   4.9792501e-01
   5.2759753e-01
   4.1368771e-01
   5.8222686e-01
   4.8650024e-01
   5.5437684e-01
   4.8882392e-01
   4.3750166e-01
   4.7750166e-01
   5.0854485e-01
   4.6236355e-01
   5.1985572e-01
   4.4713431e-01
   4.3330233e-01
   5.1133555e-01
   5.3828571e-01
   5.2212245e-01
   4.6332036e-01
   5.5895206e-01
   4.2308495e-01
   4.7820788e-01
   5.6992121e-01
   4.6589464e-01
   5.0899668e-01
   5.5745610e-01
   5.5336308e-01
   5.4203322e-01
   4.6177883e-01
   5.2923398e-01
   5.5121405e-01
   4.4359943e-01
   4.9476602e-01
   5.5268723e-01
   3.8870052e-01
   5.2135928e-01
   4.6041576e-01
   4.5609112e-01
   5.2071381e-01
   4.8683436e-01
   5.2425249e-01
   4.3724727e-01
   4.6779307e-01
   4.5428002e-01
   4.9926151e-01
   3.9785477e-01
   3.9624490e-01
   5.3242335e-01
   4.8215662e-01
   4.8147698e-01
   5.0901187e-01
   4.8526246e-01
   5.1908495e-01
   5.2770005e-01
   5.2659516e-01
   5.5895206e-01
   4.4672805e-01
   6.0545990e-01
   5.6487897e-01
   4.4941243e-01
   5.0348742e-01
   5.3564689e-01
   5.0575036e-01
   4.7487803e-01
   4.7105078e-01
   4.7466920e-01
   5.3824775e-01
   5.1034836e-01
   4.9064262e-01
   4.0529663e-01
   5.1124063e-01
   4.8255529e-01
   4.7588040e-01
   3.9802563e-01
   4.5991837e-01
   5.2373612e-01
   4.5550641e-01
   5.0055244e-01
   4.5760228e-01
   4.7619934e-01
   5.8768296e-01
   4.4195539e-01
   4.6349502e-01
   5.5270622e-01
   5.4818794e-01
   4.4560797e-01
   5.3824775e-01
   4.5902610e-01
   4.3358329e-01
   5.0953963e-01
   4.3245942e-01
   5.6508780e-01
   3.7289037e-01
   5.9936592e-01
   5.5528429e-01
   4.7124822e-01
   4.9289037e-01
   5.7380921e-01
   5.3275748e-01
   5.6546369e-01
   5.1002943e-01
   4.7953678e-01
   5.4515045e-01
   4.8819744e-01
   4.3897105e-01
   4.7451732e-01
   4.4290840e-01
   4.0851637e-01
   4.8001139e-01
   5.0482392e-01
   4.8208448e-01
   5.7879829e-01
   5.3371429e-01
   5.4514286e-01
   4.5809587e-01
   4.5832368e-01
   4.8938586e-01
   4.1668344e-01
   4.4127575e-01
   5.3480399e-01
   5.0729188e-01
   4.1078690e-01
   4.4937067e-01
   4.3021927e-01
   4.5233982e-01
   5.6799620e-01
   4.7930138e-01
   4.9983863e-01
   4.4553204e-01
   5.4896251e-01
   4.5384338e-01
   5.4140294e-01
   5.2050498e-01
   5.1293403e-01
   4.2270527e-01
   4.9543047e-01
   4.8773042e-01
   4.6384433e-01
   5.2532701e-01
   5.8755387e-01
   4.7858377e-01
   5.2119601e-01
   4.8121120e-01
   4.1507736e-01
   4.4001519e-01
   4.8700902e-01
   5.1045847e-01
   5.3575320e-01
   4.7220503e-01
   5.2434741e-01
   5.5139630e-01
   4.0639013e-01
   4.9976649e-01
   4.9712387e-01
   5.0496820e-01
   5.9023066e-01
   4.8343237e-01
   4.8266160e-01
   5.9260750e-01
   5.0745515e-01
   4.7656383e-01
   4.6489226e-01
   4.5050973e-01
   4.5687708e-01
   4.2161557e-01
   4.8080494e-01
   5.8034362e-01
   4.8454485e-01
   5.4122829e-01
   4.7380351e-01
   4.8309445e-01
   4.6798671e-01
   4.3054960e-01
   4.7969245e-01
   5.2579782e-01
   4.9396108e-01
   4.8677741e-01
   4.3316944e-01
   4.2726910e-01
   5.2959089e-01
   5.6170479e-01
   4.6170290e-01
   5.2663692e-01
   5.4789179e-01
   4.5780731e-01
   4.7858757e-01
   4.7159374e-01
   4.0610916e-01
   4.7444898e-01
   5.2044044e-01
   4.8179212e-01
   5.2351210e-01
   5.1339345e-01
   5.3234741e-01
   5.1966208e-01
   5.0457712e-01
   5.4329758e-01
   4.9181585e-01
   4.9498244e-01
   5.3245373e-01
   4.7665876e-01
   4.7252776e-01
   3.7573802e-01
   4.0212625e-01
   4.5493308e-01
   4.7738016e-01
   4.3862174e-01
   5.2072140e-01
   4.3285430e-01
   4.7977978e-01
   4.4087328e-01
   5.5562221e-01
   4.6373042e-01
   5.3823636e-01
   5.1087992e-01
   4.9320171e-01
   5.6321974e-01
   5.0227243e-01
   4.3652966e-01
   4.2152065e-01
   5.3004271e-01
   5.5142667e-01
   4.6059801e-01
   3.7685050e-01
   5.0409492e-01
   4.6029805e-01
   4.4744945e-01
   4.7029141e-01
   4.5162601e-01
   4.3564879e-01
   5.1989369e-01
   4.0389179e-01
   4.6036640e-01
   4.9177788e-01
   4.6891694e-01
   5.0365449e-01
   4.7068249e-01
   4.9118557e-01
   4.5712767e-01
   4.5560513e-01
   5.4371903e-01
   4.4170859e-01
   4.6664262e-01
   4.8975036e-01
   5.0674893e-01
   5.2282487e-01
   5.3497105e-01
   5.2042525e-01
   4.6787660e-01
   4.4713052e-01
   4.7827243e-01
   3.7957665e-01
   5.2254390e-01
   5.0399241e-01
   4.9819839e-01
   6.0019364e-01
   5.2562696e-01
   5.0900047e-01
   5.5074324e-01
   5.1055339e-01
   4.2603512e-01
   4.5773897e-01
   4.9677456e-01
   4.4822781e-01
   4.0088847e-01
   5.4285714e-01
   5.1853821e-01
   5.2887328e-01
   4.9888942e-01
   5.3401804e-01
   5.2700902e-01
   4.6097390e-01
   5.1916849e-01
   4.9508875e-01
   5.2394874e-01
   5.6840247e-01
   5.3433318e-01
   4.7201519e-01
   5.3968296e-01
   4.7039013e-01
   5.1815093e-01
   4.9769340e-01
   5.2491694e-01
   4.4740389e-01
   5.7528239e-01
   4.3656383e-01
   4.4303370e-01
   4.6179782e-01
   5.4365449e-01
   4.7263028e-01
   4.8659136e-01
   4.5752634e-01
   5.2632938e-01
   4.7882677e-01
   5.0072330e-01
   4.2143332e-01
   5.1766113e-01
   5.7049454e-01
   4.8958329e-01
   5.7208543e-01
   6.0612055e-01
   4.9393830e-01
   5.3921974e-01
   5.4429236e-01
   5.1965069e-01
   4.7761557e-01
   4.6331656e-01
   4.7585382e-01
   5.5761936e-01
   5.3366493e-01
   5.7456099e-01
   5.2822781e-01
   4.8215662e-01
   5.7379402e-01
   4.3300617e-01
   4.9135643e-01
   5.1812435e-01
   5.2518272e-01
   5.2576364e-01
   5.0281158e-01
   4.4968581e-01
   4.4232368e-01
   5.3341054e-01
   4.7803702e-01
   4.7028761e-01
   5.2741908e-01
   5.1106977e-01
   4.0731656e-01
   4.9956906e-01
   5.3602658e-01
   5.0079165e-01
   4.9621642e-01
   5.3554817e-01
   5.1873564e-01
   4.9670622e-01
   4.4213004e-01
   5.6735833e-01
   4.7087992e-01
   4.7039013e-01
   4.9755672e-01
   5.0309635e-01
   5.9183294e-01
   4.9485714e-01
   5.7244993e-01
   4.3155197e-01
   4.6796393e-01
   5.0628951e-01
   5.0429616e-01
   4.9107546e-01
   5.0483151e-01
   5.2854295e-01
   4.4234267e-01
   4.0329188e-01
   4.9892359e-01
   5.8669198e-01
   4.4625724e-01
   4.0326531e-01
   4.3500332e-01
   4.2165354e-01
   4.9558614e-01
   5.1811675e-01
   4.7179117e-01
   5.1420978e-01
   5.0494542e-01
   5.4198007e-01
   4.9082487e-01
   5.1279734e-01
   4.6900427e-01
   5.1864452e-01
   4.3324158e-01
   4.8307167e-01
   3.9569435e-01
   5.8841196e-01
   5.4332795e-01
   6.1784148e-01
   5.2112767e-01
   5.0452397e-01
   4.5700617e-01
   5.3697579e-01
   4.5634172e-01
   4.6406834e-01
   4.7121785e-01
   5.5367442e-01
   4.9178168e-01
   4.9685430e-01
   4.8056573e-01
   5.3391552e-01
   4.6305078e-01
   5.0049929e-01
   4.2694637e-01
   5.0938016e-01
   5.1206834e-01
   5.4050688e-01
   5.6376270e-01
   5.0820693e-01
   4.8173897e-01
   4.8183768e-01
   5.3879070e-01
   4.9153109e-01
   4.8193640e-01
   4.4983768e-01
   4.4130612e-01
   5.4956621e-01
   5.2958329e-01
   5.5326436e-01
   5.1546274e-01
   5.1659421e-01
   5.9075463e-01
   5.0646417e-01
   4.5246512e-01
   4.9134884e-01
   5.5742572e-01
   5.0942952e-01
   4.9611770e-01
   5.5773707e-01
   4.8415757e-01
   5.3433318e-01
   4.7317323e-01
   5.3054390e-01
   5.1760418e-01
   4.2537826e-01
   4.5904129e-01
   4.8414238e-01
   4.7477931e-01
   4.6116374e-01
   5.5295681e-01
   4.5779212e-01
   4.7741433e-01
   5.1212150e-01
   4.8503465e-01
   4.8590033e-01
   4.5125392e-01
   5.6183768e-01
   4.8795823e-01
   4.6534789e-01
   5.6151115e-01
   5.1263028e-01
   4.5920456e-01
   4.6984718e-01
   5.1657902e-01
   4.9759848e-01
   5.0466825e-01
   4.8944281e-01
   5.2957950e-01
   4.6890176e-01
   4.9693783e-01
   4.0559658e-01
   4.4748742e-01
   5.2628382e-01
   4.8780636e-01
   4.4510299e-01
   4.7084196e-01
   5.7749217e-01
   4.1147413e-01
   5.1802563e-01
   3.9646512e-01
   5.5080399e-01
   4.2289891e-01
   4.9261699e-01
   5.6616232e-01
   5.2699383e-01
   5.3777314e-01
   5.0900427e-01
   4.6332795e-01
   4.8979972e-01
   5.3580636e-01
   5.0813479e-01
   5.1506407e-01
   5.4702610e-01
   4.7721690e-01
   5.0341528e-01
   5.2574846e-01
   5.6322354e-01
   4.3066730e-01
   5.2738491e-01
   4.6732606e-01
   5.3389654e-01
   4.8584338e-01
   4.5803892e-01
   4.3384907e-01
   5.2153014e-01
   4.8901756e-01
   4.4285145e-01
   4.2639582e-01
   4.7294162e-01
   4.6268628e-01
   5.0304319e-01
   4.3200759e-01
   4.9773897e-01
   5.6460940e-01
   4.8293118e-01
   5.0223066e-01
   5.8468723e-01
   4.6272046e-01
   4.6192691e-01
   5.9506028e-01
   4.8474608e-01
   5.6787850e-01
   6.1151210e-01
   5.2508780e-01
   5.3543806e-01
   5.9708780e-01
   3.8568581e-01
   6.0864926e-01
   5.2706597e-01
   5.3180826e-01
   5.4450498e-01
   5.2826578e-01
   5.5751685e-01
   5.2116944e-01
   4.3954817e-01
   5.7450024e-01
   5.2677741e-01
   4.7453631e-01
   5.1773327e-01
   5.3186521e-01
   4.7454010e-01
   5.1933175e-01
   4.9539250e-01
   5.0709824e-01
   4.7558045e-01
   4.5375985e-01
   4.6984718e-01
   5.1700427e-01
   4.6928144e-01
   5.4375320e-01
   3.9630185e-01
   5.2582819e-01
   5.4477836e-01
   4.6582250e-01
   5.8885240e-01
   4.7131277e-01
   5.8980541e-01
   4.6649454e-01
   6.2228761e-01
   5.2677361e-01
   3.9638538e-01
   4.2018415e-01
   4.7955956e-01
   5.3068439e-01
   5.3648220e-01
   5.0808543e-01
   5.0738301e-01
   5.2059231e-01
   4.9968676e-01
   5.4865496e-01
   4.9148173e-01
   4.7012814e-01
   4.6963835e-01
   5.2926056e-01
   5.6600664e-01
   5.5299478e-01
   4.7993925e-01
   4.7763455e-01
   5.2243759e-01
   4.4610536e-01
   5.3017940e-01
   4.7965828e-01
   4.6414808e-01
   4.7860655e-01
   5.0443284e-01
   5.6841766e-01
   5.1337067e-01
   4.5544566e-01
   3.9561841e-01
   5.8354817e-01
   4.6090935e-01
   5.1316564e-01
   3.6607499e-01
   4.7488182e-01
   4.6828287e-01
   4.7023446e-01
   5.0214333e-01
   5.1039013e-01
   4.5655055e-01
   4.8814808e-01
   5.0177504e-01
   5.1184813e-01
   5.6304509e-01
   5.4234077e-01
   4.5981206e-01
   4.4256668e-01
   5.5427432e-01
   4.8156811e-01
   5.5577029e-01
   4.5030470e-01
   5.0735263e-01
   5.7274608e-01
   4.8397912e-01
   4.1945515e-01
   4.7843569e-01
   5.3589748e-01
   4.8160607e-01
   4.3637019e-01
   4.2379877e-01
   4.8929473e-01
   4.5670622e-01
   4.1952349e-01
   4.4188325e-01
   5.6022022e-01
   5.4297864e-01
   4.6000190e-01
   5.0197627e-01
   4.9571903e-01
   4.7807879e-01
   5.3311058e-01
   5.0827148e-01
   5.5426673e-01
   5.2235406e-01
   5.4678310e-01
   4.8400190e-01
   4.2813479e-01
   4.9440152e-01
   5.2432843e-01
   4.8372473e-01
   4.7987850e-01
   4.8728239e-01
   4.9438253e-01
   4.8403987e-01
   5.1622591e-01
   4.6604271e-01
   5.9209872e-01
   4.4729378e-01
   4.7321879e-01
   4.2067394e-01
   5.3590888e-01
   5.7260180e-01
   4.8790508e-01
   4.9626198e-01
   6.0737352e-01
   5.2273374e-01
   4.3526151e-01
   5.3243474e-01
   4.9734789e-01
   4.8370195e-01
   4.5511153e-01
   4.5535453e-01
   4.9677836e-01
   4.1802753e-01
   5.4523019e-01
   4.3285050e-01
   4.7712577e-01
   5.5769150e-01
   5.6833792e-01
   4.4786331e-01
   5.2692928e-01
   5.0668059e-01
   5.3647461e-01
   5.4818415e-01
   5.0408733e-01
   5.3076792e-01
   4.9464072e-01
   4.1872995e-01
   5.6597627e-01
   5.7934884e-01
   5.8585287e-01
   4.8345135e-01
   4.7853821e-01
   3.9621832e-01
   5.7745420e-01
   4.1633792e-01
   5.0886758e-01
   5.0802468e-01
   4.5753773e-01
   5.2086189e-01
   4.9227907e-01
   5.0050308e-01
   5.3600000e-01
   5.8379497e-01
   4.7660180e-01
   5.2598766e-01
   4.1885145e-01
   5.7640626e-01
   5.1559184e-01
   4.5991837e-01
   5.6542952e-01
   4.1219934e-01
   4.6803227e-01
   4.7940009e-01
   4.2637304e-01
   5.2066825e-01
   4.5872615e-01
   5.3805790e-01
   4.8133270e-01
   4.7266445e-01
   4.6005885e-01
   4.5043759e-01
   4.9166018e-01
   4.1377504e-01
   4.9377124e-01
   4.2307736e-01
   5.3522164e-01
   5.3434457e-01
   5.6214143e-01
   5.7830090e-01
   5.0268249e-01
   5.1996203e-01
   5.0259896e-01
   5.7164499e-01
   5.1025344e-01
   4.6921310e-01
   4.4932511e-01
   5.1639298e-01
   4.7487803e-01
   4.9372947e-01
   5.3142098e-01
   5.5035216e-01
   4.5459896e-01
   5.0324822e-01
   5.1090650e-01
   4.7119506e-01
   4.4659136e-01
   4.7151400e-01
   5.1339345e-01
   3.8185097e-01
   4.9175510e-01
   5.2765828e-01
   5.4100807e-01
   4.9594305e-01
   4.6022971e-01
   5.5914570e-01
   4.8405126e-01
   4.9765923e-01
   4.8685335e-01
   5.2917323e-01
   5.2055434e-01
   4.6695017e-01
   5.2610916e-01
   4.7511343e-01
   5.9550451e-01
   5.3109065e-01
   4.1369150e-01
   5.0085999e-01
   5.1579687e-01
   4.7748268e-01
   4.9452302e-01
   5.4674134e-01
   4.8493593e-01
   5.1356431e-01
   5.7490271e-01
   5.3698339e-01
   5.6121500e-01
   4.5680114e-01
   4.9311438e-01
   5.2561177e-01
   4.8018225e-01
   5.2582819e-01
   5.6969720e-01
   5.1875463e-01
   5.3948932e-01
   4.0833033e-01
   5.6999715e-01
   4.3782819e-01
   5.1342383e-01
   5.4611865e-01
   5.6867584e-01
   5.6362981e-01
   5.2978453e-01
   4.5366872e-01
   4.8131372e-01
   5.1167727e-01
   4.7596013e-01
   5.3150831e-01
   4.2105363e-01
   5.2271476e-01
   4.7130517e-01
   5.4120171e-01
   5.1699668e-01
   5.1311248e-01
   4.6115994e-01
   4.9686948e-01
   4.0681538e-01
   5.0085999e-01
   5.2393355e-01
   4.5439393e-01
   4.8773802e-01
   5.0888277e-01
   5.2261224e-01
   4.5276127e-01
   4.7731941e-01
   4.8007594e-01
   5.6624585e-01
   5.2102136e-01
   4.7507546e-01
   5.3073754e-01
   6.3701566e-01
   4.4395254e-01
   4.9181965e-01
   4.6853346e-01
   5.0639582e-01
   4.7113431e-01
   4.4399430e-01
   5.4970290e-01
   5.4364309e-01
   5.3866160e-01
   5.4661984e-01
   5.0999905e-01
   4.7355672e-01
   5.0594020e-01
   4.7575510e-01
   5.0597437e-01
   4.7862933e-01
   5.2155672e-01
   5.1833697e-01
   5.1969245e-01
   5.4747034e-01
   4.8669008e-01
   5.0884860e-01
   4.9918557e-01
   5.2359563e-01
   4.7672710e-01
   4.9579497e-01
   4.8059611e-01
   5.3571903e-01
   4.4926056e-01
   4.8860750e-01
   5.4816896e-01
   5.2656478e-01
   4.7191267e-01
   5.5245562e-01
   5.2658757e-01
   5.1338586e-01
   5.1071666e-01
   5.3229805e-01
   5.5089511e-01
   4.9190698e-01
   5.3211960e-01
   4.0608258e-01
   5.8086379e-01
   4.6702990e-01
   4.9323968e-01
   5.1124063e-01
   5.5055339e-01
   4.5021737e-01
   5.6821642e-01
   4.7391742e-01
   5.5916849e-01
   4.5066920e-01
   4.6739440e-01
   5.6256668e-01
   4.3278215e-01
   5.6935168e-01
   5.1122924e-01
   4.4673564e-01
   5.2032273e-01
   4.8998196e-01
   4.3486664e-01
   4.5961082e-01
   4.7416042e-01
   4.6448600e-01
   4.7324917e-01
   4.7332131e-01
   4.9044139e-01
   5.2228192e-01
   5.1484006e-01
   5.7563170e-01
   4.4805695e-01
   5.4175225e-01
   6.3771429e-01
   5.0299763e-01
   5.3085904e-01
   5.0265211e-01
   5.3604177e-01
   5.3839582e-01
   4.6625534e-01
   5.0795634e-01
   5.3233982e-01
   5.1020788e-01
   4.9275748e-01
   5.1858757e-01
   5.7272330e-01
   5.5680683e-01
   4.3657143e-01
   4.9169815e-01
   4.0286664e-01
   4.9049075e-01
   4.9469767e-01
   4.1766682e-01
   4.6898529e-01
   4.9736308e-01
   5.3374086e-01
   5.6432463e-01
   5.5098624e-01
   4.7775985e-01
   5.3120076e-01
   5.1463503e-01
   4.4159089e-01
   5.6621168e-01
   4.8467015e-01
   5.4280399e-01
   5.0544281e-01
   4.7942288e-01
   4.7824585e-01
   4.9650119e-01
   4.8339820e-01
   5.7455339e-01
   5.4005885e-01
   5.2108970e-01
   5.2686474e-01
   5.4512008e-01
   5.1708021e-01
   5.1588040e-01
   5.8806645e-01
   4.5112862e-01
   5.2161747e-01
   5.1710299e-01
   5.4221168e-01
   5.5566777e-01
   4.9589369e-01
   4.6097010e-01
   4.3671951e-01
   5.5304034e-01
   4.3812435e-01
   4.6371903e-01
   5.5231514e-01
   5.9592976e-01
   5.5872805e-01
   4.9820598e-01
   4.6031324e-01
   5.3390413e-01
   5.3355861e-01
   4.1489891e-01
   4.8734694e-01
   4.9572283e-01
   5.6060750e-01
   4.9106407e-01
   5.6030755e-01
   5.1752444e-01
   4.3568296e-01
   5.1708401e-01
   4.9324727e-01
   4.9173232e-01
   5.0186996e-01
   5.8936118e-01
   4.6529473e-01
   5.7797437e-01
   4.3009777e-01
   5.3672520e-01
   4.6261035e-01
   5.6837969e-01
   5.1132416e-01
   4.1230185e-01
   5.4242810e-01
   5.1081538e-01
   4.4645847e-01
   4.8593071e-01
   4.8338681e-01
   4.2152824e-01
   3.8222686e-01
   4.9251827e-01
   5.3939820e-01
   5.4622496e-01
   5.8571239e-01
   5.8450119e-01
   5.2846322e-01
   5.2864167e-01
   5.1314286e-01
   5.0486569e-01
   5.1927860e-01
   4.7831419e-01
   5.1971903e-01
   5.7672140e-01
   5.2899858e-01
   4.7853821e-01
   4.8467394e-01
   4.1324727e-01
   5.3433318e-01
   5.5401234e-01
   4.9069198e-01
   4.9802753e-01
   5.9473754e-01
   4.2693118e-01
   4.2440247e-01
   4.4195159e-01
   5.1024205e-01
   4.8301471e-01
   4.2377598e-01
   4.6039677e-01
   4.7667394e-01
   4.4269198e-01
   5.1677266e-01
   4.5611011e-01
   4.7232653e-01
   4.2600095e-01
   5.0632748e-01
   5.2310963e-01
   5.1249359e-01
   4.8025059e-01
   4.7380731e-01
   5.3123873e-01
   5.8846891e-01
   5.1470717e-01
   4.6149786e-01
   5.2752159e-01
   4.4770764e-01
   5.0570100e-01
   5.0997247e-01
   4.4940104e-01
   4.9683151e-01
   4.7224300e-01
   4.7584243e-01
   4.7580826e-01
   4.9030850e-01
   4.5279544e-01
   4.8615472e-01
   5.4328619e-01
   5.2699763e-01
   5.7124252e-01
   5.4980921e-01
   4.5245373e-01
   5.5671951e-01
   5.0679829e-01
   4.8071001e-01
   5.8599715e-01
   5.5033318e-01
   5.7057428e-01
   4.8417655e-01
   5.3496346e-01
   4.2887518e-01
   4.8042145e-01
   4.9773517e-01
   4.1399146e-01
   5.5261509e-01
   4.8636355e-01
   5.2375890e-01
   5.0254200e-01
   5.1445278e-01
   4.6433412e-01
   5.8292169e-01
   5.1712957e-01
   4.9204746e-01
   4.9598102e-01
   5.5992406e-01
   5.4645657e-01
   4.8850498e-01
   4.9842240e-01
   5.6710394e-01
   5.4534789e-01
   4.5541528e-01
   4.5224110e-01
   4.7674229e-01
   5.6444993e-01
   4.7039393e-01
   5.9458946e-01
   5.0825249e-01
   4.1584053e-01
   4.6718937e-01
   5.0710963e-01
   4.5547603e-01
   4.8339060e-01
   5.5129758e-01
   5.7547983e-01
   5.1888752e-01
   5.4022212e-01
   5.3689986e-01
   4.8216042e-01
   4.4667110e-01
   6.0390698e-01
   5.4739440e-01
   4.8384243e-01
   4.5191077e-01
   5.0720835e-01
   4.4096820e-01
   4.6950546e-01
   4.8067964e-01
   5.6184907e-01
   4.5331561e-01
   5.0218889e-01
   4.3357570e-01
   5.0607309e-01
   5.2088847e-01
   5.3801614e-01
   6.0276792e-01
   4.9214618e-01
   4.7534884e-01
   5.3083626e-01
   4.7432748e-01
   5.3330043e-01
   4.2253441e-01
   5.3781111e-01
   4.6383294e-01
   5.1787755e-01
   5.1028761e-01
   4.8483341e-01
   4.3246322e-01
   5.3461035e-01
   5.0114096e-01
   4.2428477e-01
   5.1758140e-01
   4.4797722e-01
   4.5152729e-01
   4.8001898e-01
   4.5521785e-01
   5.0914476e-01
   4.9402183e-01
   5.3303465e-01
   4.2205980e-01
   4.0122639e-01
   4.1773897e-01
   4.6484290e-01
   4.4268439e-01
   4.9675558e-01
   4.7771049e-01
   5.2130992e-01
   5.0487708e-01
   3.9395539e-01
   4.1533935e-01
   5.3235121e-01
   5.0212055e-01
   5.3202848e-01
   4.9357760e-01
   4.2310774e-01
   4.6157760e-01
   5.3548363e-01
   4.9310679e-01
   4.7126720e-01
   5.2496630e-01
   6.0659136e-01
   5.6366777e-01
   4.9433318e-01
   5.3752254e-01
   5.5308211e-01
   5.2966303e-01
   4.6296346e-01
   5.1477931e-01
   4.7583104e-01
   4.5335738e-01
   5.1857238e-01
   5.0505173e-01
   6.1466730e-01
   5.2498529e-01
   4.8687992e-01
   5.0029046e-01
   5.6696725e-01
   4.3589179e-01
   5.8189274e-01
   5.4088657e-01
   4.3763835e-01
   5.3949692e-01
   5.9138111e-01
   5.4673374e-01
   5.0517323e-01
   4.4271856e-01
   4.6048030e-01
   4.9794400e-01
   4.9906407e-01
   4.6652871e-01
   4.4243000e-01
   6.2063218e-01
   4.9078310e-01
   5.0685524e-01
   4.5320551e-01
   4.7352634e-01
   5.5827622e-01
   4.7835596e-01
   3.9481728e-01
   5.0878405e-01
   4.8698244e-01
   5.7912103e-01
   5.0374941e-01
   4.6450878e-01
   5.2655339e-01
   4.5969815e-01
   5.8098149e-01
   4.7719411e-01
   4.7274039e-01
   5.1187470e-01
   4.9433697e-01
   4.4848220e-01
   4.8473849e-01
   4.5352824e-01
   4.9442430e-01
   5.8697674e-01
   4.0950736e-01
   4.9742762e-01
   4.5792881e-01
   5.2077456e-01
   5.2221357e-01
   5.4879544e-01
   5.1248600e-01
   5.3785287e-01
   4.7313906e-01
   5.2411580e-01
   5.4630850e-01
   4.8590793e-01
   4.7060655e-01
   5.3299288e-01
   4.4405885e-01
   5.6462458e-01
   5.3637589e-01
   4.5281443e-01
   4.2031704e-01
   4.6702231e-01
   5.0870432e-01
   5.0026388e-01
   5.8110679e-01
   5.7405221e-01
   5.2749502e-01
   5.4645657e-01
   4.7987470e-01
   4.0693308e-01
   4.9910204e-01
   4.8639772e-01
   5.6897200e-01
   4.4318178e-01
   4.9064262e-01
   5.4439487e-01
   4.6789559e-01
   4.1304604e-01
   4.2621737e-01
   4.3705743e-01
   5.3429900e-01
   4.6101187e-01
   4.9165638e-01
   4.5399525e-01
   5.1020408e-01
   4.4242240e-01
   4.3152159e-01
   5.0486948e-01
   4.7840152e-01
   4.9843379e-01
   5.2049739e-01
   4.7090650e-01
   5.3555577e-01
   4.7025344e-01
   4.4539535e-01
   5.2353868e-01
   5.0459611e-01
   4.7639298e-01
   5.1638159e-01
   4.3421737e-01
   5.3755672e-01
   5.2447271e-01
   5.1024585e-01
   4.1177409e-01
   4.7460465e-01
   4.7672330e-01
   4.8524727e-01
   4.6223446e-01
   5.1613479e-01
   5.5738016e-01
   5.2014048e-01
   5.3769340e-01
   4.8121120e-01
   5.2542572e-01
   5.0918652e-01
   4.5103749e-01
   4.2723493e-01
   4.2879924e-01
   5.4527575e-01
   4.7338586e-01
   4.9308780e-01
   4.4485999e-01
   5.0780446e-01
   5.6757855e-01
   5.2155292e-01
   4.8526626e-01
   5.9674229e-01
   5.0104224e-01
   4.8752539e-01
   3.8123588e-01
   4.3140389e-01
   4.9629995e-01
   5.0278880e-01
   5.8156241e-01
   4.0863787e-01
   4.6274324e-01
   4.5603797e-01
   4.9683151e-01
   4.0007973e-01
   5.2885809e-01
   5.2287803e-01
   4.3903180e-01
   5.1404271e-01
   4.7214428e-01
   4.2805505e-01
   4.6033602e-01
   5.9532226e-01
   4.9557855e-01
   4.5462933e-01
   5.0493023e-01
   5.3973232e-01
   5.2667110e-01
   4.3701187e-01
   5.4427717e-01
   5.3877931e-01
   4.9703654e-01
   4.7339725e-01
   5.7075653e-01
   5.2075937e-01
   5.4520740e-01
   4.2067394e-01
   5.2850119e-01
   5.2897579e-01
   5.3374846e-01
   4.6850688e-01
   4.9282962e-01
   5.5407689e-01
   3.8653251e-01
   5.1682962e-01
   4.8102515e-01
   5.6501946e-01
   5.2208828e-01
   4.3353773e-01
   4.6924347e-01
   4.9020978e-01
   5.3508116e-01
   4.6529093e-01
   4.3115330e-01
   4.9060085e-01
   5.0161177e-01
   4.7365543e-01
   4.9703275e-01
   4.8224015e-01
   4.8290460e-01
   4.6134219e-01
   5.4300902e-01
   3.6934789e-01
   4.8645847e-01
   4.4168201e-01
   5.6683056e-01
   4.5737447e-01
   4.8427527e-01
   5.1913431e-01
   4.8369056e-01
   5.2494732e-01
   5.2452966e-01
   4.8780256e-01
   5.3442810e-01
   4.7709540e-01
   4.9586331e-01
   4.8099478e-01
   4.8808353e-01
   4.3196583e-01
   5.2946939e-01
   4.4978073e-01
   4.8186806e-01
   3.7228666e-01
   5.1357570e-01
   5.4824490e-01
   4.4431704e-01
   5.2732036e-01
   5.0322164e-01
   5.9892169e-01
   5.2876697e-01
   5.3843759e-01
   4.3291505e-01
   4.7359848e-01
   4.9442810e-01
   5.0026009e-01
   4.9116279e-01
   4.5151970e-01
   4.5410916e-01
   5.5462743e-01
   4.8709635e-01
   5.6459041e-01
   4.2590982e-01
   5.0992311e-01
   4.5822876e-01
   4.8462838e-01
   5.6517133e-01
   5.2683056e-01
   5.6344376e-01
   5.6241481e-01
   5.1569815e-01
   4.8287423e-01
   5.1323778e-01
   4.4669388e-01
   5.6668628e-01
   5.1383389e-01
   5.0358994e-01
   5.1241766e-01
   5.6876697e-01
   5.0835880e-01
   5.0166493e-01
   4.9062364e-01
   4.9289416e-01
   4.9707831e-01
   5.4882202e-01
   4.6781585e-01
   4.8887328e-01
   3.8807404e-01
   5.3082487e-01
   4.3719411e-01
   4.8800759e-01
   5.0189274e-01
   5.0573517e-01
   4.5385477e-01
   5.1346559e-01
   5.1128239e-01
   5.5774846e-01
   5.2702041e-01
   5.3323588e-01
   4.8772283e-01
   5.2792027e-01
   5.7421547e-01
   4.4985667e-01
   4.9662269e-01
   5.2384243e-01
   4.7610062e-01
   5.0076127e-01
   4.2777788e-01
   5.2291599e-01
   5.0175985e-01
   5.2665591e-01
   4.5055909e-01
   5.1801424e-01
   4.8842525e-01
   6.2266350e-01
   4.9522164e-01
   5.4013859e-01
   4.8799241e-01
   5.2486758e-01
   4.6470622e-01
   5.1574751e-01
   4.1546084e-01
   5.5391742e-01
   4.6949407e-01
   4.8172757e-01
   5.9078880e-01
   4.8322354e-01
   5.6645847e-01
   5.2762411e-01
   5.1586901e-01
   6.0465876e-01
   5.3111723e-01
   4.8121879e-01
   4.3780541e-01
   5.4444044e-01
   5.3075273e-01
   5.8155861e-01
   4.6077646e-01
   5.1742193e-01
   5.4114096e-01
   4.9972093e-01
   4.8675083e-01
   4.8451827e-01
   4.5738965e-01
   5.3400664e-01
   4.5412435e-01
   4.8889986e-01
   5.6393355e-01
   5.1151400e-01
   4.9754153e-01
   4.4287043e-01
   5.3416991e-01
   3.9811296e-01
   5.1381111e-01
   4.6250024e-01
   4.5700617e-01
   4.7971144e-01
   4.6893972e-01
   4.4001139e-01
   5.1372378e-01
   5.0221168e-01
   4.6045752e-01
   4.5191077e-01
   5.7584813e-01
   4.6254580e-01
   5.0429616e-01
   4.1777693e-01
   4.7275178e-01
   4.2133080e-01
   4.0587375e-01
   5.1397817e-01
   5.3186141e-01
   4.9760228e-01
   4.6709824e-01
   5.5254675e-01
   4.9158424e-01
   4.2742098e-01
   4.3491979e-01
   4.1710489e-01
   5.3607214e-01
   4.3687897e-01
   5.7508495e-01
   5.4826768e-01
   4.8431704e-01
   5.9678785e-01
   5.4499478e-01
   4.8232748e-01
   4.9937542e-01
   5.5109635e-01
   5.6877076e-01
   5.0638823e-01
   4.8185287e-01
   5.0220408e-01
   5.5040911e-01
   4.6222686e-01
   5.2539915e-01
   4.6312292e-01
   5.3614428e-01
   4.5457997e-01
   5.3592786e-01
   4.8623446e-01
   4.3823066e-01
   4.8383484e-01
   4.9078690e-01
   5.0682487e-01
   4.1127670e-01
   4.2730327e-01
   5.8602373e-01
   3.9395539e-01
   4.7021168e-01
   4.4266160e-01
   5.0647176e-01
   5.4412150e-01
   4.8795064e-01
   4.9333080e-01
   4.9652017e-01
   5.4657807e-01
   5.1270242e-01
   4.5754912e-01
   4.9296630e-01
   5.3770100e-01
   5.7919696e-01
   4.4084670e-01
   5.9921025e-01
   5.6533460e-01
   4.6211296e-01
   4.7906977e-01
   4.8714950e-01
   5.4447841e-01
   4.9070337e-01
   4.8283246e-01
   4.7252776e-01
   4.9895396e-01
   4.3746369e-01
   5.7909065e-01
   5.0470242e-01
   4.8661035e-01
   4.5610252e-01
   3.9470337e-01
   4.5727575e-01
   5.5725486e-01
   4.9282962e-01
   5.1727765e-01
   4.6311913e-01
   4.9896915e-01
   4.5421168e-01
   4.8074039e-01
   4.9625439e-01
   5.7040342e-01
   5.6503844e-01
   4.8044423e-01
   5.6649644e-01
   4.2210916e-01
   5.2833412e-01
   4.6554533e-01
   4.6705268e-01
   4.0414238e-01
   4.1827812e-01
   5.4878405e-01
   4.7816611e-01
   5.0452017e-01
   5.7442430e-01
   4.8434362e-01
   5.9644234e-01
   4.1181965e-01
   4.6493023e-01
   4.9883246e-01
   5.0148268e-01
   5.5296061e-01
   4.9653156e-01
   5.7072615e-01
   4.9546464e-01
   5.3312957e-01
   5.1083816e-01
   6.1379022e-01
   5.2380066e-01
   4.7516279e-01
   5.6195539e-01
   4.9483056e-01
   5.7987660e-01
   4.7429331e-01
   4.2404556e-01
   4.7051542e-01
   5.6900237e-01
   4.4588514e-01
   5.2204651e-01
   4.1947034e-01
   4.4804936e-01
   4.9659991e-01
   5.3136782e-01
   4.8616232e-01
   5.1580446e-01
   4.8466255e-01
   4.8295396e-01
   5.0097769e-01
   4.8597627e-01
   4.7445657e-01
   5.7277646e-01
   4.0515615e-01
   4.1099573e-01
   5.1963550e-01
   4.9498244e-01
   4.5789843e-01
   5.4619079e-01
   4.5482297e-01
   5.2107072e-01
   4.2670337e-01
   5.7162981e-01
   5.1294162e-01
   4.7035216e-01
   4.8929853e-01
   4.5238918e-01
   4.4598766e-01
   5.2241860e-01
   5.3836925e-01
   6.3605126e-01
   3.9909255e-01
   5.4656289e-01
   5.0983579e-01
   5.2603322e-01
   5.7689986e-01
   5.1056858e-01
   5.4397722e-01
   4.9748837e-01
   4.0652302e-01
   5.3481917e-01
   5.6604461e-01
   5.6151875e-01
   5.0314191e-01
   4.1989938e-01
   5.4118652e-01
   4.5505838e-01
   5.2866065e-01
   5.1373897e-01
   5.3563550e-01
   5.0166113e-01
   5.2708116e-01
   6.3018130e-01
   4.2530992e-01
   5.4789559e-01
   5.0961177e-01
   4.9913242e-01
   5.7526720e-01
   5.3400285e-01
   5.1382250e-01
   5.5689037e-01
   4.4804556e-01
   5.0355197e-01
   5.0734884e-01
   4.6655529e-01
   5.5077361e-01
   5.1871286e-01
   4.8970859e-01
   5.7090460e-01
   4.9478500e-01
   4.9847176e-01
   4.0806455e-01
   5.5510204e-01
   4.8534979e-01
   5.7676697e-01
   5.5933555e-01
   5.7760228e-01
   5.1892928e-01
   4.8430565e-01
   5.0454675e-01
   5.6307167e-01
   4.7492738e-01
   5.8640342e-01
   5.8551115e-01
   4.6733745e-01
   4.8052776e-01
   5.6336782e-01
   4.5906787e-01
   5.0829805e-01
   4.5352065e-01
   4.5435596e-01
   3.9547034e-01
   4.8036830e-01
   4.6641860e-01
   4.6547318e-01
   5.6299193e-01
   5.0334314e-01
   4.2325581e-01
   4.3100902e-01
   4.9030470e-01
   5.1688277e-01
   4.9800854e-01
   5.3339155e-01
   4.5496725e-01
   4.3913052e-01
   4.8260465e-01
   5.0579592e-01
   5.2937826e-01
   5.8909919e-01
   5.0497200e-01
   4.1987280e-01
   4.4929853e-01
   5.0759184e-01
   4.7233033e-01
   5.4756526e-01
   5.3540769e-01
   4.8052776e-01
   4.8953014e-01
   5.8835501e-01
   5.3483056e-01
   4.9667964e-01
   5.2573707e-01
   5.0032463e-01
   5.2385002e-01
   5.0225724e-01
   4.7834457e-01
   4.9192596e-01
   4.7402373e-01
   5.5630944e-01
   4.2419744e-01
   4.9682392e-01
   4.7264167e-01
   5.1321120e-01
   4.9260940e-01
   4.5896156e-01
   5.2544091e-01
   4.4946559e-01
   3.5801804e-01
   4.9845278e-01
   4.9363455e-01
   5.6555861e-01
   4.6701851e-01
   4.6161557e-01
   4.4898719e-01
   4.4749502e-01
   5.5324917e-01
   5.4367727e-01
   5.7805031e-01
   4.9062743e-01
   5.0035880e-01
   4.4908590e-01
   5.7778073e-01
   5.8425439e-01
   5.4507831e-01
   5.1466920e-01
   4.6168391e-01
   5.5247081e-01
   5.4291410e-01
   5.5804461e-01
   5.2508021e-01
   5.4576554e-01
   4.5971713e-01
   4.6127385e-01
   5.4516944e-01
   4.4554722e-01
   5.6621168e-01
   5.6238443e-01
   5.2236165e-01
   5.4982439e-01
   5.1553109e-01
   5.3142477e-01
   5.5042050e-01
   5.5866350e-01
   4.9177029e-01
   5.1029141e-01
   4.9985002e-01
   5.4125486e-01
   4.3480968e-01
   5.6232368e-01
   5.6468154e-01
   5.5247081e-01
   4.8852397e-01
   4.9409777e-01
   4.6720076e-01
   5.3260180e-01
   4.5865021e-01
   3.9150641e-01
   4.5882107e-01
   5.0627432e-01
   5.0843474e-01
   5.8271286e-01
   4.2770195e-01
   5.4702990e-01
   3.7428761e-01
   4.6127005e-01
   5.3077551e-01
   4.6843854e-01
   4.6518462e-01
   4.3167347e-01
   5.5030280e-01
   4.9637969e-01
   5.2350831e-01
   5.4205980e-01
   4.7628666e-01
   4.8517513e-01
   4.7674988e-01
   4.2751210e-01
   5.5528049e-01
   5.9418320e-01
   4.1931846e-01
   5.1726626e-01
   4.3761177e-01
   5.4454295e-01
   4.8290081e-01
   5.2725581e-01
   5.2215282e-01
   4.8737731e-01
   5.1895966e-01
   5.5114570e-01
   5.2845183e-01
   5.6816706e-01
   5.1222781e-01
   5.1057238e-01
   4.3093688e-01
   4.8201614e-01
   4.3430470e-01
   5.3917418e-01
   4.2455814e-01
   4.7607404e-01
   5.7557855e-01
   4.4969720e-01
   5.0069673e-01
   5.1425534e-01
   5.0901566e-01
   5.2059231e-01
   4.3826483e-01
   4.4318937e-01
   4.3310489e-01
   4.9452682e-01
   4.9492169e-01
   5.3429141e-01
   4.6895871e-01
   4.3287328e-01
   4.6380636e-01
   5.2900617e-01
   5.1691694e-01
   5.1732701e-01
   4.0312482e-01
   4.3792311e-01
   4.8935168e-01
   5.0618700e-01
   4.6202563e-01
   4.1916659e-01
   5.1690935e-01
   5.5773327e-01
   5.3001234e-01
   5.4829805e-01
   4.5708211e-01
   4.7939630e-01
   4.6624775e-01
   4.9564309e-01
   4.5325866e-01
   5.0598576e-01
   5.2062269e-01
   5.2309824e-01
   5.1279734e-01
   4.8907072e-01
   5.3921974e-01
   4.5128809e-01
   4.2062079e-01
   4.6671476e-01
   4.8497010e-01
   4.6983199e-01
   5.0289131e-01
   5.6117323e-01
   4.9213099e-01
   5.0544281e-01
   5.0168391e-01
   4.6978263e-01
   4.7447176e-01
   5.3656194e-01
   5.1248220e-01
   5.2803797e-01
   4.4674324e-01
   4.8255150e-01
   5.4588704e-01
   4.7481348e-01
   4.9708211e-01
   5.0639582e-01
   5.5946084e-01
   4.2336972e-01
   4.8427148e-01
   4.7906977e-01
   5.5116849e-01
   5.1689037e-01
   4.6212814e-01
   4.2810821e-01
   4.9212340e-01
   4.6434551e-01
   4.3735358e-01
   5.5390982e-01
   4.0337921e-01
   4.5995254e-01
   4.6199905e-01
   4.6929283e-01
   4.7291125e-01
   4.5344471e-01
   4.1123493e-01
   4.6599715e-01
   4.7795349e-01
   5.1285430e-01
   5.2176554e-01
   5.2515235e-01
   4.5148173e-01
   5.4090176e-01
   4.7794210e-01
   4.3854200e-01
   4.5108306e-01
   5.4892074e-01
   4.6895112e-01
   4.3155956e-01
   4.9099573e-01
   4.6300902e-01
   5.0340009e-01
   4.4298054e-01
   5.7903749e-01
   5.2783294e-01
   6.0921879e-01
   5.6580161e-01
   4.5031989e-01
   5.2282867e-01
   4.6000190e-01
   5.5682582e-01
   4.9227907e-01
   5.5607024e-01
   4.9954248e-01
   5.5534884e-01
   5.6528904e-01
   5.6256289e-01
   4.9686948e-01
   5.3498244e-01
   5.2861130e-01
   4.3212530e-01
   4.9625439e-01
   5.6709635e-01
   5.8082202e-01
   4.2526815e-01
   4.9360038e-01
   5.3110963e-01
   4.8025819e-01
   5.5947224e-01
   5.0075368e-01
   4.8482582e-01
   5.2703180e-01
   4.4340959e-01
   5.4860180e-01
   4.4378927e-01
   5.2113906e-01
   4.6363550e-01
   4.3471476e-01
   5.0811960e-01
   5.8479355e-01
   4.9473564e-01
   5.1103939e-01
   5.0018794e-01
   4.6265971e-01
   5.2164025e-01
   5.2640152e-01
   5.1580066e-01
   5.0403797e-01
   6.2833223e-01
   4.7423636e-01
   5.3379782e-01
   4.5934124e-01
   5.4497579e-01
   5.3256004e-01
   4.4418415e-01
   4.8553963e-01
   4.2833602e-01
   5.0660465e-01
   5.4805505e-01
   4.9934124e-01
   4.8527765e-01
   4.7231894e-01
   4.3144566e-01
   5.0933080e-01
   5.8684765e-01
   4.7433128e-01
   4.6415947e-01
   5.6013669e-01
   4.7620313e-01
   5.0273185e-01
   5.7038443e-01
   5.1545515e-01
   4.8591172e-01
   5.0830944e-01
   4.8358804e-01
   5.0441766e-01
   5.0150166e-01
   5.0497579e-01
   4.0426009e-01
   5.1876222e-01
   4.4762031e-01
   4.8402088e-01
   5.1141528e-01
   4.5385857e-01
   5.2356526e-01
   4.9189938e-01
   4.6709445e-01
   4.9375605e-01
   4.1090840e-01
   4.7272520e-01
   4.5989559e-01
   5.2064167e-01
   5.3624680e-01
   4.7384148e-01
   4.2910679e-01
   5.1354912e-01
   5.4712482e-01
   5.2070242e-01
   5.0623256e-01
   4.6976364e-01
   4.1114001e-01
   5.2949976e-01
   5.0149027e-01
   5.3525202e-01
   4.7784718e-01
   4.9783009e-01
   5.0192691e-01
   4.7081917e-01
   5.5021547e-01
   5.7883626e-01
   4.1638728e-01
   4.3841671e-01
   4.3739915e-01
   5.9345420e-01
   5.9809397e-01
   4.9009207e-01
   5.0374181e-01
   5.0119032e-01
   5.1152539e-01
   4.7366682e-01
   5.4299383e-01
   5.3959563e-01
   5.2834172e-01
   5.2279449e-01
   5.1368961e-01
   5.2814808e-01
   5.5651068e-01
   4.8575985e-01
   4.1217276e-01
   4.2650593e-01
   5.9342762e-01
   4.1785667e-01
   5.0732606e-01
   5.5042050e-01
   4.4500807e-01
   4.5314476e-01
   5.0975985e-01
   4.9203987e-01
   3.9973422e-01
   5.0085240e-01
   4.3759279e-01
   5.5170384e-01
   4.7956716e-01
   5.5032938e-01
   4.6724252e-01
   4.9852112e-01
   5.0883341e-01
   6.2287992e-01
   4.3089511e-01
   4.0410441e-01
   5.1884955e-01
   5.5969245e-01
   4.8306787e-01
   4.6073849e-01
   4.9267774e-01
   5.0194969e-01
   5.3443949e-01
   5.1602848e-01
   4.1186141e-01
   5.1753583e-01
   4.6405316e-01
   5.1925202e-01
   4.7041671e-01
   4.8739250e-01
   4.8474229e-01
   5.9614618e-01
   4.3814333e-01
   4.5074514e-01
   4.9618605e-01
   5.3950071e-01
   5.2309824e-01
   5.2917703e-01
   5.2527765e-01
   5.1862933e-01
   4.6290650e-01
   4.9244613e-01
   5.1240626e-01
   5.0037399e-01
   4.9733270e-01
   4.5422686e-01
   5.6713052e-01
   5.0347224e-01
   5.7528999e-01
   4.4260085e-01
   5.6713052e-01
   4.9131087e-01
   4.6071571e-01
   5.2322354e-01
   4.8230470e-01
   4.2759184e-01
   5.3931846e-01
   4.8641671e-01
   4.8746844e-01
   5.1271001e-01
   4.8097959e-01
   4.6238633e-01
   5.5892169e-01
   3.9542477e-01
   4.6158899e-01
   4.6824110e-01
   4.0990223e-01
   5.6931751e-01
   6.4134409e-01
   5.1879639e-01
   5.5212530e-01
   5.3385097e-01
   4.6023730e-01
   4.1848315e-01
   3.6171618e-01
   4.3295681e-01
   4.7113811e-01
   4.8675842e-01
   4.8316279e-01
   4.5422307e-01
   4.9582914e-01
   5.3606075e-01
   4.8553204e-01
   5.0060940e-01
   5.1416801e-01
   6.0836450e-01
   4.7466540e-01
   4.4884290e-01
   4.2192691e-01
   4.6881443e-01
   5.6067964e-01
   4.1691884e-01
   5.3512292e-01
   5.0080304e-01
   4.7964689e-01
   4.4388040e-01
   4.6521500e-01
   4.8369815e-01
   5.8957000e-01
   4.4520171e-01
   5.8960418e-01
   4.9298908e-01
   5.1388704e-01
   4.6921690e-01
   4.3993166e-01
   4.0343996e-01
   5.6417276e-01
   5.0517323e-01
   4.6108401e-01
   3.9106977e-01
   4.9730612e-01
   5.3672520e-01
   4.9074893e-01
   4.8070622e-01
   5.2618130e-01
   4.8344376e-01
   4.7145325e-01
   4.4321595e-01
   5.1573232e-01
   5.4808923e-01
   5.3371049e-01
   5.5327575e-01
   5.8042335e-01
   4.3900522e-01
   4.4561936e-01
   3.7640626e-01
   4.9168676e-01
   4.5087803e-01
   5.7076792e-01
   4.6678690e-01
   5.0661224e-01
   5.0421262e-01
   5.6957950e-01
   5.3332321e-01
   4.5062364e-01
   4.8471191e-01
   5.1156716e-01
   5.7966777e-01
   5.6606360e-01
   4.3971903e-01
   4.5568866e-01
   4.9902231e-01
   4.6869293e-01
   6.0498149e-01
   4.4257048e-01
   5.3365354e-01
   4.1140579e-01
   5.2112008e-01
   4.8265021e-01
   4.3749786e-01
   4.6437969e-01
   4.9996393e-01
   5.9713716e-01
   4.3547793e-01
   4.6352539e-01
   5.2195539e-01
   3.8491505e-01
   5.9092169e-01
   5.0448600e-01
   5.2545990e-01
   5.4367347e-01
   5.9908116e-01
   4.7605126e-01
   5.2611675e-01
   5.6038348e-01
   5.9819649e-01
   4.8129473e-01
   4.8302610e-01
   4.9267015e-01
   6.8780256e-01
   4.7504888e-01
   4.5778453e-01
   4.9606834e-01
   5.1782060e-01
   4.5110584e-01
   5.9264547e-01
   3.9745610e-01
   4.5185382e-01
   4.7600190e-01
   5.5062553e-01
   5.1552729e-01
   5.4240911e-01
   4.7682962e-01
   5.6632558e-01
   5.2479924e-01
   5.8303560e-01
   4.3454010e-01
   5.4630470e-01
   5.9037114e-01
   4.4186426e-01
   5.2981870e-01
   4.1665306e-01
   4.6783484e-01
   4.7518178e-01
   4.5665306e-01
   4.7028382e-01
   5.0518842e-01
   4.8912387e-01
   5.5993925e-01
   4.7758140e-01
   4.4775700e-01
   4.8946179e-01
   5.2199715e-01
   5.3003132e-01
   5.2560797e-01
   4.7043949e-01
   5.3513431e-01
   5.3920456e-01
   4.8161367e-01
   5.0340389e-01
   4.3308970e-01
   4.8581300e-01
   4.6717038e-01
   5.1723208e-01
   5.3419269e-01
   5.1765733e-01
   5.0577693e-01
   4.4700902e-01
   4.6412150e-01
   4.2532131e-01
   4.1249929e-01
   4.8947318e-01
   4.2237494e-01
   4.9533935e-01
   5.5447556e-01
   4.7158614e-01
   5.5411486e-01
   5.9144566e-01
   4.7155956e-01
   4.1157285e-01
   5.2679639e-01
   5.3740104e-01
   5.7191077e-01
   4.5364215e-01
   5.4772093e-01
   4.9120456e-01
   4.9371808e-01
   4.5942477e-01
   4.5830850e-01
   4.4990223e-01
   4.6273564e-01
   4.7771049e-01
   4.8504604e-01
   5.5958614e-01
   4.3640437e-01
   4.8652302e-01
   4.6984338e-01
   5.0595159e-01
   4.0492074e-01
   5.2599525e-01
   4.9267774e-01
   5.2858851e-01
   5.8122829e-01
   5.3041860e-01
   5.7113621e-01
   5.4250783e-01
   4.3495017e-01
   5.0088657e-01
   4.8650024e-01
   5.0966493e-01
   5.1732701e-01
   5.5468059e-01
   5.5046986e-01
   5.3512292e-01
   5.0944850e-01
   5.0545800e-01
   4.5676317e-01
   5.0071571e-01
   4.2277741e-01
   5.5837874e-01
   5.1793450e-01
   5.0986996e-01
   4.3551970e-01
   5.2527005e-01
   5.3458757e-01
   5.0130043e-01
   4.9448505e-01
   5.0874608e-01
   5.6727480e-01
   5.1600190e-01
   5.3776934e-01
   3.8985857e-01
   5.7212340e-01
   4.6046132e-01
   4.5066540e-01
   5.2444993e-01
   4.2936118e-01
   4.3381111e-01
   5.1484765e-01
   4.8120740e-01
   5.1984433e-01
   4.7408828e-01
   4.8333745e-01
   4.3592216e-01
   5.4153963e-01
   4.8272995e-01
   3.9370479e-01
   5.2829616e-01
   4.6425819e-01
   5.5893688e-01
   5.0121310e-01
   5.6227432e-01
   5.6602943e-01
   3.8370764e-01
   5.5849264e-01
   5.1522734e-01
   3.9776744e-01
   6.1901471e-01
   4.6476697e-01
   4.4310963e-01
   5.4705648e-01
   5.0957380e-01
   4.8508401e-01
   4.6778927e-01
   5.1219744e-01
   4.4522449e-01
   4.7447176e-01
   4.8449169e-01
   5.5864832e-01
   4.7726626e-01
   4.9394969e-01
   5.1510584e-01
   4.3380351e-01
   4.3871286e-01
   4.7007119e-01
   5.1156716e-01
   4.3098244e-01
   4.6041955e-01
   5.3799336e-01
   5.0643759e-01
   4.4350071e-01
   5.0202943e-01
   4.7092169e-01
   5.9452112e-01
   6.0024300e-01
   3.8394305e-01
   4.6529473e-01
   4.8829236e-01
   6.1218035e-01
   4.9454580e-01
   4.7594874e-01
   4.6337731e-01
   5.6319696e-01
   5.2708116e-01
   5.6122259e-01
   4.7963170e-01
   5.2669008e-01
   5.6459041e-01
   5.0148268e-01
   4.7359089e-01
   5.3423066e-01
   5.8767157e-01
   5.2157190e-01
   5.1359089e-01
   4.9063503e-01
   4.6524158e-01
   5.7441671e-01
   5.4650214e-01
   5.1509445e-01
   4.5480019e-01
   5.2582060e-01
   5.5105838e-01
   5.5711818e-01
   5.5324537e-01
   4.7434267e-01
   5.5209112e-01
   4.8513716e-01
   5.2479544e-01
   5.7232463e-01
   4.9616706e-01
   4.9519506e-01
   4.9519886e-01
   5.2717228e-01
   5.2452207e-01
   4.6087897e-01
   5.9154817e-01
   4.9881728e-01
   5.0183199e-01
   4.8254390e-01
   4.9310299e-01
   4.9571144e-01
   5.2455244e-01
   5.7190698e-01
   5.4065496e-01
   4.1326246e-01
   4.5199430e-01
   4.5344850e-01
   5.1247461e-01
   4.8672046e-01
   4.8286664e-01
   4.7472615e-01
   4.7403512e-01
   6.4141623e-01
   4.8970100e-01
   4.5952349e-01
   5.7411675e-01
   4.7349976e-01
   4.2346084e-01
   5.4375700e-01
   4.8422212e-01
   4.8656478e-01
   4.8652682e-01
   4.6686284e-01
   5.4352919e-01
   5.1884575e-01
   4.8052017e-01
   5.4414428e-01
   4.6322164e-01
   5.0147129e-01
   4.6713242e-01
   4.7914570e-01
   5.7074893e-01
   5.3916279e-01
   4.6704888e-01
   5.6618889e-01
   4.7280494e-01
   4.5755672e-01
   5.2494732e-01
   3.9757000e-01
   5.1871666e-01
   5.2552065e-01
   4.9075273e-01
   5.4253441e-01
   4.5961082e-01
   3.9085335e-01
   5.3068439e-01
   5.1644234e-01
   4.5541908e-01
   4.2668059e-01
   5.0390128e-01
   5.5417940e-01
   5.6719127e-01
   5.2595729e-01
   4.4504604e-01
   4.5331182e-01
   5.7096156e-01
   5.5207973e-01
   4.5050593e-01
   4.8680019e-01
   4.9538111e-01
   5.0343427e-01
   4.7986711e-01
   4.4621168e-01
   4.7905078e-01
   5.4339630e-01
   4.9413953e-01
   5.4659706e-01
   5.6402088e-01
   5.6961747e-01
   4.9963740e-01
   5.1373897e-01
   4.9759089e-01
   4.3227337e-01
   5.2889986e-01
   5.0371144e-01
   4.8271476e-01
   5.1377693e-01
   5.3149312e-01
   4.6145230e-01
   4.7649549e-01
   4.8560038e-01
   5.2456383e-01
   4.8243379e-01
   4.4379687e-01
   5.1166588e-01
   4.1410916e-01
   5.0706407e-01
   4.9581775e-01
   3.9184433e-01
   5.3163740e-01
   5.1691315e-01
   5.0866635e-01
   4.7425914e-01
   4.2848030e-01
   4.6020313e-01
   4.5442430e-01
   5.0083721e-01
   5.1970764e-01
   4.9694922e-01
   5.7662269e-01
   5.2816327e-01
   4.7829900e-01
   6.5829331e-01
   4.8919601e-01
   5.3065021e-01
   4.8558140e-01
   4.2194589e-01
   4.2827148e-01
   5.3754912e-01
   5.9195823e-01
   4.4791647e-01
   4.4675842e-01
   4.4763930e-01
   5.2613953e-01
   4.4298813e-01
   4.7618035e-01
   4.3940009e-01
   4.5235501e-01
   4.4121500e-01
   5.0505933e-01
   4.4653821e-01
   4.0249454e-01
   4.4708495e-01
   4.9573042e-01
   5.5054200e-01
   4.8279449e-01
   4.8499668e-01
   5.4470622e-01
   5.6018225e-01
   5.6722924e-01
   4.2108021e-01
   5.4248505e-01
   4.7692833e-01
   4.4721785e-01
   4.7567916e-01
   5.2239203e-01
   3.7655814e-01
   4.8439298e-01
   4.5074134e-01
   5.1584243e-01
   4.8992501e-01
   4.9386616e-01
   5.7141338e-01
   5.9065591e-01
   5.3388894e-01
   4.8862269e-01
   4.5767062e-01
   4.6599336e-01
   5.9530327e-01
   4.6972188e-01
   5.5820028e-01
   5.8331656e-01
   4.5450403e-01
   4.0063028e-01
   4.8939345e-01
   5.4881063e-01
   5.3499763e-01
   4.6988514e-01
   4.3176839e-01
   4.8669388e-01
   4.6250783e-01
   4.7466160e-01
   5.2893023e-01
   5.3161841e-01
   4.8205031e-01
   5.2612435e-01
   4.6115235e-01
   5.1003322e-01
   5.6423730e-01
   5.3800095e-01
   5.6066065e-01
   4.5875273e-01
   4.6568961e-01
   4.4699763e-01
   4.8417276e-01
   5.8584148e-01
   4.6586426e-01
   5.1380731e-01
   3.7384338e-01
   5.2807973e-01
   4.7695491e-01
   4.2496820e-01
   5.2951875e-01
   4.7572473e-01
   5.4652871e-01
   4.5161841e-01
   5.2366777e-01
   5.1901661e-01
   4.7153678e-01
   5.0147888e-01
   4.5233223e-01
   4.1365354e-01
   4.9574941e-01
   4.9003892e-01
   4.6538586e-01
   3.9845847e-01
   5.1270242e-01
   4.3594115e-01
   5.1840152e-01
   4.7950641e-01
   5.3400664e-01
   4.4773042e-01
   4.7741813e-01
   4.4309065e-01
   4.7842050e-01
   4.5932985e-01
   5.3855529e-01
   4.1106787e-01
   4.8782155e-01
   6.0247935e-01
   5.0224205e-01
   4.8397532e-01
   4.8752919e-01
   5.1860275e-01
   5.1475653e-01
   4.5701376e-01
   4.3755482e-01
   5.0191932e-01
   4.7087233e-01
   4.1347129e-01
   4.0388799e-01
   5.4308495e-01
   4.9571144e-01
   5.1160892e-01
   4.9006550e-01
   5.2948458e-01
   4.6077646e-01
   5.1905838e-01
   5.6983389e-01
   4.2637304e-01
   4.5187280e-01
   4.5207024e-01
   5.7293593e-01
   5.3257902e-01
   4.6213574e-01
   5.3015662e-01
   5.1027243e-01
   5.1056478e-01
   5.1510963e-01
   4.6211675e-01
   5.9509445e-01
   5.0242810e-01
   5.2262743e-01
   5.1144945e-01
   5.6750261e-01
   5.3396108e-01
   4.3867869e-01
   4.6500997e-01
   6.2583009e-01
   4.9142098e-01
   4.6194210e-01
   5.2949217e-01
   5.1586901e-01
   4.3498054e-01
   4.8168581e-01
   5.6444993e-01
   5.7457617e-01
   5.1403132e-01
   5.5852682e-01
   4.2128524e-01
   5.7977409e-01
   5.6470432e-01
   5.2329188e-01
   5.3218415e-01
   4.5112482e-01
   5.2614333e-01
   6.0334124e-01
   5.1106977e-01
   4.5916659e-01
   4.8595729e-01
   5.5432748e-01
   5.3816042e-01
   4.9502421e-01
   5.7022117e-01
   5.3219554e-01
   4.7589559e-01
   4.5758709e-01
   5.1072046e-01
   4.8014048e-01
   5.4526436e-01
   4.9113621e-01
   5.2110489e-01
   5.1616137e-01
   4.4943522e-01
   5.4102326e-01
   6.5662648e-01
   4.8745705e-01
   5.0152824e-01
   6.0033033e-01
   5.2004556e-01
   6.1743142e-01
   4.5903749e-01
   4.3888372e-01
   4.8376270e-01
   4.6203702e-01
   4.0547888e-01
   5.3536972e-01
   5.4083341e-01
   5.2184907e-01
   4.9365354e-01
   4.6086379e-01
   4.9932985e-01
   5.2240342e-01
   4.4713052e-01
   5.0616042e-01
   4.3203417e-01
   5.0156621e-01
   6.2940294e-01
   4.7383389e-01
   4.5301187e-01
   4.9608353e-01
   4.6593640e-01
   5.1280114e-01
   5.1414523e-01
   4.8921879e-01
   4.7749786e-01
   5.2608638e-01
   5.0975985e-01
   5.0745135e-01
   5.1980256e-01
   4.7840911e-01
   4.9006170e-01
   5.1141908e-01
   5.4690840e-01
   4.9114381e-01
   4.2933460e-01
   4.0925297e-01
   5.3562411e-01
   4.7951400e-01
   4.6388609e-01
   5.4410631e-01
   5.0324442e-01
   5.0647935e-01
   5.1198481e-01
   3.4426958e-01
   5.4202563e-01
   4.5288277e-01
   4.5732511e-01
   4.6616801e-01
   4.8777219e-01
   5.1742572e-01
   4.4523968e-01
   5.3675558e-01
   5.5376934e-01
   4.9463692e-01
   4.8578643e-01
   5.3556336e-01
   4.9724158e-01
   5.2987565e-01
   4.9715804e-01
   5.6347413e-01
   4.9147413e-01
   4.8633318e-01
   6.0590033e-01
   5.3414333e-01
   4.9560133e-01
   6.3746369e-01
   5.2864167e-01
   5.1253156e-01
   5.5328714e-01
   5.7537731e-01
   4.9746179e-01
   4.7794969e-01
   4.4539915e-01
   5.7933745e-01
   5.0123968e-01
   5.4619079e-01
   4.1346369e-01
   5.4652112e-01
   5.6886569e-01
   4.1873754e-01
   4.2842715e-01
   5.0299763e-01
   4.5046037e-01
   4.7390223e-01
   5.3414713e-01
   4.9187280e-01
   4.5766682e-01
   4.8008733e-01
   4.9248410e-01
   5.0103085e-01
   5.0021073e-01
   4.7081917e-01
   3.9401614e-01
   4.8029236e-01
   4.3721690e-01
   3.9673849e-01
   4.1464832e-01
   4.6374941e-01
   4.9628856e-01
   5.1122924e-01
   5.7930707e-01
   5.6932511e-01
   5.4595918e-01
   5.4653251e-01
   5.3521025e-01
   5.3640247e-01
   5.3143617e-01
   3.8337352e-01
   5.4859421e-01
   4.4725581e-01
   4.9451542e-01
   5.4768676e-01
   4.7949502e-01
   4.5727954e-01
   5.2418415e-01
   5.0518842e-01
   4.7843949e-01
   4.6450498e-01
   4.3745230e-01
   4.9524442e-01
   4.7311248e-01
   4.8997437e-01
   4.4327670e-01
   4.1689226e-01
   4.5340674e-01
   5.0821452e-01
   5.0230280e-01
   5.1578168e-01
   6.1172093e-01
   5.1857238e-01
   4.7151400e-01
   4.6565923e-01
   5.2331846e-01
   4.3798007e-01
   5.0975985e-01
   3.5105458e-01
   5.5236830e-01
   4.7407689e-01
   5.9658662e-01
   4.3369340e-01
   4.5420028e-01
   5.5886853e-01
   5.3260560e-01
   4.8788230e-01
   5.6624205e-01
   5.6100617e-01
   4.9537352e-01
   4.5965638e-01
   5.2585097e-01
   4.8375131e-01
   4.8210346e-01
   4.6925107e-01
   6.3388325e-01
   5.5880399e-01
   4.0699003e-01
   5.0311533e-01
   4.8296535e-01
   5.5498434e-01
   5.0269767e-01
   3.8968771e-01
   5.6135928e-01
   4.9513431e-01
   5.7278785e-01
   4.7240247e-01
   4.1302705e-01
   4.5664167e-01
   5.1771808e-01
   5.3287518e-01
   4.7057997e-01
   5.5369720e-01
   4.8183389e-01
   4.7360987e-01
   5.0009302e-01
   5.4584528e-01
   5.2004556e-01
   5.3661130e-01
   5.6717608e-01
   5.0742477e-01
   5.4757285e-01
   5.0649454e-01
   4.7568296e-01
   4.8913526e-01
   4.7585762e-01
   4.9644803e-01
   4.8429426e-01
   4.7454010e-01
   5.4437969e-01
   4.6909540e-01
   4.9145515e-01
   4.7966967e-01
   5.0859801e-01
   4.8413479e-01
   5.6626863e-01
   4.9291694e-01
   5.5200759e-01
   5.6213004e-01
   5.0362031e-01
   4.9578358e-01
   6.0353109e-01
   4.7692833e-01
   5.0947888e-01
   4.8593830e-01
   4.6396203e-01
   4.5826673e-01
   5.1621832e-01
   4.1941338e-01
   4.9846037e-01
   5.2722164e-01
   4.5020978e-01
   4.9050973e-01
   4.2621737e-01
   5.6120740e-01
   4.9352824e-01
   5.7347508e-01
   4.9456858e-01
   5.4374561e-01
   4.9014903e-01
   4.6800190e-01
   4.9217276e-01
   4.9467489e-01
   5.2328809e-01
   4.5810726e-01
   4.8164784e-01
   5.6430944e-01
   5.0486948e-01
   4.7902421e-01
   5.0226483e-01
   4.9243474e-01
   5.1505268e-01
   5.8680209e-01
   4.6055244e-01
   4.7310489e-01
   5.5295301e-01
   5.0524917e-01
   5.2087708e-01
   5.3244993e-01
   5.1677266e-01
   4.6372663e-01
   4.7961272e-01
   6.1046796e-01
   5.6387660e-01
   4.9846417e-01
   4.8261224e-01
   5.2633697e-01
   5.3409018e-01
   4.8863787e-01
   5.0118652e-01
   5.2296156e-01
   5.2269957e-01
   4.7780541e-01
   5.0889796e-01
   5.7940959e-01
   5.4104983e-01
   5.0510109e-01
   3.8920930e-01
   4.6052587e-01
   5.3933365e-01
   4.6197627e-01
   4.5462553e-01
   5.1772947e-01
   5.2482962e-01
   5.2138206e-01
   5.3389274e-01
   4.3605505e-01
   5.5804841e-01
   4.7861414e-01
   4.1603797e-01
   5.1154058e-01
   4.6803227e-01
   5.2448030e-01
   4.5168676e-01
   5.2309445e-01
   4.6113336e-01
   4.8662174e-01
   4.6980541e-01
   5.1101281e-01
   5.0549597e-01
   5.2987565e-01
   4.9855150e-01
   4.3307451e-01
   5.6135548e-01
   4.8786711e-01
   4.9097295e-01
   4.1779212e-01
   4.7781300e-01
   4.8412340e-01
   5.3666825e-01
   5.4680209e-01
   5.5875463e-01
   4.6297864e-01
   4.9383579e-01
   4.4691410e-01
   5.3273469e-01
   4.7633982e-01
   5.3566967e-01
   4.7529948e-01
   5.0836640e-01
   5.2546749e-01
   3.7936782e-01
   5.3041101e-01
   5.1622971e-01
   5.3470907e-01
   5.7379402e-01
   5.3055909e-01
   4.2451637e-01
   4.5683531e-01
   5.7365354e-01
   5.1334409e-01
   5.0530992e-01
   3.8294447e-01
   4.6830565e-01
   5.6313242e-01
   4.9713147e-01
   4.6337352e-01
   4.5914001e-01
   4.5040342e-01
   5.4594779e-01
   4.8571808e-01
   4.5034267e-01
   5.3645942e-01
   5.3040342e-01
   5.6458282e-01
   5.1656383e-01
   5.0975225e-01
   4.7515899e-01
   4.8219459e-01
   5.4193830e-01
   4.6641860e-01
   4.8942762e-01
   4.3344281e-01
   5.1723208e-01
   5.2320076e-01
   5.5417940e-01
   5.1171903e-01
   4.9445088e-01
   5.3588989e-01
   5.8991552e-01
   5.8486189e-01
   5.1680683e-01
   5.1241766e-01
   4.4025819e-01
   4.5284101e-01
   4.2792216e-01
   5.9761557e-01
   3.7818320e-01
   5.0854865e-01
   4.5169056e-01
   5.2666350e-01
   5.2221737e-01
   5.2041006e-01
   4.9805411e-01
   3.8898529e-01
   4.1434836e-01
   5.3560892e-01
   4.8842525e-01
   5.2242240e-01
   5.7806170e-01
   5.5651827e-01
   4.5838064e-01
   4.6302800e-01
   5.1863313e-01
   5.8338870e-01
   5.1749407e-01
   5.0743996e-01
   5.6433602e-01
   4.5969815e-01
   5.3644423e-01
   5.1116849e-01
   5.5773707e-01
   5.1141908e-01
   5.2904414e-01
   5.2078595e-01
   4.6976364e-01
   4.0817845e-01
   5.5822686e-01
   4.7943047e-01
   5.2813289e-01
   5.6284765e-01
   5.1724727e-01
   4.8740769e-01
   4.9942098e-01
   5.0788799e-01
   4.5862364e-01
   4.1291694e-01
   5.5090271e-01
   5.0431514e-01
   4.2901187e-01
   5.5179117e-01
   5.1711818e-01
   4.9684290e-01
   5.6424869e-01
   4.3832178e-01
   5.5366682e-01
   5.1885335e-01
   4.7830280e-01
   5.1365543e-01
   5.3882107e-01
   4.4460560e-01
   5.4022591e-01
   4.4527385e-01
   5.0317988e-01
   4.8561177e-01
   5.2852017e-01
   4.8605600e-01
   4.4770384e-01
   5.6890745e-01
   4.6523398e-01
   5.3894257e-01
   4.9137542e-01
   4.9204746e-01
   5.2154533e-01
   5.1046607e-01
   4.6857143e-01
   6.1985762e-01
   5.5051922e-01
   4.2223066e-01
   4.8834931e-01
   4.7843569e-01
   4.5552919e-01
   5.5341623e-01
   5.4859421e-01
   5.5672330e-01
   4.7843569e-01
   4.7583484e-01
   5.6572188e-01
   5.0845752e-01
   5.3750356e-01
   5.3203607e-01
   4.7482107e-01
   5.1325297e-01
   5.4946749e-01
   5.2132511e-01
   4.1629616e-01
   5.6474229e-01
   4.0941243e-01
   5.3629236e-01
   4.8569530e-01
   4.5224869e-01
   5.0113716e-01
   5.5812435e-01
   4.8289321e-01
   4.9872995e-01
   4.7361747e-01
   5.1409207e-01
   4.0987565e-01
   5.7055909e-01
   5.0415947e-01
   5.0116754e-01
   5.2261224e-01
   4.7661319e-01
   5.3091220e-01
   5.6049359e-01
   5.9233412e-01
   5.5691694e-01
   4.8855055e-01
   4.7346939e-01
   4.4509160e-01
   4.6698813e-01
   5.0783104e-01
   6.5020218e-01
   4.5760987e-01
   5.2116564e-01
   4.8011391e-01
   4.9717703e-01
   5.1117988e-01
   4.5975890e-01
   4.7474893e-01
   4.5346369e-01
   5.6293878e-01
   5.8507831e-01
   5.1135453e-01
   4.2135358e-01
   5.0331656e-01
   4.8522829e-01
   4.8542193e-01
   5.6026198e-01
   5.1250119e-01
   5.3441671e-01
   4.3693213e-01
   4.6313811e-01
   4.5920456e-01
   4.1199051e-01
   4.3070907e-01
   4.0822402e-01
   5.2756336e-01
   5.2312103e-01
   5.1253156e-01
   5.3733270e-01
   5.7311438e-01
   5.0367727e-01
   5.1933175e-01
   5.5373897e-01
   5.0711723e-01
   5.3443949e-01
   4.7749407e-01
   4.8864547e-01
   6.0812909e-01
   5.6695206e-01
   5.1365923e-01
   5.0850308e-01
   4.9188040e-01
   4.7690935e-01
   6.0201614e-01
   5.0760702e-01
   4.1039962e-01
   4.8176175e-01
   5.4511628e-01
   5.4851827e-01
   5.2145800e-01
   5.5339725e-01
   4.7955577e-01
   5.8968391e-01
   3.8596678e-01
   5.0990793e-01
   5.3235880e-01
   5.0832843e-01
   4.6826768e-01
   5.4317988e-01
   5.3892359e-01
   5.2287803e-01
   4.2422022e-01
   4.0402088e-01
   5.0596298e-01
   6.2038918e-01
   4.4537257e-01
   4.3823066e-01
   5.6703560e-01
   5.3083626e-01
   5.3681253e-01
   4.9501661e-01
   4.2164974e-01
   5.1896725e-01
   5.0133460e-01
   5.1374276e-01
   5.3621262e-01
   5.2861130e-01
   4.4427907e-01
   5.7848315e-01
   5.4671096e-01
   4.5543806e-01
   4.5208163e-01
   5.3543427e-01
   4.5499003e-01
   4.9767442e-01
   5.3702515e-01
   5.1484765e-01
   5.4624775e-01
   4.7778263e-01
   5.2532701e-01
   4.8225914e-01
   4.1724158e-01
   5.2285524e-01
   5.7726815e-01
   5.6856194e-01
   6.3083056e-01
   4.8943142e-01
   4.6676792e-01
   5.7279165e-01
   4.0589274e-01
   5.0799051e-01
   5.4939915e-01
   5.0548078e-01
   5.3558994e-01
   4.9768961e-01
   4.7250878e-01
   5.1657523e-01
   5.3072995e-01
   4.9030850e-01
   4.2031704e-01
   5.1290365e-01
   5.5332131e-01
   3.9406550e-01
   5.1016611e-01
   4.6408353e-01
   5.3728714e-01
   4.9171334e-01
   5.5088372e-01
   5.5564499e-01
   4.6601234e-01
   4.6021832e-01
   5.4614143e-01
   5.2357285e-01
   4.8967822e-01
   5.1704224e-01
   4.8959089e-01
   4.1824015e-01
   5.5969625e-01
   4.6249264e-01
   4.9951590e-01
   4.9938301e-01
   5.4619079e-01
   4.6824490e-01
   5.0213953e-01
   5.2962886e-01
   5.1275937e-01
   4.7837494e-01
   4.5250308e-01
   4.0322734e-01
   5.5103560e-01
   4.5378263e-01
   5.1385287e-01
   5.2507262e-01
   4.4665211e-01
   4.7274798e-01
   5.3487613e-01
   3.8966113e-01
   4.1489891e-01
   5.1981395e-01
   4.2184338e-01
   4.4678500e-01
   5.7127290e-01
   6.0954533e-01
   5.2319317e-01
   5.5017750e-01
   5.3698339e-01
   4.4234646e-01
   4.9030850e-01
   5.0086379e-01
   5.1557665e-01
   5.6799620e-01
   5.6061130e-01
   4.3028002e-01
   5.2852776e-01
   5.5126341e-01
   4.9062743e-01
   5.1659041e-01
   4.2396963e-01
   5.6176554e-01
   5.1798007e-01
   5.0801329e-01
   5.4445562e-01
   4.9151210e-01
   4.8914665e-01
   4.9441671e-01
   4.8379307e-01
   5.2414238e-01
   4.6281538e-01
   4.6531751e-01
   5.1753204e-01
   4.6731846e-01
   5.4855624e-01
   5.6108970e-01
   5.4503654e-01
   4.9751115e-01
   4.1857428e-01
   5.2817086e-01
   4.6799051e-01
   4.6520740e-01
   5.9291505e-01
   4.6904604e-01
   5.3923113e-01
   6.3626009e-01
   6.6984338e-01
   4.7297579e-01
   4.3727005e-01
   6.1218415e-01
   5.3134124e-01
   5.8018794e-01
   4.8702041e-01
   4.7200000e-01
   5.5912292e-01
   4.7454390e-01
   5.5659421e-01
   4.8274134e-01
   4.5735548e-01
   5.0281158e-01
   5.1291884e-01
   5.1114570e-01
   4.8130612e-01
   5.8024869e-01
   5.3436735e-01
   4.9651637e-01
   3.9338965e-01
   5.0395823e-01
   5.2698244e-01
   5.1881538e-01
   5.2735074e-01
   5.2052397e-01
   5.4685524e-01
   4.7789654e-01
   5.1867110e-01
   5.1124063e-01
   4.7184433e-01
   5.3619744e-01
   4.8271096e-01
   6.0655339e-01
   4.4277171e-01
   5.4720456e-01
   5.2317798e-01
   4.5362696e-01
   4.8701661e-01
   5.2131751e-01
   4.8227812e-01
   5.4390888e-01
   4.9359658e-01
   5.6881633e-01
   4.3301756e-01
   4.8221357e-01
   5.3545325e-01
   4.7130897e-01
   6.2232558e-01
   4.9155766e-01
   4.7427432e-01
   4.9574561e-01
   5.1770290e-01
   5.5036355e-01
   5.4608828e-01
   4.8553583e-01
   5.1981395e-01
   5.0171429e-01
   4.5155387e-01
   5.0077266e-01
   4.9185002e-01
   4.1557095e-01
   4.8363740e-01
   4.3982534e-01
   4.6766018e-01
   5.7325486e-01
   4.3316944e-01
   5.6064547e-01
   4.8370195e-01
   5.2132131e-01
   4.6508211e-01
   5.4211296e-01
   4.6229900e-01
   5.6084290e-01
   4.9531656e-01
   4.6155482e-01
   5.8224585e-01
   4.8720266e-01
   5.2332606e-01
   4.3542857e-01
   4.0536118e-01
   4.7916469e-01
   5.7783009e-01
   5.7985382e-01
   4.4938965e-01
   4.8531941e-01
   5.5489321e-01
   5.1256953e-01
   5.5766493e-01
   5.6649264e-01
   4.5516089e-01
   5.0984338e-01
   5.1271381e-01
   5.4928144e-01
   5.5826863e-01
   5.2634836e-01
   4.6502895e-01
   5.0245088e-01
   5.0922829e-01
   5.2392596e-01
   4.4120740e-01
   5.5211770e-01
   4.6725392e-01
   4.1835026e-01
   4.9076032e-01
   5.1849264e-01
   5.1004082e-01
   5.5654485e-01
   3.8708685e-01
   4.6370764e-01
   4.1729093e-01
   4.5757570e-01
   5.4801329e-01
   4.8583958e-01
   5.1671951e-01
   4.4412340e-01
   5.4623636e-01
   5.3222971e-01
   5.0326341e-01
   5.1489701e-01
   3.6538396e-01
   5.0346844e-01
   4.3949122e-01
   4.9317513e-01
   5.1176459e-01
   4.6675273e-01
   5.0828666e-01
   4.4118462e-01
   5.5158234e-01
   3.5392121e-01
   5.3706692e-01
   5.1889891e-01
   5.1232273e-01
   5.3170954e-01
   4.8361841e-01
   4.9529378e-01
   4.3680683e-01
   5.2831134e-01
   5.7777693e-01
   4.2141054e-01
   4.3200759e-01
   4.8637114e-01
   5.2001898e-01
   5.1324158e-01
   5.2265401e-01
   5.0740199e-01
   5.3067299e-01
   4.8810252e-01
   5.5269483e-01
   4.2677551e-01
   5.6001519e-01
   5.1574371e-01
   5.5565259e-01
   4.5868818e-01
   4.7595634e-01
   4.7602848e-01
   4.4377788e-01
   4.8082012e-01
   4.6880683e-01
   4.9526720e-01
   4.6807404e-01
   5.5214808e-01
   4.5614808e-01
   4.5754533e-01
   6.1723019e-01
   4.8435880e-01
   5.6451068e-01
   4.4293878e-01
   4.7717513e-01
   5.0347603e-01
   4.9148552e-01
   4.6592881e-01
   5.0598576e-01
   4.7155956e-01
   4.9439772e-01
   5.2336782e-01
   5.5163930e-01
   4.6583389e-01
   5.4278500e-01
   5.4304319e-01
   4.5506217e-01
   5.3057428e-01
   5.4480114e-01
   4.8491315e-01
   4.6910299e-01
   5.0154343e-01
   4.1197532e-01
   6.0747983e-01
   5.2824300e-01
   5.3108685e-01
   4.7394779e-01
   5.5590318e-01
   5.0860180e-01
   5.1509065e-01
   4.2837399e-01
   4.7755102e-01
   4.3416421e-01
   4.0215662e-01
   5.4404177e-01
   5.3918557e-01
   4.7301756e-01
   4.9867299e-01
   5.0953963e-01
   5.2087708e-01
   4.2813479e-01
   5.1330612e-01
   4.7057617e-01
   4.3752824e-01
   5.1613479e-01
   5.1343142e-01
   4.6324063e-01
   5.4013859e-01
   4.6409492e-01
   4.8766588e-01
   4.8591932e-01
   5.8573897e-01
   5.0049169e-01
   5.0422781e-01
   4.5926151e-01
   4.5276127e-01
   4.7075463e-01
   5.3671381e-01
   5.1997722e-01
   4.5967537e-01
   4.4942762e-01
   4.5272330e-01
   5.8429236e-01
   4.8730138e-01
   5.0800570e-01
   4.0086189e-01
   4.6204082e-01
   4.2734124e-01
   5.3843759e-01
   5.1012435e-01
   3.4313052e-01
   4.7458567e-01
   4.0619649e-01
   4.2767537e-01
   5.3241576e-01
   5.7503180e-01
   5.1226958e-01
   4.8524727e-01
   5.0627432e-01
   4.4782914e-01
   4.8991362e-01
   4.2941433e-01
   5.3344091e-01
   5.4040437e-01
   5.0446701e-01
   4.8997817e-01
   4.1448885e-01
   4.7848505e-01
   5.2795444e-01
   4.6047271e-01
   5.1152919e-01
   4.5807689e-01
   4.7396678e-01
   4.1084385e-01
   4.8230090e-01
   5.3000854e-01
   4.5280683e-01
   4.7753963e-01
   5.3009967e-01
   5.2279070e-01
   5.7081348e-01
   5.4812340e-01
   4.3041671e-01
   4.9688847e-01
   5.9086474e-01
   5.8918272e-01
   5.2218700e-01
   4.9758329e-01
   4.5483436e-01
   4.2552254e-01
   5.0536687e-01
   5.8090555e-01
   3.9805221e-01
   5.3937162e-01
   5.2340579e-01
   5.1679165e-01
   5.0077266e-01
   4.9437494e-01
   4.2997247e-01
   4.6451637e-01
   3.8307736e-01
   4.8002658e-01
   5.4145990e-01
   4.2443664e-01
   5.2124537e-01
   4.8888467e-01
   5.5934314e-01
   5.3664926e-01
   4.9936402e-01
   5.0913336e-01
   5.3581395e-01
   6.0583958e-01
   4.2767537e-01
   5.8713621e-01
   4.9050593e-01
   4.5838823e-01
   5.5793071e-01
   4.3659421e-01
   3.9056858e-01
   4.2822971e-01
   4.3697010e-01
   4.9759848e-01
   5.5955956e-01
   5.2174276e-01
   4.6523398e-01
   4.5077931e-01
   5.0646417e-01
   5.3682772e-01
   5.4068913e-01
   4.9129948e-01
   5.3525961e-01
   4.4667869e-01
   4.8207309e-01
   4.6993071e-01
   4.8494732e-01
   5.0000949e-01
   5.4553393e-01
   4.7075842e-01
   5.1504129e-01
   5.3159184e-01
   5.2945040e-01
   5.1897864e-01
   4.7382629e-01
   5.2266160e-01
   4.7908875e-01
   5.3622022e-01
   4.1851732e-01
   4.4313242e-01
   5.6887708e-01
   5.4165733e-01
   5.1713336e-01
   4.9457997e-01
   5.5168486e-01
   5.5384528e-01
   5.4435691e-01
   5.1550451e-01
   5.0148268e-01
   4.8392976e-01
   5.2834172e-01
   4.4602943e-01
   5.5457428e-01
   5.7190318e-01
   4.3488942e-01
   4.4722924e-01
   4.5231324e-01
   4.5986141e-01
   5.7914001e-01
   5.0740579e-01
   4.0443474e-01
   5.0782724e-01
   5.1429710e-01
   5.1151780e-01
   4.6298624e-01
   4.5748458e-01
   4.8517513e-01
   4.9408258e-01
   5.0961557e-01
   4.7280873e-01
   4.4175415e-01
   5.6342098e-01
   4.7741813e-01
   4.8938965e-01
   4.1282962e-01
   5.1229236e-01
   5.2191362e-01
   4.9318652e-01
   5.8278880e-01
   4.5670242e-01
   5.1987850e-01
   4.5327765e-01
   4.1929568e-01
   5.3358519e-01
   4.7484006e-01
   5.2804177e-01
   5.6683816e-01
   5.1253156e-01
   4.2537826e-01
   5.7891599e-01
   5.0460750e-01
   5.0907641e-01
   5.2222876e-01
   4.6251163e-01
   3.8009682e-01
   5.0876507e-01
   4.9601139e-01
   5.1945705e-01
   4.0978073e-01
   5.8246986e-01
   4.8226673e-01
   5.4613764e-01
   4.9101092e-01
   4.7293023e-01
   5.7677836e-01
   5.3438253e-01
   6.3758519e-01
   5.0588325e-01
   4.8926056e-01
   5.6407784e-01
   5.1836355e-01
   5.7567727e-01
   5.2302610e-01
   4.3714855e-01
   4.7576270e-01
   5.0347983e-01
   4.5887043e-01
   5.3275368e-01
   5.7810346e-01
   6.1258282e-01
   5.6708116e-01
   4.3951400e-01
   4.9109824e-01
   5.8267869e-01
   5.1534504e-01
   5.2910109e-01
   4.8879734e-01
   5.1472615e-01
   4.6070052e-01
   5.1449834e-01
   5.6260465e-01
   5.2357285e-01
   5.3575700e-01
   4.6519222e-01
   4.7698908e-01
   4.2394684e-01
   4.8501566e-01
   5.6220218e-01
   5.6175415e-01
   4.5714665e-01
   5.1886094e-01
   4.9071856e-01
   4.9835785e-01
   5.3177409e-01
   4.8424869e-01
   5.0101946e-01
   5.2402848e-01
   6.0820883e-01
   4.4132131e-01
   4.9656573e-01
   5.1617655e-01
   5.2797722e-01
   4.2547318e-01
   4.1944376e-01
   4.9097674e-01
   4.7129758e-01
   4.5439013e-01
   5.4254200e-01
   4.6258757e-01
   4.4976554e-01
   4.9369530e-01
   5.3407879e-01
   4.6129283e-01
   5.9877741e-01
   4.5081348e-01
   4.5583673e-01
   5.5505268e-01
   5.5384907e-01
   5.2540294e-01
   5.0924347e-01
   5.1008638e-01
   5.1764215e-01
   5.2105933e-01
   5.4658946e-01
   5.4843094e-01
   4.2724632e-01
   5.0551875e-01
   5.0104983e-01
   4.7807879e-01
   5.1826483e-01
   5.1883436e-01
   5.0299763e-01
   4.5688087e-01
   5.6800000e-01
   4.8444993e-01
   5.6309445e-01
   5.3396868e-01
   5.0930802e-01
   3.8874988e-01
   5.1855719e-01
   4.7146464e-01
   5.0228761e-01
   6.0252112e-01
   4.8281348e-01
   4.3160133e-01
   4.4897959e-01
   4.6187375e-01
   5.1503749e-01
   4.8554343e-01
   5.4368866e-01
   4.9382819e-01
   5.1967727e-01
   4.9039203e-01
   5.1269103e-01
   5.5203037e-01
   4.3534884e-01
   4.6158899e-01
   4.9345230e-01
   4.8442335e-01
   4.5188420e-01
   4.9093498e-01
   4.8486758e-01
   4.9521785e-01
   5.8403797e-01
   5.9395159e-01
   5.0432653e-01
   4.4719506e-01
   4.5967537e-01
   5.0392786e-01
   4.5185762e-01
   5.2970859e-01
   4.8793545e-01
   4.6665781e-01
   5.0012340e-01
   5.4985477e-01
   5.5775985e-01
   4.6131182e-01
   4.7868249e-01
   4.4416137e-01
   4.1290176e-01
   5.1569435e-01
   5.1474134e-01
   5.7207024e-01
   5.5586901e-01
   5.4554912e-01
   4.8687992e-01
   4.1666445e-01
   4.8593830e-01
   5.2599525e-01
   5.2224395e-01
   5.7651637e-01
   4.6316089e-01
   4.5506217e-01
   5.1143047e-01
   5.0295206e-01
   4.5845278e-01
   5.2622686e-01
   5.4783104e-01
   4.3126341e-01
   5.0210536e-01
   5.6637114e-01
   4.1282582e-01
   4.2218889e-01
   4.1584053e-01
   4.0530422e-01
   4.8372473e-01
   4.7450593e-01
   5.1229616e-01
   4.8001898e-01
   5.2668628e-01
   5.1908875e-01
   4.8911628e-01
   5.1946464e-01
   5.5039013e-01
   4.7158614e-01
   5.2075937e-01
   4.6394684e-01
   4.9951210e-01
   4.7548552e-01
   6.0066445e-01
   5.3338776e-01
   4.3415282e-01
   5.2898719e-01
   4.2106502e-01
   4.9060845e-01
   5.3407119e-01
   4.8390698e-01
   4.0836830e-01
   4.5614428e-01
   3.9472995e-01
   4.8012909e-01
   4.7610821e-01
   5.1094447e-01
   4.9975510e-01
   5.3780351e-01
   4.2415947e-01
   4.3204936e-01
   4.4186806e-01
   5.6632558e-01
   4.4256668e-01
   4.8335643e-01
   5.4746654e-01
   5.1260750e-01
   5.3248410e-01
   4.1030090e-01
   5.4158899e-01
   6.1629995e-01
   5.7733270e-01
   4.7488562e-01
   4.6964215e-01
   5.5258851e-01
   5.1835216e-01
   5.2367537e-01
   5.5997722e-01
   5.3345230e-01
   4.4944661e-01
   5.2926056e-01
   3.9385287e-01
   4.9412055e-01
   4.1391932e-01
   4.2420503e-01
   5.2544850e-01
   5.0663882e-01
   5.1880019e-01
   5.0162696e-01
   4.6800949e-01
   5.1087613e-01
   5.7286758e-01
   5.9821547e-01
   4.7699668e-01
   5.3727575e-01
   4.5838064e-01
   4.5686569e-01
   5.4218130e-01
   4.6793735e-01
   5.7658472e-01
   5.2761272e-01
   3.9713716e-01
   4.9690365e-01
   4.3536023e-01
   5.1335928e-01
   5.7259041e-01
   4.1886284e-01
   5.5054580e-01
   5.7072995e-01
   5.0514286e-01
   5.0769056e-01
   5.3372568e-01
   5.0526056e-01
   5.1977219e-01
   3.6997817e-01
   5.0881063e-01
   5.2107831e-01
   4.5906407e-01
   4.2883341e-01
   4.0182250e-01
   3.8856383e-01
   5.2711153e-01
   4.3742952e-01
   5.2051637e-01
   4.6071571e-01
   5.5915710e-01
   4.8547508e-01
   4.1958424e-01
   5.4926626e-01
   5.1980636e-01
   4.8321974e-01
   5.0954722e-01
   6.1053631e-01
   4.7351875e-01
   5.5330992e-01
   5.1677646e-01
   5.4468344e-01
   4.7900522e-01
   4.0085430e-01
   4.4112387e-01
   4.2873849e-01
   5.5307831e-01
   5.9722449e-01
   4.6145990e-01
   4.7977598e-01
   5.3998291e-01
   5.0317608e-01
   5.0410631e-01
   5.9477551e-01
   4.1792121e-01
   4.7944945e-01
   5.2923019e-01
   5.2628761e-01
   4.8554343e-01
   5.0107262e-01
   5.3322829e-01
   4.5335738e-01
   5.5660940e-01
   5.3890460e-01
   4.6427717e-01
   4.6990033e-01
   5.8359374e-01
   5.1698149e-01
   5.7773897e-01
   5.8263313e-01
   4.9986141e-01
   4.8524727e-01
   4.6002468e-01
   5.5596393e-01
   4.5033128e-01
   5.4070052e-01
   5.5925961e-01
   5.6755956e-01
   5.6673944e-01
   5.9566777e-01
   5.2448030e-01
   4.4779497e-01
   5.1372757e-01
   4.3884196e-01
   4.8956051e-01
   5.4956241e-01
   5.7891979e-01
   4.6678690e-01
   5.4025629e-01
   4.7045467e-01
   4.8787470e-01
   5.1892169e-01
   4.6791837e-01
   4.6726151e-01
   5.6018984e-01
   5.5905078e-01
   6.0191742e-01
   4.8354248e-01
   4.8890365e-01
   5.3446607e-01
   5.7873374e-01
   5.1362886e-01
   4.8748742e-01
   3.7872615e-01
   4.5423066e-01
   4.9618225e-01
   5.1551210e-01
   4.5152349e-01
   4.5278785e-01
   4.9675178e-01
   4.0941623e-01
   4.2501376e-01
   5.5297200e-01
   5.0533270e-01
   4.8419934e-01
   5.1248980e-01
   4.7086094e-01
   6.3224680e-01
   4.5836545e-01
   4.8069483e-01
   4.9774656e-01
   5.7837304e-01
   5.0655529e-01
   5.4538206e-01
   5.6088467e-01
   4.7396298e-01
   5.4414428e-01
   4.7137352e-01
   4.8872900e-01
   4.1069578e-01
   5.3350546e-01
   5.4802848e-01
   4.8555102e-01
   4.1675558e-01
   4.9141338e-01
   3.4647556e-01
   5.0675653e-01
   5.0919791e-01
   4.5962601e-01
   5.2204651e-01
   5.5629426e-01
   5.2595729e-01
   5.0545420e-01
   4.4047461e-01
   4.5866540e-01
   4.8035311e-01
   5.0216991e-01
   5.0253061e-01
   5.4257238e-01
   5.0028666e-01
   5.1211391e-01
   4.7533365e-01
   5.0743617e-01
   5.1513621e-01
   5.4893972e-01
   5.7903749e-01
   5.2056953e-01
   5.9735358e-01
   5.2855814e-01
   4.4968201e-01
   5.0032843e-01
   4.9952349e-01
   5.1698149e-01
   4.8058472e-01
   5.4259896e-01
   5.8182060e-01
   4.9514950e-01
   5.2100237e-01
   4.9227527e-01
   4.5748837e-01
   5.5807119e-01
   5.4313431e-01
   4.9596963e-01
   4.9362696e-01
   4.6486569e-01
   4.9117418e-01
   5.0618320e-01
   5.8909160e-01
   4.7164309e-01
   5.1967347e-01
   6.2970290e-01
   4.8287043e-01
   5.1517418e-01
   4.8084290e-01
   4.7032558e-01
   4.6090935e-01
   4.5969435e-01
   4.2866635e-01
   4.3602088e-01
   5.3510774e-01
   5.3955387e-01
   5.4284196e-01
   6.0883151e-01
   4.7653726e-01
   4.5632653e-01
   4.3821168e-01
   5.1634362e-01
   4.5764784e-01
   5.0099668e-01
   4.3917988e-01
   4.5635311e-01
   5.6132890e-01
   5.2110489e-01
   4.6377598e-01
   5.5195064e-01
   4.7332890e-01
   4.7122544e-01
   4.9336877e-01
   5.4598196e-01
   5.7902990e-01
   4.9383958e-01
   5.4977124e-01
   5.0668818e-01
   5.4581870e-01
   4.7714096e-01
   5.6610157e-01
   4.7168106e-01
   4.7081158e-01
   5.1183673e-01
   5.5988609e-01
   5.0655529e-01
   5.2278310e-01
   4.8455244e-01
   5.1208353e-01
   5.4484670e-01
   4.7806739e-01
   5.3973991e-01
   5.1249359e-01
   5.2230090e-01
   5.5571713e-01
   5.4849929e-01
   5.0559468e-01
   4.3327195e-01
   5.2012530e-01
   5.7555197e-01
   5.0199146e-01
   5.3462553e-01
   4.7738016e-01
   4.4039867e-01
   4.9918178e-01
   5.2515994e-01
   4.2663882e-01
   4.9960702e-01
   4.6952065e-01
   5.3940579e-01
   4.3994305e-01
   5.9406550e-01
   5.8783104e-01
   5.2154533e-01
   5.1128619e-01
   4.7826103e-01
   5.8064357e-01
   4.7981775e-01
   5.1692454e-01
   4.9412814e-01
   4.2605031e-01
   4.9223730e-01
   4.9631514e-01
   4.8610536e-01
   4.8522829e-01
   5.2487138e-01
   4.5822117e-01
   5.2168581e-01
   4.1906787e-01
   4.9899953e-01
   4.7663977e-01
   4.8132131e-01
   5.5316184e-01
   5.0136118e-01
   4.6712103e-01
   5.1592976e-01
   5.4302800e-01
   5.4471381e-01
   5.2433602e-01
   5.1919886e-01
   4.9366113e-01
   5.2934789e-01
   5.0093972e-01
   5.0324822e-01
   4.8383484e-01
   5.1869008e-01
   5.6894922e-01
   5.2313621e-01
   4.8245657e-01
   5.5372378e-01
   4.8648885e-01
   4.3703085e-01
   4.2610726e-01
   4.2903844e-01
   5.0766777e-01
   5.1597532e-01
   4.9287897e-01
   4.9963360e-01
   5.4780066e-01
   5.2720645e-01
   5.0630850e-01
   4.7851163e-01
   5.6267299e-01
   5.4111818e-01
   5.1230375e-01
   4.9868439e-01
   4.2782724e-01
   5.6750261e-01
   5.2122259e-01
   4.9231704e-01
   5.1193925e-01
   4.3641196e-01
   5.1489321e-01
   4.3491220e-01
   4.0864926e-01
   4.6237494e-01
   4.6756146e-01
   4.7915710e-01
   4.5946274e-01
   5.0916754e-01
   5.1946844e-01
   4.9525961e-01
   3.5460465e-01
   4.8595729e-01
   4.2453916e-01
   4.9624300e-01
   5.0573137e-01
   4.4912767e-01
   5.0730327e-01
   5.5110014e-01
   5.0650214e-01
   5.2689511e-01
   5.2993640e-01
   5.2744566e-01
   5.2046701e-01
   4.7734599e-01
   4.8771144e-01
   5.1258092e-01
   5.3148932e-01
   4.7148363e-01
   5.1092549e-01
   5.3865781e-01
   3.9093688e-01
   5.8320645e-01
   5.9463882e-01
   5.3028951e-01
   5.0879924e-01
   5.8231419e-01
   4.7850783e-01
   5.9035596e-01
   5.6840626e-01
   5.1536402e-01
   4.5068818e-01
   4.6577693e-01
   5.1894827e-01
   4.9004651e-01
   5.0317608e-01
   5.3001234e-01
   4.8783294e-01
   4.6733365e-01
   4.7496156e-01
   5.1819269e-01
   4.4215282e-01
   4.7047746e-01
   4.2142193e-01
   5.0813859e-01
   5.8425439e-01
   5.1670052e-01
   4.8864926e-01
   4.3932416e-01
   4.4472710e-01
   5.2323113e-01
   4.3479070e-01
   5.3605316e-01
   5.1333650e-01
   4.6737542e-01
   5.7361936e-01
   4.0282867e-01
   4.5965638e-01
   4.9634551e-01
   4.4747983e-01
   5.0461509e-01
   4.5177029e-01
   5.1749407e-01
   4.2598576e-01
   4.8815947e-01
   4.8059991e-01
   4.2038159e-01
   6.0885809e-01
   5.3997532e-01
   4.5289037e-01
   4.8920740e-01
   5.6459801e-01
   5.4398102e-01
   4.3151400e-01
   5.3662648e-01
   4.2661984e-01
   5.4955102e-01
   4.6205221e-01
   4.6698813e-01
   4.9012245e-01
   5.1095586e-01
   5.1905078e-01
   4.0327670e-01
   4.2041196e-01
   5.3997152e-01
   5.4225724e-01
   4.5847935e-01
   4.9098434e-01
   5.6683816e-01
   4.5195634e-01
   5.3070717e-01
   4.1012625e-01
   4.4884290e-01
   5.1461604e-01
   4.7465401e-01
   5.2210346e-01
   5.3181965e-01
   4.8425629e-01
   6.5850214e-01
   4.3806739e-01
   4.7106977e-01
   5.3602658e-01
   4.1099573e-01
   4.9869957e-01
   4.8110869e-01
   4.4573707e-01
   5.5132036e-01
   4.9638728e-01
   5.0059421e-01
   5.5259611e-01
   5.4559848e-01
   5.0678690e-01
   4.9024775e-01
   5.3629995e-01
   5.0213953e-01
   5.1288467e-01
   5.1637779e-01
   5.0971049e-01
   4.9655814e-01
   4.4965543e-01
   4.1332701e-01
   4.6758045e-01
   4.2039677e-01
   4.6846891e-01
   4.6529473e-01
   5.5415662e-01
   4.9481158e-01
   6.4012909e-01
   5.1924442e-01
   4.7025724e-01
   5.1479829e-01
   5.8384813e-01
   5.2374751e-01
   4.7828382e-01
   4.3405790e-01
   5.6957190e-01
   4.3720171e-01
   4.6238633e-01
   5.0817276e-01
   4.3722829e-01
   3.9434646e-01
   4.6396963e-01
   4.8671666e-01
   5.1092169e-01
   5.0004746e-01
   5.1301756e-01
   5.3680873e-01
   5.5300617e-01
   5.4493403e-01
   4.3465401e-01
   5.2253251e-01
   5.2236165e-01
   4.6088277e-01
   4.8031514e-01
   4.7476792e-01
   5.0464167e-01
   4.4325392e-01
   5.1403892e-01
   4.8320456e-01
   5.5130517e-01
   5.3238918e-01
   4.4466635e-01
   5.4489606e-01
   4.9856668e-01
   5.5958614e-01
   5.2510299e-01
   5.1918747e-01
   5.2606739e-01
   4.6710584e-01
   4.7783958e-01
   4.8986426e-01
   5.2101756e-01
   4.8437019e-01
   3.9422117e-01
   5.1355292e-01
   4.9068818e-01
   3.5815852e-01
   5.3671001e-01
   4.4246417e-01
   4.8240342e-01
   5.0862079e-01
   5.6615852e-01
   5.5381870e-01
   4.8094922e-01
   4.4701661e-01
   5.1185572e-01
   5.0008923e-01
   5.1005600e-01
   5.6115425e-01
   5.4998007e-01
   6.0373991e-01
   4.3341623e-01
   5.2814428e-01
   4.6323303e-01
   4.5294732e-01
   4.5503560e-01
   5.5198481e-01
   4.1351685e-01
   4.9870717e-01
   5.7838064e-01
   5.1193166e-01
   5.5402373e-01
   4.6781206e-01
   4.1263598e-01
   4.6177124e-01
   5.1820028e-01
   4.9899193e-01
   5.2250973e-01
   4.2686664e-01
   5.3662648e-01
   4.4835691e-01
   4.2128144e-01
   4.2435691e-01
   5.0360133e-01
   4.3210252e-01
   5.0237114e-01
   5.2066445e-01
   4.9937162e-01
   5.3505078e-01
   4.1615187e-01
   5.8476697e-01
   4.5631134e-01
   4.9074134e-01
   5.2410441e-01
   4.7492359e-01
   5.2579402e-01
   4.5662648e-01
   4.3013194e-01
   5.2632178e-01
   4.7917228e-01
   5.7805790e-01
   4.7633223e-01
   5.5951780e-01
   5.6204651e-01
   4.3902421e-01
   4.9681633e-01
   5.0719696e-01
   4.8531182e-01
   5.3096535e-01
   4.8058472e-01
   5.2216801e-01
   5.0251542e-01
   4.8673564e-01
   4.4367157e-01
   4.5777693e-01
   4.9814523e-01
   4.5648220e-01
   4.4353109e-01
   5.3553678e-01
   4.8816706e-01
   4.5624680e-01
   5.1648790e-01
   5.0048030e-01
   5.6741528e-01
   5.1391742e-01
   4.6755007e-01
   4.4957950e-01
   4.9340674e-01
   4.8992881e-01
   5.7690745e-01
   5.5022686e-01
   4.9716184e-01
   3.9753583e-01
   5.2878595e-01
   5.4798291e-01
   5.2361082e-01
   4.8589274e-01
   4.8573707e-01
   5.3644423e-01
   4.5430660e-01
   5.1200000e-01
   5.3261319e-01
   5.6375510e-01
   4.7045088e-01
   4.8077836e-01
   4.8807214e-01
   6.0045562e-01
   5.0969150e-01
   4.7785097e-01
   4.3278215e-01
   5.1364025e-01
   4.6496820e-01
   5.7936402e-01
   5.2405885e-01
   5.7139440e-01
   4.7523493e-01
   5.9386426e-01
   4.1037684e-01
   5.5046227e-01
   5.4184718e-01
   4.2171808e-01
   5.3745040e-01
   5.2695966e-01
   5.5432368e-01
   4.8399430e-01
   5.3851732e-01
   5.0480494e-01
   5.0786141e-01
   5.3872235e-01
   5.1978738e-01
   4.6311533e-01
   5.0385572e-01
   4.5860465e-01
   5.4682487e-01
   4.5787186e-01
   5.3969435e-01
   4.9741243e-01
   5.2019744e-01
   5.7357380e-01
   4.6720076e-01
   5.4018794e-01
   5.9217086e-01
   5.0023351e-01
   5.1045088e-01
   5.3727195e-01
   4.2733365e-01
   4.9096535e-01
   4.5994495e-01
   4.4482582e-01
   5.3747698e-01
   3.8951685e-01
   5.1005600e-01
   5.2030755e-01
   5.3855909e-01
   4.5262838e-01
   5.7337257e-01
   5.2450688e-01
   4.1648600e-01
   4.8141243e-01
   4.6216991e-01
   4.7503370e-01
   5.5100142e-01
   5.1751305e-01
   5.5564879e-01
   4.4901376e-01
   5.5338965e-01
   5.6877456e-01
   5.1249739e-01
   4.8482202e-01
   4.8377029e-01
   5.4002468e-01
   5.3383958e-01
   5.2443474e-01
   5.9340104e-01
   4.9916659e-01
   4.6450878e-01
   4.5668344e-01
   4.7655244e-01
   6.1479260e-01
   4.4401709e-01
   4.0828097e-01
   4.8281728e-01
   4.4029236e-01
   5.7139060e-01
   4.8798861e-01
   5.9137352e-01
   4.3031799e-01
   4.7953299e-01
   5.2094542e-01
   4.5652776e-01
   4.6706028e-01
   5.0172947e-01
   5.2068344e-01
   5.1749407e-01
   4.8469293e-01
   5.5768011e-01
   6.1995254e-01
   4.6999525e-01
   4.6769815e-01
   4.2869293e-01
   4.8432463e-01
   5.1015472e-01
   4.4621547e-01
   4.0893403e-01
   5.0906882e-01
   5.5403132e-01
   5.3129568e-01
   5.5941149e-01
   4.8537636e-01
   4.9387755e-01
   5.4507072e-01
   5.3102610e-01
   4.1138301e-01
   4.1811106e-01
   5.2766208e-01
   4.8916184e-01
   5.2969340e-01
   5.0649075e-01
   4.5302326e-01
   4.7712197e-01
   4.9731372e-01
   4.9697959e-01
   5.2818225e-01
   5.0957000e-01
   5.1938870e-01
   5.2131372e-01
   4.8733555e-01
   4.6682107e-01
   4.6484670e-01
   5.2308306e-01
   5.2938206e-01
   5.2761652e-01
   5.4624775e-01
   4.7456668e-01
   5.0702990e-01
   5.4140674e-01
   4.2021832e-01
   4.4625344e-01
   4.5840342e-01
   4.7459326e-01
   5.3209682e-01
   5.1114950e-01
   5.5833318e-01
   5.6427148e-01
   5.2792406e-01
   4.6585287e-01
   3.9709160e-01
   5.1863313e-01
   5.5217845e-01
   5.4554533e-01
   5.2287043e-01
   5.9147983e-01
   5.2896440e-01
   4.9531277e-01
   4.7096346e-01
   5.0193071e-01
   5.6577124e-01
   4.4518272e-01
   6.0439298e-01
   4.7597912e-01
   4.3739915e-01
   5.7006170e-01
   4.6040816e-01
   4.9012625e-01
   4.9259421e-01
   5.1664357e-01
   4.5098054e-01
   4.3948742e-01
   5.2215282e-01
   4.5920076e-01
   5.7221452e-01
   4.7350736e-01
   4.4796203e-01
   5.2847461e-01
   4.9745420e-01
   4.8756716e-01
   5.4590223e-01
   5.2410821e-01
   4.7919127e-01
   5.0602373e-01
   4.8729378e-01
   4.9419269e-01
   5.0009682e-01
   5.3709729e-01
   5.6453346e-01
   5.5732701e-01
   4.6497959e-01
   5.7150831e-01
   5.7964120e-01
   5.5934694e-01
   4.5399525e-01
   5.1897485e-01
   5.0581111e-01
   4.9204366e-01
   5.4576175e-01
   5.5113811e-01
   4.2324442e-01
   4.8483341e-01
   5.0005126e-01
   5.6251353e-01
   5.1912672e-01
   5.2661794e-01
   4.5544566e-01
   5.3273090e-01
   5.1484385e-01
   5.2794305e-01
   4.4130233e-01
   5.9648410e-01
   4.7561841e-01
   5.5597152e-01
   5.1420978e-01
   4.1542288e-01
   5.3033887e-01
   4.8024680e-01
   5.0737542e-01
   5.0752349e-01
   4.5644044e-01
   5.1070527e-01
   5.2228571e-01
   5.3825534e-01
   5.1422496e-01
   5.3835026e-01
   4.7488942e-01
   5.1904319e-01
   5.2833412e-01
   5.0239393e-01
   4.8290460e-01
   4.2935738e-01
   5.3183104e-01
   4.8598386e-01
   5.1712577e-01
   4.8801139e-01
   5.4393925e-01
   5.8242810e-01
   4.6024110e-01
   4.8442335e-01
   5.6752919e-01
   4.8498149e-01
   5.6054675e-01
   5.3883246e-01
   4.2436070e-01
   5.9158614e-01
   6.2586426e-01
   5.6027717e-01
   4.8228571e-01
   5.3133745e-01
   4.8029616e-01
   4.2601234e-01
   5.7148932e-01
   4.6645657e-01
   4.5950071e-01
   3.8438348e-01
   4.2577314e-01
   4.9853631e-01
   4.8937447e-01
   4.9562791e-01
   5.4770195e-01
   5.7607973e-01
   4.7680683e-01
   5.2002278e-01
   4.8420313e-01
   4.8916184e-01
   5.8412530e-01
   4.8624964e-01
   5.3192216e-01
   4.3087233e-01
   5.6198956e-01
   5.6192121e-01
   5.3741623e-01
   5.1047366e-01
   4.7001424e-01
   4.8584338e-01
   4.8461699e-01
   5.3891599e-01
   5.2371334e-01
   4.5985002e-01
   5.0354438e-01
   5.5946464e-01
   5.3405980e-01
   4.1302705e-01
   5.2621547e-01
   4.7279734e-01
   5.0275842e-01
   4.5985762e-01
   4.6119032e-01
   4.8861130e-01
   4.2063977e-01
   4.6378358e-01
   5.7730612e-01
   5.0093213e-01
   5.3430280e-01
   5.3911343e-01
   5.0389369e-01
   5.1425914e-01
   5.0140294e-01
   4.8837589e-01
   5.5404271e-01
   4.7869008e-01
   5.1136592e-01
   4.7502231e-01
   4.9042620e-01
   3.9850024e-01
   4.2455055e-01
   5.6923398e-01
   5.1911533e-01
   4.0690650e-01
   4.2921310e-01
   4.9563550e-01
   4.8673944e-01
   5.2111628e-01
   4.5430660e-01
   3.9493498e-01
   5.1356811e-01
   5.5095586e-01
   5.2579782e-01
   5.3787945e-01
   4.7138870e-01
   4.4968961e-01
   4.5087803e-01
   4.8279829e-01
   4.7175700e-01
   4.4901376e-01
   4.1972093e-01
   4.4415377e-01
   6.2802088e-01
   5.2621927e-01
   4.5533935e-01
   5.5861794e-01
   4.9118937e-01
   4.6947129e-01
   5.3171713e-01
   5.8301661e-01
   4.2899288e-01
   4.6480873e-01
   3.6695966e-01
   4.3188989e-01
   4.8347413e-01
   5.0069673e-01
   4.2936118e-01
   5.3750736e-01
   5.0159658e-01
   4.3568296e-01
   5.2479924e-01
   4.3483246e-01
   5.2598386e-01
   4.9524442e-01
   5.3892738e-01
   5.5490460e-01
   5.1699288e-01
   4.9220313e-01
   4.9312197e-01
   5.0063598e-01
   4.4394495e-01
   4.7958234e-01
   4.9498624e-01
   5.2802278e-01
   5.1845847e-01
   5.5462364e-01
   5.7914001e-01
   5.1630185e-01
   5.3881728e-01
   4.7630565e-01
   5.4159279e-01
   4.7011675e-01
   5.3342193e-01
   5.1952539e-01
   5.2104414e-01
   4.3412625e-01
   5.3065781e-01
   4.9498244e-01
   5.7063123e-01
   5.0240152e-01
   4.6524537e-01
   5.3944756e-01
   4.3664737e-01
   4.9665686e-01
   5.1067110e-01
   5.2817845e-01
   5.4321025e-01
   5.2855814e-01
   5.2833033e-01
   4.4313621e-01
   4.6388989e-01
   4.5716944e-01
   4.8469673e-01
   4.2746274e-01
   4.8867205e-01
   4.2401898e-01
   6.1779212e-01
   4.4593830e-01
   5.1848505e-01
   4.2526056e-01
   5.4417086e-01
   5.6399810e-01
   4.5728714e-01
   5.6937447e-01
   5.1996203e-01
   5.0205980e-01
   4.8710774e-01
   5.2806455e-01
   5.0977124e-01
   4.9147413e-01
   5.7461035e-01
   4.7537921e-01
   5.1827622e-01
   4.2937636e-01
   4.5979687e-01
   5.3367632e-01
   4.3583863e-01
   4.7842050e-01
   4.5058946e-01
   5.0232938e-01
   5.6522069e-01
   5.0532890e-01
   4.0185667e-01
   4.9911343e-01
   5.1818510e-01
   4.4035691e-01
   5.2192121e-01
   4.6578073e-01
   5.5616896e-01
   4.1100712e-01
   4.6922829e-01
   4.8886569e-01
   4.4946559e-01
   4.9332321e-01
   5.1814333e-01
   4.5168676e-01
   5.4027527e-01
   5.7985002e-01
   4.4233887e-01
   4.8539915e-01
   5.7360418e-01
   4.4704699e-01
   4.8442715e-01
   3.9740674e-01
   4.8953773e-01
   4.2903844e-01
   4.3149881e-01
   4.4079355e-01
   5.0784243e-01
   4.9886284e-01
   4.4473849e-01
   4.9996013e-01
   5.4847271e-01
   4.5057428e-01
   5.0717038e-01
   4.0843284e-01
   5.4651353e-01
   4.8197817e-01
   4.3024964e-01
   5.7707831e-01
   5.3242715e-01
   5.4214333e-01
   4.7999620e-01
   4.7343522e-01
   4.8798481e-01
   4.6606929e-01
   5.0819554e-01
   5.4039677e-01
   4.3948742e-01
   4.8609777e-01
   4.4945800e-01
   4.1665306e-01
   5.2422212e-01
   4.3666635e-01
   5.1945325e-01
   4.8165543e-01
   5.1764974e-01
   5.0565923e-01
   4.4495871e-01
   4.1405980e-01
   5.2562696e-01
   5.0657807e-01
   5.0059041e-01
   5.0581870e-01
   4.3934314e-01
   4.9003892e-01
   5.3047176e-01
   5.0460370e-01
   5.3588230e-01
   5.5392881e-01
   5.8951305e-01
   5.4841576e-01
   5.3984243e-01
   5.7669103e-01
   5.4149407e-01
   4.6403037e-01
   5.4833223e-01
   4.7777504e-01
   5.7409018e-01
   4.9918937e-01
   4.3373517e-01
   4.5338776e-01
   4.8538396e-01
   5.1450593e-01
   4.1034267e-01
   4.4057333e-01
   4.9674419e-01
   5.0633887e-01
   5.2437399e-01
   4.2483531e-01
   3.4614143e-01
   4.8131372e-01
   4.8198196e-01
   4.5154248e-01
   5.1310489e-01
   5.3199810e-01
   5.1911153e-01
   4.7310109e-01
   5.4371903e-01
   5.0226863e-01
   5.3442430e-01
   5.2241481e-01
   4.6907641e-01
   5.2781775e-01
   5.8872330e-01
   5.7683531e-01
   4.7821168e-01
   5.4515804e-01
   4.4224015e-01
   4.3347318e-01
   5.1842810e-01
   5.2228192e-01
   4.9358899e-01
   4.7927480e-01
   4.3742193e-01
   5.1685619e-01
   5.5089511e-01
   4.5220693e-01
   4.4602183e-01
   5.4628192e-01
   5.6134409e-01
   4.6176744e-01
   5.0991172e-01
   4.8457902e-01
   5.5198481e-01
   5.1303654e-01
   5.2055434e-01
   4.6601614e-01
   4.0921500e-01
   5.0593640e-01
   5.3451922e-01
   5.4812720e-01
   4.3765733e-01
   4.4595729e-01
   5.1508685e-01
   5.3653916e-01
   5.2460940e-01
   5.1142667e-01
   5.0565923e-01
   4.7416421e-01
   5.2544850e-01
   5.4900807e-01
   4.7310489e-01
   5.5454390e-01
   4.6821832e-01
   5.2885809e-01
   5.9143427e-01
   5.3839962e-01
   5.3234362e-01
   5.3135643e-01
   4.2255339e-01
   4.3090650e-01
   5.3048695e-01
   4.2170290e-01
   6.1048695e-01
   4.6736782e-01
   4.4511818e-01
   4.3263028e-01
   4.2450119e-01
   4.7070527e-01
   5.3291315e-01
   5.2580161e-01
   5.0356336e-01
   5.1234172e-01
   4.4738491e-01
   4.8660655e-01
   4.7579687e-01
   5.7778073e-01
   4.6044993e-01
   5.1222022e-01
   4.2177504e-01
   5.5052682e-01
   4.9939440e-01
   4.7922924e-01
   5.0646417e-01
   5.7986521e-01
   5.7855529e-01
   5.4800949e-01
   4.2321405e-01
   5.3323968e-01
   5.1354153e-01
   5.3484575e-01
   5.2382345e-01
   5.1981016e-01
   5.1263028e-01
   4.6810062e-01
   5.7735168e-01
   4.7845847e-01
   4.8472710e-01
   4.6046512e-01
   5.3727954e-01
   4.9663787e-01
   4.7434646e-01
   5.1188989e-01
   5.7956906e-01
   5.6200854e-01
   4.6589464e-01
   4.5875653e-01
   5.3159184e-01
   4.6814238e-01
   4.5520266e-01
   4.5991077e-01
   5.4232938e-01
   5.3445467e-01
   4.7220883e-01
   5.3164499e-01
   5.1092169e-01
   4.9893878e-01
   4.7461604e-01
   4.7457807e-01
   5.5387945e-01
   5.1001804e-01
   5.5290365e-01
   5.2197817e-01
   5.2175795e-01
   5.9989369e-01
   6.1716564e-01
   5.9197722e-01
   5.2099478e-01
   4.6641860e-01
   5.4186616e-01
   5.4298244e-01
   5.8848790e-01
   4.8011391e-01
   4.8348932e-01
   4.8462838e-01
   4.0435121e-01
   5.1149122e-01
   5.0218510e-01
   4.3861794e-01
   4.5814523e-01
   5.4617181e-01
   4.5945135e-01
   4.7127480e-01
   5.1237969e-01
   5.6505363e-01
   5.0376080e-01
   4.2984718e-01
   5.4441006e-01
   5.3794400e-01
   5.0072330e-01
   4.7850403e-01
   5.5553488e-01
   4.9673659e-01
   4.7706122e-01
   5.0775510e-01
   4.4792406e-01
   5.0477836e-01
   5.0590603e-01
   4.4626483e-01
   4.0388040e-01
   5.3536592e-01
   4.5320551e-01
   5.5610441e-01
   6.2098149e-01
   4.6841196e-01
   5.3504699e-01
   4.8574846e-01
   5.4274324e-01
   5.6884290e-01
   5.0868533e-01
   5.2105553e-01
   4.2863218e-01
   5.6477266e-01
   4.3808258e-01
   5.1465021e-01
   4.4609777e-01
   6.4843664e-01
   5.2698624e-01
   5.6577124e-01
   4.7656383e-01
   5.4457333e-01
   4.3046986e-01
   6.2025249e-01
   5.5281253e-01
   5.2594969e-01
   4.8209587e-01
   4.6314950e-01
   5.6141623e-01
   5.3850593e-01
   4.9817561e-01
   4.4195539e-01
   4.3761557e-01
   4.4720645e-01
   4.4380826e-01
   5.4530612e-01
   5.3429141e-01
   4.9639108e-01
   5.4881822e-01
   4.8265401e-01
   4.2286474e-01
   5.9953299e-01
   5.3847935e-01
   4.9553299e-01
   5.6908590e-01
   4.6865116e-01
   4.5602658e-01
   4.7923303e-01
   4.8658377e-01
   5.1700807e-01
   5.7973991e-01
   5.1146844e-01
   4.5793640e-01
   4.7852682e-01
   4.2296346e-01
   5.0340009e-01
   6.2901566e-01
   4.9641766e-01
   4.9386236e-01
   4.8531561e-01
   5.3152349e-01
   4.1254865e-01
   4.9403702e-01
   5.2354627e-01
   4.1913621e-01
   5.9089891e-01
   5.1753583e-01
   4.7021547e-01
   5.5425914e-01
   5.1182914e-01
   4.6501376e-01
   5.3561652e-01
   4.3468439e-01
   5.0665401e-01
   4.1167537e-01
   4.9112103e-01
   4.9163360e-01
   5.9108875e-01
   4.6519981e-01
   5.0112197e-01
   5.8273564e-01
   5.7917038e-01
   4.5243854e-01
   5.2927575e-01
   5.6926056e-01
   5.0507072e-01
   5.5362506e-01
   4.2902705e-01
   5.4765259e-01
   4.9180826e-01
   4.5268913e-01
   6.0307546e-01
   5.3315615e-01
   5.0838918e-01
   5.4706028e-01
   5.8305078e-01
   5.5201139e-01
   5.3966777e-01
   5.7038064e-01
   5.2817845e-01
   5.4279260e-01
   4.4857712e-01
   5.2223256e-01
   5.5718272e-01
   4.9951590e-01
   5.7065401e-01
   5.0682487e-01
   4.9835785e-01
   5.2862269e-01
   5.4556431e-01
   5.0909919e-01
   5.4436070e-01
   5.4534789e-01
   5.5179877e-01
   5.4364689e-01
   4.7055719e-01
   5.0704129e-01
   5.0613764e-01
   5.0033982e-01
   4.7029521e-01
   5.4104983e-01
   5.0903465e-01
   5.5847366e-01
   4.8120361e-01
   4.6005885e-01
   4.8839867e-01
   4.7402753e-01
   4.2836260e-01
   4.3023825e-01
   5.2798861e-01
   4.9000854e-01
   4.7062553e-01
   4.5070337e-01
   5.1556146e-01
   5.6261604e-01
   5.0905363e-01
   5.1309350e-01
   5.0745135e-01
   4.8872140e-01
   4.6445942e-01
   4.9180446e-01
   5.3412055e-01
   4.7111153e-01
   5.5670812e-01
   5.8310774e-01
   3.9542098e-01
   4.9821357e-01
   3.6142003e-01
   5.4099288e-01
   4.2201804e-01
   5.0040057e-01
   5.0060180e-01
   4.8056194e-01
   4.5918557e-01
   5.4999146e-01
   4.3981016e-01
   5.4540104e-01
   5.1167347e-01
   4.9439772e-01
   4.2262933e-01
   5.6535738e-01
   5.9752065e-01
   5.7351305e-01
   5.3071476e-01
   3.7517608e-01
   5.4500237e-01
   4.9685430e-01
   4.8084670e-01
   5.5995823e-01
   4.9494067e-01
   5.0690840e-01
   4.6580351e-01
   4.3216327e-01
   5.2618510e-01
   5.4217371e-01
   5.6203512e-01
   4.8151875e-01
   5.1463882e-01
   5.3033128e-01
   5.4326720e-01
   5.9236830e-01
   4.3140769e-01
   5.7233223e-01
   4.6642240e-01
   4.9070337e-01
   5.1894827e-01
   4.2205980e-01
   5.2597247e-01
   4.7017371e-01
   5.5816991e-01
   5.6255909e-01
   5.0237494e-01
   4.9707072e-01
   4.3479070e-01
   5.3728714e-01
   5.2367157e-01
   4.9093878e-01
   4.2199905e-01
   5.2012530e-01
   4.8107451e-01
   5.3114381e-01
   5.3935263e-01
   3.8184718e-01
   4.9319032e-01
   5.6228951e-01
   5.1760418e-01
   4.7927480e-01
   5.1802563e-01
   5.6544091e-01
   4.5800095e-01
   4.5620883e-01
   5.6295776e-01
   5.5108875e-01
   5.6923398e-01
   5.1906597e-01
   5.0824869e-01
   4.6010821e-01
   5.4758424e-01
   5.0120930e-01
   4.8149217e-01
   4.2774751e-01
   4.1795539e-01
   4.7599430e-01
   4.3275558e-01
   5.0747793e-01
   5.1307831e-01
   4.2213194e-01
   5.4480114e-01
   4.7947603e-01
   4.0077076e-01
   5.0941433e-01
   5.0399620e-01
   4.2749312e-01
   5.7310679e-01
   4.8772663e-01
   4.5270432e-01
   4.8704699e-01
   5.3729093e-01
   5.7161082e-01
   5.2668628e-01
   5.9196963e-01
   5.4776649e-01
   4.9156526e-01
   4.9253726e-01
   5.3818700e-01
   4.6028666e-01
   4.9121595e-01
   3.8794874e-01
   5.1562981e-01
   5.9241006e-01
   5.7878310e-01
   5.1712957e-01
   4.7808258e-01
   6.2349122e-01
   4.8643189e-01
   5.7121215e-01
   5.5166967e-01
   5.2880494e-01
   3.8379117e-01
   4.8121500e-01
   5.4412530e-01
   4.8388040e-01
   5.2336402e-01
   5.8494542e-01
   4.2865496e-01
   4.5557095e-01
   4.7690935e-01
   4.8524727e-01
   5.3165259e-01
   4.6085619e-01
   5.0909540e-01
   4.4833412e-01
   4.5669103e-01
   4.3695112e-01
   4.9093118e-01
   4.4522069e-01
   4.1394589e-01
   4.7519317e-01
   5.4811580e-01
   4.5109065e-01
   4.8981111e-01
   4.9637589e-01
   4.4131372e-01
   5.1107736e-01
   5.4536687e-01
   4.4773042e-01
   4.6992691e-01
   4.6790698e-01
   5.4109540e-01
   4.1992976e-01
   5.2578263e-01
   4.6379497e-01
   5.3320551e-01
   4.5217655e-01
   4.9509255e-01
   4.9259421e-01
   4.4219839e-01
   4.2472140e-01
   4.9133745e-01
   4.5704794e-01
   5.2828856e-01
   5.3283721e-01
   5.0552634e-01
   5.8359374e-01
   4.5791742e-01
   5.4548837e-01
   4.9416232e-01
   5.2998956e-01
   5.5535643e-01
   5.7941718e-01
   4.5085904e-01
   5.2213384e-01
   5.0052207e-01
   5.4322544e-01
   5.0494162e-01
   5.2288182e-01
   4.7758899e-01
   5.6416896e-01
   5.1254295e-01
   4.7517798e-01
   6.3729283e-01
   5.4163075e-01
   5.1280873e-01
   4.8774181e-01
   4.4915045e-01
   4.9967157e-01
   5.0298624e-01
   4.7532985e-01
   5.3248790e-01
   4.3462364e-01
   4.9309540e-01
   4.5583673e-01
   5.0093972e-01
   5.0843854e-01
   5.9113811e-01
   5.1747888e-01
   5.7933745e-01
   6.0845183e-01
   5.3207024e-01
   5.0092833e-01
   4.9884385e-01
   4.4082012e-01
   4.7194684e-01
   5.1428192e-01
   5.4036640e-01
   4.4850878e-01
   4.5453061e-01
   4.5959184e-01
   5.3899573e-01
   5.8859041e-01
   5.3699098e-01
   4.3647651e-01
   4.3921025e-01
   5.2041386e-01
   4.7417940e-01
   5.2637874e-01
   4.6078405e-01
   5.1176080e-01
   4.6438348e-01
   5.2018605e-01
   5.3496346e-01
   5.7191077e-01
   4.5733270e-01
   5.1007499e-01
   4.9947413e-01
   4.9707831e-01
   4.7496156e-01
   4.4018984e-01
   5.3237019e-01
   5.1390982e-01
   4.5334599e-01
   5.0744756e-01
   5.0600854e-01
   5.1113052e-01
   4.5282962e-01
   4.6878785e-01
   4.1231704e-01
   4.9200949e-01
   5.6343617e-01
   5.1228856e-01
   4.4691410e-01
   4.1763645e-01
   5.0895871e-01
   4.8030375e-01
   4.2179782e-01
   5.4879544e-01
   5.4716659e-01
   5.5741054e-01
   5.1182155e-01
   5.0159279e-01
   4.9578738e-01
   6.0088087e-01
   6.1094637e-01
   5.2083531e-01
   4.4305268e-01
   5.0258377e-01
   4.7693593e-01
   4.3256573e-01
   5.3870717e-01
   5.8633507e-01
   4.4846701e-01
   5.0564784e-01
   4.9962601e-01
   4.1854390e-01
   5.2450308e-01
   5.8107641e-01
   4.7535263e-01
   5.3388135e-01
   5.7335738e-01
   4.8041386e-01
   5.6594210e-01
   4.7990888e-01
   4.2385952e-01
   4.8229331e-01
   5.4125107e-01
   3.8734884e-01
   5.0363170e-01
   5.4622876e-01
   5.2402848e-01
   4.8818984e-01
   4.9576459e-01
   5.3280304e-01
   4.7895586e-01
   4.8670527e-01
   5.0075368e-01
   4.6496061e-01
   4.7307831e-01
   4.2961557e-01
   4.9729473e-01
   6.2139915e-01
   5.5528049e-01
   5.7238918e-01
   4.7545515e-01
   5.3573422e-01
   5.6145040e-01
   4.5853251e-01
   4.5129188e-01
   4.5900712e-01
   5.2878975e-01
   4.8386141e-01
   5.0242810e-01
   5.0818415e-01
   4.9985762e-01
   4.9836545e-01
   5.1210631e-01
   4.7150641e-01
   5.0711723e-01
   4.9153868e-01
   4.8466255e-01
   4.7054580e-01
   5.0778168e-01
   4.9748458e-01
   5.0271666e-01
   4.6379497e-01
   5.2829236e-01
   5.9574751e-01
   5.7877931e-01
   5.6596108e-01
   5.6216042e-01
   5.4562886e-01
   5.7960702e-01
   5.1431609e-01
   5.2710394e-01
   6.0864926e-01
   5.1407309e-01
   4.5200190e-01
   5.1648790e-01
   4.6602753e-01
   4.1085145e-01
   4.6859421e-01
   5.2945040e-01
   4.3037494e-01
   4.4124158e-01
   5.1171144e-01
   5.8261794e-01
   3.8993071e-01
   4.5905648e-01
   4.5267394e-01
   5.0026009e-01
   4.4965543e-01
   5.3251068e-01
   5.5209872e-01
   4.1467489e-01
   6.1661889e-01
   5.1506407e-01
   6.0146939e-01
   4.7472995e-01
   5.3767822e-01
   5.0501376e-01
   5.4863218e-01
   5.5420598e-01
   5.0601234e-01
   4.4511058e-01
   4.3552349e-01
   6.1987660e-01
   4.7793450e-01
   4.9649359e-01
   4.3691694e-01
   4.9572283e-01
   4.9789084e-01
   5.2847841e-01
   5.1690555e-01
   5.5480968e-01
   4.3140769e-01
   5.6063408e-01
   4.8078595e-01
   4.9481158e-01
   4.4692169e-01
   5.2806075e-01
   5.3304224e-01
   5.2417655e-01
   5.1143427e-01
   4.9973232e-01
   4.8565733e-01
   5.4788799e-01
   5.1400854e-01
   4.5611391e-01
   4.5470527e-01
   4.3854960e-01
   5.1774846e-01
   4.7499573e-01
   5.4223825e-01
   4.7413004e-01
   5.4491505e-01
   5.7377124e-01
   4.3560702e-01
   6.1854390e-01
   4.5624680e-01
   4.7446417e-01
   4.9597342e-01
   5.6027337e-01
   5.3651637e-01
   5.1218605e-01
   5.4164215e-01
   4.9609112e-01
   4.9622402e-01
   5.4150546e-01
   4.7806360e-01
   5.0857143e-01
   5.4752729e-01
   5.2307546e-01
   5.2441955e-01
   5.6501187e-01
   4.7288087e-01
   5.1145325e-01
   4.5084385e-01
   5.1233792e-01
   5.6807594e-01
   5.6429046e-01
   6.2006645e-01
   4.9259421e-01
   6.0632558e-01
   5.1634362e-01
   4.5637209e-01
   5.5226198e-01
   4.4219079e-01
   5.3528619e-01
   4.8175036e-01
   5.7685050e-01
   4.6649454e-01
   4.8504604e-01
   4.9997152e-01
   4.3079260e-01
   4.4703560e-01
   4.7379592e-01
   5.2928334e-01
   4.9026293e-01
   3.9020028e-01
   3.8605411e-01
   5.0514286e-01
   5.2138586e-01
   3.7313716e-01
   5.7624680e-01
   4.6791077e-01
   5.5757380e-01
   4.7989369e-01
   4.4146559e-01
   4.9546464e-01
   5.2599525e-01
   4.7757000e-01
   5.0629331e-01
   4.9097295e-01
   4.6931182e-01
   4.8583199e-01
   5.5745230e-01
   5.2422212e-01
   4.9779592e-01
   4.4777598e-01
   5.0657807e-01
   5.0428856e-01
   4.7993166e-01
   4.4866065e-01
   5.1952539e-01
   4.9277646e-01
   4.6109160e-01
   6.1629616e-01
   5.7695301e-01
   5.2864547e-01
   5.1289606e-01
   5.0610346e-01
   5.4614523e-01
   4.4503085e-01
   5.3089321e-01
   5.3793640e-01
   5.4612245e-01
   5.2175036e-01
   4.6951685e-01
   4.8223636e-01
   5.7410536e-01
   5.3949692e-01
   5.0567822e-01
   4.9067299e-01
   4.9347508e-01
   5.0721215e-01
   5.7071856e-01
   5.3801234e-01
   4.8267679e-01
   4.8936687e-01
   5.5576270e-01
   4.7848885e-01
   4.9183863e-01
   5.3962221e-01
   5.6162126e-01
   4.3384907e-01
   4.5020598e-01
   5.1066350e-01
   5.0616421e-01
   5.2629521e-01
   4.2455434e-01
   4.4670907e-01
   4.7527290e-01
   5.2127954e-01
   4.9836545e-01
   4.5749217e-01
   4.7722829e-01
   5.8610726e-01
   4.8336402e-01
   4.2308116e-01
   4.5053251e-01
   4.9831989e-01
   5.6893023e-01
   4.4471571e-01
   5.4540104e-01
   4.6458472e-01
   4.6539725e-01
   5.2715710e-01
   4.5859706e-01
   4.8380066e-01
   5.0374181e-01
   5.0980921e-01
   4.8545230e-01
   5.4166872e-01
   4.4603702e-01
   5.8502895e-01
   5.4707926e-01
   5.2005316e-01
   4.4096820e-01
   4.6770574e-01
   4.9803892e-01
   5.3086284e-01
   5.3326246e-01
   4.9271951e-01
   4.2155861e-01
   4.5256383e-01
   5.6351210e-01
   5.1704983e-01
   5.5089511e-01
   4.5100712e-01
   5.1215567e-01
   5.3695681e-01
   5.2709635e-01
   4.2428477e-01
   4.7919127e-01
   5.6649644e-01
   4.5454200e-01
   4.8842145e-01
   5.0175985e-01
   4.9298149e-01
   5.1263028e-01
   6.0497390e-01
   4.5482297e-01
   4.5616706e-01
   4.7113052e-01
   4.2800570e-01
   4.7670432e-01
   5.1152539e-01
   4.9188420e-01
   4.5148932e-01
   4.7635501e-01
   5.5280494e-01
   5.0236735e-01
   4.9224869e-01
   4.0242240e-01
   6.1172093e-01
   5.1459326e-01
   5.7229426e-01
   4.7446796e-01
   5.1820408e-01
   4.5142857e-01
   5.0126246e-01
   5.0552634e-01
   5.3175131e-01
   4.5494827e-01
   4.9434457e-01
   5.2884670e-01
   5.1382629e-01
   4.8973897e-01
   6.2937257e-01
   4.6960418e-01
   4.7225439e-01
   4.8389559e-01
   4.7361367e-01
   5.2366398e-01
   4.5791362e-01
   5.0708306e-01
   4.8576364e-01
   4.5985002e-01
   5.7565449e-01
   5.6936687e-01
   4.9068439e-01
   4.5333460e-01
   4.7364025e-01
   4.8353488e-01
   5.2609777e-01
   4.5523303e-01
   4.6518083e-01
   4.5820598e-01
   4.8252492e-01
   5.2755577e-01
   5.1865211e-01
   5.8526056e-01
   4.5320171e-01
   4.2378358e-01
   4.9095776e-01
   4.0925297e-01
   5.4579212e-01
   4.8798481e-01
   5.4736402e-01
   4.5582155e-01
   4.6054105e-01
   4.6908780e-01
   4.5667205e-01
   5.2429805e-01
   6.0713052e-01
   4.5228287e-01
   4.4571049e-01
   5.5746749e-01
   4.5407879e-01
   5.0932701e-01
   4.4900997e-01
   4.7777504e-01
   5.4335833e-01
   4.5405980e-01
   5.0877646e-01
   6.0435121e-01
   4.3471096e-01
   5.0276981e-01
   4.3718272e-01
   5.5220123e-01
   3.3915140e-01
   4.3067869e-01
   4.9925392e-01
   4.8694067e-01
   4.9829710e-01
   4.8968961e-01
   3.9320740e-01
   3.9982534e-01
   4.4630280e-01
   5.6737352e-01
   4.9781111e-01
   6.5879829e-01
   5.1777504e-01
   5.3915140e-01
   4.8935548e-01
   4.5601139e-01
   4.5630375e-01
   5.2615852e-01
   5.0961557e-01
   5.1700427e-01
   4.9934504e-01
   4.7611960e-01
   5.4457333e-01
   4.9172473e-01
   5.7119696e-01
   4.2857143e-01
   5.4388230e-01
   5.1394779e-01
   5.0263313e-01
   5.0279639e-01
   4.6516184e-01
   4.5467110e-01
   5.1448315e-01
   5.0622496e-01
   4.5461794e-01
   4.5483056e-01
   5.4176744e-01
   4.5120835e-01
   5.6950356e-01
   5.3829331e-01
   4.6802088e-01
   4.1222591e-01
   5.4713621e-01
   4.3455529e-01
   5.4228761e-01
   5.7412814e-01
   4.7509824e-01
   5.5771808e-01
   5.2752159e-01
   5.3199430e-01
   4.7799525e-01
   4.6113716e-01
   4.7983673e-01
   4.4194020e-01
   5.3538111e-01
   5.1769150e-01
   5.0441766e-01
   5.5480968e-01
   4.9281822e-01
   4.8439298e-01
   5.2940104e-01
   4.9969815e-01
   4.6813099e-01
   5.1154438e-01
   4.8489037e-01
   4.9554058e-01
   4.3216327e-01
   4.6852207e-01
   5.1608543e-01
   5.3937921e-01
   4.9300427e-01
   5.0774751e-01
   5.6026198e-01
   5.2438159e-01
   5.2560797e-01
   4.6296725e-01
   5.1188989e-01
   4.9964499e-01
   4.7457807e-01
   4.3665876e-01
   5.0952824e-01
   4.9521785e-01
   4.7619554e-01
   5.4829046e-01
   4.5332701e-01
   5.2015187e-01
   5.5137352e-01
   4.8336402e-01
   6.1553299e-01
   4.5532416e-01
   5.0408353e-01
   4.9719601e-01
   5.1247841e-01
   4.5732511e-01
   5.3757570e-01
   5.3850593e-01
   4.7745990e-01
   5.2892644e-01
   5.9513621e-01
   5.6310963e-01
   5.0694257e-01
   5.1852302e-01
   5.2951115e-01
   4.5643284e-01
   3.9361367e-01
   5.6059231e-01
   5.6302231e-01
   4.5089321e-01
   4.1964499e-01
   5.1625249e-01
   4.9867679e-01
   5.0851068e-01
   5.2410821e-01
   4.2939535e-01
   5.4048030e-01
   4.8533840e-01
   4.8899478e-01
   5.1952159e-01
   5.7874514e-01
   5.1558804e-01
   4.4955672e-01
   4.8770764e-01
   4.6670337e-01
   4.4807973e-01
   4.6624395e-01
   5.4791077e-01
   4.1570384e-01
   4.3873564e-01
   4.5974751e-01
   4.3947224e-01
   4.9406739e-01
   5.0756146e-01
   5.1946084e-01
   4.9380921e-01
   4.5321310e-01
   4.7728524e-01
   5.1940389e-01
   5.6410062e-01
   5.5212150e-01
   5.8491505e-01
   4.8763170e-01
   4.6769815e-01
   4.8137447e-01
   5.4416706e-01
   5.0098149e-01
   5.3336118e-01
   5.3256763e-01
   5.0103085e-01
   5.3290176e-01
   4.9989559e-01
   4.9404461e-01
   4.9336497e-01
   5.3569625e-01
   4.9999051e-01
   4.6169530e-01
   4.7044328e-01
   5.0474039e-01
   4.2165354e-01
   4.2905363e-01
   3.9603987e-01
   4.8436640e-01
   5.7772757e-01
   3.9455150e-01
   3.8893593e-01
   5.7989559e-01
   5.9042810e-01
   5.2315520e-01
   4.7225439e-01
   5.1828002e-01
   3.4390128e-01
   4.5004271e-01
   5.1214428e-01
   4.1951970e-01
   5.3251068e-01
   4.6955482e-01
   4.9356621e-01
   5.5547034e-01
   4.6980161e-01
   4.9173232e-01
   5.0317988e-01
   5.0856763e-01
   5.6614333e-01
   4.6379877e-01
   4.6908401e-01
   5.0622876e-01
   4.8272995e-01
   5.4329758e-01
   4.5467489e-01
   5.1203417e-01
   4.8902136e-01
   5.2705458e-01
   4.7471856e-01
   4.5554817e-01
   5.5578168e-01
   5.1913052e-01
   4.8345895e-01
   6.0063787e-01
   5.0542762e-01
   4.8358804e-01
   5.3025534e-01
   4.6780066e-01
   4.7391742e-01
   4.2406455e-01
   5.8831324e-01
   4.7063692e-01
   5.0645278e-01
   4.3333270e-01
   4.8542572e-01
   5.1515899e-01
   4.5461794e-01
   4.9096915e-01
   4.4429426e-01
   5.1839013e-01
   3.9850403e-01
   4.4727860e-01
   4.7865591e-01
   4.4380826e-01
   4.6530612e-01
   4.7977598e-01
   5.1610821e-01
   5.2849359e-01
   4.9837684e-01
   5.2198956e-01
   4.5295491e-01
   5.2206929e-01
   4.4855814e-01
   4.7966208e-01
   5.5090650e-01
   4.7353773e-01
   5.5949122e-01
   4.2827527e-01
   5.6306787e-01
   5.8826768e-01
   4.8640532e-01
   4.8037969e-01
   4.6823730e-01
   6.3678405e-01
   5.4284196e-01
   5.2700522e-01
   4.4196678e-01
   5.5835975e-01
   4.7408068e-01
   4.9807309e-01
   5.1397437e-01
   4.7002943e-01
   5.0986996e-01
   4.9497864e-01
   5.0020313e-01
   4.8397152e-01
   4.5192596e-01
   4.9038064e-01
   4.4322734e-01
   4.9946274e-01
   5.1149122e-01
   5.1131656e-01
   5.4474419e-01
   5.3262079e-01
   4.3733080e-01
   4.2406834e-01
   5.1751685e-01
   5.7303465e-01
   5.1471476e-01
   4.1265876e-01
   5.0006265e-01
   4.7650688e-01
   4.2716659e-01
   5.0694257e-01
   4.4202373e-01
   4.7050403e-01
   4.9941338e-01
   5.3365733e-01
   4.6564784e-01
   4.7435785e-01
   5.5644613e-01
   4.3998481e-01
   5.1625629e-01
   5.3721879e-01
   5.3817561e-01
   4.7033697e-01
   4.5541908e-01
   5.5315804e-01
   4.9467489e-01
   5.1772188e-01
   4.8244518e-01
   4.7488562e-01
   5.2225154e-01
   5.3389654e-01
   5.5469578e-01
   4.5557475e-01
   4.9780351e-01
   6.0691789e-01
   5.4856763e-01
   4.7396678e-01
   5.1438823e-01
   4.9853251e-01
   5.0163455e-01
   5.2501566e-01
   4.7953299e-01
   4.1738586e-01
   5.8298624e-01
   3.9627527e-01
   4.3482487e-01
   4.8889986e-01
   5.2537636e-01
   5.1531087e-01
   4.6870812e-01
   5.5908495e-01
   5.5305553e-01
   4.8599525e-01
   4.5370669e-01
   4.5617086e-01
   5.4547318e-01
   4.6837019e-01
   5.0342667e-01
   5.9931656e-01
   5.2811011e-01
   6.0102895e-01
   5.4076887e-01
   4.9803892e-01
   5.0052587e-01
   4.7556906e-01
   5.4486948e-01
   4.8327670e-01
   4.7860275e-01
   4.5292833e-01
   4.9414333e-01
   5.3377124e-01
   4.9891220e-01
   5.0269008e-01
   5.8975605e-01
   5.4118272e-01
   5.2487897e-01
   6.1497485e-01
   4.6947888e-01
   4.7571334e-01
   5.5390603e-01
   4.7332131e-01
   3.8463408e-01
   5.5094067e-01
   5.3792881e-01
   5.3727575e-01
   5.1184433e-01
   4.6020693e-01
   4.6656668e-01
   5.7636450e-01
   4.5119696e-01
   5.3049075e-01
   5.0444423e-01
   4.7682962e-01
   4.7820788e-01
   4.6409872e-01
   4.4367537e-01
   4.9564689e-01
   4.8623825e-01
   4.9528239e-01
   4.3595254e-01
   4.3417940e-01
   5.4309255e-01
   4.9319791e-01
   5.0912957e-01
   5.0330138e-01
   4.9399905e-01
   5.3919696e-01
   5.6944661e-01
   4.7384148e-01
   5.5422117e-01
   5.3868439e-01
   5.7327385e-01
   5.0310774e-01
   4.8198576e-01
   5.8473659e-01
   5.4212055e-01
   4.9870337e-01
   5.2570290e-01
   4.3941528e-01
   4.4170479e-01
   4.0421073e-01
   4.5921215e-01
   5.7083246e-01
   4.1989179e-01
   5.7325486e-01
   4.8243759e-01
   5.2841386e-01
   4.7317323e-01
   4.3747129e-01
   5.3059326e-01
   5.1282392e-01
   5.0115615e-01
   4.8894922e-01
   5.9022686e-01
   5.3095396e-01
   5.0005126e-01
   4.5815662e-01
   5.4379497e-01
   4.8950736e-01
   5.1834077e-01
   5.4557950e-01
   4.5633033e-01
   3.6777598e-01
   5.7746179e-01
   5.0319886e-01
   5.1794589e-01
   5.2577883e-01
   4.5143237e-01
   4.2809682e-01
   4.3237209e-01
   4.6416327e-01
   5.2654580e-01
   5.4119032e-01
   5.7967157e-01
   5.3620883e-01
   4.8511818e-01
   5.4719317e-01
   4.8559279e-01
   4.9290935e-01
   5.3830470e-01
   3.9878500e-01
   4.1044898e-01
   4.6452776e-01
   4.5500522e-01
   3.5130517e-01
   4.4659516e-01
   5.2487138e-01
   5.2243000e-01
   4.2229900e-01
   4.7931277e-01
   5.2173897e-01
   5.3831609e-01
   4.3424015e-01
   5.3345610e-01
   5.5296440e-01
   4.9045278e-01
   4.9754533e-01
   4.8721785e-01
   5.6099098e-01
   4.7126720e-01
   5.2848980e-01
   4.7273280e-01
   5.3415472e-01
   4.6042715e-01
   5.2176175e-01
   4.8484101e-01
   4.3633602e-01
   5.0617940e-01
   5.3894637e-01
   4.1918557e-01
   5.0486569e-01
   5.0356716e-01
   4.5129568e-01
   5.1015852e-01
   4.6513906e-01
   4.6487328e-01
   5.8348742e-01
   6.0143901e-01
   4.0186426e-01
   5.4028666e-01
   4.7406170e-01
   4.8651542e-01
   5.4313431e-01
   5.0910299e-01
   6.4068344e-01
   5.6165164e-01
   5.1585762e-01
   4.2131561e-01
   4.7879260e-01
   5.4460370e-01
   4.8406645e-01
   4.5221452e-01
   5.2859991e-01
   5.7962221e-01
   5.6047841e-01
   4.6963835e-01
   5.4840057e-01
   5.1370100e-01
   5.5338965e-01
   4.4710774e-01
   3.3535833e-01
   4.7034457e-01
   5.0552634e-01
   5.3823636e-01
   5.0044993e-01
   5.2385002e-01
   4.8738111e-01
   4.5511153e-01
   5.0033982e-01
   5.0403797e-01
   4.4770764e-01
   4.4786711e-01
   4.3732321e-01
   4.1497485e-01
   4.5987280e-01
   4.9382060e-01
   4.8170479e-01
   5.3770100e-01
   4.7848125e-01
   4.0683436e-01
   5.0467205e-01
   4.0536497e-01
   5.6280968e-01
   4.8841006e-01
   4.3881158e-01
   5.3704794e-01
   4.8623066e-01
   5.0621737e-01
   5.0817276e-01
   5.1212150e-01
   5.3872235e-01
   5.3099193e-01
   5.1457048e-01
   4.6220028e-01
   4.1634172e-01
   5.1464262e-01
   5.1961652e-01
   5.1835596e-01
   5.0593261e-01
   4.8463218e-01
   5.4982819e-01
   5.3166398e-01
   4.4749502e-01
   5.7169056e-01
   4.5189179e-01
   4.5823256e-01
   5.0395064e-01
   5.5761936e-01
   4.4530422e-01
   5.1102041e-01
   5.1114570e-01
   5.0613764e-01
   6.0172757e-01
   4.8230470e-01
   5.8589464e-01
   5.2276032e-01
   4.4469673e-01
   5.4543142e-01
   4.5609492e-01
   5.0587186e-01
   5.4618700e-01
   5.3215757e-01
   4.7954817e-01
   5.1479070e-01
   5.2104414e-01
   5.3467110e-01
   4.8092264e-01
   4.7635121e-01
   4.8108211e-01
   5.0840816e-01
   4.7774086e-01
   3.8497200e-01
   4.6906882e-01
   4.7297200e-01
   4.6769056e-01
   4.6471001e-01
   5.4293308e-01
   5.1549692e-01
   4.5472046e-01
   4.9411296e-01
   6.2539725e-01
   4.9377124e-01
   5.5468059e-01
   5.3767062e-01
   5.4257238e-01
   4.6121690e-01
   5.0885619e-01
   5.7230565e-01
   5.6815567e-01
   4.8781016e-01
   5.1751305e-01
   4.5377883e-01
   5.5458567e-01
   4.9762886e-01
   5.9522734e-01
   4.8948458e-01
   5.7612150e-01
   5.6815567e-01
   4.7904699e-01
   4.8448030e-01
   5.5567537e-01
   5.9816611e-01
   5.3740864e-01
   4.7087613e-01
   4.1687328e-01
   4.5480778e-01
   5.2854295e-01
   5.3562031e-01
   4.0834551e-01
   4.3744091e-01
   5.7444328e-01
   4.4733175e-01
   4.2296346e-01
   5.0301281e-01
   5.2846322e-01
   4.6762601e-01
   5.4693498e-01
   4.4660275e-01
   4.5612530e-01
   4.9147413e-01
   4.9415472e-01
   5.0591742e-01
   5.1059896e-01
   4.9128049e-01
   4.7508306e-01
   5.2985667e-01
   5.1168866e-01
   5.2488657e-01
   5.1643094e-01
   5.0540484e-01
   5.3565449e-01
   4.7954058e-01
   4.8819364e-01
   5.2636735e-01
   4.6200285e-01
   5.0768676e-01
   5.5088752e-01
   5.0522639e-01
   5.0151685e-01
   4.9673659e-01
   4.4934409e-01
   5.2164025e-01
   4.7701187e-01
   4.1541149e-01
   4.7213289e-01
   4.2148647e-01
   5.2867964e-01
   4.6521500e-01
   5.3497864e-01
   4.9314476e-01
   4.7543617e-01
   5.3626958e-01
   5.1559943e-01
   4.8621168e-01
   5.1435026e-01
   5.3244613e-01
   4.4734314e-01
   4.2515425e-01
   5.1799525e-01
   5.5148742e-01
   4.8274514e-01
   4.6719696e-01
   5.4885619e-01
   5.4960797e-01
   5.7721120e-01
   5.5848125e-01
   5.9454010e-01
   5.5012435e-01
   5.1667394e-01
   5.6209587e-01
   5.1924063e-01
   4.9107167e-01
   3.7530517e-01
   4.6944850e-01
   4.9203227e-01
   5.3618984e-01
   4.8303370e-01
   5.3773897e-01
   4.8924917e-01
   4.4405126e-01
   6.0086189e-01
   5.2662933e-01
   5.1772568e-01
   6.3474134e-01
   4.9274608e-01
   4.7752824e-01
   5.5108116e-01
   5.5727765e-01
   5.0346844e-01
   4.3376934e-01
   5.2994779e-01
   5.5087233e-01
   5.8837779e-01
   6.0673185e-01
   4.8310584e-01
   4.3425914e-01
   4.0886569e-01
   5.1112672e-01
   5.3595064e-01
   4.2690081e-01
   5.0057143e-01
   5.6421073e-01
   5.8404556e-01
   5.1744850e-01
   4.8776839e-01
   4.2608068e-01
   5.2986806e-01
   4.4447651e-01
   4.8127195e-01
   4.4235406e-01
   5.0899288e-01
   4.4180731e-01
   5.9424775e-01
   4.7116089e-01
   4.8449929e-01
   5.0123208e-01
   4.8371713e-01
   4.8866825e-01
   4.7968106e-01
   5.4831324e-01
   4.7595634e-01
   4.8805316e-01
   5.3558614e-01
   5.3624300e-01
   5.3642905e-01
   6.4666350e-01
   4.9938681e-01
   5.1322639e-01
   4.6825629e-01
   4.7205316e-01
   4.6039677e-01
   4.6207879e-01
   5.5083816e-01
   4.9112482e-01
   4.0716849e-01
   5.5839393e-01
   5.2539915e-01
   4.4361462e-01
   5.0489986e-01
   5.6657997e-01
   5.0929663e-01
   5.5868249e-01
   5.3233982e-01
   4.7334789e-01
   4.6643379e-01
   4.9226388e-01
   4.2655909e-01
   5.4117893e-01
   5.2198956e-01
   5.1524252e-01
   4.7900142e-01
   5.5552349e-01
   4.4600285e-01
   5.1815093e-01
   4.7724347e-01
   5.5750925e-01
   4.9506977e-01
   5.0280399e-01
   5.3429900e-01
   4.7831039e-01
   4.9236640e-01
   4.6805885e-01
   3.6105173e-01
   5.2757475e-01
   5.7794779e-01
   4.6902705e-01
   5.0044613e-01
   4.8517893e-01
   4.6000949e-01
   4.4733175e-01
   4.3700807e-01
   5.7421927e-01
   5.3358899e-01
   5.3849834e-01
   4.5906407e-01
   4.7081158e-01
   5.6910869e-01
   4.9950831e-01
   4.8948837e-01
   5.4877266e-01
   5.0773991e-01
   5.6523208e-01
   6.2317988e-01
   4.8553963e-01
   5.3938681e-01
   5.0902705e-01
   4.4991742e-01
   5.9710299e-01
   4.6520361e-01
   4.8096820e-01
   4.2343806e-01
   5.5627527e-01
   4.8434362e-01
   5.0565923e-01
   5.2967822e-01
   4.8773422e-01
   5.3331561e-01
   5.0663123e-01
   4.6452397e-01
   5.0991552e-01
   5.3979307e-01
   4.1191077e-01
   4.9455719e-01
   4.5408258e-01
   5.6330327e-01
   5.2403987e-01
   5.2980731e-01
   5.5155577e-01
   4.4720645e-01
   5.0745895e-01
   5.0254580e-01
   5.2315520e-01
   5.2698624e-01
   4.9590888e-01
   6.3459706e-01
   4.2284196e-01
   5.2776459e-01
   5.1465021e-01
   3.7028951e-01
   4.6142193e-01
   5.2984528e-01
   5.0022212e-01
   4.8568771e-01
   4.8091125e-01
   4.4283626e-01
   5.3629236e-01
   4.9165638e-01
   3.9730043e-01
   5.4900807e-01
   3.8848410e-01
   4.7137731e-01
   5.0730327e-01
   5.3450403e-01
   5.4779687e-01
   5.5722449e-01
   4.2298624e-01
   4.3738776e-01
   5.4913716e-01
   5.0418225e-01
   5.2933650e-01
   4.7367822e-01
   4.4897579e-01
   3.9190508e-01
   6.1629616e-01
   5.4112957e-01
   5.6344376e-01
   5.4320266e-01
   4.8015567e-01
   5.6642810e-01
   4.6213953e-01
   4.8369056e-01
   5.9922164e-01
   4.5451163e-01
   4.7468439e-01
   4.5703275e-01
   6.4288562e-01
   4.1475842e-01
   4.7757380e-01
   4.7035975e-01
   5.2867964e-01
   4.6591362e-01
   4.7269103e-01
   5.0026388e-01
   5.9925581e-01
   5.1431229e-01
   4.6269008e-01
   4.9320930e-01
   5.2381965e-01
   4.8192501e-01
   5.4086379e-01
   5.4119791e-01
   4.4991362e-01
   5.3093878e-01
   5.5284290e-01
   5.3677076e-01
   5.8882202e-01
   4.7371618e-01
   3.6603322e-01
   5.3683151e-01
   5.3635311e-01
   4.6175225e-01
   5.3746179e-01
   5.2552824e-01
   4.8586996e-01
   5.3211960e-01
   5.3854390e-01
   5.1565638e-01
   4.8237684e-01
   4.5276127e-01
   4.4773042e-01
   4.8640911e-01
   4.3479829e-01
   5.6359563e-01
   5.4407973e-01
   5.4974846e-01
   5.0656668e-01
   5.3773517e-01
   5.7291315e-01
   4.7156716e-01
   5.3680114e-01
   4.8888087e-01
   3.9446417e-01
   4.9197912e-01
   4.7499573e-01
   3.9179117e-01
   4.9119696e-01
   5.2801139e-01
   5.3727575e-01
   4.7853061e-01
   4.9719601e-01
   4.5524442e-01
   4.6045373e-01
   5.4310394e-01
   4.6838918e-01
   4.7476792e-01
   5.2614713e-01
   4.5889321e-01
   4.6752729e-01
   4.2741338e-01
   4.4319317e-01
   4.8161747e-01
   4.3824585e-01
   5.1228097e-01
   5.4374561e-01
   4.5151590e-01
   4.7523493e-01
   5.2330707e-01
   5.1656763e-01
   5.6426009e-01
   5.1759658e-01
   5.3312957e-01
   4.6537447e-01
   5.8052207e-01
   5.0118272e-01
   4.2846132e-01
   4.2091315e-01
   4.9416611e-01
   4.9843000e-01
   4.4975036e-01
   4.8082012e-01
   5.2634077e-01
   4.6878026e-01
   3.4748552e-01
   5.2435880e-01
   4.8261604e-01
   4.3839393e-01
   5.9307072e-01
   5.3511533e-01
   4.7972283e-01
   5.1428951e-01
   4.8859231e-01
   5.4955861e-01
   4.0837969e-01
   5.3863123e-01
   5.2137067e-01
   5.1583863e-01
   4.7130517e-01
   5.4449739e-01
   5.4089416e-01
   5.4619839e-01
   5.2140864e-01
   4.3916089e-01
   5.3962601e-01
   5.7790982e-01
   5.0386711e-01
   5.2666730e-01
   6.0125297e-01
   5.1133175e-01
   4.7838633e-01
   5.4295966e-01
   4.8907451e-01
   4.8229331e-01
   4.7647271e-01
   5.7280304e-01
   4.5278405e-01
   5.2652302e-01
   4.2003987e-01
   5.1353393e-01
   5.2661035e-01
   4.9276887e-01
   5.5719411e-01
   4.5124252e-01
   4.8460940e-01
   5.3742003e-01
   4.5211201e-01
   5.4091315e-01
   5.6776459e-01
   5.7585192e-01
   4.9528619e-01
   4.6834362e-01
   5.0961177e-01
   4.5608733e-01
   4.6593640e-01
   4.9199051e-01
   4.5007689e-01
   4.6631989e-01
   4.0833792e-01
   4.7168866e-01
   5.0076507e-01
   4.5084006e-01
   4.8776839e-01
   5.6901756e-01
   4.9873374e-01
   4.7185952e-01
   3.8549976e-01
   4.1036545e-01
   5.5652966e-01
   4.6957000e-01
   3.9411106e-01
   5.4026009e-01
   4.7419079e-01
   4.9357000e-01
   4.8622686e-01
   5.9029141e-01
   4.5225249e-01
   4.8693308e-01
   5.0211296e-01
   5.2487518e-01
   5.0576934e-01
   5.6594210e-01
   4.9096156e-01
   4.0464737e-01
   5.4483531e-01
   5.0360892e-01
   5.4752729e-01
   5.2208068e-01
   4.3484765e-01
   5.7801234e-01
   4.7680683e-01
   4.9645942e-01
   4.2832843e-01
   5.2787091e-01
   5.2983009e-01
   5.1793071e-01
   4.8205411e-01
   5.3617466e-01
   4.7631704e-01
   5.0567442e-01
   5.1357950e-01
   5.6628382e-01
   4.7934314e-01
   5.2062648e-01
   4.7068249e-01
   4.6301281e-01
   5.2035311e-01
   5.8188135e-01
   5.5437684e-01
   5.0602373e-01
   4.9832368e-01
   5.4474798e-01
   4.0837589e-01
   5.0238253e-01
   5.2484860e-01
   4.5447366e-01
   4.2663882e-01
   5.5835596e-01
   5.8882582e-01
   5.0608828e-01
   4.9363075e-01
   3.8335074e-01
   5.0625154e-01
   4.7215567e-01
   5.1718272e-01
   5.2135928e-01
   5.5951780e-01
   6.1470147e-01
   4.8176554e-01
   5.7468249e-01
   4.4605980e-01
   4.3856099e-01
   4.9407499e-01
   5.7525961e-01
   5.2682297e-01
   5.2580921e-01
   4.7746369e-01
   4.6407594e-01
   5.1276697e-01
   6.3081158e-01
   5.1388325e-01
   5.3345990e-01
   4.6218889e-01
   5.2244518e-01
   4.5285999e-01
   4.7004461e-01
   4.2234836e-01
   5.3604177e-01
   5.3067299e-01
   4.9746939e-01
   4.4775320e-01
   4.9182724e-01
   4.8618889e-01
   5.1600570e-01
   4.8026198e-01
   4.2131182e-01
   4.8064167e-01
   4.1386236e-01
   4.8589654e-01
   5.2624585e-01
   4.7176839e-01
   5.3408638e-01
   5.2201234e-01
   5.2835311e-01
   5.3305743e-01
   5.4687423e-01
   4.8038348e-01
   4.9246132e-01
   4.9511533e-01
   4.2234836e-01
   5.4494162e-01
   5.1272520e-01
   4.8163265e-01
   5.5435406e-01
   4.2989654e-01
   4.7007879e-01
   5.2070622e-01
   5.2287803e-01
   5.1684480e-01
   4.7062174e-01
   5.4914476e-01
   5.4048410e-01
   5.1854580e-01
   5.3557475e-01
   4.8966303e-01
   5.1339345e-01
   4.5324727e-01
   5.3821357e-01
   6.1088942e-01
   6.7486664e-01
   4.9134504e-01
   5.0729188e-01
   5.2438538e-01
   4.1770859e-01
   5.3833128e-01
   5.0808163e-01
   5.3165259e-01
   4.9450024e-01
   4.9381300e-01
   5.7544186e-01
   4.5081348e-01
   5.1372757e-01
   5.0649454e-01
   5.5846227e-01
   5.0106502e-01
   4.8485619e-01
   4.6779307e-01
   5.2695586e-01
   4.9827053e-01
   4.6359753e-01
   5.2023161e-01
   5.2142762e-01
   4.3090650e-01
   3.7172473e-01
   4.7293023e-01
   4.7478310e-01
   5.9907356e-01
   4.6581490e-01
   3.8513526e-01
   4.5027432e-01
   5.5870527e-01
   4.6769056e-01
   5.3142857e-01
   5.3944376e-01
   5.3245373e-01
   5.3684670e-01
   5.6108211e-01
   5.3090840e-01
   4.4746464e-01
   5.6499668e-01
   5.2945420e-01
   3.7353204e-01
   5.5801044e-01
   5.1727005e-01
   4.8998196e-01
   4.8750641e-01
   4.5984243e-01
   4.4485999e-01
   4.8718367e-01
   4.5314476e-01
   4.4979212e-01
   5.5878500e-01
   4.9192216e-01
   6.2474039e-01
   4.7462743e-01
   5.0117893e-01
   4.8054675e-01
   5.2271096e-01
   5.3551780e-01
   5.6156051e-01
   4.0096440e-01
   4.8777219e-01
   5.0584528e-01
   5.2201234e-01
   5.3819459e-01
   4.0531182e-01
   5.1488562e-01
   4.0049739e-01
   4.8755956e-01
   5.3704414e-01
   4.4718747e-01
   5.0226863e-01
   5.5060275e-01
   6.0161747e-01
   4.2830565e-01
   6.1388894e-01
   4.3171523e-01
   4.1995634e-01
   6.9296251e-01
   5.3800475e-01
   4.9489891e-01
   4.6145610e-01
   5.5384528e-01
   5.3683911e-01
   5.3705553e-01
   6.8574086e-01
   5.2984148e-01
   5.9613859e-01
   4.2158899e-01
   5.2629141e-01
   5.0325581e-01
   5.1022307e-01
   3.7703275e-01
   5.7779212e-01
   4.5487233e-01
   4.8275653e-01
   5.3620503e-01
   4.6103465e-01
   5.3420788e-01
   5.5038633e-01
   5.4543901e-01
   5.3430660e-01
   5.7004651e-01
   4.8099478e-01
   5.5170005e-01
   5.6203512e-01
   6.0354627e-01
   4.7430090e-01
   5.2619649e-01
   5.2161747e-01
   4.6785002e-01
   5.5549692e-01
   4.8174276e-01
   4.4703180e-01
   5.4868154e-01
   5.5170764e-01
   5.0351780e-01
   4.5464452e-01
   4.7991267e-01
   5.3386616e-01
   5.9725486e-01
   5.3928809e-01
   6.2892833e-01
   5.1700807e-01
   5.1242145e-01
   5.6389938e-01
   5.6972378e-01
   5.0169910e-01
   5.2722924e-01
   4.6467205e-01
   5.0780826e-01
   5.0633507e-01
   4.7504129e-01
   5.0762981e-01
   4.7610821e-01
   5.7588989e-01
   4.9590508e-01
   4.6768676e-01
   5.4463408e-01
   5.3515710e-01
   5.4748552e-01
   5.3213859e-01
   4.9663787e-01
   5.2466635e-01
   5.1264547e-01
   4.4460560e-01
   5.4710584e-01
   5.0140294e-01
   4.8458662e-01
   5.5345800e-01
   5.8650593e-01
   4.9438253e-01
   5.0398861e-01
   4.9587470e-01
   5.0771334e-01
   4.9958804e-01
   5.2583958e-01
   5.5472235e-01
   4.7518937e-01
   4.5583673e-01
   4.2791077e-01
   5.8410631e-01
   5.4109540e-01
   5.4361272e-01
   5.1179877e-01
   4.9832368e-01
   5.3202468e-01
   4.7740294e-01
   5.0406455e-01
   4.5517988e-01
   4.9505078e-01
   5.1706882e-01
   5.1744471e-01
   5.1337067e-01
   5.1431229e-01
   5.5069767e-01
   6.3902800e-01
   4.3489321e-01
   5.0175605e-01
   4.7843949e-01
   5.3323968e-01
   4.6097769e-01
   4.0159089e-01
   4.3671571e-01
   4.6626293e-01
   5.1236070e-01
   4.7566398e-01
   4.7449834e-01
   5.1877361e-01
   6.1526720e-01
   5.7070337e-01
   5.5548932e-01
   4.4760513e-01
   5.1607024e-01
   4.3270622e-01
   5.8050688e-01
   4.6041576e-01
   4.8692549e-01
   4.7088752e-01
   5.3010346e-01
   5.1752065e-01
   4.9026673e-01
   5.2481443e-01
   5.4764120e-01
   5.4327480e-01
   4.9068818e-01
   4.2999525e-01
   4.5741243e-01
   4.9647461e-01
   5.6267299e-01
   5.2841006e-01
   5.2814048e-01
   5.6299573e-01
   5.2846322e-01
   4.8379687e-01
   4.6850688e-01
   5.4071191e-01
   4.2721215e-01
   4.8768106e-01
   4.6784623e-01
   4.2979022e-01
   4.2861699e-01
   5.6132890e-01
   5.1817371e-01
   5.2447651e-01
   5.0283056e-01
   5.8887518e-01
   4.9547983e-01
   5.0203702e-01
   5.1875083e-01
   4.7774466e-01
   5.2254770e-01
   4.1421547e-01
   5.5709919e-01
   5.8101566e-01
   5.2368296e-01
   5.2439677e-01
   5.4532890e-01
   5.0096251e-01
   5.5569815e-01
   5.5515520e-01
   4.4838348e-01
   5.6237684e-01
   3.5891789e-01
   4.9088562e-01
   5.0080304e-01
   5.3547603e-01
   4.7387186e-01
   5.6522829e-01
   5.4642620e-01
   5.0986996e-01
   4.8924537e-01
   4.4631039e-01
   4.7903180e-01
   5.2943522e-01
   5.3869578e-01
   5.3258662e-01
   4.2251922e-01
   4.5306502e-01
   4.9071856e-01
   4.7094827e-01
   4.9254105e-01
   5.5506028e-01
   4.8106692e-01
   5.2713052e-01
   6.2574656e-01
   4.6237874e-01
   4.8953393e-01
   4.4197057e-01
   4.2013479e-01
   5.9340104e-01
   5.4496061e-01
   4.9538870e-01
   4.9319411e-01
   4.8552824e-01
   4.8770384e-01
   4.3870907e-01
   5.4672615e-01
   5.4482772e-01
   5.1209112e-01
   4.9627337e-01
   4.3212530e-01
   4.9361557e-01
   5.7565069e-01
   4.9335738e-01
   4.2907641e-01
   5.3616327e-01
   5.0490745e-01
   4.6061699e-01
   4.7940009e-01
   5.0031704e-01
   4.7926720e-01
   4.6585667e-01
   4.8256289e-01
   5.5603987e-01
   4.6816896e-01
   4.9693023e-01
   5.3077551e-01
   4.7274798e-01
   5.0953204e-01
   5.4515804e-01
   4.4735453e-01
   4.6874608e-01
   4.8352349e-01
   5.3213859e-01
   5.9987091e-01
   5.6475748e-01
   4.5223730e-01
   5.0672995e-01
   5.5239108e-01
   4.4045942e-01
   5.0871191e-01
   4.6800949e-01
   4.9605695e-01
   5.3055529e-01
   4.8233887e-01
   4.7951780e-01
   5.0064357e-01
   5.0988894e-01
   4.6906122e-01
   5.8928524e-01
   4.8801898e-01
   5.8631989e-01
   5.3808448e-01
   5.2571049e-01
   4.7293403e-01
   5.3643284e-01
   5.0281917e-01
   4.5956906e-01
   4.8095301e-01
   4.4310584e-01
   4.5926151e-01
   4.6695396e-01
   5.1862553e-01
   5.4331277e-01
   4.5384338e-01
   4.9984623e-01
   3.9332511e-01
   5.6158709e-01
   4.0652682e-01
   5.3080589e-01
   5.3270812e-01
   4.3883056e-01
   5.5032938e-01
   5.8746274e-01
   4.7627907e-01
   5.2641671e-01
   5.2353868e-01
   5.1202278e-01
   4.2947888e-01
   4.7091030e-01
   4.4905173e-01
   5.8663503e-01
   4.9977029e-01
   4.5989179e-01
   4.2164594e-01
   4.8055055e-01
   4.8948837e-01
   4.8926056e-01
   4.7784718e-01
   4.3697769e-01
   5.6497769e-01
   5.2247935e-01
   4.6745515e-01
   5.1217086e-01
   4.4692928e-01
   5.5111533e-01
   4.5375605e-01
   5.7790223e-01
   5.5761177e-01
   4.6482012e-01
   5.1525392e-01
   4.8164784e-01
   5.5706882e-01
   4.5093498e-01
   5.0678690e-01
   4.5545705e-01
   4.6467584e-01
   5.3158045e-01
   5.5039013e-01
   5.0573137e-01
   4.1242335e-01
   5.5831419e-01
   4.2544281e-01
   4.2507451e-01
   5.1018889e-01
   4.9749217e-01
   4.5338776e-01
   4.7961272e-01
   5.0786141e-01
   5.0646796e-01
   5.3458377e-01
   5.4306597e-01
   4.1652776e-01
   4.8760892e-01
   5.0931182e-01
   5.3420028e-01
   4.8329188e-01
   5.0804746e-01
   5.4139155e-01
   5.3671761e-01
   4.4784053e-01
   5.7171334e-01
   5.2811770e-01
   4.6509729e-01
   5.4115615e-01
   4.5748837e-01
   5.2999336e-01
   4.7850403e-01
   4.7379972e-01
   5.4848030e-01
   4.6203702e-01
   5.2774561e-01
   5.7642525e-01
   4.9724917e-01
   4.9516469e-01
   5.5145325e-01
   5.1871666e-01
   5.4169530e-01
   4.7320361e-01
   5.0949786e-01
   5.6638253e-01
   5.4068913e-01
   5.0491125e-01
   4.9410157e-01
   4.7820408e-01
   4.2846891e-01
   4.7193166e-01
   5.2489796e-01
   4.9797437e-01
   4.5529378e-01
   5.0195729e-01
   5.1933935e-01
   5.3281822e-01
   4.7266445e-01
   4.6230280e-01
   4.3713336e-01
   5.1202658e-01
   5.0685524e-01
   5.8287233e-01
   5.5050024e-01
   5.6727860e-01
   4.5056668e-01
   6.4588514e-01
   5.2686474e-01
   4.6987755e-01
   5.4429616e-01
   4.7229616e-01
   4.9284101e-01
   4.3522734e-01
   3.9031039e-01
   4.6929283e-01
   5.3401804e-01
   5.3800475e-01
   6.3335548e-01
   4.5570764e-01
   5.2043664e-01
   4.8361841e-01
   5.6948458e-01
   4.7943427e-01
   5.4579972e-01
   5.1504888e-01
   5.1193925e-01
   4.4754438e-01
   5.3768201e-01
   4.9108685e-01
   5.9294922e-01
   5.0943711e-01
   5.3203607e-01
   4.2459231e-01
   3.9355672e-01
   4.9073374e-01
   5.1001804e-01
   4.5255244e-01
   5.1775605e-01
   4.7080399e-01
   4.8557760e-01
   5.6895681e-01
   5.4627053e-01
   5.9997722e-01
   4.6941433e-01
   5.9864832e-01
   5.6931751e-01
   4.9319791e-01
   4.7427812e-01
   5.0927765e-01
   5.7087423e-01
   5.2268818e-01
   5.3260560e-01
   5.0016516e-01
   4.5909445e-01
   6.0703939e-01
   3.8630470e-01
   4.4962886e-01
   5.0960038e-01
   5.5879639e-01
   5.5794210e-01
   4.6736023e-01
   4.8209967e-01
   4.4977314e-01
   4.5816042e-01
   4.8050498e-01
   5.0385192e-01
   5.5231514e-01
   5.3744281e-01
   5.2816706e-01
   5.2389938e-01
   4.7295301e-01
   4.2222307e-01
   4.8244898e-01
   5.1817371e-01
   4.7187850e-01
   5.1040532e-01
   4.1468628e-01
   5.0017276e-01
   5.4776270e-01
   4.5315235e-01
   4.3542857e-01
   5.5828002e-01
   5.1729663e-01
   5.8648315e-01
   5.8727290e-01
   4.9681253e-01
   4.6632368e-01
   5.1770290e-01
   5.3520266e-01
   4.7191647e-01
   4.9207024e-01
   4.9658092e-01
   5.3893878e-01
   4.2071191e-01
   4.8570290e-01
   4.8538016e-01
   4.9280683e-01
   4.8458282e-01
   5.0455055e-01
   5.5239487e-01
   3.9203037e-01
   5.3079829e-01
   4.7572473e-01
   5.6829616e-01
   4.2481253e-01
   4.4590033e-01
   5.5017750e-01
   4.6975605e-01
   4.0032273e-01
   4.4560797e-01
   5.0474419e-01
   5.7050593e-01
   5.0184338e-01
   4.7070147e-01
   4.7485904e-01
   4.0256668e-01
   5.7080209e-01
   5.7289037e-01
   4.9753014e-01
   4.8739250e-01
   5.1343522e-01
   5.3081348e-01
   5.1355672e-01
   4.8923398e-01
   4.6453536e-01
   4.5070717e-01
   4.7254675e-01
   4.8624585e-01
   5.3595444e-01
   5.6456383e-01
   4.5687328e-01
   4.6868913e-01
   4.7816232e-01
   4.6158140e-01
   5.1689796e-01
   5.6907831e-01
   3.9996583e-01
   4.2780066e-01
   4.6671856e-01
   4.8051258e-01
   4.8285145e-01
   5.2103275e-01
   4.9411675e-01
   4.7920266e-01
   5.1703085e-01
   4.7148363e-01
   5.4528714e-01
   4.8363740e-01
   5.4635026e-01
   4.1405221e-01
   5.3991837e-01
   5.5809397e-01
   5.2819364e-01
   4.9514570e-01
   4.7343522e-01
   5.2309824e-01
   5.1561841e-01
   4.4526246e-01
   4.4066445e-01
   4.5173232e-01
   5.4761462e-01
   5.1721310e-01
   5.2776080e-01
   4.5644423e-01
   4.8574086e-01
   4.8951495e-01
   4.8704319e-01
   5.4122069e-01
   4.9939060e-01
   5.0119411e-01
   4.7621073e-01
   4.8553204e-01
   5.2160987e-01
   5.5384907e-01
   5.0591742e-01
   3.9986711e-01
   5.6001139e-01
   4.9288277e-01
   5.3306502e-01
   4.3570195e-01
   4.4834931e-01
   4.9542667e-01
   4.7102041e-01
   5.3675178e-01
   4.0176554e-01
   5.2377788e-01
   4.9693023e-01
   4.0333365e-01
   5.1821168e-01
   4.8303749e-01
   4.9658472e-01
   4.6427337e-01
   4.5559753e-01
   5.0423920e-01
   5.2680399e-01
   4.8244139e-01
   5.5626388e-01
   4.0233128e-01
   4.9200190e-01
   4.7641196e-01
   5.2079734e-01
   5.1693593e-01
   4.2155102e-01
   4.7450214e-01
   4.6613764e-01
   4.8638633e-01
   5.5461224e-01
   4.5762886e-01
   4.8393355e-01
   4.6699193e-01
   4.6543522e-01
   5.2678500e-01
   5.3516089e-01
   5.2730517e-01
   4.8776839e-01
   5.0353299e-01
   5.7312197e-01
   5.0680209e-01
   4.5084765e-01
   5.3172093e-01
   4.3665496e-01
   4.7232273e-01
   4.9816042e-01
   4.9209682e-01
   4.2416706e-01
   5.8894352e-01
   5.6037589e-01
   5.4259136e-01
   4.2227622e-01
   5.5815472e-01
   5.3393450e-01
   4.4533460e-01
   4.8686474e-01
   5.9602468e-01
   4.7898244e-01
   5.0584148e-01
   6.4777598e-01
   5.3492928e-01
   4.9135643e-01
   5.8349122e-01
   4.6166113e-01
   5.4437589e-01
   4.5738965e-01
   5.3793640e-01
   5.0603512e-01
   5.1891410e-01
   4.0607879e-01
   5.0287992e-01
   5.2012909e-01
   5.8517703e-01
   5.5028382e-01
   4.9555956e-01
   4.7698149e-01
   5.5422117e-01
   5.6352349e-01
   4.9556336e-01
   4.5194874e-01
   3.9999620e-01
   5.5777883e-01
   4.5334979e-01
   5.1616896e-01
   5.8109919e-01
   5.2979592e-01
   4.1831609e-01
   5.1014713e-01
   5.6712672e-01
   4.6660465e-01
   5.4324063e-01
   4.6930043e-01
   4.3614618e-01
   5.0601993e-01
   4.4467774e-01
   4.6133080e-01
   5.4388989e-01
   4.7444898e-01
   4.8476887e-01
   4.1818320e-01
   5.2839487e-01
   4.9020978e-01
   4.4355007e-01
   4.4297674e-01
   4.2144471e-01
   4.7450973e-01
   5.2200475e-01
   4.1629236e-01
   3.7953109e-01
   5.4518083e-01
   6.0663692e-01
   4.6455055e-01
   4.3158994e-01
   4.1054010e-01
   5.4752729e-01
   5.1439203e-01
   5.3699478e-01
   4.8668249e-01
   5.5564879e-01
   4.7524632e-01
   4.8042525e-01
   4.9467869e-01
   5.0739060e-01
   5.1228477e-01
   5.1861794e-01
   4.3523873e-01
   4.5238918e-01
   5.3412055e-01
   5.0859801e-01
   4.0350451e-01
   4.4768106e-01
   4.3787375e-01
   5.3552159e-01
   4.4184148e-01
   4.1173991e-01
   5.0103844e-01
   4.6727290e-01
   4.8850878e-01
   4.9413574e-01
   4.0438538e-01
   5.3175890e-01
   4.9119696e-01
   4.4994779e-01
   4.5217276e-01
   6.1741623e-01
   4.8753299e-01
   4.0853916e-01
   5.6564594e-01
   4.6677171e-01
   5.0564784e-01
   4.3845847e-01
   4.6602373e-01
   5.6782155e-01
   4.4632558e-01
   5.6616232e-01
   5.0240911e-01
   4.9475083e-01
   5.2012909e-01
   6.2121310e-01
   4.7310869e-01
   4.7497295e-01
   4.4519791e-01
   4.9161841e-01
   5.5003702e-01
   4.1071476e-01
   4.2828666e-01
   4.5613669e-01
   4.6917133e-01
   4.5969056e-01
   4.6029046e-01
   4.6664262e-01
   5.2787091e-01
   5.5420218e-01
   5.6615093e-01
   4.1810346e-01
   3.6757475e-01
   4.6522639e-01
   4.7353014e-01
   4.8509160e-01
   5.1752444e-01
   5.0025629e-01
   5.1904319e-01
   5.6705458e-01
   3.4374561e-01
   4.2778548e-01
   4.3778263e-01
   4.9230185e-01
   5.4181300e-01
   3.9622591e-01
   4.9290555e-01
   4.6763360e-01
   5.2966682e-01
   4.7652207e-01
   5.5559563e-01
   5.9484385e-01
   5.3820598e-01
   4.4598766e-01
   6.0544091e-01
   4.9991077e-01
   4.6508970e-01
   5.2361082e-01
   4.6842335e-01
   4.3715615e-01
   5.7018320e-01
   4.9364974e-01
   5.3244234e-01
   4.9617845e-01
   5.1389084e-01
   5.1922164e-01
   4.8331467e-01
   4.5829331e-01
   5.4411770e-01
   5.2621927e-01
   5.0022591e-01
   4.9646322e-01
   5.6853536e-01
   4.2897769e-01
   4.6897769e-01
   5.9365164e-01
   4.8904794e-01
   5.1026863e-01
   4.8269578e-01
   4.2896630e-01
   5.1067489e-01
   4.9421927e-01
   4.7927480e-01
   4.6630090e-01
   4.2001329e-01
   5.7025154e-01
   5.2886189e-01
   5.3672900e-01
   4.3650688e-01
   5.0939915e-01
   5.0177124e-01
   5.4357095e-01
   4.1322449e-01
   5.6076317e-01
   4.3670432e-01
   5.0163455e-01
   5.0121310e-01
   4.5557855e-01
   4.6768296e-01
   4.2686284e-01
   5.1043189e-01
   4.9261319e-01
   3.9282392e-01
   5.5574751e-01
   5.4861699e-01
   4.4809492e-01
   5.7707072e-01
   4.9144376e-01
   4.3659041e-01
   4.9113242e-01
   4.5160323e-01
   5.0423541e-01
   5.2454865e-01
   5.4113336e-01
   5.5233412e-01
   4.9544566e-01
   4.8689891e-01
   4.9422686e-01
   5.5192406e-01
   4.1655055e-01
   4.8468154e-01
   4.7225819e-01
   4.9750356e-01
   4.9850973e-01
   4.7808638e-01
   4.4455244e-01
   5.6058472e-01
   4.9201709e-01
   5.9403892e-01
   4.9870337e-01
   5.6631799e-01
   3.9559563e-01
   5.1289226e-01
   5.2870242e-01
   5.3888562e-01
   5.3617466e-01
   4.5881348e-01
   5.2142003e-01
   4.7518937e-01
   5.1574371e-01
   4.9521405e-01
   5.8771334e-01
   4.8016327e-01
   4.9361557e-01
   4.8297674e-01
   4.7430850e-01
   5.2439677e-01
   5.2350451e-01
   4.4974276e-01
   5.3917798e-01
   4.4870622e-01
   5.0575415e-01
   4.1424205e-01
   4.8405126e-01
   4.2392406e-01
   4.5701756e-01
   4.6650593e-01
   5.9068249e-01
   4.7209872e-01
   4.9096156e-01
   5.2709635e-01
   4.5675558e-01
   5.7970954e-01
   5.9383389e-01
   5.9597532e-01
   4.9830850e-01
   5.2771903e-01
   4.3546274e-01
   5.0259896e-01
   4.9007689e-01
   5.6173137e-01
   5.0457333e-01
   5.2362601e-01
   5.8138396e-01
   5.4652492e-01
   5.1602468e-01
   4.8545610e-01
   5.4545040e-01
   5.1804082e-01
   5.0176364e-01
   5.2148078e-01
   4.4154912e-01
   5.3009207e-01
   4.4766588e-01
   3.7866540e-01
   4.9162981e-01
   4.7608923e-01
   4.9117418e-01
   4.7252017e-01
   5.9183673e-01
   4.8923778e-01
   3.9752444e-01
   5.0074229e-01
   4.1703654e-01
   4.7674608e-01
   5.4157380e-01
   5.4119791e-01
   4.3789274e-01
   4.8883151e-01
   5.2283626e-01
   5.3400285e-01
   5.3129568e-01
   4.6258377e-01
   6.5607214e-01
   5.0334694e-01
   4.6224205e-01
   4.6734504e-01
   5.3314476e-01
   5.5726246e-01
   5.2413099e-01
   5.2797722e-01
   5.2856573e-01
   5.0958519e-01
   5.2645467e-01
   5.5329473e-01
   5.0699573e-01
   5.7912103e-01
   5.1233033e-01
   4.1065021e-01
   5.7889701e-01
   5.8145610e-01
   5.1809018e-01
   5.8069293e-01
   4.5797817e-01
   4.9809967e-01
   4.8849359e-01
   5.3076792e-01
   5.9294542e-01
   5.2313621e-01
   5.4090555e-01
   5.1227717e-01
   5.1465781e-01
   4.2569720e-01
   4.7225439e-01
   4.3409967e-01
   5.5448315e-01
   4.5024775e-01
   4.6876507e-01
   5.1318462e-01
   3.9439203e-01
   5.7819839e-01
   3.6631799e-01
   5.1272520e-01
   5.2430185e-01
   5.4923208e-01
   4.8077076e-01
   4.2440626e-01
   4.2576554e-01
   4.7380351e-01
   4.4182629e-01
   5.5084955e-01
   4.7785097e-01
   5.6328809e-01
   4.7705743e-01
   4.8280589e-01
   4.9361177e-01
   4.2456953e-01
   5.6342857e-01
   5.6006834e-01
   6.0165164e-01
   6.0606739e-01
   5.5209872e-01
   5.0736023e-01
   5.6609777e-01
   4.5214998e-01
   5.6786331e-01
   5.1993925e-01
   4.9053251e-01
   5.0581490e-01
   4.6480494e-01
   5.7140959e-01
   5.0305838e-01
   5.1089511e-01
   6.0957190e-01
   5.1063692e-01
   4.7696251e-01
   5.4527575e-01
   4.8915045e-01
   5.1328334e-01
   5.1787755e-01
   5.2558899e-01
   4.5016801e-01
   5.2481063e-01
   4.0988704e-01
   4.8812150e-01
   4.6681728e-01
   5.5850024e-01
   4.4585477e-01
   5.3026673e-01
   4.7051163e-01
   5.3216137e-01
   4.6921690e-01
   4.0048600e-01
   5.7899193e-01
   4.9387375e-01
   4.4189464e-01
   4.7399715e-01
   4.6082962e-01
   5.3178548e-01
   5.1740294e-01
   5.2779497e-01
   4.6617561e-01
   5.1512482e-01
   4.8075178e-01
   5.0209777e-01
   5.1130517e-01
   4.0332985e-01
   4.9341433e-01
   5.3910963e-01
   4.9653156e-01
   4.3638918e-01
   5.1657902e-01
   5.1304414e-01
   4.9380161e-01
   4.9375985e-01
   4.7080399e-01
   4.7700047e-01
   4.1669103e-01
   5.2663692e-01
   4.7899003e-01
   5.9777124e-01
   4.5953868e-01
   4.6322924e-01
   4.5300047e-01
   4.7973802e-01
   4.3960892e-01
   4.7061794e-01
   4.3229995e-01
   4.1758709e-01
   5.1157855e-01
   5.1747129e-01
   4.9038823e-01
   4.3881917e-01
   4.5432938e-01
   4.2945610e-01
   4.6992311e-01
   4.5581775e-01
   5.6345895e-01
   4.9042620e-01
   5.0410631e-01
   4.6980921e-01
   4.3663218e-01
   4.7981016e-01
   5.0153583e-01
   4.5914760e-01
   4.8953773e-01
   4.9827812e-01
   5.0029426e-01
   4.1350166e-01
   5.1143047e-01
   4.2883341e-01
   5.4920171e-01
   5.2910489e-01
   5.8854105e-01
   4.0260465e-01
   4.9633033e-01
   4.8919981e-01
   4.6029805e-01
   5.3921215e-01
   6.3143047e-01
   5.4128524e-01
   4.8754058e-01
   5.0883341e-01
   4.3384148e-01
   4.8103654e-01
   5.0507072e-01
   5.4981680e-01
   4.6857143e-01
   5.0673754e-01
   4.6371903e-01
   5.2197057e-01
   5.2404746e-01
   5.3595444e-01
   4.9382439e-01
   5.5365164e-01
   4.9937921e-01
   4.6560607e-01
   4.9288657e-01
   5.0740959e-01
   5.0374561e-01
   5.9154058e-01
   4.1247651e-01
   4.7988609e-01
   4.4514096e-01
   5.2102136e-01
   5.9578168e-01
   4.9423446e-01
   5.1471856e-01
   4.9504699e-01
   5.2886948e-01
   6.1074134e-01
   4.8641291e-01
   5.4789559e-01
   5.1286948e-01
   5.1316564e-01
   5.2648125e-01
   5.5520076e-01
   4.4091125e-01
   5.5863313e-01
   4.6310774e-01
   5.1591837e-01
   4.5833507e-01
   4.4265401e-01
   4.8812530e-01
   5.1150641e-01
   6.0282487e-01
   5.6366018e-01
   3.9570195e-01
   4.8570290e-01
   4.7347318e-01
   4.5349027e-01
   5.6755577e-01
   4.5699478e-01
   4.8685714e-01
   4.6908780e-01
   4.8800380e-01
   5.0701092e-01
   5.2564215e-01
   4.8045183e-01
   5.3033128e-01
   4.6441386e-01
   5.1670812e-01
   3.7375605e-01
   4.1147034e-01
   5.4502895e-01
   5.5056858e-01
   5.1674229e-01
   4.6723113e-01
   4.4372852e-01
   4.8065306e-01
   4.7844328e-01
   4.5542667e-01
   5.3917418e-01
   4.5694542e-01
   4.9189559e-01
   5.5110774e-01
   5.4634267e-01
   5.5744471e-01
   4.9226768e-01
   5.4561747e-01
   4.5836165e-01
   5.1884196e-01
   5.1265306e-01
   5.0543142e-01
   4.8921500e-01
   4.5824775e-01
   4.5771618e-01
   5.6992121e-01
   4.7389084e-01
   4.3899003e-01
   5.8931182e-01
   5.9465021e-01
   5.4901187e-01
   5.3355861e-01
   4.4192881e-01
   4.7027622e-01
   5.8351020e-01
   5.4847271e-01
   5.0923588e-01
   4.8805695e-01
   5.4821832e-01
   5.0935358e-01
   4.2418605e-01
   4.6179782e-01
   5.0693878e-01
   4.7870147e-01
   5.3295112e-01
   4.3539440e-01
   5.1248980e-01
   5.1716374e-01
   4.9824395e-01
   5.3202088e-01
   5.3902990e-01
   3.8918272e-01
   5.3662648e-01
   5.4057902e-01
   4.8815567e-01
   4.3825724e-01
   5.6077076e-01
   5.6099098e-01
   4.9459896e-01
   4.6703749e-01
   4.1030850e-01
   5.3806929e-01
   5.3512672e-01
   5.5017750e-01
   5.4551495e-01
   5.7990318e-01
   4.7332890e-01
   4.2778927e-01
   4.6639203e-01
   5.8734884e-01
   4.7779782e-01
   4.6218130e-01
   5.2877456e-01
   5.2882392e-01
   5.0313431e-01
   4.6556811e-01
   5.1582345e-01
   4.5986901e-01
   4.7892928e-01
   5.0082202e-01
   4.5890460e-01
   5.2304888e-01
   5.3691505e-01
   5.2096440e-01
   5.2425629e-01
   4.8303370e-01
   5.7269673e-01
   5.1300617e-01
   4.0076697e-01
   4.9252966e-01
   4.8421073e-01
   4.8964404e-01
   4.3022686e-01
   5.6440437e-01
   5.2711913e-01
   4.6559089e-01
   5.1632463e-01
   5.4936118e-01
   4.3256194e-01
   5.3050973e-01
   4.4144281e-01
   5.3475842e-01
   5.0903085e-01
   4.1537352e-01
   4.4838348e-01
   5.1177219e-01
   5.7435596e-01
   4.8295776e-01
   5.5552729e-01
   4.0443854e-01
   5.3792501e-01
   5.6401329e-01
   4.3676507e-01
   4.9281443e-01
   4.7774846e-01
   4.4976934e-01
   3.4172947e-01
   5.6464357e-01
   5.1250498e-01
   5.2997057e-01
   4.7712577e-01
   5.4558709e-01
   4.9150071e-01
   4.9156906e-01
   4.5080589e-01
   5.0950925e-01
   4.9178927e-01
   4.9287897e-01
   5.3386996e-01
   4.3307831e-01
   4.9747318e-01
   4.7137731e-01
   4.5235121e-01
   5.2121120e-01
   5.3492928e-01
   5.0516184e-01
   5.2425629e-01
   4.3876602e-01
   5.0252302e-01
   5.2590413e-01
   4.4896820e-01
   5.0842715e-01
   4.7324158e-01
   5.4444423e-01
   5.0782345e-01
   5.4998007e-01
   4.4943142e-01
   3.9603987e-01
   5.9834077e-01
   5.6422591e-01
   4.5065401e-01
   3.8686664e-01
   5.7308021e-01
   4.9361936e-01
   4.2839677e-01
   4.2253441e-01
   5.1764594e-01
   4.9764025e-01
   4.9890081e-01
   4.6600854e-01
   5.0276602e-01
   5.0217371e-01
   4.4630660e-01
   4.3867869e-01
   5.0647556e-01
   4.6807404e-01
   5.1604366e-01
   5.5519696e-01
   5.3038064e-01
   4.8758614e-01
   4.9533935e-01
   5.2650783e-01
   4.2144850e-01
   4.9696061e-01
   4.6972947e-01
   4.3933935e-01
   5.1124822e-01
   5.3188040e-01
   5.3433697e-01
   4.3192786e-01
   5.6786331e-01
   5.0627432e-01
   5.0217371e-01
   4.2280019e-01
   5.6907072e-01
   4.9687708e-01
   5.2227053e-01
   5.2537636e-01
   4.6805126e-01
   4.9525202e-01
   5.0850688e-01
   4.8654200e-01
   4.9554058e-01
   4.4035691e-01
   5.3910584e-01
   5.0104983e-01
   4.8477266e-01
   4.6722354e-01
   4.6347603e-01
   5.2124537e-01
   4.9312197e-01
   4.0780636e-01
   4.5033507e-01
   4.2074988e-01
   4.8680019e-01
   3.6841006e-01
   5.0782724e-01
   4.8479924e-01
   3.6324252e-01
   4.8839108e-01
   5.6422591e-01
   5.4488467e-01
   4.7988989e-01
   5.0318747e-01
   5.0711723e-01
   5.8378738e-01
   4.4342857e-01
   4.3698149e-01
   4.4555482e-01
   4.5285619e-01
   4.5939060e-01
   4.5298908e-01
   4.1805790e-01
   4.6646037e-01
   4.6690460e-01
   5.1640816e-01
   5.3099953e-01
   5.3484196e-01
   4.3304794e-01
   4.7272140e-01
   5.0286474e-01
   4.9833507e-01
   5.7088942e-01
   5.2229331e-01
   6.3815472e-01
   4.3935453e-01
   5.2484480e-01
   5.0893213e-01
   4.6552254e-01
   4.0021262e-01
   5.0651732e-01
   5.7514570e-01
   4.4311723e-01
   4.6710204e-01
   4.4618130e-01
   4.4509919e-01
   4.8902136e-01
   5.8076127e-01
   5.5326815e-01
   5.7009207e-01
   4.7769910e-01
   5.0568961e-01
   5.0588704e-01
   4.7646132e-01
   5.4283436e-01
   4.4382345e-01
   5.3194874e-01
   5.3463692e-01
   5.4313811e-01
   4.7046227e-01
   5.7159563e-01
   4.5744281e-01
   4.9129568e-01
   5.1026863e-01
   4.5724158e-01
   5.2403607e-01
   5.2052776e-01
   5.0433033e-01
   5.6532701e-01
   4.7696251e-01
   5.5550831e-01
   4.6404936e-01
   4.9063882e-01
   4.9241196e-01
   5.0114855e-01
   5.4003987e-01
   5.0894352e-01
   5.4883721e-01
   5.3943237e-01
   4.4191742e-01
   4.5447366e-01
   5.4431894e-01
   4.9193735e-01
   5.1855719e-01
   5.6533460e-01
   4.9359279e-01
   5.6290840e-01
   5.3252587e-01
   5.4439108e-01
   3.7443189e-01
   4.4503465e-01
   5.5040911e-01
   5.2160607e-01
   4.7479070e-01
   4.7769150e-01
   4.2939155e-01
   5.7570764e-01
   4.5939060e-01
   4.8748363e-01
   4.8778358e-01
   4.9866160e-01
   5.5090271e-01
   5.0510869e-01
   5.5135074e-01
   4.9155007e-01
   4.6889796e-01
   5.9802183e-01
   5.2824300e-01
   5.1886474e-01
   5.5866730e-01
   4.7914950e-01
   5.3087803e-01
   4.0333365e-01
   4.4618130e-01
   4.9084385e-01
   4.8669008e-01
   4.5448125e-01
   4.1602658e-01
   5.1957475e-01
   4.6264452e-01
   6.1280683e-01
   5.3280304e-01
   4.9711628e-01
   4.9112862e-01
   5.4111058e-01
   4.7863313e-01
   5.5772188e-01
   4.6076507e-01
   4.8096820e-01
   4.8935928e-01
   4.7056858e-01
   5.1611201e-01
   5.0349502e-01
   5.3629995e-01
   4.1104888e-01
   4.7902800e-01
   5.1848885e-01
   4.7810157e-01
   4.5310299e-01
   4.1932226e-01
   5.3098813e-01
   4.6388609e-01
   5.1441860e-01
   5.0663882e-01
   5.5360987e-01
   4.7807119e-01
   4.8721405e-01
   4.7490460e-01
   4.9978927e-01
   4.4648125e-01
   4.7939630e-01
   4.7655244e-01
   4.2538965e-01
   5.0616801e-01
   4.4576364e-01
   4.9183104e-01
   5.1707262e-01
   5.6096820e-01
   5.5067869e-01
   4.8155672e-01
   5.2079355e-01
   5.3890081e-01
   5.4096630e-01
   5.0370764e-01
   4.5780731e-01
   4.7319222e-01
   4.6719317e-01
   4.7720930e-01
   4.8218700e-01
   5.8108021e-01
   4.4395634e-01
   5.5492359e-01
   5.0766398e-01
   4.9284480e-01
   5.0573137e-01
   4.9351305e-01
   4.7423636e-01
   5.3904888e-01
   4.8914286e-01
   4.6602373e-01
   4.4778358e-01
   5.0364309e-01
   5.1641576e-01
   5.3195634e-01
   4.7748647e-01
   4.3990508e-01
   5.6788230e-01
   4.9858187e-01
   6.1733650e-01
   4.7863692e-01
   4.2394305e-01
   4.5449644e-01
   4.3401993e-01
   5.2347034e-01
   3.6404746e-01
   4.3978358e-01
   5.1605885e-01
   4.9619364e-01
   4.8778358e-01
   5.0460370e-01
   5.1275558e-01
   4.6587565e-01
   4.8988704e-01
   5.4407214e-01
   5.6157190e-01
   5.5188230e-01
   5.3049834e-01
   4.6359753e-01
   4.4253631e-01
   4.1356621e-01
   4.8423351e-01
   4.7844708e-01
   5.0162316e-01
   5.1326815e-01
   5.6760133e-01
   5.0213574e-01
   4.6785002e-01
   5.1097864e-01
   4.5806929e-01
   4.6422022e-01
   5.0655909e-01
   4.8245657e-01
   5.2101376e-01
   3.9369720e-01
   5.2216042e-01
   6.1242335e-01
   4.8100997e-01
   4.0710774e-01
   4.6466445e-01
   4.5331182e-01
   4.6962696e-01
   4.7715235e-01
   4.9320930e-01
   5.3122734e-01
   5.1136213e-01
   4.9421168e-01
   4.6837779e-01
   5.3917798e-01
   4.7091030e-01
   5.3701756e-01
   5.0881822e-01
   5.7516849e-01
   4.2574656e-01
   4.7141908e-01
   4.4992501e-01
   5.4547698e-01
   5.2052776e-01
   4.6758045e-01
   4.3980636e-01
   4.8088467e-01
   4.5944376e-01
   4.2459611e-01
   4.9527480e-01
   4.9113242e-01
   5.7372947e-01
   4.4303749e-01
   5.1018510e-01
   5.5507926e-01
   5.4770574e-01
   5.2833792e-01
   4.5635691e-01
   4.0442335e-01
   4.7166208e-01
   4.6331277e-01
   3.9913431e-01
   4.7427812e-01
   5.2048980e-01
   4.8204271e-01
   3.8887138e-01
   4.8094162e-01
   5.4254580e-01
   4.8905173e-01
   4.5481917e-01
   5.3797437e-01
   5.7084006e-01
   5.3065781e-01
   5.3952349e-01
   3.9673469e-01
   5.0982060e-01
   4.4154533e-01
   5.4034741e-01
   4.6248885e-01
   4.7515140e-01
   4.9492928e-01
   5.0579212e-01
   4.9375985e-01
   5.2173517e-01
   4.6633887e-01
   5.8342667e-01
   4.4583958e-01
   4.3896346e-01
   5.4505933e-01
   5.6830375e-01
   4.7369720e-01
   5.2395254e-01
   5.3029331e-01
   5.0609207e-01
   4.6783863e-01
   5.4935738e-01
   4.5567347e-01
   5.7780351e-01
   4.4651922e-01
   4.7124442e-01
   4.9233602e-01
   5.0657807e-01
   4.5999810e-01
   5.6668628e-01
   5.3136023e-01
   3.9730422e-01
   5.9962031e-01
   5.0186616e-01
   5.1030660e-01
   5.5527670e-01
   4.1764784e-01
   5.0140674e-01
   5.1145325e-01
   4.9745420e-01
   4.4116564e-01
   4.6814618e-01
   5.4262933e-01
   5.2712292e-01
   4.8762031e-01
   4.3747129e-01
   4.3184433e-01
   5.4127765e-01
   5.5349976e-01
   5.2088847e-01
   6.0992121e-01
   5.5324917e-01
   6.2194210e-01
   5.4289511e-01
   4.7556526e-01
   4.8317798e-01
   5.3278405e-01
   4.3462364e-01
   5.6762411e-01
   4.6060180e-01
   5.2592691e-01
   4.6485050e-01
   4.7529568e-01
   4.7859516e-01
   4.9536213e-01
   5.6573707e-01
   4.7211770e-01
   5.3158804e-01
   4.9481538e-01
   5.2552065e-01
   4.5648220e-01
   4.5664547e-01
   6.4063787e-01
   4.5876792e-01
   5.1383009e-01
   4.8481822e-01
   4.5330422e-01
   4.6542383e-01
   5.3024015e-01
   4.9957285e-01
   4.6931561e-01
   4.5436735e-01
   4.8202373e-01
   4.6951305e-01
   5.4561747e-01
   4.6646796e-01
   5.0914096e-01
   5.2293878e-01
   4.3583104e-01
   6.2613004e-01
   4.7085714e-01
   4.9957285e-01
   5.6601424e-01
   5.2014048e-01
   4.9568866e-01
   4.9910204e-01
   4.6483151e-01
   4.5805411e-01
   5.5825724e-01
   4.6373802e-01
   3.9845467e-01
   3.7023256e-01
   5.6254010e-01
   4.6397342e-01
   4.4876317e-01
   5.7426483e-01
   4.5637589e-01
   4.2410631e-01
   5.3150831e-01
   5.5673090e-01
   4.2400000e-01
   5.4264832e-01
   5.4513526e-01
   4.6237874e-01
   4.6905743e-01
   5.0822591e-01
   4.6058282e-01
   5.1765733e-01
   4.9806550e-01
   5.1449454e-01
   4.5038443e-01
   4.7389084e-01
   5.0581490e-01
   5.1990888e-01
   6.2019174e-01
   5.2885809e-01
   6.4480683e-01
   4.2758424e-01
   4.9183104e-01
   3.9121405e-01
   4.6993830e-01
   5.4134599e-01
   5.2676602e-01
   4.7285050e-01
   5.0942572e-01
   4.9491410e-01
   4.4309065e-01
   4.8735833e-01
   4.2773991e-01
   4.8270337e-01
   4.9024775e-01
   3.9478690e-01
   4.8143142e-01
   5.8166872e-01
   5.0003987e-01
   4.2954343e-01
   5.6675842e-01
   5.5557285e-01
   4.9680114e-01
   4.3422496e-01
   5.2066445e-01
   5.0180541e-01
   4.9284480e-01
   5.3496725e-01
   5.4238253e-01
   4.5795918e-01
   5.5813953e-01
   5.2030375e-01
   5.2151875e-01
   5.9289986e-01
   4.8449929e-01
   5.2640152e-01
   5.6324632e-01
   4.9264737e-01
   4.9207404e-01
   4.7679165e-01
   4.3802943e-01
   4.7886094e-01
   4.7354153e-01
   4.1079829e-01
   4.4566872e-01
   5.2340199e-01
   4.3969625e-01
   4.9089321e-01
   4.9125392e-01
   4.3846607e-01
   4.0960228e-01
   5.7648600e-01
   5.1236070e-01
   5.3692264e-01
   4.9332321e-01
   5.5561082e-01
   5.2398291e-01
   5.0272046e-01
   4.8206929e-01
   4.0594210e-01
   4.8831894e-01
   6.0282487e-01
   5.5699668e-01
   4.5006170e-01
   6.1521785e-01
   4.9909824e-01
   5.2277171e-01
   5.0622496e-01
   5.4772093e-01
   4.9973232e-01
   5.4056004e-01
   4.8889606e-01
   5.2967062e-01
   5.0898149e-01
   5.5371998e-01
   5.9406550e-01
   3.9782439e-01
   4.9431799e-01
   5.5048885e-01
   4.8663313e-01
   4.9262838e-01
   4.4338681e-01
   4.2437209e-01
   5.3560133e-01
   3.9212530e-01
   4.8512577e-01
   4.6655150e-01
   4.5478500e-01
   4.5658092e-01
   5.7576839e-01
   4.6457333e-01
   4.3710679e-01
   5.3300427e-01
   4.9871856e-01
   5.4263692e-01
   4.5021737e-01
   4.9404461e-01
   5.1516659e-01
   6.3832938e-01
   4.0308685e-01
   5.7082867e-01
   5.7373707e-01
   4.2971049e-01
   4.2386331e-01
   5.3652776e-01
   4.6845373e-01
   5.1443759e-01
   4.8325012e-01
   4.8184148e-01
   5.0240532e-01
   5.3811486e-01
   5.1281253e-01
   4.4467774e-01
   5.1024205e-01
   4.7174181e-01
   5.5717893e-01
   5.1566398e-01
   4.6085240e-01
   5.2296156e-01
   4.5044518e-01
   4.8965543e-01
   5.1897105e-01
   4.9500902e-01
   4.3516659e-01
   4.8989084e-01
   4.7834836e-01
   5.2919601e-01
   5.4803227e-01
   3.9754722e-01
   5.6331846e-01
   6.0336023e-01
   5.3008828e-01
   4.7896346e-01
   5.3043759e-01
   5.3504319e-01
   4.8248315e-01
   5.2428287e-01
   4.4194779e-01
   5.0301281e-01
   4.4541813e-01
   5.1496156e-01
   5.6243379e-01
   4.5916279e-01
   4.9128049e-01
   4.3328714e-01
   4.8251732e-01
   4.4119222e-01
   4.1607973e-01
   5.4021073e-01
   4.3516659e-01
   4.9555197e-01
   4.5969056e-01
   4.9391932e-01
   4.8974656e-01
   5.7588989e-01
   4.8726341e-01
   5.0582250e-01
   4.1777693e-01
   4.6048030e-01
   5.1161652e-01
   5.0202943e-01
   4.9393830e-01
   5.1639298e-01
   4.9139440e-01
   4.0273754e-01
   5.8600095e-01
   4.6672615e-01
   4.5081728e-01
   4.4429046e-01
   5.1518178e-01
   4.8104794e-01
   4.8926815e-01
   5.4995349e-01
   5.1329473e-01
   4.9067679e-01
   5.3359658e-01
   4.6195349e-01
   4.7520835e-01
   4.9210821e-01
   5.1404271e-01
   4.7283151e-01
   6.1637969e-01
   5.3806929e-01
   5.7859326e-01
   5.3241955e-01
   4.8413859e-01
   4.9261319e-01
   5.8622117e-01
   5.4876887e-01
   5.0175985e-01
   5.2211865e-01
   5.0809682e-01
   4.8558519e-01
   5.4651353e-01
   5.4635026e-01
   5.7147413e-01
   4.8753299e-01
   5.1940389e-01
   5.5570574e-01
   4.6451637e-01
   5.1354912e-01
   5.0835121e-01
   4.8683056e-01
   4.8234267e-01
   6.1982724e-01
   5.1562601e-01
   5.3563550e-01
   5.0178643e-01
   4.5598481e-01
   4.4517893e-01
   5.3718842e-01
   3.8829046e-01
   5.0365069e-01
   4.6598196e-01
   4.5817181e-01
   4.5407879e-01
   4.7588420e-01
   5.0879544e-01
   5.1489321e-01
   4.6635406e-01
   4.6214713e-01
   4.3247081e-01
   5.0734884e-01
   3.9517038e-01
   4.9098434e-01
   5.6257048e-01
   3.8730707e-01
   4.5407499e-01
   4.8661794e-01
   5.3872995e-01
   4.4270337e-01
   4.7561462e-01
   5.1465781e-01
   5.2545230e-01
   3.4129283e-01
   5.1332131e-01
   4.6071571e-01
   4.1396868e-01
   4.4531182e-01
   5.3420028e-01
   5.1045088e-01
   3.9837874e-01
   5.2993261e-01
   5.4816516e-01
   5.3086664e-01
   5.0998007e-01
   5.0407214e-01
   4.6187755e-01
   4.1159184e-01
   5.2855055e-01
   5.1050783e-01
   5.1330992e-01
   4.6791457e-01
   5.2386141e-01
   5.5372757e-01
   4.8671286e-01
   5.7345230e-01
   5.2424869e-01
   4.7218984e-01
   5.6520551e-01
   3.9231134e-01
   5.6878215e-01
   3.5106217e-01
   5.1036735e-01
   4.0112767e-01
   5.9383009e-01
   4.9935643e-01
   4.3258092e-01
   4.9792881e-01
   4.6897390e-01
   4.7713716e-01
   4.8684955e-01
   5.3183863e-01
   5.3436355e-01
   4.8274893e-01
   5.2283626e-01
   4.7193166e-01
   4.9808448e-01
   4.8601044e-01
   4.7669293e-01
   4.6181680e-01
   5.2985287e-01
   4.8261984e-01
   5.8278500e-01
   4.5379402e-01
   5.3149692e-01
   5.8548837e-01
   5.0270147e-01
   6.5430660e-01
   4.8763550e-01
   5.3071856e-01
   5.7363075e-01
   5.2338681e-01
   4.5072995e-01
   5.5980256e-01
   5.1491979e-01
   5.4197247e-01
   5.5245183e-01
   5.0128144e-01
   5.1577409e-01
   5.3664167e-01
   4.7595634e-01
   4.9680494e-01
   5.3369150e-01
   4.5470907e-01
   4.6590223e-01
   5.2465496e-01
   4.9568106e-01
   6.0216042e-01
   5.3416232e-01
   4.0145420e-01
   5.8796393e-01
   6.0689891e-01
   4.8785192e-01
   5.5672710e-01
   4.4212245e-01
   4.8243000e-01
   5.0297864e-01
   5.3097674e-01
   5.5135833e-01
   5.5428571e-01
   5.1070147e-01
   5.0313052e-01
   4.8509540e-01
   4.5194495e-01
   5.0786141e-01
   4.6726151e-01
   5.6049359e-01
   5.1244044e-01
   4.6958519e-01
   5.3388514e-01
   5.8187375e-01
   5.1425914e-01
   4.6655150e-01
   4.8620408e-01
   4.2949407e-01
   4.7685999e-01
   5.1480589e-01
   5.0703370e-01
   5.5592976e-01
   5.0643759e-01
   5.0425059e-01
   4.4966682e-01
   5.0067774e-01
   5.2490176e-01
   5.5688277e-01
   4.9860085e-01
   4.9084006e-01
   4.4672046e-01
   5.1184433e-01
   4.5756051e-01
   4.0126056e-01
   3.9381490e-01
   5.1133555e-01
   5.0416706e-01
   4.8487897e-01
   5.0276222e-01
   4.4094542e-01
   4.8142003e-01
   5.1698149e-01
   4.9851732e-01
   5.4139915e-01
   4.3231134e-01
   6.1394210e-01
   4.6812720e-01
   4.5855150e-01
   4.9732890e-01
   4.2977883e-01
   5.2864547e-01
   4.1557475e-01
   4.1967916e-01
   4.3104699e-01
   4.8209967e-01
   4.8829236e-01
   5.4100807e-01
   5.0509729e-01
   5.1008638e-01
   5.0699573e-01
   5.0187755e-01
   5.9495776e-01
   4.5571903e-01
   3.8963835e-01
   5.2006075e-01
   4.7501471e-01
   5.4998766e-01
   4.6740199e-01
   4.1074893e-01
   4.6944850e-01
   4.6734124e-01
   4.7031799e-01
   5.3114760e-01
   4.9584813e-01
   5.5669673e-01
   5.7966018e-01
   5.4524537e-01
   4.7189369e-01
   6.1800475e-01
   5.0824490e-01
   4.4380446e-01
   5.3863882e-01
   5.4377598e-01
   4.2519601e-01
   5.4385572e-01
   4.5064262e-01
   4.4208068e-01
   5.4026388e-01
   4.4652682e-01
   5.1367442e-01
   5.1764594e-01
   5.0619079e-01
   5.3459516e-01
   6.3482107e-01
   6.1228666e-01
   4.6486569e-01
   5.7096535e-01
   4.7188230e-01
   5.5548173e-01
   4.9629995e-01
   5.6577504e-01
   5.2206550e-01
   4.3320740e-01
   4.7221262e-01
   4.0612814e-01
   4.7517418e-01
   5.1907736e-01
   5.4564025e-01
   5.2225154e-01
   5.3563550e-01
   4.6808163e-01
   4.8654580e-01
   5.9008638e-01
   4.8823920e-01
   4.9216516e-01
   5.8644898e-01
   5.0190033e-01
   5.3605695e-01
   3.9841291e-01
   4.6028666e-01
   4.9345230e-01
   5.0769056e-01
   5.1811296e-01
   4.4167442e-01
   4.9858187e-01
   4.6871951e-01
   5.4617940e-01
   4.6682107e-01
   6.0475368e-01
   5.2350831e-01
   5.7627717e-01
   4.0422212e-01
   4.5682772e-01
   5.2980731e-01
   3.8625154e-01
   5.7867299e-01
   4.2963455e-01
   4.8149597e-01
   4.3862933e-01
   4.8695586e-01
   4.9483816e-01
   5.2429046e-01
   5.6226673e-01
   5.3362316e-01
   4.6169530e-01
   4.7253916e-01
   5.2972757e-01
   4.8386901e-01
   5.5926720e-01
   5.1968106e-01
   4.8958329e-01
   4.3479449e-01
   4.0276792e-01
   4.9947413e-01
   4.3294162e-01
   4.6521500e-01
   4.7760038e-01
   5.0561747e-01
   4.7861414e-01
   5.1707641e-01
   4.9792121e-01
   5.6299953e-01
   5.7096915e-01
   5.1065211e-01
   5.4820693e-01
   4.4651542e-01
   5.6864167e-01
   4.6861319e-01
   5.1979117e-01
   5.9322639e-01
   4.7951780e-01
   5.9561082e-01
   5.1774086e-01
   5.3782250e-01
   5.0164594e-01
   4.9889321e-01
   4.4645847e-01
   5.3992976e-01
   5.1268344e-01
   5.4496820e-01
   4.7827622e-01
   5.7240816e-01
   4.5775036e-01
   5.0785762e-01
   5.6498149e-01
   5.0655909e-01
   4.5961462e-01
   5.3956146e-01
   4.7618794e-01
   4.2139535e-01
   4.6728429e-01
   5.7440152e-01
   5.0160797e-01
   5.0901187e-01
   5.0220788e-01
   4.4154153e-01
   4.6571618e-01
   5.7413953e-01
   4.9554058e-01
   4.4924537e-01
   4.5066160e-01
   4.8524727e-01
   5.2435501e-01
   5.4475558e-01
   4.5182345e-01
   3.9762696e-01
   5.7528999e-01
   5.2113526e-01
   4.9349027e-01
   5.6487897e-01
   5.3041101e-01
   4.3499953e-01
   4.4364499e-01
   5.2260845e-01
   4.0303370e-01
   5.1512482e-01
   4.8028477e-01
   5.6501566e-01
   4.7148363e-01
   6.0916944e-01
   5.2675842e-01
   5.0467964e-01
   4.9024015e-01
   5.1438443e-01
   5.1222402e-01
   5.1243284e-01
   5.5966208e-01
   6.4360323e-01
   4.7061414e-01
   5.2820123e-01
   4.3802183e-01
   5.0661604e-01
   5.2177693e-01
   4.6874229e-01
   4.9263598e-01
   5.4832843e-01
   5.0508211e-01
   4.6748173e-01
   5.7414713e-01
   4.8647366e-01
   5.7432938e-01
   4.4239203e-01
   5.3805411e-01
   5.5848505e-01
   5.3438253e-01
   5.4834362e-01
   5.1598671e-01
   4.5899573e-01
   5.4377219e-01
   5.7971334e-01
   4.9970195e-01
   4.9998291e-01
   5.0968391e-01
   5.6673564e-01
   5.5306692e-01
   3.7841101e-01
   4.8256289e-01
   4.9172473e-01
   5.6032273e-01
   5.0285335e-01
   5.4286474e-01
   6.3477171e-01
   4.2463028e-01
   4.8483721e-01
   4.8450308e-01
   5.0007784e-01
   4.6090176e-01
   5.1151780e-01
   4.7486284e-01
   5.1189369e-01
   5.7613289e-01
   5.6300712e-01
   5.3359658e-01
   4.6084480e-01
   5.5714476e-01
   3.8194210e-01
   5.8747413e-01
   4.4678121e-01
   5.0994969e-01
   5.2947318e-01
   5.0900807e-01
   4.3266825e-01
   4.6142572e-01
   4.9485335e-01
   4.7021168e-01
   4.8770764e-01
   4.8747224e-01
   5.9158994e-01
   5.7571523e-01
   6.1893118e-01
   5.0762981e-01
   5.4007784e-01
   4.4968201e-01
   5.2233887e-01
   4.9338396e-01
   5.1504509e-01
   4.4206170e-01
   4.3906977e-01
   3.8253821e-01
   4.8993640e-01
   5.7292454e-01
   4.9909065e-01
   3.9374656e-01
   5.0195729e-01
   4.2429236e-01
   4.8738491e-01
   4.6055244e-01
   5.5323019e-01
   4.8941243e-01
   5.3317893e-01
   5.5713716e-01
   5.0510869e-01
   5.1919127e-01
   5.3986141e-01
   5.0285714e-01
   5.4366588e-01
   5.3830090e-01
   5.1464642e-01
   5.0858282e-01
   4.7375036e-01
   4.7150261e-01
   4.8839487e-01
   5.6886189e-01
   5.2127195e-01
   5.3420788e-01
   3.7437114e-01
   6.0844803e-01
   3.9543237e-01
   5.8363170e-01
   5.6591932e-01
   5.7134884e-01
   4.8161367e-01
   5.0202183e-01
   4.7480209e-01
   4.4275653e-01
   5.5727005e-01
   4.4379307e-01
   4.9339915e-01
   4.2081443e-01
   4.7385667e-01
   4.3894447e-01
   4.6681348e-01
   4.8142383e-01
   4.6912577e-01
   5.5065971e-01
   5.2905553e-01
   4.7648410e-01
   5.2628761e-01
   5.8423541e-01
   4.8982629e-01
   5.1350356e-01
   5.2522069e-01
   5.3012245e-01
   5.4732226e-01
   4.9538870e-01
   4.4532701e-01
   5.1355672e-01
   4.7457048e-01
   5.3838064e-01
   5.1747508e-01
   5.0686664e-01
   5.6194400e-01
   5.4219649e-01
   4.6526436e-01
   5.2604841e-01
   5.3693403e-01
   5.4254960e-01
   5.5790413e-01
   4.1139820e-01
   4.7009777e-01
   5.5258472e-01
   4.8363360e-01
   5.8087518e-01
   5.7912862e-01
   5.1698529e-01
   5.2206929e-01
   5.4326341e-01
   4.5058187e-01
   4.0973137e-01
   4.9544186e-01
   4.9590508e-01
   4.7573612e-01
   4.7389843e-01
   4.7315045e-01
   5.2878975e-01
   4.7921785e-01
   5.1753963e-01
   4.9890840e-01
   4.7592216e-01
   4.7434267e-01
   5.3185002e-01
   4.4374751e-01
   4.5833128e-01
   5.2151495e-01
   5.2358424e-01
   4.9430280e-01
   5.0464167e-01
   5.7122354e-01
   4.8312482e-01
   4.8932131e-01
   4.8201234e-01
   4.3918747e-01
   5.2532701e-01
   4.8250973e-01
   4.7124822e-01
   4.8893403e-01
   4.4659516e-01
   5.3910963e-01
   5.0630850e-01
   4.8146179e-01
   4.4492833e-01
   4.9572663e-01
   4.7992027e-01
   4.6441766e-01
   4.3773707e-01
   4.8654200e-01
   4.9988040e-01
   5.3396868e-01
   4.2683246e-01
   5.5196203e-01
   5.0660465e-01
   4.6671096e-01
   4.4678880e-01
   5.2187945e-01
   4.9189559e-01
   4.6291410e-01
   4.5274608e-01
   5.1467299e-01
   4.2103844e-01
   5.2980351e-01
   6.1237019e-01
   5.2558519e-01
   5.4109919e-01
   5.2849739e-01
   4.6306597e-01
   4.2556051e-01
   5.2600664e-01
   4.8180731e-01
   4.8832653e-01
   4.3982155e-01
   4.5445847e-01
   5.3356621e-01
   4.5995634e-01
   4.9218035e-01
   4.7762316e-01
   4.4132131e-01
   5.5145705e-01
   4.9107926e-01
   6.2686664e-01
   4.6783104e-01
   5.2001139e-01
   5.1015852e-01
   5.3242335e-01
   4.4926436e-01
   5.0500617e-01
   4.3638159e-01
   5.5520456e-01
   4.6301281e-01
   4.8811391e-01
   5.3544186e-01
   4.5658851e-01
   4.6493023e-01
   5.0848410e-01
   5.2244139e-01
   5.5352634e-01
   5.0944091e-01
   5.2800759e-01
   4.8400570e-01
   4.7804082e-01
   4.7724347e-01
   5.2934409e-01
   4.8971618e-01
   5.2262364e-01
   5.4193450e-01
   6.2444423e-01
   5.3330802e-01
   4.5437874e-01
   5.6866825e-01
   5.7326246e-01
   5.5232273e-01
   5.4983579e-01
   5.0269008e-01
   4.1682772e-01
   4.9070717e-01
   5.5943806e-01
   4.9585952e-01
   4.6697674e-01
   4.5802753e-01
   5.5875842e-01
   5.1467299e-01
   5.2351590e-01
   3.8914855e-01
   5.6451448e-01
   4.9874893e-01
   5.1207973e-01
   4.8234646e-01
   4.7107736e-01
   4.9468249e-01
   4.8209967e-01
   5.0395444e-01
   5.2140484e-01
   4.7043569e-01
   5.3980446e-01
   4.4241481e-01
   5.3697959e-01
   4.4401329e-01
   5.0892074e-01
   4.4654580e-01
   5.1423636e-01
   5.4414808e-01
   5.6509160e-01
   5.3932985e-01
   4.6269767e-01
   4.4451448e-01
   4.3818130e-01
   3.7192976e-01
   4.9527100e-01
   5.5596393e-01
   5.5615757e-01
   5.3897674e-01
   5.3055150e-01
   5.2043664e-01
   6.0772663e-01
   5.9007499e-01
   5.3863123e-01
   4.7728524e-01
   4.2211675e-01
   4.6310014e-01
   4.8429046e-01
   4.6500617e-01
   5.4629331e-01
   4.3338586e-01
   4.6991932e-01
   4.1063882e-01
   4.0329188e-01
   5.9134694e-01
   4.6844613e-01
   5.2784053e-01
   4.9472425e-01
   5.0990793e-01
   4.4806455e-01
   5.3740484e-01
   5.3830090e-01
   5.1806360e-01
   5.1183673e-01
   5.0387470e-01
   4.2771713e-01
   5.1146844e-01
   5.6072520e-01
   5.1867110e-01
   5.1405031e-01
   5.4099668e-01
   5.3546084e-01
   4.8899858e-01
   5.2394115e-01
   4.4309065e-01
   4.8409302e-01
   5.7917038e-01
   4.4211106e-01
   4.9914001e-01
   4.9237779e-01
   5.5146844e-01
   4.9885904e-01
   5.7809967e-01
   4.2546559e-01
   5.0111818e-01
   5.4859421e-01
   4.1882487e-01
   4.8217940e-01
   4.6011960e-01
   4.8181111e-01
   4.6070432e-01
   4.2569340e-01
   5.5850783e-01
   4.4025439e-01
   5.0046891e-01
   4.9277646e-01
   4.8883531e-01
   4.9487233e-01
   5.4755007e-01
   5.2332985e-01
   4.4686853e-01
   5.5135453e-01
   5.2640911e-01
   4.3976839e-01
   6.2358234e-01
   4.8934409e-01
   4.7098244e-01
   5.4555672e-01
   5.0921310e-01
   3.8257617e-01
   5.1047746e-01
   4.8759753e-01
   5.3250308e-01
   4.8981870e-01
   5.3345990e-01
   5.3470147e-01
   5.6430565e-01
   4.0617750e-01
   5.4780066e-01
   5.5039013e-01
   5.7882107e-01
   5.2242620e-01
   4.5169056e-01
   4.9005790e-01
   4.7368201e-01
   4.7945325e-01
   5.0617940e-01
   5.5688277e-01
   5.8410631e-01
   5.0100427e-01
   5.3058187e-01
   6.2800949e-01
   5.0175225e-01
   4.9707451e-01
   4.7936213e-01
   4.6678310e-01
   4.1760228e-01
   5.5313147e-01
   5.0469483e-01
   5.2512577e-01
   4.2765638e-01
   5.4961936e-01
   5.3769340e-01
   5.1932795e-01
   4.6570479e-01
   4.3548552e-01
   4.5820978e-01
   5.0411011e-01
   6.1133745e-01
   4.9950451e-01
   5.0058662e-01
   4.9786426e-01
   4.7752065e-01
   5.2343996e-01
   5.3424585e-01
   6.4701281e-01
   5.4620598e-01
   5.2679260e-01
   5.6660275e-01
   4.1510394e-01
   5.0938776e-01
   4.6853726e-01
   5.3748458e-01
   5.6349312e-01
   4.9422686e-01
   5.0994969e-01
   5.2753678e-01
   4.9818700e-01
   5.8453916e-01
   4.3925202e-01
   4.1079449e-01
   5.3442810e-01
   4.7956716e-01
   5.2844044e-01
   4.3493878e-01
   5.6335263e-01
   4.7778263e-01
   4.5178168e-01
   4.7863692e-01
   4.5674419e-01
   5.5104699e-01
   4.9986141e-01
   5.8448220e-01
   4.7438823e-01
   4.9698339e-01
   4.9432558e-01
   4.7140009e-01
   5.2180731e-01
   4.3011296e-01
   4.0562696e-01
   4.7272140e-01
   5.6037209e-01
   4.7158614e-01
   4.4418035e-01
   5.3695301e-01
   4.8910109e-01
   5.8235596e-01
   5.2254390e-01
   5.0919791e-01
   5.6370954e-01
   3.9572473e-01
   4.7484006e-01
   4.7925202e-01
   5.1424395e-01
   5.6954912e-01
   5.2115045e-01
   5.0375700e-01
   4.6124347e-01
   5.2903275e-01
   5.4995729e-01
   4.8801898e-01
   5.2617750e-01
   4.6124347e-01
   4.9230185e-01
   4.7045467e-01
   4.4378548e-01
   5.0822591e-01
   3.8536308e-01
   4.9351305e-01
   4.5390413e-01
   4.5948932e-01
   4.8564594e-01
   4.9488752e-01
   5.0373802e-01
   4.3768011e-01
   5.2281728e-01
   5.3464832e-01
   5.3732131e-01
   5.1407689e-01
   4.8767347e-01
   4.5988420e-01
   4.8072140e-01
   5.1539820e-01
   4.5585192e-01
   4.7772188e-01
   5.1075842e-01
   4.5879449e-01
   4.2574656e-01
   5.0787280e-01
   4.2074608e-01
   4.3837494e-01
   4.3626768e-01
   5.8129663e-01
   5.0937257e-01
   4.8269578e-01
   5.2167442e-01
   5.0967632e-01
   5.3148932e-01
   4.6389748e-01
   4.7124063e-01
   5.5545135e-01
   4.5543806e-01
   4.9652776e-01
   5.7590128e-01
   5.5164689e-01
   5.0103085e-01
   5.3808448e-01
   5.6609777e-01
   5.4786141e-01
   4.8987186e-01
   3.7210062e-01
   5.4911058e-01
   4.6755007e-01
   5.2506502e-01
   4.7937731e-01
   5.8276222e-01
   4.3493118e-01
   3.9828382e-01
   5.0617561e-01
   4.8300332e-01
   3.7726815e-01
   5.5760418e-01
   4.8937826e-01
   4.8701281e-01
   5.7543806e-01
   4.6693118e-01
   5.6773042e-01
   6.1516469e-01
   4.9645562e-01
   5.0211296e-01
   4.4015947e-01
   5.4562886e-01
   5.0949786e-01
   4.6827527e-01
   4.7648790e-01
   5.5424395e-01
   4.6551115e-01
   4.6602753e-01
   4.8268059e-01
   4.6712103e-01
   4.8922259e-01
   5.7087423e-01
   4.6859801e-01
   4.9000095e-01
   4.9022496e-01
   5.4054485e-01
   5.7048315e-01
   5.0868154e-01
   4.8091884e-01
   4.6209397e-01
   5.4643759e-01
   4.7745990e-01
   4.5334979e-01
   5.6866065e-01
   5.5748268e-01
   5.3183863e-01
   5.2284765e-01
   4.5403702e-01
   4.9898434e-01
   5.4957380e-01
   5.1703085e-01
   5.3622781e-01
   5.3916279e-01
   5.8851068e-01
   5.3364215e-01
   4.9695301e-01
   5.1414143e-01
   5.2270337e-01
   4.2116754e-01
   4.8176554e-01
   4.2766777e-01
   5.0003987e-01
   4.9511153e-01
   4.3158234e-01
   4.8119981e-01
   5.6026958e-01
   5.7487233e-01
   4.7617655e-01
   4.5633792e-01
   4.8477646e-01
   4.5492549e-01
   4.7862174e-01
   5.0051068e-01
   5.2411580e-01
   4.3568676e-01
   4.0220978e-01
   3.9943427e-01
   5.5572093e-01
   4.7930897e-01
   4.4640911e-01
   5.5877361e-01
   4.2570100e-01
   4.7054960e-01
   5.1306692e-01
   5.2539155e-01
   4.9616706e-01
   4.7343901e-01
   4.7874324e-01
   4.5823636e-01
   4.4414618e-01
   5.4111058e-01
   5.8095491e-01
   5.6408923e-01
   4.3963550e-01
   5.6359943e-01
   4.3660940e-01
   5.1956716e-01
   5.3287138e-01
   4.9793640e-01
   4.5186141e-01
   4.6276981e-01
   4.5631894e-01
   5.2771523e-01
   5.1559563e-01
   5.7651258e-01
   4.7707262e-01
   4.3597532e-01
   4.3931656e-01
   4.8366398e-01
   5.6546749e-01
   5.0701851e-01
   4.8153773e-01
   5.3751875e-01
   4.6595539e-01
   6.2868154e-01
   4.9935643e-01
   4.3904699e-01
   4.8947318e-01
   5.3717703e-01
   4.8666730e-01
   4.7196963e-01
   4.9234741e-01
   5.9821168e-01
   5.0860940e-01
   5.6398291e-01
   5.4827907e-01
   5.2370195e-01
   4.9111343e-01
   5.4145610e-01
   5.1677646e-01
   4.6218889e-01
   6.0020123e-01
   4.5604177e-01
   5.3390413e-01
   4.6327860e-01
   6.1768201e-01
   4.5135263e-01
   5.2957950e-01
   5.2874039e-01
   5.4263313e-01
   5.0665021e-01
   5.4558709e-01
   4.7643094e-01
   6.2107262e-01
   4.8145040e-01
   4.8828856e-01
   4.3790413e-01
   5.3988799e-01
   4.1506217e-01
   5.0939155e-01
   4.8422591e-01
   5.7503180e-01
   5.4606929e-01
   4.6856004e-01
   4.3806739e-01
   5.5828761e-01
   4.2377978e-01
   5.3911343e-01
   4.8398671e-01
   5.1351115e-01
   4.9212340e-01
   4.7839772e-01
   4.9080968e-01
   5.3633033e-01
   4.4966303e-01
   5.1190128e-01
   5.1830660e-01
   4.3964689e-01
   5.2252871e-01
   4.2225344e-01
   5.6212625e-01
   4.9818700e-01
   4.7684480e-01
   5.1295301e-01
   5.7768581e-01
   4.6267489e-01
   5.3267774e-01
   5.1661319e-01
   5.2564215e-01
   4.1690365e-01
   4.6678310e-01
   4.6766398e-01
   4.8650783e-01
   4.6465686e-01
   5.8295586e-01
   4.6365449e-01
   3.7675937e-01
   4.7059896e-01
   5.1445278e-01
   4.4655339e-01
   4.6386711e-01
   4.4039108e-01
   5.1707262e-01
   5.2678880e-01
   6.1325107e-01
   4.9847176e-01
   5.0124347e-01
   4.5984243e-01
   5.5808258e-01
   5.9970764e-01
   4.7191267e-01
   4.6668818e-01
   4.8740389e-01
   5.0114096e-01
   5.1277456e-01
   5.8592121e-01
   5.3459136e-01
   4.8648125e-01
   4.7120266e-01
   5.3748458e-01
   4.8532321e-01
   5.3352065e-01
   5.3405600e-01
   5.1365923e-01
   5.3707451e-01
   4.8452587e-01
   5.2425249e-01
   5.0603512e-01
   4.8987945e-01
   5.0832843e-01
   3.8729188e-01
   5.2339060e-01
   4.7807879e-01
   4.9586331e-01
   5.7751495e-01
   4.6881063e-01
   4.9579117e-01
   4.7903939e-01
   4.2709445e-01
   5.4013099e-01
   4.1841481e-01
   4.6823730e-01
   5.1127480e-01
   4.9406739e-01
   4.2490745e-01
   5.2458282e-01
   4.7857997e-01
   4.9298908e-01
   4.8833033e-01
   4.8376649e-01
   5.7332701e-01
   4.9265876e-01
   4.8369056e-01
   5.0424300e-01
   5.4574656e-01
   4.1098434e-01
   4.9660750e-01
   6.1587850e-01
   5.0459231e-01
   4.8725202e-01
   4.8290840e-01
   4.6266350e-01
   5.6923398e-01
   5.8096251e-01
   4.5501661e-01
   4.5771239e-01
   5.6387280e-01
   4.5066920e-01
   4.6689321e-01
   4.8651542e-01
   5.2428666e-01
   5.0375700e-01
   4.6175605e-01
   4.2680589e-01
   4.9639108e-01
   4.8551305e-01
   4.6925107e-01
   4.6965733e-01
   4.7298719e-01
   4.2983579e-01
   4.1746559e-01
   5.2736592e-01
   5.1868628e-01
   4.6431134e-01
   5.4109160e-01
   5.3424205e-01
   4.7358329e-01
   5.2534599e-01
   4.6622117e-01
   5.2514476e-01
   5.2609777e-01
   5.5886853e-01
   5.1073564e-01
   4.7580446e-01
   5.4400000e-01
   5.4627812e-01
   4.9791742e-01
   4.9936782e-01
   3.7049075e-01
   5.2079355e-01
   5.3145515e-01
   6.4557380e-01
   5.0709445e-01
   5.4824490e-01
   5.1326815e-01
   5.1749027e-01
   5.3750736e-01
   5.6952254e-01
   5.8650214e-01
   4.6430375e-01
   5.3082487e-01
   4.8945040e-01
   5.2302231e-01
   4.7621073e-01
   5.1679165e-01
   4.5748078e-01
   5.2501187e-01
   5.5595254e-01
   4.7341243e-01
   5.5399336e-01
   5.4428477e-01
   5.4494542e-01
   5.5026863e-01
   5.3011486e-01
   5.0222686e-01
   4.6127385e-01
   4.0669767e-01
   5.4963075e-01
   4.8597627e-01
   5.0265591e-01
   5.2949217e-01
   5.5434267e-01
   5.2541813e-01
   4.7766113e-01
   5.4250783e-01
   4.8271096e-01
   4.9712767e-01
   5.7852492e-01
   4.9771618e-01
   5.1690555e-01
   4.7458946e-01
   4.8351970e-01
   4.8749502e-01
   5.6540294e-01
   5.0529093e-01
   4.3898244e-01
   4.8313621e-01
   4.6100807e-01
   5.1624110e-01
   4.2877646e-01
   3.8521879e-01
   4.2765259e-01
   5.0156241e-01
   5.3816421e-01
   5.5274039e-01
   5.3861984e-01
   6.3165828e-01
   5.4170290e-01
   4.7069767e-01
   5.7396488e-01
   4.5823256e-01
   5.3322069e-01
   4.5472046e-01
   4.9581016e-01
   5.3078690e-01
   5.1743332e-01
   4.9648980e-01
   4.8907072e-01
   5.5959753e-01
   5.3864642e-01
   4.3632463e-01
   5.9279734e-01
   5.3259041e-01
   4.2275083e-01
   4.8280589e-01
   4.7238348e-01
   5.2974656e-01
   4.5801234e-01
   3.4351020e-01
   4.9326246e-01
   4.8619649e-01
   4.9666445e-01
   4.7912292e-01
   4.7822307e-01
   5.2688372e-01
   4.1070717e-01
   5.5580066e-01
   5.0423161e-01
   5.0103085e-01
   4.9269673e-01
   5.2253251e-01
   4.6018794e-01
   4.6854485e-01
   5.4696156e-01
   5.0282297e-01
   4.4359184e-01
   5.5804082e-01
   5.3211960e-01
   6.0927954e-01
   4.5226768e-01
   5.0201804e-01
   4.8411201e-01
   5.4909160e-01
   5.3550641e-01
   4.0431704e-01
   4.9468628e-01
   5.0561367e-01
   4.8254770e-01
   4.8937826e-01
   5.3036545e-01
   5.1114191e-01
   4.8662174e-01
   4.6958519e-01
   3.8123968e-01
   4.1849075e-01
   5.0979022e-01
   4.6672235e-01
   4.7223920e-01
   4.6281158e-01
   4.2782724e-01
   5.9197342e-01
   4.7253156e-01
   4.7446037e-01
   4.6976744e-01
   5.2699003e-01
   5.8336213e-01
   5.0466065e-01
   4.9238538e-01
   3.8913716e-01
   4.1244993e-01
   4.1629236e-01
   4.8265401e-01
   4.8511818e-01
   4.8848220e-01
   6.3750546e-01
   4.1947793e-01
   5.6059991e-01
   4.5144376e-01
   4.3718652e-01
   5.4530992e-01
   4.5652776e-01
   5.1924442e-01
   4.9131467e-01
   5.0239772e-01
   5.3216896e-01
   5.6763550e-01
   4.6269008e-01
   5.5456289e-01
   4.0122639e-01
   4.6677171e-01
   5.3495586e-01
   5.1259231e-01
   4.6445942e-01
   5.3118937e-01
   5.0170290e-01
   4.7836735e-01
   5.3606834e-01
   6.2324063e-01
   4.8549027e-01
   5.1187850e-01
   4.9681633e-01
   3.7036545e-01
   5.0433792e-01
   5.0526056e-01
   4.8795064e-01
   4.4537636e-01
   4.5453821e-01
   4.6378738e-01
   5.1599430e-01
   5.3960702e-01
   4.5037684e-01
   5.3209302e-01
   4.7353393e-01
   5.2248315e-01
   5.7366493e-01
   4.6941433e-01
   6.1132226e-01
   5.5779782e-01
   5.5479070e-01
   4.6600095e-01
   4.7254295e-01
   4.9937921e-01
   5.1171903e-01
   5.3150451e-01
   5.0139535e-01
   5.4797152e-01
   5.2926056e-01
   5.0583009e-01
   4.1146654e-01
   5.3768961e-01
   5.4123208e-01
   4.0566872e-01
   4.7335168e-01
   4.7756241e-01
   5.1198481e-01
   5.9919886e-01
   4.8380826e-01
   5.1288847e-01
   5.0170290e-01
   5.2517893e-01
   5.1930517e-01
   5.3740104e-01
   5.3079070e-01
   5.2273374e-01
   5.0696915e-01
   3.9878500e-01
   3.9374656e-01
   5.2461699e-01
   5.5877741e-01
   4.9077931e-01
   5.0078785e-01
   5.0087897e-01
   4.6065496e-01
   6.1078310e-01
   4.9116659e-01
   5.0932701e-01
   4.9510394e-01
   4.5557475e-01
   5.3760228e-01
   5.0209397e-01
   4.4755197e-01
   4.7882677e-01
   5.0729188e-01
   4.9092359e-01
   4.1344091e-01
   4.5695681e-01
   4.7001424e-01
   5.0168391e-01
   4.6145610e-01
   5.2756336e-01
   4.8142003e-01
   4.3263028e-01
   4.0497769e-01
   4.9806929e-01
   4.6811960e-01
   5.1898244e-01
   5.3887423e-01
   4.5186521e-01
   5.5137731e-01
   4.3383389e-01
   4.5947034e-01
   4.3810916e-01
   4.1081728e-01
   4.6946369e-01
   4.7681063e-01
   5.5397817e-01
   5.2481063e-01
   5.2164784e-01
   4.7775605e-01
   4.8601044e-01
   4.7987091e-01
   4.1558234e-01
   4.9808448e-01
   4.7720930e-01
   4.6341528e-01
   4.3114950e-01
   4.7944945e-01
   4.8874039e-01
   5.9585382e-01
   5.3444708e-01
   5.8120930e-01
   5.0560607e-01
   4.9405600e-01
   4.2737542e-01
   4.8590413e-01
   4.6532890e-01
   5.4288752e-01
   4.9923113e-01
   4.5981965e-01
   4.7548552e-01
   5.0549597e-01
   4.6490365e-01
   4.4947698e-01
   4.3313906e-01
   5.6852397e-01
   4.6115615e-01
   5.1473754e-01
   4.8132511e-01
   5.4481633e-01
   3.8998386e-01
   5.1187470e-01
   4.6405695e-01
   5.0567062e-01
   4.3148363e-01
   5.4408733e-01
   4.7882297e-01
   4.3407309e-01
   4.1145135e-01
   5.5779402e-01
   5.1297959e-01
   5.6378168e-01
   5.9261889e-01
   4.6364309e-01
   6.4575605e-01
   5.1362126e-01
   4.4232748e-01
   4.5718083e-01
   5.3561272e-01
   4.8516374e-01
   5.0399241e-01
   5.3527480e-01
   5.4010441e-01
   5.3463692e-01
   4.9998291e-01
   5.0088657e-01
   4.7978738e-01
   4.3193166e-01
   4.7802943e-01
   4.6941433e-01
   5.1817750e-01
   4.7907736e-01
   4.8330327e-01
   5.7524822e-01
   5.4801329e-01
   4.8964784e-01
   4.7698908e-01
   4.8410441e-01
   4.3706122e-01
   4.7663977e-01
   4.6709445e-01
   4.8000380e-01
   4.4722164e-01
   5.6830755e-01
   4.8416896e-01
   5.6696725e-01
   5.2337542e-01
   5.7470147e-01
   4.7714855e-01
   4.3149502e-01
   5.6004177e-01
   4.5358519e-01
   4.8717608e-01
   5.6259706e-01
   4.4585097e-01
   4.7212909e-01
   4.8962126e-01
   5.6700902e-01
   5.6623825e-01
   4.9395729e-01
   6.0020123e-01
   5.1775605e-01
   4.9427622e-01
   4.8669388e-01
   5.6634836e-01
   4.6879544e-01
   4.5782629e-01
   5.1016991e-01
   5.0079165e-01
   5.3129188e-01
   4.8347793e-01
   4.7970384e-01
   4.7440342e-01
   5.0544281e-01
   5.0725392e-01
   4.7274798e-01
   5.4070052e-01
   4.8994400e-01
   5.7887803e-01
   5.4851068e-01
   4.4780256e-01
   5.7003892e-01
   5.0753109e-01
   5.8040057e-01
   4.6479734e-01
   4.9248030e-01
   4.6710963e-01
   5.2859231e-01
   4.4137067e-01
   5.5698908e-01
   4.0195918e-01
   4.7134694e-01
   4.4805316e-01
   4.6758045e-01
   4.4310584e-01
   5.2157950e-01
   5.2160228e-01
   4.2840437e-01
   5.6896820e-01
   5.7491410e-01
   4.7827622e-01
   5.0868533e-01
   4.8155672e-01
   5.5089131e-01
   5.3200949e-01
   4.7616896e-01
   5.9318083e-01
   4.9093118e-01
   4.7825724e-01
   5.3660750e-01
   5.5917228e-01
   4.4614333e-01
   4.3103939e-01
   4.6481253e-01
   5.3952349e-01
   5.1195444e-01
   6.3527670e-01
   5.3489131e-01
   5.8504794e-01
   4.4749122e-01
   4.8198576e-01
   6.0191362e-01
   5.2129853e-01
   5.7493688e-01
   5.0718937e-01
   4.4170479e-01
   6.1066160e-01
   6.1561272e-01
   5.0584907e-01
   5.4258757e-01
   5.5600949e-01
   4.6955102e-01
   4.1003892e-01
   5.1700427e-01
   6.5656194e-01
   4.6291789e-01
   4.8582819e-01
   5.2380446e-01
   5.1371618e-01
   5.0199525e-01
   4.9765923e-01
   5.6385762e-01
   5.3873754e-01
   5.5085335e-01
   3.9923683e-01
   5.1114570e-01
   3.6706977e-01
   5.2124917e-01
   4.0762791e-01
   4.7568676e-01
   4.9848695e-01
   5.3429141e-01
   5.3304604e-01
   4.6158140e-01
   5.0052966e-01
   6.0829616e-01
   4.5079070e-01
   5.2980731e-01
   6.0377788e-01
   5.6801139e-01
   4.9757950e-01
   5.2005695e-01
   5.0758045e-01
   5.3435596e-01
   4.6269388e-01
   4.5944756e-01
   4.4913906e-01
   5.5987091e-01
   4.6414048e-01
   5.1211391e-01
   5.9292644e-01
   5.0938396e-01
   4.6215472e-01
   5.2228192e-01
   5.4131941e-01
   5.2145040e-01
   4.4034931e-01
   4.5764784e-01
   5.2149217e-01
   4.7821927e-01
   5.4955482e-01
   5.0985857e-01
   5.1491979e-01
   3.9041671e-01
   5.3309919e-01
   4.5290555e-01
   5.9473374e-01
   5.5095586e-01
   4.9660370e-01
   5.7698339e-01
   4.4151115e-01
   5.5660560e-01
   4.5028571e-01
   5.1342003e-01
   6.1914001e-01
   5.4312292e-01
   5.3187280e-01
   6.0679260e-01
   6.3591077e-01
   4.9680494e-01
   5.1031799e-01
   4.6288372e-01
   4.7628666e-01
   5.3220313e-01
   5.4538965e-01
   4.7046607e-01
   5.2438538e-01
   4.7173042e-01
   5.9416421e-01
   4.6322164e-01
   5.4526815e-01
   5.3946274e-01
   5.1779022e-01
   4.9785667e-01
   5.2628382e-01
   5.8073849e-01
   5.5356431e-01
   4.5393830e-01
   4.6341528e-01
   4.5224490e-01
   4.4400570e-01
   5.2718367e-01
   5.1902421e-01
   5.1746369e-01
   5.2697864e-01
   5.6276792e-01
   6.0566113e-01
   4.9647081e-01
   5.2754058e-01
   5.6781016e-01
   4.5878310e-01
   4.6955861e-01
   5.2012909e-01
   4.9149692e-01
   5.7887043e-01
   4.8309445e-01
   3.9503370e-01
   4.3869008e-01
   4.1273090e-01
   5.1165449e-01
   4.6567442e-01
   5.7150831e-01
   4.8095301e-01
   5.0381016e-01
   5.0975605e-01
   5.0510869e-01
   4.5414333e-01
   5.0545800e-01
   4.4040247e-01
   5.3785287e-01
   4.7326815e-01
   5.9256194e-01
   5.1803702e-01
   5.4968771e-01
   4.8835691e-01
   4.8368296e-01
   4.3600570e-01
   5.3524822e-01
   5.3305743e-01
   6.0548268e-01
   5.4365449e-01
   4.4881633e-01
   5.2412720e-01
   5.3576839e-01
   5.2098719e-01
   4.8047081e-01
   5.9217466e-01
   5.0414048e-01
   5.4360133e-01
   5.1082297e-01
   4.5798196e-01
   5.2157570e-01
   5.3189179e-01
   5.7988040e-01
   4.3059516e-01
   4.9162601e-01
   5.2265021e-01
   5.8800570e-01
   4.6266730e-01
   5.5911533e-01
   5.1276697e-01
   4.2666920e-01
   4.5966398e-01
   5.0192311e-01
   5.3211960e-01
   5.3233602e-01
   4.1884006e-01
   5.6009112e-01
   4.7151020e-01
   4.1150071e-01
   5.2893023e-01
   5.9498434e-01
   5.9814333e-01
   4.8347034e-01
   5.6137447e-01
   4.9230944e-01
   5.5655244e-01
   5.5173042e-01
   5.7114760e-01
   5.6938206e-01
   5.4010062e-01
   5.2177693e-01
   4.0072140e-01
   4.5074893e-01
   5.0125486e-01
   5.4906502e-01
   4.7651448e-01
   5.4994969e-01
   5.0349881e-01
   4.8357665e-01
   5.0879165e-01
   4.4508401e-01
   4.9323208e-01
   5.4373802e-01
   5.5761177e-01
   5.9331751e-01
   5.9227717e-01
   5.1408828e-01
   5.3382439e-01
   5.6514476e-01
   4.9373707e-01
   5.1628666e-01
   4.6679070e-01
   5.2441955e-01
   5.1681063e-01
   4.7060275e-01
   4.7652966e-01
   4.6892833e-01
   5.2064547e-01
   4.4309065e-01
   5.6164025e-01
   5.5633223e-01
   5.4684006e-01
   4.9983863e-01
   5.3991837e-01
   5.3296251e-01
   5.0541623e-01
   5.4849929e-01
   4.8576744e-01
   5.2609777e-01
   5.2242240e-01
   4.7107736e-01
   4.2025249e-01
   4.8957570e-01
   5.1580066e-01
   4.5210821e-01
   5.1220503e-01
   5.0679070e-01
   5.5626768e-01
   4.3367062e-01
   4.6027907e-01
   4.9496346e-01
   4.9523683e-01
   4.1850214e-01
   5.1779022e-01
   5.0616042e-01
   4.5684670e-01
   5.9353773e-01
   4.6954722e-01
   5.3187660e-01
   5.3553678e-01
   5.4205221e-01
   4.6164594e-01
   4.1740864e-01
   5.3359658e-01
   5.7548363e-01
   5.8732985e-01
   4.8563075e-01
   4.5690745e-01
   5.3486474e-01
   4.4683816e-01
   4.6780826e-01
   4.9237019e-01
   5.4984338e-01
   4.8566872e-01
   4.9099573e-01
   4.7341623e-01
   5.1575510e-01
   4.8412720e-01
   4.5529758e-01
   4.3972663e-01
   4.9147034e-01
   4.9211960e-01
   6.3134694e-01
   5.3538870e-01
   5.2765828e-01
   5.0923968e-01
   4.9202848e-01
   4.9465211e-01
   4.8093023e-01
   5.0594020e-01
   4.9663787e-01
   4.8072900e-01
   5.1993166e-01
   5.3369910e-01
   4.6279260e-01
   4.3102421e-01
   4.5364594e-01
   4.9024775e-01
   4.2414808e-01
   5.2607879e-01
   5.7096156e-01
   5.4890555e-01
   5.1041671e-01
   5.6174276e-01
   4.9251068e-01
   5.2516374e-01
   5.6164404e-01
   5.0678310e-01
   5.5141149e-01
   6.2566682e-01
   4.3963930e-01
   4.8601044e-01
   4.6352539e-01
   4.3204177e-01
   4.9102610e-01
   4.8934789e-01
   6.2161936e-01
   5.2640911e-01
   4.7528429e-01
   4.9446986e-01
   4.5082107e-01
   5.2697485e-01
   5.0427337e-01
   5.8782345e-01
   4.5481538e-01
   4.6365069e-01
   4.2536308e-01
   4.6697295e-01
   3.8103085e-01
   5.8393545e-01
   5.5323019e-01
   4.9635691e-01
   4.8510679e-01
   5.0676792e-01
   5.1957855e-01
   4.5482297e-01
   5.1867869e-01
   4.6585287e-01
   4.7905458e-01
   4.6764499e-01
   4.3613859e-01
   4.2139535e-01
   6.2152824e-01
   5.6354248e-01
   5.0182060e-01
   4.3882677e-01
   4.6418225e-01
   4.7388325e-01
   4.4156811e-01
   4.9107167e-01
   4.8288942e-01
   5.6241101e-01
   4.3979117e-01
   4.8818984e-01
   4.6374181e-01
   5.5203417e-01
   5.5621832e-01
   5.1168106e-01
   5.1615377e-01
   5.2181490e-01
   4.8068723e-01
   5.1156716e-01
   4.9360418e-01
   4.3302515e-01
   4.6617181e-01
   4.7446037e-01
   5.2975795e-01
   4.6871571e-01
   5.0840816e-01
   4.7179497e-01
   4.4038728e-01
   4.3424015e-01
   5.0475178e-01
   4.8958329e-01
   4.9555197e-01
   5.4786901e-01
   5.1702705e-01
   5.6915804e-01
   5.3133365e-01
   4.1836925e-01
   4.7113052e-01
   4.9382060e-01
   4.5197912e-01
   4.2877646e-01
   5.2620788e-01
   4.9637589e-01
   5.2653441e-01
   4.8022022e-01
   4.4801519e-01
   5.9073185e-01
   4.5232463e-01
   4.7167347e-01
   5.1091030e-01
   5.1532226e-01
   5.0273185e-01
   5.2711153e-01
   4.2083721e-01
   5.5159374e-01
   4.5984623e-01
   4.6788799e-01
   4.4512197e-01
   4.6131561e-01
   5.4661984e-01
   4.4063408e-01
   5.3672900e-01
   6.6589464e-01
   3.9782819e-01
   5.5649169e-01
   4.8358045e-01
   5.3035026e-01
   4.6020313e-01
   3.7095776e-01
   4.3884196e-01
   4.2107262e-01
   4.4164784e-01
   4.4062269e-01
   5.7079070e-01
   4.8990982e-01
   5.3007689e-01
   5.1049644e-01
   5.7391932e-01
   5.0723873e-01
   5.2867964e-01
   5.0400000e-01
   6.2396963e-01
   5.7098813e-01
   5.2285145e-01
   4.8763550e-01
   4.9287138e-01
   5.1760038e-01
   4.8237684e-01
   4.9661889e-01
   4.9083246e-01
   5.8643379e-01
   5.1190128e-01
   4.8397532e-01
   4.8977314e-01
   5.6642810e-01
   3.7750736e-01
   5.5048885e-01
   5.1766493e-01
   4.9661130e-01
   4.8263882e-01
   5.3359658e-01
   5.2621547e-01
   5.2663313e-01
   4.4179972e-01
   4.1770479e-01
   4.2427337e-01
   5.0704129e-01
   4.8676981e-01
   5.4859801e-01
   5.9666255e-01
   4.8869862e-01
   4.6838918e-01
   5.8396583e-01
   4.7785477e-01
   4.5492928e-01
   5.0379497e-01
   6.0163265e-01
   5.1998861e-01
   5.3176649e-01
   4.0990982e-01
   4.5046417e-01
   5.2897959e-01
   5.0461509e-01
   5.3656573e-01
   4.1381300e-01
   5.2476127e-01
   5.3354722e-01
   5.1524632e-01
   5.4523019e-01
   5.3207024e-01
   5.8173707e-01
   5.1664737e-01
   4.9688467e-01
   5.8497579e-01
   4.6683626e-01
   4.6086379e-01
   5.6983768e-01
   4.9953109e-01
   4.8683816e-01
   5.2788230e-01
   5.0974086e-01
   4.8939345e-01
   5.0336592e-01
   4.1543427e-01
   4.8583958e-01
   4.0688372e-01
   5.2373991e-01
   4.8992501e-01
   4.5494827e-01
   5.3765923e-01
   5.3536592e-01
   4.6148268e-01
   5.1424395e-01
   4.8164404e-01
   5.2786331e-01
   5.1652207e-01
   4.1255244e-01
   4.7778643e-01
   4.3785097e-01
   5.2912767e-01
   5.0778548e-01
   5.2605221e-01
   4.3179117e-01
   5.2598386e-01
   5.3860465e-01
   5.1704983e-01
   5.4977883e-01
   4.6075748e-01
   3.9757760e-01
   4.5781490e-01
   5.9276317e-01
   4.9483816e-01
   4.8944281e-01
   5.2025819e-01
   5.2770384e-01
   5.0930422e-01
   4.3545515e-01
   5.2988704e-01
   5.5655624e-01
   4.9643664e-01
   4.6989274e-01
   4.8585477e-01
   4.5110584e-01
   5.0898908e-01
   5.1794969e-01
   4.5766682e-01
   4.9697579e-01
   5.4371144e-01
   5.4104604e-01
   4.6062458e-01
   4.9186901e-01
   4.9267015e-01
   5.2895301e-01
   4.4592311e-01
   4.4470052e-01
   5.2187565e-01
   5.0814998e-01
   5.5404651e-01
   5.5427812e-01
   4.6630470e-01
   6.0309065e-01
   4.6229521e-01
   5.5087233e-01
   5.3071476e-01
   4.7864452e-01
   4.1898434e-01
   5.8335833e-01
   4.8613194e-01
   6.1732131e-01
   4.2385572e-01
   4.7657902e-01
   5.2572947e-01
   4.9808828e-01
   5.2528144e-01
   5.4559089e-01
   4.8127575e-01
   4.5614808e-01
   4.1521025e-01
   5.1770669e-01
   4.8394874e-01
   4.3452871e-01
   4.9472425e-01
   5.6705078e-01
   4.6686284e-01
   4.3045088e-01
   4.4494732e-01
   5.4647556e-01
   5.5072046e-01
   5.5753204e-01
   4.5325107e-01
   5.4953204e-01
   4.4762031e-01
   4.7430470e-01
   4.8305648e-01
   5.5029521e-01
   5.0444044e-01
   4.5885904e-01
   4.5936782e-01
   4.9294732e-01
   5.1411865e-01
   4.9176649e-01
   5.1154817e-01
   4.9012245e-01
   5.0132321e-01
   5.3295871e-01
   6.2502136e-01
   5.3651637e-01
   4.6625534e-01
   4.5723398e-01
   5.1869008e-01
   4.6529473e-01
   5.2794684e-01
   4.4490935e-01
   5.1955577e-01
   4.7136213e-01
   5.2910869e-01
   4.9795539e-01
   4.7092169e-01
   4.9227148e-01
   4.1206645e-01
   5.4089037e-01
   4.2038918e-01
   4.8553204e-01
   5.0116754e-01
   5.0088657e-01
   5.6781775e-01
   5.0507451e-01
   4.6742098e-01
   5.0527575e-01
   4.4199336e-01
   5.1004841e-01
   4.1054010e-01
   5.9985192e-01
   5.0115235e-01
   5.5755861e-01
   5.3685430e-01
   4.3431609e-01
   5.2356526e-01
   5.8394305e-01
   5.0076127e-01
   4.8765449e-01
   5.3849834e-01
   5.5262648e-01
   5.1839013e-01
   5.1572852e-01
   5.6614333e-01
   4.4679260e-01
   4.3248980e-01
   5.3892359e-01
   5.1016611e-01
   4.9594684e-01
   4.8900617e-01
   4.8332606e-01
   5.1533745e-01
   4.3257712e-01
   6.1007309e-01
   6.0148458e-01
   4.3892549e-01
   5.1187091e-01
   5.0318747e-01
   4.7195823e-01
   5.0011201e-01
   5.1385667e-01
   4.8741149e-01
   4.6633128e-01
   4.3497674e-01
   5.5125961e-01
   3.8744376e-01
   5.1214428e-01
   5.0180921e-01
   5.6262743e-01
   5.0735263e-01
   4.1860845e-01
   4.4013289e-01
   4.1800854e-01
   5.0936118e-01
   4.7590698e-01
   5.6829236e-01
   4.2850688e-01
   5.6796583e-01
   4.6167632e-01
   4.6576175e-01
   5.6112008e-01
   5.0822591e-01
   5.5416801e-01
   4.5420408e-01
   5.1302515e-01
   4.8912008e-01
   4.4346654e-01
   3.8934979e-01
   4.9685430e-01
   4.9608733e-01
   4.8478405e-01
   5.0918652e-01
   4.6232558e-01
   4.5573802e-01
   4.9036925e-01
   4.7726246e-01
   5.1955197e-01
   4.8987945e-01
   5.0582629e-01
   5.9298719e-01
   5.1837494e-01
   5.1501851e-01
   4.3843189e-01
   5.0058282e-01
   5.3050214e-01
   4.7888752e-01
   4.8159089e-01
   5.5554627e-01
   5.1007119e-01
   4.5128049e-01
   4.7947983e-01
   5.5375795e-01
   4.3803322e-01
   4.6933840e-01
   4.2938016e-01
   5.4521120e-01
   5.4533650e-01
   5.3318272e-01
   5.2237304e-01
   4.8704699e-01
   5.1753963e-01
   4.3534504e-01
   4.7061035e-01
   4.1627717e-01
   5.8722354e-01
   4.0279070e-01
   5.2058851e-01
   4.1380541e-01
   5.0369245e-01
   4.4801139e-01
   4.7625629e-01
   5.1865211e-01
   3.7986141e-01
   5.0637684e-01
   5.6790508e-01
   4.3905458e-01
   4.8400949e-01
   5.4720835e-01
   5.3290176e-01
   5.3717323e-01
   4.7963930e-01
   5.6240342e-01
   5.0462648e-01
   4.7524252e-01
   4.3629046e-01
   5.2348932e-01
   4.8385762e-01
   5.0231799e-01
   5.1995064e-01
   4.1730612e-01
   5.1042810e-01
   4.4052397e-01
   5.0469862e-01
   5.4381016e-01
   4.8575985e-01
   4.8860750e-01
   4.8074419e-01
   5.2877836e-01
   4.5898813e-01
   5.3553299e-01
   5.8333935e-01
   6.1436355e-01
   4.5252587e-01
   4.6110679e-01
   4.4598766e-01
   4.8881633e-01
   4.9581775e-01
   5.0887138e-01
   5.5469198e-01
   4.4198196e-01
   5.5887233e-01
   4.9203607e-01
   5.2366398e-01
   4.8574086e-01
   5.4313811e-01
   4.3615757e-01
   5.3915899e-01
   4.1874134e-01
   5.0614523e-01
   4.9051732e-01
   4.7522354e-01
   4.3816611e-01
   3.8497579e-01
   4.9396488e-01
   5.1147603e-01
   4.3463882e-01
   4.8534979e-01
   4.7458946e-01
   3.8352539e-01
   5.2640911e-01
   5.3059706e-01
   4.9561652e-01
   4.9111343e-01
   5.4417466e-01
   4.7928619e-01
   5.4604271e-01
   5.1499953e-01
   5.3459136e-01
   4.9521785e-01
   5.2239962e-01
   5.9891030e-01
   4.9666445e-01
   5.0850688e-01
   4.8644708e-01
   5.2822781e-01
   4.7066350e-01
   4.6822971e-01
   4.7198481e-01
   4.8971998e-01
   4.7794210e-01
   5.2392976e-01
   4.8054295e-01
   4.7941149e-01
   4.8503085e-01
   4.5009967e-01
   5.8008543e-01
   4.5967157e-01
   5.6050878e-01
   4.7016991e-01
   4.9976649e-01
   4.6147888e-01
   5.5189369e-01
   4.2849929e-01
   5.0035880e-01
   4.9857807e-01
   4.7442620e-01
   4.6547318e-01
   4.2966493e-01
   5.0527575e-01
   4.3153299e-01
   5.0836260e-01
   5.2652302e-01
   4.9872615e-01
   4.5934124e-01
   5.1058377e-01
   4.4023920e-01
   5.0337731e-01
   5.4571998e-01
   4.7861794e-01
   5.7404082e-01
   4.7176459e-01
   5.3656573e-01
   5.4210157e-01
   3.7602658e-01
   5.2317038e-01
   5.3225249e-01
   6.1378263e-01
   5.6782534e-01
   5.3481917e-01
   5.2270337e-01
   5.8321405e-01
   5.4146749e-01
   5.4790318e-01
   4.9941718e-01
   5.4071571e-01
   5.8469862e-01
   5.7411675e-01
   5.3729853e-01
   4.5422686e-01
   4.7427432e-01
   4.8900997e-01
   5.1747888e-01
   4.8396393e-01
   4.4490176e-01
   4.9479260e-01
   5.1236070e-01
   4.5661889e-01
   6.2423541e-01
   5.4791837e-01
   4.6042335e-01
   4.9434836e-01
   5.2693308e-01
   4.3300617e-01
   4.2818035e-01
   4.4391457e-01
   4.6849929e-01
   4.6203702e-01
   4.4878595e-01
   6.1903749e-01
   4.6027148e-01
   5.7527860e-01
   4.7762316e-01
   4.2289891e-01
   4.5814523e-01
   5.2037969e-01
   4.1997912e-01
   5.5836355e-01
   4.8564974e-01
   4.6106882e-01
   3.9184813e-01
   4.2219269e-01
   4.5499003e-01
   4.9393450e-01
   5.0282297e-01
   5.1995444e-01
   4.7020028e-01
   4.9851732e-01
   4.6841955e-01
   4.3555387e-01
   5.5394779e-01
   5.2091505e-01
   5.6682677e-01
   5.6883151e-01
   5.3507736e-01
   4.5649359e-01
   5.0411770e-01
   6.0380446e-01
   5.1152159e-01
   4.9002373e-01
   5.7065021e-01
   5.1136592e-01
   5.2531941e-01
   4.7927100e-01
   5.9943806e-01
   4.4667869e-01
   5.1354912e-01
   4.5065021e-01
   4.6794495e-01
   4.5133365e-01
   4.8337162e-01
   4.5762126e-01
   5.1314286e-01
   5.5596773e-01
   5.2247935e-01
   5.3005031e-01
   4.9502421e-01
   4.8823161e-01
   4.0691030e-01
   5.9628287e-01
   4.6189274e-01
   4.9636070e-01
   5.0492644e-01
   4.6356716e-01
   5.0061699e-01
   5.9118367e-01
   4.6567062e-01
   4.2978263e-01
   4.5230185e-01
   4.8510679e-01
   4.4788989e-01
   5.5297959e-01
   4.7086094e-01
   4.9301187e-01
   5.3234741e-01
   5.0824110e-01
   4.5575320e-01
   5.5172663e-01
   5.7431799e-01
   5.4226103e-01
   5.0325581e-01
   5.1765733e-01
   6.1079449e-01
   5.5505648e-01
   4.2560987e-01
   4.8802658e-01
   5.1844328e-01
   5.0515804e-01
   4.8544471e-01
   4.6889796e-01
   4.8680778e-01
   4.0583579e-01
   4.8438159e-01
   3.7874893e-01
   4.7826103e-01
   4.9640247e-01
   4.5638728e-01
   4.8747224e-01
   5.1742572e-01
   4.9193355e-01
   5.0057143e-01
   5.7613289e-01
   5.9916469e-01
   4.5611770e-01
   4.8715330e-01
   4.6092074e-01
   4.4630280e-01
   4.7795349e-01
   5.3247271e-01
   4.6624775e-01
   5.2104794e-01
   4.6119411e-01
   4.7889131e-01
   5.4891694e-01
   5.4614523e-01
   5.4201424e-01
   4.7209872e-01
   4.3106977e-01
   5.7104129e-01
   5.0710584e-01
   5.3181965e-01
   4.2104604e-01
   5.4052587e-01
   5.7001234e-01
   5.4916374e-01
   5.9215947e-01
   5.6131372e-01
   4.2483151e-01
   5.2094542e-01
   5.2570290e-01
   5.0360892e-01
   5.2032273e-01
   5.6811770e-01
   4.1432178e-01
   4.9141338e-01
   4.0959848e-01
   5.1488562e-01
   4.7601709e-01
   4.8583199e-01
   5.0780826e-01
   5.3871476e-01
   4.5923493e-01
   5.9194684e-01
   4.8044803e-01
   5.0509729e-01
   5.1256194e-01
   5.1149881e-01
   4.5592786e-01
   5.4899668e-01
   4.3803322e-01
   4.9331941e-01
   4.6727290e-01
   3.9209112e-01
   5.2213764e-01
   4.7283151e-01
   5.4342667e-01
   5.7453821e-01
   4.8487897e-01
   4.5337636e-01
   4.8164025e-01
   4.3534504e-01
   4.0015567e-01
   5.2130992e-01
   6.1778832e-01
   5.0368106e-01
   4.6307736e-01
   6.1837304e-01
   4.1488372e-01
   4.4599146e-01
   4.2029805e-01
   5.5431989e-01
   5.0359374e-01
   4.5262458e-01
   5.9558045e-01
   5.3850214e-01
   5.5132036e-01
   5.6308306e-01
   6.3162031e-01
   3.9106977e-01
   5.4179402e-01
   5.0260655e-01
   4.8222876e-01
   5.5059896e-01
   4.9794400e-01
   4.7013574e-01
   5.0469483e-01
   4.7594874e-01
   5.3969056e-01
   5.3218794e-01
   5.4394305e-01
   4.4954533e-01
   4.7531087e-01
   5.1785857e-01
   5.5249359e-01
   4.9329283e-01
   4.3598671e-01
   5.5221262e-01
   5.3298908e-01
   4.7029521e-01
   4.7607024e-01
   4.8268059e-01
   4.9467869e-01
   5.7545705e-01
   5.0488467e-01
   5.4751210e-01
   5.6198576e-01
   5.1785857e-01
   4.6782724e-01
   5.2631039e-01
   5.1014713e-01
   4.7438064e-01
   4.5675558e-01
   4.2903844e-01
   5.0419744e-01
   5.1220123e-01
   4.6104604e-01
   5.0056383e-01
   5.1715994e-01
   5.3275748e-01
   6.2420883e-01
   4.9534694e-01
   5.1840152e-01
   4.8433602e-01
   4.6124727e-01
   4.3690176e-01
   5.0493023e-01
   4.6462648e-01
   4.9558614e-01
   5.6089606e-01
   4.5460655e-01
   4.4362981e-01
   5.6576744e-01
   4.4525107e-01
   5.8759943e-01
   5.3289416e-01
   5.0925866e-01
   5.0195349e-01
   5.2643569e-01
   4.4926056e-01
   4.7864072e-01
   4.8808733e-01
   3.9563740e-01
   4.2625154e-01
   4.1795918e-01
   4.8853916e-01
   4.4637874e-01
   4.4366018e-01
   5.3901851e-01
   4.9175890e-01
   4.6002468e-01
   5.3095396e-01
   4.9506977e-01
   5.0690081e-01
   5.3084765e-01
   5.1280873e-01
   5.0089796e-01
   4.8156811e-01
   5.5348078e-01
   4.5795159e-01
   4.8585477e-01
   3.9831039e-01
   4.4121120e-01
   5.0892454e-01
   4.0473849e-01
   5.6285904e-01
   5.3259421e-01
   4.2847651e-01
   4.5181965e-01
   5.6627622e-01
   4.7995064e-01
   5.7582914e-01
   4.7870907e-01
   4.4291599e-01
   4.8372852e-01
   5.9318083e-01
   4.4870622e-01
   4.6290650e-01
   5.2529283e-01
   5.3724537e-01
   5.0628192e-01
   4.6187375e-01
   5.6487138e-01
   5.1130517e-01
   3.9667015e-01
   5.3301946e-01
   4.6319127e-01
   4.3254675e-01
   5.7023256e-01
   5.0234457e-01
   4.9158424e-01
   5.4103085e-01
   4.2771334e-01
   4.3622591e-01
   4.5813384e-01
   4.3058377e-01
   5.1108875e-01
   4.3742572e-01
   4.9023636e-01
   5.0980541e-01
   5.0510869e-01
   4.8332985e-01
   5.0371903e-01
   5.1185572e-01
   4.9192976e-01
   5.4038538e-01
   5.3111343e-01
   5.3717323e-01
   4.6109160e-01
   4.6352919e-01
   4.4526626e-01
   5.3263218e-01
   4.7184813e-01
   4.2829805e-01
   5.0216611e-01
   4.8657997e-01
   5.7818700e-01
   4.7323398e-01
   4.7509065e-01
   4.4547129e-01
   5.7104509e-01
   4.0516754e-01
   4.8737352e-01
   5.6821262e-01
   5.1709160e-01
   4.8307167e-01
   5.1751685e-01
   4.5336877e-01
   4.9706692e-01
   4.8850119e-01
   4.7485145e-01
   4.9017940e-01
   4.3533745e-01
   5.7577219e-01
   5.0973327e-01
   4.5152729e-01
   5.8665401e-01
   4.5514570e-01
   5.8962316e-01
   4.4717988e-01
   5.0229900e-01
   4.5925012e-01
   5.2869483e-01
   5.2349312e-01
   4.4168961e-01
   5.2121120e-01
   4.7774846e-01
   4.7808638e-01
   5.4198766e-01
   5.1464262e-01
   5.0369625e-01
   4.9903749e-01
   4.7991267e-01
   4.5131467e-01
   4.3940769e-01
   5.7355102e-01
   3.6745325e-01
   4.9746939e-01
   5.3165638e-01
   4.7763835e-01
   4.9849834e-01
   4.7248220e-01
   5.0324442e-01
   4.8749881e-01
   5.6201234e-01
   3.5055339e-01
   5.3479260e-01
   4.8366398e-01
   4.5771618e-01
   4.2602753e-01
   5.0377219e-01
   5.0497200e-01
   4.3908116e-01
   4.8057712e-01
   5.6535738e-01
   4.7185572e-01
   5.2614713e-01
   5.9034077e-01
   5.1561462e-01
   5.5518557e-01
   5.4344186e-01
   5.9250498e-01
   4.1805411e-01
   4.1212340e-01
   4.4680019e-01
   5.0537447e-01
   5.4889416e-01
   4.7383389e-01
   4.9257902e-01
   4.6707926e-01
   4.6311533e-01
   4.9548363e-01
   3.7629616e-01
   4.3415662e-01
   5.6703560e-01
   5.0177124e-01
   4.8966682e-01
   3.9587660e-01
   4.4704699e-01
   5.0715899e-01
   4.9909065e-01
   5.4513906e-01
   5.3425344e-01
   3.9214048e-01
   4.2929283e-01
   5.1780541e-01
   4.7995823e-01
   4.5155387e-01
   4.3092169e-01
   4.7241006e-01
   5.2627622e-01
   5.1900142e-01
   3.8965733e-01
   5.3997532e-01
   3.8351400e-01
   4.0760513e-01
   4.7815093e-01
   4.4763930e-01
   4.6631609e-01
   4.9277266e-01
   4.4637874e-01
   5.1111533e-01
   4.4589274e-01
   6.3087992e-01
   4.4102136e-01
   4.6850688e-01
   4.1287518e-01
   5.2211106e-01
   4.3282772e-01
   4.9076032e-01
   3.9184053e-01
   4.0781775e-01
   5.2225534e-01
   5.8200285e-01
   5.1053441e-01
   4.5538111e-01
   4.2881443e-01
   4.8503844e-01
   5.5062174e-01
   5.2161747e-01
   4.5728334e-01
   5.0513147e-01
   5.0088657e-01
   5.1630565e-01
   4.8527005e-01
   5.0005505e-01
   4.2796013e-01
   5.2502705e-01
   5.5277836e-01
   4.8121120e-01
   5.5055719e-01
   4.1691125e-01
   4.1064642e-01
   4.9781490e-01
   5.1823066e-01
   4.9707072e-01
   4.4164404e-01
   5.0415947e-01
   5.1796108e-01
   5.0147888e-01
   5.4073849e-01
   5.2941243e-01
   4.2731846e-01
   4.6771713e-01
   5.9385287e-01
   5.3494067e-01
   5.8894352e-01
   5.0835501e-01
   4.7119127e-01
   5.8459231e-01
   5.0014238e-01
   4.7862553e-01
   4.9285619e-01
   5.1644993e-01
   4.5671761e-01
   5.1240247e-01
   5.8161557e-01
   4.9210062e-01
   4.6609587e-01
   5.2651542e-01
   5.1273280e-01
   5.2645088e-01
   4.5738965e-01
   5.2528524e-01
   5.1021168e-01
   4.8022781e-01
   5.0802468e-01
   4.6992311e-01
   5.5165449e-01
   5.8913716e-01
   5.8624775e-01
   5.4545040e-01
   5.3826293e-01
   4.9204746e-01
   4.2740199e-01
   4.5322829e-01
   4.8573707e-01
   5.0986616e-01
   4.4665591e-01
   5.6231229e-01
   4.8637114e-01
   4.8474229e-01
   6.2507831e-01
   5.5247841e-01
   4.6882962e-01
   4.3309729e-01
   3.9877741e-01
   4.7206834e-01
   4.7143427e-01
   5.3202088e-01
   5.2990982e-01
   4.5917038e-01
   5.8851448e-01
   4.4776839e-01
   4.0452587e-01
   4.5494067e-01
   4.9428382e-01
   5.5538681e-01
   5.0825249e-01
   5.1314665e-01
   3.6348552e-01
   5.5336308e-01
   4.5560133e-01
   5.5827622e-01
   4.8093783e-01
   5.1946844e-01
   5.2113906e-01
   4.4935168e-01
   5.0073469e-01
   4.5364215e-01
   5.1758899e-01
   4.5994115e-01
   5.7217276e-01
   5.2843284e-01
   5.4076887e-01
   4.9759848e-01
   5.1586521e-01
   5.7934884e-01
   5.3661130e-01
   5.2502326e-01
   4.9748458e-01
   5.2395634e-01
   5.1103939e-01
   4.9352824e-01
   5.5723208e-01
   5.1282012e-01
   4.5290555e-01
   5.9070527e-01
   4.6983199e-01
   4.2560228e-01
   5.6151115e-01
   4.3711818e-01
   4.5535453e-01
   4.3468439e-01
   4.1884006e-01
   5.1198861e-01
   5.2707736e-01
   4.4153014e-01
   4.6538206e-01
   3.8576554e-01
   4.8937067e-01
   5.4553014e-01
   4.8957570e-01
   5.1039013e-01
   4.8616991e-01
   5.3800095e-01
   5.2174656e-01
   6.0185667e-01
   4.7768391e-01
   4.5838443e-01
   4.7988989e-01
   5.1532226e-01
   5.3814143e-01
   5.6495491e-01
   4.6881443e-01
   4.6603512e-01
   5.6891884e-01
   3.8635406e-01
   5.4179782e-01
   4.6681348e-01
   5.2530422e-01
   5.0606929e-01
   5.3296630e-01
   4.8976554e-01
   5.2676981e-01
   4.0699763e-01
   4.9489891e-01
   4.7635121e-01
   4.9103749e-01
   3.9966967e-01
   4.5231324e-01
   4.8816706e-01
   5.3126531e-01
   4.3285050e-01
   5.0126246e-01
   4.2999905e-01
   5.9529568e-01
   4.0194400e-01
   4.4818984e-01
   5.2165543e-01
   4.7521595e-01
   5.8503275e-01
   4.4250593e-01
   5.6346274e-01
   5.4840816e-01
   4.6534789e-01
   4.9155766e-01
   4.6805885e-01
   4.3192406e-01
   5.4943332e-01
   5.3259421e-01
   5.1902041e-01
   5.1340104e-01
   5.0292549e-01
   5.2032653e-01
   5.3265876e-01
   5.5606265e-01
   4.9748458e-01
   4.6979022e-01
   5.2247176e-01
   5.2472330e-01
   5.4233318e-01
   4.9871856e-01
   4.4976175e-01
   4.9402563e-01
   4.9198671e-01
   5.1479829e-01
   5.6825819e-01
   5.6355766e-01
   5.4574656e-01
   4.9133745e-01
   4.4545610e-01
   5.8362791e-01
   5.4596298e-01
   4.9843379e-01
   5.0848790e-01
   5.1231514e-01
   5.3302705e-01
   5.0242050e-01
   4.3827622e-01
   4.4340199e-01
   5.3047556e-01
   5.0832463e-01
   5.0742857e-01
   5.3380921e-01
   4.7974561e-01
   5.7306502e-01
   4.8302231e-01
   5.4716279e-01
   5.4779687e-01
   5.3157285e-01
   4.0918083e-01
   4.5069578e-01
   4.2549976e-01
   5.7610252e-01
   5.1880399e-01
   5.4783104e-01
   5.9253536e-01
   5.2105553e-01
   4.2911058e-01
   4.8192881e-01
   5.4147129e-01
   4.8386901e-01
   5.3565069e-01
   5.0337731e-01
   5.3655055e-01
   4.5194115e-01
   4.6576175e-01
   3.9838253e-01
   5.0671856e-01
   3.9267205e-01
   5.2934789e-01
   4.6174086e-01
   4.8409682e-01
   5.0822971e-01
   4.5795159e-01
   4.4803037e-01
   5.3186141e-01
   5.3961082e-01
   4.9213479e-01
   4.7755102e-01
   5.2614333e-01
   5.1785477e-01
   4.9270812e-01
   4.8610157e-01
   5.1424775e-01
   5.1856858e-01
   5.6789369e-01
   4.6190033e-01
   5.2461319e-01
   4.8436260e-01
   5.5357570e-01
   4.8537257e-01
   5.8829805e-01
   4.7689416e-01
   5.9090271e-01
   5.3220313e-01
   5.3495586e-01
   5.5106977e-01
   5.5394779e-01
   5.8000190e-01
   5.2307167e-01
   6.2034362e-01
   4.4209967e-01
   5.2906312e-01
   3.9861794e-01
   5.0691220e-01
   5.4274703e-01
   5.1608923e-01
   5.0592881e-01
   5.3386996e-01
   5.3949692e-01
   4.5607973e-01
   5.1089511e-01
   5.5464642e-01
   5.0859041e-01
   5.4918652e-01
   5.4813479e-01
   5.9947224e-01
   5.4475937e-01
   4.7499193e-01
   5.2086569e-01
   4.9711628e-01
   4.6621737e-01
   4.1713147e-01
   4.8588894e-01
   5.6444613e-01
   4.4997817e-01
   5.5285050e-01
   5.5520076e-01
   4.8325771e-01
   4.8607879e-01
   5.2348552e-01
   5.5556906e-01
   5.9334409e-01
   4.9243094e-01
   5.1015093e-01
   5.5534124e-01
   4.7430850e-01
   4.9165638e-01
   4.2885619e-01
   4.5776934e-01
   4.6545040e-01
   4.4434741e-01
   5.3476981e-01
   4.8421073e-01
   5.8226103e-01
   5.5190128e-01
   5.2228571e-01
   4.9606834e-01
   4.9652397e-01
   5.1480589e-01
   5.1553109e-01
   5.4020693e-01
   4.8880873e-01
   5.2589654e-01
   4.6631609e-01
   4.9771998e-01
   4.6981300e-01
   4.7942667e-01
   5.4656668e-01
   5.6048980e-01
   5.4048030e-01
   4.3605126e-01
   4.2028287e-01
   5.2478026e-01
   4.9787945e-01
   5.7310299e-01
   5.4284196e-01
   5.5026863e-01
   5.0344186e-01
   4.0778738e-01
   4.8800000e-01
   5.2147698e-01
   5.6450308e-01
   5.1693593e-01
   5.6956811e-01
   4.8689511e-01
   5.0507072e-01
   5.0496820e-01
   5.7085904e-01
   6.2463028e-01
   4.8114665e-01
   4.8502705e-01
   5.4709824e-01
   4.2055244e-01
   5.2131751e-01
   6.1697200e-01
   4.8137826e-01
   4.6855244e-01
   5.2529283e-01
   5.0847271e-01
   5.1083436e-01
   4.4038728e-01
   4.5605695e-01
   5.1543996e-01
   5.7189559e-01
   5.2333365e-01
   5.1776364e-01
   4.8042905e-01
   5.6228192e-01
   4.8090365e-01
   5.0680968e-01
   5.6862648e-01
   5.8882582e-01
   4.6141813e-01
   4.6243949e-01
   5.6968581e-01
   5.6335643e-01
   4.6400380e-01
   5.0661224e-01
   4.3854580e-01
   3.8516184e-01
   5.3080968e-01
   4.6919791e-01
   4.9407119e-01
   4.3021168e-01
   5.8707546e-01
   4.3509824e-01
   4.2678310e-01
   5.3217655e-01
   5.0217750e-01
   5.2496630e-01
   4.9249169e-01
   4.5167537e-01
   5.7557855e-01
   5.4297105e-01
   4.9879449e-01
   5.1990888e-01
   5.5301376e-01
   5.6363740e-01
   5.3473944e-01
   5.5532606e-01
   5.0640342e-01
   5.4323303e-01
   5.5338206e-01
   4.7517038e-01
   5.2566872e-01
   5.1906977e-01
   5.8395064e-01
   5.0003987e-01
   5.4345705e-01
   5.4479734e-01
   3.3887423e-01
   5.9504888e-01
   4.3255434e-01
   4.0434362e-01
   4.4717608e-01
   5.2028097e-01
   4.4051637e-01
   5.8748552e-01
   4.1177788e-01
   4.0492454e-01
   4.3261889e-01
   5.3993735e-01
   4.5719981e-01
   5.2534979e-01
   5.0613764e-01
   4.4707356e-01
   4.4670907e-01
   5.2710394e-01
   5.0407594e-01
   4.8721785e-01
   4.4789369e-01
   4.4639772e-01
   5.2655339e-01
   4.4311723e-01
   5.8086758e-01
   5.3155766e-01
   4.4748742e-01
   4.6608828e-01
   5.1559943e-01
   5.2855434e-01
   4.8935548e-01
   5.9261509e-01
   5.5135074e-01
   5.3999051e-01
   5.2820503e-01
   4.1384718e-01
   5.6424110e-01
   4.5576839e-01
   4.6679070e-01
   4.9278785e-01
   4.6242810e-01
   5.4033602e-01
   4.5652397e-01
   4.6366588e-01
   3.8837399e-01
   4.5389654e-01
   5.6121500e-01
   4.4741149e-01
   5.8404177e-01
   4.4150356e-01
   5.0218130e-01
   4.4664452e-01
   4.3184813e-01
   5.4452776e-01
   4.3453631e-01
   4.7933555e-01
   5.4286853e-01
   4.7969245e-01
   5.4802848e-01
   5.3271951e-01
   5.4877266e-01
   4.8044044e-01
   5.0148268e-01
   5.5364025e-01
   4.6303939e-01
   4.4564594e-01
   4.7644234e-01
   5.0201044e-01
   5.1779022e-01
   4.3394400e-01
   4.2797912e-01
   4.7322639e-01
   4.7222781e-01
   5.1716374e-01
   5.6333365e-01
   4.7034077e-01
   5.8360892e-01
   5.5932036e-01
   4.3589938e-01
   5.2298434e-01
   4.5454960e-01
   4.9981965e-01
   4.8114286e-01
   5.2526246e-01
   4.8229710e-01
   4.3130897e-01
   4.8219459e-01
   4.4439298e-01
   5.5101281e-01
   5.2591552e-01
   4.0449929e-01
   5.6663692e-01
   5.7843000e-01
   6.1508875e-01
   5.6000000e-01
   4.9605316e-01
   3.9497674e-01
   4.9986901e-01
   5.3817181e-01
   5.5255814e-01
   5.5201139e-01
   5.2863787e-01
   4.5111723e-01
   4.5873754e-01
   5.0507831e-01
   5.2894922e-01
   4.9916659e-01
   4.7503370e-01
   5.0556431e-01
   5.1092928e-01
   5.2301851e-01
   4.7799905e-01
   4.3938111e-01
   4.7067489e-01
   5.7641766e-01
   5.3621262e-01
   5.0154343e-01
   5.2911628e-01
   6.0284006e-01
   4.3273659e-01
   4.8637114e-01
   5.6136308e-01
   5.6272615e-01
   5.2171618e-01
   5.1417561e-01
   4.4651163e-01
   5.4995729e-01
   5.2268818e-01
   4.7957095e-01
   5.0695776e-01
   4.9257523e-01
   5.0583009e-01
   5.2028477e-01
   5.6075178e-01
   4.7404271e-01
   5.5271761e-01
   4.5984623e-01
   5.0251542e-01
   5.2803797e-01
   5.1312008e-01
   5.2744945e-01
   5.4594779e-01
   5.7722639e-01
   5.2424490e-01
   4.0130992e-01
   5.2915804e-01
   5.5927860e-01
   5.1682202e-01
   4.7962791e-01
   5.2887328e-01
   4.3468439e-01
   5.0353678e-01
   5.4507072e-01
   5.6904794e-01
   5.1991267e-01
   5.6752539e-01
   5.1088372e-01
   5.3010726e-01
   4.8714191e-01
   5.0655529e-01
   4.9609492e-01
   4.5859706e-01
   5.2612435e-01
   5.1997722e-01
   4.8539535e-01
   4.8654200e-01
   5.5428951e-01
   5.5067489e-01
   4.6098529e-01
   4.5500902e-01
   5.1826863e-01
   4.8400190e-01
   5.5705363e-01
   5.0190033e-01
   5.4257617e-01
   5.1930138e-01
   5.2028477e-01
   4.9727575e-01
   4.5744661e-01
   4.4856573e-01
   4.7112292e-01
   5.7038064e-01
   4.5343711e-01
   5.1871286e-01
   4.2048030e-01
   5.3323588e-01
   3.7160323e-01
   5.0112957e-01
   4.9554817e-01
   5.4522639e-01
   5.3585572e-01
   4.2348742e-01
   4.7396298e-01
   5.2176175e-01
   5.1910774e-01
   4.2575795e-01
   4.8942383e-01
   4.8405505e-01
   5.0946369e-01
   4.5495206e-01
   5.8014998e-01
   5.7759468e-01
   4.3326436e-01
   4.9658472e-01
   5.0688562e-01
   5.2500427e-01
   5.7585192e-01
   4.0001519e-01
   6.0582819e-01
   5.3642145e-01
   5.8805505e-01
   4.7554627e-01
   5.2635975e-01
   5.4454295e-01
   4.9960323e-01
   5.4467584e-01
   5.2913147e-01
   4.4566493e-01
   4.5759848e-01
   3.9556906e-01
   5.6090365e-01
   5.2801898e-01
   5.4124347e-01
   4.7934694e-01
   5.9182914e-01
   4.2437969e-01
   4.7843569e-01
   5.0152444e-01
   5.5273280e-01
   4.6499858e-01
   4.4971239e-01
   5.3341054e-01
   5.1797627e-01
   5.1536402e-01
   4.7483246e-01
   6.0315520e-01
   4.9948173e-01
   4.1426863e-01
   5.1849264e-01
   5.4356716e-01
   5.1553488e-01
   4.1386236e-01
   4.8091884e-01
   4.5732511e-01
   5.3857807e-01
   5.2505363e-01
   4.6043094e-01
   5.0790698e-01
   5.2497010e-01
   4.9929188e-01
   4.8470052e-01
   4.9578358e-01
   4.5329663e-01
   5.5213289e-01
   5.4616421e-01
   4.8787850e-01
   4.9999430e-01
   5.0715520e-01
   3.7868818e-01
   6.0053536e-01
   4.6830565e-01
   5.3362696e-01
   4.2965733e-01
   4.7352254e-01
   5.3587091e-01
   4.7493498e-01
   4.2848030e-01
   5.3707831e-01
   4.9877931e-01
   5.3694922e-01
   5.1106977e-01
   4.8788230e-01
   5.6934029e-01
   5.4915235e-01
   4.5068439e-01
   5.6043664e-01
   5.2984907e-01
   5.2383104e-01
   5.0903465e-01
   5.1126720e-01
   5.8019934e-01
   4.4591932e-01
   4.3125961e-01
   5.8172188e-01
   5.0432273e-01
   5.5797247e-01
   5.0352159e-01
   4.3845467e-01
   5.2070622e-01
   4.7556146e-01
   4.2346464e-01
   5.3238918e-01
   5.4993830e-01
   4.3848505e-01
   5.0877266e-01
   5.0431514e-01
   4.5559753e-01
   4.7812055e-01
   5.0182439e-01
   5.2471951e-01
   5.5196583e-01
   4.9000475e-01
   5.1180636e-01
   5.0474798e-01
   5.1353393e-01
   4.5072615e-01
   5.3435975e-01
   4.5050973e-01
   5.2905933e-01
   5.0335833e-01
   5.4611106e-01
   4.5896156e-01
   4.6955482e-01
   5.1343901e-01
   4.8641291e-01
   4.1563930e-01
   4.5369530e-01
   5.3913242e-01
   4.7478690e-01
   5.2285145e-01
   4.6315330e-01
   5.9136592e-01
   4.4566113e-01
   4.6408733e-01
   5.5670432e-01
   4.7718272e-01
   4.8800000e-01
   5.7644044e-01
   4.0685714e-01
   4.3466160e-01
   4.8850878e-01
   5.4201424e-01
   5.4813859e-01
   4.7935833e-01
   5.1874324e-01
   5.4976364e-01
   5.2081633e-01
   5.0348742e-01
   4.7113052e-01
   4.4544850e-01
   4.7720551e-01
   5.4035880e-01
   5.9174941e-01
   4.8074419e-01
   5.4836260e-01
   4.3212909e-01
   4.3681822e-01
   4.4761272e-01
   4.5390033e-01
   4.6859801e-01
   4.3459706e-01
   5.4662364e-01
   4.9366493e-01
   6.1624680e-01
   4.6796773e-01
   5.4108021e-01
   5.2118083e-01
   5.8425439e-01
   4.9616327e-01
   5.0781965e-01
   4.5143996e-01
   4.4288182e-01
   4.7275558e-01
   4.4026578e-01
   4.8100617e-01
   5.4700332e-01
   5.3032368e-01
   4.2430755e-01
   4.5058946e-01
   5.2381206e-01
   5.1528049e-01
   3.3530897e-01
   5.0639962e-01
   5.5214048e-01
   4.8699763e-01
   5.0566682e-01
   4.1714665e-01
   5.9668154e-01
   4.7355672e-01
   4.3497674e-01
   4.9561652e-01
   5.0383294e-01
   5.9646891e-01
   4.6684385e-01
   5.4390888e-01
   4.8364879e-01
   4.7960513e-01
   5.7185002e-01
   4.2677551e-01
   5.0576934e-01
   4.4171998e-01
   4.9824395e-01
   5.2610157e-01
   5.0233318e-01
   5.8913716e-01
   5.4368866e-01
   4.6508590e-01
   4.0913906e-01
   4.3719032e-01
   5.4420503e-01
   5.1848885e-01
   4.6192691e-01
   4.5411675e-01
   5.0263692e-01
   5.4790698e-01
   5.3145895e-01
   5.8298244e-01
   5.0805126e-01
   4.3114950e-01
   4.5130327e-01
   4.4908590e-01
   4.7786616e-01
   4.9399905e-01
   4.4067205e-01
   5.4546559e-01
   5.3667205e-01
   4.3906597e-01
   5.1212150e-01
   4.7723968e-01
   4.4634457e-01
   5.3836545e-01
   5.3846417e-01
   4.4031514e-01
   5.7801234e-01
   5.5676507e-01
   5.5998481e-01
   4.8514096e-01
   5.6758614e-01
   4.5769340e-01
   4.4564974e-01
   5.0045752e-01
   5.7156146e-01
   5.2692928e-01
   5.3895776e-01
   5.0646417e-01
   5.0961557e-01
   5.5067869e-01
   5.1699288e-01
   5.5005980e-01
   4.3856478e-01
   5.0499098e-01
   5.4879544e-01
   4.9533935e-01
   5.1018510e-01
   4.4561936e-01
   5.3068059e-01
   5.4018035e-01
   5.3608733e-01
   5.6689131e-01
   4.1911723e-01
   5.2481063e-01
   4.9645183e-01
   5.5675368e-01
   4.3811296e-01
   6.4319317e-01
   3.2530422e-01
   4.8623066e-01
   5.2565733e-01
   4.9271571e-01
   5.5911913e-01
   4.2619079e-01
   4.6690460e-01
   5.2987565e-01
   4.0691030e-01
   5.2809872e-01
   5.8417845e-01
   5.7276127e-01
   4.5510394e-01
   5.0966113e-01
   4.9216896e-01
   4.6152824e-01
   5.2081633e-01
   4.5003892e-01
   4.6736402e-01
   5.8620978e-01
   4.4463977e-01
   4.8721025e-01
   5.2820883e-01
   5.9974181e-01
   6.0699003e-01
   5.3236260e-01
   5.1117228e-01
   4.7920266e-01
   3.9509445e-01
   5.0803607e-01
   4.2328239e-01
   5.2599146e-01
   5.3940199e-01
   4.8619269e-01
   5.0182439e-01
   5.6322734e-01
   5.0553393e-01
   5.6608258e-01
   5.7962981e-01
   4.2825629e-01
   5.2588135e-01
   5.2561557e-01
   5.5366682e-01
   5.1769150e-01
   5.0223066e-01
   4.8060750e-01
   5.3962221e-01
   5.1208353e-01
   5.3944376e-01
   5.5930897e-01
   4.9591267e-01
   5.5869767e-01
   4.5073754e-01
   4.2293308e-01
   5.3366872e-01
   4.5166018e-01
   4.9432558e-01
   5.4979402e-01
   5.0635785e-01
   5.5349976e-01
   4.6120551e-01
   4.9830850e-01
   4.9251827e-01
   4.6055624e-01
   4.2783104e-01
   5.2853156e-01
   5.0572757e-01
   4.8837969e-01
   4.2336592e-01
   4.7069767e-01
   4.8078975e-01
   5.7388135e-01
   4.7355672e-01
   5.5927860e-01
   5.2316279e-01
   5.2710014e-01
   4.8547508e-01
   4.6295966e-01
   3.9008258e-01
   4.3020788e-01
   4.6073090e-01
   4.6089796e-01
   4.9684290e-01
   5.3920456e-01
   5.7448885e-01
   5.4164215e-01
   5.4341908e-01
   4.1001614e-01
   4.4958329e-01
   5.2719886e-01
   5.4721974e-01
   5.1650688e-01
   4.7824205e-01
   3.9384148e-01
   5.4281538e-01
   4.7432368e-01
   5.3300807e-01
   4.1886664e-01
   4.9418510e-01
   4.0612435e-01
   4.1892738e-01
   5.2566872e-01
   5.4783484e-01
   4.9213479e-01
   5.5807879e-01
   4.6489986e-01
   5.0777788e-01
   4.0262743e-01
   5.0807024e-01
   5.6067584e-01
   5.0795634e-01
   5.0719696e-01
   5.9851163e-01
   4.5403702e-01
   4.0291220e-01
   5.0635406e-01
   4.9166777e-01
   4.8451448e-01
   4.6611106e-01
   4.5000095e-01
   5.4912957e-01
   5.0514665e-01
   5.3324347e-01
   4.8290840e-01
   4.9072235e-01
   5.2426388e-01
   5.8390508e-01
   4.9132985e-01
   4.5580256e-01
   4.2432273e-01
   5.1768391e-01
   5.0246986e-01
   4.6124347e-01
   4.6942952e-01
   4.0655719e-01
   4.4624585e-01
   5.0985857e-01
   4.6778168e-01
   5.2380826e-01
   5.2420313e-01
   4.8178073e-01
   4.0826198e-01
   4.9230565e-01
   5.3593925e-01
   5.6837209e-01
   5.6538396e-01
   4.8392216e-01
   5.3170954e-01
   5.0496820e-01
   4.6097010e-01
   4.6416706e-01
   5.3229426e-01
   5.5467679e-01
   3.9472995e-01
   5.1248980e-01
   4.9614808e-01
   5.2383863e-01
   5.2434362e-01
   4.3396678e-01
   5.6119222e-01
   5.2792786e-01
   4.6990413e-01
   5.1504129e-01
   4.7671571e-01
   5.0371903e-01
   4.5304983e-01
   5.4697674e-01
   4.9808068e-01
   5.2976175e-01
   5.4446701e-01
   4.7982914e-01
   5.3028192e-01
   5.5001804e-01
   4.7835216e-01
   4.7695491e-01
   4.5482297e-01
   4.9202848e-01
   4.9236260e-01
   4.7204936e-01
   5.1941149e-01
   5.2454865e-01
   5.4594400e-01
   5.0554912e-01
   5.3817940e-01
   5.4153204e-01
   4.8918462e-01
   5.0393166e-01
   5.1712957e-01
   4.6338111e-01
   4.3720930e-01
   4.4831514e-01
   4.5470907e-01
   4.1451163e-01
   5.6372473e-01
   5.3115520e-01
   5.4185097e-01
   4.1690745e-01
   4.9887803e-01
   5.1253156e-01
   5.6286284e-01
   5.8302041e-01
   5.6310963e-01
   4.4053916e-01
   5.8485809e-01
   5.4134979e-01
   4.5310299e-01
   4.4326151e-01
   4.4978832e-01
   3.6840626e-01
   5.3203607e-01
   4.6638443e-01
   4.5174751e-01
   4.0476887e-01
   5.4032843e-01
   4.7596773e-01
   4.4185287e-01
   5.0903844e-01
   5.5001424e-01
   6.1060085e-01
   5.3408638e-01
   5.3962221e-01
   4.7335548e-01
   5.6872520e-01
   4.3114950e-01
   5.0628192e-01
   5.7513811e-01
   5.5694732e-01
   5.3656953e-01
   4.5333460e-01
   5.1036355e-01
   5.7878690e-01
   4.2224585e-01
   5.0093213e-01
   5.6863408e-01
   5.0827148e-01
   5.1742193e-01
   6.2098529e-01
   4.8951115e-01
   4.6059041e-01
   4.3702326e-01
   5.4080304e-01
   4.3897864e-01
   4.5901471e-01
   4.7435406e-01
   5.4477836e-01
   4.4577504e-01
   4.3881538e-01
   5.1614238e-01
   5.1647651e-01
   5.1588420e-01
   5.2199336e-01
   5.6369056e-01
   4.8044423e-01
   5.2886189e-01
   5.9444139e-01
   4.7205695e-01
   5.3093498e-01
   5.4881443e-01
   4.4195918e-01
   5.5207214e-01
   4.2430375e-01
   4.9019839e-01
   5.8803227e-01
   5.5565259e-01
   5.0663503e-01
   4.7738776e-01
   4.1693403e-01
   3.7589369e-01
   3.9631704e-01
   5.9992027e-01
   5.6852776e-01
   4.2911438e-01
   5.0894732e-01
   5.3357000e-01
   5.0374181e-01
   4.2872330e-01
   4.5490650e-01
   4.7266825e-01
   4.4376649e-01
   5.3236640e-01
   4.8058472e-01
   4.6043094e-01
   4.8946939e-01
   4.6293308e-01
   5.8696915e-01
   4.6297864e-01
   5.3875653e-01
   5.4313811e-01
   5.4992311e-01
   5.2432843e-01
   4.2396963e-01
   4.9658092e-01
   4.4528144e-01
   5.2650783e-01
   4.7208733e-01
   4.7198102e-01
   4.3083436e-01
   5.4200285e-01
   4.8834551e-01
   4.1800854e-01
   5.5449834e-01
   6.1233982e-01
   4.5331941e-01
   5.2961367e-01
   4.7085714e-01
   5.6332226e-01
   5.0555672e-01
   5.3675937e-01
   4.7435785e-01
   4.6867394e-01
   5.6344376e-01
   4.6678690e-01
   4.5099573e-01
   6.2670337e-01
   5.7281063e-01
   4.8531561e-01
   5.7385477e-01
   4.9682392e-01
   5.5160513e-01
   5.1935833e-01
   4.1366113e-01
   4.4340199e-01
   5.2656099e-01
   3.9122544e-01
   5.2938206e-01
   6.5479260e-01
   5.0466065e-01
   5.0778168e-01
   5.2739630e-01
   6.0230850e-01
   6.2666160e-01
   5.4112957e-01
   5.3534314e-01
   4.9710109e-01
   3.7203987e-01
   4.1743142e-01
   5.8144471e-01
   5.4335074e-01
   4.5930707e-01
   4.9450024e-01
   5.4590982e-01
   4.8467774e-01
   5.2713431e-01
   5.4636165e-01
   4.2622117e-01
   5.2861889e-01
   5.0032084e-01
   4.6901566e-01
   4.5328904e-01
   5.7364974e-01
   5.8117893e-01
   4.8968581e-01
   4.5973612e-01
   5.2631419e-01
   5.4090935e-01
   5.0632368e-01
   4.9491030e-01
   5.9655244e-01
   4.6999525e-01
   5.2555102e-01
   3.7351685e-01
   5.5138111e-01
   5.8067774e-01
   4.3709160e-01
   5.7970195e-01
   5.2799620e-01
   4.5794400e-01
   5.3177029e-01
   5.6032653e-01
   5.0909540e-01
   4.4380826e-01
   4.1561652e-01
   4.7405411e-01
   4.7553868e-01
   4.8225534e-01
   4.2341149e-01
   4.5904129e-01
   5.0108401e-01
   6.4402468e-01
   4.5970574e-01
   5.3161841e-01
   5.1010536e-01
   4.4280589e-01
   6.2885999e-01
   4.9227148e-01
   4.4784433e-01
   5.7912862e-01
   5.4014618e-01
   4.1167157e-01
   4.9514191e-01
   5.1829141e-01
   5.2042145e-01
   5.0421262e-01
   4.9353204e-01
   4.0777598e-01
   4.3994684e-01
   5.3771239e-01
   4.4012530e-01
   5.3530897e-01
   5.3153109e-01
   4.1478880e-01
   4.7282772e-01
   5.0076507e-01
   4.8052017e-01
   5.3757570e-01
   5.0011960e-01
   4.4521690e-01
   4.4086569e-01
   4.8735074e-01
   5.2109729e-01
   5.2433223e-01
   5.5982155e-01
   5.7551780e-01
   4.9629995e-01
   4.4988325e-01
   5.1821547e-01
   5.6758614e-01
   5.1359468e-01
   4.3073185e-01
   5.0889037e-01
   4.1053631e-01
   4.3028002e-01
   4.6379877e-01
   5.0459611e-01
   5.6103275e-01
   4.4333745e-01
   4.2781965e-01
   5.6183009e-01
   3.9151020e-01
   5.0073849e-01
   5.0357095e-01
   4.8750641e-01
   4.4770764e-01
   4.8097579e-01
   5.1308970e-01
   4.6684006e-01
   4.4203892e-01
   4.9711628e-01
   5.1121785e-01
   5.4480494e-01
   5.3053251e-01
   5.2740389e-01
   5.9362506e-01
   5.2146559e-01
   5.9753204e-01
   5.6616991e-01
   5.0956241e-01
   4.2611106e-01
   4.6958899e-01
   4.8214903e-01
   5.2445752e-01
   5.3975510e-01
   4.4654580e-01
   5.3065401e-01
   5.5988609e-01
   5.0014238e-01
   5.3093498e-01
   4.6840437e-01
   5.3340674e-01
   5.5499193e-01
   4.9734029e-01
   5.5384528e-01
   4.2095871e-01
   4.8886189e-01
   5.4344945e-01
   5.4715140e-01
   4.5851732e-01
   5.0586047e-01
   6.3463123e-01
   5.0664642e-01
   4.8240721e-01
   4.9474324e-01
   5.2489416e-01
   4.7613099e-01
   5.0917893e-01
   4.3081538e-01
   4.6914096e-01
   5.8621357e-01
   5.4521500e-01
   4.9428382e-01
   4.4134789e-01
   5.1499953e-01
   5.0210916e-01
   5.7622022e-01
   5.2097579e-01
   4.9110204e-01
   4.8335643e-01
   4.9248790e-01
   4.1805411e-01
   4.5861224e-01
   5.1979117e-01
   5.4517323e-01
   5.4087518e-01
   4.1399525e-01
   5.1274039e-01
   4.9581016e-01
   4.0021262e-01
   4.6955482e-01
   4.1286379e-01
   4.7932416e-01
   5.0677171e-01
   4.9317893e-01
   4.9708211e-01
   4.2018794e-01
   5.5866350e-01
   5.5437304e-01
   4.4143142e-01
   5.0852207e-01
   4.9835785e-01
   5.6193640e-01
   5.3208543e-01
   5.3871096e-01
   4.7561082e-01
   5.2615472e-01
   3.8426958e-01
   5.0909540e-01
   4.6576554e-01
   5.6618889e-01
   5.4661224e-01
   4.7547413e-01
   4.8000759e-01
   5.8774371e-01
   4.5294732e-01
   4.6291410e-01
   5.2390318e-01
   4.9077551e-01
   5.4528334e-01
   4.1776554e-01
   4.7902421e-01
   4.7980636e-01
   5.6939725e-01
   5.1878500e-01
   4.6890935e-01
   4.5689226e-01
   5.6716089e-01
   5.1507926e-01
   4.8608258e-01
   4.8982250e-01
   4.9842620e-01
   5.3382819e-01
   5.6598386e-01
   5.0799810e-01
   5.3447746e-01
   4.1401424e-01
   4.9562031e-01
   5.1483626e-01
   5.2694827e-01
   5.0641860e-01
   3.9441101e-01
   5.7766682e-01
   5.3823636e-01
   4.7424775e-01
   4.9691884e-01
   4.9557855e-01
   4.9997532e-01
   5.5285050e-01
   5.0087518e-01
   5.3820978e-01
   5.0601614e-01
   5.5867869e-01
   4.4293118e-01
   4.8490935e-01
   5.1109635e-01
   4.8017086e-01
   4.1095396e-01
   4.7555387e-01
   5.6621927e-01
   5.4970290e-01
   4.1610631e-01
   4.7002183e-01
   4.9029710e-01
   4.9835785e-01
   3.9611960e-01
   4.6042715e-01
   6.2021832e-01
   4.6192691e-01
   4.6576934e-01
   5.5017371e-01
   5.0651353e-01
   4.8206929e-01
   5.3689606e-01
   5.7272710e-01
   5.4854865e-01
   5.5772947e-01
   5.3589748e-01
   4.3910394e-01
   4.8315520e-01
   4.7905458e-01
   4.3784718e-01
   5.0636925e-01
   5.3704034e-01
   6.4977314e-01
   5.0119032e-01
   4.5338396e-01
   5.0210916e-01
   4.6229900e-01
   4.2092833e-01
   5.3011865e-01
   4.3885335e-01
   4.3784718e-01
   5.6302231e-01
   5.2097200e-01
   5.7181585e-01
   5.4425059e-01
   5.0393166e-01
   5.4989654e-01
   4.9825154e-01
   5.1435026e-01
   4.5850214e-01
   4.9413953e-01
   4.5070337e-01
   4.9446227e-01
   4.8286664e-01
   6.1753014e-01
   5.3863123e-01
   5.5758899e-01
   4.8388040e-01
   5.4123968e-01
   5.4418984e-01
   5.4919411e-01
   4.9138301e-01
   5.2713052e-01
   4.7793071e-01
   4.8336782e-01
   4.6414808e-01
   4.6160797e-01
   5.0156241e-01
   5.2988704e-01
   4.2486948e-01
   5.4604651e-01
   5.1005221e-01
   5.6113906e-01
   5.2231989e-01
   5.4131561e-01
   4.3896725e-01
   4.2843094e-01
   4.9281822e-01
   4.9362316e-01
   5.0505933e-01
   4.1574181e-01
   4.9240057e-01
   5.6286664e-01
   5.6471951e-01
   5.0690460e-01
   4.7680304e-01
   4.6057143e-01
   4.9072995e-01
   5.0932321e-01
   5.2833033e-01
   4.3730802e-01
   4.6251542e-01
   4.4419934e-01
   5.5916089e-01
   5.4392027e-01
   4.9763265e-01
   4.7971903e-01
   4.2613764e-01
   4.8431704e-01
   4.2199525e-01
   5.1760418e-01
   5.3282202e-01
   4.7653726e-01
   5.5275558e-01
   4.7537542e-01
   4.9779212e-01
   4.8332985e-01
   6.0285145e-01
   4.6477836e-01
   4.8577124e-01
   4.9159563e-01
   5.4503654e-01
   4.4135928e-01
   4.9314855e-01
   5.2152254e-01
   5.5059896e-01
   4.7029141e-01
   4.8420313e-01
   4.9027053e-01
   5.3236260e-01
   4.9870717e-01
   4.4575225e-01
   4.7230755e-01
   5.1901281e-01
   5.0635406e-01
   4.8345515e-01
   5.1008258e-01
   4.3145705e-01
   5.0147129e-01
   5.3407499e-01
   4.9094637e-01
   4.9759089e-01
   4.7758519e-01
   5.1963930e-01
   4.7171144e-01
   5.1794589e-01
   5.8253061e-01
   4.8169720e-01
   5.7516469e-01
   4.4825819e-01
   5.4123588e-01
   5.3806550e-01
   4.8986426e-01
   4.7753583e-01
   4.7329473e-01
   4.2972568e-01
   4.7992786e-01
   4.2579972e-01
   4.7651448e-01
   5.2832273e-01
   5.4552634e-01
   4.5939820e-01
   5.4265591e-01
   5.0381395e-01
   4.8342477e-01
   4.8501946e-01
   5.3351305e-01
   5.4611486e-01
   3.9481728e-01
   5.0204461e-01
   5.4931941e-01
   5.4085619e-01
   4.8576744e-01
   3.8573137e-01
   4.8000759e-01
   4.2518083e-01
   5.3177409e-01
   4.7615757e-01
   5.2276412e-01
   4.1661509e-01
   4.7072805e-01
   4.8231609e-01
   5.1868628e-01
   5.5241006e-01
   5.0606550e-01
   5.0893213e-01
   5.1086094e-01
   5.1349976e-01
   5.6201614e-01
   5.1195064e-01
   4.2147508e-01
   4.5280304e-01
   4.7878121e-01
   4.4944661e-01
   4.9830850e-01
   4.9551780e-01
   5.1776744e-01
   5.5004461e-01
   5.1504888e-01
   4.7123303e-01
   4.5281443e-01
   5.1793071e-01
   5.4286853e-01
   4.9688847e-01
   5.5851542e-01
   4.9485714e-01
   5.4322924e-01
   4.3276317e-01
   5.3334599e-01
   4.8279449e-01
   5.5624110e-01
   5.4190793e-01
   5.1636260e-01
   5.2946939e-01
   4.2012340e-01
   5.2716849e-01
   4.6606170e-01
   4.9402563e-01
   4.9058187e-01
   5.0710204e-01
   5.1136592e-01
   5.3674419e-01
   3.8328619e-01
   4.8107451e-01
   4.4921120e-01
   5.0262933e-01
   4.9163740e-01
   5.1749027e-01
   4.8624585e-01
   4.4934029e-01
   4.5235121e-01
   5.9447556e-01
   5.3443569e-01
   4.8058472e-01
   5.3598481e-01
   5.0131561e-01
   4.2804746e-01
   4.9081348e-01
   5.2934029e-01
   4.8380826e-01
   4.5790982e-01
   5.2179212e-01
   3.9544756e-01
   5.5946844e-01
   4.3073564e-01
   6.0113147e-01
   5.0757665e-01
   4.8766208e-01
   5.5559184e-01
   4.2731467e-01
   6.0056194e-01
   5.2605221e-01
   3.8401139e-01
   4.5728714e-01
   4.9084765e-01
   4.0326531e-01
   4.1803892e-01
   5.4294067e-01
   5.7931467e-01
   4.8635216e-01
   4.9306882e-01
   5.0973707e-01
   4.5597722e-01
   4.6526436e-01
   4.1925392e-01
   5.8333555e-01
   5.4935738e-01
   4.7597152e-01
   4.6556431e-01
   5.5296820e-01
   5.2293878e-01
   5.6672805e-01
   5.1902800e-01
   5.3255244e-01
   4.7850024e-01
   3.9712197e-01
   5.2865306e-01
   4.7107736e-01
   5.8545420e-01
   4.3579307e-01
   5.1753963e-01
   4.6198007e-01
   4.7779402e-01
   5.4335074e-01
   5.8611865e-01
   4.6313811e-01
   4.7525771e-01
   5.1651827e-01
   5.3933365e-01
   5.0363930e-01
   5.7196013e-01
   4.0989084e-01
   4.6189654e-01
   4.6145610e-01
   4.9365354e-01
   4.8110869e-01
   4.9574941e-01
   4.8731277e-01
   4.9489511e-01
   4.9813764e-01
   5.5861035e-01
   5.1874324e-01
   4.6922829e-01
   4.7952159e-01
   4.6615282e-01
   5.3178548e-01
   5.1876222e-01
   4.5169435e-01
   4.7718272e-01
   5.4549597e-01
   5.5052682e-01
   4.9748458e-01
   4.7168486e-01
   3.9970764e-01
   4.7205695e-01
   4.8624585e-01
   5.5324158e-01
   4.9696440e-01
   4.8389938e-01
   4.5265496e-01
   4.9060085e-01
   5.0613004e-01
   4.9508875e-01
   4.7614618e-01
   4.1541908e-01
   5.4909919e-01
   4.9276127e-01
   5.1566398e-01
   5.1760797e-01
   4.8793925e-01
   5.3680873e-01
   5.1756241e-01
   4.2699193e-01
   4.8205411e-01
   5.4015377e-01
   4.8937067e-01
   5.1805221e-01
   4.5514191e-01
   5.6045183e-01
   4.0983768e-01
   5.4311533e-01
   4.1775036e-01
   5.4615282e-01
   4.4513716e-01
   4.1069578e-01
   4.8839108e-01
   5.5128619e-01
   5.0660845e-01
   5.2880494e-01
   4.4269198e-01
   4.9396108e-01
   5.4831324e-01
   5.0934599e-01
   4.8733555e-01
   3.6900617e-01
   3.9452871e-01
   5.0614143e-01
   5.4052587e-01
   4.9071096e-01
   4.8206550e-01
   4.8213384e-01
   4.6917133e-01
   5.2427907e-01
   4.7800285e-01
   4.3172663e-01
   4.7956716e-01
   4.9269673e-01
   4.1804651e-01
   4.3465021e-01
   5.4890555e-01
   5.7631134e-01
   5.7613289e-01
   4.7740294e-01
   5.3805411e-01
   4.7792311e-01
   4.9051353e-01
   5.2965923e-01
   4.4888087e-01
   5.4048030e-01
   4.9735548e-01
   5.7903370e-01
   4.7626388e-01
   4.6459231e-01
   4.4506122e-01
   4.6672235e-01
   5.1881158e-01
   5.5633223e-01
   5.0845373e-01
   3.9595634e-01
   5.3794400e-01
   5.4553014e-01
   5.0277741e-01
   5.6093783e-01
   5.3009207e-01
   4.7274798e-01
   5.6365259e-01
   4.6127005e-01
   5.4519601e-01
   5.0929663e-01
   5.9292644e-01
   5.0472140e-01
   3.7912103e-01
   4.5566588e-01
   5.0390128e-01
   5.7683531e-01
   4.7223541e-01
   4.4548647e-01
   4.9685430e-01
   5.2442335e-01
   5.0065876e-01
   5.0709445e-01
   5.5051542e-01
   4.3987470e-01
   5.1334409e-01
   5.2503844e-01
   4.5770479e-01
   4.5601139e-01
   5.3921215e-01
   5.2384243e-01
   5.3122734e-01
   4.5222591e-01
   4.9604556e-01
   4.9165259e-01
   5.3262838e-01
   4.7481348e-01
   4.5162981e-01
   5.0512387e-01
   4.3421357e-01
   5.1908875e-01
   5.2552065e-01
   5.7861984e-01
   4.4028856e-01
   5.0697674e-01
   5.0252682e-01
   4.7832178e-01
   5.4063977e-01
   4.5022876e-01
   4.7726246e-01
   4.7722829e-01
   5.5287708e-01
   4.5746179e-01
   5.2246037e-01
   5.5285430e-01
   5.3248030e-01
   4.8716469e-01
   4.6449359e-01
   5.7118557e-01
   5.0974086e-01
   4.5810726e-01
   5.2131372e-01
   4.8594969e-01
   5.1373137e-01
   4.2563645e-01
   3.9404271e-01
   5.2288182e-01
   5.9733080e-01
   4.4408163e-01
   5.6557000e-01
   4.9074514e-01
   4.9574941e-01
   5.6751400e-01
   5.2400190e-01
   5.0212435e-01
   4.6139915e-01
   5.1094447e-01
   4.8474988e-01
   5.5037114e-01
   4.5470527e-01
   4.2441006e-01
   4.7964689e-01
   4.6528334e-01
   4.2458851e-01
   4.7783199e-01
   6.0415757e-01
   5.5504888e-01
   4.8192121e-01
   5.5527290e-01
   5.9559943e-01
   5.3203607e-01
   5.5986331e-01
   5.1887613e-01
   4.9678215e-01
   4.9768201e-01
   4.8873659e-01
   4.9047935e-01
   3.4264832e-01
   5.1365164e-01
   4.8524347e-01
   5.3113242e-01
   4.4173897e-01
   5.2151495e-01
   4.7610062e-01
   5.0096630e-01
   4.8295396e-01
   4.2332036e-01
   4.6629710e-01
   5.3876412e-01
   5.6121500e-01
   5.2940864e-01
   4.5253726e-01
   5.2818225e-01
   5.6933270e-01
   4.2050688e-01
   5.3501281e-01
   4.7780541e-01
   5.3006550e-01
   6.1011106e-01
   4.7554248e-01
   5.1499953e-01
   4.4213764e-01
   4.4059611e-01
   4.7307451e-01
   4.7548173e-01
   4.9095776e-01
   4.8124537e-01
   5.2456004e-01
   5.6506122e-01
   4.9434077e-01
   5.8833602e-01
   4.9828951e-01
   4.8924917e-01
   4.5873754e-01
   5.3491030e-01
   5.1014713e-01
   4.9023256e-01
   4.7301376e-01
   5.6861509e-01
   4.6430375e-01
   4.9409777e-01
   4.3310869e-01
   4.7343901e-01
   5.3942098e-01
   3.6750261e-01
   4.5270052e-01
   4.8306787e-01
   5.1327575e-01
   4.9942477e-01
   5.8246986e-01
   4.5590128e-01
   5.1708401e-01
   5.4213953e-01
   4.7435026e-01
   4.3497674e-01
   3.8317988e-01
   4.9252207e-01
   5.0382155e-01
   5.1077361e-01
   4.8192501e-01
   3.7401424e-01
   5.2121120e-01
   5.0456573e-01
   5.6530422e-01
   3.9925961e-01
   6.4604082e-01
   4.4121879e-01
   5.1185572e-01
   4.1065781e-01
   4.2599336e-01
   4.4167062e-01
   4.3477171e-01
   4.5511533e-01
   5.2172378e-01
   5.5781300e-01
   4.3901281e-01
   6.0223636e-01
   5.3281822e-01
   4.9554438e-01
   6.4519032e-01
   5.7357380e-01
   4.8883151e-01
   4.5180826e-01
   5.1479070e-01
   5.6110109e-01
   4.2035121e-01
   4.8988325e-01
   4.6801329e-01
   5.7715425e-01
   4.7111913e-01
   6.0810631e-01
   5.5115710e-01
   5.1433128e-01
   4.9929188e-01
   3.8335833e-01
   5.6633318e-01
   5.1499573e-01
   5.0134979e-01
   4.6938396e-01
   5.3870337e-01
   4.9418130e-01
   4.3723208e-01
   4.4674324e-01
   4.4736592e-01
   4.6350641e-01
   5.7224869e-01
   5.3842240e-01
   4.9633792e-01
   3.9576270e-01
   4.9864642e-01
   6.1434836e-01
   4.2685145e-01
   4.9309919e-01
   4.3747129e-01
   4.9483056e-01
   5.6941623e-01
   4.5812625e-01
   4.7131277e-01
   4.5748458e-01
   4.6017276e-01
   6.5000854e-01
   4.7512482e-01
   4.8160607e-01
   5.3661130e-01
   4.9669103e-01
   4.8954912e-01
   4.5726056e-01
   3.9994305e-01
   4.2805126e-01
   4.8125676e-01
   5.4219269e-01
   4.2405695e-01
   5.1566777e-01
   5.2118842e-01
   5.0376459e-01
   4.9587091e-01
   5.3878690e-01
   4.6557190e-01
   4.5609492e-01
   5.9566777e-01
   5.1699288e-01
   5.4454675e-01
   4.2358234e-01
   4.7049264e-01
   4.6959658e-01
   4.7777504e-01
   4.8753678e-01
   3.5261889e-01
   4.1992976e-01
   6.5063882e-01
   4.7925961e-01
   5.1531467e-01
   4.3971903e-01
   5.3137542e-01
   5.5394020e-01
   4.4441955e-01
   4.8125676e-01
   4.7819269e-01
   5.1344281e-01
   5.5885335e-01
   5.3329663e-01
   5.3672900e-01
   4.6051068e-01
   4.4311343e-01
   4.7853061e-01
   5.1165449e-01
   5.0419744e-01
   5.0426958e-01
   5.0724252e-01
   5.3067299e-01
   5.5017750e-01
   5.7371808e-01
   5.5840152e-01
   4.5154248e-01
   5.4333935e-01
   4.6325581e-01
   4.6860180e-01
   5.3050214e-01
   5.9835975e-01
   4.3101281e-01
   5.4501756e-01
   5.0003607e-01
   5.1289986e-01
   4.3180636e-01
   5.6038348e-01
   4.5536972e-01
   4.9346749e-01
   5.5845847e-01
   5.7040721e-01
   5.1780161e-01
   5.2815567e-01
   4.8596488e-01
   3.6168961e-01
   5.5649929e-01
   5.7327005e-01
   4.3236450e-01
   5.0075748e-01
   5.5134314e-01
   4.9626578e-01
   4.9151970e-01
   4.5617086e-01
   5.7740864e-01
   4.9854390e-01
   5.3988040e-01
   5.0014998e-01
   4.3185192e-01
   5.2937067e-01
   3.4923588e-01
   4.9670622e-01
   5.1666635e-01
   4.6830185e-01
   4.8153773e-01
   5.4299003e-01
   5.8041576e-01
   5.2020503e-01
   5.1224300e-01
   5.0700332e-01
   4.8798102e-01
   4.9127290e-01
   5.3923113e-01
   5.3708970e-01
   5.6859991e-01
   5.3738206e-01
   3.3478880e-01
   5.0676412e-01
   4.7803702e-01
   4.4441576e-01
   5.6342098e-01
   5.3805790e-01
   4.0828097e-01
   4.0480304e-01
   5.4435691e-01
   4.8573707e-01
   5.7936402e-01
   4.7837114e-01
   5.5766113e-01
   4.9177409e-01
   4.7554627e-01
   4.3693593e-01
   6.2920551e-01
   6.2826009e-01
   5.1260370e-01
   5.5459706e-01
   4.4272235e-01
   5.0674514e-01
   4.5112103e-01
   5.7439013e-01
   4.9016421e-01
   4.6102705e-01
   5.7770859e-01
   4.9284480e-01
   5.4332036e-01
   4.7253156e-01
   5.2047841e-01
   4.1419649e-01
   4.6332036e-01
   4.3667015e-01
   5.2722924e-01
   4.6314191e-01
   5.7413194e-01
   5.8878785e-01
   5.3156146e-01
   4.8288182e-01
   5.7139820e-01
   5.4236735e-01
   4.4957190e-01
   4.3140009e-01
   5.5602088e-01
   5.2826198e-01
   5.1775605e-01
   5.2484101e-01
   4.3222402e-01
   4.8610157e-01
   5.5511723e-01
   4.8563835e-01
   4.9574181e-01
   5.1870147e-01
   5.6141243e-01
   5.1004841e-01
   4.7124063e-01
   4.6156241e-01
   4.7043189e-01
   4.7319222e-01
   4.2571998e-01
   4.5958045e-01
   5.0831324e-01
   5.0428856e-01
   5.1554627e-01
   4.2277741e-01
   5.8715899e-01
   5.0051448e-01
   4.5511153e-01
   5.5249739e-01
   4.5755292e-01
   4.7825344e-01
   5.9093688e-01
   5.2883531e-01
   4.9019839e-01
   5.0865496e-01
   5.4681728e-01
   5.2350451e-01
   4.0283626e-01
   5.0647556e-01
   4.8011011e-01
   4.7759658e-01
   5.6804936e-01
   5.0726151e-01
   4.8499668e-01
   4.7442240e-01
   4.6429616e-01
   5.5304034e-01
   4.2160038e-01
   5.0182060e-01
   5.2244139e-01
   4.4387280e-01
   4.6967632e-01
   4.5136023e-01
   4.9349786e-01
   4.3974561e-01
   4.2444423e-01
   4.8714191e-01
   5.4999905e-01
   5.3545705e-01
   5.1913811e-01
   5.7540389e-01
   4.4136308e-01
   4.1595444e-01
   4.3833318e-01
   4.8779877e-01
   5.3709350e-01
   5.3590128e-01
   4.7242525e-01
   5.7563930e-01
   4.7976459e-01
   5.7491789e-01
   4.2970290e-01
   5.5152539e-01
   4.0983768e-01
   5.9842430e-01
   5.0392786e-01
   5.0369245e-01
   4.6963455e-01
   4.7385287e-01
   5.4743617e-01
   5.3956906e-01
   5.7095396e-01
   4.5291315e-01
   5.4367727e-01
   4.7976080e-01
   4.7207214e-01
   5.2452966e-01
   4.8514096e-01
   4.7461604e-01
   5.1456668e-01
   5.0578073e-01
   5.4044234e-01
   4.7598671e-01
   4.9372947e-01
   4.6138396e-01
   4.9557475e-01
   5.5805600e-01
   5.4655529e-01
   4.7451732e-01
   4.9210821e-01
   5.7882867e-01
   5.0516944e-01
   5.2886569e-01
   5.3267015e-01
   4.9689606e-01
   4.0724822e-01
   4.8040626e-01
   4.9782629e-01
   5.2635216e-01
   5.2694067e-01
   5.0698434e-01
   5.3925012e-01
   4.7875463e-01
   5.2984907e-01
   4.7432748e-01
   4.9650119e-01
   5.2420313e-01
   5.6103275e-01
   4.9092359e-01
   5.1015093e-01
   4.9984243e-01
   5.2243379e-01
   5.8019934e-01
   5.1296440e-01
   5.3758329e-01
   4.5142477e-01
   4.9081348e-01
   4.8512577e-01
   5.3861604e-01
   5.6546369e-01
   4.6303560e-01
   5.8743237e-01
   4.0557760e-01
   5.7640247e-01
   5.6396013e-01
   5.1713716e-01
   4.9629236e-01
   4.8128714e-01
   5.0903465e-01
   4.5537352e-01
   4.6814618e-01
   5.4437209e-01
   5.1523873e-01
   5.0286474e-01
   4.6085240e-01
   5.7023256e-01
   5.1867489e-01
   5.3835026e-01
   4.5805031e-01
   5.2642050e-01
   4.9586331e-01
   4.4435880e-01
   4.3164309e-01
   5.2927575e-01
   5.2712292e-01
   4.4998956e-01
   5.4007784e-01
   4.5817561e-01
   5.1356811e-01
   5.0797532e-01
   4.7532985e-01
   4.4377409e-01
   5.6893403e-01
   5.1259611e-01
   3.7379022e-01
   5.9428571e-01
   4.4799241e-01
   4.2767916e-01
   3.9583104e-01
   4.7610062e-01
   4.9046417e-01
   4.6128904e-01
   4.5956526e-01
   5.5047366e-01
   5.1146084e-01
   4.4699763e-01
   5.3805031e-01
   5.1778263e-01
   5.8714001e-01
   5.0237874e-01
   4.9464072e-01
   4.7594495e-01
   5.3211960e-01
   4.6690460e-01
   4.5713147e-01
   4.6779687e-01
   4.7306312e-01
   5.1169625e-01
   5.5946464e-01
   5.9532606e-01
   4.8031894e-01
   4.7229236e-01
   4.6998766e-01
   5.2658757e-01
   4.5204366e-01
   3.9472615e-01
   4.6191172e-01
   5.0144850e-01
   3.9338206e-01
   4.5464832e-01
   5.1577409e-01
   5.6920361e-01
   3.9977219e-01
   5.4170669e-01
   4.6829046e-01
   5.1393261e-01
   4.6994589e-01
   5.2982250e-01
   5.7726436e-01
   5.4844234e-01
   5.0210157e-01
   4.4250593e-01
   5.1478690e-01
   4.8052776e-01
   4.9611391e-01
   5.3663408e-01
   5.0294447e-01
   5.2032273e-01
   4.7941908e-01
   4.7023446e-01
   4.8201614e-01
   4.7188609e-01
   5.1409207e-01
   4.5734789e-01
   5.3534694e-01
   5.1344661e-01
   5.2819744e-01
   4.8392976e-01
   4.5007309e-01
   5.1065971e-01
   4.1213099e-01
   4.9969815e-01
   5.3941338e-01
   4.9711248e-01
   5.5663218e-01
   4.7505268e-01
   4.7081538e-01
   3.8972568e-01
   5.1172663e-01
   5.0788799e-01
   6.1175890e-01
   4.3425154e-01
   5.0524917e-01
   5.4238253e-01
   4.5470147e-01
   5.0938396e-01
   4.7237969e-01
   4.8316659e-01
   4.7269483e-01
   6.0000000e-01
   5.4906882e-01
   6.0442335e-01
   4.9963740e-01
   5.0610346e-01
   5.6104034e-01
   5.4187755e-01
   5.0767537e-01
   4.6933080e-01
   5.0617181e-01
   4.5288657e-01
   5.7766303e-01
   4.5467869e-01
   4.9807309e-01
   5.5181775e-01
   3.7029331e-01
   5.8022971e-01
   5.0793355e-01
   4.6704888e-01
   4.2586806e-01
   4.6325202e-01
   4.8517133e-01
   5.0709445e-01
   4.5699478e-01
   4.9114760e-01
   4.1319411e-01
   4.5461414e-01
   5.4474419e-01
   5.0578453e-01
   4.7597152e-01
   4.7069388e-01
   5.2414238e-01
   5.3822117e-01
   4.7370100e-01
   5.1955956e-01
   5.3671001e-01
   4.9838823e-01
   4.7982155e-01
   4.7134694e-01
   5.6126815e-01
   4.8871381e-01
   4.2690081e-01
   5.3446607e-01
   4.4741908e-01
   5.0802468e-01
   4.5417371e-01
   5.4371523e-01
   5.0363550e-01
   5.2967822e-01
   5.0627432e-01
   4.1243854e-01
   4.9172852e-01
   5.0071571e-01
   5.1797247e-01
   4.0394115e-01
   4.6678310e-01
   4.8008353e-01
   5.0783104e-01
   3.8933840e-01
   4.7479070e-01
   4.9941718e-01
   5.2706597e-01
   5.3090081e-01
   4.5512292e-01
   4.7227337e-01
   5.0327100e-01
   4.9432558e-01
   5.4394684e-01
   4.8300332e-01
   4.1898813e-01
   4.7105838e-01
   5.8215093e-01
   4.2576554e-01
   4.2983579e-01
   4.7542857e-01
   5.3479260e-01
   4.7234931e-01
   4.6040057e-01
   5.2523588e-01
   6.0728239e-01
   3.8397342e-01
   4.7654865e-01
   5.1351875e-01
   5.3273469e-01
   5.7772757e-01
   4.9117798e-01
   5.6747983e-01
   4.4246037e-01
   5.6255150e-01
   5.4671856e-01
   4.7962031e-01
   4.8868344e-01
   5.1072425e-01
   4.5030090e-01
   4.9102990e-01
   5.4630090e-01
   5.0526056e-01
   4.9084765e-01
   4.8279449e-01
   4.8776839e-01
   4.0878595e-01
   4.7012055e-01
   5.5193166e-01
   5.0041196e-01
   5.7852112e-01
   4.6965733e-01
   6.1535074e-01
   5.0098149e-01
   5.7354722e-01
   5.3513431e-01
   5.0283436e-01
   5.8019934e-01
   4.9793261e-01
   4.3725866e-01
   5.3379782e-01
   5.3618605e-01
   4.6021832e-01
   4.4407404e-01
   4.7301376e-01
   4.6728049e-01
   5.5842810e-01
   4.8721405e-01
   5.2385002e-01
   4.5049075e-01
   5.3151210e-01
   4.8668628e-01
   4.3626009e-01
   5.4240911e-01
   4.4592691e-01
   5.8891694e-01
   4.6146369e-01
   5.3304983e-01
   4.9546084e-01
   5.1512862e-01
   5.5817750e-01
   5.1183673e-01
   4.5479639e-01
   4.8209207e-01
   5.2906312e-01
   5.6473849e-01
   5.5507546e-01
   4.5519127e-01
   5.0272805e-01
   4.8153014e-01
   5.2929473e-01
   4.8486379e-01
   5.1101281e-01
   4.5580256e-01
   4.8414238e-01
   4.9754153e-01
   5.0207119e-01
   4.6881822e-01
   5.2069483e-01
   4.7193545e-01
   5.8608068e-01
   4.2679829e-01
   5.3517228e-01
   5.0220028e-01
   4.5566208e-01
   4.9370290e-01
   5.3056668e-01
   6.2353678e-01
   4.4446512e-01
   5.5346179e-01
   4.4677741e-01
   4.9385857e-01
   6.4083531e-01
   4.7925961e-01
   5.5331751e-01
   5.1195823e-01
   5.8207499e-01
   4.9793261e-01
   5.2062269e-01
   4.9859706e-01
   4.6403797e-01
   5.2110869e-01
   5.5081917e-01
   5.2572188e-01
   4.9610631e-01
   5.4134599e-01
   4.1909065e-01
   4.5337257e-01
   5.0185857e-01
   5.3096156e-01
   4.5481538e-01
   4.7579687e-01
   5.4450878e-01
   4.6297485e-01
   4.2030185e-01
   5.3361177e-01
   5.4035121e-01
   5.3826293e-01
   3.9103939e-01
   5.2469293e-01
   5.3262458e-01
   5.1645752e-01
   5.1045467e-01
   4.3292264e-01
   4.1614808e-01
   4.7068249e-01
   5.6411201e-01
   4.8326531e-01
   4.3043949e-01
   4.7875083e-01
   4.1359279e-01
   5.2598007e-01
   5.2480304e-01
   4.5718842e-01
   4.1521785e-01
   4.2497200e-01
   4.4417655e-01
   5.2711533e-01
   5.0466825e-01
   4.5583294e-01
   5.5302136e-01
   4.7959753e-01
   5.2242620e-01
   4.4988704e-01
   5.0090176e-01
   4.5840342e-01
   5.0762601e-01
   4.9749597e-01
   5.0149786e-01
   5.3810726e-01
   5.7745800e-01
   6.2259896e-01
   5.1680683e-01
   4.8275653e-01
   5.3169435e-01
   4.3502990e-01
   5.4758045e-01
   5.5805600e-01
   4.7326815e-01
   4.3458187e-01
   5.0871951e-01
   4.9281063e-01
   4.9930327e-01
   4.2339630e-01
   4.1445467e-01
   4.4899858e-01
   5.3797817e-01
   4.8924537e-01
   4.5788325e-01
   4.9314855e-01
   5.0089416e-01
   4.5754533e-01
   5.0809682e-01
   4.7817750e-01
   5.0106122e-01
   4.8789748e-01
   5.3762126e-01
   4.5804271e-01
   4.5775415e-01
   4.5929568e-01
   4.5085145e-01
   5.4266350e-01
   5.1516279e-01
   5.2669767e-01
   4.9995254e-01
   4.8401709e-01
   5.6360702e-01
   4.3992027e-01
   4.9795918e-01
   5.4481633e-01
   5.3441671e-01
   4.6062079e-01
   4.0849739e-01
   4.7113052e-01
   4.3693593e-01
   4.7670812e-01
   5.1312008e-01
   5.2209967e-01
   5.3104509e-01
   5.2058851e-01
   4.9428002e-01
   4.6503654e-01
   5.9917608e-01
   4.4962126e-01
   5.2656858e-01
   5.8504414e-01
   4.3502231e-01
   5.0646417e-01
   6.4315899e-01
   4.6280778e-01
   5.4595539e-01
   4.6347983e-01
   4.3775225e-01
   5.5698149e-01
   4.5205505e-01
   6.0337162e-01
   4.8069103e-01
   6.7002183e-01
   4.3490460e-01
   4.4080873e-01
   5.0155482e-01
   4.3923303e-01
   5.5494637e-01
   5.7287897e-01
   5.7595444e-01
   4.4891125e-01
   4.2848410e-01
   5.3525202e-01
   4.5368391e-01
   5.1949122e-01
   4.5761747e-01
   5.4557950e-01
   4.9224110e-01
   4.9398386e-01
   4.5231704e-01
   4.4400949e-01
   5.0339630e-01
   4.4454865e-01
   5.2635596e-01
   5.0748552e-01
   5.1144186e-01
   5.1517798e-01
   4.8888467e-01
   5.3639487e-01
   4.8143901e-01
   4.1256383e-01
   4.5743522e-01
   5.7790223e-01
   4.4566872e-01
   5.0317608e-01
   5.0407594e-01
   5.3111723e-01
   4.8511058e-01
   5.4554533e-01
   5.5528049e-01
   5.9322639e-01
   4.7641196e-01
   3.7702136e-01
   5.1133555e-01
   4.6722354e-01
   5.6345135e-01
   5.1178738e-01
   5.1544376e-01
   4.0457143e-01
   5.4279260e-01
   5.1461224e-01
   5.5248220e-01
   4.9942477e-01
   4.2507831e-01
   5.2919601e-01
   5.1637019e-01
   5.8827907e-01
   4.6219269e-01
   4.9657712e-01
   4.8430565e-01
   4.9083626e-01
   4.1909065e-01
   4.4866825e-01
   4.6680209e-01
   5.1060275e-01
   5.7062364e-01
   4.9963360e-01
   4.7971903e-01
   5.6332606e-01
   4.9424585e-01
   4.5447366e-01
   4.6297105e-01
   5.8824110e-01
   5.7615947e-01
   4.8321595e-01
   5.4280778e-01
   5.2831894e-01
   4.7575510e-01
   5.7412814e-01
   4.2982439e-01
   5.6198196e-01
   5.3719981e-01
   5.1969625e-01
   5.2779497e-01
   4.1133745e-01
   4.6135738e-01
   4.5364974e-01
   5.6296156e-01
   5.7445467e-01
   5.3636450e-01
   4.1392691e-01
   4.6045373e-01
   5.0497959e-01
   5.2610157e-01
   5.3380161e-01
   5.3372568e-01
   5.2857333e-01
   4.6254200e-01
   4.2296346e-01
   5.6885050e-01
   5.0292928e-01
   5.5412625e-01
   4.6125107e-01
   4.7288847e-01
   5.9531467e-01
   4.8842145e-01
   5.2436640e-01
   4.3462743e-01
   6.0761272e-01
   5.3420408e-01
   4.1732511e-01
   5.8051448e-01
   5.4817276e-01
   5.2747603e-01
   4.7717133e-01
   5.4046891e-01
   5.1256194e-01
   4.6824110e-01
   4.7196583e-01
   4.5522164e-01
   5.5359089e-01
   3.9869388e-01
   4.3662838e-01
   5.3180066e-01
   4.3862933e-01
   5.2164784e-01
   4.7335168e-01
   5.6235785e-01
   5.0075748e-01
   5.5624490e-01
   4.9965259e-01
   4.8481822e-01
   5.1669293e-01
   4.6467205e-01
   4.8632558e-01
   4.6694257e-01
   4.5471666e-01
   5.5291884e-01
   5.4229900e-01
   4.6857902e-01
   4.3978358e-01
   5.7175131e-01
   4.8029616e-01
   6.0080494e-01
   5.0042715e-01
   4.4408923e-01
   4.7141149e-01
   5.1251258e-01
   5.3495586e-01
   5.8556811e-01
   5.3976270e-01
   5.1022686e-01
   5.1712577e-01
   5.3819459e-01
   5.4438348e-01
   5.3931467e-01
   4.5011865e-01
   4.1557855e-01
   4.5558234e-01
   4.9074893e-01
   4.8834172e-01
   5.5768011e-01
   4.7183294e-01
   4.7414143e-01
   5.2963265e-01
   4.7598671e-01
   4.4118462e-01
   5.0812340e-01
   5.0313811e-01
   5.1341623e-01
   5.1256573e-01
   4.3081158e-01
   5.2670907e-01
   4.8076697e-01
   5.5580446e-01
   5.1295301e-01
   4.9776934e-01
   5.6829995e-01
   6.2349122e-01
   5.3954627e-01
   4.5267394e-01
   4.2865116e-01
   5.9943047e-01
   5.3259801e-01
   4.5037304e-01
   4.8095681e-01
   4.5606075e-01
   4.6285714e-01
   4.7337826e-01
   5.0748932e-01
   4.5175131e-01
   6.0976175e-01
   4.5237779e-01
   5.1242145e-01
   4.3497295e-01
   4.6207879e-01
   5.2339440e-01
   5.3681633e-01
   4.8339060e-01
   6.1547224e-01
   4.3412245e-01
   5.3312577e-01
   4.3256573e-01
   4.2630850e-01
   5.4815377e-01
   4.8414618e-01
   4.4511818e-01
   4.7109635e-01
   6.0751780e-01
   4.0877076e-01
   5.4500237e-01
   4.1161841e-01
   5.6227432e-01
   5.1532985e-01
   5.5739915e-01
   4.7775605e-01
   5.6666730e-01
   5.1338206e-01
   4.5298529e-01
   5.2371713e-01
   5.0788799e-01
   5.6104034e-01
   5.2844423e-01
   5.5299478e-01
   5.1937352e-01
   4.9420788e-01
   4.4358045e-01
   4.1722639e-01
   4.8434362e-01
   4.6444044e-01
   4.8616232e-01
   5.4751210e-01
   5.1188230e-01
   4.8299573e-01
   5.4448600e-01
   5.1764974e-01
   5.4526815e-01
   5.4334694e-01
   5.5624869e-01
   4.5000095e-01
   4.6024869e-01
   4.6719317e-01
   5.1904319e-01
   4.5598481e-01
   5.9392121e-01
   5.3611391e-01
   5.8324822e-01
   4.4372473e-01
   5.4712103e-01
   5.8400000e-01
   4.8404746e-01
   5.0905363e-01
   5.8303180e-01
   4.8898719e-01
   5.5805221e-01
   4.1295112e-01
   5.3867299e-01
   4.6190793e-01
   5.0719696e-01
   5.8610726e-01
   4.9656573e-01
   4.2479355e-01
   5.4224205e-01
   4.8840247e-01
   4.0126056e-01
   5.0320645e-01
   4.5128809e-01
   5.3662269e-01
   5.7618605e-01
   5.6584718e-01
   4.9396108e-01
   5.7192976e-01
   5.1013194e-01
   5.2345515e-01
   4.8271476e-01
   4.5020218e-01
   4.2639203e-01
   5.1078880e-01
   4.4091505e-01
   4.2721215e-01
   4.4208828e-01
   5.0583009e-01
   6.2919791e-01
   5.7387755e-01
   4.5829710e-01
   4.9879449e-01
   4.5899573e-01
   4.7855719e-01
   5.3710489e-01
   5.4320645e-01
   5.2004936e-01
   5.4157000e-01
   4.2128144e-01
   4.6079924e-01
   4.6999146e-01
   4.9806550e-01
   4.9499003e-01
   4.2968011e-01
   5.9829521e-01
   5.0423161e-01
   4.9011486e-01
   5.1550451e-01
   5.3415472e-01
   5.7320551e-01
   4.4575605e-01
   5.4140294e-01
   5.3794779e-01
   4.9560133e-01
   5.2692928e-01
   5.1275937e-01
   4.6775131e-01
   5.2267299e-01
   4.8839487e-01
   5.1120645e-01
   5.4178263e-01
   5.2551685e-01
   5.6045183e-01
   4.4637114e-01
   4.4356906e-01
   4.8336782e-01
   4.4128334e-01
   5.1578548e-01
   5.0002468e-01
   5.1369720e-01
   5.5010536e-01
   6.0751400e-01
   4.5173991e-01
   4.7466540e-01
   5.3355861e-01
   5.1996963e-01
   4.9787186e-01
   3.8632368e-01
   4.5879070e-01
   4.8657617e-01
   4.3365923e-01
   5.5607024e-01
   4.2496440e-01
   5.2330707e-01
   4.8276032e-01
   3.9361747e-01
   4.7958614e-01
   4.5003512e-01
   5.0789559e-01
   5.0754248e-01
   4.9595444e-01
   4.7612340e-01
   4.5369910e-01
   4.4455244e-01
   5.2009112e-01
   4.4043664e-01
   4.7706882e-01
   4.4987565e-01
   4.7811296e-01
   5.1430850e-01
   5.0433033e-01
   4.7276697e-01
   5.0362031e-01
   5.3181206e-01
   4.7413384e-01
   5.4824110e-01
   4.8021642e-01
   4.8407404e-01
   5.2859231e-01
   4.4305648e-01
   4.4436260e-01
   5.0885999e-01
   4.8580921e-01
   5.4022591e-01
   5.7428002e-01
   5.4379497e-01
   6.0060370e-01
   4.9940579e-01
   4.9275748e-01
   5.4024490e-01
   4.7408828e-01
   5.4576554e-01
   4.8376270e-01
   5.8107262e-01
   5.4179022e-01
   4.8779117e-01
   6.1843000e-01
   5.3256383e-01
   4.8657997e-01
   4.5876032e-01
   5.3978168e-01
   5.0393925e-01
   4.4626863e-01
   5.5428571e-01
   5.0488087e-01
   4.3683721e-01
   4.9106407e-01
   4.3714096e-01
   5.1073564e-01
   4.7907356e-01
   4.1482297e-01
   4.7918747e-01
   5.3505838e-01
   5.6243379e-01
   5.2789369e-01
   4.4604841e-01
   4.4254390e-01
   4.5105648e-01
   5.5737636e-01
   4.1132226e-01
   4.6423541e-01
   5.1588040e-01
   4.7550071e-01
   4.9125392e-01
   5.3618984e-01
   4.6446701e-01
   5.0221927e-01
   4.7360987e-01
   5.0990033e-01
   4.7195823e-01
   5.5332890e-01
   5.2776839e-01
   5.2864547e-01
   4.5885145e-01
   5.1778643e-01
   4.7550831e-01
   4.6011960e-01
   5.5806739e-01
   4.9940579e-01
   4.6795634e-01
   4.9805411e-01
   4.2258757e-01
   4.5680494e-01
   5.0606550e-01
   5.4192311e-01
   5.4162316e-01
   5.3044518e-01
   4.4902895e-01
   4.7558424e-01
   4.5505838e-01
   4.0240342e-01
   4.7812055e-01
   5.8055624e-01
   5.1892549e-01
   5.2168201e-01
   4.1793261e-01
   5.2135928e-01
   5.2621927e-01
   3.8163455e-01
   4.2507831e-01
   5.5932416e-01
   4.7400475e-01
   4.3171903e-01
   4.2870432e-01
   5.2069103e-01
   3.9325676e-01
   4.7695491e-01
   5.5984813e-01
   5.2612814e-01
   4.8617371e-01
   5.8315710e-01
   4.4584718e-01
   4.7968106e-01
   4.2015377e-01
   4.3140769e-01
   5.6152254e-01
   5.3607594e-01
   4.9353204e-01
   6.2071951e-01
   5.2685335e-01
   5.1951780e-01
   5.5052682e-01
   5.4212055e-01
   4.6431514e-01
   5.4363550e-01
   4.3255055e-01
   4.3222781e-01
   5.4380636e-01
   5.8313811e-01
   3.6451068e-01
   5.4719317e-01
   4.5749597e-01
   6.0612435e-01
   4.7192406e-01
   5.4592501e-01
   4.5760607e-01
   4.8630280e-01
   4.9364594e-01
   5.2940864e-01
   4.8501187e-01
   4.2971429e-01
   4.9483436e-01
   5.1814713e-01
   4.2459231e-01
   5.9892549e-01
   4.8056194e-01
   4.8273754e-01
   3.5618415e-01
   4.5975131e-01
   4.9653536e-01
   5.6948837e-01
   4.8342857e-01
   6.2342667e-01
   4.5650119e-01
   4.1793640e-01
   5.6377029e-01
   5.2610536e-01
   5.1408068e-01
   5.2110489e-01
   4.5259041e-01
   5.8344186e-01
   5.2274514e-01
   4.8660655e-01
   4.1466730e-01
   4.4286284e-01
   5.5158234e-01
   4.7985952e-01
   4.7747508e-01
   5.6849739e-01
   5.0288372e-01
   4.8640532e-01
   4.5014143e-01
   4.1693783e-01
   4.7905078e-01
   4.9420408e-01
   5.6490176e-01
   5.6467774e-01
   5.1216327e-01
   5.0320266e-01
   5.2899478e-01
   4.1385477e-01
   4.6842715e-01
   4.2528714e-01
   5.1785097e-01
   5.7885145e-01
   5.5014713e-01
   5.1524632e-01
   4.6937257e-01
   5.0296346e-01
   4.9072995e-01
   4.3023825e-01
   4.7358709e-01
   3.9559563e-01
   5.1149881e-01
   4.9200949e-01
   4.2977883e-01
   3.9824205e-01
   4.9477741e-01
   4.8886569e-01
   5.7720740e-01
   5.4345705e-01
   5.0760323e-01
   5.4245467e-01
   4.7319222e-01
   4.4301851e-01
   5.0684765e-01
   5.1390223e-01
   5.8090935e-01
   4.5884006e-01
   4.9285240e-01
   4.8651542e-01
   5.1991267e-01
   4.6638823e-01
   5.6563835e-01
   4.9321690e-01
   5.5562221e-01
   5.3533935e-01
   4.7381111e-01
   5.1714855e-01
   4.5896915e-01
   4.5724917e-01
   5.3884006e-01
   4.8529663e-01
   4.8002278e-01
   5.1192406e-01
   4.5440152e-01
   5.1207973e-01
   4.5935263e-01
   4.7393640e-01
   4.5871856e-01
   3.9136592e-01
   5.0724252e-01
   5.2207309e-01
   5.0235975e-01
   4.9965638e-01
   4.5648220e-01
   5.5415662e-01
   5.2525486e-01
   5.7510014e-01
   4.7044328e-01
   4.7631324e-01
   4.8765449e-01
   5.9974941e-01
   5.5646512e-01
   4.8344756e-01
   5.3568486e-01
   4.4827337e-01
   5.4205980e-01
   5.3718083e-01
   5.3220313e-01
   5.3501661e-01
   5.1099003e-01
   4.1696061e-01
   4.7119127e-01
   5.6686853e-01
   6.0902515e-01
   4.7558045e-01
   5.3113621e-01
   4.2483151e-01
   6.1296630e-01
   4.1538491e-01
   4.3987470e-01
   4.9035406e-01
   5.9870527e-01
   5.4460750e-01
   6.0667869e-01
   4.7265306e-01
   5.4295586e-01
   5.1985952e-01
   4.8385002e-01
   5.2277551e-01
   4.8869862e-01
   5.0238633e-01
   5.8093213e-01
   5.1509445e-01
   4.9199810e-01
   5.2097959e-01
   5.1802563e-01
   4.5862364e-01
   3.9935833e-01
   5.2784813e-01
   5.4545800e-01
   5.5655244e-01
   4.8101376e-01
   5.1837494e-01
   5.4054865e-01
   4.2164215e-01
   6.0987565e-01
   5.1578168e-01
   5.2343996e-01
   4.2366967e-01
   5.6535738e-01
   5.3723398e-01
   4.7247081e-01
   5.1518937e-01
   5.5495017e-01
   5.1054960e-01
   4.9050214e-01
   5.4303180e-01
   4.9451922e-01
   5.7179307e-01
   5.2809112e-01
   5.2780256e-01
   4.4398291e-01
   4.2634267e-01
   5.1918747e-01
   4.8035691e-01
   4.6076887e-01
   4.6980921e-01
   4.3873185e-01
   5.6327290e-01
   5.4382155e-01
   5.1928619e-01
   4.1598861e-01
   4.7748268e-01
   5.1103939e-01
   5.9148742e-01
   4.8825059e-01
   5.3734789e-01
   5.0991552e-01
   4.9193355e-01
   5.5485524e-01
   4.0541433e-01
   4.6345325e-01
   4.7510963e-01
   3.9434267e-01
   5.0851068e-01
   5.3375225e-01
   4.7012055e-01
   5.2023161e-01
   4.5595823e-01
   4.1940959e-01
   4.3895206e-01
   4.5154627e-01
   5.2350071e-01
   4.3572093e-01
   4.6904224e-01
   4.8955292e-01
   5.5905838e-01
   5.6834551e-01
   4.5787945e-01
   4.9343711e-01
   4.0060370e-01
   4.6131941e-01
   4.6036640e-01
   5.2993640e-01
   5.1718652e-01
   5.6345135e-01
   4.7107736e-01
   5.6396013e-01
   5.1875083e-01
   5.2363360e-01
   5.6914286e-01
   5.5428571e-01
   4.9336118e-01
   5.0042335e-01
   5.1650688e-01
   4.3194305e-01
   4.6745515e-01
   5.5976459e-01
   5.3095017e-01
   4.7740674e-01
   5.7310679e-01
   4.3754722e-01
   4.3714096e-01
   5.3096535e-01
   5.1917608e-01
   5.2569910e-01
   4.7971523e-01
   5.1973042e-01
   5.0479734e-01
   5.4195349e-01
   4.6365069e-01
   5.9940389e-01
   5.1772188e-01
   5.5395159e-01
   4.5932606e-01
   5.3947793e-01
   4.9868059e-01
   5.1469198e-01
   4.8312103e-01
   4.8394495e-01
   5.4003987e-01
   5.5954058e-01
   4.7375415e-01
   4.8808353e-01
   5.5875842e-01
   5.3330043e-01
   4.5953109e-01
   4.8845942e-01
   5.4019174e-01
   4.4325392e-01
   4.6254580e-01
   4.8474608e-01
   4.1012245e-01
   5.3387375e-01
   5.3380541e-01
   4.1783009e-01
   4.9582534e-01
   4.3039393e-01
   5.4194210e-01
   5.1561841e-01
   3.9973042e-01
   5.2286664e-01
   4.7272140e-01
   4.4116564e-01
   4.5694922e-01
   4.5925392e-01
   4.6327100e-01
   5.6332226e-01
   5.7951590e-01
   5.5933555e-01
   5.8265211e-01
   5.0140294e-01
   4.0937067e-01
   5.1153299e-01
   4.1638348e-01
   4.1553299e-01
   5.8872710e-01
   5.3402183e-01
   4.7749027e-01
   5.1059516e-01
   4.9753014e-01
   4.6435311e-01
   5.5474134e-01
   5.6862269e-01
   4.8411960e-01
   5.3407879e-01
   4.8382345e-01
   5.4826768e-01
   5.8355197e-01
   6.3200000e-01
   5.5318462e-01
   4.1923113e-01
   5.2642810e-01
   3.5842810e-01
   5.6871761e-01
   5.1604366e-01
   4.6668059e-01
   5.6452207e-01
   4.4331087e-01
   4.8531561e-01
   5.3445467e-01
   5.0628192e-01
   4.5248410e-01
   5.7422307e-01
   4.8752159e-01
   4.7018510e-01
   4.7944186e-01
   6.3093308e-01
   4.4188325e-01
   5.7030090e-01
   4.3630185e-01
   5.2475748e-01
   5.2745705e-01
   4.4395634e-01
   4.6722354e-01
   5.3539630e-01
   5.5567916e-01
   5.6391077e-01
   6.1177409e-01
   4.9262838e-01
   4.7382250e-01
   3.9135453e-01
   5.3003892e-01
   5.0838159e-01
   5.7039962e-01
   5.1186331e-01
   4.7659421e-01
   4.8497010e-01
   4.8620788e-01
   4.5318652e-01
   4.7088372e-01
   5.4205980e-01
   4.5864642e-01
   5.7273469e-01
   5.1523493e-01
   4.6111438e-01
   5.2085050e-01
   5.6066065e-01
   5.0073090e-01
   4.7588040e-01
   5.4631989e-01
   5.1644993e-01
   5.4374561e-01
   4.7677266e-01
   5.0608828e-01
   4.6649454e-01
   4.7604366e-01
   6.0940104e-01
   4.7503370e-01
   4.6931941e-01
   5.4940674e-01
   5.5450593e-01
   5.3216896e-01
   4.9891979e-01
   4.9825914e-01
   4.8727100e-01
   6.0636735e-01
   4.7487803e-01
   4.4611675e-01
   5.2810631e-01
   4.9555956e-01
   4.7110774e-01
   4.6120171e-01
   5.4053346e-01
   4.9468249e-01
   5.1509824e-01
   4.5515330e-01
   5.0341908e-01
   5.1347318e-01
   5.0046512e-01
   4.3267964e-01
   4.6280399e-01
   5.2306407e-01
   5.9637399e-01
   6.1597722e-01
   4.7557665e-01
   4.9596583e-01
   5.1264167e-01
   6.1847556e-01
   5.9793071e-01
   4.5315615e-01
   5.5450593e-01
   4.9943996e-01
   5.1140009e-01
   5.6236165e-01
   4.3505648e-01
   4.7469198e-01
   4.8580921e-01
   5.1196203e-01
   5.8985477e-01
   5.1260750e-01
   4.5397247e-01
   5.5535643e-01
   4.6007784e-01
   4.5601898e-01
   4.6662743e-01
   4.6345705e-01
   4.5764404e-01
   4.8195918e-01
   4.7682202e-01
   4.9494827e-01
   5.2774561e-01
   5.3292454e-01
   5.0429995e-01
   5.4191932e-01
   5.5620313e-01
   4.6142193e-01
   5.0292549e-01
   5.2093783e-01
   5.5490840e-01
   5.2269578e-01
   4.5103749e-01
   4.9819839e-01
   5.2266920e-01
   5.5480209e-01
   4.3471476e-01
   5.8521879e-01
   4.2452397e-01
   5.2327290e-01
   5.2414618e-01
   5.1166208e-01
   4.7472995e-01
   4.7151400e-01
   5.2208448e-01
   4.2000570e-01
   5.9996583e-01
   4.8166682e-01
   5.2396013e-01
   5.0929283e-01
   5.2867964e-01
   4.5147034e-01
   5.3162601e-01
   6.3671951e-01
   4.4042145e-01
   5.4584148e-01
   4.9399146e-01
   5.3114760e-01
   5.5514381e-01
   4.6510109e-01
   5.6036830e-01
   5.9586521e-01
   5.3030470e-01
   4.4598007e-01
   5.8855244e-01
   4.7820028e-01
   4.7854200e-01
   5.4993071e-01
   5.4100807e-01
   4.7717133e-01
   5.2568771e-01
   5.1919127e-01
   4.4626483e-01
   5.1622591e-01
   4.8039108e-01
   4.5724537e-01
   3.9345420e-01
   5.1288087e-01
   4.7143806e-01
   5.7724158e-01
   4.6481253e-01
   5.1821168e-01
   5.9382250e-01
   4.8871381e-01
   4.8763170e-01
   5.2377029e-01
   5.6506882e-01
   5.1674229e-01
   4.8858851e-01
   4.6020313e-01
   5.1755102e-01
   5.3034646e-01
   5.6582060e-01
   3.9815852e-01
   4.2167252e-01
   4.3205695e-01
   4.7525392e-01
   4.3954058e-01
   4.7638159e-01
   5.6578263e-01
   4.6333175e-01
   5.2133650e-01
   5.5237969e-01
   5.7586711e-01
   5.2986426e-01
   5.4336213e-01
   4.4166303e-01
   4.6213194e-01
   5.4052587e-01
   5.1224300e-01
   5.6048220e-01
   5.5061035e-01
   4.6608068e-01
   5.7258662e-01
   4.9080589e-01
   5.4648695e-01
   4.6635406e-01
   5.0284575e-01
   4.6089416e-01
   5.3104509e-01
   5.1930897e-01
   4.8846701e-01
   4.9983863e-01
   5.2845942e-01
   4.0500427e-01
   4.6758045e-01
   5.6766967e-01
   3.9712957e-01
   4.7029900e-01
   3.7211580e-01
   4.3845467e-01
   5.3862743e-01
   5.3285619e-01
   5.8003607e-01
   3.8286094e-01
   5.6468154e-01
   5.3240057e-01
   5.2446132e-01
   5.7795159e-01
   6.0690271e-01
   5.1592976e-01
   5.7066920e-01
   4.6303939e-01
   5.1767252e-01
   4.8355387e-01
   5.4636925e-01
   4.7642335e-01
   5.0789938e-01
   5.1652587e-01
   5.4293308e-01
   4.1193735e-01
   3.5799905e-01
   5.0881063e-01
   4.4351210e-01
   5.2983009e-01
   4.8847841e-01
   5.4565164e-01
   4.9635311e-01
   4.8746464e-01
   5.1493118e-01
   4.4718367e-01
   4.5569625e-01
   4.4185287e-01
   5.0729948e-01
   4.9464452e-01
   5.6557760e-01
   4.4874798e-01
   4.8878595e-01
   5.3479639e-01
   3.7879449e-01
   4.9883626e-01
   5.7458377e-01
   5.2919601e-01
   4.5502421e-01
   5.3453441e-01
   5.2093403e-01
   6.2604271e-01
   5.1807879e-01
   4.7794969e-01
   5.0627432e-01
   5.0821073e-01
   4.7356051e-01
   4.8350451e-01
   5.1867869e-01
   5.4813859e-01
   5.1023446e-01
   4.7992786e-01
   4.7654485e-01
   5.2225154e-01
   4.5291315e-01
   5.4240152e-01
   4.9181206e-01
   5.2912008e-01
   4.1484955e-01
   4.6680209e-01
   4.2183199e-01
   5.1304034e-01
   4.9671761e-01
   5.1628666e-01
   5.4953583e-01
   4.2791457e-01
   4.7723968e-01
   4.2363930e-01
   5.5409207e-01
   5.0246986e-01
   4.8473090e-01
   4.5731372e-01
   5.5401234e-01
   5.0307736e-01
   4.2503275e-01
   4.7376554e-01
   4.5062743e-01
   5.6714191e-01
   5.1320361e-01
   4.4626863e-01
   4.6634646e-01
   4.5388135e-01
   4.2641481e-01
   5.2167062e-01
   4.5609492e-01
   5.6692169e-01
   5.3777314e-01
   5.0246607e-01
   5.9575131e-01
   5.2634457e-01
   4.5647841e-01
   5.6026578e-01
   4.9429900e-01
   5.4354438e-01
   5.0963835e-01
   5.8903085e-01
   4.6137257e-01
   3.9717893e-01
   4.5862364e-01
   4.7785097e-01
   4.3780161e-01
   4.7684860e-01
   4.7351875e-01
   4.7095206e-01
   4.4148458e-01
   6.0553583e-01
   4.0127575e-01
   5.3025534e-01
   4.7946084e-01
   5.6112387e-01
   5.4357475e-01
   5.4474798e-01
   5.3068439e-01
   4.1319032e-01
   5.2764689e-01
   4.8678880e-01
   4.9940579e-01
   4.5805031e-01
   5.5151020e-01
   4.1284480e-01
   4.4751400e-01
   5.3816801e-01
   4.1890460e-01
   5.2432463e-01
   5.3724917e-01
   5.4974466e-01
   5.4877266e-01
   5.2208448e-01
   4.9444708e-01
   5.2107831e-01
   4.7916089e-01
   4.4605980e-01
   5.0791837e-01
   5.0300902e-01
   5.8790698e-01
   5.4314191e-01
   4.6446701e-01
   4.3013574e-01
   4.2541623e-01
   4.7402753e-01
   5.8184718e-01
   4.7596773e-01
   5.5503370e-01
   4.1496725e-01
   5.2148078e-01
   4.3775225e-01
   4.3582724e-01
   5.4209777e-01
   4.4560418e-01
   5.5521215e-01
   4.9440532e-01
   4.8482962e-01
   5.2716469e-01
   4.9621642e-01
   4.7813574e-01
   4.7550831e-01
   5.3595823e-01
   4.6031324e-01
   4.6178263e-01
   5.2792786e-01
   4.4882392e-01
   5.4084860e-01
   5.1391742e-01
   5.7110584e-01
   4.7509445e-01
   4.7950641e-01
   4.4307167e-01
   4.9689606e-01
   5.3045657e-01
   4.8944661e-01
   4.7663977e-01
   5.1230755e-01
   5.0737542e-01
   4.7520835e-01
   5.0696535e-01
   5.1716374e-01
   5.5007119e-01
   3.8299383e-01
   5.4931182e-01
   4.8830375e-01
   3.8263313e-01
   4.0073659e-01
   4.7014333e-01
   5.4917133e-01
   4.7149881e-01
   4.9633412e-01
   4.3374276e-01
   4.7773327e-01
   4.9205885e-01
   5.6628002e-01
   4.4330327e-01
   4.8181870e-01
   4.8601044e-01
   4.9802753e-01
   3.9734599e-01
   4.2780066e-01
   5.2818984e-01
   4.5879829e-01
   4.2622117e-01
   4.7524632e-01
   5.5461984e-01
   4.9388135e-01
   5.4154343e-01
   4.4151495e-01
   5.2776839e-01
   5.0363930e-01
   5.8728429e-01
   5.7600380e-01
   5.3999810e-01
   4.9581395e-01
   4.8926815e-01
   4.8023920e-01
   5.5934314e-01
   4.4408543e-01
   5.5951780e-01
   3.4758804e-01
   5.9873564e-01
   4.3485524e-01
   3.8078405e-01
   4.2282677e-01
   4.4909729e-01
   4.8750261e-01
   5.2927954e-01
   5.4881443e-01
   5.5323019e-01
   5.2272235e-01
   5.9460085e-01
   5.3298529e-01
   5.2868723e-01
   5.4778168e-01
   3.9411865e-01
   5.5586521e-01
   4.5114381e-01
   5.1265686e-01
   5.1311248e-01
   6.1838443e-01
   4.4781775e-01
   5.3058946e-01
   5.3769720e-01
   4.4108211e-01
   5.7003892e-01
   5.0611865e-01
   5.0116374e-01
   4.9570764e-01
   4.4340959e-01
   4.5874134e-01
   5.3001234e-01
   6.0846322e-01
   5.1146844e-01
   5.0982439e-01
   5.4327480e-01
   4.6389369e-01
   4.1074514e-01
   5.2656478e-01
   4.4910869e-01
   4.7526151e-01
   4.4593071e-01
   4.2632748e-01
   5.4411011e-01
   4.9861604e-01
   5.1607404e-01
   4.1757570e-01
   4.9751875e-01
   5.2427907e-01
   6.0815187e-01
   5.2297295e-01
   4.3319981e-01
   4.8797722e-01
   4.8418415e-01
   4.6424680e-01
   4.7228097e-01
   4.9353204e-01
   4.8547888e-01
   5.9773707e-01
   5.4159658e-01
   4.3177598e-01
   4.8794305e-01
   5.2193261e-01
   4.9551780e-01
   4.1691125e-01
   4.5188040e-01
   5.0089416e-01
   5.8447461e-01
   4.6501376e-01
   4.7196963e-01
   4.8656099e-01
   5.7479639e-01
   4.7727005e-01
   5.1823446e-01
   4.5979687e-01
   4.9049075e-01
   4.3938111e-01
   5.0518462e-01
   4.7614238e-01
   4.0948837e-01
   4.6998007e-01
   4.4041386e-01
   5.2705838e-01
   5.2781395e-01
   5.3404461e-01
   5.3825154e-01
   5.0892833e-01
   4.7877361e-01
   4.7112672e-01
   4.7008258e-01
   4.7361367e-01
   5.0290650e-01
   5.2008733e-01
   4.7352634e-01
   5.3259801e-01
   6.0567632e-01
   4.8745325e-01
   6.1490650e-01
   4.7556906e-01
   4.2415567e-01
   5.5559943e-01
   5.8105363e-01
   4.6818794e-01
   4.5941338e-01
   4.5006170e-01
   6.1470907e-01
   5.0216611e-01
   5.2565354e-01
   5.0878026e-01
   3.8872330e-01
   5.3362696e-01
   5.1091789e-01
   3.7500902e-01
   4.6423161e-01
   5.3767062e-01
   4.3523113e-01
   4.8204651e-01
   4.2640721e-01
   5.3460655e-01
   4.5257523e-01
   4.3038633e-01
   5.0919032e-01
   4.5447366e-01
   5.1777883e-01
   4.8271476e-01
   4.5562031e-01
   4.9311818e-01
   5.8871571e-01
   5.3190318e-01
   5.0128144e-01
   5.5173042e-01
   5.1101661e-01
   4.1770859e-01
   5.0132321e-01
   6.1274229e-01
   5.5613859e-01
   4.5111723e-01
   5.2414238e-01
   5.0507451e-01
   5.1835975e-01
   4.5147413e-01
   5.7826673e-01
   5.0683246e-01
   4.6461509e-01
   4.2796013e-01
   4.6779687e-01
   5.4989274e-01
   5.3906028e-01
   5.5832178e-01
   4.5536213e-01
   5.2913526e-01
   5.1017750e-01
   4.7240626e-01
   4.5708590e-01
   5.4769435e-01
   4.8770005e-01
   4.7578927e-01
   5.7907546e-01
   4.3180636e-01
   5.2614333e-01
   4.9111343e-01
   5.0899668e-01
   4.9393830e-01
   6.0024300e-01
   4.6347224e-01
   5.1365164e-01
   5.3688467e-01
   4.9310299e-01
   4.7027622e-01
   4.7528049e-01
   4.7006360e-01
   5.7728334e-01
   5.4293308e-01
   4.7220123e-01
   5.0600854e-01
   4.0528904e-01
   5.0052207e-01
   4.5561652e-01
   5.4886379e-01
   5.4488467e-01
   5.4189274e-01
   5.8654010e-01
   5.7379402e-01
   5.0142193e-01
   5.2755577e-01
   4.8746084e-01
   4.8317418e-01
   5.7634931e-01
   5.4632368e-01
   5.1951780e-01
   5.0991932e-01
   5.2004177e-01
   5.9452112e-01
   4.5962221e-01
   5.1734219e-01
   4.7858757e-01
   5.7743522e-01
   4.5473564e-01
   5.1297579e-01
   5.0387850e-01
   4.9724158e-01
   5.1416042e-01
   5.2088087e-01
   4.5699098e-01
   5.0062838e-01
   5.2168581e-01
   5.6976175e-01
   5.0893593e-01
   5.1561462e-01
   5.2278690e-01
   4.9641006e-01
   5.3977029e-01
   5.1979877e-01
   5.4661984e-01
   4.5606075e-01
   4.6169150e-01
   5.7611391e-01
   5.0422022e-01
   4.0571429e-01
   5.4779687e-01
   5.4539345e-01
   4.7129378e-01
   4.7484385e-01
   4.8776839e-01
   6.1193355e-01
   4.5311438e-01
   4.8855434e-01
   4.7044328e-01
   4.9063123e-01
   4.7532606e-01
   4.8197057e-01
   4.5317133e-01
   5.6899478e-01
   4.8827717e-01
   5.2328429e-01
   4.2131561e-01
   5.8584907e-01
   4.3627907e-01
   5.5824585e-01
   5.4936877e-01
   5.2504983e-01
   6.1527860e-01
   4.7717893e-01
   4.7911913e-01
   4.8875937e-01
   4.9065021e-01
   4.1084385e-01
   4.6502895e-01
   5.0698813e-01
   5.2074419e-01
   4.4401329e-01
   4.3969245e-01
   4.6979402e-01
   5.0493023e-01
   5.7109824e-01
   5.0130422e-01
   5.0474419e-01
   5.4501376e-01
   5.2932511e-01
   4.9883246e-01
   4.8129093e-01
   4.4289701e-01
   4.7210252e-01
   4.8724442e-01
   4.5297390e-01
   4.5347508e-01
   5.2363740e-01
   4.7308211e-01
   4.8850119e-01
   4.7328714e-01
   5.8175985e-01
   5.0794495e-01
   4.7913052e-01
   4.6596678e-01
   5.0557190e-01
   4.9096915e-01
   5.8501376e-01
   5.1366682e-01
   5.4753488e-01
   4.9336877e-01
   4.6160038e-01
   4.5121595e-01
   5.1826863e-01
   5.2788989e-01
   4.6934979e-01
   4.5786806e-01
   5.7857048e-01
   4.9620883e-01
   3.7189179e-01
   4.2662743e-01
   4.5372947e-01
   6.2703749e-01
   5.5059516e-01
   5.4270527e-01
   4.2862458e-01
   4.9912862e-01
   5.4017276e-01
   5.0304699e-01
   5.1848125e-01
   5.1124063e-01
   4.4677741e-01
   5.1560702e-01
   5.1869008e-01
   5.4974846e-01
   4.8444234e-01
   4.4397532e-01
   4.7262269e-01
   5.3637209e-01
   5.5220883e-01
   4.2745515e-01
   4.5606075e-01
   5.4243949e-01
   4.4661794e-01
   5.5088752e-01
   5.3366493e-01
   5.5792311e-01
   5.7843379e-01
   4.8633697e-01
   5.0958899e-01
   5.0542383e-01
   4.6400000e-01
   4.4885809e-01
   4.5275368e-01
   5.0746274e-01
   5.8632368e-01
   5.0349881e-01
   5.4085999e-01
   5.2666730e-01
   6.2245088e-01
   5.0197627e-01
   4.6992691e-01
   5.6705078e-01
   4.6991552e-01
   5.7913621e-01
   4.5069957e-01
   5.8884480e-01
   4.7566018e-01
   4.2617940e-01
   4.9662648e-01
   5.4888657e-01
   5.6539915e-01
   4.8198576e-01
   4.6998007e-01
   5.5609302e-01
   4.7237589e-01
   5.5853821e-01
   4.7417181e-01
   4.6013859e-01
   5.1027243e-01
   4.6504414e-01
   4.8071761e-01
   5.1319981e-01
   4.9957285e-01
   4.3448695e-01
   4.9214998e-01
   5.1913431e-01
   5.6751400e-01
   6.0247556e-01
   4.6934979e-01
   4.9301946e-01
   4.8327670e-01
   5.5130517e-01
   5.1372378e-01
   5.1456289e-01
   5.1901661e-01
   5.7368011e-01
   5.4721974e-01
   5.0781965e-01
   5.2257048e-01
   4.1177029e-01
   4.1453061e-01
   4.9947413e-01
   5.0225724e-01
   4.6104983e-01
   5.2053916e-01
   5.3480399e-01
   4.4335263e-01
   5.0840057e-01
   4.1126910e-01
   4.4050119e-01
   5.0033223e-01
   4.6836260e-01
   4.6351020e-01
   4.7384528e-01
   4.9080968e-01
   5.6620028e-01
   6.4656099e-01
   4.4649644e-01
   5.7670242e-01
   4.6983199e-01
   4.2497959e-01
   5.5864072e-01
   5.0741338e-01
   5.1376934e-01
   3.8129663e-01
   4.4853916e-01
   4.5850214e-01
   4.3416042e-01
   5.7327765e-01
   4.6895491e-01
   5.8639582e-01
   4.5297390e-01
   4.4003797e-01
   4.5070717e-01
   5.3221073e-01
   5.2801139e-01
   5.2411960e-01
   4.5571144e-01
   4.6067015e-01
   4.6106502e-01
   5.1544376e-01
   5.3368391e-01
   4.4906692e-01
   4.9610252e-01
   4.5968676e-01
   5.1672710e-01
   4.7497674e-01
   5.0287613e-01
   5.3863882e-01
   4.3128619e-01
   4.9871856e-01
   5.4423541e-01
   4.3066350e-01
   4.3187091e-01
   5.4253441e-01
   5.1623730e-01
   4.7901661e-01
   4.3237969e-01
   4.2455434e-01
   5.4424300e-01
   4.7032178e-01
   4.5427243e-01
   5.1170005e-01
   4.3801424e-01
   3.9354153e-01
   4.9945135e-01
   4.4956051e-01
   4.6062458e-01
   4.5703654e-01
   5.2399430e-01
   4.8503465e-01
   4.3750546e-01
   4.3576649e-01
   4.3799146e-01
   5.2250593e-01
   5.2037969e-01
   4.8702041e-01
   5.2048220e-01
   4.7857238e-01
   5.8237494e-01
   5.2540294e-01
   5.1246701e-01
   5.0472520e-01
   4.9560133e-01
   5.7506597e-01
   4.7715615e-01
   5.2225914e-01
   4.8672805e-01
   5.3397627e-01
   4.7920266e-01
   5.0087897e-01
   5.4315710e-01
   5.1999620e-01
   5.6824680e-01
   4.0696346e-01
   4.2155861e-01
   4.4055434e-01
   4.6266350e-01
   5.1755861e-01
   5.2453726e-01
   4.3277836e-01
   4.1021737e-01
   5.7424205e-01
   4.8328049e-01
   5.5255814e-01
   4.6010821e-01
   5.3805790e-01
   4.2952824e-01
   5.0114096e-01
   5.7646322e-01
   5.7446986e-01
   4.6945610e-01
   4.3660940e-01
   4.9230944e-01
   5.2275653e-01
   4.9763645e-01
   4.9271571e-01
   5.0603512e-01
   4.5209682e-01
   5.2687613e-01
   4.8768486e-01
   5.0345325e-01
   4.7305933e-01
   4.9784907e-01
   4.8477266e-01
   5.1393261e-01
   4.7500712e-01
   5.1185952e-01
   5.2726341e-01
   4.4896440e-01
   4.5162601e-01
   5.2985287e-01
   4.6815757e-01
   5.3103370e-01
   4.6245847e-01
   4.7296820e-01
   5.2681917e-01
   4.1602658e-01
   4.3482867e-01
   5.1216706e-01
   5.0322164e-01
   4.9174371e-01
   4.9383199e-01
   4.9759468e-01
   5.8189274e-01
   4.6237114e-01
   4.7362506e-01
   5.3557475e-01
   4.8489037e-01
   5.3236640e-01
   4.5690745e-01
   5.3717703e-01
   4.8738111e-01
   5.5933555e-01
   5.0834362e-01
   4.5387375e-01
   4.5565069e-01
   3.5541338e-01
   4.8364879e-01
   4.7228477e-01
   4.9926531e-01
   5.1676127e-01
   5.5171144e-01
   5.9712577e-01
   4.5262458e-01
   4.3227717e-01
   6.3054200e-01
   4.5623920e-01
   5.5777124e-01
   4.8267299e-01
   4.6003227e-01
   4.9579497e-01
   5.0426578e-01
   4.6919791e-01
   5.2855434e-01
   4.6733365e-01
   4.6516564e-01
   4.5684670e-01
   4.3089511e-01
   5.2659516e-01
   4.9940959e-01
   5.7813384e-01
   4.8370574e-01
   5.4770954e-01
   5.1889891e-01
   4.5783009e-01
   4.8779117e-01
   5.3983104e-01
   4.4916944e-01
   5.0321405e-01
   4.5380541e-01
   4.5896156e-01
   4.4361462e-01
   5.3830470e-01
   4.8446512e-01
   5.0272046e-01
   5.4385952e-01
   4.4641671e-01
   4.6461889e-01
   5.4965354e-01
   4.6371523e-01
   5.7385477e-01
   4.3032178e-01
   5.1973042e-01
   5.0049929e-01
   4.2812340e-01
   5.4536308e-01
   5.2837969e-01
   4.3342383e-01
   5.1998102e-01
   5.6784433e-01
   5.4452776e-01
   4.5752634e-01
   4.2770954e-01
   5.2027717e-01
   4.5931846e-01
   5.7644803e-01
   4.8965923e-01
   6.2285714e-01
   5.2909729e-01
   5.1697010e-01
   5.0226863e-01
   5.2930612e-01
   5.7292833e-01
   5.7906028e-01
   4.4043284e-01
   4.6881822e-01
   4.8451448e-01
   5.3730992e-01
   4.8887328e-01
   5.3365733e-01
   5.5233792e-01
   5.0863218e-01
   4.6052587e-01
   5.2404366e-01
   4.4633318e-01
   6.3726246e-01
   5.1231514e-01
   4.4233887e-01
   4.8246037e-01
   5.2129853e-01
   4.7676127e-01
   4.2978643e-01
   4.7236070e-01
   4.8996298e-01
   5.4558709e-01
   4.9641386e-01
   5.3306882e-01
   4.9106407e-01
   4.8157190e-01
   4.9641006e-01
   6.2751970e-01
   4.4639772e-01
   4.6142572e-01
   3.8500997e-01
   4.8001139e-01
   4.9065401e-01
   5.3484955e-01
   5.3835406e-01
   5.1777883e-01
   4.1768581e-01
   5.1649549e-01
   5.8880304e-01
   4.9493308e-01
   5.3627337e-01
   4.7015472e-01
   4.7318462e-01
   5.1132795e-01
   5.3609112e-01
   5.7866160e-01
   3.9717893e-01
   4.7712197e-01
   3.9389464e-01
   5.0575415e-01
   5.1036355e-01
   5.1509065e-01
   4.3375036e-01
   5.2894922e-01
   4.1308780e-01
   5.4752729e-01
   5.9981395e-01
   5.5720171e-01
   4.5854390e-01
   4.2061699e-01
   5.1542857e-01
   4.8167062e-01
   5.4238253e-01
   4.9902231e-01
   4.5706312e-01
   4.9623541e-01
   4.9833128e-01
   4.9850973e-01
   4.8915045e-01
   6.3796868e-01
   5.0448220e-01
   4.1898434e-01
   4.9718083e-01
   4.6422402e-01
   4.2134219e-01
   6.0724442e-01
   4.9938301e-01
   5.6264262e-01
   5.1072046e-01
   4.3993166e-01
   5.5033318e-01
   5.7476981e-01
   4.8317798e-01
   4.3728904e-01
   5.9820408e-01
   5.0750831e-01
   5.0680968e-01
   5.6401709e-01
   5.2553583e-01
   3.9648410e-01
   4.8216042e-01
   3.8880304e-01
   4.4285524e-01
   4.2385192e-01
   4.9570005e-01
   5.6811391e-01
   5.3625819e-01
   4.7005221e-01
   5.2444234e-01
   5.6376649e-01
   4.4406645e-01
   4.6882582e-01
   5.4885619e-01
   5.2096440e-01
   4.9109065e-01
   5.0473659e-01
   5.4922449e-01
   4.4195539e-01
   4.7698908e-01
   4.6754627e-01
   4.9076032e-01
   3.9027243e-01
   4.4321215e-01
   4.9124632e-01
   6.0740389e-01
   4.7475273e-01
   5.5713336e-01
   5.1620313e-01
   4.9428761e-01
   4.7651827e-01
   4.6900427e-01
   5.3505838e-01
   4.5767442e-01
   5.5976459e-01
   5.0806265e-01
   5.1339345e-01
   4.9071476e-01
   4.9309540e-01
   5.1393640e-01
   4.2105363e-01
   5.1244044e-01
   4.6961936e-01
   5.3845278e-01
   4.9129188e-01
   5.3126531e-01
   5.3396108e-01
   5.4390508e-01
   5.4366208e-01
   4.7724727e-01
   4.5216137e-01
   5.7080968e-01
   4.9793640e-01
   5.4157760e-01
   5.5785097e-01
   5.4074988e-01
   4.0550925e-01
   4.5418510e-01
   5.7581395e-01
   4.6363550e-01
   4.7181016e-01
   5.1862174e-01
   4.5841481e-01
   4.9319032e-01
   5.5666255e-01
   5.1099003e-01
   5.0338111e-01
   5.4222307e-01
   4.6292549e-01
   5.1939250e-01
   5.1163930e-01
   5.2912767e-01
   5.1006360e-01
   4.4191742e-01
   4.8094542e-01
   4.7562981e-01
   5.2128714e-01
   4.9087043e-01
   4.6780826e-01
   5.0408353e-01
   5.2338681e-01
   4.5318652e-01
   4.6840437e-01
   4.5604556e-01
   4.8725202e-01
   4.5645562e-01
   4.6493403e-01
   4.7310109e-01
   5.9166588e-01
   4.9643664e-01
   5.6228192e-01
   4.6519601e-01
   5.0401519e-01
   4.9015662e-01
   4.5821737e-01
   5.3394969e-01
   5.8297105e-01
   4.5893878e-01
   4.3511723e-01
   5.4643379e-01
   4.4058851e-01
   4.9592027e-01
   4.4381206e-01
   5.1921025e-01
   5.6904414e-01
   5.5384907e-01
   5.3441291e-01
   4.9656953e-01
   5.1943427e-01
   4.6712482e-01
   5.6050878e-01
   4.9636830e-01
   4.5068059e-01
   5.0786141e-01
   4.8615093e-01
   5.6980731e-01
   4.3331372e-01
   4.6024110e-01
   5.0901187e-01
   5.2692928e-01
   3.2146559e-01
   5.0506692e-01
   5.1866730e-01
   5.9630944e-01
   4.7077741e-01
   4.9188799e-01
   4.4624585e-01
   5.5088752e-01
   4.4842905e-01
   5.0065116e-01
   5.6098719e-01
   5.5665496e-01
   5.5921785e-01
   4.6303560e-01
   4.8765449e-01
   5.1935453e-01
   5.1899763e-01
   4.7280494e-01
   5.4210536e-01
   4.7135833e-01
   6.1571144e-01
   5.0174846e-01
   4.9191077e-01
   3.9841291e-01
   4.6591362e-01
   5.6847081e-01
   4.5069198e-01
   5.9413004e-01
   5.0620218e-01
   4.9632273e-01
   5.0578073e-01
   5.0240152e-01
   4.6632748e-01
   5.3970574e-01
   5.1918747e-01
   4.8239962e-01
   4.7507546e-01
   5.1138491e-01
   5.2831134e-01
   5.5079639e-01
   4.9555577e-01
   6.3809777e-01
   4.8213764e-01
   4.7420978e-01
   4.7634741e-01
   5.2574466e-01
   5.0969150e-01
   5.0363550e-01
   5.1850783e-01
   5.4689701e-01
   5.1435785e-01
   5.5699668e-01
   5.6961367e-01
   5.3572283e-01
   3.7817181e-01
   5.0882202e-01
   6.2951685e-01
   4.9942098e-01
   6.0263882e-01
   4.4380826e-01
   5.2439298e-01
   5.5989748e-01
   5.6862648e-01
   5.1950261e-01
   3.5698529e-01
   4.9563550e-01
   4.4039487e-01
   5.2214143e-01
   4.8921500e-01
   5.3855909e-01
   4.9027053e-01
   6.1801614e-01
   4.8953393e-01
   4.3364404e-01
   5.4272425e-01
   5.6553963e-01
   5.6029995e-01
   5.4050308e-01
   3.7438253e-01
   5.0263692e-01
   5.3300047e-01
   4.5117418e-01
   5.8508970e-01
   5.0420123e-01
   5.0298624e-01
   5.3643284e-01
   5.2402088e-01
   5.7024395e-01
   4.7250119e-01
   5.0576554e-01
   5.3075273e-01
   5.2730897e-01
   4.9749217e-01
   4.9047935e-01
   5.6339440e-01
   5.3491410e-01
   5.2870242e-01
   5.2220598e-01
   5.5536782e-01
   5.2051637e-01
   5.0879165e-01
   4.7438064e-01
   5.0484290e-01
   5.2514476e-01
   5.0461509e-01
   4.9570764e-01
   5.3821357e-01
   5.4448600e-01
   4.7632463e-01
   4.4332226e-01
   4.9638348e-01
   3.9698529e-01
   5.6905173e-01
   5.5470337e-01
   4.4967822e-01
   5.0379877e-01
   4.3610821e-01
   5.4354817e-01
   4.8148458e-01
   5.1212909e-01
   4.7099383e-01
   5.5648790e-01
   4.5677836e-01
   5.0277741e-01
   5.4095112e-01
   4.6633887e-01
   5.4413669e-01
   5.1182534e-01
   5.4451258e-01
   5.4315330e-01
   4.7711818e-01
   4.3928619e-01
   5.2187565e-01
   5.7343711e-01
   4.5285240e-01
   5.5900522e-01
   4.6906882e-01
   5.7699858e-01
   4.8541813e-01
   4.9207404e-01
   4.8369056e-01
   4.0197817e-01
   5.4549217e-01
   5.0452776e-01
   4.9730992e-01
   4.7083436e-01
   4.6181300e-01
   4.4547129e-01
   5.6277551e-01
   4.0737352e-01
   4.9871096e-01
   5.4395823e-01
   5.6687233e-01
   4.4673944e-01
   5.7596963e-01
   5.5085714e-01
   5.3355482e-01
   5.8037399e-01
   4.3346179e-01
   4.2837019e-01
   4.2343047e-01
   5.0785382e-01
   5.2465876e-01
   4.9898813e-01
   4.6217371e-01
   4.1726436e-01
   5.1697769e-01
   4.6796013e-01
   4.9187280e-01
   5.5302136e-01
   5.1922924e-01
   5.1632084e-01
   5.6036450e-01
   5.3891599e-01
   5.6137826e-01
   5.0513147e-01
   4.7296061e-01
   5.2669767e-01
   5.4953963e-01
   4.5147793e-01
   4.9764025e-01
   5.4023730e-01
   5.2891125e-01
   4.8025819e-01
   5.8244708e-01
   4.9077171e-01
   4.7850783e-01
   4.4763550e-01
   5.1250878e-01
   5.3757950e-01
   4.9452302e-01
   5.2181111e-01
   3.6346654e-01
   5.0606550e-01
   4.9035406e-01
   4.7236830e-01
   5.5031039e-01
   4.7450973e-01
   4.6123208e-01
   5.1114570e-01
   5.4734884e-01
   5.3656573e-01
   4.4479924e-01
   4.8468913e-01
   4.8860370e-01
   4.6600095e-01
   5.5547413e-01
   5.1641576e-01
   5.8768676e-01
   4.6216991e-01
   4.8694447e-01
   5.5245942e-01
   4.4352729e-01
   5.4565164e-01
   4.7979117e-01
   5.5394020e-01
   4.9968296e-01
   5.0462648e-01
   4.9448505e-01
   5.8852587e-01
   5.0981680e-01
   5.5043949e-01
   5.1124442e-01
   5.8029805e-01
   5.7024395e-01
   4.4888467e-01
   5.1217086e-01
   4.8770384e-01
   5.4080683e-01
   4.6527195e-01
   6.4032273e-01
   5.3427243e-01
   4.0953773e-01
   5.0789559e-01
   4.7297579e-01
   5.0562506e-01
   5.3724537e-01
   5.3835026e-01
   4.5416232e-01
   4.7629805e-01
   4.7050783e-01
   4.6200664e-01
   4.7470717e-01
   5.7151970e-01
   5.1052682e-01
   5.3499003e-01
   4.6116754e-01
   4.7640057e-01
   4.5206265e-01
   5.5136213e-01
   5.3596963e-01
   4.9919696e-01
   5.5965828e-01
   4.9350925e-01
   4.4369435e-01
   5.5214808e-01
   5.3279165e-01
   4.6205600e-01
   4.2966493e-01
   4.8138586e-01
   5.0563265e-01
   5.3067679e-01
   4.7915330e-01
   5.3035785e-01
   5.3592406e-01
   4.8452207e-01
   4.5707831e-01
   4.8555482e-01
   5.8441006e-01
   5.2042525e-01
   4.9293972e-01
   5.9359468e-01
   5.4879544e-01
   5.2432843e-01
   4.4670527e-01
   5.6736972e-01
   6.1055909e-01
   5.5384528e-01
   4.9377883e-01
   4.9430280e-01
   4.8117703e-01
   4.5748837e-01
   4.2642240e-01
   4.8818605e-01
   4.5439772e-01
   5.0416327e-01
   4.4955292e-01
   4.9368771e-01
   4.5712008e-01
   5.2331087e-01
   5.0613764e-01
   4.8628002e-01
   5.2812530e-01
   5.5438443e-01
   5.1026103e-01
   6.2641860e-01
   5.5738396e-01
   3.9016232e-01
   5.0655909e-01
   4.5997532e-01
   5.2815567e-01
   4.5659231e-01
   4.0235026e-01
   5.5838633e-01
   5.3941718e-01
   5.5405411e-01
   4.5892359e-01
   5.4458851e-01
   4.8893783e-01
   4.5561272e-01
   4.6999905e-01
   5.6187186e-01
   4.9494827e-01
   4.9439013e-01
   4.4575985e-01
   4.4544471e-01
   5.0352919e-01
   4.6019934e-01
   5.4114855e-01
   5.2961747e-01
   4.9656953e-01
   4.2371144e-01
   5.4655909e-01
   5.1208733e-01
   4.5085524e-01
   5.6131751e-01
   4.9649359e-01
   5.1208733e-01
   5.1584623e-01
   4.9649739e-01
   5.5905838e-01
   5.0568961e-01
   4.5058567e-01
   5.4844613e-01
   4.9217655e-01
   4.7932795e-01
   4.5660750e-01
   4.9679355e-01
   4.3020788e-01
   6.0448410e-01
   5.7513052e-01
   3.8992691e-01
   4.0061509e-01
   5.1821168e-01
   5.0816137e-01
   4.4609397e-01
   5.3257523e-01
   4.4555482e-01
   4.6892454e-01
   5.0162316e-01
   5.7172093e-01
   5.0353299e-01
   5.4598196e-01
   5.3141338e-01
   5.6998576e-01
   4.9557095e-01
   4.7933935e-01
   3.8433792e-01
   4.7076602e-01
   4.9072615e-01
   5.8925866e-01
   4.8492833e-01
   4.9931846e-01
   5.1987470e-01
   4.9518747e-01
   4.7475273e-01
   5.1432368e-01
   4.4837209e-01
   5.6926436e-01
   4.9167157e-01
   5.3148552e-01
   5.0034362e-01
   5.5979117e-01
   4.6666160e-01
   4.7007499e-01
   5.0444044e-01
   5.8097010e-01
   4.8631039e-01
   4.8274134e-01
   5.0424300e-01
   4.2505933e-01
   4.7185952e-01
   4.8667869e-01
   5.0002468e-01
   4.8629900e-01
   4.6050308e-01
   4.8075558e-01
   5.2658377e-01
   4.1036545e-01
   5.6843664e-01
   4.6100047e-01
   4.6709824e-01
   4.8861130e-01
   5.4748552e-01
   4.5472805e-01
   4.3259231e-01
   5.1955577e-01
   4.7966208e-01
   5.4766018e-01
   4.6730327e-01
   4.9330802e-01
   4.5710489e-01
   4.7883436e-01
   4.6734504e-01
   5.1600949e-01
   4.9852492e-01
   4.9256383e-01
   4.0296156e-01
   5.5692074e-01
   4.2677551e-01
   5.0536687e-01
   5.5357190e-01
   4.7755861e-01
   4.3739915e-01
   5.5902800e-01
   5.5768391e-01
   4.9716944e-01
   4.7634362e-01
   4.2447841e-01
   5.6891125e-01
   5.0376459e-01
   5.2355766e-01
   4.7101661e-01
   4.8370195e-01
   5.3146274e-01
   4.7119886e-01
   5.3115899e-01
   4.9232463e-01
   5.0012340e-01
   4.4141623e-01
   5.1703844e-01
   5.4706028e-01
   5.0485430e-01
   5.8606929e-01
   4.9047176e-01
   5.2328049e-01
   5.2907831e-01
   4.5785667e-01
   5.4226483e-01
   4.6269388e-01
   4.2408733e-01
   5.1487803e-01
   5.2162886e-01
   5.1122164e-01
   4.2497959e-01
   5.2488277e-01
   4.3184813e-01
   5.0889416e-01
   5.4147888e-01
   5.1445657e-01
   5.5030660e-01
   5.3702515e-01
   4.7531467e-01
   4.3408068e-01
   5.2069483e-01
   4.8726341e-01
   4.8457902e-01
   5.4481253e-01
   4.3345800e-01
   4.7070907e-01
   5.2066065e-01
   4.5422686e-01
   5.0225344e-01
   4.6145230e-01
   4.4864547e-01
   4.7276697e-01
   5.8626673e-01
   4.8516374e-01
   5.2318557e-01
   5.0615282e-01
   5.0067015e-01
   4.5729853e-01
   4.2952824e-01
   4.8665211e-01
   5.2228192e-01
   5.2290840e-01
   5.4786521e-01
   4.7492359e-01
   5.0268628e-01
   4.4417655e-01
   3.9340104e-01
   5.3543047e-01
   5.2880114e-01
   5.1065971e-01
   5.9486664e-01
   5.9596773e-01
   5.2866065e-01
   5.1349217e-01
   4.9419269e-01
   4.2084860e-01
   5.1940769e-01
   4.3249359e-01
   5.4008163e-01
   4.2075748e-01
   4.6778548e-01
   4.2457712e-01
   4.4307926e-01
   5.0510489e-01
   4.3448315e-01
   4.2477456e-01
   4.9857428e-01
   4.8328429e-01
   5.0156241e-01
   5.3555956e-01
   5.0586426e-01
   5.8713242e-01
   5.9100142e-01
   5.9139250e-01
   4.6411770e-01
   4.9985382e-01
   4.7585762e-01
   4.7499193e-01
   5.3525961e-01
   4.8189084e-01
   5.0526815e-01
   5.0705268e-01
   5.2482962e-01
   5.2897959e-01
   5.4467205e-01
   5.2417655e-01
   5.5706882e-01
   4.5012625e-01
   4.3943427e-01
   5.1163930e-01
   5.1977598e-01
   4.1438253e-01
   5.2856953e-01
   4.6075748e-01
   4.5182724e-01
   4.2411391e-01
   5.8887897e-01
   5.2506122e-01
   4.7930138e-01
   5.1560702e-01
   4.8956811e-01
   5.2082772e-01
   4.7844328e-01
   4.9028951e-01
   5.2086189e-01
   4.4631419e-01
   3.8003607e-01
   4.7328714e-01
   4.2258377e-01
   5.5964689e-01
   4.5487992e-01
   5.3693783e-01
   4.6228761e-01
   4.5526720e-01
   5.4630090e-01
   5.2868344e-01
   5.2800759e-01
   5.3093118e-01
   5.4269767e-01
   6.2583768e-01
   4.2768676e-01
   5.8601234e-01
   4.4482202e-01
   5.1220123e-01
   5.7086664e-01
   5.1556526e-01
   4.1970195e-01
   5.2015187e-01
   3.9035216e-01
   5.6149217e-01
   4.4743806e-01
   4.8519411e-01
   5.9989369e-01
   5.7225249e-01
   4.2403417e-01
   5.5017750e-01
   5.3089321e-01
   5.3795159e-01
   4.9197912e-01
   5.5499573e-01
   4.6166872e-01
   4.4928714e-01
   5.4467584e-01
   5.0540104e-01
   5.8257997e-01
   4.6900047e-01
   5.2459041e-01
   5.0597437e-01
   5.2036450e-01
   5.2832273e-01
   4.9397627e-01
   4.8391837e-01
   4.2842335e-01
   4.5660750e-01
   5.2944661e-01
   4.2902705e-01
   4.5827812e-01
   5.6660275e-01
   5.0179402e-01
   5.1465781e-01
   5.1706882e-01
   4.7556526e-01
   5.1590698e-01
   5.1531087e-01
   5.3553299e-01
   4.5864262e-01
   4.5088562e-01
   5.3522164e-01
   5.3562031e-01
   4.5439013e-01
   4.1505458e-01
   4.9640626e-01
   4.6103085e-01
   4.1772378e-01
   4.7544376e-01
   5.4864737e-01
   5.5067869e-01
   4.7690555e-01
   5.0437969e-01
   4.6368486e-01
   4.6200664e-01
   5.0312672e-01
   3.9420978e-01
   5.0980921e-01
   4.0198576e-01
   4.9244234e-01
   4.9439013e-01
   5.8542383e-01
   4.3138491e-01
   5.4470242e-01
   5.2791267e-01
   5.1679165e-01
   5.4383294e-01
   4.1495206e-01
   4.7936213e-01
   5.8728809e-01
   5.9181016e-01
   5.2858851e-01
   5.1641196e-01
   4.7813574e-01
   4.4956811e-01
   5.3152729e-01
   4.0885050e-01
   5.1783958e-01
   5.7809207e-01
   5.0458092e-01
   4.3504129e-01
   4.0523968e-01
   5.7704794e-01
   4.9549881e-01
   5.3235501e-01
   4.9019839e-01
   4.3739155e-01
   4.5790223e-01
   5.1356431e-01
   4.9668344e-01
   5.5704224e-01
   4.4541433e-01
   5.5705363e-01
   5.6867584e-01
   5.2604461e-01
   4.4866065e-01
   4.2381395e-01
   4.1739345e-01
   4.9178927e-01
   4.6305838e-01
   5.0467205e-01
   4.8345895e-01
   4.3435406e-01
   4.8173897e-01
   4.9425724e-01
   5.1339725e-01
   5.0439487e-01
   5.3303465e-01
   5.2034551e-01
   5.4535548e-01
   4.5034267e-01
   4.5731751e-01
   5.4566682e-01
   5.1657902e-01
   4.6432273e-01
   4.8635975e-01
   5.6595729e-01
   5.9610441e-01
   5.3063882e-01
   4.7092169e-01
   4.7124442e-01
   5.7901092e-01
   4.5750736e-01
   5.3021357e-01
   5.0987375e-01
   4.8433223e-01
   5.2173897e-01
   4.3433128e-01
   4.1271571e-01
   5.0906122e-01
   5.2902515e-01
   5.3950071e-01
   4.6797912e-01
   4.2589464e-01
   5.2014808e-01
   4.8656858e-01
   5.5460465e-01
   4.9237019e-01
   5.3949312e-01
   5.2138586e-01
   4.7836355e-01
   5.0259896e-01
   4.8315140e-01
   4.8625724e-01
   4.7521215e-01
   4.0712292e-01
   4.8828097e-01
   4.6484670e-01
   4.8119222e-01
   5.1108495e-01
   5.0775890e-01
   4.7625629e-01
   5.6245657e-01
   6.1118937e-01
   5.1525012e-01
   5.2488657e-01
   4.8651163e-01
   4.7997722e-01
   4.8150356e-01
   4.8378168e-01
   5.7109065e-01
   4.5347508e-01
   4.8492454e-01
   5.1819649e-01
   4.6597817e-01
   4.9461794e-01
   5.0755387e-01
   4.7788514e-01
   5.4422781e-01
   4.9682772e-01
   5.6063408e-01
   4.3498434e-01
   5.5607404e-01
   5.2234267e-01
   5.2444613e-01
   6.0233128e-01
   5.9567916e-01
   4.4896820e-01
   4.6172568e-01
   5.3489131e-01
   5.4391267e-01
   5.9056478e-01
   5.3592027e-01
   5.1398576e-01
   4.4892644e-01
   5.6604082e-01
   4.9164499e-01
   4.2518462e-01
   4.6272425e-01
   4.8404366e-01
   4.8711533e-01
   5.1242905e-01
   5.1238348e-01
   5.3376364e-01
   5.3108685e-01
   4.9737067e-01
   5.0689701e-01
   5.4287613e-01
   5.8156621e-01
   5.2557000e-01
   5.3592406e-01
   4.6469862e-01
   5.8032843e-01
   5.3325486e-01
   4.5991457e-01
   4.6763740e-01
   5.5254675e-01
   5.4055244e-01
   4.2973707e-01
   4.9953488e-01
   4.4706217e-01
   5.1089131e-01
   4.1926151e-01
   5.1029141e-01
   5.2584718e-01
   5.4065496e-01
   4.6521120e-01
   5.0442145e-01
   4.6230280e-01
   5.7645183e-01
   5.0536308e-01
   4.7150641e-01
   4.3403892e-01
   5.0848030e-01
   5.8564404e-01
   5.1570954e-01
   5.5193166e-01
   4.7166208e-01
   5.1183673e-01
   4.9646322e-01
   6.0317038e-01
   4.6785002e-01
   5.3169815e-01
   3.8875368e-01
   5.4825629e-01
   5.6045183e-01
   4.7747129e-01
   5.7031609e-01
   4.7983673e-01
   4.8780636e-01
   4.9780351e-01
   4.7589179e-01
   5.9569056e-01
   5.2345135e-01
   3.9596773e-01
   5.3332321e-01
   4.9436355e-01
   5.6760892e-01
   4.6483151e-01
   4.2402658e-01
   5.0391267e-01
   5.7054770e-01
   4.7898244e-01
   5.2127195e-01
   4.9526720e-01
   5.9094447e-01
   5.5785097e-01
   5.2262364e-01
   4.6411011e-01
   5.1676127e-01
   4.5405600e-01
   5.1101661e-01
   4.6512767e-01
   5.2912767e-01
   4.4633697e-01
   4.8624964e-01
   4.3777124e-01
   4.7754722e-01
   4.8530422e-01
   5.8051448e-01
   5.4272425e-01
   4.3866350e-01
   4.7562221e-01
   4.7824964e-01
   5.4621357e-01
   5.1449075e-01
   4.5988420e-01
   4.3422876e-01
   5.0887897e-01
   4.7557665e-01
   6.2399620e-01
   5.0210536e-01
   4.6661224e-01
   4.6176744e-01
   4.8402848e-01
   4.4539915e-01
   5.0354438e-01
   4.4457902e-01
   3.4919791e-01
   4.5764784e-01
   5.3795159e-01
   4.2822212e-01
   4.2429995e-01
   4.6807404e-01
   5.4565164e-01
   5.3927670e-01
   5.0749312e-01
   4.9873754e-01
   4.3812055e-01
   5.8350261e-01
   4.8588514e-01
   5.1376554e-01
   5.8232178e-01
   4.1372188e-01
   5.2506882e-01
   4.2859041e-01
   5.2586996e-01
   5.1795729e-01
   5.3680873e-01
   5.5990128e-01
   5.1086474e-01
   5.4164974e-01
   5.5884955e-01
   5.2265401e-01
   5.5219744e-01
   5.2940104e-01
   4.8403987e-01
   4.6535168e-01
   5.3540769e-01
   4.9793640e-01
   4.3771429e-01
   4.1524063e-01
   4.6385572e-01
   5.1659801e-01
   5.2703939e-01
   5.0489226e-01
   4.7274039e-01
   4.7146844e-01
   4.9718842e-01
   5.7584433e-01
   4.9029710e-01
   4.9565828e-01
   4.8757095e-01
   5.3241576e-01
   4.2861319e-01
   5.3985762e-01
   5.3551020e-01
   5.2413099e-01
   4.2564784e-01
   3.9549692e-01
   4.9370669e-01
   5.0608448e-01
   5.4654390e-01
   3.7854770e-01
   4.8213764e-01
   4.7277076e-01
   5.3030850e-01
   5.1970005e-01
   5.5951400e-01
   4.8428666e-01
   4.9069578e-01
   5.0218889e-01
   4.4877076e-01
   6.0459041e-01
   5.3714286e-01
   4.5321690e-01
   4.3156336e-01
   5.2900997e-01
   4.4163645e-01
   4.5199430e-01
   4.0700902e-01
   4.8981490e-01
   4.3869388e-01
   4.9187660e-01
   4.4404746e-01
   5.9084575e-01
   5.2975036e-01
   5.5520456e-01
   3.9302515e-01
   4.6900427e-01
   4.4172757e-01
   4.5020978e-01
   5.1438443e-01
   4.9006929e-01
   4.8874798e-01
   4.8615472e-01
   5.0921310e-01
   5.4330897e-01
   5.0523019e-01
   5.0514665e-01
   4.8518652e-01
   4.2224205e-01
   4.3506028e-01
   4.9602658e-01
   4.9142098e-01
   4.9982345e-01
   4.8546749e-01
   5.3895776e-01
   4.2662743e-01
   5.6844044e-01
   5.6558519e-01
   4.6285714e-01
   5.2442715e-01
   4.6160038e-01
   5.3442430e-01
   4.8054295e-01
   4.7671571e-01
   4.8438538e-01
   5.0086758e-01
   5.1339725e-01
   5.5931277e-01
   5.1562601e-01
   4.0350451e-01
   4.4704699e-01
   4.6944471e-01
   4.2441766e-01
   4.2904224e-01
   5.0232178e-01
   5.6533460e-01
   5.5754343e-01
   5.3459136e-01
   5.1520835e-01
   5.1981395e-01
   5.2457143e-01
   4.7638538e-01
   5.4914096e-01
   5.0194589e-01
   4.2107641e-01
   4.3883056e-01
   4.9319032e-01
   5.0592501e-01
   5.3590128e-01
   5.3570384e-01
   5.0450878e-01
   5.0989274e-01
   4.7837494e-01
   5.5024964e-01
   5.7036925e-01
   4.6540104e-01
   4.7205695e-01
   5.4214713e-01
   4.7969245e-01
   5.5758899e-01
   4.2079924e-01
   5.9440721e-01
   4.5545705e-01
   5.5107356e-01
   4.5482297e-01
   5.3742383e-01
   4.5812625e-01
   4.4366018e-01
   4.9046417e-01
   5.0340009e-01
   5.4596298e-01
   5.1417561e-01
   4.5272330e-01
   5.7446227e-01
   4.9577219e-01
   4.8420693e-01
   4.2580731e-01
   5.1594874e-01
   5.4542003e-01
   4.5777314e-01
   4.8774561e-01
   5.4967632e-01
   4.8284006e-01
   4.6882582e-01
   4.3625249e-01
   4.8712292e-01
   5.0874608e-01
   5.4518083e-01
   4.8855434e-01
   4.9872995e-01
   5.2981111e-01
   5.1477551e-01
   4.6280778e-01
   4.5779212e-01
   5.1972283e-01
   4.4782155e-01
   4.2355956e-01
   4.8123778e-01
   4.8525107e-01
   4.3075842e-01
   5.3321690e-01
   4.4686474e-01
   4.4255150e-01
   4.5472805e-01
   4.7757760e-01
   4.9105268e-01
   3.7489511e-01
   4.1009207e-01
   5.0014998e-01
   4.2723113e-01
   5.7424205e-01
   5.4565923e-01
   4.9373327e-01
   5.1453631e-01
   5.0491884e-01
   4.7936213e-01
   5.6953393e-01
   4.8895681e-01
   4.6848030e-01
   5.1657143e-01
   4.9623920e-01
   4.2550356e-01
   4.5244613e-01
   5.1477551e-01
   5.1026103e-01
   5.0516944e-01
   4.4520171e-01
   5.9094067e-01
   5.2826958e-01
   4.5980826e-01
   5.2997437e-01
   5.6855055e-01
   4.6731087e-01
   4.5751115e-01
   4.4263503e-01
   5.5849264e-01
   5.0869293e-01
   4.6076887e-01
   5.1436925e-01
   4.9044518e-01
   5.3129188e-01
   5.3672900e-01
   4.5566967e-01
   4.6310394e-01
   5.0831704e-01
   5.5470717e-01
   4.9465591e-01
   5.0327860e-01
   4.8504983e-01
   5.5177978e-01
   5.9312387e-01
   4.8047841e-01
   5.6434362e-01
   4.8509160e-01
   4.5633033e-01
   4.1442430e-01
   4.7124063e-01
   4.6755007e-01
   4.4800000e-01
   5.3420788e-01
   4.7916469e-01
   4.7139630e-01
   5.2656099e-01
   4.4388040e-01
   4.8973517e-01
   5.3279165e-01
   4.6933840e-01
   4.0876697e-01
   4.3194305e-01
   4.9314096e-01
   5.6538396e-01
   4.2160038e-01
   4.5919696e-01
   4.9036925e-01
   4.9077551e-01
   5.2812909e-01
   5.3355102e-01
   4.4162126e-01
   4.7777124e-01
   5.0783863e-01
   4.9100332e-01
   4.7859896e-01
   5.2064926e-01
   5.3133745e-01
   4.3239867e-01
   5.1947603e-01
   4.1813004e-01
   5.7352824e-01
   5.6976934e-01
   5.2983768e-01
   4.7707641e-01
   4.2841955e-01
   5.5388325e-01
   4.9387375e-01
   4.2127385e-01
   5.0956621e-01
   4.3395918e-01
   5.4678690e-01
   4.8079734e-01
   5.4556431e-01
   4.8369815e-01
   5.9095206e-01
   4.9342193e-01
   5.6231989e-01
   4.9342952e-01
   5.6444993e-01
   5.4950546e-01
   5.2591172e-01
   4.1802753e-01
   4.9518367e-01
   5.5946844e-01
   4.6278880e-01
   6.0782914e-01
   4.5697200e-01
   4.9466730e-01
   4.9589748e-01
   6.4064926e-01
   4.4304888e-01
   5.3435596e-01
   4.9243094e-01
   5.3628477e-01
   4.9820978e-01
   4.3607024e-01
   5.5635501e-01
   5.7442430e-01
   4.6936497e-01
   5.5566398e-01
   4.2518462e-01
   4.5127670e-01
   4.5413574e-01
   5.0915994e-01
   5.1963170e-01
   4.0579402e-01
   5.2298434e-01
   4.3970005e-01
   4.5725676e-01
   5.5592216e-01
   5.0173707e-01
   4.4274893e-01
   5.4898529e-01
   5.1329093e-01
   6.1252587e-01
   4.9536592e-01
   4.1512672e-01
   4.4790888e-01
   5.2134789e-01
   4.5666065e-01
   4.2362031e-01
   5.0112197e-01
   5.4996488e-01
   5.2438538e-01
   4.3757760e-01
   6.0128714e-01
   5.9954438e-01
   5.1867489e-01
   5.4043094e-01
   5.5538681e-01
   4.2845752e-01
   4.4471951e-01
   4.3491599e-01
   6.0568771e-01
   5.4141433e-01
   4.9882487e-01
   4.9629236e-01
   6.2646417e-01
   5.2042145e-01
   4.3548173e-01
   4.9632653e-01
   5.6932890e-01
   4.3310109e-01
   5.4385572e-01
   4.6245088e-01
   5.2268059e-01
   4.5418510e-01
   5.5674608e-01
   4.1625439e-01
   4.6138016e-01
   4.3330992e-01
   4.6150925e-01
   5.1834077e-01
   4.7425154e-01
   4.7588799e-01
   5.0580731e-01
   4.0339440e-01
   4.9243854e-01
   5.4377978e-01
   4.0149217e-01
   4.2758804e-01
   5.1486284e-01
   4.7654105e-01
   5.4276602e-01
   5.1838253e-01
   4.5794020e-01
   6.0439677e-01
   4.9271191e-01
   4.6405316e-01
   4.6745135e-01
   5.0109919e-01
   5.4248505e-01
   5.0204841e-01
   4.8395634e-01
   4.8858092e-01
   5.3148932e-01
   5.5526910e-01
   4.0009112e-01
   4.7250498e-01
   5.2722924e-01
   5.6014428e-01
   5.2245657e-01
   5.2797722e-01
   4.9114001e-01
   5.4118272e-01
   5.2437019e-01
   5.9388704e-01
   5.1074703e-01
   4.9203607e-01
   5.2582819e-01
   4.5064262e-01
   4.3973802e-01
   4.5944376e-01
   4.1799715e-01
   5.1993925e-01
   5.6319696e-01
   5.6307167e-01
   4.8937067e-01
   5.5591077e-01
   5.6467394e-01
   4.5230944e-01
   4.8501946e-01
   4.4530043e-01
   4.9701756e-01
   4.5719981e-01
   4.3903560e-01
   4.3731941e-01
   4.7672710e-01
   5.5589179e-01
   4.3089511e-01
   5.1445278e-01
   5.5118747e-01
   5.1525012e-01
   4.4765828e-01
   4.8429046e-01
   5.4955482e-01
   4.7331372e-01
   4.9628477e-01
   5.5484006e-01
   4.9779972e-01
   5.7467489e-01
   5.2389559e-01
   5.3604936e-01
   4.2886758e-01
   4.9409777e-01
   5.2450308e-01
   4.7595254e-01
   4.7844328e-01
   4.4206170e-01
   5.3723398e-01
   4.5879070e-01
   4.6349502e-01
   6.4717608e-01
   4.6050308e-01
   4.7364404e-01
   5.4079924e-01
   4.8762031e-01
   5.0330138e-01
   4.9194495e-01
   4.6829426e-01
   5.3514570e-01
   5.1115330e-01
   4.6943711e-01
   5.2740009e-01
   5.3331941e-01
   5.6613194e-01
   5.0598196e-01
   6.3256953e-01
   4.4963265e-01
   4.8597627e-01
   4.2598196e-01
   4.6464547e-01
   4.3883436e-01
   4.7662079e-01
   4.4714191e-01
   5.0233697e-01
   5.0429616e-01
   4.3620693e-01
   5.3636450e-01
   5.5203417e-01
   4.5670622e-01
   4.6196868e-01
   5.0666920e-01
   5.2995918e-01
   5.5794210e-01
   4.4248315e-01
   5.4584528e-01
   5.0677931e-01
   4.6789559e-01
   4.7064452e-01
   4.9855150e-01
   4.9971334e-01
   4.7589179e-01
   4.7968866e-01
   5.4316849e-01
   5.7847556e-01
   5.6474608e-01
   4.7240247e-01
   4.0953014e-01
   4.6374181e-01
   4.5130327e-01
   4.9110963e-01
   4.1463692e-01
   4.7225439e-01
   5.0912957e-01
   5.7323208e-01
   4.1214618e-01
   5.0401519e-01
   4.9461035e-01
   4.3396298e-01
   5.0793735e-01
   4.6385192e-01
   3.9829521e-01
   5.1605505e-01
   4.9435975e-01
   4.1408258e-01
   5.2897579e-01
   4.7365164e-01
   4.4035691e-01
   4.7249359e-01
   5.3543806e-01
   5.3480778e-01
   5.8049169e-01
   5.1410346e-01
   4.9726056e-01
   5.0211675e-01
   4.9472805e-01
   4.9323208e-01
   5.0123588e-01
   5.0594020e-01
   6.1374846e-01
   4.9087423e-01
   5.3212340e-01
   4.8998956e-01
   4.9067299e-01
   5.0205221e-01
   5.1277456e-01
   4.6607689e-01
   4.4644328e-01
   4.1825534e-01
   4.8443094e-01
   4.9570764e-01
   5.1083816e-01
   6.0495112e-01
   4.4407024e-01
   6.2253061e-01
   5.4476317e-01
   3.9788135e-01
   4.8921500e-01
   5.0301281e-01
   5.7907167e-01
   6.0962506e-01
   4.7687138e-01
   4.9503560e-01
   5.4549597e-01
   4.6706407e-01
   4.8441576e-01
   4.9357760e-01
   5.1712957e-01
   4.6098149e-01
   4.7019649e-01
   5.6673564e-01
   5.6510299e-01
   4.1383199e-01
   5.9821547e-01
   4.4399430e-01
   4.1748837e-01
   4.7910014e-01
   4.1134884e-01
   3.7956906e-01
   5.3823636e-01
   4.9427243e-01
   5.2369815e-01
   5.5090271e-01
   4.7784718e-01
   5.3429141e-01
   6.4732416e-01
   4.0327290e-01
   4.7313906e-01
   4.7124063e-01
   5.0703370e-01
   3.9892169e-01
   4.6592881e-01
   5.1228856e-01
   5.0485050e-01
   4.9973991e-01
   5.3687328e-01
   5.7040342e-01
   4.9459896e-01
   4.8890365e-01
   5.0809682e-01
   5.0445183e-01
   4.8031134e-01
   4.9019459e-01
   4.8213384e-01
   4.5580636e-01
   5.5015093e-01
   5.2865686e-01
   5.2694067e-01
   4.8707356e-01
   4.9855150e-01
   5.2998196e-01
   4.1646701e-01
   4.4620788e-01
   4.9662269e-01
   3.8636165e-01
   5.3060085e-01
   3.9081917e-01
   5.3003132e-01
   5.7125012e-01
   5.5211011e-01
   5.4360892e-01
   5.0988514e-01
   5.5185952e-01
   5.0966872e-01
   4.3043189e-01
   5.8218510e-01
   4.2264452e-01
   5.2631419e-01
   4.6237494e-01
   4.8297295e-01
   4.6534409e-01
   5.2842145e-01
   5.3009587e-01
   5.6079355e-01
   4.9694162e-01
   4.3931656e-01
   4.7066730e-01
   4.4967442e-01
   4.9603797e-01
   5.5855339e-01
   4.9974751e-01
   5.1845847e-01
   5.4204461e-01
   4.8530043e-01
   5.1702326e-01
   4.6309255e-01
   4.4121879e-01
   5.0014238e-01
   4.7451353e-01
   4.4233507e-01
   4.3531467e-01
   4.9863503e-01
   4.9208163e-01
   5.8497579e-01
   5.3144756e-01
   5.2798102e-01
   4.0737352e-01
   5.1002183e-01
   4.5803132e-01
   5.7358140e-01
   5.6717608e-01
   5.6187186e-01
   4.1634551e-01
   5.3145895e-01
   4.9200570e-01
   4.2928524e-01
   5.3054010e-01
   5.3172852e-01
   5.0751590e-01
   5.1826483e-01
   5.6438538e-01
   4.7231894e-01
   5.7299288e-01
   4.9414333e-01
   5.0571618e-01
   4.9896915e-01
   4.9628097e-01
   4.6849929e-01
   5.2723683e-01
   6.1163740e-01
   5.6058092e-01
   5.5663598e-01
   4.6953204e-01
   4.3537162e-01
   5.2954153e-01
   4.1811106e-01
   5.3533935e-01
   4.6773991e-01
   5.7237399e-01
   4.4821262e-01
   4.1534314e-01
   5.3471286e-01
   5.2159848e-01
   5.6974656e-01
   4.5044898e-01
   4.2912197e-01
   5.8647176e-01
   5.2575225e-01
   4.3193545e-01
   5.4309635e-01
   5.3461035e-01
   4.8266540e-01
   4.9053631e-01
   4.1527860e-01
   4.8248695e-01
   4.9046796e-01
   4.8747983e-01
   5.1360607e-01
   5.4123208e-01
   4.3897105e-01
   4.7614238e-01
   4.2242810e-01
   5.8971429e-01
   5.7110204e-01
   4.7309350e-01
   5.4238253e-01
   5.4012720e-01
   5.3602278e-01
   3.9238348e-01
   5.4052966e-01
   4.8090745e-01
   5.2910489e-01
   5.1765733e-01
   4.5032368e-01
   4.6406455e-01
   5.1263028e-01
   4.8185667e-01
   4.9724158e-01
   5.6920361e-01
   4.6415567e-01
   4.7804461e-01
   5.0439108e-01
   5.2730517e-01
   4.6704129e-01
   4.9464832e-01
   4.0968581e-01
   5.4425439e-01
   5.0696156e-01
   4.7803322e-01
   5.1499193e-01
   4.7300617e-01
   5.2328429e-01
   5.8076127e-01
   5.1165069e-01
   4.6336972e-01
   4.6461889e-01
   5.7017940e-01
   4.9613669e-01
   5.1869767e-01
   3.9021927e-01
   5.5826483e-01
   4.7468439e-01
   5.4556051e-01
   4.6141813e-01
   6.5537352e-01
   5.0473659e-01
   4.8115804e-01
   5.1567916e-01
   4.6927005e-01
   5.7097295e-01
   4.8604841e-01
   4.9214618e-01
   5.0666160e-01
   4.6502136e-01
   4.2667299e-01
   4.6502136e-01
   5.1439582e-01
   5.1273659e-01
   5.0019934e-01
   5.2327290e-01
   4.6319506e-01
   5.1010157e-01
   5.5888372e-01
   5.2325392e-01
   5.3461414e-01
   5.2754058e-01
   5.5807119e-01
   4.8236925e-01
   4.9068818e-01
   4.7138111e-01
   4.3602088e-01
   5.4931182e-01
   5.0930422e-01
   5.3853251e-01
   4.6344186e-01
   4.7998102e-01
   4.7565259e-01
   5.5704224e-01
   4.5617086e-01
   5.7660370e-01
   6.0194020e-01
   5.0090176e-01
   5.1004841e-01
   4.7749786e-01
   5.3192976e-01
   4.2434172e-01
   4.3345800e-01
   5.4485050e-01
   4.6762981e-01
   4.6614523e-01
   4.5243094e-01
   4.0279829e-01
   5.2097200e-01
   4.8639393e-01
   4.2881822e-01
   5.0371903e-01
   4.6278500e-01
   4.7245942e-01
   4.8823920e-01
   4.4965923e-01
   5.1058757e-01
   4.5728334e-01
   5.0033982e-01
   5.5995823e-01
   4.3381111e-01
   6.0236545e-01
   5.3132226e-01
   4.9387755e-01
   5.0892833e-01
   4.8274514e-01
   6.0383484e-01
   5.0044993e-01
   4.4970479e-01
   5.3211201e-01
   5.0278121e-01
   4.9025154e-01
   4.6138396e-01
   5.0475178e-01
   4.3919127e-01
   4.6820313e-01
   5.3784528e-01
   5.3455339e-01
   5.1206834e-01
   5.0284196e-01
   4.8877836e-01
   5.0035880e-01
   4.9549881e-01
   4.4395254e-01
   5.5891789e-01
   5.1093308e-01
   5.2053916e-01
   4.9693403e-01
   5.3797057e-01
   5.3771239e-01
   4.1962601e-01
   4.3982155e-01
   5.3211201e-01
   4.9316374e-01
   5.0813479e-01
   4.7059896e-01
   5.9051163e-01
   4.9164120e-01
   5.9880399e-01
   4.6826388e-01
   4.7670432e-01
   4.8648505e-01
   4.8385762e-01
   4.8648885e-01
   4.5389274e-01
   5.3540769e-01
   5.2379687e-01
   5.4044993e-01
   5.1174941e-01
   4.4828477e-01
   5.3789843e-01
   5.0751210e-01
   5.3132606e-01
   5.1338965e-01
   5.5457807e-01
   4.7015472e-01
   5.7367252e-01
   5.2692169e-01
   4.6205980e-01
   5.4718557e-01
   5.6270337e-01
   4.6123968e-01
   5.4703370e-01
   4.7696251e-01
   4.8776080e-01
   5.2103275e-01
   4.2522259e-01
   4.6891315e-01
   4.3834457e-01
   5.7720740e-01
   4.4800759e-01
   6.0744566e-01
   5.3229805e-01
   5.1394400e-01
   5.0223066e-01
   5.0870052e-01
   5.5067489e-01
   5.4956241e-01
   4.2720835e-01
   5.1794589e-01
   4.5358519e-01
   4.7132795e-01
   4.9008068e-01
   4.7037874e-01
   5.6871761e-01
   5.3909824e-01
   5.4834741e-01
   5.0631229e-01
   4.7617655e-01
   5.0835880e-01
   5.3379782e-01
   4.9839203e-01
   5.2891125e-01
   5.0640721e-01
   5.2497390e-01
   4.6487708e-01
   4.8934789e-01
   5.0340769e-01
   5.3554817e-01
   5.6196298e-01
   5.4297864e-01
   4.9587091e-01
   4.6306217e-01
   5.7917798e-01
   4.9553678e-01
   4.2982819e-01
   5.1714476e-01
   4.5494447e-01
   4.6510869e-01
   4.9837684e-01
   3.9601329e-01
   4.7768771e-01
   4.0481063e-01
   5.2058092e-01
   4.5139440e-01
   5.3723778e-01
   5.4450878e-01
   4.7795349e-01
   4.9528239e-01
   4.8383104e-01
   5.5264167e-01
   5.0131941e-01
   5.5729283e-01
   4.9670242e-01
   4.7588420e-01
   4.7732701e-01
   5.0988514e-01
   4.6887897e-01
   4.1548742e-01
   4.5222591e-01
   4.2336972e-01
   4.8762031e-01
   4.8118083e-01
   4.8974656e-01
   4.6103844e-01
   4.4938586e-01
   5.7482297e-01
   5.3934124e-01
   5.5680683e-01
   4.7190128e-01
   5.6495112e-01
   4.6395444e-01
   5.1617276e-01
   4.9072995e-01
   4.5114001e-01
   5.2384623e-01
   5.1106597e-01
   4.9869578e-01
   4.3698149e-01
   5.6691410e-01
   4.9521025e-01
   5.6259706e-01
   5.2419174e-01
   5.1207973e-01
   4.2705268e-01
   5.5190508e-01
   4.9532795e-01
   5.6839487e-01
   5.0013479e-01
   5.4861699e-01
   4.7493498e-01
   4.9283721e-01
   5.3425344e-01
   4.1944376e-01
   5.1976839e-01
   5.0210536e-01
   4.7524632e-01
   5.5411106e-01
   4.8822402e-01
   5.6449169e-01
   4.4797342e-01
   5.0529093e-01
   4.6355197e-01
   5.4558709e-01
   4.5030090e-01
   5.3555577e-01
   5.1616896e-01
   5.9435785e-01
   5.4272046e-01
   4.9319411e-01
   4.7403512e-01
   5.5389843e-01
   4.8014808e-01
   4.8096061e-01
   4.9678595e-01
   5.7186901e-01
   5.7797437e-01
   5.4707926e-01
   5.2108211e-01
   5.4534409e-01
   5.6024300e-01
   5.8337731e-01
   5.4012720e-01
   5.0704129e-01
   5.8566682e-01
   4.7448695e-01
   4.5371429e-01
   5.0523778e-01
   5.1642715e-01
   5.2382724e-01
   6.1354343e-01
   5.3772378e-01
   5.1155577e-01
   4.7189369e-01
   6.0153773e-01
   5.5531846e-01
   5.1535263e-01
   4.8389559e-01
   5.0930043e-01
   5.1313906e-01
   3.8275083e-01
   4.9595064e-01
   5.7835406e-01
   5.1839772e-01
   4.9442430e-01
   4.4703939e-01
   5.1193925e-01
   4.4697105e-01
   5.3690745e-01
   4.3413004e-01
   5.0995349e-01
   4.8986047e-01
   5.1749407e-01
   4.2115235e-01
   4.6911818e-01
   5.6054295e-01
   6.0456763e-01
   4.3389464e-01
   5.5541338e-01
   4.8724442e-01
   4.4959089e-01
   4.4867584e-01
   5.1891410e-01
   5.1909635e-01
   5.4268249e-01
   4.7929758e-01
   4.7820788e-01
   4.6152824e-01
   5.0278121e-01
   4.5267394e-01
   5.4536687e-01
   4.8662553e-01
   5.2727860e-01
   5.9185952e-01
   5.3705553e-01
   5.1656383e-01
   4.5570764e-01
   4.7394400e-01
   4.9159563e-01
   5.2306028e-01
   4.4075937e-01
   5.4966113e-01
   4.7784338e-01
   4.0567632e-01
   4.8833792e-01
   4.5341813e-01
   5.2465876e-01
   5.0098529e-01
   6.2070052e-01
   5.7551020e-01
   5.5895966e-01
   5.9789274e-01
   5.0261794e-01
   4.5096156e-01
   4.5591267e-01
   4.8388799e-01
   4.1929568e-01
   5.1156336e-01
   5.3386236e-01
   3.8563645e-01
   3.9875463e-01
   5.7112862e-01
   4.7776364e-01
   4.8739630e-01
   4.7037494e-01
   5.1719411e-01
   4.7022686e-01
   4.1569245e-01
   4.2830185e-01
   4.4536497e-01
   4.9476602e-01
   4.8203132e-01
   5.0527575e-01
   4.7706122e-01
   5.0614903e-01
   5.1739155e-01
   5.5872425e-01
   5.8278880e-01
   5.1200759e-01
   5.2459801e-01
   5.4692738e-01
   5.3264357e-01
   5.6498149e-01
   5.5946464e-01
   5.1176459e-01
   5.9912672e-01
   5.3783768e-01
   5.6787470e-01
   4.2314950e-01
   5.5875083e-01
   4.6387850e-01
   5.4913336e-01
   4.8615093e-01
   4.8245278e-01
   5.2012909e-01
   4.8635596e-01
   4.7278975e-01
   5.1504129e-01
   4.5741623e-01
   4.9655434e-01
   5.6272235e-01
   4.6521879e-01
   4.7905838e-01
   4.5405600e-01
   5.3654295e-01
   4.8069103e-01
   4.9791742e-01
   4.4105933e-01
   4.6134979e-01
   5.0410631e-01
   4.9288657e-01
   6.1177409e-01
   4.4961367e-01
   5.3795159e-01
   6.2178643e-01
   5.7443949e-01
   4.9866920e-01
   4.6407973e-01
   5.1504129e-01
   4.6542762e-01
   5.4673754e-01
   4.7367062e-01
   5.3934124e-01
   5.0044613e-01
   5.2258187e-01
   5.2900997e-01
   5.2985667e-01
   5.3953109e-01
   4.4811770e-01
   5.0530612e-01
   5.8864357e-01
   4.4138965e-01
   4.7260370e-01
   4.2580351e-01
   3.9980256e-01
   4.6332036e-01
   4.4590413e-01
   5.1331751e-01
   5.1304414e-01
   4.4260465e-01
   4.8806075e-01
   4.9968676e-01
   4.6632748e-01
   4.9092359e-01
   4.8087708e-01
   5.2356906e-01
   5.2731656e-01
   5.6816327e-01
   4.9991077e-01
   4.4665971e-01
   5.6564974e-01
   5.8687043e-01
   4.4879355e-01
   5.2619649e-01
   5.4657048e-01
   4.7376554e-01
   5.1924822e-01
   4.2246986e-01
   5.0388230e-01
   4.3112292e-01
   4.5521025e-01
   5.4578073e-01
   4.6162316e-01
   5.0057523e-01
   5.6846322e-01
   3.8559089e-01
   4.6975225e-01
   5.1537542e-01
   4.5920076e-01
   5.0900047e-01
   5.4871951e-01
   5.4177504e-01
   4.3661699e-01
   5.3155387e-01
   4.6641101e-01
   4.5554438e-01
   5.6760133e-01
   4.3217466e-01
   5.0381395e-01
   5.0856004e-01
   4.4651922e-01
   4.5125771e-01
   4.5420788e-01
   4.9725297e-01
   5.3829710e-01
   5.2035691e-01
   5.4369245e-01
   4.9953109e-01
   5.1645752e-01
   4.3806360e-01
   5.3620883e-01
   5.3734029e-01
   5.7104129e-01
   4.2282677e-01
   5.1962031e-01
   4.3559184e-01
   5.0269388e-01
   5.3700237e-01
   5.4483151e-01
   4.6933460e-01
   5.2750641e-01
   6.0009492e-01
   5.5170384e-01
   4.2553393e-01
   4.5651637e-01
   4.6647935e-01
   5.2009492e-01
   5.3206645e-01
   6.0747983e-01
   5.8484670e-01
   5.3439393e-01
   4.8264642e-01
   4.9626958e-01
   5.6787470e-01
   4.9564689e-01
   4.8669767e-01
   5.0902705e-01
   5.9781680e-01
   4.2544661e-01
   5.0376839e-01
   5.1441101e-01
   5.0413669e-01
   4.6326341e-01
   5.2788609e-01
   5.0049549e-01
   5.6351970e-01
   4.9511533e-01
   5.0806645e-01
   5.0741718e-01
   4.7702326e-01
   4.5840342e-01
   4.8949217e-01
   5.3191457e-01
   4.3329473e-01
   5.1132036e-01
   5.3255624e-01
   5.1790033e-01
   4.7114570e-01
   5.6516754e-01
   5.0438348e-01
   4.9792501e-01
   5.1152159e-01
   5.3687328e-01
   4.8490555e-01
   5.3756051e-01
   5.8584148e-01
   5.3910963e-01
   4.9241196e-01
   4.2653251e-01
   4.8130992e-01
   4.7466540e-01
   5.2973137e-01
   3.4727670e-01
   5.4737162e-01
   4.9149692e-01
   5.9450214e-01
   5.8543901e-01
   5.1539440e-01
   5.2388420e-01
   5.4909919e-01
   5.5312767e-01
   5.4357855e-01
   5.5982155e-01
   5.1288847e-01
   5.3699478e-01
   5.3603037e-01
   4.4166682e-01
   5.3552159e-01
   4.6018415e-01
   4.8086569e-01
   3.9259611e-01
   4.7371998e-01
   5.1002563e-01
   5.8040057e-01
   4.5530517e-01
   4.5388514e-01
   4.2274703e-01
   5.2335643e-01
   5.7062364e-01
   5.2651542e-01
   4.7111913e-01
   4.8097579e-01
   5.8542762e-01
   5.0725392e-01
   4.5778073e-01
   5.0704129e-01
   5.4946369e-01
   4.7864452e-01
   4.8358424e-01
   5.2060750e-01
   4.9214998e-01
   5.0784243e-01
   4.8905933e-01
   5.5675368e-01
   4.7021168e-01
   5.1045088e-01
   4.7528429e-01
   5.0817655e-01
   4.6844234e-01
   5.7191077e-01
   5.2511818e-01
   4.7657143e-01
   5.4536308e-01
   5.3250688e-01
   4.7679165e-01
   5.0609207e-01
   4.7521595e-01
   4.6772852e-01
   4.8889986e-01
   4.3295301e-01
   4.1372188e-01
   5.4962696e-01
   5.1336687e-01
   4.3443379e-01
   4.9465591e-01
   4.7585382e-01
   4.2548458e-01
   5.0617940e-01
   4.9196773e-01
   5.0252682e-01
   5.5579687e-01
   4.2729568e-01
   5.1494257e-01
   4.7254675e-01
   5.8911058e-01
   5.4541243e-01
   5.5555007e-01
   5.2932890e-01
   3.3757950e-01
   5.3823256e-01
   4.7816991e-01
   6.0910489e-01
   4.7397057e-01
   4.4614713e-01
   4.7785477e-01
   4.4557000e-01
   4.5295871e-01
   5.7224490e-01
   4.2306217e-01
   4.7440342e-01
   5.0859421e-01
   4.6680589e-01
   5.1202658e-01
   4.9894257e-01
   4.3757760e-01
   4.6688942e-01
   5.1877361e-01
   5.0093972e-01
   4.8701661e-01
   5.0198766e-01
   4.6007784e-01
   5.0137257e-01
   4.0269578e-01
   5.4489226e-01
   5.0855624e-01
   5.5080019e-01
   5.2780636e-01
   5.6156431e-01
   5.7144376e-01
   5.2149217e-01
   4.1127670e-01
   4.5789084e-01
   5.3564309e-01
   5.9122544e-01
   5.2098719e-01
   4.7233033e-01
   4.3103939e-01
   4.8800000e-01
   4.9274608e-01
   5.6603702e-01
   5.6400570e-01
   4.7119506e-01
   4.9400285e-01
   4.8522829e-01
   4.2084860e-01
   5.4584907e-01
   5.8944850e-01
   4.6611865e-01
   4.3226958e-01
   5.0328999e-01
   5.1629046e-01
   4.5852112e-01
   5.4300142e-01
   4.4113906e-01
   5.1839013e-01
   5.0813479e-01
   4.7825344e-01
   5.4644518e-01
   5.2497010e-01
   5.3319411e-01
   3.6250214e-01
   5.6692928e-01
   4.7293403e-01
   5.3472805e-01
   5.0449359e-01
   3.8200285e-01
   4.8561177e-01
   4.8252112e-01
   4.0575605e-01
   5.2659136e-01
   4.8719127e-01
   5.8762981e-01
   5.3227148e-01
   5.0055244e-01
   4.4470432e-01
   5.0937636e-01
   5.6504604e-01
   5.1609302e-01
   4.4540294e-01
   5.1720930e-01
   4.9412055e-01
   5.4454675e-01
   5.7275748e-01
   4.9494447e-01
   5.4120551e-01
   4.9539630e-01
   4.9439772e-01
   4.8300332e-01
   5.1011675e-01
   4.8690650e-01
   4.8561936e-01
   5.0764120e-01
   4.2939915e-01
   4.0530802e-01
   4.9200570e-01
   5.5514760e-01
   5.3786426e-01
   5.4687043e-01
   4.8257048e-01
   5.7984623e-01
   5.2206170e-01
   5.3874893e-01
   5.2447651e-01
   4.8638253e-01
   4.6657428e-01
   4.6145990e-01
   5.4088277e-01
   4.8539155e-01
   5.8627812e-01
   5.6149597e-01
   5.7096535e-01
   5.0119411e-01
   4.9045657e-01
   5.5220123e-01
   4.4534599e-01
   4.2688562e-01
   4.9118178e-01
   5.2834931e-01
   5.3603037e-01
   4.4899858e-01
   4.9685809e-01
   5.1073944e-01
   5.4456953e-01
   5.4123968e-01
   5.6894162e-01
   5.0147129e-01
   5.1695871e-01
   5.5870527e-01
   5.3211960e-01
   4.9481538e-01
   5.2342857e-01
   5.2576744e-01
   4.3701946e-01
   4.4878595e-01
   4.9901851e-01
   4.7473754e-01
   4.1406739e-01
   5.2382345e-01
   4.7236830e-01
   4.9431799e-01
   5.2728239e-01
   4.8652302e-01
   4.5905268e-01
   5.0979402e-01
   5.3360038e-01
   4.7685999e-01
   5.0764120e-01
   5.7873374e-01
   4.5053631e-01
   4.6989274e-01
   5.1461604e-01
   5.3153868e-01
   5.4508211e-01
   4.7498434e-01
   4.9869957e-01
   4.3846986e-01
   4.9420408e-01
   4.5803512e-01
   4.9264357e-01
   4.8313242e-01
   4.2222307e-01
   5.7663028e-01
   5.9159374e-01
   5.5474134e-01
   4.6435311e-01
   4.7766113e-01
   4.4425629e-01
   5.2092644e-01
   5.2185287e-01
   5.2405885e-01
   4.6990033e-01
   5.8497959e-01
   5.5870147e-01
   5.5954438e-01
   5.9161272e-01
   4.2092833e-01
   4.9816421e-01
   5.1649929e-01
   4.5037684e-01
   4.2884101e-01
   4.3977978e-01
   4.5878690e-01
   4.5988420e-01
   5.5995064e-01
   4.1947034e-01
   4.9697959e-01
   5.1174941e-01
   4.9547603e-01
   5.2993261e-01
   4.4273754e-01
   5.7443189e-01
   4.6088277e-01
   4.9464832e-01
   5.6297295e-01
   4.6687803e-01
   4.6669198e-01
   5.5855719e-01
   4.3445278e-01
   5.7219554e-01
   4.3456668e-01
   4.2218510e-01
   4.4697485e-01
   5.0572378e-01
   5.2769625e-01
   4.2859801e-01
   5.1415662e-01
   5.5859516e-01
   5.2018984e-01
   5.7689226e-01
   5.4347603e-01
   4.5998291e-01
   4.9919696e-01
   5.0362031e-01
   5.1682582e-01
   5.1148742e-01
   5.3012245e-01
   4.6480873e-01
   4.5021357e-01
   5.3776175e-01
   4.6570100e-01
   4.4229710e-01
   5.1264926e-01
   4.5152729e-01
   4.8024300e-01
   4.8770384e-01
   4.8992121e-01
   4.1653916e-01
   5.7904509e-01
   5.3398007e-01
   5.5089131e-01
   4.7556526e-01
   4.6799810e-01
   5.2118462e-01
   5.6021642e-01
   4.8894922e-01
   5.0302041e-01
   5.6633318e-01
   5.2836450e-01
   5.4136118e-01
   5.8887518e-01
   5.5267205e-01
   4.6014238e-01
   5.0313811e-01
   3.8797912e-01
   5.2742288e-01
   4.9224869e-01
   4.4888467e-01
   3.9988989e-01
   4.8628382e-01
   5.4710584e-01
   5.2419934e-01
   5.1053441e-01
   4.6139915e-01
   5.4081443e-01
   4.5921215e-01
   4.7932036e-01
   4.7298339e-01
   4.5734789e-01
   5.6779497e-01
   4.2325961e-01
   3.6765449e-01
   5.0390128e-01
   5.5404271e-01
   5.3122734e-01
   4.9319411e-01
   6.0637114e-01
   5.3040721e-01
   5.3261319e-01
   5.6507262e-01
   5.4684006e-01
   5.4306217e-01
   4.8215662e-01
   5.1099003e-01
   5.2456383e-01
   4.9991457e-01
   5.4757665e-01
   4.4098719e-01
   5.0596298e-01
   6.0618510e-01
   5.6097579e-01
   5.2093403e-01
   5.1362506e-01
   4.4948078e-01
   5.0551115e-01
   5.5857238e-01
   5.3254865e-01
   4.7776364e-01
   4.8579022e-01
   4.4369435e-01
   5.1944566e-01
   5.2104034e-01
   4.4326910e-01
   5.7453061e-01
   4.5978168e-01
   5.0872330e-01
   5.0935358e-01
   6.0568771e-01
   5.1961652e-01
   5.5340104e-01
   5.3252587e-01
   5.0553393e-01
   5.2457902e-01
   4.8550546e-01
   4.2286474e-01
   4.7318083e-01
   5.4346844e-01
   4.8481443e-01
   6.1850214e-01
   5.0264072e-01
   4.8181870e-01
   4.0181870e-01
   5.8159658e-01
   4.8087328e-01
   4.2838538e-01
   5.6713431e-01
   4.9595823e-01
   4.9168296e-01
   5.6557000e-01
   4.7196583e-01
   4.5568106e-01
   4.8822022e-01
   4.8124537e-01
   5.1179117e-01
   5.2754438e-01
   4.8354627e-01
   4.7910014e-01
   5.4873090e-01
   5.2704699e-01
   4.8080114e-01
   4.3260370e-01
   5.0146369e-01
   4.3761936e-01
   4.5267394e-01
   4.6883721e-01
   4.8577883e-01
   5.0211675e-01
   5.5121025e-01
   4.6067015e-01
   4.7056858e-01
   4.5951590e-01
   4.4542572e-01
   4.9398386e-01
   4.7146084e-01
   5.7654295e-01
   4.3745610e-01
   5.0261414e-01
   4.9607214e-01
   4.6901566e-01
   5.4840816e-01
   4.8748363e-01
   5.2286664e-01
   6.1492928e-01
   4.7192027e-01
   4.4419934e-01
   5.0662743e-01
   4.4958329e-01
   5.1859136e-01
   5.5940769e-01
   5.8503275e-01
   5.5667774e-01
   5.4480114e-01
   4.6916374e-01
   4.0066825e-01
   5.2935168e-01
   4.9781870e-01
   4.7965828e-01
   5.3745040e-01
   5.2574846e-01
   4.5986901e-01
   4.8694447e-01
   5.4751970e-01
   5.7601519e-01
   4.4460940e-01
   5.4099668e-01
   5.1686758e-01
   5.1788514e-01
   5.0543142e-01
   4.7508306e-01
   5.0699953e-01
   5.1360228e-01
   5.8972188e-01
   5.2882392e-01
   4.9202468e-01
   5.4836640e-01
   4.6791457e-01
   6.1755292e-01
   5.2752539e-01
   5.2211106e-01
   4.3602848e-01
   4.4737731e-01
   5.8346844e-01
   4.4976554e-01
   4.6894352e-01
   4.9798576e-01
   3.1470337e-01
   5.0350261e-01
   5.1274419e-01
   4.4064547e-01
   5.9765733e-01
   4.5856668e-01
   5.1290365e-01
   4.8407024e-01
   4.8184148e-01
   4.3551970e-01
   5.1327954e-01
   5.2262743e-01
   5.3913242e-01
   5.6233887e-01
   5.2385382e-01
   4.9746559e-01
   4.6072330e-01
   5.4467964e-01
   5.4785382e-01
   5.1255814e-01
   4.3206834e-01
   5.6665211e-01
   5.5646132e-01
   5.6793545e-01
   4.8808733e-01
   4.7119506e-01
   5.1271761e-01
   3.9285430e-01
   4.6199905e-01
   4.9618225e-01
   4.6443284e-01
   4.3799905e-01
   5.2314381e-01
   5.7118178e-01
   4.7834457e-01
   5.5082297e-01
   4.4865306e-01
   4.8287043e-01
   5.1113431e-01
   5.6209207e-01
   5.0920930e-01
   4.6430755e-01
   5.3867679e-01
   4.9303465e-01
   5.0841576e-01
   5.5394020e-01
   5.0450878e-01
   5.0035121e-01
   5.2608638e-01
   4.6598956e-01
   4.0907831e-01
   5.7817561e-01
   5.5206455e-01
   5.9282392e-01
   4.9197532e-01
   4.3233792e-01
   4.3001424e-01
   5.0584148e-01
   4.9650119e-01
   4.6936118e-01
   5.6707356e-01
   4.9328524e-01
   5.7037304e-01
   4.7927100e-01
   5.0179022e-01
   4.8912008e-01
   4.8821642e-01
   6.0668249e-01
   4.9978168e-01
   4.9387375e-01
   5.0702231e-01
   5.1629046e-01
   5.0152065e-01
   4.6893972e-01
   4.4323873e-01
   5.1340484e-01
   5.7034646e-01
   5.5371618e-01
   4.8893023e-01
   4.5237399e-01
   4.1600000e-01
   4.9653916e-01
   4.9230565e-01
   4.7371239e-01
   4.8635216e-01
   4.2388230e-01
   4.8332606e-01
   5.2120740e-01
   4.7009397e-01
   5.2107831e-01
   4.8119222e-01
   4.6588325e-01
   5.3539630e-01
   4.8220598e-01
   5.4020313e-01
   5.0075368e-01
   4.9653536e-01
   4.3673090e-01
   4.6875748e-01
   5.7587850e-01
   5.1700047e-01
   5.2434362e-01
   5.7609112e-01
   4.6335833e-01
   4.7649929e-01
   5.1001424e-01
   5.0223066e-01
   4.7935074e-01
   5.2217181e-01
   4.6319506e-01
   4.7922924e-01
   4.6523398e-01
   5.3013384e-01
   4.8254010e-01
   4.5751495e-01
   4.9608733e-01
   3.5775605e-01
   5.0527575e-01
   5.3289796e-01
   4.8125676e-01
   4.5390793e-01
   4.1181206e-01
   5.2012909e-01
   5.0631229e-01
   5.1384528e-01
   5.1981775e-01
   4.1799336e-01
   5.5292644e-01
   4.7039772e-01
   4.6040437e-01
   4.0083151e-01
   5.1158994e-01
   5.7733270e-01
   4.7392881e-01
   5.6702041e-01
   5.0237114e-01
   4.9050973e-01
   5.4534029e-01
   5.5442620e-01
   4.7600570e-01
   4.7998102e-01
   4.8707356e-01
   4.3828382e-01
   4.6732606e-01
   5.6132890e-01
   4.4774941e-01
   5.1798766e-01
   4.5558614e-01
   4.5065781e-01
   4.2159279e-01
   4.9777693e-01
   4.8279070e-01
   5.5783199e-01
   5.0154343e-01
   4.7643474e-01
   4.3482867e-01
   4.9544186e-01
   5.1887233e-01
   4.4021262e-01
   4.8544850e-01
   5.0470242e-01
   5.2179592e-01
   5.0982439e-01
   5.6171618e-01
   5.0750831e-01
   4.8168961e-01
   5.5378073e-01
   4.9686948e-01
   4.6279260e-01
   5.0160418e-01
   5.4829805e-01
   5.8535168e-01
   5.8118652e-01
   4.7695491e-01
   5.4339250e-01
   4.3210252e-01
   5.0507451e-01
   4.0100617e-01
   6.2001329e-01
   4.8193640e-01
   4.5957665e-01
   4.8801519e-01
   4.6019554e-01
   5.1195444e-01
   4.5730233e-01
   5.0734504e-01
   5.3409777e-01
   5.0159658e-01
   4.6080304e-01
   4.9079070e-01
   5.1140389e-01
   5.3332701e-01
   4.5012625e-01
   5.1733080e-01
   5.4961177e-01
   5.5814333e-01
   5.1450973e-01
   5.0631609e-01
   5.0110679e-01
   5.2845183e-01
   4.8204271e-01
   5.3446227e-01
   5.1745610e-01
   4.2636545e-01
   5.0646417e-01
   5.0704509e-01
   4.9514191e-01
   5.1772947e-01
   5.0130802e-01
   5.1013953e-01
   4.8697485e-01
   5.2371713e-01
   5.5313906e-01
   4.8542193e-01
   5.3414713e-01
   5.2613574e-01
   5.1435406e-01
   5.6721405e-01
   5.9343522e-01
   5.2762031e-01
   5.1725107e-01
   4.8206929e-01
   5.2133270e-01
   4.4817086e-01
   5.7959184e-01
   4.5784148e-01
   4.7501851e-01
   5.1821927e-01
   5.3444708e-01
   4.7821168e-01
   4.9576459e-01
   5.3874134e-01
   5.1413764e-01
   4.9033128e-01
   5.3954627e-01
   5.1340104e-01
   5.4731087e-01
   4.8082772e-01
   5.0987375e-01
   4.9879829e-01
   5.0349122e-01
   4.9377883e-01
   4.8215662e-01
   4.8343237e-01
   4.9230565e-01
   5.4785382e-01
   5.2015947e-01
   5.6412720e-01
   4.3165828e-01
   4.9026673e-01
   5.0669957e-01
   4.8375131e-01
   5.6124917e-01
   5.0515804e-01
   4.9727195e-01
   5.2305648e-01
   4.4602183e-01
   4.4892264e-01
   4.8390318e-01
   5.8032084e-01
   5.0214333e-01
   5.2875178e-01
   4.7613099e-01
   5.3880589e-01
   4.5661889e-01
   3.7587470e-01
   4.8702800e-01
   5.8212435e-01
   5.5613859e-01
   5.9002563e-01
   5.3025914e-01
   5.2081253e-01
   3.8129283e-01
   3.9076602e-01
   4.8414998e-01
   5.4409492e-01
   5.2434741e-01
   4.4361841e-01
   5.6936308e-01
   5.7403702e-01
   4.3880399e-01
   5.7491030e-01
   5.0653631e-01
   5.3770100e-01
   5.3712767e-01
   4.6559848e-01
   5.4556431e-01
   4.8274514e-01
   4.6232558e-01
   4.7886474e-01
   5.9690935e-01
   5.6190223e-01
   4.9587091e-01
   4.9504699e-01
   4.8688752e-01
   5.6024680e-01
   5.5948742e-01
   4.4240721e-01
   5.1442620e-01
   4.5391932e-01
   4.7215567e-01
   4.5716564e-01
   4.4717228e-01
   5.3537352e-01
   4.6306597e-01
   4.0008733e-01
   4.7140769e-01
   5.6718367e-01
   5.9958614e-01
   4.7489321e-01
   4.9907546e-01
   5.1669293e-01
   5.3861224e-01
   4.8819744e-01
   5.9640057e-01
   4.6887138e-01
   4.3750546e-01
   4.5992596e-01
   5.0702231e-01
   4.6990793e-01
   4.6961177e-01
   4.6567442e-01
   4.8916184e-01
   5.1198481e-01
   5.4686664e-01
   4.8386901e-01
   4.1746179e-01
   4.5641386e-01
   3.9870527e-01
   6.0899858e-01
   5.5177978e-01
   5.7503939e-01
   4.5292454e-01
   6.5173232e-01
   4.8758614e-01
   4.9214998e-01
   5.6265781e-01
   4.1806929e-01
   5.3650498e-01
   5.6361082e-01
   4.9830470e-01
   5.2437019e-01
   5.6752539e-01
   5.1249359e-01
   5.6862648e-01
   4.9383579e-01
   5.1709160e-01
   4.9035026e-01
   5.7300047e-01
   4.3473754e-01
   4.9688467e-01
   5.4820693e-01
   4.0908590e-01
   5.6132890e-01
   4.8115045e-01
   5.3134884e-01
   5.3240437e-01
   5.5300237e-01
   4.8257807e-01
   5.2697485e-01
   5.0048410e-01
   5.0227243e-01
   4.6958519e-01
   5.2391457e-01
   5.3145135e-01
   4.8111628e-01
   5.8043854e-01
   5.2460940e-01
   4.5102610e-01
   4.6286474e-01
   5.6268818e-01
   5.0135358e-01
   4.7982155e-01
   4.0457143e-01
   4.5722639e-01
   4.8337921e-01
   5.5044708e-01
   4.3441481e-01
   5.5588420e-01
   4.2499858e-01
   5.2229710e-01
   5.4829426e-01
   5.6700522e-01
   4.5642905e-01
   5.2083151e-01
   5.6268439e-01
   3.9057617e-01
   5.9882677e-01
   4.8675083e-01
   5.2815567e-01
   5.6817845e-01
   4.8031894e-01
   5.0543901e-01
   5.4353299e-01
   5.1386426e-01
   5.0399241e-01
   5.4702610e-01
   4.4963265e-01
   4.4726720e-01
   3.9273280e-01
   4.6589084e-01
   4.7548932e-01
   4.8182250e-01
   5.6004556e-01
   5.6142762e-01
   4.6516944e-01
   5.0452397e-01
   5.5118367e-01
   4.6316089e-01
   5.0293308e-01
   5.5132416e-01
   5.0059801e-01
   4.6181680e-01
   4.3206455e-01
   4.5212720e-01
   4.2611486e-01
   5.1218605e-01
   5.5152159e-01
   4.4550546e-01
   4.5934124e-01
   4.9703654e-01
   4.7012435e-01
   4.9075653e-01
   4.5477361e-01
   5.6774561e-01
   4.4092644e-01
   4.8558140e-01
   4.6328239e-01
   4.4228571e-01
   4.6461889e-01
   4.7892169e-01
   4.5131846e-01
   5.2336023e-01
   4.5404461e-01
   4.7383009e-01
   5.2843664e-01
   4.7748268e-01
   4.8135548e-01
   5.6112767e-01
   4.6019554e-01
   4.8740389e-01
   5.7206645e-01
   5.2013289e-01
   5.1166588e-01
   4.6958519e-01
   4.3611960e-01
   4.5783009e-01
   5.0642620e-01
   4.5663787e-01
   5.0016516e-01
   4.0731656e-01
   6.1066160e-01
   4.6823730e-01
   5.7519127e-01
   5.8116754e-01
   4.1950451e-01
   4.3756621e-01
   5.5804841e-01
   4.5257902e-01
   4.9454580e-01
   5.6252112e-01
   4.5691125e-01
   5.2203512e-01
   4.3717513e-01
   5.2055814e-01
   6.1186521e-01
   4.9663408e-01
   5.3962981e-01
   4.9683911e-01
   5.1486284e-01
   5.1674988e-01
   4.5471666e-01
   5.0225724e-01
   5.0126246e-01
   5.0176744e-01
   5.6869483e-01
   4.2427717e-01
   4.9943237e-01
   5.1534124e-01
   5.3797817e-01
   4.2028666e-01
   4.8971239e-01
   4.3433128e-01
   5.2199715e-01
   4.9038064e-01
   5.5578548e-01
   4.0653821e-01
   5.4439487e-01
   4.6398102e-01
   5.4223825e-01
   5.4878026e-01
   4.5185382e-01
   5.5646512e-01
   5.6566493e-01
   5.8871951e-01
   4.3224680e-01
   5.0034741e-01
   5.2822022e-01
   4.6512387e-01
   4.9565069e-01
   4.4945420e-01
   4.3787375e-01
   5.6129093e-01
   5.8117513e-01
   6.1929188e-01
   5.2337542e-01
   4.5598481e-01
   4.4969340e-01
   5.8300522e-01
   5.0494162e-01
   4.7163170e-01
   5.0906502e-01
   4.4347034e-01
   5.5840911e-01
   5.0587186e-01
   4.3504509e-01
   5.4410631e-01
   5.1629046e-01
   5.7730612e-01
   5.4267110e-01
   4.8999336e-01
   5.8157000e-01
   4.9900712e-01
   5.5144566e-01
   4.8835691e-01
   5.4477456e-01
   4.6039298e-01
   4.1427622e-01
   6.1655055e-01
   5.1823066e-01
   4.7999241e-01
   5.2127954e-01
   4.6229141e-01
   5.0546179e-01
   4.8728239e-01
   4.9498624e-01
   5.6728999e-01
   4.3209112e-01
   4.6119411e-01
   5.4285714e-01
   6.0320076e-01
   4.0564215e-01
   5.1689037e-01
   4.2891315e-01
   4.4834172e-01
   4.7720930e-01
   4.9986521e-01
   4.7897485e-01
   5.1064452e-01
   5.5428951e-01
   4.9488372e-01
   4.9195254e-01
   5.4634646e-01
   5.4480494e-01
   3.9914570e-01
   5.2032273e-01
   5.1618794e-01
   5.2145800e-01
   5.3250688e-01
   5.4482772e-01
   4.7745230e-01
   4.7938491e-01
   5.7651258e-01
   5.1750925e-01
   4.7578927e-01
   5.2265781e-01
   4.6236735e-01
   4.6704509e-01
   5.2942762e-01
   4.4202373e-01
   5.3405980e-01
   5.7616706e-01
   4.7337826e-01
   5.3615187e-01
   5.2383104e-01
   6.0900617e-01
   5.2979212e-01
   3.9853441e-01
   5.2634836e-01
   6.5409397e-01
   5.4383673e-01
   5.1716374e-01
   4.4173137e-01
   5.1958234e-01
   4.7921785e-01
   5.5037114e-01
   4.8804177e-01
   5.1838253e-01
   4.5216516e-01
   4.7369340e-01
   5.2385762e-01
   4.6665781e-01
   4.7848125e-01
   4.9560513e-01
   4.6472900e-01
   5.4480114e-01
   3.8898529e-01
   5.7053251e-01
   4.5398766e-01
   4.5371808e-01
   5.4033602e-01
   5.3205505e-01
   5.3335738e-01
   6.2779687e-01
   5.8579212e-01
   4.9851732e-01
   5.2840626e-01
   5.3851732e-01
   4.6060560e-01
   5.1880399e-01
   5.1342003e-01
   5.0425819e-01
   5.8101946e-01
   4.7081538e-01
   5.2162506e-01
   5.1405031e-01
   6.3573232e-01
   5.1320740e-01
   5.9520456e-01
   4.6176364e-01
   4.7329093e-01
   4.5072615e-01
   5.6185287e-01
   5.7746939e-01
   4.5829710e-01
   5.8390508e-01
   4.4527765e-01
   5.8082962e-01
   4.5351685e-01
   4.6636925e-01
   5.0100807e-01
   5.4727670e-01
   4.7211770e-01
   4.9142857e-01
   5.0229900e-01
   6.2396963e-01
   5.3110204e-01
   4.3689796e-01
   5.1947603e-01
   4.6211675e-01
   5.1218605e-01
   4.6915235e-01
   4.2318747e-01
   5.9970005e-01
   5.2001139e-01
   5.5901281e-01
   4.9383199e-01
   4.5547983e-01
   5.3206265e-01
   4.9935263e-01
   4.6360513e-01
   4.9981585e-01
   4.8492454e-01
   5.2033792e-01
   5.2695586e-01
   4.7242145e-01
   5.1282772e-01
   5.0831324e-01
   5.5023825e-01
   4.7945325e-01
   5.4122829e-01
   5.0401898e-01
   4.7534884e-01
   5.0284955e-01
   5.2578643e-01
   5.5619554e-01
   5.3996773e-01
   5.2731656e-01
   4.9599241e-01
   4.7976839e-01
   5.3116279e-01
   4.6579592e-01
   4.6953204e-01
   5.8527954e-01
   4.8612055e-01
   5.3818700e-01
   4.4354627e-01
   5.9755482e-01
   4.1494067e-01
   4.5713526e-01
   5.1504129e-01
   5.7247651e-01
   4.9772757e-01
   5.9641955e-01
   4.8728999e-01
   5.2085809e-01
   5.6501566e-01
   5.3079449e-01
   5.1996583e-01
   4.8061509e-01
   3.8837779e-01
   5.2913147e-01
   5.7020978e-01
   5.5140009e-01
   4.7668154e-01
   5.0502515e-01
   4.1504699e-01
   5.1958234e-01
   5.7404461e-01
   3.8297485e-01
   4.0641291e-01
   4.4227812e-01
   5.0535548e-01
   4.7516279e-01
   4.8938965e-01
   4.4407784e-01
   5.1626768e-01
   5.2150736e-01
   5.1056858e-01
   5.2659896e-01
   4.4917703e-01
   5.1272900e-01
   4.7944566e-01
   5.0437589e-01
   3.8562506e-01
   5.6106692e-01
   5.0605031e-01
   5.1305173e-01
   4.2021832e-01
   4.5282962e-01
   5.2642430e-01
   5.7102610e-01
   5.0036640e-01
   5.5175320e-01
   4.8367157e-01
   5.2080114e-01
   4.6666160e-01
   4.6833982e-01
   4.9470907e-01
   4.6414428e-01
   5.4287233e-01
   5.3254105e-01
   4.1426863e-01
   4.4599905e-01
   5.1070907e-01
   4.6186236e-01
   5.5997722e-01
   4.3089511e-01
   5.3729853e-01
   4.8260845e-01
   5.3347508e-01
   5.2054675e-01
   5.3631894e-01
   4.7783199e-01
   3.7466350e-01
   4.8086569e-01
   5.4843094e-01
   5.6173517e-01
   5.6815187e-01
   5.2083531e-01
   3.4396203e-01
   4.9440152e-01
   6.0907072e-01
   5.4594020e-01
   4.4800000e-01
   4.8948078e-01
   4.6796013e-01
   5.9464262e-01
   4.7621073e-01
   5.2080494e-01
   5.2531182e-01
   4.9734409e-01
   4.6071951e-01
   5.6603322e-01
   5.0511628e-01
   4.7361367e-01
   5.7608733e-01
   5.1174181e-01
   4.9776554e-01
   4.7203417e-01
   4.7547034e-01
   4.9520645e-01
   4.9345990e-01
   5.5383768e-01
   4.1706692e-01
   5.1013574e-01
   5.3603797e-01
   5.0661984e-01
   5.3617466e-01
   4.3886094e-01
   4.4733175e-01
   4.2972947e-01
   4.5974751e-01
   4.4156431e-01
   5.5226958e-01
   5.5235311e-01
   5.7637209e-01
   5.1170764e-01
   5.0586426e-01
   4.9968296e-01
   5.1290745e-01
   5.2325771e-01
   4.2298244e-01
   4.7009777e-01
   5.3080209e-01
   5.0733365e-01
   4.8814808e-01
   4.5530517e-01
   5.0351780e-01
   4.4173517e-01
   5.7366493e-01
   4.4418415e-01
   4.7742952e-01
   4.9194874e-01
   4.6532131e-01
   5.3675937e-01
   5.8212055e-01
   5.1624110e-01
   5.0603892e-01
   4.9412435e-01
   5.6784053e-01
   5.5780161e-01
   4.9922354e-01
   5.0500617e-01
   5.1302895e-01
   4.7005600e-01
   5.7998671e-01
   5.0849929e-01
   4.7097105e-01
   5.0860180e-01
   5.5082677e-01
   4.6111438e-01
   4.4606360e-01
   4.8623446e-01
   5.3455719e-01
   4.7242905e-01
   5.2875558e-01
   4.3670052e-01
   4.9159184e-01
   4.6095491e-01
   4.6415567e-01
   5.2216801e-01
   5.0473280e-01
   4.8225534e-01
   5.3555956e-01
   4.7934314e-01
   5.8568961e-01
   5.3244613e-01
   4.6203702e-01
   5.3500902e-01
   5.0387091e-01
   5.4867394e-01
   4.9886284e-01
   5.1736497e-01
   4.9522544e-01
   5.7629236e-01
   4.6313431e-01
   4.9718462e-01
   5.0035501e-01
   4.4103275e-01
   5.7289416e-01
   6.0348173e-01
   5.2728999e-01
   5.7005411e-01
   6.1972093e-01
   5.2575985e-01
   5.0633128e-01
   5.2356146e-01
   4.0083531e-01
   4.8725202e-01
   5.4643379e-01
   5.2795444e-01
   5.0036640e-01
   5.5089131e-01
   5.1290745e-01
   4.9931846e-01
   4.5394969e-01
   5.8461889e-01
   3.8822212e-01
   5.8223825e-01
   5.1639677e-01
   5.2656478e-01
   4.8840247e-01
   4.9432178e-01
   4.9906028e-01
   5.3488752e-01
   6.0845562e-01
   5.2651542e-01
   5.2696725e-01
   4.8214143e-01
   5.5126720e-01
   5.7919317e-01
   5.4826388e-01
   5.3128049e-01
   4.8744945e-01
   5.5663598e-01
   5.1757000e-01
   4.8066825e-01
   4.5219174e-01
   4.6354438e-01
   5.1143427e-01
   5.1654485e-01
   6.3452871e-01
   4.5854770e-01
   5.3062364e-01
   4.5547983e-01
   4.7580446e-01
   4.3339725e-01
   4.9528619e-01
   4.3943806e-01
   4.6541623e-01
   4.7105838e-01
   4.9173612e-01
   5.5614618e-01
   5.4642620e-01
   5.3630375e-01
   4.1201329e-01
   4.8431704e-01
   5.4150166e-01
   4.7704224e-01
   4.8685335e-01
   5.8711723e-01
   4.2682867e-01
   4.8427527e-01
   5.5439582e-01
   5.2986806e-01
   4.9324347e-01
   6.1793261e-01
   4.9491789e-01
   4.6820693e-01
   4.8519791e-01
   4.7882677e-01
   5.1596013e-01
   4.4847081e-01
   4.2003227e-01
   4.8149217e-01
   4.9784148e-01
   5.2771903e-01
   5.2340199e-01
   4.0531182e-01
   4.7764974e-01
   5.3545705e-01
   5.5809018e-01
   5.5452871e-01
   4.1071856e-01
   4.8228192e-01
   4.7812814e-01
   5.5319601e-01
   4.4203892e-01
   4.6131561e-01
   5.1738776e-01
   4.9648980e-01
   4.5901092e-01
   4.1880209e-01
   5.3094637e-01
   5.2705458e-01
   4.9885145e-01
   4.7800285e-01
   4.8389938e-01
   5.6362221e-01
   4.4234646e-01
   4.9502800e-01
   4.5761367e-01
   5.2121120e-01
   4.9542288e-01
   6.1443569e-01
   4.5911723e-01
   4.6983579e-01
   4.5293593e-01
   5.9534124e-01
   5.6187186e-01
   4.8050498e-01
   5.9336687e-01
   4.4521310e-01
   5.5908495e-01
   4.6573897e-01
   5.5776744e-01
   4.6451258e-01
   4.9153868e-01
   4.4515615e-01
   4.5895776e-01
   4.6657807e-01
   5.1408068e-01
   4.2232178e-01
   4.5539250e-01
   4.1541149e-01
   4.8284765e-01
   4.8512197e-01
   5.2491694e-01
   5.4159658e-01
   5.5864452e-01
   4.2796773e-01
   5.7084006e-01
   4.6251922e-01
   4.7365164e-01
   5.4348742e-01
   5.6819744e-01
   4.9172473e-01
   4.8986047e-01
   5.1731182e-01
   5.0887518e-01
   5.0636545e-01
   4.3461604e-01
   4.5709350e-01
   5.1368961e-01
   5.7811865e-01
   4.9934504e-01
   4.7504129e-01
   5.4560607e-01
   5.9288087e-01
   5.0608448e-01
   5.1561462e-01
   5.0538965e-01
   3.7374846e-01
   5.0043094e-01
   5.4224585e-01
   5.6902136e-01
   5.0347224e-01
   4.1393830e-01
   5.2973137e-01
   4.8758614e-01
   3.8134599e-01
   4.5633033e-01
   5.0783104e-01
   5.4280399e-01
   5.4859801e-01
   4.6864357e-01
   4.6937636e-01
   4.8217561e-01
   4.6113716e-01
   4.8930992e-01
   4.9555956e-01
   5.3328144e-01
   4.7687518e-01
   4.6802848e-01
   5.0402658e-01
   5.8848030e-01
   5.5568296e-01
   5.4911058e-01
   5.6821262e-01
   4.7485904e-01
   5.9327954e-01
   4.5962221e-01
   4.6827907e-01
   4.7082677e-01
   5.3453821e-01
   4.6044993e-01
   5.6934409e-01
   5.3159563e-01
   5.0791457e-01
   6.0876317e-01
   4.9664167e-01
   3.9720551e-01
   5.2187565e-01
   5.3736308e-01
   5.6593450e-01
   4.6704888e-01
   4.6060560e-01
   4.3800664e-01
   5.1005980e-01
   4.2030185e-01
   5.3020978e-01
   5.4788799e-01
   4.9013384e-01
   5.6312482e-01
   4.9157285e-01
   4.4674703e-01
   4.8225914e-01
   5.5211770e-01
   4.8760892e-01
   4.4477646e-01
   5.1338965e-01
   5.1572093e-01
   4.9918557e-01
   4.9322069e-01
   4.7535263e-01
   4.4564594e-01
   4.6983199e-01
   4.5273849e-01
   5.4966872e-01
   4.7846607e-01
   5.0256478e-01
   5.5894067e-01
   5.5450214e-01
   4.6314950e-01
   5.5184053e-01
   5.1757760e-01
   5.5004082e-01
   4.4935168e-01
   5.5730802e-01
   4.3583484e-01
   5.2608258e-01
   5.5471096e-01
   5.5597152e-01
   4.3160892e-01
   4.8145040e-01
   5.4469103e-01
   4.9469388e-01
   4.6518462e-01
   4.9422307e-01
   4.7960133e-01
   5.2094162e-01
   4.5561272e-01
   5.4341908e-01
   5.0425059e-01
   4.3886853e-01
   5.0613004e-01
   4.3457807e-01
   5.0303939e-01
   5.1769910e-01
   5.1440342e-01
   4.6775131e-01
   5.0953204e-01
   5.9885335e-01
   4.3348837e-01
   5.3668723e-01
   4.6749312e-01
   5.5463123e-01
   5.0927385e-01
   5.4885240e-01
   5.7171334e-01
   4.6121690e-01
   5.3715804e-01
   5.4715140e-01
   4.6804366e-01
   4.8283626e-01
   4.8740389e-01
   5.8397722e-01
   5.4489226e-01
   4.9661509e-01
   5.2703560e-01
   5.0224205e-01
   4.9457997e-01
   5.7875653e-01
   5.1029900e-01
   4.7764974e-01
   3.9397057e-01
   4.3541718e-01
   4.4297295e-01
   4.3420218e-01
   4.6166493e-01
   4.7477931e-01
   4.2912197e-01
   5.6059231e-01
   5.4417466e-01
   5.1507926e-01
   5.7345230e-01
   4.6186236e-01
   5.1184813e-01
   5.3440152e-01
   5.0461130e-01
   4.9118557e-01
   4.4218320e-01
   4.6273564e-01
   5.2388420e-01
   5.4362411e-01
   5.9443379e-01
   3.7259041e-01
   5.8207879e-01
   5.2915425e-01
   4.1243474e-01
   5.4160038e-01
   5.0287992e-01
   5.1348458e-01
   5.3936023e-01
   5.6052397e-01
   4.1779972e-01
   5.0267489e-01
   4.8584718e-01
   4.3171903e-01
   5.5131656e-01
   4.9278026e-01
   4.7790033e-01
   5.7022496e-01
   5.1234931e-01
   5.2721785e-01
   5.6719127e-01
   4.2339630e-01
   4.2105743e-01
   4.6545800e-01
   5.3906407e-01
   4.6092833e-01
   3.9647271e-01
   5.9250119e-01
   5.2145040e-01
   5.9816991e-01
   4.5514950e-01
   4.4998196e-01
   4.7598291e-01
   4.7125202e-01
   4.7983294e-01
   4.8114665e-01
   4.5616327e-01
   4.5795918e-01
   6.1103370e-01
   6.5233602e-01
   4.4067964e-01
   4.7057997e-01
   4.7692074e-01
   5.3350166e-01
   5.2124537e-01
   4.9302705e-01
   4.1375225e-01
   4.9648980e-01
   5.4347224e-01
   5.3047556e-01
   5.3145895e-01
   5.2652302e-01
   4.7024585e-01
   5.4740579e-01
   4.6953583e-01
   5.2269957e-01
   5.2427907e-01
   4.6095871e-01
   4.5497864e-01
   5.0802848e-01
   4.7053441e-01
   4.4564594e-01
   5.0859421e-01
   4.4974276e-01
   4.9070717e-01
   5.5642335e-01
   6.0573707e-01
   5.6055434e-01
   5.5412245e-01
   5.6533840e-01
   5.2468154e-01
   5.5761936e-01
   5.8145610e-01
   5.7466350e-01
   4.7437684e-01
   5.5299098e-01
   4.6180541e-01
   5.4510109e-01
   5.2724822e-01
   4.5994874e-01
   4.7048505e-01
   5.0403797e-01
   4.5638728e-01
   4.6889796e-01
   5.2160607e-01
   4.5947413e-01
   3.8772852e-01
   5.8009302e-01
   4.6600854e-01
   6.2212814e-01
   5.0244708e-01
   4.6122829e-01
   5.4420883e-01
   4.8495871e-01
   4.8747983e-01
   5.7336877e-01
   4.9586331e-01
   4.7620313e-01
   4.6824869e-01
   4.5679355e-01
   5.5076981e-01
   4.7517038e-01
   5.4092074e-01
   5.1068249e-01
   5.4444044e-01
   5.0368486e-01
   4.9240437e-01
   4.5015282e-01
   5.9922924e-01
   5.0854865e-01
   5.0633128e-01
   4.8169340e-01
   4.6501376e-01
   4.6909919e-01
   4.8369815e-01
   5.4738681e-01
   5.1268723e-01
   6.0039487e-01
   4.8336402e-01
   4.9983484e-01
   5.3421168e-01
   4.8640532e-01
   4.3995064e-01
   4.9247271e-01
   4.5811486e-01
   5.2648125e-01
   5.1270622e-01
   5.6197817e-01
   3.9920645e-01
   5.0241671e-01
   5.0522259e-01
   5.0563645e-01
   4.9511913e-01
   5.4501376e-01
   5.4346844e-01
   5.3439772e-01
   3.6001519e-01
   5.4556811e-01
   5.6918083e-01
   4.9778832e-01
   5.2790888e-01
   5.6155292e-01
   4.8899478e-01
   5.0130422e-01
   4.9202088e-01
   4.4738870e-01
   5.0065876e-01
   4.8998576e-01
   4.8973517e-01
   5.3878690e-01
   4.0669767e-01
   4.4577883e-01
   5.6177314e-01
   4.7841671e-01
   5.7406739e-01
   5.3630375e-01
   4.6074229e-01
   4.2381395e-01
   6.4166303e-01
   4.9257523e-01
   4.6841196e-01
   5.6801519e-01
   5.3445467e-01
   4.6460750e-01
   5.9378832e-01
   5.2575225e-01
   5.2039487e-01
   4.6969910e-01
   5.2178073e-01
   5.0551875e-01
   5.0186996e-01
   4.7059136e-01
   4.5304983e-01
   4.7447556e-01
   5.3844139e-01
   5.2775700e-01
   4.7771049e-01
   4.4312103e-01
   4.2851068e-01
   5.5595634e-01
   5.0466065e-01
   4.4795064e-01
   5.3126531e-01
   4.4045562e-01
   4.7118747e-01
   5.2645847e-01
   4.7405790e-01
   5.2188325e-01
   5.0694257e-01
   5.5031419e-01
   5.0231419e-01
   5.0458851e-01
   4.8362601e-01
   4.8870242e-01
   4.9556716e-01
   4.9262079e-01
   5.0496440e-01
   5.2093403e-01
   5.6580541e-01
   5.2748742e-01
   5.1426673e-01
   4.2653251e-01
   4.2410252e-01
   5.5929378e-01
   4.6085999e-01
   4.8615093e-01
   5.1723208e-01
   5.2877456e-01
   5.0018794e-01
   5.4153583e-01
   4.6694257e-01
   5.9601709e-01
   5.1749786e-01
   4.7156716e-01
   4.3770290e-01
   5.0382534e-01
   5.5393261e-01
   5.2457523e-01
   5.7474324e-01
   4.6635406e-01
   4.8726720e-01
   6.0212245e-01
   5.4617181e-01
   3.8246607e-01
   3.9532226e-01
   5.1484006e-01
   5.1722069e-01
   4.6583389e-01
   4.0706217e-01
   4.9961841e-01
   4.7878500e-01
   4.8748742e-01
   5.0984338e-01
   4.9008448e-01
   5.1375036e-01
   4.5259041e-01
   4.4988704e-01
   4.1341054e-01
   5.8200664e-01
   5.6939725e-01
   4.9246132e-01
   5.2646227e-01
   5.0173707e-01
   4.4939345e-01
   4.8538396e-01
   5.9917228e-01
   5.2789748e-01
   4.9584813e-01
   4.5140199e-01
   4.2707926e-01
   4.1394589e-01
   4.0175036e-01
   5.1192786e-01
   5.7355102e-01
   4.6300522e-01
   4.1049075e-01
   5.2868723e-01
   5.1099003e-01
   4.7001044e-01
   4.9183484e-01
   4.7073944e-01
   5.7279165e-01
   5.5669673e-01
   4.1142857e-01
   4.6578073e-01
   4.2074229e-01
   4.2672235e-01
   5.2352349e-01
   5.2612055e-01
   5.0576934e-01
   5.5369720e-01
   4.6188894e-01
   5.1506407e-01
   4.9894637e-01
   4.4092264e-01
   5.6185287e-01
   4.2506692e-01
   5.0618320e-01
   5.0311153e-01
   5.2708116e-01
   4.8628761e-01
   4.5825154e-01
   4.9317893e-01
   4.9675558e-01
   5.2269578e-01
   5.2240721e-01
   5.2627243e-01
   4.9486474e-01
   4.9897295e-01
   6.1134124e-01
   4.7633982e-01
   4.7200380e-01
   4.1142857e-01
   5.9773327e-01
   4.3582724e-01
   4.7021168e-01
   6.2446322e-01
   5.5987850e-01
   4.9148932e-01
   5.2211486e-01
   4.9846796e-01
   4.1442430e-01
   5.3780731e-01
   5.3742003e-01
   4.6070812e-01
   5.6274893e-01
   5.6890365e-01
   5.3147413e-01
   5.9371998e-01
   4.6538965e-01
   4.4662933e-01
   5.4496061e-01
   4.4324252e-01
   5.0747793e-01
   4.4965164e-01
   4.8794305e-01
   5.8594020e-01
   5.1552729e-01
   4.9265116e-01
   4.7775605e-01
   4.7129758e-01
   6.1169435e-01
   4.9776175e-01
   5.1091030e-01
   4.7157095e-01
   4.9798956e-01
   4.5911723e-01
   5.0118652e-01
   4.9492169e-01
   5.7600000e-01
   5.6669388e-01
   4.9983104e-01
   5.4816896e-01
   4.7282772e-01
   5.4352919e-01
   4.8976554e-01
   4.9300427e-01
   6.0425249e-01
   4.9942098e-01
   4.1451922e-01
   4.2493403e-01
   4.8812909e-01
   4.0065686e-01
   4.6584148e-01
   4.6211675e-01
   4.7280494e-01
   4.5028951e-01
   4.5848695e-01
   4.2714001e-01
   5.2574086e-01
   4.5760987e-01
   5.0199905e-01
   4.6082962e-01
   4.9708211e-01
   5.9336308e-01
   5.1148363e-01
   5.3238159e-01
   5.2214523e-01
   5.2919222e-01
   4.3826103e-01
   5.1294922e-01
   4.6512387e-01
   4.4686853e-01
   4.0886189e-01
   4.8709255e-01
   5.1885335e-01
   6.6471381e-01
   5.3125771e-01
   3.8109160e-01
   5.0020313e-01
   5.2762031e-01
   5.2938965e-01
   4.8997437e-01
   5.2974276e-01
   4.5914001e-01
   5.3771239e-01
   4.7966208e-01
   5.1781680e-01
   5.5894827e-01
   4.3469198e-01
   5.6078975e-01
   4.7462743e-01
   5.5721690e-01
   4.4750261e-01
   5.6359184e-01
   4.6370384e-01
   4.7035596e-01
   5.2151875e-01
   5.2406645e-01
   5.0376080e-01
   5.1615757e-01
   5.1681822e-01
   5.1086094e-01
   5.1641576e-01
   4.4570669e-01
   4.7787755e-01
   4.3222781e-01
   4.9530897e-01
   4.3706882e-01
   4.9147793e-01
   4.8347793e-01
   6.1445088e-01
   4.6083341e-01
   5.0594020e-01
   5.2420693e-01
   5.0109160e-01
   4.1915520e-01
   4.9899193e-01
   4.7598671e-01
   3.8672995e-01
   4.5991457e-01
   5.5838633e-01
   4.2271286e-01
   4.6273564e-01
   5.6695206e-01
   4.2684385e-01
   5.3182724e-01
   5.2678121e-01
   5.3276507e-01
   5.2299193e-01
   4.7659421e-01
   5.1020028e-01
   4.4886189e-01
   5.2303370e-01
   4.8648885e-01
   4.8203512e-01
   4.5776175e-01
   4.2595159e-01
   4.7379972e-01
   5.1776364e-01
   4.5363835e-01
   4.4640911e-01
   4.5365733e-01
   4.5764025e-01
   5.0695396e-01
   4.1391552e-01
   5.0057523e-01
   4.9188040e-01
   5.1030280e-01
   5.7412055e-01
   5.1600190e-01
   5.5068628e-01
   4.8370195e-01
   4.7452871e-01
   4.9577219e-01
   5.1677266e-01
   5.3607594e-01
   4.8642810e-01
   5.2742288e-01
   4.1129948e-01
   5.2381206e-01
   4.8883151e-01
   4.5935263e-01
   5.7898434e-01
   5.6747983e-01
   4.8359184e-01
   4.3617655e-01
   4.8049739e-01
   4.7348837e-01
   5.5367442e-01
   4.6061699e-01
   5.3326626e-01
   5.1130138e-01
   4.5897674e-01
   4.5048315e-01
   4.4036070e-01
   4.3778643e-01
   5.1470337e-01
   6.1841101e-01
   5.0480873e-01
   4.2860180e-01
   4.6625534e-01
   5.5613859e-01
   5.4196108e-01
   6.0298054e-01
   5.4067015e-01
   4.5574181e-01
   4.3248980e-01
   5.3879829e-01
   4.7537921e-01
   5.1082677e-01
   6.3032938e-01
   4.7416042e-01
   4.4501566e-01
   4.6624395e-01
   4.9028192e-01
   5.1431229e-01
   4.8501946e-01
   5.3346369e-01
   5.7511153e-01
   5.9431229e-01
   4.1279165e-01
   4.7293783e-01
   4.7132795e-01
   4.2816137e-01
   5.2891125e-01
   5.4040057e-01
   4.6863977e-01
   4.5325486e-01
   5.3096156e-01
   6.0520551e-01
   5.2093023e-01
   4.8820503e-01
   5.1547413e-01
   5.0485430e-01
   5.5735358e-01
   6.3201139e-01
   4.7352634e-01
   4.5070717e-01
   4.0481443e-01
   5.2277171e-01
   4.3808258e-01
   4.0537257e-01
   4.5769720e-01
   5.5873185e-01
   4.5408258e-01
   5.1574751e-01
   4.3088372e-01
   4.5112103e-01
   4.4464357e-01
   4.6202183e-01
   5.3433318e-01
   4.7981775e-01
   4.9437494e-01
   5.4721595e-01
   5.3052871e-01
   4.9205126e-01
   4.6552254e-01
   5.0201804e-01
   4.7051922e-01
   5.3570764e-01
   4.3145705e-01
   5.5493878e-01
   5.9840911e-01
   5.3571144e-01
   4.7810536e-01
   5.7033507e-01
   4.4795823e-01
   5.7183104e-01
   4.5948173e-01
   4.3961272e-01
   4.8874798e-01
   4.4377029e-01
   5.4216611e-01
   4.5823636e-01
   4.4660275e-01
   4.6347224e-01
   4.5408638e-01
   5.0293308e-01
   4.7073944e-01
   5.3318272e-01
   5.4237494e-01
   4.3504888e-01
   4.9689226e-01
   4.3594874e-01
   5.4548458e-01
   3.6365259e-01
   3.9461224e-01
   4.9566588e-01
   5.6454105e-01
   5.0177124e-01
   5.5067869e-01
   4.8732416e-01
   4.3274798e-01
   4.3163550e-01
   5.0564025e-01
   5.0422781e-01
   5.6238064e-01
   5.0841955e-01
   4.6655150e-01
   4.5301946e-01
   4.5981585e-01
   5.6193261e-01
   5.3059706e-01
   5.3735928e-01
   5.0003227e-01
   3.7976270e-01
   4.7681063e-01
   4.9802373e-01
   5.4016896e-01
   4.8557380e-01
   5.5733080e-01
   5.9592976e-01
   5.4488847e-01
   5.1548552e-01
   4.3842430e-01
   4.4283246e-01
   4.3918747e-01
   5.1848125e-01
   4.7978738e-01
   5.8453156e-01
   4.7449454e-01
   4.5975131e-01
   5.4295966e-01
   5.4669198e-01
   5.6593450e-01
   4.3143427e-01
   5.0165733e-01
   4.1975890e-01
   5.1795349e-01
   4.4711913e-01
   4.9515710e-01
   5.0107641e-01
   4.7982914e-01
   4.5469767e-01
   5.4208638e-01
   5.0326341e-01
   3.8789559e-01
   5.1333270e-01
   5.5005221e-01
   4.4284385e-01
   4.7155197e-01
   5.3241955e-01
   4.9393830e-01
   5.8786141e-01
   4.5193735e-01
   4.3704224e-01
   5.1810536e-01
   4.3212909e-01
   4.4661414e-01
   4.6331656e-01
   5.6930612e-01
   4.5411296e-01
   4.9043379e-01
   4.5356621e-01
   3.9337447e-01
   4.0941623e-01
   5.6773042e-01
   5.1330612e-01
   6.3172663e-01
   4.5989938e-01
   4.6715899e-01
   5.5441860e-01
   4.5036925e-01
   5.5905838e-01
   5.2235785e-01
   4.8324632e-01
   5.0191172e-01
   4.9629236e-01
   4.6931941e-01
   4.9254105e-01
   5.0100807e-01
   5.2253631e-01
   4.7275558e-01
   4.8319696e-01
   4.7787375e-01
   4.7377314e-01
   6.1769340e-01
   4.2821832e-01
   5.0937257e-01
   5.1729283e-01
   5.1959374e-01
   5.0275463e-01
   5.3216137e-01
   5.4885999e-01
   4.8234646e-01
   4.0772663e-01
   6.3173802e-01
   4.7970005e-01
   5.2482202e-01
   4.5174751e-01
   5.5494257e-01
   4.9074134e-01
   5.2013289e-01
   5.1744091e-01
   5.0538965e-01
   4.9511153e-01
   4.8518652e-01
   4.7278975e-01
   5.4663503e-01
   5.2365638e-01
   5.1825724e-01
   5.0520361e-01
   4.7508306e-01
   4.7958994e-01
   4.8587375e-01
   4.9697959e-01
   4.7663218e-01
   6.3279734e-01
   4.7114950e-01
   5.2095301e-01
   4.7267584e-01
   5.8691220e-01
   4.7113052e-01
   5.3470147e-01
   6.2574656e-01
   5.6278310e-01
   4.2292928e-01
   5.4280778e-01
   4.8042525e-01
   4.4464737e-01
   5.5086094e-01
   4.9652017e-01
   5.7798196e-01
   4.7324537e-01
   5.8218510e-01
   5.0461889e-01
   4.1830470e-01
   5.0566682e-01
   5.5344661e-01
   4.9338396e-01
   5.7332701e-01
   4.9266635e-01
   6.0974656e-01
   3.4084101e-01
   5.0244328e-01
   4.8768486e-01
   5.1128999e-01
   5.2110869e-01
   4.2593261e-01
   4.8179592e-01
   5.2004177e-01
   5.8688562e-01
   4.2153583e-01
   4.2441006e-01
   5.7768961e-01
   5.3502421e-01
   5.0690840e-01
   4.8962886e-01
   5.4906122e-01
   5.5692074e-01
   5.1333270e-01
   5.7063882e-01
   5.0063977e-01
   5.4194210e-01
   4.9941718e-01
   5.2075937e-01
   5.0004366e-01
   5.4516184e-01
   4.7725866e-01
   5.0002088e-01
   5.8800570e-01
   5.0861699e-01
   4.7406550e-01
   4.0173517e-01
   4.4741149e-01
   5.3379782e-01
   5.0901187e-01
   4.8782534e-01
   5.3248030e-01
   5.2801898e-01
   6.0761652e-01
   5.4173327e-01
   4.9733650e-01
   4.9515710e-01
   4.8348932e-01
   4.8209207e-01
   5.6397912e-01
   5.1540199e-01
   4.5237019e-01
   4.5363075e-01
   4.8626863e-01
   4.7582345e-01
   5.8028666e-01
   3.8109919e-01
   6.0547129e-01
   4.4014808e-01
   4.8745705e-01
   5.1553109e-01
   5.0831704e-01
   4.8531182e-01
   5.4293308e-01
   4.3588420e-01
   5.4416706e-01
   4.7905078e-01
   5.7252966e-01
   4.8285524e-01
   5.1588420e-01
   4.7646132e-01
   4.5742003e-01
   5.4885999e-01
   5.3588609e-01
   5.3694542e-01
   4.5747698e-01
   5.2610916e-01
   5.6072520e-01
   5.0396583e-01
   5.3494067e-01
   4.3066350e-01
   5.8332036e-01
   4.8949597e-01
   5.4682867e-01
   3.5908495e-01
   5.4770195e-01
   4.2564025e-01
   4.9596583e-01
   5.0424680e-01
   4.8701661e-01
   4.8649264e-01
   6.0369435e-01
   4.5416611e-01
   4.5547224e-01
   5.0936497e-01
   5.1456289e-01
   4.0787850e-01
   4.5922354e-01
   4.9704794e-01
   4.8163645e-01
   5.5809777e-01
   5.4999525e-01
   5.7304983e-01
   5.2293878e-01
   5.1260750e-01
   5.0229521e-01
   5.2957950e-01
   4.9313336e-01
   5.3506977e-01
   5.6357285e-01
   4.7003702e-01
   5.1912292e-01
   4.4181870e-01
   4.5521025e-01
   5.1819269e-01
   4.5715045e-01
   4.9149312e-01
   4.5589748e-01
   4.2946369e-01
   4.8293498e-01
   4.2146749e-01
   5.5749786e-01
   5.0106502e-01
   5.7250308e-01
   3.9025344e-01
   3.6217561e-01
   4.7012055e-01
   4.5652017e-01
   5.8024110e-01
   4.5513052e-01
   5.8324442e-01
   5.4690460e-01
   4.9691505e-01
   4.5983484e-01
   5.4705648e-01
   5.1584243e-01
   4.8898339e-01
   5.1508306e-01
   4.9527100e-01
   4.2754627e-01
   5.2162126e-01
   5.0054865e-01
   5.5377693e-01
   5.2154912e-01
   5.1603607e-01
   3.8246986e-01
   4.7928239e-01
   5.4728429e-01
   4.9555197e-01
   5.0423920e-01
   4.9975510e-01
   5.3084006e-01
   5.6100617e-01
   4.0376270e-01
   4.6647935e-01
   5.0093593e-01
   4.4903275e-01
   5.4209397e-01
   4.2772852e-01
   5.0235596e-01
   4.2273944e-01
   5.2674703e-01
   5.0574276e-01
   4.5433318e-01
   4.7557665e-01
   4.9482297e-01
   5.3380161e-01
   5.0756146e-01
   4.9677456e-01
   4.3258092e-01
   4.3797247e-01
   5.0693878e-01
   5.5930517e-01
   5.2470432e-01
   5.2114665e-01
   4.5311818e-01
   5.4465686e-01
   5.1986711e-01
   5.6747983e-01
   4.9609492e-01
   4.7334409e-01
   5.7565828e-01
   5.2241860e-01
   5.2649264e-01
   4.8258946e-01
   6.5179687e-01
   4.3141149e-01
   4.5631514e-01
   5.2863408e-01
   5.7085904e-01
   4.9658472e-01
   5.1674229e-01
   4.3859136e-01
   5.3754533e-01
   5.0002088e-01
   5.4736023e-01
   5.9258851e-01
   4.8089986e-01
   4.0736592e-01
   4.9638728e-01
   5.0439487e-01
   5.4007784e-01
   5.8542762e-01
   5.4479734e-01
   4.7843949e-01
   5.2825059e-01
   5.7465971e-01
   4.4986047e-01
   5.3166398e-01
   4.7039772e-01
   4.5073374e-01
   5.7973612e-01
   4.8822402e-01
   5.1183673e-01
   4.8565733e-01
   5.7458757e-01
   5.1752444e-01
   5.8444423e-01
   4.2019174e-01
   5.9877741e-01
   4.8973137e-01
   4.3629805e-01
   4.9385097e-01
   4.6596298e-01
   4.5535074e-01
   4.7340864e-01
   5.4535168e-01
   5.2647746e-01
   5.6976554e-01
   5.6687992e-01
   4.9952729e-01
   6.0936687e-01
   4.7823446e-01
   5.0579592e-01
   4.5621262e-01
   5.7126910e-01
   4.4321974e-01
   5.1910394e-01
   4.2169530e-01
   5.6111628e-01
   5.6203892e-01
   5.0010441e-01
   6.0050878e-01
   5.2862648e-01
   4.2831324e-01
   5.3044898e-01
   5.1509065e-01
   5.3603417e-01
   5.5980256e-01
   4.6781206e-01
   5.4841955e-01
   4.9016421e-01
   4.0514855e-01
   4.9371049e-01
   4.1509255e-01
   4.3303654e-01
   5.8356336e-01
   4.6684006e-01
   5.2767727e-01
   4.6833223e-01
   5.3278026e-01
   4.1484955e-01
   4.3716374e-01
   4.2753109e-01
   5.3891599e-01
   5.5251637e-01
   4.5322069e-01
   4.9634931e-01
   5.2779877e-01
   4.8598766e-01
   4.7781300e-01
   5.7416232e-01
   5.5338586e-01
   5.2683056e-01
   5.8600095e-01
   5.0316849e-01
   4.9668344e-01
   4.8332226e-01
   5.2178832e-01
   4.6739440e-01
   4.5412435e-01
   5.0811960e-01
   5.3140579e-01
   4.5869578e-01
   5.1128619e-01
   5.3903370e-01
   5.4436830e-01
   3.4204082e-01
   5.3802753e-01
   5.9108495e-01
   5.2195539e-01
   5.1280114e-01
   5.4576175e-01
   4.8722544e-01
   4.8588135e-01
   5.1037114e-01
   5.3458757e-01
   4.5405980e-01
   4.7304794e-01
   5.5794969e-01
   4.4055814e-01
   4.7647651e-01
   5.3878690e-01
   5.5044708e-01
   4.7985572e-01
   5.1585382e-01
   4.8200095e-01
   4.5111723e-01
   4.9854390e-01
   5.1455909e-01
   5.2321974e-01
   6.0990982e-01
   4.3924822e-01
   5.1827243e-01
   5.3992216e-01
   4.4148078e-01
   4.6756526e-01
   5.8018415e-01
   4.7596013e-01
   4.8425249e-01
   4.1439013e-01
   3.8317608e-01
   4.6380636e-01
   4.7675748e-01
   5.1712197e-01
   4.0775700e-01
   5.9237209e-01
   5.9954817e-01
   4.6908780e-01
   5.3349407e-01
   5.2668249e-01
   4.9516089e-01
   4.9472425e-01
   6.0557000e-01
   5.2006455e-01
   5.4363930e-01
   5.3149312e-01
   4.7462743e-01
   5.3639867e-01
   4.5871096e-01
   5.0912957e-01
   4.9266255e-01
   5.1215567e-01
   4.7094827e-01
   4.7122924e-01
   4.4818984e-01
   4.4995159e-01
   5.6206170e-01
   5.2910869e-01
   4.1268913e-01
   5.2663692e-01
   4.1634172e-01
   5.3852112e-01
   4.9868818e-01
   4.5250308e-01
   4.5506597e-01
   4.3959753e-01
   4.5286758e-01
   4.9675937e-01
   4.6179782e-01
   6.0422591e-01
   4.3958994e-01
   4.8476127e-01
   4.5367252e-01
   5.0023351e-01
   3.6094922e-01
   5.5115710e-01
   5.3934884e-01
   5.1520835e-01
   5.9725866e-01
   4.2558329e-01
   5.8220408e-01
   4.1800854e-01
   5.1876602e-01
   4.7910774e-01
   5.1522354e-01
   5.6414998e-01
   5.7618605e-01
   5.0233697e-01
   5.2347034e-01
   4.7805221e-01
   5.2120361e-01
   4.1207404e-01
   5.4654770e-01
   4.8319696e-01
   4.3204936e-01
   5.6689511e-01
   4.8102895e-01
   4.8505363e-01
   5.0729188e-01
   4.8298813e-01
   4.6538206e-01
   5.3061604e-01
   5.3213479e-01
   5.2495112e-01
   5.3223730e-01
   5.9171523e-01
   5.8522639e-01
   4.8082772e-01
   5.9305553e-01
   4.4314760e-01
   5.3930707e-01
   5.1597912e-01
   5.5555766e-01
   4.4241860e-01
   4.3490840e-01
   6.3428192e-01
   5.1952539e-01
   4.9870717e-01
   5.1266445e-01
   4.4950736e-01
   5.2123019e-01
   4.3889891e-01
   5.5827243e-01
   5.6276792e-01
   5.0465306e-01
   5.5495396e-01
   5.4792596e-01
   4.8666730e-01
   5.0167252e-01
   5.3911723e-01
   5.0279260e-01
   4.4583579e-01
   5.1247461e-01
   5.8935358e-01
   5.4587565e-01
   4.3976839e-01
   4.7794589e-01
   4.8078595e-01
   4.3788514e-01
   3.8770954e-01
   5.3587470e-01
   4.7425534e-01
   5.0658946e-01
   5.0758804e-01
   4.8695586e-01
   4.7044708e-01
   4.8734694e-01
   4.6381775e-01
   5.3203987e-01
   4.9131846e-01
   4.8517133e-01
   5.5235311e-01
   3.7820218e-01
   4.9370290e-01
   4.4590793e-01
   5.3732131e-01
   5.5673849e-01
   4.6418984e-01
   5.4019174e-01
   4.4720266e-01
   4.9985382e-01
   5.3677456e-01
   5.4945990e-01
   4.7397437e-01
   5.9174181e-01
   5.7784907e-01
   4.5848315e-01
   4.7597912e-01
   4.6303939e-01
   5.5295301e-01
   4.7494637e-01
   4.3887992e-01
   4.4952634e-01
   5.2185667e-01
   4.6947508e-01
   5.8928144e-01
   4.2076507e-01
   4.4978453e-01
   4.8354627e-01
   4.8380066e-01
   4.4946939e-01
   5.0217750e-01
   5.6030755e-01
   4.6204841e-01
   5.0130802e-01
   4.6975225e-01
   5.0826768e-01
   5.4226483e-01
   5.2066825e-01
   5.5204936e-01
   4.5284480e-01
   4.4672425e-01
   5.4689321e-01
   5.7853631e-01
   4.6539345e-01
   4.7234551e-01
   5.6847081e-01
   5.4280399e-01
   5.0994969e-01
   4.8432463e-01
   4.5523683e-01
   4.3920645e-01
   5.8657807e-01
   5.2811011e-01
   3.9955956e-01
   4.9964499e-01
   4.2619459e-01
   5.6582819e-01
   4.3997722e-01
   4.9644423e-01
   4.9635311e-01
   4.7276317e-01
   5.3430660e-01
   4.5083626e-01
   4.9924632e-01
   5.2590793e-01
   4.4648125e-01
   5.1377314e-01
   5.3481917e-01
   4.8375510e-01
   4.7640437e-01
   5.8212814e-01
   4.6713621e-01
   4.4317418e-01
   4.9006550e-01
   4.8551685e-01
   5.7312577e-01
   5.2572947e-01
   4.5551400e-01
   5.5820408e-01
   4.3780161e-01
   5.0554912e-01
   4.7308590e-01
   5.2003037e-01
   4.8328809e-01
   4.7965069e-01
   5.5105838e-01
   4.9295112e-01
   4.7835975e-01
   4.4861509e-01
   3.9887233e-01
   5.2144661e-01
   4.6434931e-01
   5.5278595e-01
   5.3328904e-01
   4.9477741e-01
   4.9113621e-01
   5.5974941e-01
   4.9188799e-01
   4.5730992e-01
   4.7982534e-01
   5.6430185e-01
   5.3523303e-01
   5.2547129e-01
   5.1094447e-01
   5.0076887e-01
   5.4478975e-01
   4.8149217e-01
   4.8656478e-01
   4.7429331e-01
   5.2705078e-01
   4.8684955e-01
   5.0437969e-01
   5.5902421e-01
   4.3585762e-01
   5.3208163e-01
   4.8466255e-01
   4.7146844e-01
   3.8151305e-01
   5.3262458e-01
   5.2957950e-01
   5.8436450e-01
   4.5454200e-01
   5.2740769e-01
   4.6685904e-01
   4.5815662e-01
   4.6655529e-01
   5.5205695e-01
   4.0718747e-01
   4.9446986e-01
   5.0890176e-01
   4.9274608e-01
   5.1343522e-01
   4.5117418e-01
   4.1690745e-01
   4.4841386e-01
   4.0726341e-01
   5.7403702e-01
   4.5689226e-01
   5.2740769e-01
   4.2929283e-01
   5.3642905e-01
   4.9888562e-01
   5.1471476e-01
   4.8688752e-01
   4.1464832e-01
   5.9762316e-01
   4.9231704e-01
   4.8148078e-01
   4.7385667e-01
   5.3618225e-01
   5.0038159e-01
   5.9545515e-01
   4.9034646e-01
   5.7331561e-01
   5.0501376e-01
   5.5650308e-01
   4.3103180e-01
   4.5557855e-01
   5.2426388e-01
   4.1321310e-01
   4.6886758e-01
   5.2384243e-01
   4.8681158e-01
   4.6398102e-01
   4.9781870e-01
   4.5745800e-01
   4.4657997e-01
   5.7290555e-01
   4.4052017e-01
   5.5134314e-01
   4.5840721e-01
   4.9383199e-01
   4.6770954e-01
   5.2706597e-01
   5.2731656e-01
   5.2236165e-01
   4.6163455e-01
   5.3522924e-01
   5.1887233e-01
   5.5389843e-01
   4.4926436e-01
   5.2874039e-01
   5.1071666e-01
   4.3193166e-01
   5.2197817e-01
   4.7389084e-01
   4.6919032e-01
   4.4911628e-01
   5.7869957e-01
   5.0585667e-01
   4.5159943e-01
   4.3227337e-01
   4.6488087e-01
   4.9509635e-01
   5.0150166e-01
   5.0629710e-01
   4.9997152e-01
   4.0861889e-01
   4.4577883e-01
   5.5703844e-01
   5.1234931e-01
   4.4491315e-01
   4.5653156e-01
   5.1397817e-01
   5.3926151e-01
   4.3345420e-01
   4.2690081e-01
   4.8326151e-01
   4.4537257e-01
   5.1474893e-01
   4.3968866e-01
   5.7988040e-01
   5.6093783e-01
   3.9411865e-01
   5.1117608e-01
   4.7953299e-01
   4.2937257e-01
   4.7900522e-01
   5.1512862e-01
   4.4353109e-01
   5.3909824e-01
   4.5771618e-01
   5.2256668e-01
   4.4399810e-01
   5.6613574e-01
   5.3141718e-01
   4.6413669e-01
   4.4481063e-01
   5.2653061e-01
   4.5472046e-01
   5.1125202e-01
   5.3006170e-01
   5.2932131e-01
   5.0077646e-01
   5.4194969e-01
   4.6400000e-01
   5.1771429e-01
   5.0871951e-01
   4.8672046e-01
   5.6542952e-01
   5.1258851e-01
   5.5632843e-01
   4.9708970e-01
   5.4209777e-01
   4.6385952e-01
   4.6060180e-01
   4.8869103e-01
   4.6378358e-01
   5.0565543e-01
   4.6889416e-01
   5.8073849e-01
   4.8133650e-01
   4.9012245e-01
   5.1577409e-01
   6.4269198e-01
   5.6253631e-01
   4.8031894e-01
   5.5560702e-01
   4.7585382e-01
   5.0647176e-01
   4.8773042e-01
   5.0718557e-01
   5.6670147e-01
   5.1064832e-01
   4.7593355e-01
   5.3151590e-01
   4.5433697e-01
   4.5919317e-01
   5.4041576e-01
   5.1459706e-01
   4.7304034e-01
   4.8405505e-01
   4.7149122e-01
   4.4062648e-01
   5.1278215e-01
   4.3691694e-01
   5.3106407e-01
   4.4725202e-01
   5.5290745e-01
   5.3821357e-01
   4.6047651e-01
   4.9856668e-01
   5.3392691e-01
   5.0383673e-01
   4.7626009e-01
   5.4070052e-01
   5.2187186e-01
   5.1874324e-01
   4.6581490e-01
   4.3616896e-01
   4.1385097e-01
   4.8416896e-01
   5.3637589e-01
   5.2758614e-01
   3.7863882e-01
   5.3086664e-01
   4.9535453e-01
   4.5472046e-01
   5.0865496e-01
   5.5183294e-01
   5.1212150e-01
   5.3791362e-01
   5.6166303e-01
   5.4390508e-01
   5.6318557e-01
   5.4159279e-01
   4.9360418e-01
   5.0088657e-01
   4.9035026e-01
   4.3166588e-01
   4.9925392e-01
   5.1054960e-01
   5.2784813e-01
   4.8321595e-01
   4.9433318e-01
   4.6881443e-01
   5.1342383e-01
   5.4519601e-01
   5.0768676e-01
   3.9054580e-01
   4.9760607e-01
   5.4784243e-01
   5.9627527e-01
   4.7540579e-01
   5.1543237e-01
   4.8117323e-01
   5.3604556e-01
   4.5136782e-01
   4.4229710e-01
   4.9019079e-01
   4.7502990e-01
   4.5407119e-01
   5.3584053e-01
   4.2059801e-01
   4.5136023e-01
   4.6933460e-01
   4.3457048e-01
   4.4443854e-01
   4.4719127e-01
   5.6157190e-01
   4.6856004e-01
   5.4310394e-01
   5.0426578e-01
   5.7457238e-01
   4.9958424e-01
   4.8320835e-01
   3.1882677e-01
   5.4200664e-01
   4.6620598e-01
   3.6984148e-01
   5.3964499e-01
   5.0235216e-01
   5.3642525e-01
   4.9792121e-01
   5.5176459e-01
   4.6311153e-01
   5.0904224e-01
   4.4550546e-01
   4.9929568e-01
   4.5805411e-01
   5.6740389e-01
   5.6149597e-01
   4.9966018e-01
   4.6560228e-01
   4.9186141e-01
   5.2449929e-01
   4.5098813e-01
   4.8435880e-01
   4.1357380e-01
   5.4997247e-01
   5.2491315e-01
   5.3558234e-01
   5.0697295e-01
   4.6593640e-01
   4.5169815e-01
   4.8821262e-01
   5.4616421e-01
   5.9535643e-01
   4.1917038e-01
   5.2584718e-01
   5.0341149e-01
   5.4319886e-01
   5.2826958e-01
   4.9536213e-01
   4.6904224e-01
   4.3821927e-01
   3.9872046e-01
   4.9026673e-01
   6.0786711e-01
   4.7691315e-01
   5.1431229e-01
   4.8309824e-01
   4.7146464e-01
   4.8800000e-01
   4.8803797e-01
   4.9488752e-01
   4.6852966e-01
   4.8032273e-01
   5.7896535e-01
   5.8229141e-01
   4.9989179e-01
   5.3856289e-01
   4.6068533e-01
   4.8000380e-01
   5.3030090e-01
   4.1706692e-01
   4.6960418e-01
   5.3367632e-01
   5.5708401e-01
   4.3346179e-01
   4.6047271e-01
   5.0587186e-01
   5.3513431e-01
   5.3584053e-01
   4.9069578e-01
   5.1528809e-01
   4.4692169e-01
   5.5973042e-01
   4.7273280e-01
   4.7446796e-01
   5.0908021e-01
   5.0325202e-01
   5.3938681e-01
   5.1580826e-01
   4.5790603e-01
   5.4042335e-01
   5.5431989e-01
   5.5629426e-01
   4.9634931e-01
   4.6722734e-01
   5.1152919e-01
   5.8071571e-01
   4.4204271e-01
   4.8406645e-01
   5.0816896e-01
   4.8582060e-01
   4.7763075e-01
   5.3165259e-01
   5.6790128e-01
   5.3474703e-01
   4.8954912e-01
   5.1054200e-01
   4.9086284e-01
   5.8993071e-01
   5.3100712e-01
   4.4661794e-01
   4.8962126e-01
   5.0289891e-01
   4.7759658e-01
   4.8905933e-01
   4.9813384e-01
   4.2138396e-01
   4.7813194e-01
   4.9647081e-01
   4.3021547e-01
   5.1283531e-01
   4.8143142e-01
   5.3763645e-01
   4.9857428e-01
   4.6495301e-01
   4.2925866e-01
   4.8759753e-01
   5.3789843e-01
   4.9482677e-01
   5.3728334e-01
   4.8664832e-01
   5.0540484e-01
   5.0349122e-01
   5.9197342e-01
   5.5046986e-01
   4.6926626e-01
   4.8357285e-01
   5.6599905e-01
   4.7512103e-01
   4.8920361e-01
   4.4142762e-01
   3.8325202e-01
   5.9130897e-01
   5.0716279e-01
   5.5549312e-01
   4.5601139e-01
   5.5099003e-01
   5.6624964e-01
   5.5551210e-01
   5.0301281e-01
   4.5751875e-01
   4.5357380e-01
   4.9630375e-01
   4.8598766e-01
   4.4260085e-01
   5.2743806e-01
   4.3205695e-01
   6.0966303e-01
   4.6013099e-01
   6.2841955e-01
   3.6094542e-01
   5.6392216e-01
   5.0871191e-01
   5.4686284e-01
   5.3314855e-01
   4.9571523e-01
   4.4334504e-01
   4.7629046e-01
   4.9786426e-01
   5.9900522e-01
   4.3551210e-01
   5.2589654e-01
   5.5297200e-01
   5.3860465e-01
   5.4976364e-01
   3.8955482e-01
   4.9341433e-01
   5.2600285e-01
   5.3006929e-01
   5.2801898e-01
   5.0791837e-01
   4.9254865e-01
   4.4044044e-01
   4.7554248e-01
   4.5797817e-01
   4.8307926e-01
   4.6828287e-01
   5.1403512e-01
   5.4068913e-01
   4.7382629e-01
   5.3321310e-01
   5.1927860e-01
   5.7840721e-01
   4.9695681e-01
   5.6798102e-01
   5.5291125e-01
   5.8643000e-01
   4.7054580e-01
   5.4145990e-01
   3.8933460e-01
   4.6587565e-01
   5.3753773e-01
   4.3789274e-01
   4.3749407e-01
   5.0138396e-01
   5.6588135e-01
   5.1454010e-01
   4.7482107e-01
   4.8698244e-01
   4.9891220e-01
   5.0541623e-01
   4.8282487e-01
   5.9269483e-01
   4.6994969e-01
   5.2514476e-01
   3.9916469e-01
   5.2045562e-01
   6.2442525e-01
   4.5656194e-01
   5.0271286e-01
   5.1177219e-01
   4.2895112e-01
   4.9698719e-01
   4.6226103e-01
   4.9209302e-01
   4.5339155e-01
   5.3970954e-01
   5.0106122e-01
   5.2964784e-01
   5.0123208e-01
   5.6597627e-01
   4.7591077e-01
   5.0942952e-01
   5.3293213e-01
   4.3980256e-01
   5.6742667e-01
   4.1901471e-01
   5.2751400e-01
   4.5974751e-01
   4.8059231e-01
   4.7332511e-01
   4.1848315e-01
   4.2321785e-01
   5.5821547e-01
   5.2374751e-01
   5.2500427e-01
   6.0285904e-01
   5.2671286e-01
   4.5055529e-01
   4.8323113e-01
   5.3318272e-01
   4.8281728e-01
   4.9789843e-01
   4.9117798e-01
   5.2929473e-01
   4.8058472e-01
   5.2162886e-01
   5.0537447e-01
   5.1635121e-01
   5.3865781e-01
   5.3867679e-01
   5.1265686e-01
   5.6631419e-01
   4.9578738e-01
   5.1815093e-01
   4.8966303e-01
   5.0454295e-01
   5.2794684e-01
   5.1299478e-01
   4.7994684e-01
   4.7302895e-01
   4.2925107e-01
   4.9190698e-01
   5.4677551e-01
   4.9141718e-01
   5.3876792e-01
   4.8097200e-01
   5.3460275e-01
   6.6145990e-01
   4.8736592e-01
   5.0000570e-01
   5.5290745e-01
   5.7404082e-01
   4.2903085e-01
   5.7382819e-01
   5.8880683e-01
   5.1022686e-01
   4.7845467e-01
   5.4968391e-01
   4.4504983e-01
   4.5556716e-01
   5.0505553e-01
   4.3038633e-01
   4.3282012e-01
   5.3655434e-01
   5.0492264e-01
   5.0592121e-01
   4.8604461e-01
   5.5630944e-01
   5.9725107e-01
   4.6012340e-01
   4.2702990e-01
   5.0037779e-01
   5.1976459e-01
   5.3279165e-01
   5.4163835e-01
   5.3227527e-01
   5.2646227e-01
   4.5933365e-01
   5.5306312e-01
   5.2738491e-01
   4.4069103e-01
   5.0314950e-01
   5.4994969e-01
   4.9379022e-01
   5.0770574e-01
   5.1054200e-01
   5.4244328e-01
   4.5509255e-01
   5.5488182e-01
   5.5976459e-01
   5.4621357e-01
   5.0104604e-01
   4.6934599e-01
   5.6135548e-01
   4.3900522e-01
   5.2400570e-01
   4.2010062e-01
   5.6312482e-01
   5.8320266e-01
   5.3396868e-01
   5.3962221e-01
   4.1121595e-01
   5.3037684e-01
   5.4070052e-01
   5.8920930e-01
   5.0884480e-01
   5.7559374e-01
   5.9801044e-01
   4.6513147e-01
   4.3668533e-01
   4.9963360e-01
   4.8784433e-01
   4.9261699e-01
   5.9532606e-01
   4.3318083e-01
   5.3765164e-01
   4.6862458e-01
   5.4542383e-01
   5.0532131e-01
   5.7542667e-01
   5.4328999e-01
   5.3436735e-01
   5.1511723e-01
   4.5544186e-01
   4.0733555e-01
   4.8252871e-01
   5.0931182e-01
   5.3553678e-01
   5.1054200e-01
   4.9002373e-01
   5.3774656e-01
   5.4542762e-01
   4.9658092e-01
   4.3917228e-01
   4.2824110e-01
   4.6638443e-01
   5.2402468e-01
   5.3146654e-01
   5.6982250e-01
   4.8460180e-01
   5.7737447e-01
   5.1641196e-01
   4.8427148e-01
   5.5541718e-01
   5.9631324e-01
   4.0911248e-01
   4.7313147e-01
   5.2873659e-01
   6.0859611e-01
   4.0449169e-01
   4.7309729e-01
   4.4307167e-01
   5.0532511e-01
   4.8405126e-01
   4.9350925e-01
   5.6640911e-01
   4.7556146e-01
   4.4052776e-01
   5.5352254e-01
   6.9497105e-01
   5.1571713e-01
   5.5628666e-01
   5.2579402e-01
   4.6686284e-01
   5.8789938e-01
   4.2223825e-01
   5.0770574e-01
   5.6767347e-01
   5.1331751e-01
   4.5634172e-01
   5.6818225e-01
   5.4622496e-01
   4.5792121e-01
   5.4098149e-01
   4.8994020e-01
   4.8651542e-01
   5.6720266e-01
   5.3545705e-01
   4.4076697e-01
   4.3061414e-01
   4.7345420e-01
   4.9442430e-01
   4.9019839e-01
   5.2881633e-01
   4.8662553e-01
   5.5088752e-01
   4.5479260e-01
   5.4058282e-01
   5.3240816e-01
   5.5277456e-01
   4.7224300e-01
   5.2307926e-01
   3.6787091e-01
   5.0377219e-01
   5.1903180e-01
   4.5464452e-01
   4.9563930e-01
   4.7459706e-01
   5.5905458e-01
   4.9128429e-01
   5.5266825e-01
   5.4227622e-01
   5.1616516e-01
   5.3423066e-01
   4.6226483e-01
   4.8285904e-01
   5.9271761e-01
   5.1659801e-01
   4.9947413e-01
   4.7487803e-01
   4.7230375e-01
   5.0246607e-01
   4.9413194e-01
   5.4325202e-01
   5.5172283e-01
   4.6494542e-01
   4.9507736e-01
   5.1713716e-01
   5.5058757e-01
   4.6842335e-01
   5.4721974e-01
   5.7338776e-01
   5.2106312e-01
   4.8751020e-01
   4.3931656e-01
   4.7536402e-01
   4.5702136e-01
   4.7331372e-01
   4.9247271e-01
   5.8752349e-01
   5.6523968e-01
   5.2308306e-01
   5.0156241e-01
   5.2681917e-01
   5.1767252e-01
   5.3222591e-01
   5.4897769e-01
   5.3224490e-01
   4.5559374e-01
   5.1730043e-01
   5.1037114e-01
   5.7177788e-01
   5.1375415e-01
   4.9437114e-01
   5.0071951e-01
   5.3517608e-01
   5.1716374e-01
   4.1712387e-01
   4.7686379e-01
   5.7401044e-01
   4.8275273e-01
   3.8646417e-01
   5.7523683e-01
   4.9153868e-01
   5.6989843e-01
   4.6659706e-01
   4.3171144e-01
   5.5436925e-01
   4.0067584e-01
   4.6232178e-01
   5.8319127e-01
   4.9338396e-01
   4.7067489e-01
   5.3030850e-01
   5.4231799e-01
   4.8207689e-01
   4.2638443e-01
   4.4712672e-01
   5.9156336e-01
   5.4975225e-01
   5.5125961e-01
   6.1166018e-01
   4.9994874e-01
   5.2533080e-01
   4.2961936e-01
   5.6285904e-01
   5.5064832e-01
   5.3801614e-01
   5.3797437e-01
   4.4044803e-01
   5.4016516e-01
   5.0783484e-01
   5.2018225e-01
   5.4099668e-01
   5.1213669e-01
   6.0374371e-01
   4.7651448e-01
   5.1891030e-01
   5.6847841e-01
   4.7521974e-01
   4.8835311e-01
   5.2622307e-01
   5.0879544e-01
   4.3499573e-01
   5.1663977e-01
   4.6881822e-01
   5.0110679e-01
   4.6609587e-01
   5.5137352e-01
   4.3169245e-01
   4.6538586e-01
   5.6251353e-01
   4.7708021e-01
   4.9697959e-01
   4.7487423e-01
   4.8473849e-01
   5.5547413e-01
   5.2592311e-01
   5.4973707e-01
   5.1581585e-01
   4.4255529e-01
   5.5486284e-01
   3.9866730e-01
   5.5008258e-01
   4.6848410e-01
   4.9723778e-01
   4.5472046e-01
   4.7746749e-01
   4.2343047e-01
   4.3991647e-01
   5.4037019e-01
   5.4589084e-01
   4.7091030e-01
   4.7455529e-01
   5.0743237e-01
   4.5585952e-01
   4.6338870e-01
   4.6520361e-01
   5.1870907e-01
   4.8668249e-01
   5.0849169e-01
   4.0844044e-01
   4.7630565e-01
   5.2512197e-01
   4.6346084e-01
   5.6687992e-01
   6.0821262e-01
   5.0348363e-01
   5.8997627e-01
   4.9120456e-01
   5.3921595e-01
   5.8360133e-01
   5.4089796e-01
   4.8248695e-01
   5.2437019e-01
   5.0820313e-01
   5.3999051e-01
   6.0786331e-01
   5.5232653e-01
   5.0300142e-01
   4.7132036e-01
   4.1708970e-01
   4.9730992e-01
   3.6866065e-01
   4.5545325e-01
   4.4342477e-01
   5.7390413e-01
   4.6812340e-01
   4.6281917e-01
   4.5447366e-01
   4.6972568e-01
   5.6261604e-01
   5.9460465e-01
   5.2066445e-01
   5.1101661e-01
   5.3448885e-01
   4.9423066e-01
   5.6033412e-01
   4.4087708e-01
   5.3432558e-01
   4.7482487e-01
   5.1552349e-01
   5.0282677e-01
   5.4194210e-01
   4.6350641e-01
   4.7957855e-01
   5.1285809e-01
   5.8273185e-01
   4.7725486e-01
   5.0242810e-01
   4.3525012e-01
   5.2394495e-01
   5.2344756e-01
   4.8514855e-01
   4.4234646e-01
   4.7452871e-01
   4.8458282e-01
   3.5913431e-01
   5.3994495e-01
   5.1891030e-01
   5.5311248e-01
   4.2369245e-01
   4.4093783e-01
   5.0532511e-01
   5.5739915e-01
   4.2065876e-01
   4.6739440e-01
   4.6114476e-01
   4.9983863e-01
   5.2360323e-01
   5.6429805e-01
   4.9273849e-01
   5.0330517e-01
   5.2755956e-01
   4.9683151e-01
   5.3478880e-01
   4.8492074e-01
   4.9789464e-01
   5.4127005e-01
   5.2307926e-01
   4.8945420e-01
   4.6906502e-01
   5.5032938e-01
   5.9320740e-01
   5.1319981e-01
   4.6623256e-01
   5.1324537e-01
   4.6339630e-01
   4.6148268e-01
   5.4094732e-01
   5.0693118e-01
   5.0540484e-01
   4.9575320e-01
   5.1278215e-01
   4.3192027e-01
   5.4650214e-01
   4.3196963e-01
   4.6498719e-01
   5.2986806e-01
   5.0587945e-01
   6.2235975e-01
   4.9716184e-01
   4.4618889e-01
   4.0977693e-01
   5.5171144e-01
   5.1306312e-01
   4.4508401e-01
   4.5797817e-01
   4.6930802e-01
   5.1930517e-01
   4.8522829e-01
   5.6454865e-01
   4.9378263e-01
   5.0722734e-01
   5.1924442e-01
   5.0952065e-01
   5.3594305e-01
   4.9761747e-01
   4.2149407e-01
   4.8287043e-01
   4.9942098e-01
   4.3367442e-01
   4.5909824e-01
   4.9957665e-01
   4.8677361e-01
   5.9960513e-01
   4.6784243e-01
   4.6333175e-01
   5.6201234e-01
   4.9773517e-01
   4.4610157e-01
   5.5111913e-01
   4.9021357e-01
   5.1666635e-01
   5.1905078e-01
   5.2347793e-01
   4.6573897e-01
   6.1517608e-01
   4.9213859e-01
   5.0782345e-01
   5.2085050e-01
   5.3120076e-01
   4.4269957e-01
   5.6235026e-01
   4.7965069e-01
   4.6781206e-01
   4.9125012e-01
   5.5233033e-01
   5.2523208e-01
   4.7690176e-01
   4.1775415e-01
   5.3250308e-01
   4.6913716e-01
   4.8980351e-01
   5.8387470e-01
   5.5945705e-01
   5.0118652e-01
   5.7332701e-01
   4.9226768e-01
   4.9725297e-01
   4.8689891e-01
   4.3856099e-01
   5.3237779e-01
   4.7211391e-01
   4.7998481e-01
   4.8961747e-01
   5.3434836e-01
   5.5038253e-01
   4.7897105e-01
   5.1518178e-01
   5.4716659e-01
   5.9953678e-01
   4.8432084e-01
   4.9186901e-01
   4.6322164e-01
   5.1582345e-01
   5.2602943e-01
   5.8319127e-01
   4.7755861e-01
   5.1349976e-01
   3.9371998e-01
   4.9344091e-01
   5.2857712e-01
   5.2403987e-01
   4.6293308e-01
   6.0372852e-01
   5.2701661e-01
   5.1069008e-01
   3.6959089e-01
   5.2983389e-01
   3.8173327e-01
   5.6455624e-01
   4.9428382e-01
   4.7731941e-01
   4.7495017e-01
   4.8719886e-01
   5.6072900e-01
   5.6805695e-01
   5.2513716e-01
   4.6216991e-01
   5.2009492e-01
   4.8538396e-01
   4.6988514e-01
   4.9484196e-01
   4.8951495e-01
   4.5393450e-01
   5.2458662e-01
   5.2234267e-01
   4.5483816e-01
   5.5297200e-01
   5.3131846e-01
   4.7821168e-01
   5.0941054e-01
   5.3409777e-01
   5.0229900e-01
   4.5604556e-01
   5.4044613e-01
   5.4108021e-01
   4.8711533e-01
   4.9378643e-01
   4.5612530e-01
   5.2694067e-01
   5.1864832e-01
   5.3760987e-01
   5.0188894e-01
   5.1060275e-01
   5.2726720e-01
   4.8869483e-01
   4.3542098e-01
   5.6490176e-01
   4.3496535e-01
   5.4763740e-01
   4.5245373e-01
   4.3193166e-01
   5.8467205e-01
   5.0759943e-01
   4.3320361e-01
   4.7558045e-01
   5.1910394e-01
   4.8405885e-01
   5.8321405e-01
   5.0698434e-01
   5.5809018e-01
   5.0614523e-01
   5.4229900e-01
   4.9595064e-01
   3.9905078e-01
   4.2759184e-01
   4.9011865e-01
   4.5501281e-01
   5.3407119e-01
   4.4487138e-01
   5.0292169e-01
   5.7577978e-01
   5.0463408e-01
   3.8550356e-01
   4.8526626e-01
   4.4750261e-01
   4.8938206e-01
   4.6362791e-01
   5.4023351e-01
   4.7615757e-01
   4.2206360e-01
   5.2499668e-01
   4.5977409e-01
   5.6309445e-01
   5.8434172e-01
   4.8678500e-01
   5.1400854e-01
   5.4175605e-01
   5.6045942e-01
   5.5427053e-01
   5.4971429e-01
   5.1569435e-01
   5.2206550e-01
   4.7250498e-01
   4.7108116e-01
   4.3485904e-01
   5.2264642e-01
   3.8091315e-01
   5.2790128e-01
   4.4841006e-01
   5.0907262e-01
   4.5068818e-01
   4.7165828e-01
   4.8583579e-01
   4.7864072e-01
   4.8372852e-01
   4.9720361e-01
   5.0617940e-01
   4.4607499e-01
   4.5542667e-01
   5.2330707e-01
   6.4533840e-01
   4.7280873e-01
   4.8250973e-01
   4.6895491e-01
   4.7634741e-01
   4.8021262e-01
   4.9383199e-01
   5.7709729e-01
   4.7839772e-01
   5.8219269e-01
   6.1277266e-01
   4.3116089e-01
   5.0351020e-01
   5.3718462e-01
   4.4068723e-01
   4.8535358e-01
   5.2836830e-01
   4.0704319e-01
   4.5148173e-01
   5.3933745e-01
   4.9162981e-01
   4.9296630e-01
   5.0258377e-01
   4.0693308e-01
   4.2262553e-01
   5.1269862e-01
   5.7672900e-01
   4.8216042e-01
   5.0282677e-01
   5.4150166e-01
   6.1179687e-01
   4.8150736e-01
   5.6490176e-01
   4.9941718e-01
   4.7558424e-01
   4.2224205e-01
   4.6693878e-01
   4.6483151e-01
   4.7502990e-01
   4.9602658e-01
   5.2543711e-01
   5.0214333e-01
   5.3359279e-01
   4.7749027e-01
   4.6593261e-01
   4.3125581e-01
   5.2575225e-01
   5.7613669e-01
   4.8643569e-01
   5.5520076e-01
   5.0221547e-01
   5.7228666e-01
   5.4403417e-01
   5.1834836e-01
   6.0013669e-01
   5.5628287e-01
   4.2001329e-01
   5.3229046e-01
   5.7903370e-01
   5.5068249e-01
   5.6809492e-01
   5.8299763e-01
   5.1913052e-01
   4.9991837e-01
   5.1181775e-01
   4.7660940e-01
   4.5496725e-01
   5.0684006e-01
   4.9893118e-01
   5.0558329e-01
   5.0291410e-01
   4.5671001e-01
   4.4217181e-01
   4.3327195e-01
   4.7216327e-01
   5.4485430e-01
   5.7246891e-01
   5.6057712e-01
   4.8434741e-01
   5.0044993e-01
   5.3743142e-01
   5.1870907e-01
   6.1093878e-01
   4.6971049e-01
   4.0904794e-01
   5.4931941e-01
   4.7053821e-01
   3.6860370e-01
   5.4525676e-01
   4.3678405e-01
   5.4441386e-01
   4.9395729e-01
   5.6633697e-01
   4.3502231e-01
   3.8011580e-01
   5.0059801e-01
   4.3899003e-01
   4.3859896e-01
   5.0560987e-01
   5.0109160e-01
   5.1205316e-01
   5.6065686e-01
   4.8548268e-01
   4.8740389e-01
   4.2356716e-01
   5.3663787e-01
   5.1479070e-01
   5.1327195e-01
   5.4240532e-01
   4.8135548e-01
   4.5899953e-01
   5.0726531e-01
   4.9344471e-01
   6.2353299e-01
   4.1601898e-01
   4.9334979e-01
   5.4994969e-01
   4.6130422e-01
   5.2727860e-01
   4.7825724e-01
   5.5597912e-01
   5.8032463e-01
   4.4842525e-01
   4.3846986e-01
   4.2065116e-01
   5.4536308e-01
   5.4979782e-01
   5.3082107e-01
   5.3983104e-01
   4.7674608e-01
   5.1593735e-01
   4.3579687e-01
   5.4395823e-01
   4.1962221e-01
   4.7886474e-01
   5.2554722e-01
   5.2678500e-01
   4.7669293e-01
   4.9142857e-01
   4.3842050e-01
   4.9359279e-01
   4.7231894e-01
   4.6723493e-01
   5.3686189e-01
   5.4417086e-01
   5.3004651e-01
   4.0055055e-01
   5.2802278e-01
   3.6493593e-01
   4.8138965e-01
   3.6983009e-01
   5.2081633e-01
   5.2774941e-01
   4.7742572e-01
   4.9100332e-01
   4.5984623e-01
   4.9140199e-01
   5.8313052e-01
   5.0037019e-01
   4.3646132e-01
   4.6749692e-01
   5.0309635e-01
   4.9665686e-01
   4.9322069e-01
   4.9521785e-01
   5.3677456e-01
   4.3395159e-01
   4.7422876e-01
   4.9435975e-01
   5.7459136e-01
   5.6446891e-01
   5.1600949e-01
   5.5555387e-01
   5.0743617e-01
   4.1455339e-01
   5.4574656e-01
   5.9273659e-01
   5.3993735e-01
   5.1255434e-01
   5.6479165e-01
   4.7265686e-01
   5.3366113e-01
[truncated: 1,300,007 more chars]
