# Supplementary material for: Assessment of Network Inference Methods: How to Cope with an Underdetermined Problem
Source: PLoS One. 2014 Mar 6;9(3):e90481. doi: 10.1371/journal.pone.0090481 (PMC3946176; doi:10.1371/journal.pone.0090481)
Supplement: File S1 — MATLAB codes for the new assessment of network inference methods. (ZIP) [file pone.0090481.s001.zip › Siegenthaler_PONE_Code/INPUT/Random_Network_AUROC_AUPR_Values/Size_100_100000/Size100_4_AUPR_Values_DREAM4.txt]

  4.3201389e-003
  3.4462279e-003
  4.5050475e-003
  3.5669552e-003
  3.9248904e-003
  3.3217297e-003
  3.7900851e-003
  3.4319317e-003
  3.6366320e-003
  4.2178409e-003
  3.1729721e-003
  4.2849646e-003
  5.0546691e-003
  4.7480623e-003
  3.3664301e-003
  6.1614405e-003
  3.0121895e-003
  3.5393019e-003
  3.0916027e-003
  3.7210812e-003
  4.3763314e-003
  6.5340258e-003
  4.1975237e-003
  4.0578502e-003
  3.7671548e-003
  3.2553305e-003
  3.8058172e-003
  4.1068173e-003
  4.1191663e-003
  3.7939124e-003
  4.5516919e-003
  3.3833113e-003
  3.2893772e-003
  3.1338748e-002
  3.3070970e-003
  3.5745828e-003
  4.0291675e-003
  5.4568368e-003
  3.4227006e-003
  3.8788291e-003
  3.3518598e-003
  4.3950662e-003
  3.6869384e-003
  3.7415845e-003
  6.7001841e-003
  3.5569197e-003
  3.5645240e-003
  4.4359543e-003
  4.4103574e-003
  3.9414301e-003
  1.1966272e-002
  3.7455989e-003
  3.5840633e-003
  3.4757032e-003
  7.2526059e-003
  3.9406135e-003
  4.4963727e-003
  3.6601049e-003
  3.5338057e-003
  4.5277700e-003
  4.4392571e-003
  4.0325853e-003
  4.6324369e-003
  4.1918364e-003
  3.8140917e-003
  3.6354485e-003
  4.4308147e-003
  5.9894205e-003
  3.4283922e-003
  3.4285798e-003
  4.1083649e-003
  3.7282880e-003
  3.6411510e-003
  5.1263921e-003
  3.9340003e-003
  3.3517711e-003
  4.2379679e-003
  2.9297687e-003
  3.3811878e-003
  4.6252455e-003
  3.1251609e-003
  3.9686915e-003
  3.5632165e-003
  3.9719959e-003
  3.5861103e-003
  3.3449485e-003
  3.7723713e-003
  6.2745434e-003
  4.3435149e-003
  4.1854060e-003
  3.6983291e-003
  3.6167664e-003
  5.3701202e-003
  2.9819225e-003
  3.6183665e-003
  6.4735345e-003
  3.4686258e-003
  3.5373654e-003
  3.8143124e-003
  4.4860797e-003
  3.9470770e-003
  3.7551466e-003
  3.8375030e-003
  3.2699612e-003
  4.1720732e-003
  4.3039010e-003
  5.3085296e-003
  3.7580356e-003
  2.8056482e-003
  3.9706070e-003
  3.7674523e-003
  3.6973185e-003
  3.4887635e-003
  3.8715797e-003
  3.6182430e-003
  3.6209204e-003
  4.7187324e-003
  3.2745887e-003
  4.0317838e-003
  3.8804572e-003
  3.7575987e-003
  4.7105584e-003
  3.7494100e-003
  4.4900122e-003
  3.7446813e-003
  6.0538951e-003
  3.7342152e-003
  3.1186458e-003
  4.3219818e-003
  3.3046314e-003
  4.5967599e-003
  3.7465220e-003
  4.8810124e-003
  2.6745585e-003
  2.8712694e-003
  3.2717407e-003
  3.8229297e-003
  3.8477816e-003
  4.9452226e-003
  3.1035272e-003
  3.9706335e-003
  3.7946883e-003
  4.5276054e-003
  3.6524416e-003
  3.9746205e-003
  3.0800498e-003
  4.3234985e-003
  3.8153468e-003
  3.6633989e-003
  3.7566832e-003
  4.1472052e-003
  4.5347863e-003
  4.9461204e-003
  3.5041341e-003
  3.1512948e-003
  3.7070690e-003
  3.5111792e-003
  3.7342559e-003
  3.7278583e-003
  3.6047593e-003
  3.4423416e-003
  4.1154475e-003
  3.6496582e-003
  4.1733313e-003
  4.4906195e-003
  3.8420849e-003
  3.3962656e-003
  4.9799185e-003
  4.0578748e-003
  4.6135305e-003
  4.0747830e-003
  3.4608975e-003
  4.1388245e-003
  3.3147359e-003
  4.3072260e-003
  3.8563927e-003
  3.9243193e-003
  4.3853442e-003
  3.8402705e-003
  3.7111590e-003
  3.3197201e-003
  3.2456071e-003
  4.2548892e-003
  3.5767626e-003
  3.5834380e-003
  4.0921678e-003
  3.9238798e-003
  4.0356281e-003
  2.8678200e-003
  4.6918857e-003
  4.7572236e-003
  4.1922407e-003
  3.5662848e-003
  3.5927600e-003
  3.8924708e-003
  4.1612442e-003
  3.7405530e-003
  4.3002735e-003
  3.5208931e-003
  3.5551953e-003
  3.6714420e-003
  3.3834038e-003
  4.8071781e-003
  4.5200179e-003
  4.1999177e-003
  3.3475091e-003
  3.2428568e-003
  4.1870749e-003
  4.1999939e-003
  5.5332702e-003
  4.1241627e-003
  3.7937512e-003
  3.1227409e-003
  3.3487813e-003
  4.1951862e-003
  9.1045124e-003
  4.0801758e-003
  3.5315303e-003
  3.8984156e-003
  3.2521783e-003
  3.2502335e-003
  3.9564473e-003
  4.5598034e-003
  4.0796254e-003
  3.3208209e-003
  3.4592516e-003
  4.6343640e-003
  4.4104323e-003
  4.5633024e-003
  3.6466234e-003
  3.4501364e-003
  3.3276334e-003
  3.9288890e-003
  4.9200068e-003
  3.4630399e-003
  4.1213678e-003
  4.6639398e-003
  4.3994697e-003
  3.1725629e-003
  4.4165638e-003
  3.4675154e-003
  4.2069886e-003
  3.8693102e-003
  4.1257206e-003
  3.8132783e-003
  4.7095535e-003
  4.1735707e-003
  4.5847077e-003
  3.2620572e-003
  5.5611468e-003
  3.0909071e-002
  4.3576456e-003
  4.9952890e-003
  3.8029582e-003
  3.4496868e-003
  3.1062193e-003
  3.9513542e-003
  3.3093597e-003
  3.5125831e-003
  3.0742973e-003
  5.0372010e-003
  4.3723627e-003
  3.3249714e-003
  4.6763617e-003
  5.2982030e-003
  3.4617007e-003
  3.6248313e-003
  2.9184211e-003
  3.9740178e-003
  4.0207208e-003
  4.8445001e-003
  3.3221236e-003
  3.6624007e-003
  4.3996393e-003
  4.0515683e-003
  5.7737200e-003
  3.8403649e-003
  7.3502622e-003
  4.9070917e-003
  3.5887534e-003
  2.9729909e-003
  8.9497309e-003
  4.5592126e-003
  5.1877232e-003
  3.8915427e-003
  3.6818526e-003
  6.2914521e-003
  5.2664304e-003
  5.1642087e-003
  4.3484132e-003
  2.9041840e-003
  5.2793474e-003
  4.5165262e-003
  5.5459244e-003
  3.1602803e-003
  3.4865053e-003
  3.4453321e-003
  3.7199095e-003
  4.1805756e-003
  3.8494135e-003
  3.8469138e-003
  2.9643425e-003
  4.9101691e-003
  3.6661867e-003
  3.6126817e-003
  3.9982175e-003
  4.3764203e-003
  4.1406686e-003
  4.2492672e-003
  3.3928604e-003
  3.6827682e-003
  3.6524490e-003
  4.5852939e-003
  3.8633645e-003
  4.1937507e-003
  2.8419667e-003
  3.7429138e-003
  3.4872992e-003
  4.2061132e-003
  3.3070945e-003
  3.4382019e-003
  3.5420773e-003
  3.4372166e-003
  3.9546826e-003
  3.3192689e-003
  4.0132674e-003
  4.6509797e-003
  3.1345144e-003
  3.5461347e-003
  4.6752656e-003
  2.9389954e-003
  3.1539336e-003
  3.5957429e-003
  3.5957264e-003
  6.0024332e-003
  4.3070808e-003
  5.1005602e-003
  3.7283151e-003
  4.7360146e-003
  2.9601833e-003
  3.7665213e-003
  4.6338893e-003
  4.1440881e-003
  3.9187642e-003
  3.3912627e-003
  3.9413803e-003
  4.4467472e-003
  4.3583044e-003
  4.3605419e-003
  4.0628787e-003
  3.6888255e-003
  3.2241989e-003
  4.0238610e-003
  3.8276788e-003
  3.4756777e-003
  3.7206132e-003
  4.3403745e-003
  3.9016917e-003
  3.7785611e-003
  3.9340846e-003
  4.1534897e-003
  4.6819086e-003
  4.9745408e-003
  3.6054985e-003
  4.5939592e-003
  5.1587237e-003
  3.1019838e-003
  8.6690744e-003
  4.2068196e-003
  4.1117080e-003
  4.5799226e-003
  5.1381698e-003
  3.2256886e-003
  3.0708867e-003
  5.6390809e-003
  4.4315730e-003
  3.9947713e-003
  3.4388928e-003
  4.9144036e-003
  3.5750665e-003
  5.0784966e-003
  3.2594498e-003
  3.1762843e-002
  3.9265903e-003
  3.4673111e-003
  5.7632476e-003
  3.1003645e-003
  4.6911154e-003
  4.2994027e-003
  4.7026375e-003
  5.0815971e-003
  4.7476731e-003
  3.5867076e-003
  3.6440569e-003
  3.1976711e-003
  4.8853205e-003
  3.7134255e-003
  3.9181493e-003
  4.2089830e-003
  4.6792660e-003
  3.5723946e-003
  4.1972182e-003
  6.1591675e-003
  5.2647963e-003
  2.9730743e-003
  2.9144239e-003
  4.6334735e-003
  3.8262886e-003
  4.0687091e-003
  3.5494525e-003
  2.9452669e-003
  3.7495893e-003
  5.4665072e-003
  4.2350425e-003
  3.8190246e-003
  4.6552947e-003
  4.2169984e-003
  4.7230416e-003
  3.5732716e-003
  3.8757957e-003
  5.2476040e-003
  4.8816437e-003
  3.4684130e-003
  4.4299632e-003
  3.0297083e-003
  3.3569265e-003
  3.5890814e-003
  3.9014287e-003
  4.5320176e-003
  3.8856005e-003
  5.4181717e-003
  3.5396615e-003
  4.0830934e-003
  5.5212398e-003
  3.4192058e-003
  3.5543877e-003
  3.8957755e-003
  4.4398294e-003
  5.4211456e-003
  3.8156334e-003
  3.4436512e-003
  3.2460359e-003
  4.2545340e-003
  4.2188355e-003
  3.3949684e-003
  3.3275267e-003
  3.7456106e-003
  5.2542246e-003
  4.1990119e-003
  3.0485045e-003
  5.2766344e-003
  4.1747420e-003
  4.0897213e-003
  3.9321972e-003
  3.4732076e-003
  3.6530084e-003
  4.3379866e-003
  4.5022791e-003
  3.7310539e-003
  5.4355355e-003
  4.1041543e-003
  3.3761046e-003
  5.1236197e-003
  2.9614632e-003
  8.9489732e-003
  3.7172844e-003
  3.7680891e-003
  4.0242937e-003
  6.3077136e-003
  3.9929503e-003
  3.0322147e-003
  3.0861491e-003
  4.3033123e-003
  3.8456819e-003
  3.9532310e-003
  3.8930092e-003
  3.9698676e-003
  3.3652184e-003
  3.0973448e-003
  4.7642793e-003
  2.9416676e-003
  3.5729262e-003
  4.1214484e-003
  3.2528816e-003
  3.9549193e-003
  4.1107505e-003
  4.2481284e-003
  4.6195483e-003
  4.3250043e-003
  4.1769992e-003
  4.1246399e-003
  4.0738319e-003
  3.5196454e-003
  3.5370472e-003
  3.5954489e-003
  4.3315598e-003
  8.1778823e-003
  6.0483430e-003
  3.4606850e-003
  3.9479882e-003
  3.7906539e-003
  3.8069054e-003
  5.5288918e-003
  3.6540343e-003
  4.9254676e-003
  3.9520578e-003
  4.3991549e-003
  4.9141034e-003
  3.7083613e-003
  4.1371990e-003
  5.0516064e-003
  3.4930395e-003
  3.5149399e-003
  3.1681625e-003
  3.8207492e-003
  3.0851208e-003
  4.1019963e-003
  5.0328532e-003
  5.2991807e-003
  4.7531534e-003
  3.2324490e-003
  3.9631258e-003
  3.8274649e-003
  3.3308733e-003
  3.5098940e-003
  3.3993051e-003
  4.0499327e-003
  3.8018614e-003
  4.8650664e-003
  4.3129878e-003
  4.7231545e-003
  4.4936622e-003
  3.7719956e-003
  4.0518724e-003
  4.2363005e-003
  3.3307816e-003
  4.7151600e-003
  3.8777602e-003
  3.3301291e-003
  3.9621580e-003
  3.9117150e-003
  3.5881914e-003
  4.3958295e-003
  3.4766354e-003
  3.5141116e-003
  3.4474931e-003
  3.2393795e-003
  3.7002007e-003
  4.1332641e-003
  4.3244376e-003
  4.5538284e-003
  4.8357136e-003
  3.9391385e-003
  3.7842079e-003
  3.1718468e-003
  3.2850659e-003
  4.0210472e-003
  4.3042635e-003
  3.6967764e-003
  5.0953403e-003
  3.7878346e-003
  3.3933041e-003
  3.6520668e-003
  4.5346930e-003
  3.3116019e-003
  4.1409800e-003
  3.5088051e-003
  3.7167021e-003
  5.6607262e-003
  3.5926348e-003
  4.2242765e-003
  3.4135369e-003
  4.7089868e-003
  4.4560751e-003
  3.2551301e-003
  3.0106702e-003
  5.8411761e-003
  4.4845674e-003
  3.5358036e-003
  3.6579620e-003
  4.7984619e-003
  3.1217945e-003
  2.8950458e-003
  3.6501617e-003
  3.5496218e-003
  4.9179644e-003
  3.4935693e-003
  3.4324763e-003
  3.5104581e-003
  3.3185988e-003
  3.4397242e-003
  3.1726045e-003
  4.1272558e-003
  3.1818965e-003
  4.3245507e-003
  3.9398104e-003
  3.6598834e-003
  4.4994278e-003
  3.8347348e-003
  3.6881983e-003
  4.5853958e-003
  4.2456153e-003
  4.7611993e-003
  3.4015491e-003
  4.3311512e-003
  3.3251942e-003
  4.0509903e-003
  4.0773792e-003
  3.0609486e-003
  4.8294235e-003
  3.2777994e-003
  3.7161231e-003
  5.1968484e-003
  3.1902645e-003
  3.9136159e-003
  3.7780812e-003
  3.9916152e-003
  5.6886070e-003
  8.3815342e-003
  3.4087666e-003
  3.9695696e-003
  3.6367500e-003
  3.9311945e-003
  3.4783639e-003
  4.7130578e-003
  4.5194957e-003
  3.1103219e-003
  3.8226643e-003
  3.8664723e-003
  3.1836089e-003
  3.5977364e-003
  6.5196631e-003
  9.2321621e-003
  3.9886848e-003
  3.9079088e-003
  3.3429070e-003
  4.3009509e-003
  4.1284386e-003
  4.9234436e-003
  5.3078824e-003
  3.3261707e-003
  7.8374876e-003
  3.1358903e-003
  4.9916127e-003
  5.0142785e-003
  3.5588156e-003
  5.6447529e-003
  3.8617743e-003
  3.7663001e-003
  4.3726254e-003
  3.8877840e-003
  3.1201722e-003
  4.0843871e-003
  3.9836089e-003
  4.0066060e-003
  3.4286399e-003
  4.1816218e-003
  3.9505123e-003
  4.6587210e-003
  3.0915905e-003
  4.1606091e-003
  4.0195883e-003
  2.9048699e-003
  4.5209320e-003
  3.6403066e-003
  3.4362918e-003
  4.1133860e-003
  3.9108583e-003
  3.5043433e-003
  5.1188504e-003
  3.6450374e-003
  4.3403026e-003
  3.1108868e-003
  4.0558437e-003
  4.0462676e-003
  3.8552006e-003
  4.1131527e-003
  4.9377264e-003
  4.8792473e-003
  3.3032082e-003
  5.1164210e-003
  3.8072073e-003
  2.9738812e-003
  3.2081551e-003
  9.2449751e-003
  3.7086018e-003
  5.7928782e-003
  3.8536505e-003
  3.5744757e-003
  4.2031279e-003
  4.2337047e-003
  5.7308861e-003
  5.3105919e-003
  3.5238881e-003
  3.8951231e-003
  4.5659431e-003
  9.0067938e-003
  4.9208535e-003
  4.1775914e-003
  4.3365948e-003
  3.5747711e-003
  4.7501880e-003
  4.8749551e-003
  5.2562172e-003
  3.8386887e-003
  4.1756589e-003
  4.2312728e-003
  3.6599355e-003
  7.2095847e-003
  3.3898835e-003
  4.3031195e-003
  3.4823842e-003
  3.8254964e-003
  4.4260692e-003
  3.9240879e-003
  3.0930896e-003
  4.8260018e-003
  3.9471299e-003
  4.2169892e-003
  3.3692872e-003
  5.0792060e-003
  3.4919059e-003
  3.5272669e-003
  4.1199173e-003
  4.0323325e-003
  4.5750256e-003
  3.5941738e-003
  3.5391758e-003
  3.3152179e-003
  4.1223173e-003
  3.5657580e-003
  4.0868429e-003
  3.0458455e-003
  3.3502475e-003
  4.2401273e-003
  4.3458732e-003
  3.8611153e-003
  4.0132531e-003
  4.9056585e-003
  3.8131085e-003
  4.1162804e-003
  5.8938037e-003
  4.7118626e-003
  4.4057246e-003
  3.7836418e-003
  4.9429965e-003
  3.7031044e-003
  4.5961648e-003
  4.6262913e-003
  5.1302961e-003
  3.1829980e-003
  5.4473189e-003
  3.0076037e-003
  3.4284183e-003
  3.3314594e-003
  3.3442664e-003
  8.1117232e-003
  3.7485332e-003
  4.4198793e-003
  3.2350344e-003
  4.4652577e-003
  3.7151218e-003
  6.9876218e-003
  3.4486486e-003
  4.2329367e-003
  3.8440303e-003
  3.5217559e-003
  4.5489056e-003
  3.6138357e-003
  3.2450223e-003
  4.6592837e-003
  3.6408678e-003
  4.9994128e-003
  3.9434310e-003
  3.3969299e-003
  4.1797570e-003
  4.0670715e-003
  3.7135153e-003
  3.5617818e-003
  2.9881637e-003
  4.3414042e-003
  4.6018068e-003
  3.6445796e-003
  3.5427458e-003
  5.4203810e-003
  5.4229103e-003
  4.1869110e-003
  3.8208971e-003
  3.1189066e-003
  4.1809709e-003
  4.8702690e-003
  3.2311455e-003
  4.0211188e-003
  3.4300825e-003
  3.5350017e-003
  4.0736219e-003
  4.7763260e-003
  4.8653177e-003
  3.1975548e-003
  4.0357417e-003
  4.0364329e-003
  3.2380856e-003
  4.6411245e-003
  4.1693537e-003
  4.1713466e-003
  4.1709302e-003
  4.7878812e-003
  3.1692992e-003
  4.1728685e-003
  4.1942952e-003
  3.7832403e-003
  3.8766254e-003
  2.8071077e-003
  4.2127804e-003
  3.5980912e-003
  4.4670883e-003
  4.1701867e-003
  3.4518325e-003
  5.1724082e-003
  3.4902698e-003
  3.8125445e-003
  3.9509037e-003
  3.8319018e-003
  4.0305206e-003
  4.3582396e-003
  4.2334002e-003
  3.7609165e-003
  4.4487916e-003
  4.7985864e-003
  4.7001704e-003
  3.9540481e-003
  4.8601155e-003
  4.4539302e-003
  3.3160654e-003
  4.5632091e-003
  4.0131550e-003
  4.3512488e-003
  3.8375700e-003
  5.0290740e-003
  3.9201205e-003
  3.4825573e-003
  5.9191354e-003
  3.8390506e-003
  3.9017299e-003
  3.4802453e-003
  4.5255364e-003
  4.1696193e-003
  3.2653759e-003
  3.3336051e-003
  3.0248143e-003
  3.7143618e-003
  3.8292568e-003
  4.0722675e-003
  3.8027406e-003
  4.4238814e-003
  3.6668455e-003
  3.3045264e-003
  5.5779634e-003
  4.9511344e-003
  4.5050926e-003
  3.6759561e-003
  4.5055947e-003
  4.1999289e-003
  5.4198295e-003
  3.4378812e-003
  4.3388274e-003
  4.5019035e-003
  4.1179261e-003
  4.8548885e-003
  4.6640518e-003
  3.3599484e-003
  4.1969128e-003
  4.0742694e-003
  3.6212508e-003
  4.2575049e-003
  4.0603388e-003
  4.2665332e-003
  4.1507636e-003
  4.6581254e-003
  3.4717412e-003
  3.5652344e-003
  4.6920891e-003
  3.8201737e-003
  4.5488122e-003
  3.2948625e-003
  8.1573088e-003
  3.5527291e-003
  4.1983996e-003
  4.3703771e-003
  3.5462425e-003
  4.0205897e-003
  3.4815703e-003
  3.7651359e-003
  3.1071796e-003
  5.1023028e-003
  4.0270696e-003
  8.4172541e-003
  4.6023224e-003
  4.2622512e-003
  4.7010624e-003
  3.5148754e-003
  3.9959700e-003
  5.0969841e-003
  3.7918470e-003
  4.5577633e-003
  4.6773043e-003
  2.7039659e-003
  2.9499766e-003
  4.8724101e-003
  3.6424084e-003
  3.8172602e-003
  4.3028061e-003
  3.8687749e-003
  3.7206483e-003
  6.7017882e-003
  4.1261118e-003
  3.2077367e-003
  3.3207488e-003
  4.5703106e-003
  3.7101078e-003
  3.2506801e-003
  4.1039476e-003
  4.6709821e-003
  3.3209242e-003
  3.1628547e-003
  4.5445474e-003
  3.4396534e-003
  4.3572677e-003
  3.5947132e-003
  4.0154006e-003
  3.5717434e-003
  4.4896598e-003
  2.7188626e-003
  3.7896415e-003
  3.9200005e-003
  4.3430999e-003
  3.4999952e-003
  3.8484833e-003
  4.8922432e-003
  3.5213596e-003
  3.7604695e-003
  4.3888869e-003
  5.1553386e-003
  3.0581309e-003
  3.6114941e-003
  5.4476998e-003
  4.8739560e-003
  3.8238915e-003
  5.9083850e-003
  3.9708040e-003
  4.3404232e-003
  3.6979468e-003
  3.1398848e-003
  4.0996887e-003
  3.7124314e-003
  4.2390895e-003
  4.1878998e-003
  3.8582077e-003
  3.2866665e-003
  3.1672508e-003
  3.3946090e-003
  4.0022959e-003
  4.1831310e-003
  3.1071504e-003
  4.7188075e-003
  3.5036106e-003
  5.2310208e-003
  4.2524542e-003
  3.1860417e-003
  4.1324332e-003
  4.6564374e-003
  4.5495484e-003
  4.2452758e-003
  6.3809113e-003
  3.8129072e-003
  4.7861837e-003
  4.4547528e-003
  3.5908270e-003
  3.9324489e-003
  3.4700988e-003
  4.3345515e-003
  3.3895611e-003
  4.1682265e-003
  3.7492344e-003
  4.8579068e-003
  4.5382994e-003
  4.7160622e-003
  3.4568386e-003
  4.4017742e-003
  4.6817840e-003
  3.8676523e-003
  4.3318482e-003
  4.3340279e-003
  3.5072927e-003
  4.2806914e-003
  3.8931378e-003
  3.7073119e-003
  3.9236945e-003
  3.4369455e-003
  4.5433030e-003
  3.9000316e-003
  2.8373220e-003
  4.1376029e-003
  3.9686379e-003
  3.9738465e-003
  3.2901374e-003
  4.8481107e-003
  3.3912992e-003
  4.2481944e-003
  3.7295068e-003
  3.0275828e-003
  4.9464127e-003
  4.6370435e-003
  2.8306329e-003
  4.7612455e-003
  3.9497610e-003
  5.5018686e-003
  6.0360688e-003
  3.2258541e-003
  5.6561663e-003
  2.9187558e-003
  4.3687054e-003
  3.4043013e-003
  3.0057497e-003
  6.3292088e-003
  3.1315430e-003
  4.5802096e-003
  4.7168855e-003
  3.3791178e-003
  3.7645515e-003
  3.7630458e-003
  3.5015652e-003
  3.6284254e-003
  6.6378349e-003
  4.1165332e-003
  3.7083151e-003
  3.8547302e-003
  3.5075925e-003
  3.6468716e-003
  4.2729080e-003
  3.4879009e-003
  3.1367931e-003
  3.7498641e-003
  4.5321736e-003
  3.7549196e-003
  4.8851477e-003
  4.2119206e-003
  5.6804349e-003
  3.0532626e-003
  7.4777990e-003
  5.7525459e-003
  4.0350140e-003
  3.7407124e-003
  4.5908538e-003
  3.6647971e-003
  4.5493133e-003
  4.0572618e-003
  3.7256903e-003
  3.4814691e-003
  4.6343861e-003
  4.3437771e-003
  3.6884567e-003
  4.0492461e-003
  3.6788813e-003
  3.4901284e-003
  3.0206824e-002
  3.8380501e-003
  3.4114199e-003
  3.6269664e-003
  4.3347638e-003
  3.4772851e-003
  3.3638991e-003
  3.8360233e-003
  4.3485018e-003
  3.7734293e-003
  4.9801844e-003
  5.5862699e-003
  5.1636008e-003
  4.3159801e-003
  4.0931624e-003
  4.0617301e-003
  3.3109266e-003
  5.0882551e-003
  3.1331004e-003
  3.8244608e-003
  4.1482025e-003
  4.8767823e-003
  3.8638483e-003
  3.2078353e-003
  4.1003255e-003
  4.5103897e-003
  3.3304304e-003
  4.2208697e-003
  5.0041817e-003
  3.7901461e-003
  4.8690735e-003
  4.0172737e-003
  3.5379717e-003
  4.0574350e-003
  4.7770023e-003
  2.7590590e-003
  4.9856660e-003
  3.5869111e-003
  4.1870422e-003
  3.6026497e-003
  4.9886254e-003
  3.3838458e-003
  4.3830968e-003
  5.9974453e-003
  3.4674953e-003
  4.0089179e-003
  4.2935036e-003
  4.1461420e-003
  6.6212293e-003
  4.0619690e-003
  3.5644288e-003
  4.2618576e-003
  3.4586356e-003
  3.0640582e-003
  4.0508517e-003
  5.3616380e-003
  3.3230660e-003
  3.0009786e-003
  4.0667541e-003
  3.6433764e-003
  3.9239167e-003
  3.3455074e-003
  5.1113931e-003
  4.3593347e-003
  3.7606780e-003
  3.7649820e-003
  3.5755466e-003
  3.6795572e-003
  4.0028344e-003
  4.6554807e-003
  7.8647550e-003
  3.2391144e-003
  4.0972553e-003
  3.7803411e-003
  2.8487790e-003
  3.7288449e-003
  4.8863078e-003
  3.0890967e-003
  3.3870231e-003
  4.1808856e-003
  5.2415303e-003
  3.4167850e-003
  4.1205841e-003
  5.6186684e-003
  4.2272671e-003
  4.5340894e-003
  3.6810710e-003
  4.8392621e-003
  4.2451504e-003
  3.7013812e-003
  3.8572947e-003
  3.6254616e-003
  4.7784655e-003
  3.9210870e-003
  3.9243713e-003
  4.4066015e-003
  3.6882217e-003
  4.6733938e-003
  3.9072641e-003
  4.1045477e-003
  3.2800252e-003
  4.3296141e-003
  3.7821740e-003
  4.7404550e-003
  3.5859099e-003
  4.9625795e-003
  4.4262936e-003
  3.7785531e-003
  3.4095100e-003
  5.2253990e-003
  7.1899757e-003
  5.1638623e-003
  3.8158091e-003
  3.8636890e-003
  3.7205892e-003
  3.8629731e-003
  3.3746746e-003
  5.5468904e-003
  3.1864220e-003
  5.0080147e-003
  4.0094760e-003
  4.1118951e-003
  3.7951662e-003
  5.2327798e-003
  3.7096300e-003
  3.5630194e-003
  4.2725322e-003
  4.4564754e-003
  3.1800553e-003
  5.0134299e-003
  3.2790403e-003
  3.9556142e-003
  3.3185100e-003
  4.0549352e-003
  5.4084447e-003
  3.7340965e-003
  3.3467811e-003
  3.4287832e-003
  3.9846486e-003
  5.8668856e-003
  4.6238662e-003
  3.5600414e-003
  3.9633171e-003
  4.6578849e-003
  4.1439775e-003
  3.9210373e-003
  2.9695384e-003
  3.2553699e-003
  3.4170693e-003
  3.4767473e-003
  4.4849310e-003
  3.4324865e-003
  3.5133056e-003
  4.0679937e-003
  5.9731132e-003
  5.0473227e-003
  4.4909306e-003
  3.6316914e-003
  3.7197132e-003
  3.9028908e-003
  4.7305145e-003
  3.6326612e-003
  4.6694495e-003
  3.6292489e-003
  4.0907106e-003
  2.9716027e-003
  4.6034963e-003
  3.0587566e-003
  3.8197104e-003
  3.2192961e-003
  3.7604554e-003
  5.3024968e-003
  3.1391100e-003
  3.5905891e-003
  5.7759032e-003
  3.8520332e-003
  3.5582312e-003
  5.0928925e-003
  3.2263166e-003
  4.3816685e-003
  3.5980985e-003
  4.6283103e-003
  5.5252845e-003
  6.1455825e-003
  4.6094048e-003
  4.8541547e-003
  4.9337951e-003
  4.0578427e-003
  3.9096027e-003
  4.1997686e-003
  4.5020041e-003
  3.7638889e-003
  4.6604601e-003
  3.7584015e-003
  5.9048830e-003
  3.7214523e-003
  4.3221230e-003
  4.4106451e-003
  3.4565638e-003
  3.6224824e-003
  3.6034956e-003
  3.8972042e-003
  4.2220873e-003
  3.5410486e-003
  4.7744026e-003
  4.2096740e-003
  4.2996287e-003
  3.5234616e-003
  3.3539133e-003
  4.0085002e-003
  5.4080182e-003
  3.5055881e-003
  3.3364626e-003
  3.6125359e-003
  3.6228266e-003
  3.7324955e-003
  3.6899450e-003
  3.4827627e-003
  4.0872981e-003
  4.7066422e-003
  4.3390556e-003
  3.5008074e-003
  3.3155313e-003
  3.8626712e-003
  3.5970857e-003
  3.6717522e-003
  3.9785881e-003
  4.6678992e-003
  2.9148951e-003
  3.9425146e-003
  4.4649228e-003
  4.0924652e-003
  3.2311735e-003
  5.0333579e-003
  4.2384888e-003
  4.8585464e-003
  6.6867625e-003
  3.9287706e-003
  7.9928008e-003
  4.3721223e-003
  4.7575323e-003
  3.2662881e-003
  3.3121370e-003
  3.8939628e-003
  4.0871491e-003
  3.9866724e-003
  3.4141443e-003
  4.0977923e-003
  3.8807921e-003
  5.2264822e-003
  4.1917855e-003
  3.8779243e-003
  4.3333391e-003
  3.4616565e-003
  3.4233301e-003
  3.3704556e-003
  3.1188093e-002
  3.6535657e-003
  8.6846303e-003
  3.5169396e-003
  3.1725058e-003
  3.6744932e-003
  3.9789845e-003
  4.4901184e-003
  3.4125070e-003
  3.9711450e-003
  3.5686651e-003
  3.9455697e-003
  4.5374259e-003
  3.8006335e-003
  3.1266461e-003
  6.1188781e-003
  4.7096566e-003
  4.9731260e-003
  4.1325573e-003
  3.0216657e-003
  3.5345355e-003
  4.9168839e-003
  3.5373443e-003
  4.2428523e-003
  3.7327033e-003
  2.8738934e-003
  3.3948913e-003
  4.8734249e-003
  3.4104522e-003
  3.9849479e-003
  5.4068215e-003
  5.7445022e-003
  4.1810285e-003
  3.8462869e-003
  4.8267695e-003
  4.3633700e-003
  4.8183824e-003
  2.9627318e-003
  3.9887951e-003
  3.6007317e-003
  4.7054635e-003
  4.0542753e-003
  3.5276893e-003
  5.7692329e-003
  3.2065625e-003
  3.5010061e-003
  6.3852356e-003
  3.6422545e-003
  4.6710123e-003
  4.0184648e-003
  3.0206559e-003
  3.3893052e-003
  4.0663062e-003
  3.6003048e-003
  3.5494152e-003
  3.9467613e-003
  3.9202108e-003
  3.9714294e-003
  5.1959001e-003
  2.9565052e-003
  4.5420559e-003
  3.5968161e-003
  3.9648177e-003
  5.2490213e-003
  4.4939453e-003
  4.5019050e-003
  3.8056999e-003
  5.6834339e-003
  5.6295358e-003
  4.2332377e-003
  3.7470099e-003
  3.0225353e-002
  4.4909299e-003
  3.7743869e-003
  3.4687454e-003
  4.8091490e-003
  4.4625494e-003
  3.9456654e-003
  3.6961644e-003
  4.3681332e-003
  3.5944207e-003
  3.5640426e-003
  3.2726168e-003
  3.4164903e-003
  4.6148228e-003
  4.1954505e-003
  3.9609776e-003
  3.8736139e-003
  3.7310299e-003
  3.9692291e-003
  4.9198181e-003
  3.4855716e-003
  3.3767287e-003
  3.5289441e-003
  3.5637321e-003
  3.5964490e-003
  5.3846681e-003
  3.5336639e-003
  3.7889104e-003
  4.6732374e-003
  4.4144078e-003
  3.8182620e-003
  4.0334446e-003
  3.8713756e-003
  4.5074009e-003
  3.2199417e-003
  3.6507101e-003
  4.1520756e-003
  3.6415520e-003
  3.6529921e-003
  4.2038227e-003
  4.7917151e-003
  3.8571374e-003
  5.0310381e-003
  3.7495209e-003
  3.1654150e-003
  5.1447434e-003
  2.9587937e-003
  4.2987702e-003
  3.5962086e-003
  3.9722860e-003
  5.0751944e-003
  4.9346539e-003
  4.1232367e-003
  4.3454488e-003
  3.0775294e-003
  3.4348745e-003
  4.2272595e-003
  4.0229084e-003
  4.2228434e-003
  3.5974735e-003
  5.0868604e-003
  4.2132089e-003
  4.9533283e-003
  3.8255376e-003
  4.2889652e-003
  3.3315119e-003
  3.7596019e-003
  3.1950653e-003
  3.3488121e-003
  3.8811958e-003
  5.4561210e-003
  3.5650519e-003
  4.4934000e-003
  5.7461528e-003
  4.1604930e-003
  3.7462503e-003
  3.5085547e-003
  8.1264155e-003
  3.3095030e-003
  3.3915154e-003
  3.0822707e-003
  4.4960148e-003
  4.0686713e-003
  5.3428732e-003
  5.7252877e-003
  3.9165275e-003
  3.7340141e-003
  2.9517471e-003
  3.3022077e-003
  3.2369088e-003
  3.3455867e-003
  5.1588765e-003
  4.8663265e-003
  5.2087467e-003
  4.5775783e-003
  4.0215139e-003
  3.6595384e-003
  4.6259787e-003
  3.7798424e-003
  4.2169552e-003
  4.3693649e-003
  4.6433872e-003
  4.2820363e-003
  3.7125425e-003
  4.3986015e-003
  5.4560048e-003
  4.7903703e-003
  3.4343446e-003
  4.1027829e-003
  3.3369816e-003
  3.1311644e-003
  4.1945918e-003
  3.0236519e-003
  4.5255498e-003
  4.1221515e-003
  3.6566780e-003
  2.6950336e-003
  4.3976537e-003
  3.9373669e-003
  3.7738993e-003
  4.3502727e-003
  4.0640695e-003
  3.9692945e-003
  4.7701661e-003
  3.9285132e-003
  3.0901700e-003
  3.2738676e-003
  6.4857072e-003
  6.2322748e-003
  4.0401091e-003
  3.9407086e-003
  3.2062123e-003
  5.0579069e-003
  4.1278976e-003
  4.1479858e-003
  3.7599976e-003
  5.0673931e-003
  1.3233038e-002
  3.9774383e-003
  3.5316454e-003
  3.4974091e-003
  3.6203607e-003
  3.5506829e-003
  3.6209687e-003
  5.8279003e-003
  5.2294453e-003
  4.2713749e-003
  7.6916936e-003
  4.2976346e-003
  4.4128646e-003
  3.9105806e-003
  3.7529299e-003
  4.8102357e-003
  3.7599756e-003
  3.1915215e-003
  3.6374986e-003
  4.5819461e-003
  4.3695092e-003
  4.8321343e-003
  3.4539067e-003
  3.8046679e-003
  3.1669093e-003
  3.4446040e-003
  3.3572348e-003
  4.2215285e-003
  3.6591619e-003
  4.2101215e-003
  4.9517615e-003
  3.3840854e-003
  4.2373215e-003
  3.2671847e-003
  5.3109351e-003
  4.6040811e-003
  3.4516002e-003
  4.4203110e-003
  3.5978318e-003
  3.9132691e-003
  4.2319342e-003
  3.6320486e-003
  3.9805635e-003
  3.5514218e-003
  3.7028260e-003
  4.2870696e-003
  3.9811438e-003
  5.3066862e-003
  4.9772187e-003
  3.6118224e-003
  3.4496290e-003
  3.3879592e-003
  3.8205522e-003
  3.5087791e-003
  3.6995136e-003
  4.7303410e-003
  4.2012925e-003
  6.0418173e-003
  4.4509982e-003
  6.0722208e-003
  3.2689441e-003
  3.9550437e-003
  3.8132000e-003
  4.3815398e-003
  4.7119667e-003
  4.1925571e-003
  3.5986072e-003
  3.4208042e-003
  5.0613830e-003
  4.8493095e-003
  4.0026676e-003
  3.3733809e-003
  4.2522391e-003
  4.5142749e-003
  4.1001577e-003
  3.0681568e-003
  4.3891787e-003
  5.2246540e-003
  4.5699110e-003
  4.0422563e-003
  3.2902851e-003
  3.4307141e-003
  3.3835249e-003
  3.1124057e-002
  9.0999282e-003
  4.2999032e-003
  3.0574863e-003
  4.0366866e-003
  4.2259727e-003
  2.9908986e-003
  4.8201778e-003
  4.3131624e-003
  3.6199859e-003
  4.2102429e-003
  3.1079534e-003
  4.1347918e-003
  4.6147997e-003
  4.0074050e-003
  3.6195794e-003
  4.0014392e-003
  4.2557521e-003
  3.4566893e-003
  3.5653821e-003
  3.8934263e-003
  3.3967337e-003
  4.0385824e-003
  7.2482190e-003
  3.7141150e-003
  3.8027323e-003
  3.2770585e-003
  3.4518079e-003
  1.1504583e-002
  3.7753401e-003
  3.3760948e-003
  3.7811850e-003
  3.3549113e-003
  4.3023832e-003
  3.3615265e-003
  4.1525242e-003
  4.0965277e-003
  4.2880058e-003
  4.3146654e-003
  4.7279364e-003
  4.8434238e-003
  3.7949646e-003
  4.0252447e-003
  3.7993105e-003
  4.1724623e-003
  4.9563523e-003
  3.3630776e-003
  3.2405195e-003
  3.7495367e-003
  3.9709188e-003
  3.6225384e-003
  3.9290645e-003
  3.8543103e-003
  4.0409140e-003
  3.8759266e-003
  4.8907669e-003
  3.3834435e-003
  5.7114496e-003
  4.5901531e-003
  3.2012477e-003
  3.3500779e-003
  5.4115760e-003
  3.7864743e-003
  3.5580824e-003
  3.7153074e-003
  5.0237512e-003
  3.5340280e-003
  3.4758841e-003
  7.0001903e-003
  3.1397377e-003
  3.1824145e-003
  3.7975512e-003
  3.1287067e-003
  4.4385333e-003
  4.5156259e-003
  4.1241967e-003
  3.6499514e-003
  2.9574646e-003
  3.6422510e-003
  3.5245707e-003
  4.6675468e-003
  3.7916862e-003
  3.7179486e-003
  3.6507171e-003
  4.0834135e-003
  3.6696989e-003
  4.4025194e-003
  4.0313614e-003
  3.0955296e-003
  4.3393621e-003
  7.6277819e-003
  3.8760919e-003
  3.1957068e-003
  3.9194804e-003
  7.4844591e-003
  3.6568480e-003
  5.6035392e-003
  3.0534833e-003
  3.9770724e-003
  3.5286691e-003
  4.8993172e-003
  3.8730785e-003
  7.4371775e-003
  3.4853690e-003
  3.9344286e-003
  3.7848412e-003
  5.0982952e-003
  4.5773359e-003
  3.0988183e-003
  5.2003654e-003
  3.2680521e-003
  3.1618915e-003
  3.4930057e-003
  3.8155662e-003
  3.3580281e-003
  5.1615630e-003
  4.1872915e-003
  4.2095877e-003
  3.1860661e-002
  4.4260934e-003
  3.4866986e-003
  5.4246816e-003
  3.1891936e-003
  6.7078923e-003
  3.8418167e-003
  8.8607241e-003
  3.8813967e-003
  3.1899336e-003
  3.4154565e-003
  3.8138339e-003
  3.9835090e-003
  4.5253921e-003
  4.4495641e-003
  3.7089958e-003
  3.6386561e-003
  3.3975836e-003
  3.1923553e-003
  5.4115172e-003
  3.4524067e-003
  3.3514398e-003
  4.3391898e-003
  3.0836660e-003
  3.5376967e-003
  4.1077879e-003
  2.9556735e-003
  3.1347004e-003
  3.3000105e-003
  4.4974764e-003
  3.4001454e-003
  4.3713849e-003
  7.4637660e-003
  4.2359782e-003
  4.0275553e-003
  5.2288267e-003
  6.6847439e-003
  3.9132705e-003
  5.3463485e-003
  3.7921296e-003
  3.9477177e-003
  3.8971621e-003
  4.1521936e-003
  3.5910712e-003
  3.5540920e-003
  3.2791943e-003
  3.1708274e-003
  5.1680361e-003
  4.3925907e-003
  4.9413262e-003
  4.7769660e-003
  3.9167207e-003
  2.9937491e-003
  3.4268727e-003
  4.7173781e-003
  4.1665742e-003
  4.7308044e-003
  3.9422304e-003
  3.8953478e-003
  5.4215785e-003
  4.0859171e-003
  3.9771353e-003
  3.4875936e-003
  3.1329572e-003
  3.3442611e-003
  3.8809277e-003
  4.4044846e-003
  3.7668777e-003
  3.5144078e-003
  4.2953270e-003
  3.6794188e-003
  5.0194399e-003
  3.3326630e-003
  3.9095912e-003
  3.1206698e-003
  3.1564205e-003
  4.1743330e-003
  3.5774640e-003
  3.1282533e-003
  3.6059535e-003
  4.9875808e-003
  4.2773015e-003
  4.0804280e-003
  3.6405403e-003
  5.9385586e-003
  3.3128880e-003
  4.3022220e-003
  1.2795718e-002
  3.7084041e-003
  4.7910264e-003
  3.5329083e-003
  6.2220362e-003
  3.3566272e-003
  3.8301349e-003
  4.8972481e-003
  4.4610194e-003
  5.3668356e-003
  3.9186743e-003
  2.9625501e-003
  4.4485563e-003
  3.4374692e-003
  6.8755490e-003
  3.7356070e-003
  7.1686501e-003
  4.2179284e-003
  3.4617184e-003
  5.0104590e-003
  5.1668627e-003
  3.6189607e-003
  5.2502529e-003
  5.5544201e-003
  2.9007702e-003
  4.5292002e-003
  3.2008837e-003
  3.9421374e-003
  4.0837283e-003
  3.6369300e-003
  3.2132649e-003
  3.9634955e-003
  4.0129801e-003
  3.1509173e-003
  3.2088050e-003
  3.9574201e-003
  5.1785725e-003
  4.7326683e-003
  3.6413402e-003
  3.3695321e-003
  3.8941447e-003
  6.3414305e-003
  4.9519516e-003
  3.2079018e-003
  3.8702878e-003
  3.5295000e-003
  4.5888300e-003
  3.6234986e-003
  3.3791728e-003
  5.2086350e-003
  4.5144766e-003
  4.0183994e-003
  4.2246338e-003
  3.7450464e-003
  3.9710698e-003
  3.0703159e-003
  3.9473172e-003
  3.8622022e-003
  4.0347761e-003
  3.5721813e-003
  3.7104092e-003
  3.4288443e-003
  4.4681870e-003
  3.8126309e-003
  3.7588224e-003
  3.6113866e-003
  3.5181643e-003
  3.7357590e-003
  3.5443839e-003
  3.8370219e-003
  3.7131259e-003
  3.7513268e-003
  3.6753796e-003
  4.4753358e-003
  3.4209570e-003
  7.8917725e-003
  3.3191053e-003
  3.7661708e-003
  3.3683895e-003
  3.7954195e-003
  3.5979184e-003
  3.0169086e-002
  4.3621628e-003
  3.4635047e-003
  2.9810622e-003
  3.0965225e-003
  5.8471186e-003
  3.4067201e-003
  3.6538165e-003
  4.3781377e-003
  3.3071902e-003
  3.4650153e-003
  2.7909320e-003
  3.8579596e-003
  3.4076690e-003
  3.4119765e-003
  4.2436168e-003
  4.0747638e-003
  3.3648729e-003
  6.2279226e-003
  4.1893397e-003
  4.1914240e-003
  4.1568683e-003
  3.7760228e-003
  2.9374336e-003
  5.9004864e-003
  3.4380927e-003
  3.7103879e-003
  4.6488828e-003
  4.4115498e-003
  3.6749160e-003
  4.1180432e-003
  4.8595543e-003
  3.6753055e-003
  3.3758323e-003
  3.7499727e-003
  3.8769362e-003
  4.8691009e-003
  3.3331405e-003
  4.6364275e-003
  3.1961622e-003
  3.0482818e-003
  3.5663279e-003
  3.7738248e-003
  3.0774622e-003
  3.7561497e-003
  4.5321663e-003
  5.0131836e-003
  3.2916871e-003
  3.2537644e-003
  3.8387877e-003
  3.5013207e-003
  2.8822935e-003
  5.1780873e-003
  3.5121325e-003
  5.1258439e-003
  2.9695746e-002
  4.2556908e-003
  2.9689459e-003
  5.2232519e-003
  3.4036246e-003
  3.4140582e-003
  4.1534861e-003
  6.4146565e-003
  6.7524345e-003
  3.2847942e-003
  4.2956589e-003
  4.0438172e-003
  3.2903505e-003
  4.2337515e-003
  3.4410167e-003
  3.3973788e-003
  3.7523637e-003
  4.8726792e-003
  6.3466240e-003
  5.0035045e-003
  4.0855325e-003
  3.3999908e-003
  3.2740694e-003
  3.0967415e-003
  4.0136868e-003
  4.2514811e-003
  3.5566823e-003
  4.8400182e-003
  5.5835642e-003
  4.1151666e-003
  4.7780489e-003
  3.1058554e-003
  2.9096321e-003
  4.3084860e-003
  3.8912335e-003
  4.7908595e-003
  4.3708436e-003
  3.7117233e-003
  5.0842690e-003
  3.6789993e-003
  3.8724405e-003
  3.5595516e-003
  5.3272221e-003
  4.4408031e-003
  4.8396832e-003
  3.7497952e-003
  5.8950939e-003
  4.7635281e-003
  3.4874551e-003
  3.2848011e-003
  5.3354456e-003
  3.7058664e-003
  3.0425502e-002
  6.6537405e-003
  4.0328531e-003
  3.4343284e-003
  3.8888374e-003
  4.3431309e-003
  3.3454928e-003
  5.3268999e-003
  3.5474459e-003
  4.1818998e-003
  4.8490623e-003
  4.4711989e-003
  6.4949368e-003
  3.9240386e-003
  3.6727199e-003
  4.0481729e-003
  3.4626808e-003
  3.4642138e-003
  5.4645396e-003
  4.3117721e-003
  3.7253222e-003
  4.6295303e-003
  4.0341515e-003
  4.4248877e-003
  3.9983979e-003
  9.8266805e-003
  5.0484566e-003
  3.6635306e-003
  4.1701576e-003
  3.7578374e-003
  6.2831577e-003
  3.7003334e-003
  3.6348336e-003
  3.2475047e-003
  5.0716610e-003
  4.0951210e-003
  3.0278777e-003
  3.7612807e-003
  3.6599490e-003
  4.7032419e-003
  4.1799504e-003
  3.3855607e-003
  3.2066873e-003
  3.6180175e-003
  4.9238738e-003
  4.0551415e-003
  3.9676711e-003
  3.6933339e-003
  7.1809292e-003
  3.8247008e-003
  3.6261943e-003
  3.8915007e-003
  3.6936942e-003
  3.7681164e-003
  4.3746614e-003
  4.0670420e-003
  3.0344047e-003
  4.2687527e-003
  4.1068183e-003
  3.9401448e-003
  4.5504886e-003
  4.2576762e-003
  4.2583526e-003
  4.2710364e-003
  3.7076638e-003
  5.6427366e-003
  5.4895052e-003
  3.3143494e-003
  3.0683991e-003
  3.0426265e-003
  3.6908699e-003
  3.0760861e-003
  4.4070090e-003
  3.9042981e-003
  3.4053817e-003
  3.9225952e-003
  4.2691933e-003
  3.3275577e-003
  4.0716968e-003
  3.4097202e-003
  3.0797756e-003
  6.1990130e-003
  3.4744516e-003
  4.1833477e-003
  3.1284692e-003
  4.4237138e-003
  4.1488267e-003
  3.6066649e-003
  3.8038234e-003
  3.8863221e-003
  7.5472254e-003
  3.6822919e-003
  4.4773585e-003
  4.3762142e-003
  2.9735591e-003
  3.1539784e-003
  3.4951116e-003
  4.3957366e-003
  3.8246825e-003
  3.9620349e-003
  3.1696564e-003
  4.4193073e-003
  3.2932956e-003
  3.9920320e-003
  3.5205231e-003
  3.0836764e-003
  3.4132717e-003
  4.0568032e-003
  3.7870734e-003
  4.9645574e-003
  3.5029232e-003
  3.6731604e-003
  5.3256456e-003
  3.8278470e-003
  3.5292190e-003
  4.9273404e-003
  4.1668767e-003
  3.7255260e-003
  4.1385299e-003
  5.4693162e-003
  4.1162708e-003
  4.2822524e-003
  3.5872586e-003
  4.0332727e-003
  3.9450221e-003
  6.1234588e-003
  4.2141919e-003
  5.3876079e-003
  3.4192480e-003
  3.8098724e-003
  3.8338997e-003
  4.1287101e-003
  3.6801841e-003
  4.0591841e-003
  4.4365716e-003
  4.7178705e-003
  3.3415268e-003
  4.0820151e-003
  5.1906700e-003
  6.2114797e-003
  2.9067596e-003
  3.8006468e-003
  3.3487761e-003
  4.8328633e-003
  3.5878526e-003
  4.6135267e-003
  3.6580690e-003
  3.2590368e-003
  3.8452531e-003
  4.5143965e-003
  3.8744363e-003
  3.6737635e-003
  3.3754227e-003
  5.2324104e-003
  3.9689303e-003
  3.3565443e-003
  3.1660993e-003
  4.1688220e-003
  4.3333580e-003
  5.4392614e-003
  4.1818441e-003
  4.7663300e-003
  5.0440236e-003
  3.1339455e-003
  4.3399281e-003
  3.2145589e-003
  4.3594950e-003
  3.1281641e-003
  5.2254388e-003
  3.2182463e-003
  4.1461041e-003
  2.8043081e-003
  6.5208435e-003
  3.1805866e-003
  4.4445290e-003
  3.8710913e-003
  4.2012289e-003
  6.8042886e-003
  3.5045695e-003
  4.3261257e-003
  3.8844941e-003
  3.0577898e-003
  4.0878028e-003
  3.1205823e-003
  4.9670171e-003
  3.5743391e-003
  4.2886264e-003
  5.3354471e-003
  5.8012070e-003
  3.9745279e-003
  3.3141702e-003
  3.4091620e-003
  3.4048368e-003
  3.3949980e-003
  3.2369845e-003
  3.1527753e-003
  3.1971934e-003
  3.3944759e-003
  5.7682351e-003
  3.6564706e-003
  3.3801129e-003
  3.7038293e-003
  4.0146092e-003
  5.9892374e-003
  3.2826321e-003
  3.5151826e-003
  5.9401356e-003
  5.0255483e-003
  4.1962034e-003
  4.0093906e-003
  3.8825282e-003
  3.5167355e-003
  3.7079184e-003
  3.5570788e-003
  3.9709667e-003
  3.6350780e-003
  5.6028022e-003
  4.0659334e-003
  4.2248146e-003
  4.1040898e-003
  3.4946863e-003
  4.1672740e-003
  4.3613126e-003
  4.4678438e-003
  3.8582169e-003
  5.9420315e-003
  3.9743025e-003
  6.7299979e-003
  3.3579716e-003
  4.2431168e-003
  5.0545260e-003
  3.2289611e-003
  7.2404550e-003
  3.8673194e-003
  5.3063303e-003
  4.3533416e-003
  4.0374962e-003
  5.0208711e-003
  4.8367078e-003
  3.2900660e-003
  3.5065949e-003
  1.0285614e-002
  2.9727798e-003
  3.6239796e-003
  4.8460978e-003
  3.2292716e-003
  3.5847418e-003
  4.0572282e-003
  3.2032902e-003
  3.5201527e-003
  3.1240738e-003
  3.8873998e-003
  3.9205748e-003
  3.6756155e-003
  3.2374915e-003
  4.2647113e-003
  4.2676686e-003
  3.2526135e-003
  4.0730630e-003
  4.0839688e-003
  3.7883004e-003
  4.2173680e-003
  4.0239616e-003
  3.7426489e-003
  3.8937996e-003
  4.7885339e-003
  4.0738297e-003
  3.3376938e-003
  3.1870723e-003
  4.3364948e-003
  4.1320679e-003
  3.5809845e-003
  4.1501980e-003
  4.8463016e-003
  4.1017133e-003
  4.0097188e-003
  4.5864110e-003
  5.3669887e-003
  4.4970779e-003
  3.3145744e-003
  4.3605579e-003
  4.3942163e-003
  4.3825413e-003
  3.2262535e-003
  3.9580010e-003
  5.3661365e-003
  5.2867215e-003
  4.4653950e-003
  3.2756460e-003
  3.6529070e-003
  4.3395883e-003
  3.8866383e-003
  3.3393438e-003
  3.6071687e-003
  3.6008923e-003
  6.0558040e-003
  3.8052702e-003
  5.2757719e-003
  4.0441178e-003
  4.0726030e-003
  3.3765605e-003
  4.3521872e-003
  4.8181336e-003
  4.4191038e-003
  3.0423944e-003
  7.6518164e-003
  3.9398320e-003
  4.1180252e-003
  4.1649351e-003
  3.5089835e-003
  3.1650500e-003
  3.3399935e-003
  3.5701809e-003
  4.5098192e-003
  3.6762806e-003
  3.3492498e-003
  3.7392358e-003
  5.5249053e-003
  3.5139894e-003
  3.2370134e-003
  3.7674470e-003
  3.2431736e-003
  4.0602601e-003
  5.4468879e-003
  3.1967041e-003
  1.1724827e-002
  8.4436040e-003
  4.2548333e-003
  3.8554411e-003
  3.3642436e-003
  3.6877509e-003
  3.2713595e-003
  4.1543269e-003
  3.2745301e-003
  6.5964926e-003
  4.4885321e-003
  3.7970267e-003
  4.3556684e-003
  3.6352229e-003
  3.9836088e-003
  6.9962838e-003
  3.2819338e-003
  5.0491107e-003
  5.6000070e-003
  4.3726355e-003
  4.2584514e-003
  9.0301252e-003
  3.3986273e-003
  4.2702972e-003
  4.5397121e-003
  5.6355522e-003
  3.9700932e-003
  3.5968656e-003
  3.2478209e-003
  3.0427602e-003
  3.3581992e-003
  5.2929277e-003
  4.4105759e-003
  3.6655170e-003
  4.4315935e-003
  3.9026068e-003
  2.9010943e-003
  4.3011801e-003
  3.9664508e-003
  3.4138325e-003
  4.7266364e-003
  3.5096222e-003
  3.4172858e-003
  3.2945651e-003
  4.3113157e-003
  5.0660847e-003
  4.5660086e-003
  3.2640769e-003
  4.1277744e-003
  4.1154679e-003
  3.0139284e-003
  3.8073153e-003
  4.9751784e-003
  4.6746212e-003
  3.4388791e-003
  4.6820170e-003
  3.8102793e-003
  3.3690654e-003
  3.3584792e-003
  4.4681474e-003
  3.8186436e-003
  5.4532285e-003
  2.9639081e-003
  3.5290877e-003
  4.5181227e-003
  4.5403034e-003
  4.6430258e-003
  5.1311110e-003
  3.3958314e-003
  3.2717795e-003
  3.1386531e-003
  3.9248790e-003
  3.8956632e-003
  3.5728084e-003
  3.1887841e-003
  3.5836220e-003
  3.1977633e-003
  4.8576404e-003
  3.6621192e-003
  2.8412303e-003
  5.2007833e-003
  4.4042463e-003
  3.0460542e-003
  2.6787757e-003
  3.3578504e-003
  4.5758096e-003
  4.7593468e-003
  3.4616535e-003
  3.2715539e-003
  4.6619753e-003
  3.6631608e-003
  3.4515215e-003
  5.1098251e-003
  3.5942555e-003
  4.8354252e-003
  4.6464877e-003
  4.0095596e-003
  3.7682765e-003
  5.3889572e-003
  5.8105395e-003
  3.1421881e-003
  5.2039116e-003
  4.0288970e-003
  6.1352323e-003
  4.1243949e-003
  4.4123778e-003
  4.1852310e-003
  4.4435222e-003
  4.5881952e-003
  3.3822597e-003
  3.9112425e-003
  3.4409143e-003
  4.2886758e-003
  2.9801795e-002
  4.0900949e-003
  4.0470421e-003
  3.6546643e-003
  4.0149158e-003
  3.6213802e-003
  3.2527258e-003
  3.3511393e-003
  4.1186811e-003
  3.5514407e-003
  4.3681851e-003
  3.5747465e-003
  3.8515656e-003
  3.4330003e-003
  3.7446412e-003
  3.0871567e-003
  5.2578703e-003
  2.9054512e-003
  2.8652534e-003
  3.9959982e-003
  3.3886343e-003
  4.1031497e-003
  3.5512306e-003
  4.5442137e-003
  3.4639342e-003
  8.3112322e-003
  4.5120328e-003
  3.7029268e-003
  3.7591655e-003
  3.3144585e-003
  3.5697136e-003
  3.8733314e-003
  4.3702018e-003
  6.3675622e-003
  5.7431032e-003
  3.8727861e-003
  4.3411534e-003
  4.5208466e-003
  3.8491877e-003
  4.1895342e-003
  3.1012453e-003
  4.8814629e-003
  3.5694671e-003
  4.4257113e-003
  4.3192045e-003
  4.5473717e-003
  4.4252672e-003
  3.2361632e-003
  4.3374938e-003
  3.5617462e-003
  4.0984649e-003
  3.1814507e-003
  4.7967479e-003
  5.1236136e-003
  3.5448265e-003
  4.6336625e-003
  3.7317054e-003
  3.3257601e-003
  4.6170779e-003
  5.2152711e-003
  3.4291446e-003
  3.1355312e-003
  3.1073308e-003
  3.4270386e-003
  4.0604494e-003
  2.9393349e-003
  5.3525959e-003
  3.6268812e-003
  3.5502766e-003
  3.8395504e-003
  3.4016429e-003
  2.9241536e-003
  3.6805041e-003
  3.2739064e-003
  3.0394051e-003
  4.1738001e-003
  3.1835487e-003
  5.1186369e-003
  3.7603171e-003
  5.5519994e-003
  5.2335180e-003
  3.5641391e-003
  5.3216006e-003
  4.0555605e-003
  3.6110831e-003
  4.4922986e-003
  3.8044733e-003
  8.4817607e-003
  3.7767131e-003
  3.2914769e-003
  3.4604540e-003
  3.4288978e-003
  3.4871753e-003
  4.5433825e-003
  4.0037615e-003
  3.2617097e-003
  4.2378492e-003
  4.4156858e-003
  3.3525530e-003
  3.5809467e-003
  4.3949975e-003
  3.8059801e-003
  3.8138806e-003
  3.4138984e-003
  4.0921694e-003
  4.6067406e-003
  4.8258883e-003
  2.9735726e-003
  3.6472207e-003
  3.3326106e-003
  3.8542545e-003
  3.9844164e-003
  5.1433473e-003
  3.7481429e-003
  3.5348846e-003
  3.6013764e-003
  5.2572752e-003
  4.2005207e-003
  3.5779807e-003
  4.9770780e-003
  4.0101289e-003
  4.5584286e-003
  1.1854484e-002
  3.3916140e-003
  3.6334954e-003
  3.4987021e-003
  3.6789070e-003
  3.3975887e-003
  3.7357290e-003
  5.1940942e-003
  3.9463497e-003
  2.9801552e-003
  4.3785952e-003
  3.3482611e-003
  3.6515595e-003
  4.3672558e-003
  3.8519811e-003
  3.0674948e-003
  4.0135873e-003
  3.4102680e-003
  3.1757249e-003
  3.7285222e-003
  4.0357580e-003
  3.7486942e-003
  1.2566318e-002
  4.0931857e-003
  4.6794906e-003
  4.0845751e-003
  4.6590780e-003
  4.0023298e-003
  4.2468098e-003
  3.4520317e-003
  4.3394057e-003
  4.5393423e-003
  3.2040024e-003
  3.1705565e-003
  3.9039005e-003
  4.9017772e-003
  3.7479226e-003
  4.4818439e-003
  3.1207123e-003
  4.2483583e-003
  4.1293571e-003
  3.5021696e-003
  3.0714381e-003
  4.3624224e-003
  3.5770567e-003
  3.4844015e-003
  4.5997829e-003
  1.1880040e-002
  4.6035322e-003
  3.7790722e-003
  3.9351467e-003
  4.1030586e-003
  4.4752875e-003
  5.0176315e-003
  3.6033773e-003
  3.9291625e-003
  3.8793089e-003
  3.8269591e-003
  4.4427095e-003
  4.7109428e-003
  4.0365964e-003
  3.6155433e-003
  5.4099926e-003
  3.9284046e-003
  4.6279797e-003
  3.3851491e-003
  3.3590123e-003
  3.1117836e-003
  4.5602331e-003
  3.8919177e-003
  4.8101896e-003
  3.9849910e-003
  3.2460536e-003
  3.2538487e-003
  4.5499563e-003
  3.0517600e-003
  4.1124996e-003
  3.1634900e-003
  3.3726747e-003
  4.1245352e-003
  6.0789061e-003
  3.7518293e-003
  4.3808942e-003
  4.1435685e-003
  3.9469689e-003
  6.2490536e-003
  4.3161645e-003
  4.0242575e-003
  3.7778801e-003
  4.3452092e-003
  3.7304184e-003
  3.4019148e-003
  3.8066538e-003
  2.8827433e-003
  3.6861604e-003
  5.4848250e-003
  3.1167056e-003
  3.6962946e-003
  3.0970514e-003
  4.0737913e-003
  5.3427185e-003
  3.8596218e-003
  4.5628514e-003
  4.5045550e-003
  4.7666014e-003
  3.9170188e-003
  3.2776892e-003
  3.2338971e-003
  4.0982518e-003
  4.4626700e-003
  4.8772726e-003
  3.4291748e-003
  4.0543224e-003
  3.0285800e-003
  3.2837935e-003
  5.5849552e-003
  3.9177500e-003
  3.9815102e-003
  3.5594327e-003
  3.4353634e-003
  3.2514064e-003
  4.2962969e-003
  3.8937889e-003
  4.4604863e-003
  5.9845460e-003
  1.9928377e-002
  2.9415781e-003
  3.5158041e-003
  2.9818586e-003
  3.3166310e-003
  3.0722257e-002
  2.9381456e-003
  3.3585589e-003
  4.5512166e-003
  4.6333392e-003
  4.0331981e-003
  5.3085906e-003
  4.3653632e-003
  3.8340112e-003
  3.6399582e-003
  3.7062503e-003
  4.5089682e-003
  4.3841337e-003
  3.6500593e-003
  4.4188806e-003
  3.5420049e-003
  5.7165642e-003
  3.5480570e-003
  3.8962817e-003
  4.8768278e-003
  3.8699802e-003
  4.4638337e-003
  3.6783608e-003
  3.4259910e-003
  3.7478529e-003
  2.8387780e-003
  3.6719934e-003
  3.7751319e-003
  4.6649177e-003
  3.1916800e-003
  3.5408274e-003
  4.3902771e-003
  3.3131472e-003
  3.7956988e-003
  3.6226589e-003
  3.2298155e-003
  2.9985905e-002
  5.5343955e-003
  5.8798379e-003
  5.1156357e-003
  3.8823966e-003
  4.4298378e-003
  4.3439483e-003
  4.7919783e-003
  3.4855275e-003
  3.9571838e-003
  3.2565286e-003
  3.2716257e-003
  5.0599276e-003
  3.3876909e-003
  4.5583319e-003
  3.3750577e-003
  3.4855360e-003
  4.7931897e-003
  5.0217392e-003
  3.1594805e-003
  3.8760856e-003
  3.1576482e-003
  3.5999744e-003
  3.8819132e-003
  3.4641400e-003
  3.4991646e-003
  3.9293158e-003
  4.5648068e-003
  3.7792015e-003
  4.8988922e-003
  4.0329992e-003
  4.3139971e-003
  8.1261704e-003
  4.1835771e-003
  5.5525069e-003
  4.4841804e-003
  3.2838479e-003
  4.2570860e-003
  3.4998463e-003
  3.0168793e-003
  5.7862721e-003
  3.2486276e-003
  7.0623965e-003
  5.2069514e-003
  3.5757925e-003
  4.3386607e-003
  3.7980996e-003
  3.3518086e-003
  3.2428984e-003
  4.8251551e-003
  5.1977185e-003
  3.6014758e-003
  4.4295058e-003
  4.0132285e-003
  3.6354875e-003
  4.0525911e-003
  3.7476610e-003
  3.6263550e-003
  4.2863543e-003
  3.2344504e-003
  3.3643656e-003
  3.6863734e-003
  3.7842133e-003
  3.4571706e-003
  3.9493372e-003
  4.6960793e-003
  3.9259089e-003
  3.5903791e-003
  7.2114618e-003
  3.1976807e-003
  3.8888208e-003
  3.3013963e-003
  3.5799997e-003
  4.7721170e-003
  3.8636385e-003
  5.0179644e-003
  4.0036240e-003
  3.4662581e-003
  3.4161887e-003
  3.8629219e-003
  4.2982505e-003
  5.7396755e-003
  4.1796237e-003
  4.1554205e-003
  2.9684140e-003
  3.4724300e-003
  3.4061890e-003
  4.9110127e-003
  3.2288150e-003
  4.3674167e-003
  3.9568358e-003
  4.1791259e-003
  2.7433829e-003
  3.6643896e-003
  4.2963563e-003
  3.1493432e-003
  4.0984134e-003
  4.9138936e-003
  6.1919597e-003
  3.4202747e-003
  3.6086597e-003
  2.9508101e-003
  5.5009673e-003
  4.6606342e-003
  3.8164579e-003
  3.5319487e-003
  4.0065298e-003
  3.5452430e-003
  4.6888064e-003
  3.3976681e-003
  4.3741661e-003
  4.1663408e-003
  3.3303420e-003
  4.7329454e-003
  4.1291300e-003
  4.6132619e-003
  3.6639185e-003
  5.5292546e-003
  4.7576641e-003
  3.5540714e-003
  6.2157262e-003
  3.2502856e-003
  3.3850821e-003
  3.4857498e-003
  3.6223010e-003
  5.2557284e-003
  3.5823540e-003
  3.2437947e-003
  4.0653747e-003
  4.3727692e-003
  3.8634881e-003
  4.1025917e-003
  3.6057758e-003
  4.7640626e-003
  3.5027752e-003
  3.3553533e-003
  3.4295339e-003
  3.7857596e-003
  5.2262867e-003
  4.2719017e-003
  3.7670967e-003
  5.2314325e-003
  3.7988175e-003
  3.2384881e-003
  3.9870461e-003
  3.9076425e-003
  3.5451250e-003
  4.1032226e-003
  4.2972132e-003
  4.3274656e-003
  3.7055979e-003
  4.9429867e-003
  5.2746334e-003
  4.8393615e-003
  4.0525243e-003
  4.4444986e-003
  3.9310473e-003
  3.8229497e-003
  3.4285908e-003
  4.4851295e-003
  4.9512820e-003
  3.4064556e-003
  3.9038788e-003
  4.3206746e-003
  3.7167080e-003
  3.8520663e-003
  3.3443489e-003
  3.6839077e-003
  6.6777810e-003
  3.8509310e-003
  4.5987447e-003
  4.8565978e-003
  3.4651637e-003
  1.1361904e-002
  5.4695019e-003
  3.6136646e-003
  3.7157141e-003
  4.0206532e-003
  4.5840690e-003
  5.8565707e-003
  5.0323481e-003
  3.9828669e-003
  3.3021486e-003
  3.5912400e-003
  4.2387941e-003
  3.6618385e-003
  4.6269072e-003
  3.6356794e-003
  3.0401922e-003
  3.5702640e-003
  3.8663785e-003
  4.1992943e-003
  3.7730264e-003
  4.2428163e-003
  4.6690317e-003
  4.7350426e-003
  2.8476300e-003
  3.8477547e-003
  4.1188995e-003
  3.8814296e-003
  9.1121503e-003
  4.1217703e-003
  5.1963069e-003
  5.7907432e-003
  3.6490191e-003
  3.9446399e-003
  3.3289036e-003
  3.3237807e-003
  6.2859045e-003
  4.6587152e-003
  3.6651466e-003
  4.6892425e-003
  4.3233396e-003
  3.8275107e-003
  4.3849370e-003
  3.4646804e-003
  3.2185681e-003
  3.2417301e-003
  4.1941661e-003
  5.3434238e-003
  3.7882659e-003
  3.1405888e-003
  3.5198192e-003
  4.3706392e-003
  3.1047534e-003
  4.6316224e-003
  3.5386731e-003
  3.6757273e-003
  4.3519432e-003
  3.6528520e-003
  3.6045989e-003
  4.4915519e-003
  3.8171682e-003
  3.4141180e-003
  5.5286979e-003
  4.1000338e-003
  4.3507690e-003
  3.2338041e-003
  3.3951342e-003
  3.4517974e-003
  3.9194356e-003
  4.0236586e-003
  4.0074266e-003
  3.2182558e-003
  4.0973544e-003
  3.5699128e-003
  4.0410231e-003
  3.6674939e-003
  4.7256974e-003
  5.0255642e-003
  5.9655837e-003
  3.6146002e-003
  3.3846892e-003
  3.5943982e-003
  3.7438625e-003
  3.5507225e-003
  3.9291026e-003
  3.7069285e-003
  4.7217644e-003
  4.8475006e-003
  4.0025360e-003
  4.7790916e-003
  3.8213240e-003
  5.9324047e-003
  3.5877514e-003
  3.5590949e-003
  3.1456671e-003
  4.1718683e-003
  4.2574665e-003
  3.6907646e-003
  3.5561959e-003
  3.6055584e-003
  4.2050411e-003
  4.2134945e-003
  4.5088578e-003
  3.6208032e-003
  4.0870457e-003
  4.2337047e-003
  4.9200341e-003
  3.5195317e-003
  4.3212472e-003
  5.3418104e-003
  4.6353338e-003
  3.1452379e-003
  3.8073557e-003
  4.1357133e-003
  6.2457292e-003
  3.9768225e-003
  2.9600712e-003
  3.6157997e-003
  3.5254387e-003
  4.2384712e-003
  4.7845244e-003
  4.6428085e-003
  4.4103977e-003
  4.2164739e-003
  3.6077153e-003
  1.2314230e-002
  4.2039315e-003
  4.0698799e-003
  3.7625501e-003
  3.1498433e-003
  4.1344728e-003
  3.8180082e-003
  3.3773741e-003
  3.1311172e-003
  4.6310201e-003
  3.7756251e-003
  3.7057682e-003
  3.3751183e-003
  3.9051259e-003
  3.6255321e-003
  4.7127437e-003
  3.1870298e-003
  3.1993160e-003
  3.4204275e-003
  3.8782760e-003
  3.2142537e-003
  3.6306597e-003
  4.6190366e-003
  4.3171066e-003
  4.1230982e-003
  3.7682201e-003
  4.3059095e-003
  4.2494125e-003
  4.5540324e-003
  3.0586807e-003
  5.8935657e-003
  7.6331708e-003
  4.2916976e-003
  3.7423435e-003
  3.3566631e-003
  5.0021585e-003
  4.0191069e-003
  4.8967879e-003
  3.9706793e-003
  3.4709627e-003
  4.4020504e-003
  3.2541964e-003
  4.6956460e-003
  4.0733017e-003
  3.4438768e-003
  4.0143631e-003
  4.0580563e-003
  5.2099374e-003
  4.6134967e-003
  3.8315598e-003
  1.0388744e-002
  4.0335983e-003
  4.0068140e-003
  3.7215661e-003
  3.0886604e-003
  4.9502616e-003
  3.2432294e-003
  3.6339848e-003
  3.7976667e-003
  4.0843263e-003
  3.4793658e-003
  3.2292122e-003
  3.3431061e-003
  3.4856100e-003
  4.0776968e-003
  4.5948201e-003
  3.9745103e-003
  4.3398477e-003
  3.8189979e-003
  4.6393077e-003
  3.4107246e-003
  4.1527372e-003
  3.3579251e-003
  3.4698060e-003
  3.6733578e-003
  3.1523848e-003
  4.9849405e-003
  3.7124030e-003
  3.8844660e-003
  3.5209486e-003
  4.1422355e-003
  4.3429803e-003
  5.4326038e-003
  3.7322213e-003
  3.7708849e-003
  4.3703162e-003
  4.0453693e-003
  3.9798420e-003
  3.3255171e-003
  4.1031743e-003
  4.5026159e-003
  3.3807255e-003
  3.6455818e-003
  5.2672103e-003
  3.0235081e-002
  4.2893081e-003
  4.0727554e-003
  4.2466733e-003
  4.5660317e-003
  4.1261330e-003
  4.2056128e-003
  3.3234782e-003
  4.5769154e-003
  4.3738554e-003
  4.0768633e-003
  4.9574878e-003
  3.0052303e-003
  3.2006501e-003
  4.1880433e-003
  3.4331291e-003
  5.7747279e-003
  4.4752117e-003
  3.2943078e-003
  4.0811369e-003
  3.7983245e-003
  3.1320347e-003
  3.7052752e-003
  3.3486819e-003
  4.3874817e-003
  4.3957124e-003
  4.1091227e-003
  3.7953616e-003
  3.8168272e-003
  5.5146895e-003
  4.1207682e-003
  4.6270575e-003
  4.1143593e-003
  3.5761823e-003
  3.6101995e-003
  3.9491473e-003
  3.7883278e-003
  4.7894174e-003
  4.5029619e-003
  5.1881463e-003
  3.4828925e-003
  4.3541770e-003
  6.8597308e-003
  4.5284266e-003
  4.2684455e-003
  3.4285092e-003
  4.4433092e-003
  3.9365313e-003
  3.9852849e-003
  3.1434074e-002
  3.2974851e-003
  3.2961394e-003
  4.5221637e-003
  4.0223610e-003
  3.7150365e-003
  3.8536791e-003
  5.0548120e-003
  4.0982286e-003
  4.9038539e-003
  3.1554843e-003
  8.7297609e-003
  3.7999793e-003
  3.6898651e-003
  3.4894302e-003
  4.1018609e-003
  3.1380360e-003
  4.2856025e-003
  3.7557596e-003
  3.0481558e-003
  5.9215237e-003
  5.0820420e-003
  3.8885389e-003
  4.8537260e-003
  5.0238641e-003
  3.2091431e-003
  3.8622461e-003
  3.4976937e-003
  4.1221505e-003
  4.2829637e-003
  5.0685581e-003
  4.3129413e-003
  3.5404435e-003
  3.2885047e-003
  5.4168191e-003
  5.8294890e-003
  4.1998764e-003
  4.0187647e-003
  3.4128803e-003
  3.9823050e-003
  4.2564447e-003
  3.9272480e-003
  3.1462329e-003
  3.4103370e-003
  3.6821092e-003
  4.4070126e-003
  4.5530164e-003
  4.1838802e-003
  3.9775260e-003
  3.8617474e-003
  4.5915106e-003
  4.9764699e-003
  3.9372395e-003
  4.0667809e-003
  3.1987500e-003
  5.4439017e-003
  6.0481307e-003
  4.0948392e-003
  5.5006741e-003
  4.7205949e-003
  4.5296413e-003
  3.2520591e-003
  3.6845232e-003
  3.5891552e-003
  4.6429265e-003
  5.5933588e-003
  3.3565731e-003
  4.7879202e-003
  4.1546400e-003
  4.6497831e-003
  4.1144887e-003
  1.6776185e-002
  3.8968760e-003
  3.5028905e-003
  5.2278253e-003
  4.9426446e-003
  7.3114694e-003
  4.2595509e-003
  3.6095807e-003
  4.2087473e-003
  3.6833447e-003
  3.1051265e-003
  3.3965567e-003
  3.8187873e-003
  3.6364348e-003
  3.5608545e-003
  4.1181414e-003
  3.9553457e-003
  4.8134980e-003
  3.4055089e-003
  5.1288431e-003
  3.4882816e-003
  3.9912061e-003
  3.2352043e-003
  3.3354852e-003
  3.7873493e-003
  4.6119355e-003
  4.8790104e-003
  3.8519456e-003
  3.5480278e-003
  4.2171538e-003
  4.0689937e-003
  3.4942660e-003
  3.6747770e-003
  3.0765714e-003
  3.7235602e-003
  4.6172457e-003
  3.5936738e-003
  4.3917672e-003
  3.8584425e-003
  8.1782591e-003
  3.6740611e-003
  3.6639162e-003
  5.5776766e-003
  4.6085415e-003
  5.0205230e-003
  6.3492087e-003
  4.7528850e-003
  4.1694043e-003
  3.0536296e-002
  4.7121326e-003
  4.1069200e-003
  3.8124264e-003
  3.1897972e-003
  5.3263478e-003
  3.6505428e-003
  3.3141156e-003
  3.6224232e-003
  4.6496438e-003
  4.0122142e-003
  4.0498022e-003
  3.2466008e-003
  6.5568978e-003
  3.9799131e-003
  3.0550157e-003
  3.8079704e-003
  4.6164590e-003
  5.9361023e-003
  3.9647200e-003
  4.6753198e-003
  4.8852094e-003
  3.3747091e-003
  3.6906116e-003
  4.5622046e-003
  3.0374308e-003
  3.9218350e-003
  4.4724878e-003
  3.8278508e-003
  4.2029905e-003
  4.2383056e-003
  3.2575980e-003
  5.2807871e-003
  3.7864212e-003
  3.0075002e-002
  3.7827544e-003
  3.7614632e-003
  4.5559310e-003
  3.9473601e-003
  4.0885373e-003
  5.8550383e-003
  4.2452195e-003
  4.1712926e-003
  3.8071383e-003
  4.9711178e-003
  5.3734503e-003
  3.9836785e-003
  4.1828660e-003
  3.3690656e-003
  6.5972784e-003
  3.4627990e-003
  3.9517379e-003
  4.1869571e-003
  6.0847240e-003
  3.6883331e-003
  4.0817082e-003
  4.9908794e-003
  3.1323578e-003
  4.6110673e-003
  4.9026436e-003
  3.6892222e-003
  3.6467987e-003
  8.8881803e-003
  3.6960563e-003
  4.4660473e-003
  5.3845336e-003
  3.9149640e-003
  3.6354561e-003
  3.5786637e-003
  4.1392055e-003
  3.6866422e-003
  4.3449898e-003
  6.6663752e-003
  3.2888777e-003
  3.2124004e-003
  3.0095067e-003
  4.2481632e-003
  4.8840637e-003
  3.7132709e-003
  3.4366173e-003
  3.8694285e-003
  3.9692099e-003
  3.9878624e-003
  4.4743669e-003
  3.2901033e-003
  3.2926202e-003
  4.0519999e-003
  3.4416171e-003
  5.2968520e-003
  3.0035874e-003
  4.1237469e-003
  4.0947785e-003
  3.3098311e-003
  3.2521560e-003
  4.8673411e-003
  5.2177530e-003
  5.0974786e-003
  4.1012727e-003
  3.7905015e-003
  3.7058642e-003
  3.8796576e-003
  3.6451747e-003
  3.7655856e-003
  3.7537383e-003
  4.4758368e-003
  5.0648103e-003
  3.0580805e-003
  4.3723377e-003
  3.7590159e-003
  3.0801210e-003
  4.1021003e-003
  6.6263145e-003
  3.0266489e-003
  3.6721744e-003
  4.1002099e-003
  3.8699225e-003
  3.1354551e-003
  3.2856556e-003
  3.2845310e-003
  3.1537375e-003
  4.4582496e-003
  4.0148345e-003
  3.1529850e-003
  4.0867721e-003
  3.8571032e-003
  3.1410704e-003
  2.9307348e-003
  3.2457592e-003
  4.2687023e-003
  3.3683081e-003
  4.1075700e-003
  3.3656780e-003
  3.6004546e-003
  4.0665176e-003
  3.2617010e-003
  4.2019571e-003
  5.0237579e-003
  4.7446450e-003
  3.9439833e-003
  3.7913336e-003
  4.0517470e-003
  4.0917682e-003
  5.0599342e-003
  3.3092981e-003
  3.9946989e-003
  4.0019041e-003
  4.9798218e-003
  4.1899832e-003
  4.8012112e-003
  3.4045023e-003
  5.7052161e-003
  4.3230166e-003
  3.6329780e-003
  3.1807144e-003
  4.0053836e-003
  3.1225318e-003
  4.2740831e-003
  3.3692817e-003
  4.1023920e-003
  4.2144772e-003
  3.2154709e-003
  4.3558946e-003
  4.4461147e-003
  5.2926251e-003
  4.8785339e-003
  3.8426006e-003
  5.0841046e-003
  4.6705716e-003
  4.0328211e-003
  3.6991688e-003
  4.5137898e-003
  5.1090174e-003
  3.5758655e-003
  4.9041629e-003
  5.2634931e-003
  3.3558649e-003
  4.9821891e-003
  3.2658110e-003
  4.4510507e-003
  3.4653146e-003
  4.4377425e-003
  4.2771761e-003
  3.3986781e-003
  3.5994506e-003
  3.0026558e-003
  5.6399148e-003
  4.8077366e-003
  4.2820955e-003
  3.6872130e-003
  4.2262009e-003
  4.2249066e-003
  5.0376617e-003
  3.9421594e-003
  3.5988028e-003
  1.6031895e-002
  2.9477111e-003
  4.5942528e-003
  4.4347511e-003
  3.4939729e-003
  4.4367091e-003
  2.8572086e-003
  3.3977136e-003
  4.0176041e-003
  4.2381073e-003
  4.7324423e-003
  3.9920801e-003
  4.1187966e-003
  3.8063386e-003
  3.5183534e-003
  3.0220589e-003
  4.0813551e-003
  3.9089527e-003
  3.8157681e-003
  3.6540197e-003
  3.9435381e-003
  4.0568373e-003
  3.7479093e-003
  4.8964999e-003
  4.4843282e-003
  3.9002631e-003
  3.9786921e-003
  4.0303648e-003
  3.4997610e-003
  6.8835206e-003
  3.0115579e-003
  4.1082537e-003
  5.0320187e-003
  4.3527067e-003
  3.9074216e-003
  3.0651793e-002
  3.2822253e-003
  3.2236211e-003
  5.1504192e-003
  3.8920220e-003
  3.2686397e-003
  3.7686328e-003
  3.5425335e-003
  6.0347292e-003
  4.1085281e-003
  5.7166240e-003
  4.7572600e-003
  4.0689601e-003
  3.7279030e-003
  3.4355381e-003
  4.1265216e-003
  3.4344238e-003
  4.2265462e-003
  4.9295684e-003
  4.0389674e-003
  4.3967109e-003
  3.7649559e-003
  4.1194438e-003
  3.5277480e-003
  3.6059991e-003
  3.3263596e-003
  3.2276969e-003
  1.0766636e-002
  4.0425434e-003
  3.0888242e-003
  3.7808217e-003
  3.3351297e-003
  3.8824374e-003
  3.3705474e-003
  4.0080112e-003
  3.7379927e-003
  3.4417316e-003
  6.0979376e-003
  3.8413814e-003
  4.0665065e-003
  3.8846241e-003
  4.2300988e-003
  4.5996115e-003
  3.9083619e-003
  3.8358867e-003
  3.8530946e-003
  3.0763169e-003
  6.1010919e-003
  4.0303843e-003
  3.4708828e-003
  3.3165404e-003
  3.6210922e-003
  3.0184232e-003
  3.3315024e-003
  3.5380774e-003
  3.6228773e-003
  2.9774033e-003
  3.7360935e-003
  3.4660397e-003
  3.5912726e-003
  4.7218631e-003
  7.1873021e-003
  3.4521826e-003
  2.8845055e-003
  4.2450179e-003
  3.1103920e-003
  4.0619334e-003
  3.4470600e-003
  3.1687974e-003
  3.8031697e-003
  3.7060201e-003
  2.9823237e-003
  5.0928645e-003
  5.9347149e-003
  4.8014270e-003
  4.8941334e-003
  3.0698098e-003
  5.0874196e-003
  4.0398892e-003
  4.1106414e-003
  4.0942347e-003
  3.7841099e-003
  4.2944667e-003
  3.8889022e-003
  5.3238647e-003
  3.6065725e-003
  3.1989525e-002
  3.4293446e-003
  4.1600099e-003
  3.5534508e-003
  4.6818718e-003
  3.0774898e-003
  3.9396603e-003
  3.2262372e-003
  3.1910388e-003
  3.1263647e-003
  3.3528159e-003
  3.5249276e-003
  4.4779628e-003
  4.9826066e-003
  3.8849668e-003
  3.2866452e-003
  3.1334997e-003
  3.9309853e-003
  3.6429138e-003
  3.6515221e-003
  3.9307552e-003
  3.5445457e-003
  3.8528863e-003
  3.5507925e-003
  4.5782490e-003
  3.7640525e-003
  4.9690258e-003
  3.4345157e-003
  3.8018184e-003
  4.0464935e-003
  3.5867613e-003
  3.0898584e-003
  4.3400748e-003
  6.5300346e-003
  1.2579035e-002
  3.4610476e-003
  5.7783079e-003
  3.8925647e-003
  4.4437895e-003
  3.6955592e-003
  3.9500614e-003
  3.4040137e-003
  4.9999834e-003
  4.0270156e-003
  4.9275871e-003
  3.5002955e-003
  4.6150550e-003
  5.0733060e-003
  3.6190619e-003
  3.2655776e-003
  4.0750494e-003
  4.0314443e-003
  5.7354311e-003
  5.5703013e-003
  4.5612271e-003
  3.9398774e-003
  3.6617552e-003
  3.4839299e-003
  4.7217682e-003
  5.3999411e-003
  4.8631728e-003
  5.5269975e-003
  3.4313360e-003
  3.5991226e-003
  3.4206695e-003
  4.8028296e-003
  3.6689794e-003
  3.6380644e-003
  3.0672101e-003
  4.0342165e-003
  3.9096065e-003
  3.8057059e-003
  3.0175622e-003
  4.7525063e-003
  3.1681355e-003
  4.6345626e-003
  4.5895756e-003
  3.9786427e-003
  3.6727189e-003
  5.1199492e-003
  3.8369265e-003
  4.1182280e-003
  2.8658505e-003
  4.2138530e-003
  3.9698413e-003
  3.1897514e-003
  4.1517641e-003
  3.9076198e-003
  3.5526369e-003
  3.6659695e-003
  5.0329350e-003
  4.6513318e-003
  5.0117574e-003
  4.7434607e-003
  3.0853670e-002
  3.7898139e-003
  5.1688726e-003
  4.8311846e-003
  4.1299517e-003
  3.6742104e-003
  3.6097715e-003
  3.4463736e-003
  3.2823229e-003
  5.0484825e-003
  3.5710867e-003
  4.0110460e-003
  4.1809467e-003
  4.4086914e-003
  4.6089540e-003
  4.9501599e-003
  4.8091443e-003
  3.7110280e-003
  3.1365820e-003
  4.0608234e-003
  5.1418048e-003
  4.3646481e-003
  3.6947811e-003
  3.4977116e-003
  4.4623088e-003
  4.7656882e-003
  3.2397115e-003
  3.9307654e-003
  3.9793308e-003
  3.8539967e-003
  3.5171852e-003
  3.4405306e-003
  4.3376951e-003
  3.2781284e-003
  4.7580587e-003
  5.1527818e-003
  4.0788337e-003
  4.1674602e-003
  3.8475890e-003
  5.3548939e-003
  3.6886482e-003
  3.6074958e-003
  5.0334309e-003
  2.7494999e-003
  4.0849183e-003
  3.1096118e-002
  3.4216566e-003
  3.1534647e-003
  3.8456426e-003
  3.6179008e-003
  4.8342551e-003
  3.9804311e-003
  4.2363330e-003
  4.8089052e-003
  3.3084951e-003
  5.8830813e-003
  5.2822785e-003
  3.8550370e-003
  5.4752638e-003
  4.5814463e-003
  4.5107943e-003
  3.7993094e-003
  4.4717039e-003
  4.4056346e-003
  3.0727448e-003
  4.3150118e-003
  4.3802457e-003
  3.3658496e-003
  3.5752464e-003
  4.4326807e-003
  3.2930521e-003
  4.5784369e-003
  5.4406786e-003
  4.5329246e-003
  5.7284760e-003
  3.1963595e-003
  3.8844892e-003
  5.8076202e-003
  3.1046744e-003
  3.1683075e-003
  4.6626179e-003
  5.0502352e-003
  3.3671880e-003
  4.9818443e-003
  3.3450396e-003
  3.1602847e-003
  5.3290949e-003
  4.0757419e-003
  5.0462184e-003
  4.2786750e-003
  4.1359876e-003
  5.0175870e-003
  4.0845057e-003
  4.5355596e-003
  3.9019883e-003
  3.8944555e-003
  4.6946109e-003
  4.0234955e-003
  3.4565348e-003
  4.8453117e-003
  3.1548292e-003
  3.7177386e-003
  4.3902106e-003
  3.7778037e-003
  5.3760055e-003
  4.2693392e-003
  5.6578303e-003
  3.4209775e-003
  3.6634076e-003
  4.2719784e-003
  4.5645335e-003
  3.0882252e-003
  3.9740002e-003
  3.4317750e-003
  5.5384994e-003
  3.6335993e-003
  4.6350940e-003
  3.8136478e-003
  7.0660293e-003
  4.4088030e-003
  3.2581826e-003
  3.9724360e-003
  4.6552133e-003
  3.3555057e-003
  4.1272348e-003
  3.8245639e-003
  3.4120015e-003
  3.0477558e-003
  3.9657410e-003
  4.0843117e-003
  3.8369643e-003
  3.3432177e-003
  4.1654747e-003
  3.5209748e-003
  3.5564910e-003
  4.2380342e-003
  4.5361446e-003
  5.5228688e-003
  3.6374873e-003
  3.6590293e-003
  4.5484052e-003
  5.5286790e-003
  3.8026660e-003
  3.9904366e-003
  4.2512401e-003
  3.3978760e-003
  4.0515955e-003
  5.9668763e-003
  3.5745251e-003
  4.0292949e-003
  3.3902355e-003
  3.9526465e-003
  3.1130539e-003
  4.7855206e-003
  4.1199038e-003
  4.0840795e-003
  3.4106510e-003
  3.9397716e-003
  3.3209078e-003
  5.4853916e-003
  3.9255598e-003
  5.9436016e-003
  4.1939606e-003
  3.7064206e-003
  5.0188080e-003
  4.6470728e-003
  3.4858375e-003
  5.8906739e-003
  4.3302424e-003
  4.4269518e-003
  5.1600092e-003
  4.1229428e-003
  4.6055508e-003
  4.5818735e-003
  3.9141459e-003
  3.9157946e-003
  3.7783042e-003
  3.7953247e-003
  4.5388658e-003
  4.2793424e-003
  4.6261932e-003
  3.2076186e-003
  3.5553561e-003
  9.6676908e-003
  3.1507774e-003
  3.7538320e-003
  4.5606827e-003
  4.4501748e-003
  3.3924608e-003
  4.1416917e-003
  2.8359754e-003
  3.6970244e-003
  4.6179666e-003
  4.4173025e-003
  5.0162772e-003
  4.6724409e-003
  3.4645691e-003
  4.3337006e-003
  3.9610053e-003
  3.6358540e-003
  4.0727203e-003
  5.4926406e-003
  4.1573585e-003
  6.4583677e-003
  3.3698670e-003
  5.5242777e-003
  4.5383705e-003
  9.6470817e-003
  4.5181000e-003
  3.2801729e-003
  3.8702416e-003
  4.5211270e-003
  2.9704903e-003
  3.4113707e-003
  5.7412387e-003
  3.5235286e-003
  3.6520831e-003
  4.2524046e-003
  3.9242571e-003
  3.1907412e-003
  4.1084842e-003
  4.5325600e-003
  3.9396514e-003
  4.5015842e-003
  3.8842508e-003
  3.3312024e-003
  3.4377040e-003
  4.1405526e-003
  4.7318562e-003
  4.8888876e-003
  4.9877919e-003
  3.8926975e-003
  4.2195532e-003
  4.0345230e-003
  3.6913774e-003
  3.8638876e-003
  4.2609240e-003
  4.2603527e-003
  5.3262343e-003
  3.7152377e-003
  3.8567739e-003
  3.9205702e-003
  4.1895875e-003
  3.3635406e-003
  3.9172346e-003
  4.0544482e-003
  4.0161869e-003
  3.4592523e-003
  4.0820003e-003
  3.1345085e-003
  3.8853008e-003
  3.7683718e-003
  7.3211828e-003
  5.2929792e-003
  4.6402185e-003
  3.4123266e-003
  3.6096216e-003
  3.7083508e-003
  4.1529356e-003
  4.5555284e-003
  4.0235078e-003
  5.3750316e-003
  4.3584451e-003
  3.4267382e-003
  3.7778537e-003
  5.8123996e-003
  2.9852906e-003
  3.7933017e-003
  3.5112084e-003
  4.2539409e-003
  4.6447823e-003
  4.7637427e-003
  5.1463640e-003
  4.3753324e-003
  4.4380588e-003
  3.0742266e-003
  3.7322632e-003
  4.6051476e-003
  4.0077447e-003
  4.2345434e-003
  3.9781858e-003
  3.7688725e-003
  3.6164395e-003
  4.4761614e-003
  5.5824050e-003
  4.6423218e-003
  4.1405885e-003
  3.0316181e-003
  4.4624363e-003
  3.8295707e-003
  3.9303008e-003
  3.1704809e-003
  3.6369819e-003
  5.8397261e-003
  5.5506229e-003
  4.0620940e-003
  3.2509154e-003
  5.7924281e-003
  6.4981163e-003
  4.4581290e-003
  6.3635982e-003
  4.3533466e-003
  3.9555248e-003
  5.7364121e-003
  4.0953209e-003
  4.6839931e-003
  3.6181186e-003
  3.5829159e-003
  3.5544575e-003
  3.3752851e-003
  4.5020174e-003
  2.7492882e-003
  3.7363761e-003
  3.0923571e-003
  4.0175673e-003
  3.4162026e-003
  3.6674287e-003
  4.9706673e-003
  5.9463793e-003
  3.1513551e-003
  3.8994936e-003
  3.6457493e-003
  4.4480794e-003
  4.0739013e-003
  3.8578303e-003
  3.4591886e-003
  3.6201813e-003
  3.6251479e-003
  3.5863205e-003
  4.2097217e-003
  5.9107168e-003
  4.1483109e-003
  3.9247765e-003
  3.8050639e-003
  3.6421319e-003
  3.4388962e-003
  3.8179198e-003
  3.9198843e-003
  4.6693879e-003
  3.4538937e-003
  5.1652220e-003
  4.2866786e-003
  3.6082068e-003
  3.9837440e-003
  3.4244905e-003
  3.4463066e-003
  3.8131999e-003
  5.0060921e-003
  4.9380863e-003
  4.0826850e-003
  4.2542909e-003
  4.7068778e-003
  3.5884638e-003
  3.7375816e-003
  4.1196761e-003
  4.7948659e-003
  2.9641472e-003
  3.5184092e-003
  3.4291008e-003
  4.6203321e-003
  3.3564958e-003
  3.3523885e-003
  3.4329783e-003
  4.1345479e-003
  4.4290417e-003
  4.2527137e-003
  5.6941640e-003
  3.2410042e-003
  3.3243642e-003
  3.5826164e-003
  4.6201655e-003
  1.1624762e-002
  3.6178262e-003
  3.5733867e-003
  4.0615443e-003
  4.5153354e-003
  3.4982362e-003
  3.4344737e-003
  4.0055817e-003
  4.2657747e-003
  4.6950336e-003
  4.2525275e-003
  3.7667599e-003
  4.9676451e-003
  3.9824246e-003
  3.7756978e-003
  3.4981504e-003
  3.2680134e-003
  2.9257448e-003
  3.2248838e-003
  4.2332119e-003
  4.1463722e-003
  5.2150872e-003
  3.4794131e-003
  3.3279981e-003
  4.8987326e-003
  3.7149424e-003
  4.0064938e-003
  3.0802885e-002
  4.1924591e-003
  4.6540041e-003
  3.7442739e-003
  3.7754519e-003
  4.4759783e-003
  3.3153773e-003
  3.1483338e-003
  3.4452728e-003
  5.2388007e-003
  4.6601419e-003
  4.1094917e-003
  5.7986711e-003
  4.9319790e-003
  3.8471053e-003
  6.0323799e-003
  3.6633643e-003
  4.2237557e-003
  3.6952172e-003
  4.3193420e-003
  3.5909976e-003
  3.1638682e-003
  3.3960214e-003
  4.3029153e-003
  4.0355889e-003
  4.4600409e-003
  4.2301248e-003
  3.5256454e-003
  2.9337857e-003
  3.9991188e-003
  4.1213978e-003
  3.9483290e-003
  4.0352253e-003
  3.5878636e-003
  3.3050488e-003
  3.3074648e-003
  3.3118818e-003
  3.8249761e-003
  3.5595927e-003
  2.8714266e-003
  3.9518479e-003
  4.6385183e-003
  3.7746495e-003
  3.7830691e-003
  3.9463820e-003
  3.7943873e-003
  4.3487585e-003
  3.0763533e-003
  4.4377106e-003
  4.5622663e-003
  4.5594731e-003
  4.3623328e-003
  4.8452612e-003
  3.5510835e-003
  3.7256352e-003
  3.8997204e-003
  3.0694972e-003
  5.2208862e-003
  3.4176514e-003
  4.3538181e-003
  5.0099212e-003
  3.4865499e-003
  4.8702850e-003
  4.9251039e-003
  3.4406417e-003
  4.4273438e-003
  3.6409902e-003
  3.0466632e-003
  3.6565138e-003
  3.3400254e-003
  3.1316669e-003
  3.9248606e-003
  4.5737496e-003
  4.9045940e-003
  4.6510281e-003
  3.7911009e-003
  5.0298303e-003
  2.6120689e-003
  4.7795240e-003
  4.7305047e-003
  4.0940119e-003
  4.8962426e-003
  5.1271735e-003
  3.8718079e-003
  3.3932016e-003
  3.9634625e-003
  4.1735889e-003
  4.7741190e-003
  4.7716913e-003
  3.6580995e-003
  3.6626758e-003
  3.5056733e-003
  6.0118635e-003
  3.8109104e-003
  5.6635224e-003
  4.0630464e-003
  4.2414270e-003
  4.8701604e-003
  4.1723142e-003
  3.8040116e-003
  3.5808711e-003
  3.3011361e-003
  3.1382198e-003
  3.3228557e-003
  4.8206642e-003
  4.2050452e-003
  3.5456436e-003
  3.3522028e-003
  4.7566510e-003
  7.2333527e-003
  3.3190280e-003
  4.9620479e-003
  3.6203492e-003
  3.9311832e-003
  3.3491207e-003
  2.9421244e-003
  5.2833550e-003
  4.9634157e-003
  4.6038664e-003
  4.7842213e-003
  3.6354756e-003
  3.8457818e-003
  3.7040769e-003
  3.9596424e-003
  3.4337932e-003
  3.9971793e-003
  3.3769386e-003
  3.7462391e-003
  3.3832090e-003
  3.3821347e-003
  3.3179482e-003
  3.2981793e-003
  4.3017151e-003
  3.9562581e-003
  5.9122889e-003
  4.8504667e-003
  3.2930031e-003
  6.4029064e-003
  4.2118501e-003
  3.0414741e-002
  5.3188566e-003
  5.1197333e-003
  3.4627941e-003
  5.4173888e-003
  4.7213304e-003
  4.6642383e-003
  3.3639340e-003
  3.2694479e-003
  4.9938797e-003
  3.9847270e-003
  3.8572647e-003
  4.4167594e-003
  3.8252545e-003
  4.0716511e-003
  5.2604866e-003
  4.5131897e-003
  3.6967059e-003
  7.0241736e-003
  3.2284694e-003
  5.3202985e-003
  3.7780044e-003
  3.7895084e-003
  3.3051566e-003
  4.6021367e-003
  3.0347007e-003
  8.1091847e-003
  3.5009329e-003
  4.0861195e-003
  3.6277489e-003
  4.3380252e-003
  3.8428014e-003
  5.6545003e-003
  3.5102532e-003
  3.0736905e-003
  3.7186528e-003
  3.6387652e-003
  3.2005225e-003
  4.5063043e-003
  3.9772209e-003
  4.1467944e-003
  3.9146666e-003
  4.2014255e-003
  3.7651218e-003
  4.3175622e-003
  3.6780349e-003
  4.3541996e-003
  3.2585716e-003
  5.8630802e-003
  3.4812709e-003
  4.2444994e-003
  3.4464370e-003
  3.4806275e-003
  4.7254143e-003
  5.6234323e-003
  4.0801187e-003
  3.9259570e-003
  3.6692152e-003
  3.2636642e-003
  3.0589765e-002
  3.9625305e-003
  3.3920689e-003
  3.3143274e-003
  4.4620458e-003
  3.6471194e-003
  2.9863446e-003
  3.9947034e-003
  4.1582530e-003
  3.8047527e-003
  4.0877900e-003
  3.4442725e-003
  3.7330003e-003
  3.9309994e-003
  3.4787896e-003
  3.5124168e-003
  4.9183743e-003
  6.5321344e-003
  5.2603119e-003
  3.3593373e-003
  5.6445227e-003
  3.9346267e-003
  3.7249374e-003
  3.2252652e-003
  4.5719030e-003
  2.7419760e-003
  3.4837301e-003
  5.1055381e-003
  3.8810732e-003
  3.5677101e-003
  3.8482455e-003
  3.0617613e-003
  3.5304995e-003
  3.3210234e-003
  4.5906199e-003
  4.4204138e-003
  6.8692819e-003
  3.7918407e-003
  3.2226081e-003
  4.3416439e-003
  4.3048911e-003
  4.3596218e-003
  3.3488203e-003
  3.8707979e-003
  4.0086294e-003
  5.3165501e-003
  4.0854271e-003
  6.4371322e-003
  4.2186588e-003
  3.9335545e-003
  5.0600335e-003
  4.1435940e-003
  3.1204701e-003
  4.8262982e-003
  3.6165708e-003
  3.4236005e-003
  3.0442828e-003
  3.8132561e-003
  3.1438213e-003
  5.8599261e-003
  3.8033564e-003
  3.7199254e-003
  3.1407988e-003
  4.3840644e-003
  4.2830724e-003
  3.9501336e-003
  4.8604202e-003
  3.5284915e-003
  1.1734328e-002
  6.8857559e-003
  3.8878000e-003
  3.4493018e-003
  3.7918409e-003
  3.8409322e-003
  3.9987812e-003
  3.3888218e-003
  3.3903309e-003
  3.2612235e-003
  4.8851668e-003
  4.3067821e-003
  4.5021757e-003
  7.9758860e-003
  3.8698136e-003
  3.1235622e-003
  3.4007913e-003
  4.3295299e-003
  3.9773719e-003
  3.4125740e-003
  3.9845038e-003
  3.3002283e-003
  4.4689009e-003
  3.5781812e-003
  7.1383228e-003
  3.3196731e-003
  4.4902402e-003
  3.8888018e-003
  3.8069277e-003
  4.6317561e-003
  4.7771800e-003
  4.2260451e-003
  3.7799143e-003
  3.8460266e-003
  3.1294291e-003
  3.4368685e-003
  3.3775558e-003
  3.9065460e-003
  7.5244058e-003
  3.3787535e-003
  3.7322370e-003
  3.5509679e-003
  3.3402321e-003
  5.3455876e-003
  2.5642666e-003
  3.6286983e-003
  4.9916372e-003
  8.5313861e-003
  3.2236850e-003
  4.8605332e-003
  3.9776785e-003
  3.7988014e-003
  6.4630324e-003
  4.0397571e-003
  6.3190818e-003
  4.8192977e-003
  3.2732624e-003
  3.0500807e-003
  3.6133340e-003
  3.4357989e-003
  6.7422160e-003
  3.9872268e-003
  3.5928315e-003
  3.1483258e-003
  6.9033422e-003
  3.4347867e-003
  6.0676421e-003
  1.1356250e-002
  3.5361655e-003
  3.3264796e-003
  3.4428028e-003
  3.8946283e-003
  4.3184453e-003
  3.6732635e-003
  3.3602808e-003
  3.1086887e-003
  3.7193984e-003
  3.6239368e-003
  4.8249488e-003
  3.6736221e-003
  4.5387347e-003
  3.4972910e-003
  3.6586046e-003
  8.2033432e-003
  4.4237255e-003
  4.7741451e-003
  3.5351064e-003
  3.1460336e-002
  3.8534420e-003
  4.1132563e-003
  5.5909428e-003
  4.8956332e-003
  3.7121069e-003
  3.8578240e-003
  4.6872828e-003
  4.2055682e-003
  3.2651210e-003
  4.4185805e-003
  4.2817334e-003
  4.3011689e-003
  4.5274351e-003
  3.2391163e-003
  3.8521550e-003
  4.0759974e-003
  4.3922212e-003
  4.3514141e-003
  5.1773792e-003
  3.4820095e-003
  4.0544350e-003
  6.2726949e-003
  3.4363637e-003
  5.0167073e-003
  5.6522846e-003
  4.0889026e-003
  4.3050091e-003
  3.0164752e-003
  4.8234551e-003
  3.7581427e-003
  4.9292960e-003
  4.3580091e-003
  3.4028315e-003
  4.1125247e-003
  6.2557565e-003
  3.8246999e-003
  4.7627782e-003
  4.7772654e-003
  3.5085775e-003
  2.7264704e-003
  3.8762885e-003
  4.5547679e-003
  3.1078448e-003
  5.4840251e-003
  3.6464670e-003
  3.0581718e-003
  4.5712771e-003
  5.0093898e-003
  3.8708689e-003
  3.7979724e-003
  5.7010654e-003
  3.7283640e-003
  3.5859227e-003
  4.9786525e-003
  3.8632772e-003
  4.0644308e-003
  3.8047776e-003
  4.5444700e-003
  4.2039139e-003
  3.0129360e-003
  4.0861150e-003
  4.1828582e-003
  3.5541677e-003
  4.2740053e-003
  4.3226580e-003
  4.0249473e-003
  5.6197760e-003
  3.0164395e-003
  4.3007944e-003
  4.3673867e-003
  3.5579379e-003
  3.7547869e-003
  3.1309255e-002
  3.3731998e-003
  3.0896757e-003
  6.4064485e-003
  4.6277299e-003
  4.8869971e-003
  3.8976798e-003
  3.8528126e-003
  4.6214610e-003
  3.7881291e-003
  3.5171878e-003
  5.6022424e-003
  3.9501210e-003
  2.8650641e-003
  5.5318836e-003
  2.8857092e-003
  3.7421874e-003
  4.0909692e-003
  4.5194181e-003
  3.2174800e-003
  3.2472457e-003
  4.8853640e-003
  3.7010727e-003
  3.6058244e-003
  3.0947651e-003
  4.8276267e-003
  4.3305909e-003
  3.0896970e-003
  3.9260864e-003
  8.8585145e-003
  5.2465722e-003
  4.3243078e-003
  3.3571351e-003
  4.5021911e-003
  3.4106733e-003
  3.8040394e-003
  4.0442087e-003
  3.1677810e-003
  5.1425925e-003
  4.6512503e-003
  4.5027333e-003
  3.6709379e-003
  3.8297988e-003
  2.9955264e-003
  5.2569223e-003
  3.9773536e-003
  6.2942227e-003
  4.6243156e-003
  3.7652175e-003
  3.1849801e-003
  6.5609249e-003
  4.1464802e-003
  6.9365924e-003
  4.5196666e-003
  3.2016344e-003
  3.4789758e-003
  4.0755057e-003
  4.2010740e-003
  4.6917298e-003
  3.3991666e-003
  4.0161796e-003
  4.1782536e-003
  4.3787738e-003
  3.4525217e-003
  3.3075626e-003
  4.6106490e-003
  4.1913837e-003
  3.4811064e-003
  4.3792708e-003
  4.1319414e-003
  3.1546642e-003
  3.5654621e-003
  5.9373440e-003
  3.8915121e-003
  3.6873970e-003
  3.4157480e-003
  4.7693699e-003
  3.5837106e-003
  3.5854310e-003
  5.6797867e-003
  4.6640965e-003
  3.4756099e-003
  4.6691264e-003
  3.7433279e-003
  3.6190289e-003
  4.4660425e-003
  3.7592382e-003
  3.1958248e-003
  3.7175073e-003
  3.6491610e-003
  3.9313192e-003
  3.5411590e-003
  3.5602985e-003
  3.1368660e-003
  5.0883867e-003
  4.1309219e-003
  4.5618339e-003
  3.2698307e-003
  3.3438117e-003
  3.5242584e-003
  3.7098817e-003
  4.4586292e-003
  4.7955537e-003
  3.2000368e-003
  3.7096204e-003
  3.0158696e-003
  3.8512265e-003
  5.5642645e-003
  5.2301757e-003
  3.5776577e-003
  4.2811489e-003
  3.8918586e-003
  3.7480499e-003
  3.2245662e-003
  3.7050990e-003
  4.0172496e-003
  3.5147987e-003
  4.7199784e-003
  3.8318090e-003
  4.5041377e-003
  3.6200029e-003
  4.7619861e-003
  3.6848832e-003
  3.4084413e-003
  4.9472839e-003
  3.5349592e-003
  4.8115658e-003
  3.8320628e-003
  3.4915114e-003
  6.5156733e-003
  4.2539892e-003
  4.6397009e-003
  4.8157636e-003
  3.6810050e-003
  3.6638802e-003
  4.2302916e-003
  3.3087564e-003
  4.1033356e-003
  4.6366685e-003
  3.6022077e-003
  4.5003931e-003
  5.7679537e-003
  4.1832030e-003
  3.0236493e-003
  3.2333579e-003
  4.1576335e-003
  3.4288543e-003
  4.2940614e-003
  4.5587533e-003
  4.3390291e-003
  4.0413309e-003
  3.6877540e-003
  4.3687754e-003
  4.6527169e-003
  4.8402373e-003
  2.9451476e-003
  3.9503115e-003
  5.5065939e-003
  3.9569270e-003
  3.8448275e-003
  4.3487115e-003
  3.9378354e-003
  7.0042578e-003
  4.3500390e-003
  3.6298317e-003
  4.1711117e-003
  3.3791799e-003
  2.9112001e-003
  3.0306217e-003
  3.8381360e-003
  4.0947860e-003
  3.0949550e-003
  3.4283023e-003
  3.5407152e-003
  3.2450151e-003
  4.9728098e-003
  3.8041158e-003
  4.7992310e-003
  3.1225878e-003
  4.6037841e-003
  3.3808879e-003
  3.7308307e-003
  3.8493855e-003
  3.4798603e-003
  3.7298617e-003
  4.2631408e-003
  3.7140658e-003
  3.0760155e-002
  3.6485445e-003
  3.7492008e-003
  3.6558660e-003
  5.1354698e-003
  5.3509835e-003
  3.7825784e-003
  3.7605128e-003
  3.0829058e-003
  3.1785405e-003
  4.4634075e-003
  3.6485555e-003
  3.9002752e-003
  3.6051631e-003
  3.0640951e-003
  5.0768365e-003
  3.4905455e-003
  4.0026594e-003
  4.0897617e-003
  5.5260151e-003
  3.9803058e-003
  3.1841682e-003
  3.7553363e-003
  4.5233164e-003
  3.7362448e-003
  3.3804908e-003
  4.5354610e-003
  3.1986466e-003
  3.8482788e-003
  3.7729451e-003
  3.8863575e-003
  4.7827528e-003
  3.8140511e-003
  6.2285157e-003
  4.4465746e-003
  4.1719247e-003
  4.2180148e-003
  3.5899813e-003
  4.2624096e-003
  3.3975890e-003
  4.1892049e-003
  3.3757518e-003
  4.0726931e-003
  2.9345824e-003
  3.8621538e-003
  4.0336609e-003
  3.3626520e-003
  3.8484421e-003
  4.9424273e-003
  4.1543131e-003
  4.5076999e-003
  3.4845121e-003
  3.8535727e-003
  3.2542137e-003
  3.6203498e-003
  2.8263272e-003
  4.3054144e-003
  3.3847681e-003
  4.4311151e-003
  4.2102867e-003
  3.1384751e-003
  3.8036476e-003
  5.3589860e-003
  4.3973550e-003
  3.7222789e-003
  3.8121773e-003
  4.3544268e-003
  7.5128211e-003
  4.4722544e-003
  3.4375746e-003
  4.6776894e-003
  3.6788678e-003
  3.8842841e-003
  3.9496518e-003
  4.8021247e-003
  3.6967732e-003
  3.5654908e-003
  3.8135884e-003
  4.3100615e-003
  3.1033529e-003
  4.9323835e-003
  4.3792275e-003
  5.5612587e-003
  4.2589866e-003
  3.5124724e-003
  4.0247829e-003
  3.0237069e-003
  8.4399716e-003
  3.5533841e-003
  4.5189563e-003
  3.3411406e-003
  3.5563975e-003
  3.8745165e-003
  3.7283947e-003
  5.0586715e-003
  4.9676455e-003
  3.2580717e-003
  3.7810767e-003
  5.8062293e-003
  7.2422752e-003
  3.8256549e-003
  3.7349020e-003
  4.8598109e-003
  4.1200663e-003
  3.7066088e-003
  4.1013646e-003
  4.9568035e-003
  4.6679493e-003
  4.0949641e-003
  4.4415964e-003
  3.4259362e-003
  4.6669891e-003
  4.8387834e-003
  3.7016292e-003
  4.8957975e-003
  4.5665630e-003
  3.6896093e-003
  3.5247175e-003
  3.4392373e-003
  4.0991490e-003
  3.8645520e-003
  7.3458402e-003
  3.9283485e-003
  3.8243449e-003
  3.6056380e-003
  3.4387100e-003
  4.0120420e-003
  3.8926029e-003
  4.6308792e-003
  3.9279983e-003
  3.4635404e-003
  3.9676856e-003
  7.3677318e-003
  4.1418559e-003
  5.4017084e-003
  3.6413672e-003
  3.5288926e-003
  4.2841596e-003
  3.2709582e-003
  4.9193067e-003
  4.3283465e-003
  5.0936769e-003
  3.5906537e-003
  4.8478632e-003
  3.1416488e-003
  3.8159093e-003
  3.5071468e-003
  4.0065904e-003
  3.6099222e-003
  3.9581190e-003
  3.7977178e-003
  3.5427252e-003
  4.9005762e-003
  3.1100901e-003
  4.1244235e-003
  3.1888240e-003
  3.6756727e-003
  3.8323796e-003
  4.4653462e-003
  3.4388390e-003
  7.4993880e-003
  4.7622078e-003
  6.9881910e-003
  3.5637103e-003
  5.8092739e-003
  4.2359287e-003
  3.9990615e-003
  4.9648663e-003
  3.3143136e-003
  5.2936778e-003
  4.5251194e-003
  3.2624202e-003
  3.6045827e-003
  3.7150997e-003
  2.9979731e-003
  3.7242906e-003
  4.0332398e-003
  7.4114182e-003
  6.9330514e-003
  2.9979083e-003
  6.6539024e-003
  4.5184988e-003
  5.9307069e-003
  3.6326363e-003
  3.0731727e-003
  7.6684192e-003
  3.7833213e-003
  4.0912924e-003
  3.2473722e-003
  3.7652198e-003
  4.8806674e-003
  3.1939806e-003
  4.0322609e-003
  4.5337228e-003
  3.1421158e-003
  3.8820601e-003
  3.5446512e-003
  4.4076900e-003
  1.1626969e-002
  3.4050480e-003
  3.9059154e-003
  3.3013772e-003
  5.2634632e-003
  5.3992200e-003
  6.6119778e-003
  6.4609561e-003
  4.9358743e-003
  3.8579057e-003
  4.5018598e-003
  3.8218187e-003
  5.2963943e-003
  3.8724464e-003
  3.4588517e-003
  3.1601219e-003
  6.5395998e-003
  4.0734929e-003
  3.0580650e-003
  5.5308282e-003
  4.7394526e-003
  3.6846118e-003
  4.2105059e-003
  3.3949122e-003
  3.4897719e-003
  3.2904034e-003
  4.7047192e-003
  3.1039610e-003
  3.4335152e-003
  4.1759754e-003
  3.6170211e-003
  3.3217964e-003
  3.7591836e-003
  4.0053841e-003
  5.8722032e-003
  3.2437417e-003
  3.3621109e-003
  3.2799999e-003
  3.2355959e-003
  3.8169021e-003
  4.9247960e-003
  3.3032959e-003
  3.7596467e-003
  3.6523761e-003
  4.2281288e-003
  4.6650025e-003
  4.1501118e-003
  4.8456880e-003
  3.8432163e-003
  3.6808517e-003
  3.4120045e-003
  4.3978028e-003
  3.7659909e-003
  3.8240021e-003
  3.4864396e-003
  3.3995988e-003
  3.7832318e-003
  4.8990824e-003
  3.4097370e-003
  3.1968004e-003
  3.1218123e-003
  3.5833785e-003
  4.8008528e-003
  3.9934844e-003
  4.2797060e-003
  3.3153975e-003
  3.8412513e-003
  3.5284796e-003
  3.5555822e-003
  3.2691061e-003
  4.2152932e-003
  4.0996162e-003
  3.0283445e-003
  3.5991850e-003
  3.7566936e-003
  3.1782581e-003
  4.7122316e-003
  5.5607355e-003
  3.3059524e-003
  3.1641129e-003
  3.3088848e-003
  3.9453151e-003
  3.3474630e-003
  4.1731670e-003
  4.2587157e-003
  4.3700169e-003
  4.3331677e-003
  4.3964510e-003
  4.4931969e-003
  3.7631296e-003
  4.8383729e-003
  3.5103653e-003
  4.1298656e-003
  4.1505533e-003
  3.8586979e-003
  4.5067582e-003
  3.5572311e-003
  3.9253821e-003
  4.0480249e-003
  5.2141444e-003
  4.3231541e-003
  3.2783822e-003
  3.9859164e-003
  3.9309443e-003
  3.9933131e-003
  3.5488559e-003
  4.0134297e-003
  7.0831253e-003
  4.2068578e-003
  4.6628454e-003
  3.4495861e-003
  3.7033526e-003
  3.5078827e-003
  4.2853409e-003
  3.1830438e-003
  4.9178851e-003
  3.4908120e-003
  4.5788230e-003
  3.1794915e-003
  4.8681685e-003
  4.5103628e-003
  4.3707296e-003
  3.7844243e-003
  4.7718559e-003
  5.3974636e-003
  4.3600944e-003
  3.6202778e-003
  3.5588107e-003
  3.7339664e-003
  4.2970226e-003
  3.5623354e-003
  3.2069488e-003
  4.0237572e-003
  4.0108188e-003
  2.7547474e-003
  5.0660522e-003
  3.1784352e-003
  3.5860481e-003
  4.0442047e-003
  5.0618579e-003
  4.5890507e-003
  3.6793976e-003
  4.1361379e-003
  3.7093081e-003
  3.5876344e-003
  4.4187809e-003
  3.6173193e-003
  3.4743865e-003
  4.2539225e-003
  4.2590563e-003
  4.5406848e-003
  5.4049439e-003
  3.3182444e-003
  3.2814021e-003
  3.9025179e-003
  5.3205057e-003
  3.4923711e-003
  4.7916997e-003
  3.4993824e-003
  4.1573680e-003
  3.5083065e-003
  2.9847275e-003
  3.8969422e-003
  3.9573512e-003
  4.7853292e-003
  3.9724267e-003
  4.1681167e-003
  4.1955141e-003
  4.1868077e-003
  4.6312243e-003
  3.7722609e-003
  3.1617471e-003
  5.5614622e-003
  5.7829011e-003
  6.2683202e-003
  3.7461414e-003
  3.6764501e-003
  4.6068543e-003
  4.5366322e-003
  3.4237108e-003
  6.1395771e-003
  3.6585038e-003
  3.9772890e-003
  3.8674534e-003
  3.8940259e-003
  3.8540249e-003
  6.3146742e-003
  3.3038409e-003
  4.5002409e-003
  4.5104469e-003
  3.8656041e-003
  3.9951276e-003
  4.7059562e-003
  4.6222768e-003
  3.4200148e-003
  5.2654049e-003
  4.3170582e-003
  5.1118028e-003
  3.7645476e-003
  4.7370052e-003
  4.0515561e-003
  7.8067175e-003
  4.2028438e-003
  3.6342723e-003
  4.3087486e-003
  3.6648566e-003
  4.0475161e-003
  4.1361374e-003
  4.4736570e-003
  4.3928869e-003
  3.6591535e-003
  4.8005938e-003
  3.7288711e-003
  5.6603660e-003
  3.3368452e-003
  4.4729583e-003
  9.4014268e-003
  4.0225457e-003
  4.5189668e-003
  4.1542662e-003
  4.9392605e-003
  3.6410532e-003
  4.0448788e-003
  4.3177107e-003
  3.1138554e-003
  5.4273218e-003
  3.9293205e-003
  3.5624181e-003
  3.5867911e-003
  4.0660030e-003
  3.3739077e-003
  3.3676695e-003
  3.7230519e-003
  4.5465793e-003
  3.6087179e-003
  3.1632346e-003
  3.4828406e-003
  4.9104748e-003
  3.3511765e-003
  3.3071034e-003
  4.5421173e-003
  4.5761566e-003
  4.9230592e-003
  3.7098002e-003
  3.9859678e-003
  9.8775878e-003
  4.1300020e-003
  3.3088228e-003
  3.6272412e-003
  3.9045501e-003
  3.8434662e-003
  3.7076767e-003
  3.6976121e-003
  3.7816413e-003
  5.7677697e-003
  3.4580191e-003
  4.3133547e-003
  4.6856255e-003
  3.7105229e-003
  3.6660760e-003
  3.3270366e-003
  4.1700163e-003
  3.1369089e-003
  3.2836417e-003
  3.4748409e-003
  6.4954097e-003
  4.1273433e-003
  5.0953958e-003
  3.2821839e-003
  4.5701113e-003
  3.7940852e-003
  3.9355147e-003
  4.3950957e-003
  5.2854285e-003
  3.1508255e-003
  4.9252338e-003
  5.6117700e-003
  3.9857776e-003
  3.4611264e-003
  5.4046151e-003
  3.1856127e-003
  3.3916780e-003
  3.6962447e-003
  4.4878969e-003
  3.6778921e-003
  3.4929591e-003
  3.8991985e-003
  4.4286984e-003
  3.2788907e-003
  3.6118253e-003
  3.4998580e-003
  3.3961592e-003
  2.9851319e-003
  4.4567320e-003
  3.7212977e-003
  3.7749552e-003
  4.3854718e-003
  4.1652598e-003
  3.4062194e-003
  3.0686439e-003
  4.0271194e-003
  3.3570062e-003
  3.7797840e-003
  3.8439054e-003
  4.5318463e-003
  4.3914549e-003
  4.0118378e-003
  4.1733685e-003
  6.9400170e-003
  2.9541392e-003
  4.4937263e-003
  4.2089591e-003
  3.9555756e-003
  3.7915646e-003
  4.3482395e-003
  3.6859630e-003
  4.0980388e-003
  3.6790161e-003
  3.6364800e-003
  4.8299037e-003
  4.1041736e-003
  3.0680632e-003
  3.8443645e-003
  3.5094424e-003
  3.8637836e-003
  3.9566795e-003
  3.4752223e-003
  3.0329665e-002
  3.7971734e-003
  3.8542881e-003
  5.0868287e-003
  3.8900258e-003
  7.2479275e-003
  3.5529770e-003
  3.5025744e-003
  4.1280752e-003
  4.0908319e-003
  3.2392202e-003
  5.6829502e-003
  3.5006246e-003
  2.9162746e-003
  3.1834081e-003
  3.4021192e-003
  3.9514715e-003
  3.7428926e-003
  3.4150434e-003
  5.2220816e-003
  3.3563552e-003
  9.3134876e-003
  3.4270268e-003
  4.0959893e-003
  5.6967939e-003
  3.6578964e-003
  6.8712667e-003
  4.5024845e-003
  4.2172569e-003
  3.3801368e-003
  3.2330837e-003
  6.4970289e-003
  4.0977613e-003
  4.5025736e-003
  3.1371422e-003
  3.5249777e-003
  3.5892167e-003
  3.5772331e-003
  4.0727305e-003
  3.0789671e-003
  3.2664917e-003
  4.4542170e-003
  3.0911024e-003
  6.0351152e-003
  4.3103272e-003
  3.3154272e-003
  3.3682757e-003
  4.2017306e-003
  3.7621473e-003
  3.6592020e-003
  1.2146917e-002
  3.5886232e-003
  4.4334931e-003
  3.4562220e-003
  3.9863714e-003
  3.2620728e-003
  4.3599331e-003
  3.3275222e-003
  4.1093215e-003
  5.9622314e-003
  3.6623055e-003
  3.2033253e-003
  7.8516105e-003
  3.0217646e-003
  3.0342666e-003
  4.4827397e-003
  3.6346184e-003
  3.7205309e-003
  3.5832331e-003
  4.6986533e-003
  3.6466625e-003
  4.0545419e-003
  5.4015544e-003
  3.6541866e-003
  3.3184276e-003
  3.8460086e-003
  3.2851901e-003
  3.3440298e-003
  4.4018390e-003
  4.8592595e-003
  3.8283858e-003
  4.0572573e-003
  2.8981683e-003
  4.1431633e-003
  4.1649227e-003
  5.5265296e-003
  3.6792345e-003
  3.6776640e-003
  4.0358958e-003
  3.4908059e-003
  3.8142740e-003
  3.5615513e-003
  4.0189284e-003
  3.5203574e-003
  3.8944848e-003
  3.1414407e-003
  3.4341827e-003
  4.5689250e-003
  4.0387115e-003
  5.2694018e-003
  3.2614133e-003
  3.4013783e-003
  3.8892498e-003
  3.7027955e-003
  4.3531308e-003
  3.5522603e-003
  5.1386974e-003
  4.4430227e-003
  3.5084385e-003
  4.0488498e-003
  3.8324719e-003
  3.9974998e-003
  3.4710777e-003
  3.8829784e-003
  4.2043678e-003
  4.4060145e-003
  3.0002304e-003
  8.9333490e-003
  4.9322271e-003
  5.0270251e-003
  5.4817085e-003
  3.1266315e-003
  3.7749151e-003
  4.5317717e-003
  6.4531635e-003
  3.8151147e-003
  4.4876561e-003
  4.8954106e-003
  3.4884505e-003
  5.2638712e-003
  3.6043024e-003
  5.3738234e-003
  3.2380174e-003
  6.0042766e-003
  4.7309371e-003
  6.8410744e-003
  3.9273359e-003
  3.4166770e-003
  4.1526036e-003
  3.9084434e-003
  3.8641061e-003
  3.5522593e-003
  3.4775537e-003
  3.7184607e-003
  4.8886840e-003
  5.0115602e-003
  3.4837955e-003
  4.1660997e-003
  3.9197958e-003
  3.4203145e-003
  5.6138730e-003
  2.9668344e-003
  3.8786631e-003
  4.1799628e-003
  4.0419559e-003
  5.1429382e-003
  3.8973104e-003
  5.4427935e-003
  3.2230468e-003
  4.3406583e-003
  3.6465519e-003
  5.3252501e-003
  4.0744511e-003
  3.5763714e-003
  3.9505127e-003
  4.6900970e-003
  5.3194341e-003
  3.8556803e-003
  3.3438236e-003
  4.0032128e-003
  5.3057824e-003
  4.5611929e-003
  7.0800962e-003
  3.8360909e-003
  3.4293946e-003
  5.1697062e-003
  3.5455732e-003
  3.4544626e-003
  5.3240430e-003
  3.9340832e-003
  4.1604529e-003
  3.9644168e-003
  4.4164314e-003
  3.9072646e-003
  4.9498256e-003
  4.0388268e-003
  2.8083113e-003
  4.8545863e-003
  3.7441042e-003
  5.8565439e-003
  4.2996866e-003
  3.4656587e-003
  4.7601309e-003
  4.5944691e-003
  4.2202602e-003
  7.1094722e-003
  3.9059804e-003
  3.5460444e-003
  3.6276476e-003
  4.1979404e-003
  4.3005888e-003
  4.5442348e-003
  3.2228308e-003
  4.2376430e-003
  4.8182024e-003
  3.5563013e-003
  3.6176871e-003
  6.4772015e-003
  4.5288446e-003
  3.7582956e-003
  5.8923850e-003
  4.1872388e-003
  4.3619741e-003
  3.8228340e-003
  5.9766818e-003
  3.5823902e-003
  2.8701769e-003
  3.4689117e-003
  4.2455780e-003
  4.2056044e-003
  3.8273021e-003
  3.4279562e-003
  4.3266202e-003
  4.1461570e-003
  5.2738201e-003
  3.2100104e-003
  4.6383494e-003
  3.7916606e-003
  3.3758164e-003
  3.4170469e-003
  3.4549409e-003
  6.6864749e-003
  3.2442352e-003
  4.2903507e-003
  3.7723755e-003
  4.7673803e-003
  3.6200247e-003
  7.2283760e-003
  4.8068250e-003
  3.0878664e-003
  3.8608245e-003
  3.7108248e-003
  3.2218624e-003
  3.6252714e-003
  4.5006228e-003
  3.1020886e-003
  5.1761620e-003
  4.0090058e-003
  4.1581715e-003
  3.7180881e-003
  4.3506560e-003
  4.0724007e-003
  3.6476458e-003
  3.7460881e-003
  3.7249857e-003
  3.2294289e-003
  3.2861048e-003
  8.0429692e-003
  3.3066474e-003
  3.2254062e-003
  3.3627864e-003
  5.4630935e-003
  3.3177761e-003
  4.3355227e-003
  5.1114337e-003
  3.5914248e-003
  5.0320245e-003
  4.4350172e-003
  3.2201883e-003
  3.4161542e-003
  2.9369764e-003
  3.3462947e-003
  4.5632948e-003
  3.4817086e-003
  3.0301031e-003
  3.4918004e-003
  4.1311236e-003
  4.5892276e-003
  3.4459054e-003
  3.0530503e-003
  4.1819106e-003
  4.5748126e-003
  5.4862806e-003
  4.3076890e-003
  3.3395816e-003
  4.2264648e-003
  3.9982621e-003
  3.3668125e-003
  4.6888370e-003
  3.6482922e-003
  4.5469298e-003
  3.1747889e-003
  4.6668305e-003
  4.5105835e-003
  3.8577609e-003
  3.8455434e-003
  4.2063126e-003
  4.6330695e-003
  3.8895143e-003
  3.9141632e-003
  4.3368784e-003
  3.8496002e-003
  4.6975291e-003
  3.1818738e-003
  4.2555005e-003
  4.9294447e-003
  4.3081508e-003
  3.8172699e-003
  3.4772848e-003
  4.1198109e-003
  4.2477452e-003
  3.9885101e-003
  4.6419363e-003
  2.8352519e-003
  5.1126886e-003
  3.6143492e-003
  8.2762468e-003
  4.0458867e-003
  3.6204557e-003
  3.8353174e-003
  3.7257047e-003
  3.7883075e-003
  3.1051027e-003
  4.4285410e-003
  3.3531116e-003
  4.2806278e-003
  3.6320815e-003
  4.1942840e-003
  4.0026231e-003
  4.5508047e-003
  3.8558590e-003
  4.0267196e-003
  3.7428809e-003
  4.9038114e-003
  5.1625167e-003
  3.2230259e-003
  3.4177286e-003
  4.2631076e-003
  3.9077250e-003
  3.9745829e-003
  3.5263467e-003
  3.0885224e-003
  4.7025218e-003
  3.7263340e-003
  3.6788463e-003
  4.2349038e-003
  3.4835357e-003
  4.0992297e-003
  4.3455272e-003
  3.2226289e-003
  3.6593953e-003
  3.6278638e-003
  3.8942990e-003
  4.3814910e-003
  4.1787260e-003
  4.2281619e-003
  3.7487070e-003
  4.5839424e-003
  3.5735518e-003
  3.2382204e-003
  6.8013026e-003
  3.2507505e-003
  4.4684596e-003
  3.9399323e-003
  3.8932998e-003
  3.2936064e-003
  3.9343620e-003
  3.3171811e-003
  4.0401151e-003
  3.2890131e-003
  4.6082829e-003
  3.4975105e-003
  4.2821253e-003
  4.3368598e-003
  4.6053883e-003
  3.7593846e-003
  5.5830275e-003
  4.8465436e-003
  4.0613007e-003
  3.7145680e-003
  3.6367106e-003
  4.8734273e-003
  3.4969291e-003
  4.0068217e-003
  4.0102680e-003
  3.3288886e-003
  3.8619387e-003
  4.2287682e-003
  5.9283887e-003
  6.0715784e-003
  4.2816293e-003
  3.8371736e-003
  5.9509045e-003
  3.5499415e-003
  3.9534604e-003
  5.1275345e-003
  3.7266074e-003
  5.8816778e-003
  4.4499027e-003
  3.1771716e-003
  3.1705408e-003
  3.4671323e-003
  3.7359607e-003
  3.6129609e-003
  3.2301967e-003
  4.2244651e-003
  3.3533842e-003
  3.8844241e-003
  8.3380516e-003
  3.7776255e-003
  3.1263360e-003
  3.8406721e-003
  4.0290308e-003
  4.1323323e-003
  3.5969666e-003
  4.4470211e-003
  3.5172442e-003
  3.6225285e-003
  2.9428066e-003
  4.5699267e-003
  4.0627134e-003
  4.5176224e-003
  3.7434890e-003
  4.9260202e-003
  3.7467171e-003
  4.1691609e-003
  5.4744959e-003
  1.2674740e-002
  4.5632399e-003
  3.4304126e-003
  4.7624436e-003
  5.2469899e-003
  3.9915683e-003
  3.4468829e-003
  6.6244604e-003
  3.4012094e-003
  3.6571811e-003
  4.8157726e-003
  3.6134550e-003
  4.0544339e-003
  6.6796820e-003
  4.2360887e-003
  4.3947716e-003
  5.1532427e-003
  3.2740538e-003
  3.8958375e-003
  3.5492878e-003
  3.6114980e-003
  4.0399873e-003
  2.8491308e-003
  3.0769800e-003
  7.3451707e-003
  5.0199100e-003
  4.0332571e-003
  4.2696804e-003
  4.1216922e-003
  3.0138205e-003
  4.7414104e-003
  4.3444997e-003
  3.9304490e-003
  2.9028854e-003
  3.2207280e-003
  4.3430987e-003
  5.0240153e-003
  3.8773599e-003
  3.9104111e-003
  5.0740062e-003
  8.2245889e-003
  3.3412137e-003
  3.9256909e-003
  3.6742921e-003
  3.2568713e-003
  3.6025494e-003
  4.0483844e-003
  4.9852293e-003
  4.5366000e-003
  4.3192278e-003
  5.6485014e-003
  5.6080246e-003
  5.5521337e-003
  4.7812921e-003
  5.0347108e-003
  5.0967518e-003
  3.2209252e-003
  3.2768850e-003
  3.9062562e-003
  4.7116172e-003
  3.9877444e-003
  4.6231295e-003
  3.5720720e-003
  3.3892133e-003
  3.6451696e-003
  4.9873011e-003
  4.1251107e-003
  3.9670058e-003
  3.1363971e-003
  4.9656557e-003
  3.5490596e-003
  4.4556561e-003
  3.4250586e-003
  4.4499048e-003
  3.3519928e-003
  4.3870198e-003
  4.7155218e-003
  4.0291323e-003
  3.3075039e-003
  3.8349759e-003
  3.5104533e-003
  3.4688913e-003
  6.3616781e-003
  4.7704874e-003
  5.0455397e-003
  3.3402807e-003
  3.8204419e-003
  4.3854162e-003
  3.5815513e-003
  3.3167402e-003
  4.1606033e-003
  3.3234917e-003
  4.5997187e-003
  3.8609090e-003
  3.5897214e-003
  3.3767343e-003
  3.8338235e-003
  3.7668099e-003
  4.1656747e-003
  6.2935005e-003
  4.3433812e-003
  3.5617495e-003
  4.1298546e-003
  4.6528140e-003
  5.2849146e-003
  3.3870869e-003
  4.8358434e-003
  3.8494296e-003
  3.9796864e-003
  3.9363728e-003
  6.2140275e-003
  5.3637751e-003
  3.8166163e-003
  4.0227221e-003
  5.1666402e-003
  4.6463959e-003
  4.0833804e-003
  3.8897511e-003
  5.1268393e-003
  1.2257598e-002
  3.9206433e-003
  3.6207941e-003
  4.6183640e-003
  4.3013332e-003
  4.2348384e-003
  3.9935671e-003
  4.4451689e-003
  3.2842129e-003
  4.4176108e-003
  4.0604749e-003
  4.1930441e-003
  3.4436513e-003
  4.2371914e-003
  3.9200880e-003
  3.6795944e-003
  2.8332484e-003
  2.8760461e-003
  3.0519397e-003
  4.9102122e-003
  3.7459047e-003
  4.4155190e-003
  4.5570068e-003
  3.8720870e-003
  3.6204135e-003
  3.6987418e-003
  3.8046296e-003
  3.9497978e-003
  5.0752482e-003
  3.4144920e-003
  3.7156385e-003
  3.4593421e-003
  3.9469071e-003
  1.2356578e-002
  3.9434009e-003
  5.8128304e-003
  4.5916667e-003
  3.2810693e-003
  4.6579385e-003
  3.6818697e-003
  4.6466134e-003
  4.6835111e-003
  3.7975070e-003
  5.2162260e-003
  4.0961309e-003
  4.0385940e-003
  4.3269076e-003
  4.0343106e-003
  3.4447671e-003
  4.0628448e-003
  3.5978022e-003
  3.1091144e-003
  4.7952634e-003
  5.1583819e-003
  3.5028152e-003
  3.5593231e-003
  3.1517542e-003
  3.7003665e-003
  3.7650375e-003
  4.4418727e-003
  4.0709830e-003
  4.6362750e-003
  4.4655471e-003
  4.0033630e-003
  3.4208072e-003
  4.4678173e-003
  3.9368635e-003
  4.7968894e-003
  2.9814714e-003
  4.9873821e-003
  9.7864288e-003
  3.0676703e-003
  3.8405427e-003
  4.3583766e-003
  3.4025117e-003
  6.5214179e-003
  3.9388733e-003
  3.4932347e-003
  3.5332569e-003
  3.6788189e-003
  3.8970605e-003
  3.4547576e-003
  3.7606768e-003
  4.3179069e-003
  3.7066211e-003
  3.1464552e-003
  3.4669924e-003
  4.6487235e-003
  3.8796153e-003
  4.3086745e-003
  4.2597316e-003
  3.9565139e-003
  4.0417163e-003
  3.5454615e-003
  4.0133160e-003
  5.3485104e-003
  4.3794645e-003
  3.8491995e-003
  4.0542802e-003
  3.5294850e-003
  3.5255347e-003
  5.4406612e-003
  4.5129813e-003
  4.8362028e-003
  3.9806958e-003
  4.0879838e-003
  3.3254252e-003
  4.9861981e-003
  5.0230470e-003
  3.3901107e-003
  3.6586440e-003
  4.0349797e-003
  3.2913796e-003
  3.4254495e-003
  3.7102877e-003
  5.6570353e-003
  3.8708477e-003
  5.4777125e-003
  4.1761793e-003
  3.4615449e-003
  3.8109876e-003
  5.4579183e-003
  3.5876250e-003
  3.3375265e-003
  3.3589285e-003
  4.3912566e-003
  3.9021226e-003
  3.8228666e-003
  4.7243457e-003
  3.5937599e-003
  3.8682753e-003
  5.1392443e-003
  4.3734894e-003
  3.4447677e-003
  4.8577485e-003
  3.2533173e-003
  4.1568729e-003
  4.8982806e-003
  4.1653405e-003
  3.6089259e-003
  3.7065671e-003
  3.4138862e-003
  4.1376140e-003
  3.8640839e-003
  3.3784913e-003
  4.0816659e-003
  4.4698475e-003
  3.3795755e-003
  4.3127855e-003
  3.7904640e-003
  3.2443195e-003
  3.4234212e-003
  4.4477482e-003
  3.1887364e-003
  4.3222328e-003
  3.3697391e-003
  3.4929757e-003
  3.0922572e-003
  4.9608996e-003
  3.4753787e-003
  3.5576042e-003
  4.0987527e-003
  4.5391459e-003
  3.3787153e-003
  4.5531943e-003
  5.6757084e-003
  3.7247639e-003
  3.5136865e-003
  3.8874998e-003
  4.2412094e-003
  4.0940747e-003
  4.8202290e-003
  3.7264079e-003
  3.7111940e-003
  4.5973006e-003
  3.9808736e-003
  4.0406457e-003
  3.5819689e-003
  5.7466010e-003
  4.4639039e-003
  7.1257988e-003
  3.3304714e-003
  4.3832909e-003
  3.7110848e-003
  1.2019678e-002
  3.6702477e-003
  3.0327677e-003
  3.4505655e-003
  4.5426629e-003
  3.1219437e-003
  4.7668136e-003
  4.5470792e-003
  3.6514530e-003
  3.4986134e-003
  3.5164458e-003
  3.5720808e-003
  3.7960701e-003
  4.5826034e-003
  3.7033023e-003
  3.5119042e-003
  3.6475666e-003
  4.1578029e-003
  4.6003917e-003
  5.6638851e-003
  2.8953212e-003
  4.6753532e-003
  3.8465977e-003
  3.9620929e-003
  3.5055681e-003
  3.2373921e-003
  3.5479666e-003
  5.0592433e-003
  4.0072296e-003
  4.1661094e-003
  4.5859338e-003
  4.4439001e-003
  3.8206858e-003
  4.3249146e-003
  4.5964414e-003
  4.3525788e-003
  5.7082237e-003
  3.4572092e-003
  4.1353274e-003
  5.3431919e-003
  3.2510264e-003
  3.3037267e-003
  4.7627303e-003
  4.2801034e-003
  5.8974859e-003
  2.7719027e-003
  5.1303706e-003
  3.7156366e-003
  5.8582467e-003
  4.4713977e-003
  3.7559085e-003
  3.8806506e-003
  3.5418720e-003
  3.9311657e-003
  4.4192590e-003
  4.1856886e-003
  4.5020723e-003
  3.4486041e-003
  4.3388186e-003
  5.5843551e-003
  3.6257427e-003
  3.6169540e-003
  4.6365737e-003
  3.1560662e-003
  3.3352854e-003
  4.2512046e-003
  3.2137947e-003
  6.2518597e-003
  3.8311486e-003
  3.8957557e-003
  3.9366737e-003
  4.7013571e-003
  3.3072164e-003
  4.7989728e-003
  5.1467534e-003
  5.5384278e-003
  3.7285482e-003
  3.5033408e-003
  4.0592058e-003
  3.4329196e-003
  3.5398585e-003
  3.5328860e-003
  3.5637458e-003
  4.4817610e-003
  3.6673907e-003
  3.9200083e-003
  3.1229166e-003
  3.6235668e-003
  4.9229693e-003
  3.8511002e-003
  6.2735493e-003
  3.3129843e-003
  4.4609457e-003
  3.2400972e-003
  4.1722271e-003
  3.4384599e-003
  3.1422926e-002
  3.6651010e-003
  3.9943745e-003
  4.3823014e-003
  3.6391517e-003
  3.8678344e-003
  3.7713489e-003
  2.9886778e-003
  4.2596802e-003
  3.3536977e-003
  3.9424983e-003
  4.2279431e-003
  5.0066858e-003
  4.9436066e-003
  8.1136398e-003
  3.5954611e-003
  3.7578724e-003
  3.8385793e-003
  3.6691779e-003
  3.9792508e-003
  4.3847923e-003
  4.2713049e-003
  3.8607765e-003
  4.1191982e-003
  4.0689266e-003
  3.0920134e-003
  4.7872495e-003
  3.1182809e-003
  3.2390981e-003
  4.0016474e-003
  5.5428789e-003
  3.7304662e-003
  5.5323377e-003
  2.9181583e-003
  3.9042214e-003
  3.4844111e-003
  3.1698451e-003
  4.6093668e-003
  3.4501185e-003
  4.3903688e-003
  3.8086795e-003
  4.4958652e-003
  6.0649949e-003
  4.6994400e-003
  4.4573453e-003
  4.0455602e-003
  3.2928798e-003
  4.1613480e-003
  4.4463849e-003
  2.6751823e-003
  6.9138117e-003
  4.6009794e-003
  3.3685286e-003
  4.2229290e-003
  4.8074695e-003
  4.9514908e-003
  3.6313900e-003
  3.5692240e-003
  3.4650428e-003
  3.6632506e-003
  3.9511104e-003
  2.9901080e-003
  5.1053235e-003
  3.2467882e-003
  3.6130017e-003
  3.6952006e-003
  4.1635131e-003
  7.9814258e-003
  4.5402538e-003
  3.6302544e-003
  3.8799758e-003
  5.5382281e-003
  4.4743758e-003
  3.1638374e-003
  4.2967837e-003
  4.5058369e-003
  3.4854492e-003
  5.9906943e-003
  3.7441059e-003
  3.4981050e-003
  3.7290160e-003
  3.8442623e-003
  3.3115109e-003
  4.1544787e-003
  4.4167290e-003
  4.7199958e-003
  3.3061597e-003
  4.5062133e-003
  3.8418109e-003
  3.6650384e-003
  4.2014180e-003
  3.8162451e-003
  3.8101274e-003
  4.4842183e-003
  3.4894782e-003
  3.3243643e-003
  3.7525793e-003
  3.0170576e-002
  4.0144286e-003
  4.2171153e-003
  3.3228359e-003
  4.8087543e-003
  3.7601536e-003
  3.9699190e-003
  3.5311507e-003
  3.8899769e-003
  3.9274856e-003
  4.1594503e-003
  3.9716557e-003
  3.3927214e-003
  3.8401840e-003
  3.4921274e-003
  3.3855086e-003
  3.7617105e-003
  3.1288849e-003
  5.2337718e-003
  3.8460136e-003
  3.1545065e-003
  3.2368647e-003
  5.9229951e-003
  3.3566595e-003
  3.4918595e-003
  3.5826368e-003
  2.8432049e-003
  3.6283926e-003
  3.5057173e-003
  3.2913868e-003
  4.1285034e-003
  3.8227449e-003
  3.2589103e-003
  3.5841279e-003
  4.5810072e-003
  3.4084468e-003
  3.5844506e-003
  4.0435722e-003
  4.3982843e-003
  3.4833849e-003
  3.1330091e-003
  4.0057290e-003
  3.4159261e-003
  3.6460558e-003
  3.7931509e-003
  4.0401435e-003
  4.1824122e-003
  4.3631639e-003
  4.3556247e-003
  4.6386512e-003
  3.7790593e-003
  3.6785882e-003
  4.1638102e-003
  3.3469829e-003
  4.5676554e-003
  3.9315531e-003
  1.5986239e-002
  3.1284468e-003
  3.4108743e-003
  5.4071730e-003
  4.0769129e-003
  3.6122839e-003
  4.4874961e-003
  5.8891634e-003
  3.5604618e-003
  4.5966877e-003
  5.7969695e-003
  3.2130446e-003
  4.4421974e-003
  4.5821384e-003
  4.3096429e-003
  3.4102868e-003
  3.0737420e-003
  5.2018184e-003
  4.3540144e-003
  4.0408282e-003
  3.6928032e-003
  3.5826378e-003
  3.6639856e-003
  4.6775563e-003
  3.9367002e-003
  4.4385321e-003
  2.8156494e-003
  3.8645594e-003
  4.8212044e-003
  3.9731278e-003
  5.5292295e-003
  3.1648153e-003
  4.0482354e-003
  5.3016655e-003
  4.8294054e-003
  4.2590400e-003
  4.1264006e-003
  4.1917438e-003
  5.4549235e-003
  9.5898957e-003
  5.3089539e-003
  3.5476407e-003
  3.9187765e-003
  4.6443745e-003
  3.4797774e-003
  3.8389583e-003
  4.2442493e-003
  4.2066128e-003
  3.7414671e-003
  3.2877939e-003
  3.1889328e-003
  3.6948627e-003
  3.1250234e-003
  3.3765894e-003
  3.7329577e-003
  3.8622234e-003
  4.8060853e-003
  4.9937884e-003
  4.2206123e-003
  4.8091174e-003
  4.6646878e-003
  3.4372960e-003
  5.1963713e-003
  3.4571012e-003
  5.1788279e-003
  2.7725790e-003
  4.1668934e-003
  4.0897943e-003
  3.5943856e-003
  4.3669145e-003
  4.2187721e-003
  6.2091209e-003
  3.3824218e-003
  2.8216941e-003
  3.7580821e-003
  5.2801937e-003
  3.9033863e-003
  4.1802849e-003
  3.1384522e-003
  3.8277452e-003
  7.0698261e-003
  4.7945954e-003
  4.4822865e-003
  4.0565652e-003
  3.8630290e-003
  3.3493557e-003
  3.4628251e-003
  4.8552948e-003
  3.3165724e-003
  5.8780924e-003
  2.7897007e-003
  4.4012475e-003
  3.7996440e-003
  4.3284822e-003
  4.4369080e-003
  3.5689842e-003
  4.3311177e-003
  5.3956711e-003
  5.3955831e-003
  4.0830113e-003
  3.5441083e-003
  3.6596058e-003
  5.7866089e-003
  3.0643980e-003
  3.0539511e-002
  5.2477039e-003
  2.9650098e-003
  5.8040226e-003
  4.3748701e-003
  5.7459918e-003
  4.0080398e-003
  3.7010613e-003
  4.1481487e-003
  4.6020564e-003
  2.9481606e-003
  3.9819987e-003
  6.4993717e-003
  4.0162032e-003
  4.1104699e-003
  4.3496032e-003
  3.8394642e-003
  7.6139122e-003
  3.8749307e-003
  4.6077239e-003
  3.7882819e-003
  2.9568325e-003
  4.6744446e-003
  3.7775645e-003
  3.9898150e-003
  3.4855680e-003
  3.6536240e-003
  4.3884529e-003
  5.2589971e-003
  3.2665340e-003
  3.5412853e-003
  4.4611971e-003
  4.7509603e-003
  4.2118282e-003
  3.5007801e-003
  3.3729653e-003
  4.0701837e-003
  3.9221632e-003
  5.2701371e-003
  5.0152150e-003
  3.8929622e-003
  4.3566203e-003
  3.9571048e-003
  3.9474721e-003
  4.0469658e-003
  4.2387225e-003
  4.6735277e-003
  3.7695345e-003
  4.0324960e-003
  3.7043055e-003
  4.0228976e-003
  4.7892219e-003
  3.4056452e-003
  4.8851257e-003
  3.6678052e-003
  3.5969484e-003
  4.4883091e-003
  3.1842822e-003
  4.0172274e-003
  4.5410175e-003
  1.2104307e-002
  3.3488641e-003
  4.4240441e-003
  4.8036938e-003
  3.9513521e-003
  3.5997697e-003
  4.5972030e-003
  7.7051871e-003
  4.3466676e-003
  4.3459470e-003
  6.1787312e-003
  3.4660648e-003
  5.0378232e-003
  4.6887556e-003
  4.3496738e-003
  3.9240436e-003
  4.6439259e-003
  3.3478565e-003
  4.0716591e-003
  6.3815096e-003
  4.6021307e-003
  4.0752565e-003
  3.2430381e-003
  4.5218469e-003
  4.2562029e-003
  3.7753342e-003
  5.4765276e-003
  4.8955779e-003
  3.4629084e-003
  3.4640367e-003
  4.5848202e-003
  4.6255054e-003
  3.4181248e-003
  5.3999588e-003
  3.2880740e-003
  3.6148046e-003
  3.9911951e-003
  5.4728673e-003
  3.9972481e-003
  5.1978066e-003
  3.7367057e-003
  4.5397134e-003
  3.7097075e-003
  4.6936043e-003
  3.9731554e-003
  3.7425623e-003
  4.4460054e-003
  5.4790867e-003
  3.6548000e-003
  4.0690870e-003
  4.7056841e-003
  4.3922952e-003
  4.0689455e-003
  4.5595201e-003
  4.6601560e-003
  4.1906783e-003
  8.4641769e-003
  4.4227471e-003
  3.9001688e-003
  5.0705132e-003
  3.6089704e-003
  3.5586732e-003
  4.0154917e-003
  3.6614802e-003
  3.7618561e-003
  4.2225033e-003
  3.5134354e-003
  4.3596490e-003
  3.1937840e-003
  4.3181439e-003
  3.6885698e-003
  4.3179458e-003
  3.6693823e-003
  6.8231862e-003
  3.4513843e-003
  4.7134371e-003
  4.0479441e-003
  4.9400365e-003
  4.3162669e-003
  4.1475539e-003
  3.6009435e-003
  3.6935592e-003
  4.5721435e-003
  4.0283200e-003
  4.4023198e-003
  4.1643616e-003
  3.2077597e-003
  4.9499070e-003
  8.8983418e-003
  3.9337622e-003
  5.3898891e-003
  3.3893980e-003
  3.6410445e-003
  4.6821439e-003
  4.7657462e-003
  3.3604927e-003
  3.2657506e-003
  4.4152433e-003
  3.7362631e-003
  5.2000997e-003
  3.2296874e-003
  3.5618355e-003
  3.7375557e-003
  4.1572891e-003
  3.4610178e-003
  4.3024056e-003
  3.5468292e-003
  4.5717822e-003
  3.1856919e-003
  4.9814561e-003
  4.8824424e-003
  3.2927353e-003
  3.2198277e-003
  3.8033931e-003
  3.9608700e-003
  3.3705161e-003
  4.3233721e-003
  3.6640522e-003
  3.7105665e-003
  3.8586245e-003
  3.4737829e-003
  3.9039010e-003
  3.4850089e-003
  3.6174214e-003
  4.2293962e-003
  3.8470398e-003
  7.4476891e-003
  3.1010290e-003
  3.5354986e-003
  3.8318270e-003
  3.5407100e-003
  3.2838579e-003
  4.8828143e-003
  4.2624459e-003
  5.3830559e-003
  3.4481371e-003
  3.0159706e-003
  4.6763884e-003
  3.8352053e-003
  3.8129563e-003
  3.5455965e-003
  3.0180094e-003
  3.3394888e-003
  7.3581062e-003
  4.9632361e-003
  3.3030355e-003
  4.4771523e-003
  3.5745060e-003
  3.9951490e-003
  3.2868154e-003
  3.5070243e-003
  3.1600615e-003
  3.9054345e-003
  3.5448152e-003
  4.9508952e-003
  4.6497090e-003
  3.7588118e-003
  5.5256438e-003
  3.1218829e-003
  3.1647180e-003
  3.7042642e-003
  4.1942373e-003
  5.2933519e-003
  4.6893931e-003
  4.3895807e-003
  3.3553982e-003
  2.8487566e-003
  4.2186051e-003
  5.0361313e-003
  3.5197261e-003
  3.6908176e-003
  3.4676451e-003
  3.3385909e-003
  3.1574898e-003
  4.9293717e-003
  4.8578193e-003
  4.1623662e-003
  3.5939240e-003
  4.0255036e-003
  4.7284182e-003
  5.2751411e-003
  4.5643435e-003
  3.4360907e-003
  3.6730632e-003
  3.8150661e-003
  5.9141862e-003
  4.0915436e-003
  5.9670529e-003
  3.3245016e-003
  3.7316510e-003
  4.9088855e-003
  3.9265835e-003
  3.2118576e-003
  2.9380571e-003
  3.8956452e-003
  3.8319907e-003
  3.5191548e-003
  3.2321985e-003
  3.2885842e-003
  4.1476870e-003
  4.4444793e-003
  3.9519557e-003
  3.3694159e-003
  5.6432865e-003
  3.7092284e-003
  3.9875877e-003
  4.8514831e-003
  3.7243094e-003
  3.7630888e-003
  3.8979860e-003
  4.1623989e-003
  3.6050460e-003
  3.1273118e-003
  3.4376780e-003
  5.2536877e-003
  4.5748867e-003
  3.7686950e-003
  4.8008091e-003
  2.9855409e-003
  3.4471292e-003
  3.9934797e-003
  3.2579332e-003
  4.5378309e-003
  3.4577541e-003
  4.5048254e-003
  3.5015499e-003
  3.9395063e-003
  3.9352009e-003
  4.3405427e-003
  3.7367439e-003
  4.4622193e-003
  4.3860695e-003
  3.8393756e-003
  4.1254131e-003
  3.5790149e-003
  3.2207573e-003
  3.2847940e-003
  5.0386467e-003
  4.3875867e-003
  3.8284244e-003
  6.1861425e-003
  3.2079657e-003
  4.0528445e-003
  3.6257881e-003
  3.8970439e-003
  5.5167488e-003
  3.7608846e-003
  3.6447263e-003
  4.3978093e-003
  4.1221856e-003
  4.7665358e-003
  3.8542350e-003
  3.6523627e-003
  2.5843501e-003
  3.7026173e-003
  4.3825402e-003
  4.9029941e-003
  3.8087620e-003
  2.9953902e-003
  4.1081873e-003
  4.2033636e-003
  3.0110265e-003
  4.0758259e-003
  4.5578984e-003
  3.7320077e-003
  4.8801922e-003
  3.5517785e-003
  5.0683876e-003
  5.1770940e-003
  5.1039490e-003
  3.6438112e-003
  4.9390513e-003
  4.2004479e-003
  3.2642673e-003
  3.9745728e-003
  3.6245133e-003
  4.3165311e-003
  4.4052845e-003
  3.5511422e-003
  3.6631000e-003
  4.3271294e-003
  7.4078219e-003
  3.5376537e-003
  4.5804795e-003
  5.2012724e-003
  3.0494491e-003
  3.4103377e-003
  3.4289992e-003
  4.6813256e-003
  3.6045094e-003
  5.5419709e-003
  5.4393243e-003
  3.9235291e-003
  1.2099377e-002
  4.1532585e-003
  3.8478906e-003
  4.1390144e-003
  3.5259913e-003
  4.4287218e-003
  3.3593012e-003
  3.9251830e-003
  4.6857441e-003
  3.7768202e-003
  3.5195018e-003
  3.5724800e-003
  4.5298267e-003
  3.4883550e-003
  4.0721531e-003
  5.1599211e-003
  4.6961147e-003
  4.1492402e-003
  2.9943462e-003
  4.7418800e-003
  1.0864399e-002
  4.1861707e-003
  4.0161033e-003
  4.2477750e-003
  3.5178972e-003
  4.7214714e-003
  3.5436770e-003
  3.1997181e-003
  4.1767296e-003
  5.3052298e-003
  3.2174496e-003
  3.7356921e-003
  4.4770074e-003
  5.3752736e-003
  3.6461064e-003
  3.8669471e-003
  3.9788100e-003
  3.4866372e-003
  3.5010564e-003
  4.1735135e-003
  3.8029945e-003
  4.4136978e-003
  5.2990836e-003
  4.5232257e-003
  3.3060110e-003
  5.0388740e-003
  4.4664667e-003
  3.4446966e-003
  4.6857699e-003
  4.1555262e-003
  3.2025493e-003
  3.4699836e-003
  2.7944875e-003
  3.8407131e-003
  3.9276811e-003
  5.2930669e-003
  4.4831198e-003
  3.4874959e-003
  4.1603542e-003
  4.8133068e-003
  4.8157200e-003
  3.7826406e-003
  4.6950965e-003
  4.4444472e-003
  4.2101131e-003
  3.0652783e-003
  4.0786977e-003
  4.0677649e-003
  4.9730033e-003
  4.2508504e-003
  6.3573362e-003
  3.6270166e-003
  3.7989823e-003
  3.5476521e-003
  4.3313222e-003
  9.7714125e-003
  4.5200550e-003
  4.1924271e-003
  4.8078569e-003
  3.3457664e-003
  3.9793550e-003
  3.8346538e-003
  4.8187888e-003
  3.7662049e-003
  1.6216930e-002
  4.6553740e-003
  3.3209164e-003
  3.4570410e-003
  3.7603868e-003
  4.0799311e-003
  4.0994886e-003
  3.8431028e-003
  3.8068596e-003
  4.3206809e-003
  4.0805966e-003
  3.9606012e-003
  4.4147849e-003
  3.6829540e-003
  3.0280872e-003
  4.1251408e-003
  4.3389534e-003
  4.3427567e-003
  3.1327524e-002
  3.2465590e-003
  3.5944320e-003
  4.0967755e-003
  3.0341514e-002
  4.4141379e-003
  3.2566502e-003
  4.5056821e-003
  3.7964542e-003
  4.0017343e-003
  4.7131241e-003
  5.5797052e-003
  3.6488563e-003
  3.1543191e-003
  4.1823785e-003
  4.4894545e-003
  3.7299382e-003
  3.5025778e-003
  3.9674067e-003
  3.5549002e-003
  4.8590192e-003
  4.1332778e-003
  3.5066398e-003
  3.5827035e-003
  3.9503898e-003
  3.6369756e-003
  3.7358936e-003
  4.2297959e-003
  3.7692665e-003
  4.7796057e-003
  3.0419670e-003
  5.0831725e-003
  3.4900721e-003
  4.5145261e-003
  3.2714258e-003
  3.3802324e-003
  1.2469204e-002
  3.0695726e-003
  3.4733158e-003
  3.7560759e-003
  3.9244382e-003
  3.7445914e-003
  3.8798451e-003
  4.5561776e-003
  5.1888324e-003
  3.1191869e-003
  3.6810863e-003
  3.5188130e-003
  3.6916797e-003
  3.7138009e-003
  2.9310547e-003
  4.1062105e-003
  3.9958605e-003
  3.6136474e-003
  4.6526087e-003
  3.5735313e-003
  3.4357091e-003
  2.8962362e-003
  4.8672475e-003
  3.3253402e-003
  8.5016317e-003
  4.0732910e-003
  4.1658193e-003
  3.9114616e-003
  4.0011441e-003
  3.5000665e-003
  3.5293563e-003
  3.3683297e-003
  3.9950013e-003
  4.1166255e-003
  4.6455955e-003
  3.3778320e-003
  3.2772387e-003
  4.1739059e-003
  3.7688198e-003
  5.3646586e-003
  8.1640654e-003
  3.7177105e-003
  4.1478700e-003
  4.2173321e-003
  3.6797611e-003
  4.1263625e-003
  3.9561976e-003
  4.6465904e-003
  4.2249399e-003
  3.1136633e-003
  3.2838326e-003
  3.2560679e-003
  4.7237810e-003
  3.6760913e-003
  7.9915407e-003
  4.2124469e-003
  6.2511705e-003
  5.4288878e-003
  3.8954006e-003
  5.1221569e-003
  3.3120700e-003
  3.6828883e-003
  3.2228417e-003
  3.5321431e-003
  3.7116917e-003
  3.8769897e-003
  4.3847852e-003
  4.3167949e-003
  4.0584394e-003
  4.1536193e-003
  3.2450056e-003
  4.5461044e-003
  3.6038462e-003
  4.0811605e-003
  5.2206877e-003
  3.8548642e-003
  3.9714230e-003
  3.6094571e-003
  3.3933158e-003
  4.4871218e-003
  3.3829363e-003
  3.7281781e-003
  3.5370936e-003
  3.7638013e-003
  5.1496445e-003
  4.9107115e-003
  4.0560527e-003
  3.8072587e-003
  5.1499542e-003
  4.0884286e-003
  4.2040156e-003
  3.3524195e-003
  3.8643775e-003
  4.4977602e-003
  4.0323401e-003
  3.7250262e-003
  3.8765533e-003
  3.8870215e-003
  4.2974816e-003
  5.4204065e-003
  3.8821150e-003
  3.2649513e-003
  4.5452243e-003
  3.2897608e-003
  5.6308172e-003
  3.4026762e-003
  4.1968769e-003
  4.2966919e-003
  3.4823947e-003
  6.1307991e-003
  5.2284857e-003
  3.6765047e-003
  3.9588185e-003
  3.8729636e-003
  4.9030591e-003
  4.1019476e-003
  3.3301041e-003
  4.5177315e-003
  3.7943208e-003
  4.6035913e-003
  3.1833950e-003
  4.5086937e-003
  4.3905939e-003
  3.4286201e-003
  5.1700908e-003
  3.6498354e-003
  5.9173617e-003
  3.8379138e-003
  4.7862690e-003
  4.0456844e-003
  3.1701813e-003
  4.3177442e-003
  4.1259267e-003
  5.8021654e-003
  4.5403698e-003
  3.0216751e-003
  3.2859334e-003
  3.5375070e-003
  3.1020762e-003
  4.7784095e-003
  5.3672705e-003
  3.4170115e-003
  4.2157612e-003
  4.1518479e-003
  3.8161301e-003
  3.5178230e-003
  4.1687524e-003
  4.3237953e-003
  5.0368028e-003
  4.6862731e-003
  3.4826799e-003
  5.6926748e-003
  4.1463758e-003
  4.3202835e-003
  3.6687568e-003
  3.7076319e-003
  3.3160176e-003
  5.2281104e-003
  4.5153304e-003
  3.9481230e-003
  3.7860857e-003
  4.0363137e-003
  3.9639390e-003
  3.7322069e-003
  4.6308244e-003
  3.3142033e-003
  3.3789263e-003
  4.1638885e-003
  3.5404984e-003
  2.9832185e-003
  4.3872181e-003
  3.7965358e-003
  4.0927919e-003
  4.3851955e-003
  4.0584431e-003
  5.1044457e-003
  2.9624841e-003
  4.7831582e-003
  4.4169662e-003
  5.4591990e-003
  4.0245228e-003
  3.8257234e-003
  3.5271342e-003
  3.4065981e-003
  3.7332058e-003
  6.3445961e-003
  3.5199226e-003
  3.4337636e-003
  4.4335483e-003
  3.1855537e-003
  4.3152563e-003
  4.4488130e-003
  5.1238546e-003
  4.7375089e-003
  4.2436006e-003
  4.4931655e-003
  3.9210774e-003
  2.8672130e-003
  3.9395262e-003
  7.6890969e-003
  3.4940336e-003
  4.9955328e-003
  4.3813405e-003
  5.4477668e-003
  3.3261797e-003
  4.6977300e-003
  3.0638764e-003
  3.7291097e-003
  3.4383799e-003
  3.3728838e-003
  3.9366471e-003
  3.2455632e-003
  5.0475436e-003
  3.5429630e-003
  4.1491601e-003
  3.7955115e-003
  9.9789388e-003
  4.7876853e-003
  3.6681181e-003
  3.3542752e-003
  3.4173894e-003
  5.3523314e-003
  4.6423510e-003
  3.7939647e-003
  9.7900102e-003
  3.8219143e-003
  4.5314774e-003
  4.5352049e-003
  3.3847084e-003
  4.0748056e-003
  5.3039635e-003
  3.2843019e-003
  4.2677186e-003
  4.9603351e-003
  9.2152283e-003
  5.4913371e-003
  4.0511570e-003
  2.9613559e-003
  2.7917318e-003
  5.9559743e-003
  5.0849826e-003
  4.8208929e-003
  4.4150286e-003
  2.8089235e-003
  3.8618200e-003
  4.1236945e-003
  4.1179556e-003
  3.5464076e-003
  3.2217007e-003
  3.5943984e-003
  5.6310552e-003
  3.5220308e-003
  3.8418479e-003
  4.6739261e-003
  3.5972928e-003
  6.0251210e-003
  3.4371124e-003
  4.0181953e-003
  3.1617641e-003
  4.1910243e-003
  2.9010093e-003
  3.3721726e-003
  3.2377635e-003
  4.2576417e-003
  1.2786665e-002
  3.3540732e-003
  3.3909363e-003
  4.0713300e-003
  5.0351727e-003
  3.6370895e-003
  5.2210264e-003
  5.4410472e-003
  3.1429143e-003
  4.2460603e-003
  3.7913384e-003
  3.7361918e-003
  4.2779379e-003
  3.5656578e-003
  3.0376532e-003
  3.2801006e-003
  4.6105000e-003
  3.3066440e-003
  3.4366170e-003
  3.7141138e-003
  4.1451599e-003
  5.3970436e-003
  2.9849285e-003
  3.7658672e-003
  3.5177950e-003
  5.0684487e-003
  4.8966743e-003
  6.1694160e-003
  4.2439822e-003
  7.1754796e-003
  3.7908491e-003
  3.2074701e-003
  4.5078194e-003
  3.4327749e-003
  5.2881993e-003
  3.6068701e-003
  4.4471052e-003
  3.5206386e-003
  4.2684398e-003
  4.5445584e-003
  4.3183337e-003
  4.2325268e-003
  4.0758044e-003
  3.8456392e-003
  4.1185605e-003
  3.9334987e-003
  3.4957153e-003
  3.3921980e-003
  4.6906668e-003
  1.3498728e-002
  4.8656272e-003
  3.5173823e-003
  3.2673363e-003
  4.5993194e-003
  4.0969639e-003
  4.5237052e-003
  3.6651609e-003
  4.5633006e-003
  4.3584361e-003
  2.9436955e-003
  4.7853537e-003
  4.1175594e-003
  3.5528495e-003
  4.3531019e-003
  4.0820473e-003
  3.5040938e-003
  3.7255328e-003
  3.9480008e-003
  4.9489863e-003
  4.5580518e-003
  3.4013918e-003
  3.8412462e-003
  3.8269782e-003
  3.4698905e-003
  3.7136534e-003
  3.5903342e-003
  3.5373862e-003
  4.0774337e-003
  4.1360832e-003
  3.5832701e-003
  4.2850476e-003
  4.8392559e-003
  4.2198139e-003
  3.5476903e-003
  3.3134144e-003
  4.5232492e-003
  3.6032549e-003
  3.6545181e-003
  4.1353673e-003
  3.4997185e-003
  4.2911550e-003
  4.3167616e-003
  4.2908372e-003
  3.7404662e-003
  3.4320565e-003
  4.6965823e-003
  4.2051330e-003
  3.6637903e-003
  6.5283507e-003
  3.1476832e-003
  6.3193131e-003
  4.1449385e-003
  3.7650574e-003
  3.4380704e-003
  3.3061696e-003
  3.4077546e-003
  4.2422565e-003
  2.7771844e-003
  3.6416476e-003
  3.8268956e-003
  4.0023394e-003
  3.4330655e-003
  3.5129054e-003
  3.8070995e-003
  3.5064457e-003
  4.2885994e-003
  4.7641228e-003
  3.2412200e-003
  4.3333391e-003
  3.2338349e-003
  3.9050954e-003
  2.9475074e-003
  3.4262629e-003
  3.3495908e-003
  3.3241989e-003
  3.5112807e-003
  3.5474358e-003
  3.6449667e-003
  2.9784197e-003
  3.5567909e-003
  3.8640973e-003
  4.2778874e-003
  5.3272349e-003
  4.0604327e-003
  4.6229533e-003
  4.7578976e-003
  3.7899054e-003
  4.2844596e-003
  4.1067103e-003
  3.1989758e-003
  4.5380935e-003
  6.6047875e-003
  4.6479575e-003
  3.1364411e-003
  4.1164272e-003
  4.0044757e-003
  4.1387413e-003
  5.1981953e-003
  3.5465924e-003
  4.1318383e-003
  4.4902242e-003
  5.2550867e-003
  6.0578505e-003
  4.6026801e-003
  4.5902753e-003
  3.1030110e-003
  4.0849535e-003
  3.5939715e-003
  3.8243643e-003
  3.3835501e-003
  5.3513685e-003
  4.3109896e-003
  3.7068397e-003
  4.5295239e-003
  3.1243691e-002
  3.6038426e-003
  4.2760069e-003
  3.6734292e-003
  3.9931141e-003
  5.7637978e-003
  3.7181877e-003
  3.0170931e-003
  5.2506212e-003
  3.9710303e-003
  3.2989451e-003
  4.0492306e-003
  3.3147861e-003
  3.9270315e-003
  3.9635571e-003
  4.5544745e-003
  3.4001596e-003
  3.9340312e-003
  4.0467602e-003
  4.5928791e-003
  3.1804434e-003
  3.9977069e-003
  3.8974242e-003
  3.8589429e-003
  3.6900979e-003
  3.1530376e-003
  3.3174900e-003
  5.7645027e-003
  3.3385501e-003
  3.0059554e-003
  3.6216688e-003
  3.5409749e-003
  5.4476633e-003
  6.0093786e-003
  3.8956921e-003
  4.0402500e-003
  3.5780565e-003
  3.5629270e-003
  3.5696404e-003
  4.4903008e-003
  5.5132718e-003
  3.8208498e-003
  4.2523603e-003
  4.2700892e-003
  8.9650815e-003
  5.0613980e-003
  4.5062491e-003
  3.5700536e-003
  4.2039429e-003
  3.8249576e-003
  4.4790112e-003
  4.9157009e-003
  4.8678337e-003
  4.4703087e-003
  4.3354030e-003
  3.3763386e-003
  4.7057302e-003
  4.2382933e-003
  3.2741065e-003
  5.1004598e-003
  3.5073503e-003
  3.4019544e-003
  5.7617721e-003
  4.3173338e-003
  9.9061622e-003
  5.6227066e-003
  4.3369854e-003
  6.0003368e-003
  4.9565563e-003
  4.3926765e-003
  6.4638932e-003
  3.9003710e-003
  4.7513131e-003
  5.8147243e-003
  3.9959868e-003
  3.4362358e-003
  5.1069863e-003
  2.7952044e-003
  3.8082189e-003
  4.3299900e-003
  3.0228620e-003
  3.9144039e-003
  3.7753383e-003
  3.9149684e-003
  3.2123935e-003
  3.5030270e-003
  3.8767857e-003
  5.3575561e-003
  3.6363771e-003
  4.4018028e-003
  5.0673455e-003
  4.0343985e-003
  5.5451942e-003
  4.4027643e-003
  5.5159644e-003
  4.7756960e-003
  5.4653861e-003
  3.1962072e-003
  3.4376267e-003
  4.9547130e-003
  3.7180896e-003
  5.1446844e-003
  4.2357980e-003
  3.9605819e-003
  4.1583057e-003
  3.4730385e-003
  4.1046171e-003
  4.2127694e-003
  4.2012943e-003
  3.1112068e-003
  3.0044000e-003
  4.2465587e-003
  3.7902106e-003
  3.2708478e-003
  3.6001061e-003
  3.1208795e-003
  3.5142134e-003
  4.7689163e-003
  3.1221216e-003
  5.7019408e-003
  3.7486529e-003
  5.0180042e-003
  4.5892313e-003
  4.7859529e-003
  3.4315027e-003
  4.5163649e-003
  3.2306303e-003
  3.2619583e-003
  4.1885224e-003
  4.9569404e-003
  3.4072461e-003
  5.0018805e-003
  4.1298179e-003
  5.7159238e-003
  4.0400038e-003
  3.2526152e-003
  3.8875602e-003
  6.7684467e-003
  2.8725136e-003
  4.5555981e-003
  3.8531370e-003
  3.5688507e-003
  3.5041496e-002
  3.9373816e-003
  3.4516369e-003
  4.1712751e-003
  3.6986101e-003
  3.4791321e-003
  4.7813901e-003
  3.8658799e-003
  3.7658170e-003
  7.7401457e-003
  3.6305801e-003
  4.3816793e-003
  4.7663416e-003
  3.5898557e-003
  3.6448528e-003
  3.4427850e-003
  5.1723464e-003
  7.5269023e-003
  6.6505004e-003
  3.6260210e-003
  3.9816627e-003
  8.5384382e-003
  3.8173612e-003
  3.1565602e-003
  4.1464289e-003
  3.6198526e-003
  4.8345928e-003
  5.4035912e-003
  7.2755664e-003
  3.3219556e-003
  4.2754374e-003
  3.5606524e-003
  4.2633364e-003
  3.9868441e-003
  4.2747624e-003
  5.1135281e-003
  4.5015913e-003
  3.4764564e-003
  3.8746403e-003
  4.8030328e-003
  5.4955224e-003
  3.7135047e-003
  5.6821806e-003
  3.7780410e-003
  4.1633319e-003
  3.2525077e-003
  3.5369532e-003
  6.7058515e-003
  3.5911029e-003
  5.7295831e-003
  3.6184927e-003
  4.4021659e-003
  3.8876911e-003
  3.6777546e-003
  4.3893145e-003
  5.9680442e-003
  4.3158313e-003
  3.5980673e-003
  4.3428638e-003
  3.9088497e-003
  3.3562004e-003
  3.4396253e-003
  3.5122284e-003
  4.3388030e-003
  3.8659594e-003
  4.2181938e-003
  3.8515194e-003
  3.3792050e-003
  3.1517138e-003
  3.3575730e-003
  4.1990265e-003
  3.6677883e-003
  3.9080551e-003
  3.1083999e-003
  4.3548557e-003
  3.5999824e-003
  4.9009995e-003
  4.3655583e-003
  3.6696607e-003
  8.5641871e-003
  4.3919352e-003
  4.1433858e-003
  5.1442639e-003
  5.0427113e-003
  4.0484216e-003
  3.8189860e-003
  3.2133233e-003
  3.4172485e-003
  4.2834730e-003
  3.8501806e-003
  3.3944357e-003
  3.1954510e-003
  4.3165304e-003
  3.4362005e-003
  3.9645867e-003
  3.5330535e-003
  4.3472847e-003
  4.4704598e-003
  3.4687602e-003
  4.2783024e-003
  3.5574848e-003
  3.9773020e-003
  9.2190330e-003
  3.7656103e-003
  6.8263329e-003
  3.5040829e-003
  4.4384207e-003
  4.2136660e-003
  4.4727542e-003
  4.3346358e-003
  4.8922017e-003
  3.2337104e-003
  4.1274130e-003
  4.2451541e-003
  5.1432248e-003
  3.9590486e-003
  5.3932007e-003
  3.8356407e-003
  4.5587190e-003
  3.9938980e-003
  4.0324852e-003
  5.0882171e-003
  3.8498906e-003
  3.3913492e-003
  4.3570668e-003
  5.4753084e-003
  4.4195617e-003
  3.4337493e-003
  3.5097004e-003
  5.0872954e-003
  3.6610153e-003
  4.1672753e-003
  3.9560095e-003
  3.5988761e-003
  3.9340471e-003
  3.4066603e-003
  4.0293418e-003
  5.7922273e-003
  4.1999261e-003
  5.7203194e-003
  4.6213728e-003
  3.8979882e-003
  3.4038171e-003
  4.4882916e-003
  3.4560800e-003
  3.8754398e-003
  5.4113791e-003
  4.0896375e-003
  4.2888632e-003
  8.9155916e-003
  3.7208621e-003
  3.9422292e-003
  4.0967629e-003
  3.8290324e-003
  4.0426767e-003
  3.8385534e-003
  3.6668614e-003
  2.8742346e-003
  3.3928164e-003
  3.3662365e-003
  4.3895731e-003
  3.1195494e-003
  3.8222366e-003
  3.5810981e-003
  3.6312799e-003
  3.9504076e-003
  3.7223547e-003
  4.9893147e-003
  5.1867768e-003
  5.0101778e-003
  3.4630665e-003
  3.2790527e-003
  3.7408914e-003
  5.4051641e-003
  5.7885951e-003
  3.1432838e-003
  3.3164898e-003
  3.1804168e-003
  6.1415545e-003
  4.9267905e-003
  3.8387830e-003
  3.2960259e-003
  3.7300964e-003
  4.1099660e-003
  3.4471182e-003
  3.9444910e-003
  4.0606616e-003
  3.3523038e-003
  3.7808125e-003
  3.5683249e-003
  3.9266583e-003
  1.3839795e-002
  4.4840350e-003
  3.7568387e-003
  4.6038656e-003
  5.8684807e-003
  5.2936742e-003
  3.9564529e-003
  5.0410988e-003
  4.9385166e-003
  3.6741685e-003
  3.4275841e-003
  1.1645620e-002
  3.6982049e-003
  4.2241677e-003
  3.6129470e-003
  6.2847701e-003
  4.2165706e-003
  3.9491736e-003
  3.4289277e-003
  4.0997973e-003
  3.0293290e-003
  3.9289532e-003
  3.1415191e-003
  4.6407428e-003
  4.2520963e-003
  3.5432675e-003
  3.4995055e-003
  3.5960989e-003
  3.4234738e-003
  4.1296946e-003
  4.0635598e-003
  4.1165188e-003
  5.1548236e-003
  4.2758141e-003
  3.4380261e-003
  4.1669652e-003
  7.2017548e-003
  3.6047095e-003
  7.5953845e-003
  4.9855747e-003
  4.0839461e-003
  5.2315532e-003
  3.1279756e-003
  3.3157313e-003
  4.5632815e-003
  4.2644579e-003
  3.6329771e-003
  3.4813096e-003
  4.5623658e-003
  4.9945258e-003
  5.2327328e-003
  3.7435024e-003
  4.1011582e-003
  3.0782952e-003
  3.6687247e-003
  4.9391287e-003
  3.0826667e-003
  4.4381729e-003
  3.2235552e-003
  3.3971753e-003
  3.2395064e-003
  4.2056820e-003
  3.7049664e-003
  4.2291123e-003
  5.7173814e-003
  3.9456931e-003
  3.4415084e-003
  4.3073453e-003
  4.7603275e-003
  3.7088296e-003
  3.2573682e-003
  4.7536241e-003
  3.3292215e-003
  3.4167198e-003
  6.0531972e-003
  3.7298707e-003
  5.0490712e-003
  4.5547902e-003
  5.0194802e-003
  3.9128664e-003
  3.2538937e-003
  4.7189222e-003
  3.8359453e-003
  4.1724585e-003
  3.9398253e-003
  8.8025083e-003
  4.6572587e-003
  3.5062726e-003
  3.5839050e-003
  4.2630984e-003
  4.4707020e-003
  3.8340840e-003
  3.5810074e-003
  4.0065463e-003
  5.5788784e-003
  4.3156103e-003
  4.0997207e-003
  3.5958568e-003
  6.3936097e-003
  8.6275180e-003
  6.5279942e-003
  3.6494858e-003
  3.7977637e-003
  3.5239335e-003
  3.6240440e-003
  4.9702788e-003
  3.5412857e-003
  4.7327067e-003
  5.3258495e-003
  3.5784010e-003
  4.4270883e-003
  5.0514133e-003
  3.3763447e-003
  3.2847125e-003
  3.7939642e-003
  4.8573041e-003
  5.3326518e-003
  4.5861746e-003
  4.9047579e-003
  3.1453286e-003
  4.0209981e-003
  3.6692524e-003
  3.7607949e-003
  3.6174727e-003
  3.8870969e-003
  4.9076164e-003
  3.8731404e-003
  3.3810749e-003
  3.4227484e-003
  4.8654117e-003
  3.5745966e-003
  4.1664773e-003
  3.3001474e-003
  3.6863492e-003
  3.9171743e-003
  3.4025589e-003
  3.5304730e-003
  3.4532958e-003
  3.3768310e-003
  3.1991888e-003
  3.4906051e-003
  5.1786816e-003
  5.4452430e-003
  3.1167733e-003
  3.4251804e-003
  3.8607011e-003
  3.5512940e-003
  4.1134096e-003
  3.3512840e-003
  3.0761495e-003
  3.5361735e-003
  3.1177358e-003
  5.5083445e-003
  3.6957002e-003
  3.6987776e-003
  3.5548982e-003
  3.9795237e-003
  4.3186839e-003
  4.0530240e-003
  3.0099718e-002
  4.8246391e-003
  4.2372646e-003
  6.9391254e-003
  4.5855518e-003
  3.6466021e-003
  4.1857970e-003
  4.3232641e-003
  2.9824621e-003
  4.2428701e-003
  3.5004890e-003
  3.9213552e-003
  3.4481559e-003
  4.1608250e-003
  4.1675604e-003
  3.9990419e-003
  3.6248040e-003
  3.8262880e-003
  4.4604249e-003
  3.8602350e-003
  3.6747449e-003
  3.9364993e-003
  3.7264457e-003
  3.5624668e-003
  7.9171973e-003
  4.0333595e-003
  5.5399869e-003
  4.8515974e-003
  4.6866450e-003
  4.5124463e-003
  5.4920652e-003
  3.4150739e-003
  3.7154373e-003
  4.2729945e-003
  3.0533358e-003
  4.2539590e-003
  4.0438289e-003
  3.8188727e-003
  3.1422452e-003
  6.6761472e-003
  3.5327030e-003
  4.6519078e-003
  3.9974974e-003
  5.9184901e-003
  3.7919897e-003
  4.0390319e-003
  3.0845376e-003
  4.8590538e-003
  4.5305831e-003
  2.9542271e-003
  3.3034834e-003
  3.7829657e-003
  3.6253873e-003
  3.6753370e-003
  3.2951298e-003
  4.7012882e-003
  4.2371810e-003
  3.3996604e-003
  3.3792324e-003
  3.8274698e-003
  3.8455300e-003
  6.1920778e-003
  3.5030696e-003
  2.7364429e-003
  3.2164270e-003
  3.6380743e-003
  3.9295809e-003
  3.0278375e-003
  4.4141521e-003
  3.1200306e-003
  4.2752711e-003
  5.5057295e-003
  3.9524991e-003
  3.2729649e-003
  4.7406689e-003
  2.9212989e-003
  3.5754633e-003
  3.2695417e-003
  4.6510668e-003
  4.4829364e-003
  4.9084214e-003
  4.2792792e-003
  4.1762050e-003
  3.6099628e-003
  4.1838627e-003
  4.3928570e-003
  5.0209310e-003
  3.8078080e-003
  4.1849337e-003
  3.6629793e-003
  4.6032015e-003
  5.7994993e-003
  2.9311670e-002
  4.5717326e-003
  3.6549286e-003
  3.4113092e-003
  4.4937997e-003
  3.4042946e-003
  4.1265962e-003
  3.2160956e-003
  3.4630598e-003
  3.9101168e-003
  3.1709314e-003
  6.3704256e-003
  4.1271907e-003
  3.2797268e-003
  4.1166471e-003
  5.7202348e-003
  4.5919692e-003
  3.7424175e-003
  4.0646198e-003
  4.6703186e-003
  3.7648430e-003
  3.8130872e-003
  3.9451241e-003
  3.9283348e-003
  4.6457863e-003
  3.9572175e-003
  4.6252693e-003
  3.8898409e-003
  3.3641452e-003
  4.0777028e-003
  4.4978852e-003
  4.0881514e-003
  3.2728464e-003
  4.7037497e-003
  3.6460366e-003
  3.4651214e-003
  4.8236748e-003
  3.0986741e-003
  3.9231866e-003
  5.2444640e-003
  3.6379186e-003
  3.8839528e-003
  8.5683637e-003
  3.4885373e-003
  4.1731666e-003
  3.2808478e-003
  3.9108203e-003
  3.5655304e-003
  3.3563044e-003
  4.2159287e-003
  5.0092459e-003
  3.2255476e-003
  5.7470860e-003
  5.4026319e-003
  4.1230958e-003
  3.9010080e-003
  3.8221515e-003
  4.0729780e-003
  3.5039507e-003
  4.5373120e-003
  3.9719275e-003
  3.4104775e-003
  4.0351642e-003
  5.2690687e-003
  3.4312358e-003
  4.5254822e-003
  4.1195371e-003
  5.9935792e-003
  8.9891504e-003
  3.7054232e-003
  3.5521011e-003
  4.5769005e-003
  6.7508334e-003
  3.1510172e-003
  3.7633326e-003
  4.4451566e-003
  3.2765412e-003
  3.1688071e-003
  3.3459186e-003
  2.9936037e-003
  4.1855213e-003
  3.4654824e-003
  4.1440889e-003
  8.7269029e-003
  7.0790527e-003
  3.8775155e-003
  4.3163740e-003
  5.1538589e-003
  3.8475756e-003
  4.7557452e-003
  5.2449356e-003
  3.1315509e-003
  4.2671180e-003
  3.2220101e-003
  4.8624361e-003
  5.0269788e-003
  4.0914725e-003
  4.9200052e-003
  4.5771581e-003
  6.0013561e-003
  3.6358902e-003
  7.0100334e-003
  3.6893321e-003
  5.5495081e-003
  3.8520071e-003
  4.8943443e-003
  4.2649050e-003
  3.9290806e-003
  3.9160412e-003
  4.0125188e-003
  4.8674880e-003
  3.7426251e-003
  3.6091257e-003
  5.0898515e-003
  3.3066797e-003
  4.0929806e-003
  4.8532244e-003
  3.6183755e-003
  4.8053427e-003
  3.3578703e-003
  4.2661196e-003
  4.1079826e-003
  4.0332952e-003
  4.1365998e-003
  4.8985360e-003
  6.4368691e-003
  4.8999842e-003
  4.0468881e-003
  3.6317300e-003
  3.3486850e-003
  3.1882563e-003
  3.4211093e-003
  3.8955466e-003
  4.0636513e-003
  4.9247293e-003
  4.5995174e-003
  5.6437342e-003
  4.3030175e-003
  6.9550495e-003
  4.8733564e-003
  3.5046367e-003
  1.1689784e-002
  3.7312837e-003
  5.3910807e-003
  3.8407760e-003
  3.6350723e-003
  4.4439289e-003
  3.4103783e-003
  4.4735764e-003
  3.0761835e-003
  4.5221051e-003
  3.5843654e-003
  3.9889100e-003
  3.9391087e-003
  3.9396077e-003
  3.7374894e-003
  3.9417026e-003
  3.7803362e-003
  4.3344846e-003
  3.8587679e-003
  4.0030152e-003
  3.9136179e-003
  4.2669272e-003
  3.6265830e-003
  2.0228345e-002
  3.4036041e-003
  3.5358157e-003
  4.0494554e-003
  4.0519137e-003
  4.1314187e-003
  3.4101056e-003
  3.9043810e-003
  4.5222380e-003
  3.7221009e-003
  3.4089414e-003
  3.2839437e-003
  4.1080860e-003
  4.0345731e-003
  3.6748224e-003
  3.3434245e-003
  5.4633485e-003
  3.3904207e-003
  4.1872961e-003
  4.2383648e-003
  3.3113960e-003
  4.0401907e-003
  3.3948190e-003
  3.8519289e-003
  3.5350490e-003
  3.9826796e-003
  3.3516172e-003
  3.6267586e-003
  3.9359751e-003
  4.2813601e-003
  3.4697999e-003
  4.2893167e-003
  3.3130870e-003
  3.7796445e-003
  4.7011265e-003
  4.8932004e-003
  4.1405595e-003
  4.9682584e-003
  3.4437114e-003
  4.6949166e-003
  3.2344845e-003
  4.2021187e-003
  4.4861421e-003
  4.0153498e-003
  6.5389848e-003
  5.1096702e-003
  3.5261472e-003
  3.6662863e-003
  3.4201985e-003
  5.8071494e-003
  3.5123534e-003
  4.0794253e-003
  3.4054467e-003
  4.0237263e-003
  3.6268156e-003
  4.7183548e-003
  3.5776426e-003
  3.9892108e-003
  4.6049899e-003
  3.3161046e-003
  4.1226587e-003
  4.1176682e-003
  3.2498353e-003
  4.0650025e-003
  3.1293601e-003
  3.7551674e-003
  4.1472216e-003
  4.3079697e-003
  3.7283950e-003
  4.4749781e-003
  4.4728804e-003
  3.6628044e-003
  4.1683979e-003
  3.8556099e-003
  3.8178516e-003
  3.9990473e-003
  4.7646409e-003
  3.8261586e-003
  2.9947024e-003
  3.9379215e-003
  3.7689667e-003
  3.4208884e-003
  6.0483002e-003
  5.1402703e-003
  1.2703147e-002
  3.3650048e-003
  3.8337097e-003
  4.6380990e-003
  3.2235917e-003
  3.5380535e-003
  3.0908209e-003
  3.4496047e-003
  4.3928463e-003
  4.2067749e-003
  5.4163084e-003
  4.2536032e-003
  4.7832342e-003
  3.8652836e-003
  4.2479642e-003
  4.4857893e-003
  4.8630945e-003
  3.7092392e-003
  4.7187058e-003
  3.4011775e-003
  4.2427330e-003
  4.1576027e-003
  3.0940174e-003
  3.5877810e-003
  3.3287928e-003
  3.6116325e-003
  3.9167242e-003
  3.8028882e-003
  3.9056373e-003
  3.4787353e-003
  4.0447620e-003
  3.5454850e-003
  3.5185174e-003
  3.1481393e-003
  3.4368211e-003
  4.1837199e-003
  4.6393648e-003
  4.6933067e-003
  3.3597535e-003
  4.5295061e-003
  4.2514683e-003
  5.2875249e-003
  3.3433867e-003
  3.0245732e-003
  3.8342106e-003
  3.4243560e-003
  4.3376298e-003
  5.0759645e-003
  4.5236011e-003
  5.5178433e-003
  3.1926747e-003
  3.9287688e-003
  3.9462536e-003
  4.7661268e-003
  3.5318471e-003
  3.0509534e-003
  3.4065696e-003
  4.7742980e-003
  4.2872751e-003
  4.4161082e-003
  3.7440854e-003
  3.0908338e-003
  5.6302526e-003
  4.2503975e-003
  4.2174694e-003
  3.2720004e-003
  3.9469555e-003
  3.7499122e-003
  3.7798160e-003
  4.2317805e-003
  4.4521297e-003
  4.3055647e-003
  3.5688317e-003
  3.4926425e-003
  4.0241194e-003
  4.5624687e-003
  3.2938373e-003
  4.1305273e-003
  3.7354817e-003
  4.8493147e-003
  4.3826322e-003
  3.8569699e-003
  4.1654296e-003
  9.0964138e-003
  5.4020056e-003
  3.0452323e-003
  3.9481018e-003
  2.9804520e-003
  3.8635326e-003
  4.2128996e-003
  3.9840868e-003
  4.3059884e-003
  3.2396662e-003
  4.8094075e-003
  4.3354651e-003
  4.9144557e-003
  3.8065976e-003
  4.1559730e-003
  4.9991685e-003
  3.5508092e-003
  4.0170915e-003
  4.0285302e-003
  3.1812544e-003
  3.7974965e-003
  4.4730681e-003
  5.4888992e-003
  3.5503086e-003
  3.8959246e-003
  8.0277072e-003
  4.7661833e-003
  4.3563435e-003
  3.2590131e-003
  3.4658767e-003
  4.3130157e-003
  3.4006218e-003
  3.7930839e-003
  3.5088442e-003
  4.9675785e-003
  5.7042195e-003
  3.2431612e-003
  5.0652627e-003
  3.9503842e-003
  3.7640909e-003
  4.8423031e-003
  3.7875581e-003
  4.3684926e-003
  4.5021497e-003
  4.1582791e-003
  5.6348295e-003
  4.0094048e-003
  4.6282454e-003
  3.2676011e-003
  3.1581615e-003
  8.5143382e-003
  4.4878657e-003
  4.1772794e-003
  3.8225978e-003
  5.4001252e-003
  4.1719352e-003
  3.4385908e-003
  4.9129638e-003
  4.2792067e-003
  3.6524973e-003
  4.4626424e-003
  5.4633354e-003
  4.0985279e-003
  3.3379944e-003
  3.2164071e-003
  4.9060555e-003
  7.8883584e-003
  3.5153932e-003
  7.7560333e-003
  3.8868537e-003
  4.2890517e-003
  3.8620952e-003
  2.9385166e-002
  4.3707825e-003
  4.0225162e-003
  4.0581995e-003
  4.7975420e-003
  3.5381147e-003
  3.4057214e-003
  3.4084543e-003
  3.8422076e-003
  3.2258170e-003
  3.3694437e-003
  3.3852869e-003
  6.2386894e-003
  4.0739369e-003
  3.5979004e-003
  3.9926684e-003
  4.2772969e-003
  3.5481480e-003
  4.0604056e-003
  3.3622862e-003
  3.3015334e-003
  5.7154059e-003
  4.9068132e-003
  4.3678829e-003
  5.2565192e-003
  3.5780273e-003
  4.5147947e-003
  5.3654435e-003
  3.3186227e-003
  4.0860918e-003
  3.9145468e-003
  6.2840152e-003
  6.3063157e-003
  4.2013011e-003
  3.8726307e-003
  3.9164544e-003
  3.3974855e-003
  3.7546978e-003
  4.1888757e-003
  5.7610329e-003
  3.9789527e-003
  3.2722236e-003
  3.9075838e-003
  1.0044805e-002
  3.7396209e-003
  3.4102295e-003
  9.1577767e-003
  3.7441877e-003
  5.2417518e-003
  3.7399774e-003
  4.2380679e-003
  3.1049676e-003
  4.4338443e-003
  3.2285656e-003
  3.6048728e-003
  4.9012104e-003
  3.7187816e-003
  4.3533496e-003
  3.2162121e-003
  3.8085095e-003
  3.2886274e-003
  3.2531946e-003
  3.1961216e-003
  3.6524866e-003
  3.5542342e-003
  4.5900474e-003
  3.3445876e-003
  5.2236971e-003
  4.0257483e-003
  3.9586338e-003
  3.8139589e-003
  3.3441440e-003
  3.9892442e-003
  4.2581623e-003
  4.1237620e-003
  4.1176895e-003
  5.9839038e-003
  3.3746884e-003
  4.8865459e-003
  7.3976337e-003
  4.1689859e-003
  4.1263531e-003
  6.6767799e-003
  3.9199197e-003
  4.3850189e-003
  5.7169587e-003
  3.9330619e-003
  3.1716735e-003
  3.6381678e-003
  3.7409688e-003
  3.4415158e-003
  3.4146357e-003
  4.1018640e-003
  3.8829359e-003
  3.5740019e-003
  7.7344449e-003
  3.8249800e-003
  5.2874350e-003
  4.2585386e-003
  6.9070482e-003
  3.1130577e-003
  3.8429428e-003
  3.0739105e-003
  4.3866435e-003
  4.0515707e-003
  3.7673636e-003
  3.3651103e-003
  4.0320550e-003
  3.7607772e-003
  3.9405097e-003
  3.9923281e-003
  1.0365855e-002
  4.1328842e-003
  3.5150860e-003
  5.2106051e-003
  5.1286383e-003
  3.5734381e-003
  4.4055583e-003
  6.4420630e-003
  5.2642864e-003
  3.0813843e-003
  3.5136521e-003
  3.9312913e-003
  4.1293494e-003
  3.7477848e-003
  3.3886648e-003
  3.0508626e-003
  3.8233569e-003
  2.8736482e-003
  5.8435869e-003
  5.6300126e-003
  5.4389644e-003
  4.4130594e-003
  3.6739008e-003
  3.9721334e-003
  3.3960095e-003
  3.2514166e-003
  4.6425507e-003
  3.5410146e-003
  3.3430850e-003
  4.1318042e-003
  2.9376208e-003
  3.4607600e-003
  4.2333005e-003
  3.1645147e-003
  3.6183894e-003
  4.3878682e-003
  5.5969336e-003
  4.0623717e-003
  3.7808286e-003
  3.8166559e-003
  3.3528108e-003
  3.7650826e-003
  4.2028001e-003
  4.0713554e-003
  3.2100911e-003
  2.9374563e-003
  2.5723308e-003
  4.6430495e-003
  4.2106675e-003
  4.9955804e-003
  4.9912819e-003
  4.1382258e-003
  4.2567067e-003
  4.4033930e-003
  4.0337157e-003
  4.7323198e-003
  4.6749625e-003
  3.9716634e-003
  3.6057027e-003
  3.5273704e-003
  6.4097322e-003
  4.5361326e-003
  3.3776169e-003
  3.6201797e-003
  4.1502455e-003
  3.8459080e-003
  4.2350902e-003
  4.3149092e-003
  4.2334982e-003
  5.0822843e-003
  4.3401819e-003
  7.1393163e-003
  5.1853727e-003
  3.7959698e-003
  6.7423429e-003
  3.5324499e-003
  3.5342821e-003
  4.6489318e-003
  4.4038898e-003
  3.7069405e-003
  1.0468905e-002
  3.3580915e-003
  4.1934753e-003
  2.9261570e-003
  4.1776934e-003
  3.6174533e-003
  4.9228516e-003
  4.8437415e-003
  3.8499821e-003
  4.7504220e-003
  3.7115697e-003
  5.4167295e-003
  5.1706833e-003
  3.8686811e-003
  5.1558045e-003
  7.6168117e-003
  4.4417119e-003
  3.8995402e-003
  4.8526303e-003
  3.2773753e-003
  1.0100607e-002
  3.4405897e-003
  4.2572988e-003
  4.2675912e-003
  3.6627927e-003
  4.5503314e-003
  3.3664764e-003
  3.6244699e-003
  3.9033908e-003
  3.9891443e-003
  3.3402019e-003
  3.9838427e-003
  1.5130006e-002
  4.3718369e-003
  3.7191421e-003
  3.1603565e-003
  4.0912653e-003
  3.3894469e-003
  4.1986124e-003
  3.5128066e-003
  3.7471726e-003
  4.2119749e-003
  3.3822859e-003
  4.0288733e-003
  5.0947057e-003
  5.1055331e-003
  3.9091604e-003
  3.3669964e-003
  4.2479808e-003
  4.3606217e-003
  3.7294830e-003
  3.8381653e-003
  3.6255444e-003
  3.9620319e-003
  3.4580769e-003
  4.6334093e-003
  4.5116096e-003
  3.7737056e-003
  3.5924117e-003
  5.4126316e-003
  4.6528689e-003
  3.5760416e-003
  5.1034599e-003
  3.6497047e-003
  3.3859474e-003
  3.9491873e-003
  5.9529044e-003
  3.4606664e-003
  4.1751715e-003
  6.0962398e-003
  3.6193290e-003
  4.2608423e-003
  4.9534030e-003
  4.1649548e-003
  3.9282539e-003
  4.7399255e-003
  3.5366570e-003
  3.5058016e-003
  3.1700859e-003
  3.6909841e-003
  4.0339523e-003
  3.4097989e-003
  3.7559372e-003
  4.8772958e-003
  3.9323507e-003
  3.3312123e-003
  3.0678009e-003
  4.6043199e-003
  3.2436329e-003
  3.0693887e-003
  4.3238941e-003
  3.0856060e-002
  3.5418110e-003
  3.3174097e-003
  5.0075040e-003
  4.4486288e-003
  4.7872365e-003
  3.3754104e-003
  3.3330997e-003
  4.2672093e-003
  3.6392103e-003
  4.4300217e-003
  3.5487995e-003
  4.3214636e-003
  3.0520575e-003
  4.4953838e-003
  3.7110701e-003
  3.7580336e-003
  3.4782748e-003
  4.2233628e-003
  3.5462952e-003
  6.7925694e-003
  3.0294113e-003
  3.3225465e-003
  3.9049484e-003
  4.0274518e-003
  3.4474011e-003
  3.5691879e-003
  4.2840718e-003
  2.8710086e-003
  3.9667724e-003
  3.7603466e-003
  5.5410721e-003
  4.4268757e-003
  4.3516547e-003
  3.1054516e-003
  4.1990383e-003
  4.1703020e-003
  3.5842684e-003
  3.2306649e-003
  3.9774307e-003
  3.4018877e-003
  3.6423381e-003
  3.6670156e-003
  4.4172136e-003
  4.1565260e-003
  3.8126175e-003
  4.1313362e-003
  4.4060942e-003
  3.8148788e-003
  2.8516273e-003
  4.3867522e-003
  2.9801740e-003
  4.2069868e-003
  4.7005820e-003
  3.9057121e-003
  3.7317135e-003
  3.4835680e-003
  3.4119847e-003
  3.8846234e-003
  3.8636296e-003
  4.3120624e-003
  3.2627526e-003
  1.2264181e-002
  5.1032757e-003
  3.3195850e-003
  3.4827426e-003
  3.6140577e-003
  3.5266453e-003
  4.5273808e-003
  4.1105510e-003
  3.7553542e-003
  4.2799881e-003
  3.9563984e-003
  3.4279298e-003
  4.2707187e-003
  4.4506021e-003
  3.9224393e-003
  4.7450729e-003
  5.9186747e-003
  3.6417065e-003
  4.5689356e-003
  3.0595133e-003
  4.2795883e-003
  3.8119062e-003
  3.4511437e-003
  3.9967754e-003
  3.8326197e-003
  4.4810223e-003
  3.9626312e-003
  2.9917790e-002
  4.4494556e-003
  4.0025798e-003
  4.7349464e-003
  4.2817751e-003
  4.0813144e-003
  4.6610540e-003
  4.0810117e-003
  4.3812144e-003
  4.4894363e-003
  6.9565901e-003
  3.7312217e-003
  3.4628194e-003
  4.6177550e-003
  3.7421621e-003
  4.0643745e-003
  3.6309647e-003
  4.4609499e-003
  3.3915150e-003
  3.9530643e-003
  4.9093365e-003
  5.4982559e-003
  2.9824008e-003
  4.7821045e-003
  3.7335807e-003
  3.6633032e-003
  5.4534289e-003
  5.3759187e-003
  3.4557450e-003
  4.6575071e-002
  3.5755561e-003
  3.3418640e-003
  3.9736766e-003
  4.2105264e-003
  4.0988543e-003
  3.4775562e-003
  3.4887911e-003
  3.4282517e-003
  3.4785866e-003
  5.2822059e-003
  5.2610883e-003
  3.8469318e-003
  4.3230576e-003
  4.1295994e-003
  3.4621874e-003
  3.4097727e-003
  4.2166087e-003
  3.7564061e-003
  3.5336096e-003
  3.5114360e-003
  3.3478924e-003
  3.7687075e-003
  3.9032793e-003
  3.8584562e-003
  4.7915802e-003
  4.2304518e-003
  3.8596233e-003
  4.6257792e-003
  4.0601563e-003
  3.4674444e-003
  5.0713739e-003
  4.5378443e-003
  3.4442758e-003
  3.6212958e-003
  4.8233181e-003
  4.1228771e-003
  4.5446860e-003
  3.4483311e-003
  3.1807533e-003
  6.2642726e-003
  3.7704129e-003
  4.1404339e-003
  3.3299778e-003
  3.5431623e-003
  4.8882572e-003
  3.7913050e-003
  3.6869655e-003
  4.2327391e-003
  3.2786832e-003
  3.5607114e-003
  3.8899765e-003
  3.5079735e-003
  4.4957336e-003
  3.4391638e-003
  4.9269908e-003
  4.1981836e-003
  3.3904748e-003
  3.7531843e-003
  3.5906815e-003
  3.8497656e-003
  3.5021056e-003
  5.3334931e-003
  3.2336600e-003
  3.9041335e-003
  3.4083598e-003
  3.3570803e-003
  3.5392028e-003
  3.7616332e-003
  3.5539692e-003
  5.2697885e-003
  5.5065096e-003
  5.1320816e-003
  3.6639402e-003
  3.1480478e-003
  4.4520981e-003
  4.4078201e-003
  3.9726298e-003
  3.0528489e-003
  3.8861985e-003
  3.7383862e-003
  3.5907066e-003
  4.3723188e-003
  3.6393357e-003
  3.7629407e-003
  4.9076606e-003
  3.3435395e-003
  3.7382856e-003
  3.3110924e-003
  4.1720685e-003
  2.8894489e-003
  3.5579087e-003
  1.2249087e-002
  3.9283492e-003
  3.6969280e-003
  8.9753589e-003
  4.2976626e-003
  4.0144237e-003
  4.4827390e-003
  5.2510819e-003
  1.1945690e-002
  6.0370146e-003
  3.2348854e-003
  3.1821440e-003
  4.1481293e-003
  6.3268982e-003
  3.9990725e-003
  3.6083270e-003
  3.2970407e-003
  3.7889739e-003
  6.5553224e-003
  4.6152175e-003
  4.7654581e-003
  4.6861424e-003
  6.0420537e-003
  3.5433288e-003
  3.0979905e-003
  3.9570017e-003
  3.2540018e-003
  3.7403522e-003
  3.3699084e-003
  3.3780184e-003
  3.0839976e-003
  3.6541031e-003
  4.3397201e-003
  3.5693437e-003
  2.9450292e-003
  4.2336027e-003
  3.8582450e-003
  4.8113874e-003
  3.3917295e-003
  3.4823366e-003
  7.7532029e-003
  9.6495791e-003
  4.1273335e-003
  3.7975506e-003
  5.9391097e-003
  5.5248814e-003
  3.7453486e-003
  4.7311133e-003
  3.5067369e-003
  3.7440529e-003
  3.6901515e-003
  2.9944978e-003
  2.9455269e-003
  4.1419721e-003
  3.3390854e-003
  4.2369579e-003
  4.6395680e-003
  3.4922992e-003
  3.5389246e-003
  3.9146106e-003
  5.1918749e-003
  4.5847694e-003
  2.9398721e-003
  3.7497851e-003
  5.4788447e-003
  3.2586826e-003
  3.6703381e-003
  3.2996145e-003
  1.1533713e-002
  3.8017915e-003
  3.2986199e-003
  3.8964420e-003
  3.0663883e-003
  3.8758003e-003
  4.4145496e-003
  2.9040665e-003
  3.6501077e-003
  4.4027679e-003
  5.4437117e-003
  3.3364991e-003
  3.6846017e-003
  3.8715095e-003
  7.1760561e-003
  3.5336898e-003
  2.7757891e-003
  3.9459061e-003
  3.0965258e-003
  3.7211907e-003
  6.2738709e-003
  4.9513041e-003
  3.7552196e-003
  4.7782378e-003
  4.4428075e-003
  3.7737270e-003
  3.2483493e-003
  4.1754653e-003
  4.5099872e-003
  3.6024980e-003
  3.7705005e-003
  5.0016495e-003
  4.3770811e-003
  8.0287036e-003
  7.4573420e-003
  5.1811182e-003
  3.3475307e-003
  3.6415220e-003
  3.9790831e-003
  3.0378255e-003
  4.8009034e-003
  5.3553441e-003
  4.7227031e-003
  4.0731826e-003
  4.4668085e-003
  4.3510379e-003
  4.3818566e-003
  3.6482154e-003
  4.0922655e-003
  4.8488305e-003
  3.9690977e-003
  3.3500131e-003
  3.5820235e-003
  5.0845278e-003
  4.3071430e-003
  3.4540902e-003
  3.3027022e-003
  4.0554892e-003
  3.7552348e-003
  3.7879393e-003
  5.4916214e-003
  4.4802833e-003
  3.0504278e-003
  4.7563636e-003
  4.8890803e-003
  4.5006214e-003
  4.1605706e-003
  4.5354932e-003
  3.4714889e-003
  4.3119389e-003
  4.2448564e-003
  5.3117873e-003
  5.3087240e-003
  3.2935602e-003
  3.4029543e-003
  3.9192772e-003
  3.7035109e-003
  3.4455993e-003
  4.0498061e-003
  2.9936621e-003
  3.7545901e-003
  3.9221559e-003
  4.1947738e-003
  3.4476476e-003
  3.4695923e-003
  3.3119576e-003
  4.3348107e-003
  3.5356989e-003
  5.3457534e-003
  8.8701393e-003
  4.3405200e-003
  3.2724650e-003
  4.2984577e-003
  4.1385359e-003
  4.4995384e-003
  6.7910811e-003
  4.4679852e-003
  4.3333931e-003
  2.8070691e-003
  4.7357014e-003
  4.8206959e-003
  3.1089857e-003
  3.2006551e-003
  3.5316768e-003
  3.7306893e-003
  5.4146768e-003
  1.3938826e-002
  6.2407475e-003
  3.7008970e-003
  5.2376739e-003
  4.9083137e-003
  3.2037134e-003
  3.0706532e-003
  5.3740021e-003
  4.9869850e-003
  3.9324053e-003
  4.8162265e-003
  3.8678043e-003
  4.6319562e-003
  4.0005488e-003
  3.2277907e-002
  4.0831745e-003
  5.1679557e-003
  3.3595500e-003
  3.8841045e-003
  3.3103357e-003
  3.8136079e-003
  3.3909231e-003
  3.8058442e-003
  4.8541900e-003
  3.4029111e-003
  4.7044796e-003
  5.1487966e-003
  3.9035435e-003
  4.0514817e-003
  4.1437680e-003
  4.1099571e-003
  3.8324356e-003
  3.3894717e-003
  4.6024709e-003
  4.5599686e-003
  3.8599448e-003
  3.5795706e-003
  3.9855045e-003
  3.9230736e-003
  5.5943338e-003
  3.7672312e-003
  4.1892560e-003
  3.7910459e-003
  3.9172091e-003
  4.0673427e-003
  4.2729353e-003
  5.7551279e-003
  3.7474356e-003
  3.7085474e-003
  4.7882305e-003
  3.3716733e-003
  4.1613596e-003
  4.7331834e-003
  4.4911572e-003
  3.8508206e-003
  4.8932305e-003
  3.4648295e-003
  3.6256583e-003
  4.8697870e-003
  3.5626516e-003
  3.5782991e-003
  4.4470225e-003
  4.5170337e-003
  3.5096350e-003
  4.9447369e-003
  3.9884029e-003
  3.0387267e-002
  4.8843193e-003
  1.2439359e-002
  4.0894787e-003
  3.2646465e-003
  3.0641875e-003
  3.9377367e-003
  3.8390187e-003
  6.4829097e-003
  3.0522448e-003
  3.7899462e-003
  5.4108348e-003
  3.9391150e-003
  4.2195041e-003
  3.8904566e-003
  4.0064783e-003
  3.8165712e-003
  4.3516207e-003
  3.8934742e-003
  3.5094715e-003
  3.3923812e-003
  4.1480848e-003
  4.9323483e-003
  3.8864031e-003
  3.6517997e-003
  3.2662244e-003
  4.4991790e-003
  3.6219906e-003
  4.2187161e-003
  3.8459868e-003
  3.4407713e-003
  3.6317043e-003
  4.2347112e-003
  4.7624747e-003
  4.3568126e-003
  3.9485248e-003
  3.4403531e-003
  3.9431390e-003
  5.2332837e-003
  4.6070976e-003
  4.5932135e-003
  3.6422676e-003
  3.9837561e-003
  3.7114152e-003
  3.2535685e-003
  4.4037432e-003
  4.6922743e-003
  4.3961184e-003
  3.7830958e-003
  3.3017727e-003
  3.5918714e-003
  4.1994228e-003
  3.7309501e-003
  4.6878280e-003
  3.8452816e-003
  3.8521233e-003
  3.6149030e-003
  5.7802027e-003
  3.2952445e-003
  4.2971245e-003
  7.2798437e-003
  3.0883623e-003
  4.9302261e-003
  4.5351886e-003
  4.1832149e-003
  7.0985904e-003
  3.8198181e-003
  4.0283333e-003
  3.8911556e-003
  3.7717603e-003
  3.4600556e-003
  3.1577007e-003
  4.8303219e-003
  5.1403773e-003
  4.4286086e-003
  3.1572308e-002
  3.8520955e-003
  3.0615414e-003
  3.6451532e-003
  4.7674529e-003
  4.4484179e-003
  4.4221238e-003
  3.4085756e-003
  4.0268588e-003
  3.7557015e-003
  3.5151146e-003
  3.9078461e-003
  5.2335430e-003
  4.1434825e-003
  4.4299749e-003
  5.0269933e-003
  3.9041245e-003
  3.9307801e-003
  3.9616617e-003
  3.5538488e-003
  4.0221999e-003
  3.0622649e-003
  7.6000531e-003
  3.8188661e-003
  3.9239200e-003
  2.9217462e-003
  3.9917226e-003
  1.2996476e-002
  4.8459949e-003
  6.8500124e-003
  2.9918893e-003
  3.5151399e-003
  3.8565895e-003
  3.6517346e-003
  4.1990552e-003
  3.2177242e-003
  5.5808404e-003
  3.2947449e-003
  3.6474044e-003
  4.3966816e-003
  3.8099014e-003
  2.8005820e-003
  1.2300524e-002
  5.3987794e-003
  2.8513063e-003
  3.7247854e-003
  4.6734716e-003
  3.8898803e-003
  3.7059426e-003
  3.5009290e-003
  3.2324586e-003
  3.4630197e-003
  4.0594295e-003
  4.5689692e-003
  4.4244629e-003
  5.7564133e-003
  4.4949520e-003
  3.4868131e-003
  3.2663002e-003
  3.7194241e-003
  4.5144634e-003
  3.6279396e-003
  3.7200173e-003
  4.2357529e-003
  3.3147632e-003
  5.1203839e-003
  3.2127494e-003
  4.3295608e-003
  9.8855398e-003
  3.5195413e-003
  4.4059693e-003
  3.6282616e-003
  3.7299969e-003
  4.5594052e-003
  5.5735686e-003
  3.9536597e-003
  4.0337457e-003
  3.1605056e-003
  3.6227577e-003
  4.0040683e-003
  4.0078602e-003
  4.4013846e-003
  3.5401580e-003
  3.7771216e-003
  3.3943971e-003
  3.9595006e-003
  3.2905043e-003
  3.4414922e-003
  4.0324884e-003
  4.8059004e-003
  4.1645845e-003
  4.6105392e-003
  4.1827094e-003
  4.8598429e-003
  4.1007755e-003
  3.8319927e-003
  3.4611846e-003
  3.1110451e-003
  3.9581654e-003
  4.3613369e-003
  4.5712134e-003
  4.2699631e-003
  3.3304817e-002
  3.5162623e-003
  3.9123644e-003
  4.3849453e-003
  3.8605373e-003
  3.2628648e-003
  3.4599726e-003
  3.1032182e-003
  5.0432023e-003
  3.6465654e-003
  3.5167118e-003
  5.6948905e-003
  4.5839050e-003
  3.4068816e-003
  3.8982629e-003
  3.6775325e-003
  3.0392449e-003
  4.2647164e-003
  4.0637553e-003
  4.1367887e-003
  3.6205738e-003
  4.0780616e-003
  4.2092697e-003
  3.7117294e-003
  3.7022954e-003
  4.0427132e-003
  4.5367357e-003
  4.3139913e-003
  5.2320299e-003
  3.3370712e-003
  5.0441940e-003
  4.6085326e-003
  3.0296622e-003
  3.4059942e-003
  5.2341682e-003
  3.0704585e-003
  3.5037607e-003
  4.0224231e-003
  3.6263067e-003
  3.6863749e-003
  5.7823851e-003
  4.0696390e-003
  6.0111112e-003
  4.1945957e-003
  1.1464100e-002
  5.0546812e-003
  3.5647444e-003
  6.5531409e-003
  4.1211812e-003
  3.2279719e-003
  3.4166657e-003
  3.4892893e-003
  3.5787060e-003
  3.7897309e-003
  3.7248523e-003
  3.9218302e-003
  3.1063697e-003
  4.1737501e-003
  4.0362998e-003
  3.7935266e-003
  4.8781094e-003
  6.0638592e-003
  4.2006580e-003
  3.4516803e-003
  2.9943780e-003
  4.9440165e-003
  4.0259779e-003
  3.6341752e-003
  4.2464445e-003
  4.1645137e-003
  2.9750224e-003
  3.0515733e-003
  3.6227157e-003
  3.3257409e-003
  3.5754473e-003
  4.5447001e-003
  3.4921427e-003
  5.1220255e-003
  4.1689169e-003
  4.2696571e-003
  4.3132910e-003
  4.4139972e-003
  4.0050488e-003
  3.7914104e-003
  5.2211784e-003
  3.0581480e-003
  4.5263492e-003
  3.5305935e-003
  4.0020703e-003
  3.9176960e-003
  5.1238781e-003
  4.2183314e-003
  3.3708879e-003
  5.6485462e-003
  4.9676833e-003
  4.0061162e-003
  3.5014938e-003
  6.8798192e-003
  5.9180338e-003
  1.0396877e-002
  4.1347022e-003
  3.3899569e-003
  4.3301952e-003
  4.0783522e-003
  3.9846650e-003
  4.1515034e-003
  4.0244397e-003
  4.0305103e-003
  3.6022159e-003
  3.0314397e-003
  3.0485750e-003
  3.9905575e-003
  3.5132377e-003
  4.3556839e-003
  3.2336592e-003
  3.8903068e-003
  4.3869345e-003
  3.8054039e-003
  4.6921151e-003
  3.3229260e-003
  3.2958769e-003
  4.7625315e-003
  4.4119725e-003
  3.3129911e-003
  8.6477425e-003
  4.8575151e-003
  3.8790881e-003
  4.5602460e-003
  1.0229693e-002
  5.0634400e-003
  4.3397123e-003
  4.1513934e-003
  6.2713520e-003
  4.4123333e-003
  5.0532009e-003
  4.4817440e-003
  3.4857783e-003
  5.4313783e-003
  3.2468462e-003
  3.7935404e-003
  5.6524918e-003
  3.8535295e-003
  3.6825452e-003
  4.5806454e-003
  3.0875054e-003
  3.4170882e-003
  3.3521531e-003
  3.5035998e-003
  1.0908340e-002
  2.9787233e-003
  3.9327416e-003
  4.2893914e-003
  3.2460364e-003
  4.0716012e-003
  3.9484215e-003
  4.2874482e-003
  4.1170616e-003
  4.9660594e-003
  4.3341029e-003
  3.6870271e-003
  6.2981183e-003
  3.7981312e-003
  3.8850264e-003
  3.7530246e-003
  3.9647443e-003
  4.9742130e-003
  3.6848315e-003
  3.1059627e-003
  4.6425214e-003
  3.7367249e-003
  4.1408999e-003
  1.2159076e-002
  3.0453617e-003
  3.2410496e-003
  3.3561240e-003
  5.0066172e-003
  3.9500559e-003
  3.0013921e-003
  3.2974764e-003
  6.6520811e-003
  3.9560205e-003
  4.0490144e-003
  3.7046413e-003
  4.2870524e-003
  3.2226548e-003
  4.3173057e-003
  4.6037176e-003
  3.6741959e-003
  4.4274606e-003
  3.2236612e-003
  4.1089374e-003
  4.1435388e-003
  4.6177167e-003
  4.9906725e-003
  3.1644986e-003
  3.8137961e-003
  4.0754189e-003
  2.8459316e-003
  3.9551826e-003
  3.4318475e-003
  4.6832065e-003
  5.1781862e-003
  3.1984056e-003
  3.2603561e-003
  3.4504481e-003
  5.4296781e-003
  3.1672742e-003
  4.5261842e-003
  3.5005501e-003
  4.7145821e-003
  4.2023008e-003
  3.5421892e-003
  4.2299351e-003
  2.8940880e-003
  3.7797369e-003
  4.9750199e-003
  2.9258351e-003
  4.3089577e-003
  3.1992294e-003
  3.7863337e-003
  3.7255610e-003
  3.1098130e-003
  3.8509859e-003
  3.5126731e-003
  3.2464510e-003
  4.3341411e-003
  3.9052211e-003
  4.1895958e-003
  3.8829109e-003
  8.0473498e-003
  4.3417500e-003
  5.0425161e-003
  4.8628109e-003
  6.1086114e-003
  8.6314016e-003
  5.3846005e-003
  3.4800187e-003
  3.3951143e-003
  4.1473847e-003
  4.1152963e-003
  3.9529064e-003
  8.9269743e-003
  3.2616832e-003
  3.2629116e-003
  4.4615578e-003
  3.6442392e-003
  3.4610665e-003
  4.2252734e-003
  3.2185726e-003
  3.7230483e-003
  4.9747507e-003
  6.3976789e-003
  3.5906044e-003
  4.9760430e-003
  5.0965226e-003
  3.3957519e-003
  2.9717960e-003
  3.7773353e-003
  4.6773021e-003
  6.9452622e-003
  2.8522841e-003
  6.0696116e-003
  3.9659594e-003
  3.9325590e-003
  3.8880024e-003
  4.6422299e-003
  3.9636228e-003
  4.5441448e-003
  3.5154437e-003
  2.7934158e-003
  3.2159876e-003
  4.7735560e-003
  3.1151209e-003
  4.8147512e-003
  4.5919659e-003
  3.8881700e-003
  9.4464659e-003
  4.2077146e-003
  7.8939613e-003
  3.1627498e-003
  5.2704996e-003
  3.2163237e-003
  3.3521480e-003
  5.6656674e-003
  4.8723029e-003
  3.9230562e-003
  2.7289361e-003
  3.7142894e-003
  3.4914414e-003
  4.1768271e-003
  4.3311336e-003
  5.9303904e-003
  6.7591803e-003
  3.6905084e-003
  3.5404292e-003
  4.4546176e-003
  4.1378616e-003
  3.6360054e-003
  5.4682062e-003
  3.3022241e-003
  4.1919080e-003
  4.1013559e-003
  4.0720866e-003
  5.2689239e-003
  3.9260668e-003
  4.0113793e-003
  4.2588181e-003
  4.2032932e-003
  4.7155800e-003
  4.7997722e-003
  4.2425645e-003
  4.0722995e-003
  3.4563483e-003
  3.5180356e-003
  4.5729010e-003
  3.9683232e-003
  4.3338030e-003
  4.1637388e-003
  3.7415142e-003
  3.8025252e-003
  4.7678257e-003
  6.3977281e-003
  3.9152520e-003
  3.9405977e-003
  6.6877169e-003
  1.3314494e-002
  7.0711338e-003
  4.4715381e-003
  3.7466453e-003
  4.7713168e-003
  5.5323103e-003
  4.6921597e-003
  3.9209909e-003
  3.4405287e-003
  2.8925691e-003
  3.4397108e-003
  4.2884099e-003
  3.8708831e-003
  3.6875674e-003
  4.0301772e-003
  4.1207531e-003
  6.7556861e-003
  4.9710090e-003
  3.4184895e-003
  3.6143965e-003
  4.1812267e-003
  4.0020615e-003
  3.8212276e-003
  3.7382783e-003
  4.1373263e-003
  4.8359421e-003
  3.4545786e-003
  3.9640730e-003
  3.2158662e-003
  3.2499842e-003
  3.2309737e-003
  4.0136846e-003
  4.3079948e-003
  4.4696779e-003
  4.1097966e-003
  4.3689299e-003
  5.1349658e-003
  3.7120870e-003
  4.2654259e-003
  3.8400988e-003
  6.2614180e-003
  4.5916396e-003
  5.2758139e-003
  3.3492731e-003
  4.0315270e-003
  3.7577264e-003
  3.7828002e-003
  4.4110801e-003
  3.4749044e-003
  3.4845628e-003
  3.5724386e-003
  4.9438925e-003
  3.6486898e-003
  3.9526772e-003
  3.4870903e-003
  3.4259593e-003
  3.4430566e-003
  3.2652245e-003
  3.8295435e-003
  3.9434250e-003
  3.7341721e-003
  3.7831389e-003
  4.1162841e-003
  9.2674758e-003
  3.8722347e-003
  4.4710330e-003
  3.7091739e-003
  5.7405621e-003
  3.4378979e-003
  3.1021594e-003
  3.4594276e-003
  3.1193356e-003
  3.6919722e-003
  5.4185861e-003
  4.6822046e-003
  3.1627181e-003
  3.7786837e-003
  4.5322175e-003
  3.6089434e-003
  5.2285615e-003
  3.6315157e-003
  3.3897964e-003
  3.3910718e-003
  3.9633271e-003
  4.0405529e-003
  4.3537841e-003
  3.6030356e-003
  4.0098390e-003
  3.9561378e-003
  4.1960054e-003
  3.2992935e-003
  5.4096281e-003
  4.8655860e-003
  3.2741425e-003
  4.6760492e-003
  4.6226703e-003
  2.9846200e-003
  5.3474338e-003
  4.8355218e-003
  3.4867400e-003
  3.5714964e-003
  3.1848566e-003
  3.2598146e-003
  4.6621203e-003
  3.6027787e-003
  5.1978194e-003
  4.2309938e-003
  4.5290581e-003
  4.6417391e-003
  3.5261970e-003
  2.7019398e-003
  4.9213168e-003
  3.7328566e-003
  6.4428938e-003
  5.7344802e-003
  3.8771072e-003
  3.0161222e-003
  4.9034194e-003
  4.8255269e-003
  4.5201494e-003
  3.8618979e-003
  3.8222503e-003
  3.5392778e-003
  3.9638318e-003
  3.0251405e-003
  2.8495601e-003
  3.9702742e-003
  3.7137120e-003
  3.9837190e-003
  3.3799115e-003
  4.8367463e-003
  5.3450137e-003
  3.8727439e-003
  3.6428106e-003
  3.5189856e-003
  3.8227146e-003
  4.2416134e-003
  4.4753388e-003
  3.5976982e-003
  3.4213452e-003
  3.7379472e-003
  5.0256685e-003
  4.2374253e-003
  3.5629743e-003
  3.9851944e-003
  4.2495841e-003
  3.0683672e-003
  5.2901009e-003
  3.3778928e-003
  6.1248103e-003
  5.1251960e-003
  3.2766078e-003
  3.8499566e-003
  3.2905623e-003
  4.0294678e-003
  4.2381618e-003
  3.9430775e-003
  5.2058935e-003
  5.1276428e-003
  3.8203228e-003
  3.3684389e-003
  4.0647273e-003
  3.6500486e-003
  3.4545568e-003
  3.0921261e-002
  4.0492777e-003
  3.7286391e-003
  3.8518327e-003
  3.9220157e-003
  1.3939252e-002
  4.2654190e-003
  3.3334427e-003
  3.3377421e-003
  3.9792882e-003
  4.1373238e-003
  3.5739983e-003
  4.1254759e-003
  4.0607635e-003
  4.0120138e-003
  3.4245315e-003
  3.8513099e-003
  3.6673239e-003
  4.9847583e-003
  6.5742084e-003
  4.5877144e-003
  4.3554135e-003
  4.4099502e-003
  3.3893536e-003
  3.5542704e-003
  6.0948160e-003
  3.7555167e-003
  4.4920266e-003
  3.5416065e-003
  4.2248985e-003
  3.9113915e-003
  4.0818591e-003
  5.0955129e-003
  4.0332385e-003
  3.9493213e-003
  3.6375270e-003
  3.9513296e-003
  4.1737166e-003
  3.2582711e-003
  3.6260302e-003
  3.7788270e-003
  3.1132751e-003
  4.0607504e-003
  3.9408467e-003
  4.0269908e-003
  4.6297941e-003
  3.1732378e-003
  3.7550730e-003
  4.6461569e-003
  8.5265763e-003
  3.8528822e-003
  3.3101019e-003
  3.6565975e-003
  3.8560265e-003
  4.1342436e-003
  3.9848940e-003
  3.5135687e-003
  4.6580384e-003
  5.3093510e-003
  4.0125939e-003
  3.8377230e-003
  3.9012003e-003
  3.7141465e-003
  3.9041375e-003
  4.6283034e-003
  4.6542359e-003
  4.2987215e-003
  3.1160394e-003
  3.4939260e-003
  4.4619592e-003
  4.8283028e-003
  3.6199084e-003
  3.4401772e-003
  4.7442739e-003
  3.2515396e-003
  3.8078113e-003
  3.7576979e-003
  3.6043003e-003
  5.2313349e-003
  5.0898399e-003
  3.4188145e-003
  3.2864372e-003
  3.0784271e-003
  4.5988571e-003
  5.1151669e-003
  3.7415949e-003
  5.3006540e-003
  3.8152747e-003
  3.3229728e-003
  4.4748251e-003
  3.4074808e-003
  2.9275671e-003
  3.5960232e-003
  3.7272031e-003
  3.5943436e-003
  3.6984911e-003
  4.1372324e-003
  4.7944885e-003
  3.1027791e-003
  4.6151549e-003
  3.0941759e-003
  4.0293212e-003
  3.7255503e-003
  3.2952818e-003
  4.3096373e-003
  4.1708689e-003
  3.6721437e-003
  3.1826832e-003
  4.4021805e-003
  3.7968585e-003
  3.6194576e-003
  5.0230059e-003
  3.9918482e-003
  3.8883112e-003
  3.2262648e-003
  4.7654364e-003
  3.4206561e-003
  3.8162636e-003
  3.4868465e-003
  2.9128700e-003
  3.4927015e-003
  3.6439057e-003
  3.7974791e-003
  4.2795619e-003
  5.3561925e-003
  4.0356558e-003
  3.1543789e-003
  4.9894947e-003
  3.9011227e-003
  5.9622614e-003
  4.5547263e-003
  4.6706647e-003
  3.7519409e-003
  4.4839174e-003
  4.3936999e-003
  3.0485535e-003
  4.6350693e-003
  4.6697782e-003
  4.0458836e-003
  5.0209576e-003
  3.7902153e-003
  4.2830452e-003
  2.9349436e-003
  4.0991062e-003
  4.1966709e-003
  3.7807949e-003
  4.7751488e-003
  4.4129472e-003
  3.6343984e-003
  3.1808858e-003
  5.4613895e-003
  3.6355099e-003
  5.4427662e-003
  3.5754157e-003
  3.4997366e-003
  3.8594927e-003
  4.4724820e-003
  3.2323310e-003
  4.9217539e-003
  5.0335570e-003
  4.5937675e-003
  4.0184943e-003
  3.8154568e-003
  3.6948860e-003
  3.6141806e-003
  3.6340594e-003
  4.7723496e-003
  4.7713441e-003
  3.6924196e-003
  7.7404708e-003
  3.6517201e-003
  4.2577296e-003
  6.7197079e-003
  6.3448970e-003
  3.3858447e-003
  4.1746194e-003
  3.6098180e-003
  3.7693047e-003
  4.5691700e-003
  5.0418402e-003
  3.8042648e-003
  3.3154183e-003
  6.8546494e-003
  4.3030778e-003
  3.1476526e-003
  4.8334174e-003
  4.1723593e-003
  3.7581190e-003
  3.7205653e-003
  3.7258845e-003
  3.4165301e-003
  3.8721734e-003
  4.2659527e-003
  3.7519099e-003
  4.1096501e-003
  3.9782794e-003
  2.9999866e-003
  4.1068895e-003
  3.6918563e-003
  3.5860554e-003
  4.4905875e-003
  3.6646150e-003
  4.1934867e-003
  3.4356949e-003
  3.4801271e-003
  4.7980114e-003
  7.6934724e-003
  3.4966757e-003
  4.0411407e-003
  3.2432040e-003
  3.9180026e-003
  4.3595177e-003
  5.4043053e-003
  3.6590497e-003
  3.8004581e-003
  3.9901478e-003
  4.6092982e-003
  4.1381608e-003
  3.4192702e-003
  3.5029313e-003
  3.9390612e-003
  3.5781750e-003
  1.2246775e-002
  5.7598236e-003
  5.7599793e-003
  3.5858256e-003
  3.2150029e-003
  3.8730344e-003
  3.0026562e-002
  3.4083064e-003
  3.3324991e-003
  3.2797237e-003
  3.9190975e-003
  3.7377334e-003
  3.1875884e-003
  3.7572942e-003
  4.1617984e-003
  3.2547575e-003
  4.4931707e-003
  3.6815585e-003
  3.9427053e-003
  3.9101451e-003
  3.2932064e-003
  3.1336726e-003
  4.6871387e-003
  3.5893083e-003
  4.1034225e-003
  3.8815340e-003
  3.6263459e-003
  3.2292676e-003
  3.9113091e-003
  3.2985767e-003
  4.9479436e-003
  3.1729272e-003
  6.2113440e-003
  3.1153116e-003
  4.3316383e-003
  3.5576656e-003
  4.0899955e-003
  3.7596248e-003
  4.3579950e-003
  4.0014769e-003
  3.6536003e-003
  3.3427392e-003
  3.0069605e-003
  3.6564621e-003
  4.0266216e-003
  3.7769402e-003
  4.9299511e-003
  3.5065222e-003
  3.5249059e-003
  5.4605452e-003
  4.3796795e-003
  3.8394413e-003
  4.1014926e-003
  5.2220726e-003
  5.1522948e-003
  3.6689209e-003
  3.6031875e-003
  4.3879906e-003
  3.9651563e-003
  3.2981086e-003
  3.8421724e-003
  3.9716220e-003
  3.3439746e-003
  3.2568818e-003
  3.5990895e-003
  4.4532599e-003
  6.9992800e-003
  3.6485574e-003
  4.0847589e-003
  4.4179601e-003
  3.2171964e-003
  3.2429880e-003
  3.0255309e-003
  9.9384762e-003
  4.3555194e-003
  3.4207669e-003
  5.3726200e-003
  4.2969477e-003
  3.3330940e-003
  3.7749858e-003
  3.4252301e-003
  3.3680415e-003
  3.2532803e-003
  3.3157294e-003
  4.8122308e-003
  3.0707505e-003
  3.9582926e-003
  4.0179607e-003
  3.5298578e-003
  6.2990725e-003
  4.6083340e-003
  3.9679140e-003
  3.6301227e-003
  2.8267661e-003
  4.5388863e-003
  4.3691885e-003
  4.6848376e-003
  3.5007895e-003
  3.8831332e-003
  7.2152227e-003
  5.1706464e-003
  3.9657717e-003
  4.3322006e-003
  5.4380629e-003
  9.9394579e-003
  4.3390771e-003
  4.2574273e-003
  3.8224985e-003
  4.5525142e-003
  3.4944144e-003
  4.8552910e-003
  4.4509283e-003
  6.1948946e-003
  6.9309639e-003
  3.3147138e-003
  3.0526497e-003
  3.7175598e-003
  3.4147932e-003
  5.3190634e-003
  4.0849464e-003
  3.6867340e-003
  3.9881705e-003
  3.8561367e-003
  5.8586190e-003
  4.1805887e-003
  3.1374021e-003
  5.8916452e-003
  3.6055644e-003
  5.9828680e-003
  4.8677049e-003
  4.0012181e-003
  4.2235190e-003
  3.3085956e-003
  4.9768024e-003
  4.9855802e-003
  4.8487029e-003
  4.5965157e-003
  4.4376112e-003
  4.1054166e-003
  3.8892355e-003
  3.8161768e-003
  3.6942739e-003
  3.3157386e-003
  3.6324471e-003
  3.6068065e-003
  4.1392601e-003
  4.5397935e-003
  4.8589144e-003
  5.7566380e-003
  4.0057450e-003
  5.6410357e-003
  4.2177283e-003
  4.1043055e-003
  3.3897806e-003
  4.0392966e-003
  3.7046487e-003
  3.6899351e-003
  2.9786418e-003
  4.8575373e-003
  4.1852172e-003
  3.6995336e-003
  3.6485303e-003
  4.6946662e-003
  1.2271402e-002
  9.1421681e-003
  3.2027185e-003
  4.5540221e-003
  3.5097366e-003
  4.5814231e-003
  3.5056069e-003
  3.6936166e-003
  3.2366547e-003
  4.5563033e-003
  3.6666005e-003
  2.8380686e-003
  3.9295021e-003
  3.5754159e-003
  3.7830819e-003
  4.6072647e-003
  4.4198840e-003
  3.2545013e-003
  5.1613914e-003
  4.3889446e-003
  4.3290830e-003
  3.7284469e-003
  3.4696967e-003
  3.9598130e-003
  6.5697990e-003
  4.3380281e-003
  9.0802280e-003
  5.0417408e-003
  6.0654832e-003
  3.5782630e-003
  4.2624876e-003
  3.9096033e-003
  4.2860061e-003
  3.6575289e-003
  4.3443222e-003
  3.6127833e-003
  4.5125371e-003
  3.2769753e-003
  4.5276122e-003
  3.3496048e-003
  3.4214067e-003
  4.4830430e-003
  4.0736067e-003
  3.9800417e-003
  4.1066121e-003
  4.2434973e-003
  4.9849839e-003
  3.4692390e-003
  3.5825938e-003
  4.1446287e-003
  3.9007681e-003
  4.7617508e-003
  5.0809635e-003
  4.1092155e-003
  3.4062499e-003
  3.4948937e-003
  7.5254733e-003
  4.0400331e-003
  4.3785030e-003
  3.9311722e-003
  3.5712472e-003
  3.2782270e-003
  4.8639628e-003
  3.8732117e-003
  3.5190231e-003
  3.3887487e-003
  4.7543853e-003
  3.4176369e-003
  3.6882944e-003
  5.5806150e-003
  4.2377818e-003
  3.0196915e-002
  3.1602168e-003
  5.2536420e-003
  6.5315260e-003
  4.0200835e-003
  4.0564091e-003
  4.2062471e-003
  4.3598362e-003
  4.9104835e-003
  6.2174790e-003
  4.2533248e-003
  5.7126663e-003
  4.2010473e-003
  4.0184804e-003
  3.6174126e-003
  4.1596014e-003
  3.5278795e-003
  3.6028286e-003
  3.8517769e-003
  3.4358587e-003
  3.5790680e-003
  3.6491845e-003
  3.4408347e-003
  3.9203904e-003
  3.3134695e-003
  3.2688689e-003
  4.3261437e-003
  6.3671681e-003
  4.1752650e-003
  2.9994590e-002
  4.0521483e-003
  3.1894924e-003
  3.6917976e-003
  3.4373278e-003
  5.8740551e-003
  4.3716835e-003
  3.4154517e-003
  3.6928491e-003
  5.3816809e-003
  3.6398080e-003
  4.1865520e-003
  4.1880988e-003
  4.0647891e-003
  4.2633278e-003
  4.3097436e-003
  4.4020477e-003
  5.9610134e-003
  2.9676401e-002
  2.9969083e-003
  4.7105638e-003
  4.5662986e-003
  3.6265078e-003
  3.7104519e-003
  4.2897820e-003
  3.7574688e-003
  4.3745258e-003
  4.5793633e-003
  7.2698255e-003
  4.0441098e-003
  4.6361284e-003
  3.6092595e-003
  4.2300889e-003
  8.5091962e-003
  4.1353090e-003
  3.8736014e-003
  4.5195051e-003
  3.6852446e-003
  4.4449017e-003
  4.6030046e-003
  4.9284708e-003
  6.3178497e-003
  3.1860473e-003
  3.6129671e-003
  6.2365163e-003
  3.5344202e-003
  5.6237100e-003
  7.6947987e-003
  4.5623300e-003
  4.9326380e-003
  3.7523573e-003
  3.5201602e-003
  4.1345529e-003
  4.9160488e-003
  4.0984698e-003
  5.0368377e-003
  4.3794854e-003
  3.0167802e-003
  3.7346319e-003
  3.4176447e-003
  3.9601253e-003
  4.6325226e-003
  5.3703295e-003
  7.6387335e-003
  1.1866565e-002
  4.2305494e-003
  4.2068969e-003
  3.7640616e-003
  3.9853449e-003
  3.4180656e-003
  4.1253205e-003
  3.3099314e-003
  3.6469825e-003
  3.6612889e-003
  4.3740596e-003
  3.9676904e-003
  4.8521196e-003
  3.9240229e-003
  3.3029256e-003
  4.0614086e-003
  4.4893504e-003
  6.8440178e-003
  3.5852725e-003
  3.0752016e-003
  4.3038405e-003
  4.3613897e-003
  6.1292126e-003
  4.5318139e-003
  3.2591336e-003
  4.1883501e-003
  3.6861333e-003
  4.4307787e-003
  3.6921221e-003
  3.4376922e-003
  3.7831127e-003
  4.2857833e-003
  3.1121462e-003
  4.6325096e-003
  3.4035691e-003
  4.2376663e-003
  4.1296061e-003
  5.6689585e-003
  3.1236879e-003
  4.3043410e-003
  3.6168071e-003
  4.5485830e-003
  4.2748732e-003
  4.2047799e-003
  3.9684164e-003
  3.4031633e-003
  4.7743951e-003
  3.5545609e-003
  1.5866309e-002
  4.6282652e-003
  4.3050755e-003
  3.4741519e-003
  2.9891992e-003
  3.8555344e-003
  4.5069438e-003
  3.3790040e-003
  4.7685549e-003
  5.2222321e-003
  3.4521201e-003
  3.8307197e-003
  4.3359942e-003
  5.0047359e-003
  3.2607497e-003
  4.5572378e-003
  2.8811222e-003
  3.7526002e-003
  4.5961633e-003
  3.7039135e-003
  3.6811514e-003
  4.7161612e-003
  4.1231088e-003
  4.2594506e-003
  4.9681966e-003
  3.7188515e-003
  6.4455634e-003
  4.2689464e-003
  4.0970849e-003
  4.1685441e-003
  3.1075553e-003
  4.5455642e-003
  3.4581901e-003
  4.2327257e-003
  4.0372184e-003
  1.0358482e-002
  3.9059338e-003
  3.9722722e-003
  4.1804701e-003
  3.3579613e-003
  7.7553648e-003
  3.0148173e-003
  3.6873475e-003
  4.2514592e-003
  2.8734619e-003
  5.7460430e-003
  3.2084257e-003
  3.9399089e-003
  4.2479306e-003
  3.7276783e-003
  4.3060175e-003
  4.0280429e-003
  3.3768033e-003
  3.4523490e-003
  4.4578898e-003
  3.7141615e-003
  4.2928250e-003
  3.7868498e-003
  4.4557461e-003
  7.4891922e-003
  4.5536957e-003
  3.7686296e-003
  3.3792965e-003
  4.0016355e-003
  3.3231901e-003
  2.9976348e-003
  3.0839962e-003
  4.2685886e-003
  4.6704639e-003
  3.4912969e-003
  4.6233297e-003
  3.5005384e-003
  3.5137550e-003
  3.1876448e-003
  6.9638090e-003
  4.3756069e-003
  4.0593092e-003
  3.9511650e-003
  3.8912230e-003
  4.7639397e-003
  3.8895685e-003
  3.2660857e-003
  4.4136886e-003
  5.1072033e-003
  3.9446581e-003
  4.5283777e-003
  3.9125637e-003
  3.3613113e-003
  3.9370838e-003
  4.9662437e-003
  3.8980749e-003
  4.6294409e-003
  4.3041849e-003
  5.1046112e-003
  5.1651928e-003
  3.8290917e-003
  4.4713362e-003
  4.2533247e-003
  4.0812348e-003
  3.4086868e-003
  6.4311614e-003
  4.2068376e-003
  3.4380297e-003
  4.1162794e-003
  3.2549112e-003
  3.0820148e-003
  5.3185748e-003
  4.0209541e-003
  3.6516623e-003
  7.0549974e-003
  4.0323147e-003
  3.6627484e-003
  8.5585632e-003
  3.8044646e-003
  3.1055249e-003
  3.6730487e-003
  4.6258010e-003
  4.2019898e-003
  3.3998515e-003
  3.7488931e-003
  2.8098335e-003
  4.7295537e-003
  4.6972727e-003
  3.6357448e-003
  4.0911547e-003
  3.7978545e-003
  4.3637617e-003
  4.1509179e-003
  4.1297216e-003
  4.4350257e-003
  3.9017725e-003
  4.3497187e-003
  4.3696665e-003
  5.8510621e-003
  3.3188175e-003
  4.0963626e-003
  3.5185226e-003
  3.3416414e-003
  3.5527247e-003
  4.7231911e-003
  4.9365282e-003
  3.6180031e-003
  3.4943186e-003
  4.0277421e-003
  3.1646792e-003
  6.9937904e-003
  4.7518140e-003
  4.6849668e-003
  4.1874022e-003
  3.8594768e-003
  4.6984107e-003
  3.2447651e-003
  5.2947524e-003
  3.6616493e-003
  3.7896101e-003
  4.0471206e-003
  4.1159036e-003
  3.4798111e-003
  3.7610670e-003
  3.4785465e-003
  4.9037640e-003
  4.0783351e-003
  5.1704311e-003
  3.9143236e-003
  4.2099380e-003
  4.0805243e-003
  4.6820410e-003
  6.9508839e-003
  3.0480286e-002
  4.1369990e-003
  3.0760543e-003
  3.7050997e-003
  6.9115180e-003
  4.0536982e-003
  3.4572965e-003
  3.6717078e-003
  3.4870304e-003
  4.5282138e-003
  5.0697509e-003
  3.2635934e-003
  4.2825745e-003
  3.7258429e-003
  3.5977434e-003
  4.2680112e-003
  5.5510378e-003
  3.6772911e-003
  3.6665887e-003
  3.5647559e-003
  4.0479293e-003
  3.9140325e-003
  3.8202894e-003
  4.0530393e-003
  1.1383259e-002
  4.9024294e-003
  3.1793456e-003
  3.2963227e-003
  3.6508471e-003
  3.3562361e-003
  4.9804318e-003
  3.9995819e-003
  3.7881139e-003
  3.6743416e-003
  4.1808522e-003
  4.2791962e-003
  5.9961096e-003
  2.9599219e-003
  3.7374192e-003
  4.9392113e-003
  1.6075927e-002
  4.2905768e-003
  3.0735859e-003
  3.9872295e-003
  3.8326545e-003
  4.0758360e-003
  4.0436401e-003
  3.8859506e-003
  3.3567064e-003
  3.7245493e-003
  3.8111401e-003
  3.3118595e-003
  3.9131981e-003
  3.5919250e-003
  3.5046577e-003
  5.5723869e-003
  4.2727889e-003
  3.5363149e-003
  4.9710060e-003
  4.3230353e-003
  3.6063575e-003
  4.0197447e-003
  4.8206377e-003
  4.3842037e-003
  3.9812863e-003
  5.5417119e-003
  3.7164171e-003
  6.1716807e-003
  3.8980455e-003
  4.2350622e-003
  3.7680217e-003
  4.0934856e-003
  3.4016121e-003
  5.1914656e-003
  5.5464606e-003
  4.0300057e-003
  3.7147165e-003
  4.4465587e-003
  3.1032864e-003
  4.9523634e-003
  3.2990152e-003
  4.5771481e-003
  3.5364720e-003
  3.6159861e-003
  1.2915163e-002
  4.2300544e-003
  4.7060794e-003
  3.5173687e-003
  4.4836912e-003
  3.5465934e-003
  3.9612350e-003
  3.7448166e-003
  6.7513111e-003
  4.0596541e-003
  3.7967495e-003
  3.5909925e-003
  4.7375448e-003
  4.2766693e-003
  5.6116510e-003
  4.3003988e-003
  3.9008925e-003
  4.7003130e-003
  4.6634666e-003
  6.1233905e-003
  3.3978922e-003
  3.9512163e-003
  3.9572031e-003
  4.2749129e-003
  4.7033130e-003
  3.4772809e-003
  8.6188437e-003
  4.8255277e-003
  4.7633187e-003
  3.4704274e-003
  3.5086538e-003
  3.4793984e-003
  3.3279974e-003
  4.3815040e-003
  3.8223401e-003
  3.6317424e-003
  3.3632096e-003
  5.0661369e-003
  4.1856553e-003
  4.0879794e-003
  4.1725049e-003
  4.8519017e-003
  4.1468076e-003
  3.3955101e-003
  4.0951121e-003
  4.2734608e-003
  3.4870773e-003
  5.2207069e-003
  3.5007246e-003
  3.5430748e-003
  3.3618528e-003
  4.4805859e-003
  6.2501503e-003
  4.6344965e-003
  3.7114261e-003
  4.2440794e-003
  4.3910329e-003
  6.5962042e-003
  3.8652551e-003
  3.8704459e-003
  4.8621479e-003
  5.0563664e-003
  3.4633870e-003
  2.8275356e-003
  3.4156928e-003
  3.6881999e-003
  4.6014831e-003
  4.8896588e-003
  3.5128163e-003
  3.3334884e-003
  4.0832904e-003
  4.6785482e-003
  3.2067854e-003
  4.2851521e-003
  4.4250443e-003
  4.4535485e-003
  3.5837906e-003
  3.8789373e-003
  2.9546636e-003
  5.1417294e-003
  1.2719485e-002
  3.3221234e-003
  3.5639794e-003
  4.5048002e-003
  3.5195994e-003
  4.7120315e-003
  3.9734582e-003
  4.7413571e-003
  3.7779352e-003
  3.6049056e-003
  3.8439655e-003
  3.4269563e-003
  3.4527488e-003
  3.4318268e-003
  3.8046824e-003
  4.6631317e-003
  5.2488313e-003
  8.8788371e-003
  5.0757891e-003
  3.7455688e-003
  3.9679965e-003
  4.3690866e-003
  4.5252525e-003
  3.8150392e-003
  3.4651315e-003
  4.7469593e-003
  5.3866481e-003
  4.0757549e-003
  3.8683644e-003
  5.4560458e-003
  6.1144405e-003
  4.2508973e-003
  3.6563507e-003
  9.2177480e-003
  3.8303527e-003
  3.0853094e-003
  3.6098830e-003
  1.2700900e-002
  5.1832447e-003
  3.3425339e-003
  3.8565913e-003
  6.0067822e-003
  3.9751642e-003
  3.1100577e-003
  3.8517032e-003
  5.4747008e-003
  2.9882399e-003
  3.8614692e-003
  5.8949911e-003
  4.8992938e-003
  3.5965386e-003
  4.0012485e-003
  3.8589304e-003
  3.1785619e-003
  2.8379514e-003
  4.6221971e-003
  4.1686614e-003
  2.9392623e-003
  4.8709462e-003
  3.6462649e-003
  4.0689861e-003
  3.9242034e-003
  3.1766518e-003
  4.2272008e-003
  3.8941200e-003
  3.7906195e-003
  3.5497510e-003
  3.7262153e-003
  4.2403751e-003
  3.6431442e-003
  4.4260902e-003
  4.4155051e-003
  4.2099156e-003
  3.7989015e-003
  3.4801546e-003
  3.4631894e-003
  4.9912155e-003
  3.9941708e-003
  5.0134350e-003
  4.0416676e-003
  3.5225262e-003
  3.2759445e-003
  3.2403322e-003
  5.2950928e-003
  4.0726683e-003
  5.1383825e-003
  3.6001289e-003
  5.6503544e-003
  4.5004111e-003
  4.2728041e-003
  3.8832216e-003
  3.6930221e-003
  3.8101855e-003
  4.5199517e-003
  4.6886834e-003
  4.5473073e-003
  4.0642765e-003
  4.4526443e-003
  5.8538549e-003
  3.7658251e-003
  4.1902299e-003
  5.1420838e-003
  4.3003371e-003
  3.5372939e-003
  3.2235099e-003
  3.2923018e-003
  3.6049755e-003
  2.9860029e-003
  3.3340842e-003
  3.6740144e-003
  5.4065014e-003
  4.0543478e-003
  4.1278578e-003
  4.9210979e-003
  3.8128436e-003
  3.6795272e-003
  4.7829078e-003
  3.5105848e-003
  3.5078263e-003
  5.7565016e-003
  3.3830067e-003
  3.8424152e-003
  3.0078965e-003
  4.9800769e-003
  3.5146103e-003
  4.0441242e-003
  4.4155553e-003
  3.5908735e-003
  5.3438464e-003
  3.2004835e-003
  6.6451320e-003
  4.1318251e-003
  5.4352628e-003
  6.0659882e-003
  3.6788189e-003
  5.7167976e-003
  3.9689953e-003
  3.7799218e-003
  3.2247034e-003
  3.0777071e-003
  4.2709768e-003
  4.3521335e-003
  4.1961075e-003
  3.2847729e-003
  3.5211302e-003
  3.9137363e-003
  3.4335820e-003
  3.4117427e-003
  3.8213753e-003
  4.5111107e-003
  3.9084440e-003
  4.5064741e-003
  2.9526814e-003
  3.5348626e-003
  5.6192359e-003
  3.2775555e-003
  3.8312527e-003
  4.4315080e-003
  3.5135546e-003
  3.8240819e-003
  5.1421536e-003
  3.5829334e-003
  3.6544479e-003
  3.4718188e-003
  3.1358289e-003
  3.6360878e-003
  3.9546866e-003
  3.8078069e-003
  3.8225724e-003
  3.6757984e-003
  3.9033035e-003
  3.9813999e-003
  4.2121685e-003
  3.2267778e-003
  4.1597596e-003
  4.1079296e-003
  4.1881782e-003
  3.9718538e-003
  3.4596983e-003
  4.2114848e-003
  4.3037676e-003
  4.4686791e-003
  3.9199461e-003
  3.0665254e-003
  5.0411319e-003
  4.3266593e-003
  4.3652037e-003
  3.8635247e-003
  3.3572753e-003
  4.5774685e-003
  4.1200851e-003
  3.6859592e-003
  3.7047599e-003
  4.1446290e-003
  3.1041139e-003
  4.4244836e-003
  4.2887218e-003
  5.2424302e-003
  3.2216508e-003
  4.4245078e-003
  3.5818440e-003
  4.7255572e-003
  4.7521385e-003
  3.1927238e-003
  4.2535032e-003
  3.5731962e-003
  4.2029675e-003
  3.7337524e-003
  3.7721880e-003
  3.7234645e-003
  4.0836731e-003
  3.4094287e-003
  3.1255180e-003
  4.4645160e-003
  4.6314162e-003
  4.9219088e-003
  3.9808613e-003
  4.3861503e-003
  4.8693752e-003
  5.4857938e-003
  3.8878927e-003
  3.0632663e-003
  5.4057548e-003
  4.9288714e-003
  4.6128431e-003
  3.7606203e-003
  5.2647290e-003
  7.4925073e-003
  4.2728685e-003
  4.5120372e-003
  3.0933462e-003
  3.3828703e-003
  8.3849713e-003
  4.6349870e-003
  4.0648795e-003
  4.3253163e-003
  3.8205600e-003
  3.0898370e-003
  3.6665913e-003
  3.3302086e-003
  4.3489126e-003
  4.0485795e-003
  4.2478191e-003
  3.7467074e-003
  3.8696264e-003
  4.3133491e-003
  4.0143669e-003
  5.3848184e-003
  3.4660702e-003
  7.4733077e-003
  3.6606442e-003
  3.6051634e-003
  4.5794102e-003
  3.4439762e-003
  4.1077829e-003
  4.3593339e-003
  5.8654821e-003
  4.2338556e-003
  4.7540456e-003
  3.9162608e-003
  6.4042253e-003
  5.5291625e-003
  4.0627649e-003
  4.3702005e-003
  3.2371664e-003
  3.5726436e-003
  4.1427780e-003
  3.8946732e-003
  3.0990310e-003
  3.7385849e-003
  3.2973250e-003
  4.1775167e-003
  4.7401467e-003
  3.9387704e-003
  4.3903473e-003
  5.2877846e-003
  4.2962270e-003
  6.1518733e-003
  3.8911289e-003
  4.1228915e-003
  7.4921748e-003
  4.1820019e-003
  4.5443500e-003
  4.3591340e-003
  5.2121124e-003
  3.2543550e-003
  3.4211994e-003
  4.4373553e-003
  3.2271006e-003
  3.9747798e-003
  2.9849605e-003
  4.8525669e-003
  4.3318566e-003
  5.9864878e-003
  3.5252533e-003
  3.2038717e-003
  3.3879710e-003
  5.2056477e-003
  3.5495428e-003
  4.4614728e-003
  5.2181221e-003
  3.2463895e-003
  3.6702293e-003
  7.4907200e-003
  3.0711325e-003
  4.4554155e-003
  1.0215930e-002
  3.4928948e-003
  4.5132246e-003
  4.3384699e-003
  3.7023259e-003
  3.3206800e-003
  3.6546009e-003
  3.9619320e-003
  3.1565209e-003
  4.2544148e-003
  3.4596039e-003
  3.4492092e-003
  4.3425730e-003
  3.1561018e-002
  3.2630226e-003
  3.9258977e-003
  4.9218960e-003
  4.4054111e-003
  4.1480442e-003
  3.7022473e-003
  4.2309996e-003
  4.8859330e-003
  3.6185383e-003
  5.7967702e-003
  5.6035457e-003
  5.6004846e-003
  4.5248724e-003
  4.5112529e-003
  3.0348747e-003
  3.4883318e-003
  4.3362678e-003
  3.9946172e-003
  4.1396208e-003
  4.4070656e-003
  4.2614330e-003
  3.7407870e-003
  3.3596586e-003
  3.8751769e-003
  6.4965339e-003
  5.0085679e-003
  3.5190826e-003
  4.2190745e-003
  4.2490318e-003
  3.4516710e-003
  3.5864158e-003
  4.6741163e-003
  5.5801923e-003
  4.5748798e-003
  5.1087453e-003
  5.6233815e-003
  3.7634062e-003
  3.5011625e-003
  4.0900473e-003
  3.3326876e-003
  4.0381385e-003
  4.6994405e-003
  3.9897477e-003
  3.3647235e-003
  4.3712792e-003
  3.5919046e-003
  4.4361069e-003
  4.3010293e-003
  2.9414585e-003
  4.1023202e-003
  4.3293566e-003
  4.1537729e-003
  5.0144968e-003
  3.9683693e-003
  5.1152728e-003
  3.8635409e-003
  4.0413253e-003
  3.5427506e-003
  4.2593891e-003
  3.5916244e-003
  3.9870846e-003
  3.3568441e-003
  3.6274533e-003
  5.7961455e-003
  4.8422178e-003
  3.4093366e-003
  4.2883216e-003
  4.3118706e-003
  4.0157255e-003
  4.6856066e-003
  4.9968095e-003
  4.4501761e-003
  3.9630367e-003
  3.3953586e-003
  5.3462934e-003
  3.2568348e-003
  5.1510962e-003
  5.8974441e-003
  4.7553032e-003
  4.8344477e-003
  6.6462713e-003
  4.3114459e-003
  2.8472807e-003
  4.4379223e-003
  4.6261644e-003
  4.5120874e-003
  3.9471859e-003
  3.4562150e-003
  4.0667148e-003
  4.1609563e-003
  3.8994709e-003
  3.9651492e-003
  4.7002704e-003
  3.2617035e-003
  3.5938082e-003
  4.0799870e-003
  3.5446690e-003
  3.2529549e-003
  3.5704902e-003
  4.9434655e-003
  4.0576545e-003
  3.3281734e-003
  3.0457582e-003
  4.3896510e-003
  3.7255497e-003
  3.8652995e-003
  3.8791353e-003
  3.9126743e-003
  3.6102232e-003
  3.4086977e-003
  3.3441040e-003
  3.3797307e-003
  5.6420712e-003
  3.2962478e-003
  4.7367633e-003
  5.4676002e-003
  4.5232773e-003
  3.0641275e-003
  4.5210716e-003
  4.7900844e-003
  5.3757443e-003
  3.4683137e-003
  3.2014180e-003
  4.2331152e-003
  3.4540233e-003
  2.8173527e-003
  3.3715601e-003
  5.1088330e-003
  3.5543161e-003
  3.4512486e-003
  4.3646052e-003
  3.1930920e-003
  4.9748247e-003
  4.2951119e-003
  6.0035952e-003
  3.5573538e-003
  3.3046587e-003
  3.8678503e-003
  3.4595391e-003
  4.2182271e-003
  3.4661026e-003
  3.9270629e-003
  6.9815931e-003
  5.9607884e-003
  2.9289113e-003
  4.6972486e-003
  3.1933012e-003
  3.7591596e-003
  6.2775770e-003
  3.8093640e-003
  4.8350906e-003
  3.0647699e-003
  4.3157051e-003
  4.0354081e-003
  6.4556545e-003
  4.0817573e-003
  4.7396406e-003
  3.7874020e-003
  3.1461814e-003
  5.5693545e-003
  3.4637144e-003
  4.7587721e-003
  4.3191719e-003
  3.9067070e-003
  3.3654038e-003
  3.5963253e-003
  4.7545424e-003
  6.4512841e-003
  4.5232665e-003
  2.7184111e-003
  3.4704722e-003
  3.4956863e-003
  7.2946088e-003
  3.8718332e-003
  2.9840647e-003
  4.8204075e-003
  4.1426479e-003
  3.5393568e-003
  3.1645177e-003
  4.0381648e-003
  3.1341164e-003
  4.3315204e-003
  4.3067321e-003
  2.6963874e-003
  2.9988735e-003
  4.7433851e-003
  3.5188309e-003
  4.8801934e-003
  3.9000369e-003
  3.2020708e-003
  2.7146622e-003
  4.1141157e-003
  3.0616125e-003
  4.4944127e-003
  3.2418001e-003
  3.8801979e-003
  5.4462399e-003
  4.2239229e-003
  3.2226300e-003
  4.2063209e-003
  3.7503195e-003
  4.8375942e-003
  5.3469623e-003
  4.5268857e-003
  4.2212802e-003
  2.8972739e-003
  3.7219735e-003
  3.8723101e-003
  4.1767495e-003
  4.7929203e-003
  5.0979098e-003
  4.7019520e-003
  4.0298897e-003
  4.9476567e-003
  3.4527804e-003
  5.0546297e-003
  3.3876611e-003
  3.9706593e-003
  3.6061145e-003
  4.5989918e-003
  4.0504950e-003
  5.1678781e-003
  2.9277042e-003
  4.9037301e-003
  6.2396576e-003
  3.4044395e-003
  3.3186230e-003
  4.0264540e-003
  3.6306952e-003
  3.4499545e-003
  4.1074057e-003
  3.9704136e-003
  3.3869210e-003
  3.6971806e-003
  3.5730433e-003
  3.0574937e-002
  4.5427054e-003
  4.4179794e-003
  5.3463299e-003
  3.9766841e-003
  3.7567544e-003
  4.0061062e-003
  4.0965986e-003
  3.5443968e-003
  4.3115744e-003
  4.6129490e-003
  3.5218361e-003
  4.3634209e-003
  4.1245863e-003
  5.4262531e-003
  3.4700767e-003
  3.5991781e-003
  3.8615577e-003
  3.5515408e-003
  3.7567148e-003
  4.0606714e-003
  3.9479259e-003
  3.4621598e-003
  6.2066731e-003
  4.5036816e-003
  4.1675504e-003
  3.7854704e-003
  3.5283052e-003
  4.2635346e-003
  3.5497989e-003
  3.8793445e-003
  3.9796442e-003
  4.1972816e-003
  3.5454534e-003
  4.0199641e-003
  4.1855274e-003
  3.8458631e-003
  3.8758138e-003
  3.6505187e-003
  3.1735668e-003
  3.8603801e-003
  4.6099695e-003
  3.5904028e-003
  3.5445517e-003
  5.9526668e-003
  4.4187902e-003
  4.2863040e-003
  4.6329523e-003
  3.3737588e-003
  4.3943839e-003
  7.6762488e-003
  3.7895530e-003
  3.6991181e-003
  4.2417754e-003
  3.9048577e-003
  4.6358530e-003
  3.5145560e-003
  4.5393855e-003
  4.3751679e-003
  4.6270921e-003
  3.9051022e-003
  5.1939220e-003
  4.5734648e-003
  5.4315146e-003
  5.0013920e-003
  1.3688817e-002
  5.0411761e-003
  4.1799892e-003
  3.8532733e-003
  4.6945622e-003
  3.8284756e-003
  4.7291809e-003
  4.4456254e-003
  4.1204450e-003
  4.9459579e-003
  7.0677493e-003
  3.7339999e-003
  3.0439373e-003
  3.3416178e-003
  4.2284119e-003
  3.1297847e-003
  4.2027799e-003
  4.0734317e-003
  5.3976568e-003
  3.0381364e-003
  3.8669525e-003
  3.2053553e-003
  3.6244322e-003
  4.4555028e-003
  4.3016648e-003
  3.3752563e-003
  4.9154673e-003
  3.4384997e-003
  3.7575400e-003
  3.1520117e-003
  3.7419412e-003
  3.1023581e-003
  4.1767889e-003
  4.5876191e-003
  3.4917818e-003
  6.1164247e-003
  5.0243395e-003
  3.7651028e-003
  3.6454919e-003
  3.9458505e-003
  4.1601597e-003
  3.2124821e-003
  2.9236561e-003
  4.8489128e-003
  3.3821420e-003
  3.6351525e-003
  4.0400152e-003
  3.9670602e-003
  3.2101293e-003
  4.4893647e-003
  2.9046284e-003
  3.7708441e-003
  3.2772245e-003
  4.1767694e-003
  3.3649953e-003
  4.0748319e-003
  6.7583734e-003
  3.4240248e-003
  5.1748716e-003
  3.7769049e-003
  4.4252558e-003
  5.2880107e-003
  4.1443309e-003
  4.2496663e-003
  3.6835846e-003
  3.0880432e-003
  3.1287143e-003
  7.3564098e-003
  3.4602042e-003
  4.0040785e-003
  7.2473498e-003
  3.2952728e-003
  3.6379126e-003
  1.1753038e-002
  4.4342598e-003
  4.4703386e-003
  3.1618078e-003
  4.8233507e-003
  3.8308037e-003
  4.2869094e-003
  3.4640416e-003
  3.9403570e-003
  4.4275424e-003
  3.4800044e-003
  3.0933755e-003
  4.0726213e-003
  4.9805277e-003
  3.2231870e-003
  3.3557162e-003
  3.2233166e-003
  4.3362595e-003
  3.7609515e-003
  3.7743696e-003
  4.6018191e-003
  3.1154841e-003
  4.9781031e-003
  3.3460060e-003
  3.5107590e-003
  4.5199806e-003
  4.1947170e-003
  3.4237191e-003
  3.5070434e-003
  4.5500716e-003
  3.5617582e-003
  3.7443082e-003
  3.9822939e-003
  3.4301582e-003
  3.1113845e-003
  3.8720938e-003
  3.5919132e-003
  4.4297206e-003
  6.7604639e-003
  3.2724244e-003
  4.2115913e-003
  9.7944624e-003
  3.7084495e-003
  3.8175488e-003
  4.2546979e-003
  3.9709972e-003
  4.3466572e-003
  3.6897346e-003
  3.9175838e-003
  4.6263025e-003
  5.8129611e-003
  3.4365062e-003
  4.9655716e-003
  3.8532816e-003
  3.0129669e-003
  3.5143935e-003
  4.3744058e-003
  3.8663282e-003
  4.6019672e-003
  3.3328412e-003
  4.1258667e-003
  3.7174913e-003
  3.8973325e-003
  4.7229235e-003
  4.5947163e-003
  4.0878198e-003
  4.7705253e-003
  4.5384109e-003
  3.9008670e-003
  4.5932119e-003
  4.8434608e-003
  4.1026641e-003
  3.3714524e-003
  3.6827107e-003
  4.0264680e-003
  3.5993314e-003
  4.3204803e-003
  4.5178624e-003
  3.6259302e-003
  5.3700599e-003
  3.5975945e-003
  4.2582905e-003
  3.3649702e-003
  3.3656845e-003
  4.0449924e-003
  5.4222979e-003
  5.2901473e-003
  3.5618522e-003
  4.1240889e-003
  3.2932605e-003
  4.0608954e-003
  4.3878303e-003
  4.9745330e-003
  4.5915001e-003
  2.9288637e-003
  1.1086670e-002
  5.7557365e-003
  3.4066869e-003
  1.2351698e-002
  4.2299281e-003
  4.1162150e-003
  5.9668605e-003
  6.8905564e-003
  8.1488046e-003
  3.7568895e-003
  3.9994569e-003
  3.8764327e-003
  3.8272601e-003
  3.7304388e-003
  4.2211111e-003
  3.7381903e-003
  3.6901120e-003
  4.0682233e-003
  4.3476080e-003
  4.4877299e-003
  3.6229501e-003
  3.1464475e-003
  4.2754013e-003
  5.2207501e-003
  3.3662776e-003
  4.2496570e-003
  3.1782935e-003
  4.8292934e-003
  4.7558016e-003
  3.5964950e-003
  3.8683644e-003
  3.7650648e-003
  4.7077786e-003
  5.5148711e-003
  4.5060551e-003
  3.5676014e-003
  4.1245777e-003
  3.5378987e-003
  3.4392439e-003
  4.6364123e-003
  3.6394195e-003
  4.5631955e-003
  2.9346872e-003
  4.0896882e-003
  2.9434996e-003
  3.7114127e-003
  4.0897812e-003
  3.8756112e-003
  4.2057051e-003
  3.4040779e-003
  4.2648129e-003
  3.8117411e-003
  2.8935986e-003
  3.9038791e-003
  7.0710840e-003
  9.3524191e-003
  3.6059890e-003
  3.6931335e-003
  4.3981551e-003
  3.7440080e-003
  3.2743522e-003
  3.5337225e-003
  3.6159887e-003
  4.1218083e-003
  3.9021150e-003
  4.2415450e-003
  3.9312403e-003
  4.7093308e-003
  4.0227007e-003
  5.1995257e-003
  4.7770222e-003
  3.7496533e-003
  4.1064898e-003
  3.9234414e-003
  4.5230407e-003
  3.9042686e-003
  4.2023746e-003
  3.5147442e-003
  3.9894206e-003
  5.1924895e-003
  6.1950625e-003
  3.9607301e-003
  3.5149423e-003
  3.3145117e-003
  3.4278888e-003
  4.8558205e-003
  3.2372983e-002
  3.9283837e-003
  3.4398436e-003
  3.6699636e-003
  4.0612168e-003
  3.7881138e-003
  3.1848802e-003
  3.6189313e-003
  2.9097915e-003
  4.0710355e-003
  4.2606402e-003
  4.2431765e-003
  3.7953146e-003
  3.1984525e-003
  3.8554543e-003
  3.4540231e-003
  4.1104698e-003
  3.4991485e-003
  4.4718434e-003
  3.1424806e-003
  3.6883898e-003
  3.2753480e-003
  4.0546931e-003
  3.9761920e-003
  3.9251058e-003
  3.7937708e-003
  3.8873256e-003
  3.3156463e-003
  4.0083266e-003
  3.0842372e-003
  4.0704994e-003
  3.3609539e-003
  3.7621155e-003
  4.2370369e-003
  3.8269288e-003
  5.2145176e-003
  3.2878288e-003
  3.0089394e-003
  3.2547069e-003
  4.4961004e-003
  4.0127287e-003
  4.4786440e-003
  4.4284899e-003
  4.5474428e-003
  3.3919324e-003
  3.6680385e-003
  3.7611181e-003
  5.5140918e-003
  3.9090642e-003
  4.2664816e-003
  4.2749590e-003
  4.6493782e-003
  3.5260337e-003
  4.2349367e-003
  5.1740945e-003
  4.2209583e-003
  4.4778785e-003
  4.6864141e-003
  5.6031536e-003
  3.8697167e-003
  3.6276857e-003
  4.4025357e-003
  4.4689689e-003
  4.3747360e-003
  5.6947686e-003
  4.0364614e-003
  3.8430404e-003
  3.0927330e-003
  5.3549374e-003
  5.8394397e-003
  4.5214215e-003
  4.1417569e-003
  6.2290020e-003
  4.7440096e-003
  7.0833832e-003
  4.1127658e-003
  4.1919107e-003
  5.6348348e-003
  3.5805927e-003
  5.2236984e-003
  3.7454707e-003
  4.5541041e-003
  3.5389414e-003
  4.5385524e-003
  3.8156213e-003
  5.1064502e-003
  3.5755657e-003
  3.6425725e-003
  2.8947072e-003
  3.5799327e-003
  3.5250014e-003
  3.8067685e-003
  4.3906918e-003
  3.5727184e-003
  6.8529858e-003
  3.8223059e-003
  4.2089819e-003
  3.8235442e-003
  3.6658812e-003
  3.3720211e-003
  3.4347511e-003
  4.0026831e-003
  6.3809457e-003
  3.7486045e-003
  3.2785914e-003
  3.9287218e-003
  3.1832122e-003
  4.2491908e-003
  3.9341642e-003
  3.9042754e-003
  3.3688252e-003
  3.8855643e-003
  4.6653670e-003
  3.4063122e-003
  3.7010148e-003
  4.7678736e-003
  3.6227949e-003
  4.0750292e-003
  5.0703943e-003
  3.4951485e-003
  3.6837033e-003
  3.1703964e-003
  3.8995587e-003
  4.2285462e-003
  3.6722133e-003
  4.4602115e-003
  3.5984816e-003
  4.2792961e-003
  3.6485892e-003
  3.6710802e-003
  3.7560070e-003
  3.2657295e-003
  3.8371824e-003
  3.4048284e-003
  3.4277826e-003
  2.9434803e-003
  3.8922440e-003
  3.2640242e-003
  4.7025132e-003
  3.7112733e-003
  3.1218947e-003
  3.4659359e-003
  4.5709784e-003
  4.5377304e-003
  3.4440678e-003
  4.4948404e-003
  3.6617227e-003
  4.1982299e-003
  4.7555096e-003
  5.5095722e-003
  3.7603010e-003
  3.4596443e-003
  3.8324655e-003
  3.7196531e-003
  4.0044608e-003
  3.6116925e-003
  4.3436844e-003
  3.1546122e-003
  3.2671305e-003
  4.3988999e-003
  4.0376190e-003
  4.1437424e-003
  4.0429679e-003
  3.3729818e-003
  3.5193362e-003
  3.4883542e-003
  5.4105753e-003
  3.9627900e-003
  7.1537458e-003
  3.8262858e-003
  4.3342759e-003
  3.2292093e-003
  6.5152083e-003
  5.0706536e-003
  2.9680325e-003
  4.5252320e-003
  3.6710915e-003
  9.5261046e-003
  3.7210179e-003
  6.1181052e-003
  5.3033268e-003
  4.0100519e-003
  3.3480150e-003
  3.5920106e-003
  3.4917693e-003
  5.1997842e-003
  4.9383260e-003
  5.0916281e-003
  3.0420446e-003
  3.2131415e-003
  5.2201840e-003
  3.6239932e-003
  3.2195257e-003
  3.8993218e-003
  3.2800654e-003
  3.4094574e-003
  4.1923890e-003
  3.8458602e-003
  4.4783572e-003
  3.4541712e-003
  3.7168232e-003
  4.4064334e-003
  3.4824612e-003
  2.6749294e-003
  4.4081701e-003
  4.5001397e-003
  4.1679348e-003
  5.2684630e-003
  4.3327879e-003
  4.2939081e-003
  3.7904773e-003
  3.8438028e-003
  3.5082896e-003
  3.9153473e-003
  6.5216469e-003
  3.4683128e-003
  4.4202575e-003
  5.2658559e-003
  3.7909387e-003
  3.6101947e-003
  3.8321587e-003
  3.8676451e-003
  3.5564618e-003
  3.2232399e-003
  3.0053582e-002
  4.8621162e-003
  4.7159711e-003
  2.9133097e-003
  3.9822824e-003
  3.7043545e-003
  9.4915029e-003
  4.2126267e-003
  3.7914728e-003
  3.4228837e-003
  3.6895200e-003
  3.1207517e-003
  3.0420200e-003
  4.7636325e-003
  3.6430708e-003
  3.7228360e-003
  3.0539085e-003
  3.9077249e-003
  4.2968300e-003
  3.1980436e-003
  3.3412502e-003
  4.0725038e-003
  3.8166342e-003
  5.0036197e-003
  5.7517433e-003
  3.6040409e-003
  3.2579553e-003
  4.6841425e-003
  4.9527689e-003
  3.6351928e-003
  4.8577493e-003
  4.0350589e-003
  3.8310894e-003
  3.4453321e-003
  8.5492564e-003
  4.1931785e-003
  4.2997123e-003
  3.8300181e-003
  4.5084999e-003
  3.3201523e-003
  4.6882713e-003
  4.3930654e-003
  3.4347726e-003
  4.1836591e-003
  3.5410385e-003
  1.0338297e-002
  3.7878114e-003
  4.0763164e-003
  4.2096281e-003
  3.6859553e-003
  3.8709383e-003
  5.1200163e-003
  4.3654113e-003
  3.8526994e-003
  6.4090991e-003
  2.8151781e-003
  3.2094182e-003
  4.0717379e-003
  4.2220266e-003
  3.5854239e-003
  4.0445595e-003
  4.1759114e-003
  2.6446179e-003
  3.7918781e-003
  3.1357727e-003
  3.8243921e-003
  3.9696814e-003
  4.3198951e-003
  3.6023875e-003
  3.6469707e-003
  9.4001299e-003
  3.6510136e-003
  3.6427893e-003
  3.9895849e-003
  4.7859839e-003
  2.9350286e-003
  2.8838460e-003
  4.2184881e-003
  3.6630384e-003
  3.0032155e-002
  3.3505572e-003
  4.3981446e-003
  3.9188919e-003
  4.2798148e-003
  3.7570843e-003
  3.3815295e-003
  5.8705436e-003
  3.6202012e-003
  3.2672779e-003
  4.1433777e-003
  4.8842747e-003
  3.2803069e-003
  7.9411470e-003
  3.8510302e-003
  2.8592290e-003
  4.2123462e-003
  3.9818243e-003
  4.6385818e-003
  4.6741987e-003
  4.8905520e-003
  3.4543324e-003
  3.9221537e-003
  3.3914424e-003
  3.1258905e-003
  4.3453883e-003
  4.8349175e-003
  3.8166394e-003
  3.0782316e-003
  6.0061324e-003
  4.5658285e-003
  4.3577422e-003
  6.5650282e-003
  3.4201376e-003
  4.8594755e-003
  4.2378912e-003
  5.8627062e-003
  3.5700160e-003
  4.2305219e-003
  3.6143925e-003
  3.3539103e-003
  3.8352509e-003
  1.1259115e-002
  4.3086080e-003
  4.0618594e-003
  3.3438665e-003
  4.7900809e-003
  3.3905057e-003
  3.1013377e-003
  4.7538163e-003
  3.8678647e-003
  3.2146939e-003
  4.3077513e-003
  3.7374011e-003
  3.0247597e-003
  3.9853795e-003
  3.0193023e-003
  4.5017940e-003
  5.6533642e-003
  3.7184991e-003
  3.1254986e-003
  3.3616337e-003
  3.6824527e-003
  3.4738641e-003
  5.8677211e-003
  3.5209828e-003
  4.4650067e-003
  4.9698002e-003
  1.2673739e-002
  4.4262671e-003
  3.1278073e-003
  3.8763956e-003
  6.5903574e-003
  4.0329138e-003
  3.7110103e-003
  3.7299905e-003
  4.1498240e-003
  3.4554835e-003
  3.0646823e-003
  5.2961856e-003
  3.5165032e-003
  3.5577357e-003
  4.8583436e-003
  5.0469197e-003
  7.3709332e-003
  9.3758576e-003
  3.1569714e-003
  3.5460799e-003
  3.8743547e-003
  2.8769380e-003
  4.1464884e-003
  4.7288156e-003
  5.3977389e-003
  3.5805032e-003
  3.8170905e-003
  4.2468621e-003
  3.2833471e-003
  4.0967558e-003
  2.8701541e-003
  4.5561182e-003
  3.0888414e-003
  3.8624680e-003
  4.6537848e-003
  4.5111811e-003
  6.5235776e-003
  3.1967589e-003
  4.0762629e-003
  3.5607366e-003
  3.4386843e-003
  3.2973864e-003
  3.0798227e-003
  4.7002204e-003
  3.6854416e-003
  4.3174015e-003
  4.1194288e-003
  4.4227849e-003
  3.8291886e-003
  3.4701115e-003
  3.9392053e-003
  3.0255087e-003
  4.9665203e-003
  4.5593501e-003
  3.9905775e-003
  3.4790159e-003
  3.8323596e-003
  3.3011870e-003
  4.8521384e-003
  5.2461678e-003
  6.0292433e-003
  4.1644475e-003
  3.1527416e-003
  3.3840228e-003
  5.4500169e-003
  3.2156246e-003
  3.6102045e-003
  4.0758627e-003
  3.6498598e-003
  3.5444998e-003
  4.8220523e-003
  3.8276885e-003
  2.9446107e-003
  3.2899275e-003
  4.0258119e-003
  4.5873203e-003
  2.9626493e-003
  7.8902653e-003
  3.2975699e-003
  3.6443596e-003
  3.5024933e-003
  4.1226865e-003
  4.7326389e-003
  3.8905105e-003
  3.3297643e-003
  4.5116704e-003
  4.6614153e-003
  3.5262453e-003
  8.1862723e-003
  4.4360893e-003
  3.1571320e-003
  3.7284185e-003
  3.4605029e-003
  4.0554851e-003
  4.3052761e-003
  3.9160206e-003
  4.5319627e-003
  4.1170886e-003
  4.1569248e-003
  4.2885847e-003
  4.7573410e-003
  3.2421578e-003
  3.4782094e-003
  4.3504217e-003
  3.8021745e-003
  3.3771292e-003
  3.4875204e-003
  3.7505532e-003
  3.5471933e-003
  4.0004321e-003
  3.4669415e-003
  4.0675708e-003
  4.1795878e-003
  3.2941711e-003
  3.9199089e-003
  5.4895130e-003
  5.8212301e-003
  2.8009722e-003
  3.4263144e-003
  3.8993154e-003
  4.3649149e-003
  3.3924233e-003
  4.4205598e-003
  3.6906566e-003
  3.8440707e-003
  6.0191491e-003
  4.3494387e-003
  4.1267964e-003
  3.8291446e-003
  3.8622680e-003
  4.9533163e-003
  4.3123270e-003
  4.7288384e-003
  3.7427979e-003
  3.7910879e-003
  4.5614771e-003
  3.2021231e-003
  5.2656152e-003
  3.3152242e-003
  3.3486784e-003
  3.8623917e-003
  3.0541284e-003
  3.8788291e-003
  3.4995564e-003
  3.6891561e-003
  3.0728431e-003
  3.9377550e-003
  3.1660333e-003
  4.5910472e-003
  4.8298217e-003
  3.4105826e-003
  3.4521226e-003
  4.0451373e-003
  3.5300340e-003
  5.1086411e-003
  1.1124869e-002
  3.4129904e-003
  4.2531102e-003
  3.8182988e-003
  4.4618624e-003
  3.4133626e-003
  3.9709053e-003
  3.6469082e-003
  3.8040323e-003
  8.0658952e-003
  3.8189211e-003
  4.4292428e-003
  5.1865690e-003
  3.4541120e-003
  3.8900312e-003
  3.7133916e-003
  3.7148346e-003
  3.4600995e-003
  3.3543470e-003
  5.2486863e-003
  4.1942235e-003
  2.9736522e-003
  3.4833734e-003
  4.3733422e-003
  3.2594402e-003
  3.8200365e-003
  9.3089302e-003
  3.2465858e-003
  4.1469184e-003
  3.5906688e-003
  4.3678178e-003
  5.1224291e-003
  3.7738644e-003
  3.8373200e-003
  3.6829240e-003
  5.9968849e-003
  3.4832070e-003
  3.1749519e-003
  4.7789483e-003
  4.2321215e-003
  3.7923334e-003
  4.1074956e-003
  4.4328895e-003
  4.0866316e-003
  6.0896991e-003
  4.1657654e-003
  4.6189969e-003
  3.5654025e-003
  3.5717444e-003
  3.9155127e-003
  3.8452355e-003
  3.6127636e-003
  3.0253769e-003
  3.9819472e-003
  3.9976704e-003
  5.0669717e-003
  4.4902749e-003
  3.7107759e-003
  4.6171997e-003
  3.4086331e-003
  3.6242575e-003
  3.6561900e-003
  3.4389952e-003
  4.4933163e-003
  4.2429425e-003
  3.7339765e-003
  3.4871743e-003
  3.6033579e-003
  3.7981092e-003
  5.6559929e-003
  3.4605579e-003
  4.2595132e-003
  6.1698746e-003
  3.1367926e-003
  9.0237795e-003
  3.1109839e-003
  3.8248550e-003
  3.4961927e-003
  4.4199597e-003
  2.9367901e-003
  3.8759630e-003
  3.4844086e-003
  3.9530810e-003
  4.4923583e-003
  3.2368518e-002
  3.5519272e-003
  3.2223211e-003
  4.5361180e-003
  4.9237460e-003
  3.4595174e-003
  4.2768657e-003
  6.8149674e-003
  3.9043269e-003
  4.3242924e-003
  3.5108225e-003
  3.7642884e-003
  4.1486067e-003
  5.0526002e-003
  3.7236049e-003
  5.7981284e-003
  3.0690467e-003
  3.9444498e-003
  1.0965680e-002
  3.0441034e-003
  4.1628747e-003
  3.7056470e-003
  3.1826871e-003
  3.2249871e-003
  5.3978985e-003
  3.9842160e-003
  4.0475133e-003
  4.3365150e-003
  5.1582408e-003
  2.7361823e-003
  4.5260707e-003
  3.9781016e-003
  3.9749632e-003
  3.5609758e-003
  4.1490362e-003
  4.4255809e-003
  4.8531194e-003
  3.1707353e-003
  4.4029382e-003
  4.5486756e-003
  4.1205154e-003
  3.5549852e-003
  3.8768959e-003
  4.2423416e-003
  3.2442740e-003
  3.3596706e-003
  3.8157684e-003
  3.5410171e-003
  3.8450587e-003
  4.4030061e-003
  4.0799922e-003
  3.7948549e-003
  3.5534108e-003
  2.9298052e-003
  3.8554698e-003
  4.5136222e-003
  3.2403324e-003
  3.2474433e-003
  4.6289411e-003
  3.6828364e-003
  4.0283596e-003
  3.9662563e-003
  3.7847123e-003
  3.5336638e-003
  4.0440692e-003
  4.0217507e-003
  3.8827208e-003
  3.1110107e-003
  3.6021984e-003
  3.4321672e-003
  4.5289425e-003
  3.5249108e-003
  3.7881641e-003
  3.9011076e-003
  5.7564886e-003
  3.3288827e-003
  9.1586697e-003
  3.1579289e-003
  3.2055481e-003
  5.6425191e-003
  3.6619291e-003
  3.4139793e-003
  6.0699088e-003
  5.6473145e-003
  3.1718882e-003
  2.8989421e-003
  3.8158601e-003
  8.0331590e-003
  4.9642321e-003
  3.1389478e-003
  5.2721402e-003
  3.9486272e-003
  7.6111788e-003
  3.5530644e-003
  6.4297136e-003
  5.3481892e-003
  3.7006473e-003
  4.3811209e-003
  4.2124891e-003
  5.0471824e-003
  4.0372910e-003
  3.6442783e-003
  4.5430579e-003
  3.6475070e-003
  3.8286791e-003
  3.5954185e-003
  4.8317720e-003
  1.2715869e-002
  3.1915247e-003
  6.0398769e-003
  3.9344261e-003
  3.2199328e-003
  4.0881466e-003
  3.8344204e-003
  4.5469908e-003
  7.6480811e-003
  3.6258684e-003
  4.7484323e-003
  3.4027591e-003
  3.5176729e-003
  3.2151741e-003
  4.5361008e-003
  3.3387450e-003
  2.8602848e-003
  3.9959698e-003
  3.9005173e-003
  5.4571661e-003
  3.6727970e-003
  3.6066917e-003
  5.9337028e-003
  4.3033796e-003
  3.5168873e-003
  4.1819731e-003
  4.0263440e-003
  3.2376497e-003
  5.8385705e-003
  3.0993499e-003
  3.7599924e-003
  5.6169367e-003
  4.2574905e-003
  4.3659405e-003
  3.9817929e-003
  3.4387440e-003
  3.0955678e-003
  3.4854544e-003
  4.9044861e-003
  2.9462626e-003
  3.3277604e-003
  3.5814769e-003
  3.4835717e-003
  3.2107471e-003
  3.6310316e-003
  4.3697169e-003
  3.4859589e-003
  3.7646287e-003
  4.1287629e-003
  4.2276162e-003
  3.2314467e-003
  3.3539295e-003
  3.3763666e-003
  3.7427122e-003
  4.9611022e-003
  5.3778207e-003
  3.8838890e-003
  3.4336947e-003
  4.4434887e-003
  3.9707439e-003
  3.5728268e-003
  3.6011286e-003
  3.3476188e-003
  3.2996104e-003
  4.5687365e-003
  4.1011748e-003
  4.7173161e-003
  3.9142021e-003
  3.5235967e-003
  4.0803099e-003
  3.5474256e-003
  4.1311929e-003
  3.2626933e-003
  5.5763592e-003
  5.0353281e-003
  3.9899067e-003
  3.2969743e-003
  4.2283015e-003
  4.5626922e-003
  4.0373618e-003
  4.6551415e-003
  3.6540632e-003
  4.9261891e-003
  3.6463749e-003
  3.5423705e-003
  3.5004315e-003
  6.1507328e-003
  2.8767824e-003
  3.4252627e-003
  3.4538619e-003
  3.5234045e-003
  4.0751726e-003
  4.5688004e-003
  6.1220228e-003
  9.1466905e-003
  4.9880684e-003
  4.5248035e-003
  4.3493506e-003
  3.2432382e-003
  3.4103863e-003
  3.5376834e-003
  4.8475362e-003
  4.1659888e-003
  3.3312704e-003
  4.4591781e-003
  3.9138184e-003
  3.6566785e-003
  4.4648141e-003
  5.7588120e-003
  3.5711892e-003
  3.9740473e-003
  3.7762096e-003
  3.5073130e-003
  2.8650845e-003
  3.5214496e-003
  3.3738753e-003
  3.2893373e-003
  3.6261875e-003
  4.9945503e-003
  3.2539178e-003
  5.7129803e-003
  3.8380259e-003
  3.6789257e-003
  3.9262057e-003
  4.8764302e-003
  3.3102665e-003
  3.6356582e-003
  3.9283006e-003
  4.6741117e-003
  3.3331068e-003
  4.0295337e-003
  3.9733697e-003
  3.7283578e-003
  3.3132703e-003
  4.0073833e-003
  4.6353903e-003
  3.5978893e-003
  5.9636832e-003
  5.6848811e-003
  3.8195779e-003
  3.0649094e-003
  4.0317170e-003
  3.3629196e-003
  3.8026632e-003
  4.1030365e-003
  3.8577678e-003
  4.0403964e-003
  4.1418211e-003
  3.3815160e-003
  3.8590580e-003
  5.0136501e-003
  4.3058036e-003
  3.9260049e-003
  5.4634128e-003
  3.9685850e-003
  5.2724057e-003
  3.6747380e-003
  4.0139942e-003
  3.5732948e-003
  3.7452637e-003
  3.0803480e-003
  4.5742414e-003
  3.0626735e-003
  4.9979259e-003
  4.1249931e-003
  3.9366548e-003
  4.7820662e-003
  4.1730238e-003
  4.9817897e-003
  4.3636447e-003
  3.8810213e-003
  3.4416291e-003
  4.2180430e-003
  3.3318413e-003
  3.5929739e-003
  3.7616107e-003
  4.6940468e-003
  3.2951853e-003
  4.2489664e-003
  3.3460945e-003
  4.0832958e-003
  3.8530224e-003
  3.3804860e-003
  3.5506823e-003
  3.4696057e-003
  3.7027923e-003
  6.9686465e-003
  2.9348059e-003
  3.8144386e-003
  4.0837012e-003
  3.3280301e-003
  4.7138344e-003
  3.3234409e-003
  7.5614637e-003
  2.9568273e-003
  1.2149282e-002
  4.8383958e-003
  3.3294622e-003
  3.4898562e-003
  3.2078312e-003
  3.6232385e-003
  3.5227348e-003
  3.8525248e-003
  4.9924022e-003
  4.3238150e-003
  3.9131057e-003
  3.1111326e-003
  1.9309245e-002
  3.5210736e-003
  3.0715561e-003
  4.2326108e-003
  6.0890180e-003
  4.8983728e-003
  3.8264954e-003
  4.1004756e-003
  3.8724680e-003
  6.0388758e-003
  3.3747165e-003
  3.6065437e-003
  4.4465847e-003
  4.7423070e-003
  4.8599056e-003
  3.6032233e-003
  3.4636947e-003
  3.8755242e-003
  4.1812253e-003
  4.0969624e-003
  4.4447327e-003
  3.8390537e-003
  3.4265675e-003
  1.3627670e-002
  3.0287192e-003
  4.3686955e-003
  4.3952662e-003
  5.3320286e-003
  2.9452471e-003
  4.1730216e-003
  3.9761243e-003
  3.2041465e-003
  3.9086805e-003
  4.1312413e-003
  3.3223585e-003
  3.5874151e-003
  3.6551025e-003
  3.9306672e-003
  3.3206222e-003
  3.8519466e-003
  3.2877067e-003
  3.3940904e-003
  4.1013991e-003
  1.3623484e-002
  5.2403939e-003
  3.6558938e-003
  4.1620277e-003
  3.9036977e-003
  4.5091231e-003
  5.4334584e-003
  3.6084909e-003
  4.0851270e-003
  3.4506988e-003
  4.1368391e-003
  3.7742196e-003
  6.0187073e-003
  5.1216077e-003
  4.7598519e-003
  3.8502325e-003
  3.0641113e-003
  3.5785329e-003
  5.1894578e-003
  4.1973534e-003
  3.3682376e-003
  3.6390921e-003
  3.8382154e-003
  3.5222065e-003
  2.9313843e-003
  4.3657447e-003
  6.1528152e-003
  3.6962711e-003
  3.1513383e-003
  4.2969067e-003
  3.9946154e-003
  3.6110376e-003
  7.0075094e-003
  4.6968846e-003
  2.9690997e-003
  4.0591044e-003
  4.1277768e-003
  3.7048131e-003
  3.1876667e-003
  4.2791873e-003
  3.1211427e-003
  1.2515900e-002
  3.3099165e-003
  5.2952530e-003
  4.6325335e-003
  4.1441525e-003
  3.8222225e-003
  2.9787380e-003
  3.7399157e-003
  3.9235196e-003
  3.4788358e-003
  3.8349001e-003
  3.7423592e-003
  3.8467403e-003
  3.4062062e-003
  5.2143049e-003
  5.2642815e-003
  4.2081411e-003
  3.6582715e-003
  3.7445035e-003
  6.8029543e-003
  4.0756547e-003
  2.8265671e-003
  8.8411972e-003
  6.3517745e-003
  3.4832083e-003
  4.5189500e-003
  4.2652047e-003
  3.9404007e-003
  5.7593768e-003
  4.2063413e-003
  4.0038779e-003
  3.8685027e-003
  3.3407092e-003
  4.2558468e-003
  4.3369227e-003
  4.5947676e-003
  5.4610662e-003
  3.7544980e-003
  4.0241941e-003
  3.6575746e-003
  4.2796366e-003
  4.3146245e-003
  3.2395763e-003
  5.3406515e-003
  3.1498033e-003
  5.3628848e-003
  3.4239612e-003
  4.1397535e-003
  3.8866337e-003
  3.6890718e-003
  3.6151783e-003
  4.4543429e-003
  4.3374549e-003
  3.2116556e-003
  4.1456939e-003
  3.4022121e-003
  6.8148951e-003
  3.3992565e-003
  4.4192205e-003
  3.2605291e-003
  3.7063831e-003
  2.9642446e-003
  4.2401511e-003
  3.5976951e-003
  4.1430034e-003
  4.2548177e-003
  5.9955017e-003
  3.5511776e-003
  3.1991049e-003
  3.9401681e-003
  3.6787169e-003
  3.5366303e-003
  3.4838162e-003
  3.6034896e-003
  3.4777183e-003
  4.4689485e-003
  4.4230701e-003
  3.1444398e-003
  4.3422673e-003
  3.8746485e-003
  4.1380380e-003
  2.9156676e-003
  3.5302265e-003
  3.6434449e-003
  4.7318716e-003
  4.5871283e-003
  4.4017435e-003
  3.9540671e-003
  4.2713889e-003
  4.8008776e-003
  4.0949445e-003
  4.9232655e-003
  6.8654303e-003
  3.5334885e-003
  5.6540147e-003
  3.4348321e-003
  4.0543065e-003
  4.1598170e-003
  3.1592207e-003
  3.5426692e-003
  5.4146793e-003
  3.2407898e-003
  5.2907492e-003
  6.1746339e-003
  4.1974726e-003
  4.2690453e-003
  3.6083648e-003
  4.7826409e-003
  3.4633394e-003
  3.2699464e-003
  4.5852323e-003
  3.6605070e-003
  4.7698882e-003
  3.1327480e-003
  4.2404429e-003
  4.7441231e-003
  3.1680666e-003
  3.8099482e-003
  3.5824252e-003
  2.8648703e-003
  3.1452266e-002
  3.6911646e-003
  3.3433474e-003
  3.1893890e-003
  4.0664385e-003
  3.2469743e-003
  5.3960174e-003
  3.7275123e-003
  4.6280159e-003
  3.0055460e-003
  6.3061712e-003
  3.7647430e-003
  3.2109130e-003
  8.1197055e-003
  5.0448213e-003
  3.2764148e-003
  3.3049882e-003
  4.4153140e-003
  4.2257811e-003
  3.1270201e-003
  4.8974008e-003
  1.0483874e-002
  4.1440447e-003
  4.6350877e-003
  3.0602112e-003
  3.6530953e-003
  4.1424834e-003
  3.6935789e-003
  4.2111512e-003
  4.4167517e-003
  3.5485220e-003
  3.8349860e-003
  3.1123966e-003
  4.1562035e-003
  3.5263573e-003
  8.8788142e-003
  5.6345637e-003
  4.6210381e-003
  4.0563872e-003
  3.1641827e-003
  4.1387162e-003
  3.6699389e-003
  3.1063689e-003
  3.4647173e-003
  4.6676700e-003
  3.5550474e-003
  3.9537404e-003
  3.9760337e-003
  3.9087166e-003
  4.4325978e-003
  5.2540022e-003
  3.6045066e-003
  4.8855632e-003
  4.4323503e-003
  4.8542607e-003
  3.8000246e-003
  3.1950776e-003
  3.9977220e-003
  4.1989108e-003
  4.3947858e-003
  3.9271092e-003
  4.5574072e-003
  3.9048270e-003
  3.8128805e-003
  3.5876476e-003
  4.5567597e-003
  3.5891400e-003
  3.5663157e-003
  4.1465455e-003
  3.7515824e-003
  3.9902174e-003
  3.7144164e-003
  4.6794938e-003
  3.2937889e-003
  4.2056536e-003
  6.0659880e-003
  3.2961108e-003
  4.0798933e-003
  4.0576573e-003
  3.8141150e-003
  4.6447720e-003
  4.4879303e-003
  4.2070938e-003
  4.3765910e-003
  5.4408013e-003
  4.7833916e-003
  4.8299232e-003
  3.9585943e-003
  3.6002238e-003
  3.1490978e-003
  4.7415079e-003
  3.5237713e-003
  3.5355370e-003
  5.5336746e-003
  4.2327266e-003
  4.8104399e-003
  4.6337794e-003
  3.2462929e-003
  3.3137844e-003
  4.0893730e-003
  3.8606210e-003
  3.9662713e-003
  3.9864698e-003
  3.7897379e-003
  3.6096042e-003
  3.9340231e-003
  6.0149442e-003
  3.0913101e-003
  3.4724864e-003
  4.3292773e-003
  3.3532131e-003
  4.4020019e-003
  3.4718741e-003
  3.5383062e-003
  3.6624306e-003
  3.0852668e-003
  3.4287121e-003
  2.9732668e-003
  4.0917130e-003
  3.1856636e-003
  4.0305434e-003
  3.4194043e-003
  4.3689483e-003
  4.2137726e-003
  3.5866320e-003
  4.2113928e-003
  3.5355161e-003
  3.8037942e-003
  4.3835729e-003
  3.9690034e-003
  3.9821738e-003
  4.4092641e-003
  3.3464270e-003
  3.9305255e-003
  4.5412020e-003
  4.0363254e-003
  3.4761098e-003
  3.3904129e-003
  6.1928913e-003
  8.3304392e-003
  6.3576345e-003
  6.1452606e-003
  8.0903211e-003
  3.3777032e-003
  8.8713768e-003
  3.3284650e-003
  2.9305101e-003
  3.3845685e-003
  6.2727061e-003
  3.8794927e-003
  3.8088449e-003
  4.5331613e-003
  3.5772821e-003
  3.4028602e-003
  3.5517745e-003
  5.0734883e-003
  3.2343739e-003
  4.1136832e-003
  3.7313568e-003
  3.8083194e-003
  4.3999413e-003
  3.6982334e-003
  4.3464719e-003
  3.3569021e-003
  4.1676464e-003
  3.4755542e-003
  4.7967105e-003
  3.9903212e-003
  4.2708597e-003
  4.6713861e-003
  2.9865476e-003
  3.8448979e-003
  4.3862548e-003
  3.5605011e-003
  3.6416305e-003
  3.8089748e-003
  5.1785668e-003
  4.0174645e-003
  3.7415778e-003
  3.3632661e-003
  4.6987814e-003
  4.4058471e-003
  4.0247658e-003
  2.9728961e-003
  5.1798149e-003
  4.4909879e-003
  3.3713028e-003
  4.0227876e-003
  3.6769066e-003
  3.5727487e-003
  3.5465074e-003
  4.9906638e-003
  4.3648539e-003
  3.8770695e-003
  3.9792318e-003
  3.4375381e-003
  6.1537521e-003
  4.2759375e-003
  4.5271493e-003
  3.3545464e-003
  4.8568120e-003
  5.2670562e-003
  3.5764543e-003
  4.1748468e-003
  5.5018030e-003
  3.8297602e-003
  4.4023622e-003
  4.8743064e-003
  5.4272799e-003
  4.2645755e-003
  5.2387839e-003
  5.7134685e-003
  4.7454716e-003
  5.0638920e-003
  4.6513625e-003
  4.6520056e-003
  4.3989449e-003
  5.0137297e-003
  4.4243507e-003
  4.2044870e-003
  4.2495474e-003
  5.5180691e-003
  4.0902755e-003
  3.1823311e-003
  5.4894511e-003
  3.8882502e-003
  4.1255888e-003
  5.0613442e-003
  3.4500846e-003
  4.7815408e-003
  3.5840789e-003
  3.1527619e-003
  3.2194371e-003
  4.0071713e-003
  4.4583735e-003
  4.0797521e-003
  3.7838519e-003
  4.6049268e-003
  3.2470964e-003
  4.2098835e-003
  3.1813737e-003
  5.5826180e-003
  3.6801847e-003
  3.9475223e-003
  4.1965289e-003
  5.4424331e-003
  4.9537008e-003
  4.1548061e-003
  3.7634142e-003
  4.1527722e-003
  5.8935487e-003
  3.7437555e-003
  4.0013003e-003
  4.4071714e-003
  4.2874922e-003
  4.2990104e-003
  4.4623531e-003
  2.8865123e-003
  5.0942411e-003
  3.8856364e-003
  4.0823945e-003
  4.8248399e-003
  5.1212932e-003
  4.0052233e-003
  3.8224655e-003
  3.8804262e-003
  4.2362939e-003
  3.4060074e-003
  7.0871000e-003
  4.4243404e-003
  3.9850452e-003
  2.9684610e-002
  1.2329087e-002
  3.3599409e-003
  3.6809163e-003
  4.0726938e-003
  5.0570545e-003
  4.2242036e-003
  3.9029132e-003
  4.9696469e-003
  4.8433723e-003
  7.1652222e-003
  3.5459353e-003
  4.7556556e-003
  3.3457907e-003
  5.0246863e-003
  6.2153770e-003
  4.1179682e-003
  3.9994232e-003
  3.8788670e-003
  3.9544132e-003
  4.1455952e-003
  3.9713918e-003
  4.1039012e-003
  3.9173201e-003
  3.4661183e-003
  3.3097079e-003
  3.8584560e-003
  2.9484038e-003
  3.8313884e-003
  4.4048802e-003
  3.2214034e-003
  3.9702106e-003
  6.1440270e-003
  4.6785931e-003
  3.8833464e-003
  3.8015234e-003
  3.4191388e-003
  4.3559495e-003
  3.9886171e-003
  5.4478110e-003
  5.3622153e-003
  3.9016259e-003
  3.7302504e-003
  3.6378906e-003
  3.6567690e-003
  4.4757778e-003
  4.8656947e-003
  4.5363411e-003
  3.7477943e-003
  6.5346955e-003
  3.7408565e-003
  4.9449748e-003
  4.0809784e-003
  4.7986930e-003
  4.6998102e-003
  3.6489718e-003
  3.3697392e-003
  3.5110781e-003
  7.7543958e-003
  4.6775547e-003
  4.0997070e-003
  3.9986310e-003
  5.0137375e-003
  3.4247024e-003
  4.3581672e-003
  5.2017896e-003
  3.5989699e-003
  5.1707518e-003
  4.2261165e-003
  4.1994458e-003
  3.4496829e-003
  3.9980724e-003
  7.2199647e-003
  4.8927918e-003
  4.8311711e-003
  3.4037933e-003
  5.0853007e-003
  3.8574532e-003
  4.1133182e-003
  3.6063556e-003
  4.3843044e-003
  4.5920249e-003
  3.7662498e-003
  4.2499986e-003
  3.1740263e-003
  4.6028279e-003
  4.6493866e-003
  3.6189482e-003
  3.8073576e-003
  5.4176798e-003
  3.5329499e-003
  3.8966414e-003
  4.3464569e-003
  5.1197269e-003
  3.8577633e-003
  3.4328160e-003
  4.1107702e-003
  5.2767955e-003
  3.5923947e-003
  4.9045749e-003
  5.3063537e-003
  4.1957114e-003
  3.7657392e-003
  5.7972857e-003
  3.6149934e-003
  3.8869585e-003
  4.1279645e-003
  3.9134607e-003
  4.4585896e-003
  4.0715470e-003
  4.4184149e-003
  6.1130677e-003
  3.7382434e-003
  4.1184082e-003
  4.0651840e-003
  3.3401727e-003
  3.5479084e-003
  4.9182912e-003
  3.3828353e-003
  3.6127324e-003
  3.8206022e-003
  3.6713894e-003
  4.1365503e-003
  3.9713584e-003
  3.4655734e-003
  3.5516395e-003
  3.2830475e-003
  4.3209741e-003
  3.8447995e-003
  4.3541731e-003
  3.7462746e-003
  3.6364974e-003
  4.7771216e-003
  4.4684581e-003
  3.5505906e-003
  3.6413500e-003
  3.6890064e-003
  5.7048456e-003
  3.2160613e-003
  5.7626060e-003
  3.8100829e-003
  3.7255966e-003
  5.3452870e-003
  4.0221589e-003
  4.1677521e-003
  3.0755168e-003
  4.4307581e-003
  3.2357556e-003
  4.3762678e-003
  4.3673158e-003
  5.2508791e-003
  3.9963503e-003
  4.1747737e-003
  3.8127774e-003
  4.6217088e-003
  4.0183563e-003
  4.0995533e-003
  4.4547722e-003
  4.5306256e-003
  3.9528253e-003
  5.1314228e-003
  3.7096128e-003
  4.3926349e-003
  4.0130263e-003
  4.2868499e-003
  4.1197260e-003
  4.9704224e-003
  4.4560385e-003
  4.0199382e-003
  5.0306375e-003
  4.9436990e-003
  6.8098844e-003
  4.4919181e-003
  4.6101410e-003
  3.9175588e-003
  5.3758883e-003
  3.4686273e-003
  4.9644661e-003
  2.9367983e-003
  4.8935614e-003
  2.9887545e-003
  4.2661600e-003
  6.3068575e-003
  3.6257151e-003
  3.7096153e-003
  4.5989108e-003
  3.4864374e-003
  3.1516544e-003
  5.6711575e-003
  4.1319562e-003
  3.2806057e-003
  4.1776499e-003
  3.0188655e-002
  3.8284086e-003
  5.2744936e-003
  2.7097444e-003
  3.3395826e-003
  3.4381487e-003
  3.2172839e-003
  4.0344137e-003
  4.0516294e-003
  4.8110279e-003
  3.9903287e-003
  5.1225991e-003
  3.9794672e-003
  4.9766874e-003
  3.2671078e-003
  4.6648537e-003
  5.4284496e-003
  4.9037143e-003
  5.0987038e-003
  5.1837064e-003
  3.4233103e-003
  5.5529698e-003
  3.2365286e-003
  4.2432753e-003
  4.0823401e-003
  7.7906306e-003
  4.1612106e-003
  5.3207044e-003
  6.1557293e-003
  3.8829053e-003
  4.6046304e-003
  4.4231030e-003
  4.5573476e-003
  3.5912434e-003
  3.6824766e-003
  4.5489919e-003
  5.2803956e-003
  3.7313941e-003
  4.6770627e-003
  4.5893390e-003
  4.1001461e-003
  3.7263556e-003
  4.8955636e-003
  2.8529068e-003
  3.5452468e-003
  3.8442843e-003
  4.0806963e-003
  1.4257022e-002
  3.8069609e-003
  3.6340874e-003
  4.0923352e-003
  3.8543214e-003
  4.0244331e-003
  4.0063442e-003
  3.6705296e-003
  5.5697791e-003
  3.5485540e-003
  6.9223360e-003
  4.9990492e-003
  3.3880538e-003
  3.2036479e-003
  3.2541571e-003
  3.7098549e-003
  4.8415645e-003
  3.4158053e-003
  4.0257747e-003
  3.9090102e-003
  4.6034742e-003
  3.7002589e-003
  5.6337119e-003
  5.0375927e-003
  3.6313621e-003
  3.4619291e-003
  3.2539623e-003
  3.9398020e-003
  4.5945975e-003
  3.7242785e-003
  3.4908584e-003
  3.6018680e-003
  5.2657105e-003
  3.4363541e-003
  4.2353693e-003
  3.4490234e-003
  3.7451671e-003
  3.7572359e-003
  3.3999137e-003
  3.0439878e-003
  3.3880689e-003
  4.4106282e-003
  4.6404114e-003
  3.7470732e-003
  3.9941598e-003
  3.5120942e-003
  3.6692509e-003
  3.4559061e-003
  4.6318135e-003
  4.4026020e-003
  3.5568414e-003
  5.4734233e-003
  3.9122324e-003
  4.6167155e-003
  4.5288155e-003
  3.3147138e-003
  4.8871573e-003
  3.8589798e-003
  3.6036967e-003
  4.2246281e-003
  3.3408665e-003
  4.2312541e-003
  3.7492585e-003
  3.7409434e-003
  4.1894370e-003
  5.9908573e-003
  5.0052023e-003
  3.0923524e-003
  3.2676970e-003
  4.0732077e-003
  3.7262138e-003
  4.4361866e-003
  3.4217895e-003
  4.2312577e-003
  3.5000417e-003
  4.6356927e-003
  4.3717517e-003
  5.4109139e-003
  3.2022259e-003
  3.0797474e-003
  4.3103065e-003
  3.1145626e-003
  4.9174415e-003
  3.9830633e-003
  5.1010457e-003
  2.8484066e-003
  5.2832607e-003
  3.9316975e-003
  3.1724560e-003
  4.2467671e-003
  3.8333986e-003
  6.1063381e-003
  3.6825204e-003
  4.2082474e-003
  3.0624173e-003
  4.1939366e-003
  4.0751029e-003
  3.4408977e-003
  4.0232265e-003
  1.1622635e-002
  7.0746446e-003
  4.2499415e-003
  3.8356194e-003
  3.6750462e-003
  4.0168357e-003
  4.5163103e-003
  5.5269295e-003
  5.7596782e-003
  3.6132251e-003
  2.8588646e-003
  4.4366388e-003
  3.6306220e-003
  4.1523943e-003
  3.6777299e-003
  6.9713089e-003
  5.2163529e-003
  4.6382563e-003
  3.7288606e-003
  4.1883781e-003
  4.5135589e-003
  3.7562920e-003
  3.5137602e-003
  3.8121887e-003
  4.7172061e-003
  4.3254020e-003
  4.1834179e-003
  3.6410630e-003
  1.1061482e-002
  3.8798447e-003
  3.5510052e-003
  4.4309111e-003
  3.7408424e-003
  4.0716187e-003
  3.9496189e-003
  3.7350596e-003
  3.6812870e-003
  3.3504945e-003
  4.4019151e-003
  4.0364761e-003
  3.1323380e-003
  3.2560866e-003
  3.8888359e-003
  4.1859160e-003
  3.2275705e-003
  4.4777248e-003
  3.9272974e-003
  3.4083031e-003
  4.2297677e-003
  4.9671029e-003
  3.7855290e-003
  3.6230014e-003
  1.1813885e-002
  4.1031108e-003
  3.9951383e-003
  3.9952106e-003
  3.3442137e-003
  4.4652602e-003
  6.4204166e-003
  4.2752992e-003
  3.1640005e-002
  7.2764217e-003
  3.0340126e-003
  3.5394420e-003
  6.0300946e-003
  3.0335677e-003
  3.5701766e-003
  2.8810147e-003
  4.4323910e-003
  2.9730701e-003
  4.0479320e-003
  3.5560203e-003
  4.4921466e-003
  3.5437211e-003
  3.4177488e-003
  3.3711038e-003
  3.7986550e-003
  3.8900519e-003
  3.5383887e-003
  3.6315835e-003
  4.8118748e-003
  4.1011782e-003
  4.3317158e-003
  3.3932040e-003
  3.1431611e-003
  3.8166794e-003
  4.1965334e-003
  3.6697945e-003
  4.0361810e-003
  6.9743985e-003
  3.6096569e-003
  4.0087765e-003
  3.9534891e-003
  3.6847913e-003
  4.3712647e-003
  4.5675779e-003
  4.1396556e-003
  4.3243358e-003
  3.3399741e-003
  4.6370572e-003
  3.3102994e-003
  3.1039896e-003
  6.5572105e-003
  3.4462186e-003
  4.7369466e-003
  3.4787619e-003
  4.5051529e-003
  3.1669194e-003
  3.4947337e-003
  3.9052999e-003
  3.7471274e-003
  5.0692393e-003
  4.2835628e-003
  3.4905030e-003
  3.7684576e-003
  3.7124708e-003
  4.6185599e-003
  4.8047534e-003
  3.3555971e-003
  4.6834099e-003
  6.0170311e-003
  4.8058177e-003
  3.5485636e-003
  3.6767640e-003
  3.9282742e-003
  4.6947273e-003
  3.0294179e-003
  4.8866808e-003
  4.2144128e-003
  3.9947590e-003
  3.2499446e-003
  6.7362787e-003
  4.1585753e-003
  5.1756449e-003
  3.1688411e-003
  3.8040180e-003
  4.1615679e-003
  4.2212473e-003
  4.0867663e-003
  3.9512977e-003
  4.2672753e-003
  4.4263907e-003
  4.3391110e-003
  4.0567672e-003
  5.1586513e-003
  3.6767540e-003
  3.0649150e-003
  3.5332983e-003
  3.7004512e-003
  4.1441188e-003
  5.0070246e-003
  3.3354299e-003
  4.2423134e-003
  3.8665795e-003
  5.8234993e-003
  2.7754406e-003
  3.6880724e-003
  3.0033345e-003
  3.4038628e-003
  3.3769675e-003
  4.0009212e-003
  4.2783762e-003
  3.1703800e-003
  4.2492030e-003
  4.1254011e-003
  3.8193040e-003
  4.2935303e-003
  3.3183269e-003
  3.9135809e-003
  3.0737624e-003
  4.4440192e-003
  4.3082824e-003
  4.4359066e-003
  4.1682495e-003
  3.4330637e-003
  4.1106787e-003
  4.5564310e-003
  4.6945518e-003
  4.2368049e-003
  5.2237931e-003
  3.1476189e-003
  3.4061134e-003
  3.3381164e-003
  5.6258992e-003
  3.8349554e-003
  3.9633156e-003
  3.5076303e-003
  3.4090282e-003
  4.3692410e-003
  3.8161070e-003
  3.0419337e-003
  4.8211868e-003
  2.9497569e-003
  3.4704263e-003
  4.3629742e-003
  3.8915191e-003
  3.9831937e-003
  3.0113440e-003
  3.9798076e-003
  3.9087399e-003
  3.5710917e-003
  4.2697398e-003
  3.7588117e-003
  1.8501643e-002
  3.5677021e-003
  5.3711835e-003
  3.9279066e-003
  3.0204871e-003
  3.4295111e-003
  3.4442706e-003
  3.9712607e-003
  3.7358564e-003
  4.1687318e-003
  4.4222879e-003
  3.8835517e-003
  3.3678616e-003
  4.8182753e-003
  4.7647832e-003
  3.7122930e-003
  3.2843111e-003
  2.9393522e-003
  3.2750535e-003
  4.5824587e-003
  3.6236680e-003
  5.0549628e-003
  3.9936219e-003
  3.8303731e-003
  3.7855136e-003
  4.3339890e-003
  3.1815577e-003
  4.9868710e-003
  4.4410725e-003
  4.1508215e-003
  4.3687628e-003
  3.2468923e-003
  3.4417934e-003
  3.5583418e-003
  5.3661457e-003
  4.2512305e-003
  4.4528627e-003
  3.6044816e-003
  3.9915409e-003
  3.6035132e-003
  3.9062496e-003
  3.8893346e-003
  4.4128064e-003
  3.5002710e-003
  4.0476290e-003
  9.7874651e-003
  3.2584721e-003
  3.9471613e-003
  3.4471187e-003
  4.7806272e-003
  4.1342657e-003
  4.2784098e-003
  3.3535525e-003
  3.0690339e-003
  3.1270026e-003
  4.7496626e-003
  3.4443326e-003
  2.8117019e-003
  4.3047822e-003
  5.1271816e-003
  4.9457041e-003
  3.7183613e-003
  4.9726242e-003
  3.7271363e-003
  3.8595578e-003
  3.8954620e-003
  3.5738109e-003
  3.9029955e-003
  6.7930880e-003
  4.4044738e-003
  4.6524288e-003
  3.7591730e-003
  3.4033271e-003
  4.2519979e-003
  3.6631792e-003
  7.0968098e-003
  2.8651320e-003
  3.8025963e-003
  4.1736800e-003
  3.4332528e-003
  4.3945868e-003
  6.0301499e-003
  4.1614586e-003
  4.5383048e-003
  5.3291061e-003
  4.2782776e-003
  4.6410953e-003
  4.8383787e-003
  4.1624834e-003
  3.1243935e-003
  3.3668688e-003
  3.6735372e-003
  3.2048771e-003
  3.6927531e-003
  4.0212019e-003
  3.4322903e-003
  4.1051672e-003
  3.6611921e-003
  3.7765928e-003
  3.5249263e-003
  3.9276595e-003
  3.2896043e-003
  4.9700026e-003
  5.1366610e-003
  4.3534497e-003
  3.8962897e-003
  4.6709027e-003
  3.9276595e-003
  4.1249000e-003
  4.4537329e-003
  3.5149256e-003
  3.5623540e-003
  5.8198591e-003
  4.9734659e-003
  5.5983243e-003
  3.0160552e-003
  3.7883470e-003
  4.4457323e-003
  3.7471840e-003
  4.9629746e-003
  4.3804349e-003
  4.1197626e-003
  3.3518276e-003
  7.2356457e-003
  5.3492350e-003
  3.9874540e-003
  3.0365196e-003
  3.1724522e-003
  3.6660057e-003
  3.0635961e-003
  5.1251987e-003
  4.0394610e-003
  5.3144536e-003
  3.1317398e-003
  3.9062875e-003
  4.3215630e-003
  3.4282214e-003
  3.7035063e-003
  4.6755065e-003
  2.9931895e-003
  3.5508713e-003
  3.4089069e-003
  4.6099013e-003
  4.0581468e-003
  4.4186993e-003
  3.0426279e-003
  4.0420879e-003
  4.0559529e-003
  4.6097639e-003
  3.7451658e-003
  5.0752912e-003
  3.1228169e-003
  4.4003338e-003
  4.6735248e-003
  3.7090819e-003
  4.1048642e-003
  3.4979918e-003
  4.6731788e-003
  1.2400718e-002
  3.2533066e-003
  3.9835678e-003
  4.2321412e-003
  3.3120564e-003
  3.4379177e-003
  4.1166635e-003
  3.1208516e-003
  3.5581269e-003
  4.2507765e-003
  4.9651803e-003
  4.9324650e-003
  3.8641660e-003
  3.0531512e-003
  2.9856699e-003
  4.2795573e-003
  3.9392677e-003
  3.4276950e-003
  3.8494078e-003
  3.0594725e-003
  4.0514203e-003
  4.6193035e-003
  3.1178912e-003
  3.7018289e-003
  5.0594513e-003
  4.2406203e-003
  4.6608965e-003
  4.1679468e-003
  4.3312730e-003
  3.4995745e-003
  3.6445312e-003
  3.7534130e-003
  3.8221992e-003
  3.9982594e-003
  3.0678815e-003
  3.0551945e-003
  4.3864314e-003
  3.9898158e-003
  3.6663739e-003
  3.8091391e-003
  3.7309912e-003
  4.6862005e-003
  3.2286047e-003
  3.8195453e-003
  3.3839872e-003
  3.4444733e-003
  3.7051909e-003
  4.8305709e-003
  2.9257185e-003
  4.3078223e-003
  4.5466942e-003
  3.1443821e-003
  4.5671543e-003
  4.8703049e-003
  3.1907716e-003
  5.3313815e-003
  5.5693732e-003
  4.1201986e-003
  4.8954572e-003
  4.1531057e-003
  3.5652977e-003
  3.3345405e-003
  4.6184208e-003
  4.1354173e-003
  3.4980821e-003
  3.8838395e-003
  3.8103629e-003
  6.9724904e-003
  3.8005382e-003
  5.3448070e-003
  4.3629230e-003
  3.8972574e-003
  3.1508027e-003
  3.2317321e-003
  3.6022882e-003
  5.7688951e-003
  3.4053536e-003
  3.4799846e-003
  3.0333184e-003
  3.7582038e-003
  4.1089633e-003
  1.1084752e-002
  6.1014574e-003
  3.3778773e-003
  4.2096022e-003
  3.0711877e-003
  3.2538224e-003
  3.1729929e-003
  4.3058280e-003
  3.2037488e-003
  3.1788922e-003
  3.9975470e-003
  3.9021211e-003
  3.7249184e-003
  3.7424294e-003
  4.5452188e-003
  5.1511165e-003
  3.5286520e-003
  4.3006976e-003
  4.1831960e-003
  4.2189000e-003
  5.1138173e-003
  3.8948499e-003
  2.8595322e-003
  4.3085036e-003
  6.7805925e-003
  5.2182983e-003
  3.2471402e-003
  5.1617421e-003
  3.3281809e-003
  3.8535408e-003
  3.5054442e-003
  4.1552482e-003
  4.2454412e-003
  5.9466004e-003
  3.6412930e-003
  3.8223621e-003
  3.2945229e-003
  3.1526731e-003
  3.2320683e-003
  5.0187106e-003
  4.4429908e-003
  3.6666448e-003
  3.8667073e-003
  5.0308343e-003
  3.3881470e-003
  3.6434507e-003
  3.7701686e-003
  3.2318461e-003
  3.8203162e-003
  3.7911299e-003
  8.5924617e-003
  3.2630318e-003
  4.2480087e-003
  3.8681701e-003
  3.4230052e-003
  3.7361390e-003
  3.7876688e-003
  3.0798139e-003
  1.3170754e-002
  4.0525286e-003
  4.0796919e-003
  3.9858358e-003
  4.4940784e-003
  3.8564933e-003
  3.0342407e-003
  4.6967413e-003
  3.0594500e-003
  3.9913962e-003
  5.1050752e-003
  3.8515303e-003
  4.0435412e-003
  4.2737170e-003
  8.7938101e-003
  4.2548969e-003
  3.8292645e-003
  4.0779615e-003
  4.6785770e-003
  4.2387367e-003
  4.0472269e-003
  5.8591842e-003
  3.3293238e-003
  3.6838101e-003
  3.1392868e-003
  3.6133014e-003
  3.0676252e-003
  3.4222744e-003
  3.9872491e-003
  3.3295806e-003
  4.6841954e-003
  6.1644141e-003
  4.6717164e-003
  3.2649453e-003
  6.0933685e-003
  3.6931173e-003
  3.4327529e-003
  5.2158195e-003
  4.8432867e-003
  4.1799888e-003
  3.7806254e-003
  2.8419429e-003
  3.4689813e-003
  3.8697325e-003
  3.9825588e-003
  3.3831590e-003
  5.0238132e-003
  3.4075194e-003
  4.2040760e-003
  3.5493128e-003
  4.3196188e-003
  4.0419680e-003
  4.6064555e-003
  8.2009425e-003
  3.8206270e-003
  3.2775856e-003
  3.7409434e-003
  5.4949403e-003
  4.6320422e-003
  3.3341097e-003
  3.4311707e-003
  3.6811706e-003
  3.6116389e-003
  4.0190027e-003
  3.3741756e-003
  4.3436675e-003
  3.5912736e-003
  3.6905602e-003
  3.6350789e-003
  3.7748869e-003
  3.0566553e-003
  3.4234117e-003
  5.0517883e-003
  4.2151731e-003
  3.5241107e-003
  4.1704324e-003
  4.3695433e-003
  3.9064380e-003
  4.5566027e-003
  5.7179102e-003
  3.3852973e-003
  3.3644356e-003
  4.9568270e-003
  3.8802431e-003
  3.8525056e-003
  5.2116114e-003
  3.7025911e-003
  3.3190782e-003
  4.1215303e-003
  3.6613505e-003
  3.7968728e-003
  3.5835269e-003
  3.7322727e-003
  4.6789175e-003
  4.8473354e-003
  3.8738207e-003
  3.8427052e-003
  3.1146966e-003
  5.0443730e-003
  4.2962506e-003
  3.8096240e-003
  3.4712245e-003
  4.1672312e-003
  4.0447502e-003
  3.7688116e-003
  4.1019169e-003
  4.7302665e-003
  2.9176980e-003
  3.6259101e-003
  4.7561045e-003
  6.4070645e-003
  4.5652721e-003
  5.8007207e-003
  3.8808038e-003
  4.1483707e-003
  4.8120029e-003
  4.7023275e-003
  4.2400787e-003
  3.6888915e-003
  5.1844607e-003
  3.9084703e-003
  4.0677287e-003
  2.9618401e-003
  5.2089739e-003
  4.7272891e-003
  4.5020295e-003
  4.0313711e-003
  4.5746194e-003
  3.2286475e-003
  4.5459940e-003
  4.7310937e-003
  3.9871123e-003
  3.2948233e-003
  4.2890914e-003
  4.7668406e-003
  2.9393262e-003
  4.0038593e-003
  4.2780683e-003
  2.9414481e-003
  3.0091263e-003
  3.9712421e-003
  3.7595622e-003
  7.0273794e-003
  3.2294601e-003
  3.0318626e-003
  3.5183305e-003
  3.4814431e-003
  3.3827132e-003
  3.6064348e-003
  4.4858628e-003
  1.2002376e-002
  3.4067290e-003
  3.6513727e-003
  5.2553334e-003
  3.5299789e-003
  3.7656570e-003
  3.6163523e-003
  3.3440693e-003
  4.5658297e-003
  4.6131532e-003
  6.8527558e-003
  3.7667345e-003
  4.8770807e-003
  3.0518348e-003
  1.1724727e-002
  4.3306788e-003
  3.3689145e-003
  3.9456632e-003
  4.0859923e-003
  4.2239490e-003
  5.3804498e-003
  4.4067951e-003
  4.4867685e-003
  3.7296991e-003
  3.2561234e-003
  4.7670018e-003
  3.4877675e-003
  4.4867087e-003
  4.8255006e-003
  3.6721982e-003
  6.4603792e-003
  5.8033889e-003
  3.6632042e-003
  3.5013303e-003
  3.1058780e-002
  5.3410646e-003
  3.7591790e-003
  2.9079009e-003
  5.1057686e-003
  3.5590254e-003
  4.0132201e-003
  6.5901509e-003
  3.1774208e-003
  7.3358432e-003
  4.0898558e-003
  3.2421755e-003
  4.0412035e-003
  4.8733035e-003
  3.6229838e-003
  4.2199513e-003
  3.8089198e-003
  4.8234071e-003
  3.1357576e-003
  4.1975892e-003
  2.9614477e-003
  3.5050535e-003
  4.0269163e-003
  3.4286191e-003
  3.5360864e-003
  5.1924244e-003
  3.6143312e-003
  4.8987611e-003
  6.2008799e-003
  3.9335957e-003
  2.7451191e-003
  3.6477284e-003
  5.0674795e-003
  4.3631301e-003
  3.7733709e-003
  3.7463603e-003
  3.3965170e-003
  4.2049055e-003
  3.3787170e-003
  3.5425602e-003
  4.8132823e-003
  4.3846058e-003
  4.1528770e-003
  3.0333955e-003
  4.5341487e-003
  3.9901355e-003
  4.0923665e-003
  3.9368316e-003
  4.5454046e-003
  4.0280354e-003
  3.3811485e-003
  4.8123490e-003
  4.3417031e-003
  3.9986640e-003
  4.6809840e-003
  3.8276224e-003
  4.2094880e-003
  2.6835298e-003
  4.1466044e-003
  3.9945228e-003
  3.9539639e-003
  3.4305958e-003
  4.2907542e-003
  4.3895414e-003
  3.9930521e-003
  3.2176050e-003
  3.7423346e-003
  4.3789997e-003
  4.2255456e-003
  3.6207158e-003
  4.5624420e-003
  2.7067689e-003
  3.6068265e-003
  3.3594812e-003
  3.6550558e-003
  3.9672924e-003
  3.8392198e-003
  3.2266083e-003
  4.3620679e-003
  3.3921339e-003
  4.2471238e-003
  3.8175901e-003
  3.8999160e-003
  4.2313290e-003
  3.3414343e-003
  4.3350669e-003
  3.4183533e-003
  4.2635506e-003
  3.3016101e-003
  4.0460505e-003
  6.4830825e-003
  4.0372721e-003
  2.9704871e-003
  3.4616188e-003
  4.7936767e-003
  3.5554331e-003
  6.0909838e-003
  3.9150945e-003
  3.8488661e-003
  4.1042828e-003
  4.2965429e-003
  4.5473937e-003
  3.6619801e-003
  3.4058475e-003
  4.1621482e-003
  3.6160979e-003
  5.2922122e-003
  5.3543901e-003
  3.1887319e-003
  4.3171837e-003
  5.4312569e-003
  3.7063513e-003
  4.5361543e-003
  3.4210357e-003
  3.0213199e-003
  4.4200372e-003
  5.5260446e-003
  3.4376612e-003
  3.3710037e-003
  3.3565345e-003
  4.1312948e-003
  4.7658296e-003
  4.2925335e-003
  4.2418579e-003
  3.4141469e-003
  4.5567537e-003
  3.1782286e-003
  4.2582134e-003
  3.5068408e-003
  3.7797999e-003
  3.2515470e-003
  5.4921171e-003
  3.9158515e-003
  3.8697464e-003
  4.7240300e-003
  3.5412714e-003
  4.7809025e-003
  1.4604490e-002
  4.4995194e-003
  3.7304900e-003
  3.0560989e-003
  4.2379435e-003
  1.2110565e-002
  6.3348432e-003
  3.8861437e-003
  4.3118236e-003
  4.4094668e-003
  2.8962483e-003
  3.8011141e-003
  3.6320488e-003
  4.2995256e-003
  3.7817970e-003
  4.2170183e-003
  3.6048810e-003
  4.4371858e-003
  3.1166030e-003
  3.1616436e-003
  4.3337602e-003
  4.9796360e-003
  4.5966770e-003
  3.7949340e-003
  4.7385609e-003
  3.7050289e-003
  3.1065850e-003
  4.3788033e-003
  4.1914788e-003
  4.4730294e-003
  4.5215129e-003
  3.4622446e-003
  3.4430230e-003
  4.3707652e-003
  3.6690896e-003
  3.7848991e-003
  3.2029315e-003
  8.4724944e-003
  3.7586533e-003
  5.3823398e-003
  5.9782159e-003
  4.0087838e-003
  3.5610391e-003
  5.0536368e-003
  4.9164204e-003
  4.3841748e-003
  5.2124440e-003
  5.0910197e-003
  6.2735950e-003
  3.5818127e-003
  4.2050451e-003
  4.1548466e-003
  3.3968022e-003
  6.1754134e-003
  5.5851875e-003
  8.2310705e-003
  3.6924861e-003
  3.3417625e-003
  5.1762086e-003
  4.0194298e-003
  3.5196643e-003
  4.0017746e-003
  3.9074814e-003
  3.2921065e-003
  3.5480759e-003
  3.5944288e-003
  3.8527121e-003
  3.9131782e-003
  3.4995511e-003
  3.4167956e-003
  4.3178188e-003
  4.2703180e-003
  3.6041720e-003
  5.3091475e-003
  3.7766209e-003
  5.1662206e-003
  4.3645837e-003
  3.5467899e-003
  3.7585940e-003
  4.5228104e-003
  3.5816862e-003
  4.0651185e-003
  4.2126165e-003
  3.9709591e-003
  4.9532318e-003
  1.0449132e-002
  4.1710902e-003
  3.5819513e-003
  3.8705190e-003
  3.0511112e-003
  4.2982198e-003
  4.0797961e-003
  5.1794684e-003
  2.9642146e-003
  3.3951954e-003
  4.3465590e-003
  3.6375092e-003
  4.1885044e-003
  1.1749215e-002
  3.1468560e-003
  3.3702653e-003
  5.1665416e-003
  3.4924963e-003
  4.7146803e-003
  3.8059243e-003
  5.3113524e-003
  4.9922966e-003
  3.7291268e-003
  4.6517494e-003
  3.3856401e-003
  3.3853301e-003
  5.6789627e-003
  3.9838252e-003
  4.0449720e-003
  4.8367939e-003
  4.2630731e-003
  3.7746882e-003
  3.1025749e-003
  4.0656323e-003
  3.6016172e-003
  3.4688034e-003
  3.3627642e-003
  5.0572742e-003
  5.2101684e-003
  2.9974293e-002
  3.7366398e-003
  4.3862598e-003
  3.2582542e-003
  3.7283852e-003
  3.1579999e-003
  2.9425059e-003
  4.8860771e-003
  4.6755414e-003
  3.1350942e-003
  3.1089928e-003
  5.2685099e-003
  4.0525495e-003
  4.1561551e-003
  5.6795440e-003
  3.7763280e-003
  4.9772543e-003
  2.9354044e-003
  4.6558726e-003
  3.7075639e-003
  4.4430711e-003
  3.4485156e-003
  3.3246150e-003
  5.5114726e-003
  4.3955098e-003
  3.3830395e-003
  3.5515925e-003
  3.7136710e-003
  3.5298348e-003
  4.3150408e-003
  3.7889625e-003
  4.2493956e-003
  4.5970698e-003
  3.6029253e-003
  3.3786984e-003
  4.0024173e-003
  3.9741957e-003
  4.2401918e-003
  6.0996329e-003
  3.7606475e-003
  3.4968889e-003
  4.5188081e-003
  3.2933726e-003
  3.4634996e-003
  4.2309491e-003
  3.0761668e-003
  3.7374351e-003
  3.3982638e-003
  3.3096805e-003
  4.5009792e-003
  3.5957875e-003
  3.4976428e-003
  5.9746007e-003
  5.2885084e-003
  3.7073432e-003
  3.4888648e-003
  3.9019342e-003
  6.0946617e-003
  4.5650736e-003
  3.0750918e-003
  4.0793399e-003
  3.8406408e-003
  4.2400945e-003
  3.1225892e-003
  3.9957989e-003
  4.7015361e-003
  3.5774773e-003
  4.7260924e-003
  4.9307845e-003
  3.6178661e-003
  3.6877625e-003
  4.3932892e-003
  3.1136702e-003
  4.3488504e-003
  3.4004299e-003
  3.1675905e-003
  3.5391870e-003
  2.9832921e-002
  5.8285652e-003
  3.7750362e-003
  4.2287961e-003
  5.1605331e-003
  4.2666324e-003
  3.0818902e-003
  5.1464698e-003
  4.1473613e-003
  4.6404110e-003
  3.1599672e-003
  4.0941063e-003
  3.9084665e-003
  4.3207346e-003
  4.4530970e-003
  4.5546639e-003
  3.4867651e-003
  3.2386200e-003
  4.4854095e-003
  5.7293355e-003
  3.9233509e-003
  4.0294180e-003
  4.1219231e-003
  5.4823506e-003
  3.1988087e-003
  3.0286025e-003
  1.2066843e-002
  3.4552568e-003
  4.1947443e-003
  4.7819875e-003
  7.0458850e-003
  3.8196796e-003
  5.2084631e-003
  3.4629536e-003
  3.6261785e-003
  3.9707335e-003
  4.6089898e-003
  5.4678926e-003
  4.1296908e-003
  4.8699265e-003
  4.4875648e-003
  3.6843461e-003
  3.5819468e-003
  3.7174908e-003
  3.4032952e-003
  3.8772622e-003
  6.1902446e-003
  5.7217320e-003
  3.9631134e-003
  4.1828072e-003
  3.7060942e-003
  3.4699836e-003
  5.0335232e-003
  3.5281422e-003
  3.4422290e-003
  4.0607623e-003
  4.5855500e-003
  3.3303643e-003
  4.0451181e-003
  3.4312041e-003
  4.2001575e-003
  1.2179007e-002
  3.5096505e-003
  5.5193449e-003
  3.6805113e-003
  3.7643661e-003
  4.0754810e-003
  4.3964329e-003
  3.7918014e-003
  3.0700516e-003
  3.5344403e-003
  3.6306070e-003
  3.6145980e-003
  5.4068232e-003
  3.0710470e-003
  4.4773644e-003
  3.6082457e-003
  4.4789610e-003
  3.8627468e-003
  3.8411840e-003
  3.9022238e-003
  5.0432387e-003
  3.8656199e-003
  3.4658903e-003
  4.1886839e-003
  3.5270955e-003
  4.0034153e-003
  5.0685810e-003
  4.1715747e-003
  3.4012496e-003
  4.6813610e-003
  4.3738096e-003
  3.7079826e-003
  3.3759026e-003
  2.9093000e-003
  3.1917992e-003
  5.0637768e-003
  3.3083024e-003
  4.4362639e-003
  3.4151499e-003
  3.8589372e-003
  3.5510275e-003
  3.1919861e-003
  5.1556398e-003
  4.0364590e-003
  3.8197284e-003
  4.0393957e-003
  3.5016609e-003
  3.3972958e-003
  3.6654738e-003
  3.9764164e-003
  5.5966997e-003
  3.0611891e-003
  3.4553394e-003
  4.2857324e-003
  4.3043871e-003
  3.9019375e-003
  4.0451048e-003
  4.4915775e-003
  3.7044719e-003
  3.7554437e-003
  3.7798990e-003
  3.2626660e-003
  4.0304101e-003
  4.8127254e-003
  3.5117963e-003
  4.7493690e-003
  3.4548947e-003
  3.5280023e-003
  3.3823905e-003
  4.3314539e-003
  4.0537856e-003
  4.1989960e-003
  3.3229354e-003
  4.5022181e-003
  4.6583382e-003
  3.3012804e-003
  3.1282935e-003
  3.5052233e-003
  3.4316517e-003
  3.5807475e-003
  1.2334032e-002
  3.3184082e-003
  4.0199189e-003
  4.9327153e-003
  3.8139037e-003
  4.4488352e-003
  8.6993727e-003
  5.1604974e-003
  4.5577135e-003
  3.6135020e-003
  3.9348841e-003
  3.6244216e-003
  5.9774213e-003
  3.3711523e-003
  3.9169605e-003
  3.5979213e-003
  3.0044444e-003
  5.1226823e-003
  4.4239194e-003
  3.4205576e-003
  3.2145510e-003
  3.8648409e-003
  3.2398696e-003
  3.6700639e-003
  3.3754439e-003
  3.4263915e-003
  3.8080543e-003
  3.6409407e-003
  3.7728584e-003
  4.0499359e-003
  3.7398700e-003
  4.9553937e-003
  3.3072315e-003
  3.8917000e-003
  3.7883457e-003
  4.8363135e-003
  4.9833215e-003
  3.6908909e-003
  5.1288206e-003
  3.9896745e-003
  3.9257375e-003
  4.7776764e-003
  3.3989560e-003
  4.1754260e-003
  3.9576033e-003
  3.8324648e-003
  3.5830341e-003
  3.6571556e-003
  4.2848933e-003
  3.4393847e-003
  4.3230226e-003
  3.7710892e-003
  7.8850289e-003
  4.6080705e-003
  4.5928252e-003
  3.8312772e-003
  3.9090572e-003
  3.2449879e-003
  3.5029784e-003
  3.6481868e-003
  4.5417444e-003
  3.0315561e-003
  3.4438812e-003
  4.0633482e-003
  4.5216600e-003
  3.9884541e-003
  3.7440900e-003
  5.3101054e-003
  3.2300313e-003
  4.4829315e-003
  3.9963614e-003
  3.1945504e-003
  5.0810132e-003
  4.4986452e-003
  4.3334167e-003
  3.3433676e-003
  6.3370148e-003
  3.2927800e-003
  3.8080532e-003
  4.2442596e-003
  6.0690719e-003
  3.8685146e-003
  3.9760304e-003
  3.4388999e-003
  3.9502957e-003
  3.9111544e-003
  3.5416993e-003
  4.9182428e-003
  3.6609332e-003
  3.8314346e-003
  4.1594268e-003
  3.2180669e-003
  4.9178111e-003
  4.1414528e-003
  3.8037699e-003
  2.9932426e-003
  4.5142899e-003
  3.3719928e-003
  4.0828968e-003
  5.0087369e-003
  3.7780179e-003
  3.2111325e-003
  4.2244923e-003
  3.4784511e-003
  3.4083737e-003
  4.0524008e-003
  4.6264704e-003
  4.0012331e-003
  3.2818296e-003
  3.3894581e-003
  5.1295309e-003
  3.6652859e-003
  4.1162461e-003
  3.7396873e-003
  4.3633280e-003
  4.0241757e-003
  5.5484867e-003
  4.0825979e-003
  3.5562256e-003
  3.8360905e-003
  3.7116119e-003
  3.4338423e-003
  3.6862918e-003
  3.3255782e-003
  2.7971643e-003
  4.7555481e-003
  4.3615199e-003
  3.5353269e-003
  3.2832561e-003
  3.5278295e-003
  4.0737645e-003
  3.3091345e-003
  3.5780722e-003
  3.9849349e-003
  4.7897627e-003
  5.6787850e-003
  3.2216783e-003
  5.8820910e-003
  4.3942134e-003
  4.4170610e-003
  3.7896543e-003
  4.2801776e-003
  4.3900263e-003
  4.0569738e-003
  3.1626007e-003
  3.5130084e-003
  3.9482654e-003
  3.0547961e-003
  3.6949705e-003
  3.6434395e-003
  4.1810517e-003
  6.5591302e-003
  4.3197834e-003
  3.5994817e-003
  4.0949731e-003
  3.8479090e-003
  3.6723106e-003
  3.2862108e-003
  4.2962865e-003
  4.5445904e-003
  4.1330708e-003
  4.5600324e-003
  4.3281232e-003
  3.8106534e-003
  3.1920911e-003
  3.6885588e-003
  3.3191589e-003
  7.0448146e-003
  5.8889319e-003
  4.9985466e-003
  4.4118772e-003
  4.4123896e-003
  4.5837264e-003
  4.3157260e-003
  3.5391430e-003
  3.7091234e-003
  8.2804556e-003
  3.1635581e-003
  4.4413602e-003
  3.3598445e-003
  4.1678376e-003
  4.8850539e-003
  3.9677399e-003
  3.9126129e-003
  4.0058769e-003
  4.6201141e-003
  4.4199365e-003
  3.4342672e-003
  3.1662070e-003
  4.1977164e-003
  3.7047159e-003
  3.4257687e-003
  3.2355372e-003
  3.2490618e-003
  3.5797715e-003
  3.7749359e-003
  3.1178507e-003
  3.8336134e-003
  3.3323011e-003
  3.9861005e-003
  3.6740378e-003
  3.0274776e-003
  6.3145347e-003
  3.4148901e-003
  2.9822142e-003
  3.3711056e-003
  3.6010179e-003
  3.2283068e-003
  3.4542791e-003
  3.7425321e-003
  3.9167207e-003
  3.1728937e-003
  4.0351609e-003
  5.0882745e-003
  3.5705356e-003
  3.3530451e-003
  3.6661056e-003
  4.1351205e-003
  3.4642426e-003
  3.2007208e-003
  3.2432491e-003
  3.1034821e-003
  2.9567465e-003
  3.7989816e-003
  4.2485727e-003
  3.8464840e-003
  4.0919449e-003
  3.8666523e-003
  3.3888281e-003
  3.7794102e-003
  3.5405059e-003
  3.9717397e-003
  4.9610181e-003
  4.6218814e-003
  6.8960666e-003
  3.5629994e-003
  3.6166008e-003
  3.4261220e-003
  5.0599440e-003
  4.4154552e-003
  3.4843084e-003
  4.3147477e-003
  3.1492267e-003
  5.0426269e-003
  4.3953161e-003
  7.1930800e-003
  3.5923713e-003
  4.3443825e-003
  4.8388420e-003
  5.1445078e-003
  3.8757112e-003
  3.8212700e-003
  3.0753288e-003
  3.4284743e-003
  3.9603664e-003
  3.3828384e-003
  3.4071384e-003
  3.4682183e-003
  5.0240849e-003
  4.1143513e-003
  3.6819458e-003
  4.8345988e-003
  4.2699516e-003
  3.8313899e-003
  4.4615787e-003
  4.2766756e-003
  4.0013103e-003
  3.8602130e-003
  3.8282924e-003
  3.1603796e-003
  4.6735963e-003
  3.7388231e-003
  3.6396713e-003
  4.3949461e-003
  3.7138076e-003
  3.8089636e-003
  3.8045838e-003
  5.0454636e-003
  5.8323709e-003
  3.7770388e-003
  2.8857246e-003
  4.1735717e-003
  5.3218173e-003
  4.3123315e-003
  7.2110644e-003
  5.7440987e-003
  4.3231559e-003
  4.7848227e-003
  8.3389098e-003
  5.5457965e-003
  3.3570116e-003
  3.9960504e-003
  3.9119492e-003
  3.5138432e-003
  3.3657638e-003
  5.4862357e-003
  4.0656136e-003
  5.0157743e-003
  3.6839987e-003
  2.9212383e-003
  4.0938158e-003
  3.1060596e-003
  3.1102033e-003
  1.2348924e-002
  3.6520375e-003
  5.0605599e-003
  4.1349188e-003
  4.2746521e-003
  3.3023279e-003
  3.4824001e-003
  3.6311585e-003
  5.4958968e-003
  3.5657794e-003
  4.0242687e-003
  3.6506688e-003
  3.6692338e-003
  4.5973589e-003
  4.0492349e-003
  3.3445878e-003
  3.4538317e-003
  4.8596300e-003
  3.7245029e-003
  3.8312919e-003
  5.3518838e-003
  3.6487035e-003
  4.2870726e-003
  3.9450318e-003
  3.4430708e-003
  4.4328569e-003
  3.5387715e-003
  3.8305671e-003
  4.2169626e-003
  5.4722839e-003
  4.8265382e-003
  3.7179020e-003
  3.2147602e-003
  5.8087587e-003
  6.4375494e-003
  5.1077539e-003
  4.3743856e-003
  3.4533316e-003
  3.7493029e-003
  3.4951350e-003
  3.6175981e-003
  5.1121274e-003
  4.0128923e-003
  4.5179389e-003
  3.5985498e-003
  3.3775379e-003
  3.3683842e-003
  3.7220352e-003
  4.5989036e-003
  3.9152216e-003
  3.8121404e-003
  4.6626601e-003
  3.2823246e-003
  3.5680369e-003
  5.1543012e-003
  8.7027668e-003
  4.0474225e-003
  3.3942405e-003
  5.0294535e-003
  3.6855749e-003
  3.8151868e-003
  4.0871545e-003
  3.6202016e-003
  4.1158958e-003
  4.1958339e-003
  7.4332648e-003
  6.5272901e-003
  3.4556294e-003
  3.6844280e-003
  4.1244583e-003
  3.1965045e-003
  3.4380424e-003
  4.1805943e-003
  3.6635052e-003
  4.0500923e-003
  3.4587610e-003
  9.1106042e-003
  3.5465849e-003
  6.1108885e-003
  4.2573527e-003
  2.9695855e-003
  3.2406659e-003
  3.6473628e-003
  4.4466459e-003
  4.8046525e-003
  4.1525900e-003
  3.8367625e-003
  4.0206466e-003
  4.0824973e-003
  3.1943171e-003
  3.5117519e-003
  3.7295114e-003
  3.5249966e-003
  4.0758572e-003
  4.7045836e-003
  3.0681467e-003
  3.9774205e-003
  4.1026924e-003
  3.4999241e-003
  3.3128439e-003
  4.8533510e-003
  3.2451257e-003
  3.8512176e-003
  4.0344674e-003
  3.9124091e-003
  3.6581354e-003
  3.8569337e-003
  3.1964502e-003
  4.0072420e-003
  5.2545772e-003
  3.8962251e-003
  3.5434231e-003
  4.6536414e-003
  3.1160090e-003
  3.8378139e-003
  3.2186214e-003
  3.3183179e-003
  3.0366882e-003
  4.3876482e-003
  3.8774964e-003
  3.8238259e-003
  3.4716913e-003
  4.6428676e-003
  4.0713123e-003
  3.5514291e-003
  3.7095332e-003
  3.4824020e-003
  3.2418551e-003
  3.4844132e-003
  3.4299528e-003
  3.9029877e-003
  3.8231670e-003
  4.3031956e-003
  4.0624931e-003
  4.5901100e-003
  3.9188305e-003
  3.9163201e-003
  3.8782065e-003
  3.3641675e-003
  3.1848639e-003
  3.3001690e-003
  3.6503226e-003
  3.6381875e-003
  4.0707719e-003
  3.5605562e-003
  3.8126302e-003
  4.5548628e-003
  6.3813243e-003
  5.1112262e-003
  5.0961991e-003
  4.1162883e-003
  3.1478372e-003
  3.4886557e-003
  4.7510067e-003
  4.0530600e-003
  3.5892460e-003
  5.2184715e-003
  6.5201126e-003
  3.8639956e-003
  3.3380497e-003
  4.5647532e-003
  6.2599090e-003
  4.1287509e-003
  3.7292773e-003
  3.8297802e-003
  4.3943451e-003
  5.0598781e-003
  4.9330723e-003
  3.1598405e-003
  3.7165187e-003
  3.2793489e-003
  3.9987185e-003
  4.2667849e-003
  3.4007301e-003
  4.1782933e-003
  3.4230326e-003
  3.4826614e-003
  3.2426992e-003
  3.9427565e-003
  3.6545520e-003
  5.0691188e-003
  6.4582052e-003
  2.9610526e-003
  4.6708961e-003
  5.1379399e-003
  4.1452082e-003
  4.0455890e-003
  3.3811555e-003
  3.8029517e-003
  4.4055139e-003
  4.3369028e-003
  3.7456022e-003
  4.2770013e-003
  3.2090678e-003
  3.4023414e-003
  6.1447070e-003
  3.8141788e-003
  4.4534507e-003
  4.7149465e-003
  5.3835763e-003
  3.5365608e-003
  3.8558831e-003
  4.0054048e-003
  5.1949865e-003
  4.0910083e-003
  4.5548943e-003
  5.1542643e-003
  5.2831489e-003
  3.1384035e-003
  3.9607688e-003
  3.2445289e-003
  3.1532464e-003
  6.5032532e-003
  4.1357992e-003
  3.9667457e-003
  3.2790859e-003
  5.0063993e-003
  3.2548245e-003
  4.5977457e-003
  5.1822161e-003
  5.3405281e-003
  4.5519360e-003
  5.5910998e-003
  4.4582026e-003
  8.6840368e-003
  3.6071796e-003
  5.7147555e-003
  3.5743994e-003
  4.0218003e-003
  3.2593893e-003
  3.0571409e-003
  3.9379735e-003
  5.8357690e-003
  4.9432505e-003
  4.0600869e-003
  3.8494345e-003
  3.1563029e-003
  3.8472279e-003
  4.3681749e-003
  5.5771720e-003
  5.2342109e-003
  4.1458187e-003
  3.2629538e-003
  4.0144359e-003
  3.3507275e-003
  3.7505877e-003
  3.4228881e-003
  4.2583150e-003
  4.0976006e-003
  3.7264143e-003
  4.0824949e-003
  3.4776472e-003
  3.4061630e-003
  4.1544896e-003
  4.9844781e-003
  3.0554517e-003
  4.6532573e-003
  3.5733021e-003
  3.9598999e-003
  3.7250011e-003
  5.0654683e-003
  5.3359583e-003
  3.4414106e-003
  3.3608210e-003
  4.2594047e-003
  3.7335838e-003
  3.6103642e-003
  4.2033269e-003
  3.8683125e-003
  3.8406520e-003
  3.5468376e-003
  3.2809990e-003
  3.9032230e-003
  3.9309501e-003
  5.1838247e-003
  3.7712436e-003
  4.1162835e-003
  3.8301200e-003
  3.8896760e-003
  4.1461783e-003
  3.4374370e-003
  3.6553927e-003
  4.3387215e-003
  4.5575776e-003
  3.6695150e-003
  5.3353660e-003
  4.4236307e-003
  4.0199829e-003
  4.1025599e-003
  3.2192544e-003
  4.0463746e-003
  5.1952134e-003
  4.1088647e-003
  6.7511346e-003
  3.6662965e-003
  4.0842506e-003
  3.4189517e-003
  3.3733074e-003
  4.3191245e-003
  3.3382956e-003
  5.3617735e-003
  3.8800366e-003
  6.1797856e-003
  5.1208269e-003
  3.0027486e-003
  3.6600542e-003
  8.2033490e-003
  4.0941823e-003
  3.9237186e-003
  4.4705915e-003
  4.3427342e-003
  3.6696698e-003
  8.4624073e-003
  4.1313641e-003
  3.8325041e-003
  3.5677156e-003
  4.0151314e-003
  5.0704735e-003
  3.9144579e-003
  4.2643739e-003
  3.2299268e-003
  4.8529223e-003
  8.8032316e-003
  3.3322687e-003
  3.8809914e-003
  3.6228340e-003
  5.2791496e-003
  4.3944012e-003
  3.8520137e-003
  4.1530329e-003
  5.5702144e-003
  3.7887760e-003
  3.9108255e-003
  7.5414526e-003
  3.2717732e-003
  3.4202254e-003
  3.7287894e-003
  4.6218882e-003
  4.2821060e-003
  3.8274228e-003
  4.9026321e-003
  3.1778907e-003
  3.3239370e-003
  5.1147432e-003
  3.4246330e-003
  4.5916244e-003
  5.2455788e-003
  3.4327730e-003
  4.2906713e-003
  4.1021057e-003
  3.1982751e-003
  3.5188328e-003
  4.1256088e-003
  4.4300457e-003
  3.9302924e-003
  3.7793239e-003
  4.1683366e-003
  3.5015445e-003
  3.8250307e-003
  5.7682767e-003
  4.5361116e-003
  3.7794388e-003
  3.2012165e-003
  4.5118523e-003
  4.3963096e-003
  3.0293223e-003
  3.4509946e-003
  3.4632832e-003
  5.1319004e-003
  1.4384051e-002
  4.8854451e-003
  3.1868272e-003
  3.4025714e-003
  3.9680979e-003
  4.0180862e-003
  3.6787476e-003
  3.4115062e-003
  5.0629016e-003
  3.9785082e-003
  3.4762989e-003
  3.2877231e-003
  4.3876831e-003
  5.9251939e-003
  3.9004363e-003
  3.9898575e-003
  3.6339548e-003
  3.0887066e-003
  3.1647580e-003
  8.9973186e-003
  3.0221844e-003
  4.0055481e-003
  4.1528235e-003
  4.5875447e-003
  3.5349285e-003
  3.6561825e-003
  4.1020419e-003
  5.0836910e-003
  4.1231946e-003
  6.3036029e-003
  3.8276868e-003
  3.9567959e-003
  6.3681794e-003
  4.0942434e-003
  3.8048709e-003
  3.5039188e-003
  3.6814018e-003
  3.8275129e-003
  3.1443612e-003
  3.6700471e-003
  4.6752536e-003
  4.7453351e-003
  4.0848061e-003
  3.1491729e-003
  3.5183268e-003
  4.3953529e-003
  3.0623466e-002
  3.9890651e-003
  4.3204926e-003
  4.7649179e-003
  3.3554909e-003
  4.7171400e-003
  4.3215307e-003
  3.7652843e-003
  3.0754162e-002
  3.7082846e-003
  3.8479608e-003
  3.3418393e-003
  3.8473902e-003
  4.4621071e-003
  6.0833818e-003
  5.3497579e-003
  4.0928539e-003
  3.9153200e-003
  3.6902418e-003
  3.8324909e-003
  4.0285984e-003
  4.9059602e-003
  4.2683851e-003
  3.8315582e-003
  4.1134448e-003
  3.1999082e-003
  5.6049860e-003
  3.3795014e-003
  4.8109428e-003
  3.4050128e-003
  5.6592237e-003
  3.7674967e-003
  4.7342259e-003
  4.3933432e-003
  3.8761849e-003
  3.3200838e-003
  4.7164929e-003
  3.3851921e-003
  5.8234153e-003
  2.9360247e-003
  4.6044414e-003
  3.6308566e-003
  4.7196751e-003
  3.4695882e-003
  3.0352360e-003
  3.9702577e-003
  3.5142782e-003
  4.3394060e-003
  2.8694004e-003
  4.2159926e-003
  3.9735493e-003
  4.2356454e-003
  5.0614992e-003
  3.3693047e-003
  3.5320446e-003
  5.0403645e-003
  5.1673771e-003
  5.2125491e-003
  3.7800812e-003
  4.1082401e-003
  3.5932368e-003
  3.5984563e-003
  4.2800360e-003
  4.6433508e-003
  5.5282253e-003
  3.7701008e-003
  3.4684679e-003
  4.2842567e-003
  4.5505548e-003
  3.2022441e-003
  3.4010547e-003
  3.6231711e-003
  4.1161239e-003
  3.9845362e-003
  5.8502427e-003
  3.1311484e-003
  4.2927649e-003
  4.2727044e-003
  3.9004912e-003
  3.1566258e-003
  6.3341069e-003
  3.7495543e-003
  3.2573757e-003
  3.2492519e-003
  3.5871629e-003
  3.0414880e-002
  3.9195966e-003
  3.6436226e-003
  3.1350969e-003
  3.1224917e-003
  4.8140492e-003
  4.4147687e-003
  2.9388783e-003
  3.8176013e-003
  3.5285604e-003
  5.8720485e-003
  5.1790195e-003
  4.6592086e-003
  5.0341382e-003
  4.2005296e-003
  3.0679394e-003
  3.6096244e-003
  2.9142405e-003
  4.7177834e-003
  4.4371127e-003
  6.3025204e-003
  3.1038610e-003
  4.2575818e-003
  4.1884775e-003
  4.5414271e-003
  5.6357159e-003
  4.0122337e-003
  3.2468960e-003
  4.3825801e-003
  4.3868655e-003
  3.9517685e-003
  3.5745882e-003
  3.1326666e-003
  3.7490688e-003
  5.2291204e-003
  3.0258181e-002
  3.8136603e-003
  3.7765649e-003
  6.9427463e-003
  3.8245265e-003
  5.1013007e-003
  5.1935369e-003
  3.5673448e-003
  4.6324379e-003
  3.1500372e-003
  3.4002858e-003
  3.0211767e-003
  4.2750057e-003
  4.5152687e-003
  3.5289123e-003
  4.5917434e-003
  4.3728907e-003
  5.4891111e-003
  1.2502720e-002
  3.8085138e-003
  3.6271103e-003
  3.6651163e-003
  4.5133414e-003
  4.9397622e-003
  3.8288388e-003
  3.8915393e-003
  3.6637626e-003
  3.5082422e-003
  3.8392087e-003
  4.5212451e-003
  3.3263452e-003
  7.5771153e-003
  4.3332836e-003
  3.4799563e-003
  3.4441125e-003
  1.1582740e-002
  3.5672272e-003
  3.8232556e-003
  4.2705907e-003
  3.6625178e-003
  4.8544908e-003
  3.7497207e-003
  3.5884636e-003
  4.3522680e-003
  4.7257879e-003
  3.4105131e-003
  4.1682674e-003
  3.8074442e-003
  3.9803613e-003
  4.7602497e-003
  4.2085256e-003
  3.8049022e-003
  3.9331883e-003
  3.7206606e-003
  3.8692928e-003
  5.3782361e-003
  3.9218517e-003
  3.6969645e-003
  4.7493090e-003
  4.0988123e-003
  4.4149195e-003
  3.5211777e-003
  4.5654935e-003
  3.7232528e-003
  4.0598776e-003
  7.3712214e-003
  3.6444146e-003
  3.2091673e-003
  3.4677729e-003
  3.9073632e-003
  5.5609452e-003
  4.7546088e-003
  3.7228865e-003
  4.8968131e-003
  4.8312760e-003
  2.9972402e-003
  3.3854539e-003
  5.1142998e-003
  5.7818803e-003
  9.8751861e-003
  3.8587846e-003
  3.5626568e-003
  3.2354848e-003
  3.2231746e-003
  4.3203322e-003
  3.1816024e-003
  4.8761217e-003
  3.8915461e-003
  3.5049699e-003
  9.8573469e-003
  3.8763785e-003
  4.6414675e-003
  5.5673629e-003
  4.5538029e-003
  3.8646398e-003
  3.1239595e-003
  4.4704772e-003
  4.7915741e-003
  4.4595503e-003
  3.9363496e-003
  5.9074097e-003
  3.7538492e-003
  3.2236903e-003
  5.5752775e-003
  3.5617856e-003
  3.7117447e-003
  4.6143510e-003
  6.4582699e-003
  4.4381893e-003
  3.3207293e-003
  3.5314960e-003
  4.3349317e-003
  3.2729451e-003
  4.1301674e-003
  3.9587279e-003
  3.8539050e-003
  4.7272619e-003
  4.6368242e-003
  4.1202619e-003
  3.3698288e-003
  1.2103372e-002
  3.4141778e-003
  4.7429020e-003
  3.6788428e-003
  4.0270116e-003
  3.9675215e-003
  5.3450312e-003
  3.1565198e-003
  5.0992689e-003
  5.3672752e-003
  4.0840051e-003
  3.5294350e-003
  4.5903383e-003
  3.8388961e-003
  3.1886104e-003
  3.4392015e-003
  4.2388933e-003
  3.5627799e-003
  4.9906105e-003
  3.2572575e-003
  3.9684061e-003
  7.8188254e-003
  3.8596330e-003
  5.8602967e-003
  3.3026069e-003
  3.9879471e-003
  3.5736613e-003
  3.4827995e-003
  3.8435255e-003
  3.3909557e-003
  3.8988395e-003
  3.0816709e-003
  3.4983763e-003
  3.9003304e-003
  4.8533666e-003
  3.7414491e-003
  3.2920118e-003
  3.6714521e-003
  3.3984476e-003
  4.4463371e-003
  3.8649580e-003
  3.4465393e-003
  3.3881942e-003
  3.7049663e-003
  3.2834725e-003
  3.1370697e-003
  3.8242492e-003
  3.8484133e-003
  3.6223503e-003
  3.9529800e-003
  5.5284157e-003
  3.7372092e-003
  4.6063060e-003
  3.4570143e-003
  4.1527136e-003
  3.0146253e-003
  3.8593107e-003
  5.2732679e-003
  3.9124348e-003
  3.6595984e-003
  5.0687029e-003
  3.6867024e-003
  4.1156262e-003
  3.8920644e-003
  4.0351956e-003
  4.1565109e-003
  4.4447054e-003
  4.0571276e-003
  4.4320823e-003
  4.1811018e-003
  3.0968124e-003
  3.6062038e-003
  3.6781698e-003
  3.6037177e-003
  4.3422077e-003
  4.6390658e-003
  5.8040694e-003
  4.4011763e-003
  3.7734149e-003
  3.9663689e-003
  3.7022986e-003
  3.2098774e-003
  4.2038537e-003
  3.6127977e-003
  4.1888121e-003
  4.6717589e-003
  3.3664424e-003
  3.6331316e-003
  3.5731357e-003
  7.4536148e-003
  4.2699872e-003
  5.0841675e-003
  4.4014140e-003
  3.4670980e-003
  3.5807541e-003
  3.6984993e-003
  7.3764196e-003
  3.9447278e-003
  3.3974653e-003
  4.6230106e-003
  4.4166151e-003
  4.2369348e-003
  3.4063851e-003
  3.8721449e-003
  3.1458056e-003
  3.3612101e-003
  4.2884018e-003
  4.1173147e-003
  4.4092469e-003
  9.3288916e-003
  3.2213247e-003
  3.4488720e-003
  3.0464541e-003
  3.7211747e-003
  4.7823207e-003
  4.3015605e-003
  3.8166756e-003
  3.7820138e-003
  4.0131959e-003
  3.4866012e-003
  3.6032172e-003
  3.4336933e-003
  4.5081895e-003
  4.0845567e-003
  4.5805441e-003
  4.4331272e-003
  3.3284022e-003
  3.4082309e-003
  4.1349164e-003
  4.0824639e-003
  4.3144490e-003
  3.5840738e-003
  4.1301623e-003
  4.1870389e-003
  3.7079882e-003
  5.9103423e-003
  4.1537047e-003
  4.5243575e-003
  3.4802957e-003
  5.4571431e-003
  4.4577404e-003
  3.3168208e-003
  9.8536282e-003
  3.1750996e-003
  4.6146418e-003
  3.4967362e-003
  3.6158469e-003
  4.4156364e-003
  3.1826048e-003
  5.5684277e-003
  4.4378484e-003
  4.7302768e-003
  5.6906489e-003
  4.1012907e-003
  4.4899904e-003
  4.2736936e-003
  3.0633592e-003
  3.5137303e-003
  4.1778915e-003
  3.9339417e-003
  4.6691665e-003
  3.9051570e-003
  3.2195745e-003
  2.8832796e-003
  4.1586406e-003
  3.0866515e-003
  3.7850145e-003
  3.6950478e-003
  2.9123478e-003
  3.8712183e-003
  3.9614944e-003
  3.8692244e-003
  3.5637000e-003
  3.0621597e-003
  3.6948470e-003
  3.2980106e-003
  3.2987867e-003
  3.6038163e-003
  4.0704756e-003
  1.0674369e-002
  5.5767196e-003
  3.5575188e-003
  4.0417643e-003
  4.1195345e-003
  4.2584324e-003
  5.0447132e-003
  4.1023240e-003
  3.4344111e-003
  4.8026878e-003
  4.7581889e-003
  4.2828599e-003
  3.6752739e-003
  3.7094683e-003
  4.0018416e-003
  3.1512433e-003
  3.1058735e-003
  3.6694299e-003
  4.9145791e-003
  3.7875359e-003
  2.9340065e-003
  3.5958954e-003
  3.7821200e-003
  4.1760967e-003
  3.4068517e-003
  3.7432437e-003
  3.5060303e-003
  4.3445155e-003
  3.3944346e-003
  4.4525369e-003
  3.4209752e-003
  4.1094883e-003
  3.8018526e-003
  4.8048637e-003
  3.2741168e-003
  4.5813548e-003
  4.0186668e-003
  3.7364207e-003
  4.6224546e-003
  4.6565301e-003
  4.0719710e-003
  4.1869449e-003
  3.3028444e-003
  3.8111763e-003
  3.8240706e-003
  2.7420480e-003
  4.2439566e-003
  3.3155680e-003
  3.2248377e-003
  4.8561818e-003
  3.6569035e-003
  3.7026266e-003
  4.4367542e-003
  2.8432758e-003
  4.3043825e-003
  4.6029073e-003
  3.5893578e-003
  3.8195167e-003
  3.2043856e-003
  3.9927286e-003
  3.3100047e-003
  3.6729946e-003
  3.9305091e-003
  3.7178952e-003
  3.4343633e-003
  3.4431768e-003
  3.3674729e-003
  4.2536414e-003
  4.0927703e-003
  3.8196019e-003
  5.7474802e-003
  5.1263290e-003
  5.2289843e-003
  4.0145871e-003
  3.8023045e-003
  3.7533671e-003
  3.6050502e-003
  3.6920731e-003
  2.8745374e-003
  4.3724246e-003
  7.4583306e-003
  4.4917895e-003
  5.9424213e-003
  4.0303487e-003
  4.0280056e-003
  3.3696984e-003
  3.2647980e-003
  3.5702135e-003
  3.7150195e-003
  4.1199469e-003
  3.8207665e-003
  4.0655346e-003
  4.1771011e-003
  3.8406201e-003
  3.6964799e-003
  4.9858268e-003
  6.8888763e-003
  4.5849844e-003
  5.9436574e-003
  5.5581128e-003
  3.8610137e-003
  3.5513811e-003
  3.6769883e-003
  4.6644274e-003
  3.4271933e-003
  3.5389872e-003
  4.4607714e-003
  3.7587323e-003
  3.5553455e-003
  4.8442229e-003
  4.5208491e-003
  3.6556589e-003
  4.9971172e-003
  4.1656383e-003
  4.6872851e-003
  3.4985593e-003
  3.1402426e-003
  2.6367906e-003
  5.6249059e-003
  4.0428605e-003
  3.4934076e-003
  5.1540803e-003
  4.7952210e-003
  3.5404697e-003
  8.1872668e-003
  6.3062394e-003
  3.4572954e-003
  3.6074870e-003
  3.6222091e-003
  3.0255403e-002
  5.8531809e-003
  4.4855856e-003
  3.1390512e-003
  3.8792447e-003
  3.4050483e-003
  4.0285954e-003
  3.4664377e-003
  5.2940344e-003
  4.3061736e-003
  3.3380493e-003
  4.3873820e-003
  3.6613562e-003
  4.7095970e-003
  3.1687672e-003
  4.0349898e-003
  3.7279834e-003
  3.7995246e-003
  4.0148263e-003
  3.9710098e-003
  3.8200590e-003
  3.4874494e-003
  6.0313950e-003
  3.3939663e-003
  4.0797001e-003
  3.0902455e-003
  4.6347677e-003
  2.6199072e-003
  3.3608364e-003
  4.2797697e-003
  4.5729607e-003
  4.7471496e-003
  4.8980711e-003
  4.9634678e-003
  3.0593710e-003
  3.1184396e-003
  5.2792633e-003
  4.1740892e-003
  4.5650929e-003
  5.6515068e-003
  5.1105288e-003
  3.9740104e-003
  3.4283825e-003
  3.8494010e-003
  5.5775004e-003
  3.1369484e-003
  3.8658571e-003
  3.3294415e-003
  3.6607199e-003
  3.4721534e-003
  3.0029568e-003
  3.6135524e-003
  4.0953085e-003
  4.9978599e-003
  7.6367483e-003
  3.5952798e-003
  3.4259718e-003
  3.4951288e-003
  4.9459603e-003
  4.4963924e-003
  4.6629301e-003
  4.9086760e-003
  3.2723616e-003
  4.4902392e-003
  3.7379485e-003
  3.9034264e-003
  3.0666757e-003
  3.9360970e-003
  5.2292496e-003
  3.5356346e-003
  4.1027994e-003
  4.3594723e-003
  5.5582282e-003
  4.8038716e-003
  3.1666261e-003
  3.9392061e-003
  5.1365778e-003
  3.1740039e-003
  4.3897703e-003
  3.3778997e-003
  4.1895535e-003
  4.7641232e-003
  3.9976821e-003
  4.1675061e-003
  3.8836900e-003
  4.4995113e-003
  3.5455364e-003
  3.7339817e-003
  3.4045694e-003
  3.3464690e-003
  4.1581528e-003
  3.2548213e-003
  7.9994378e-003
  3.4958976e-003
  3.3383529e-003
  7.5145825e-003
  4.0750372e-003
  3.5972463e-003
  4.0632363e-003
  4.6003816e-003
  3.3170152e-003
  5.0345069e-003
  4.6004567e-003
  3.7800855e-003
  3.4297999e-003
  4.8178994e-003
  3.4167055e-003
  3.3366920e-003
  3.7169330e-003
  3.6996964e-003
  3.1669877e-003
  4.7647828e-003
  4.3601516e-003
  3.1541546e-003
  4.5326404e-003
  3.0797710e-003
  4.1922381e-003
  3.5657834e-003
  4.8643512e-003
  3.7852134e-003
  3.9035792e-003
  4.1737369e-003
  4.1451717e-003
  5.0845205e-003
  4.0875084e-003
  4.3815154e-003
  3.8046755e-003
  4.3310217e-003
  4.3255808e-003
  4.3795283e-003
  4.0841874e-003
  3.9546701e-003
  4.5185221e-003
  3.4226533e-003
  3.7551645e-003
  3.3156774e-003
  3.8209641e-003
  4.0660884e-003
  4.4838822e-003
  3.8993808e-003
  3.1840179e-003
  4.0530824e-003
  4.9876062e-003
  3.7228796e-003
  3.4472970e-003
  1.2557848e-002
  6.2167895e-003
  3.9174403e-003
  3.5283697e-003
  3.7382198e-003
  4.0418562e-003
  5.1827014e-003
  3.4086767e-003
  3.1027740e-003
  3.4854133e-003
  4.0802912e-003
  3.7923330e-003
  4.0890789e-003
  4.2015914e-003
  4.2182238e-003
  4.7109113e-003
  3.1811513e-003
  4.2194956e-003
  4.5667224e-003
  3.6209215e-003
  3.2068571e-003
  3.4890021e-003
  4.4324577e-003
  3.5133660e-003
  3.7381982e-003
  3.8217688e-003
  4.2344948e-003
  4.1869773e-003
  2.9193702e-003
  3.8495769e-003
  6.7386705e-003
  5.0175409e-003
  1.2023266e-002
  5.9213187e-003
  4.7246100e-003
  5.1678396e-003
  3.8445579e-003
  4.0401143e-003
  3.5987663e-003
  3.5468737e-003
  4.9694989e-003
  3.3150213e-003
  4.5879783e-003
  6.2492305e-003
  5.3620810e-003
  3.4318647e-003
  4.3944482e-003
  4.8313949e-003
  4.9161047e-003
  3.8726171e-003
  4.0071215e-003
  4.3477530e-003
  4.4246687e-003
  4.2153500e-003
  4.9677561e-003
  3.5276643e-003
  3.9408506e-003
  5.7486880e-003
  4.7437140e-003
  3.5363540e-003
  3.8158084e-003
  4.0392862e-003
  4.1712716e-003
  4.6181829e-003
  3.4306809e-003
  3.5782931e-003
  3.4083311e-003
  6.2628232e-003
  4.6582948e-003
  4.1275417e-003
  3.3976709e-003
  5.4114905e-003
  3.9782795e-003
  4.5745828e-003
  4.5145882e-003
  5.1867767e-003
  4.1039361e-003
  7.7171819e-003
  3.4157202e-003
  3.4744206e-003
  4.2640924e-003
  4.6721931e-003
  4.5442178e-003
  2.9547273e-003
  3.4317302e-003
  3.4738684e-003
  5.8271355e-003
  4.1869772e-003
  5.6929576e-003
  4.3000142e-003
  4.8109717e-003
  4.2195508e-003
  3.2079911e-003
  3.4649726e-003
  3.5203794e-003
  3.5228312e-003
  3.2475155e-003
  5.1031692e-003
  5.5527699e-003
  3.8208951e-003
  5.1605873e-003
  4.1730061e-003
  3.9601813e-003
  4.7159495e-003
  3.4014323e-003
  4.2091088e-003
  4.6624970e-003
  3.7329605e-003
  3.1433581e-003
  3.2812336e-003
  4.6846986e-003
  1.2323023e-002
  6.6412655e-003
  3.5912415e-003
  3.8801766e-003
  3.4624275e-003
  3.7328119e-003
  3.4438626e-003
  3.1023169e-003
  4.5704535e-003
  3.5452372e-003
  3.6969473e-003
  4.3219372e-003
  4.7027166e-003
  3.2768438e-003
  3.5027338e-003
  4.7386554e-003
  3.2517118e-003
  9.2731419e-003
  7.5078604e-003
  3.3813459e-003
  4.7648863e-003
  4.6216195e-003
  3.4616048e-003
  3.2828174e-003
  3.2191753e-003
  3.9436083e-003
  4.4218041e-003
  3.5244514e-003
  5.7915076e-003
  5.3350185e-003
  3.7462064e-003
  3.6493499e-003
  3.6839275e-003
  4.3245160e-003
  3.2591171e-003
  4.5172868e-003
  4.5326428e-003
  4.2037409e-003
  5.1709400e-003
  4.6092877e-003
  3.6901190e-003
  3.8045252e-003
  3.1185373e-003
  4.0969027e-003
  4.3527407e-003
  5.1824702e-003
  3.8509257e-003
  3.2524537e-003
  3.3861953e-003
  4.1119924e-003
  3.8070524e-003
  3.7070148e-003
  7.0165557e-003
  3.6192401e-003
  5.0400674e-003
  6.9849588e-003
  3.9028310e-003
  3.7066460e-003
  3.2816686e-003
  4.2387560e-003
  4.6863972e-003
  4.4511678e-003
  3.6922746e-003
  3.1731851e-003
  3.6279545e-003
  3.4285239e-003
  3.6867144e-003
  4.1249479e-003
  5.1947321e-003
  4.1163272e-003
  3.8262120e-003
  3.9804119e-003
  3.3957354e-003
  4.1031716e-003
  5.1688749e-003
  3.4953426e-003
  4.0544445e-003
  4.1722449e-003
  4.5546616e-003
  4.7370509e-003
  4.7781472e-003
  4.2342172e-003
  3.8142117e-003
  3.3364358e-003
  4.4835768e-003
  3.9114249e-003
  3.6307153e-003
  3.6471695e-003
  4.9902545e-003
  5.4884434e-003
  3.6100917e-003
  5.1300821e-003
  3.2853320e-003
  3.7752785e-003
  3.6464751e-003
  3.3727637e-003
  3.5292651e-003
  3.9651494e-003
  3.5938433e-003
  3.6344003e-003
  4.0889224e-003
  3.4049957e-003
  2.9231431e-003
  4.1955762e-003
  5.6759346e-003
  3.6081400e-003
  7.0775465e-003
  3.6954879e-003
  3.8523510e-003
  4.0842747e-003
  5.4360628e-003
  3.5368592e-003
  3.2917925e-003
  3.7060771e-003
  4.0606002e-003
  4.1804651e-003
  4.2090156e-003
  5.2201505e-003
  3.2351345e-003
  3.6682363e-003
  4.2486067e-003
  3.1673012e-003
  3.2991523e-003
  3.0145569e-003
  6.8058623e-003
  4.5627721e-003
  7.8702675e-003
  3.3075579e-003
  3.5529874e-003
  4.3504839e-003
  3.6218446e-003
  3.9574013e-003
  4.6876405e-003
  7.5820476e-003
  4.3272572e-003
  4.1328474e-003
  3.6424597e-003
  4.7562346e-003
  3.0724839e-003
  3.8485160e-003
  4.5682045e-003
  4.0026170e-003
  3.3311738e-003
  8.1659360e-003
  4.2799736e-003
  3.4853978e-003
  4.9243885e-003
  4.2161048e-003
  3.1460844e-003
  3.1730404e-003
  4.2344348e-003
  4.5377311e-003
  3.5765549e-003
  4.5688434e-003
  7.0846908e-003
  3.3443753e-003
  4.1643325e-003
  3.4216640e-003
  3.6674868e-003
  6.7880976e-003
  4.0563116e-003
  3.7604748e-003
  3.6232254e-003
  3.4930166e-003
  6.2055992e-003
  3.3191177e-003
  3.6882258e-003
  4.1461328e-003
  4.2211017e-003
  4.1931164e-003
  4.3273055e-003
  3.6995470e-003
  3.4674848e-003
  3.5384261e-003
  6.1384474e-003
  5.3869184e-003
  7.8935510e-003
  3.5814947e-003
  4.9161014e-003
  3.3652953e-003
  4.1505520e-003
  3.3862139e-003
  4.3205670e-003
  3.4748013e-003
  3.5408980e-003
  4.6887907e-003
  4.2670947e-003
  4.5158575e-003
  3.9321117e-003
  3.3931302e-003
  6.2593492e-003
  3.1574499e-003
  8.1438253e-003
  3.9308203e-003
  3.8130573e-003
  6.8898827e-003
  5.6132213e-003
  4.6912751e-003
  8.4521740e-003
  4.9010940e-003
  5.4428849e-003
  1.2657151e-002
  3.7958385e-003
  4.8947956e-003
  4.7725936e-003
  3.7331256e-003
  4.8376738e-003
  2.7354799e-003
  4.1422288e-003
  3.9510141e-003
  3.3874963e-003
  3.2099666e-003
  3.7024787e-003
  3.8578032e-003
  5.0632770e-003
  8.8845212e-003
  4.1359710e-003
  4.3002324e-003
  3.6840447e-003
  2.9108636e-003
  4.2889023e-003
  4.3120319e-003
  3.5612969e-003
  3.5426353e-003
  5.7935308e-003
  3.2514601e-003
  3.1038645e-003
  5.7904760e-003
  4.0215922e-003
  4.0696869e-003
  3.5514216e-003
  4.9540904e-003
  4.3456745e-003
  3.7766556e-003
  4.8276020e-003
  3.3945490e-003
  4.4603436e-003
  4.3370663e-003
  3.6332863e-003
  3.9457855e-003
  4.8231963e-003
  3.2305772e-003
  4.3718684e-003
  2.8416402e-003
  3.9507207e-003
  3.5389548e-003
  4.1468258e-003
  3.3796100e-003
  4.0869138e-003
  3.9494341e-003
  4.0411307e-003
  4.7658863e-003
  3.6352827e-003
  4.4678379e-003
  3.7832203e-003
  3.0826013e-003
  3.4080565e-003
  4.9604849e-003
  3.6770111e-003
  8.5152747e-003
  2.9137477e-003
  4.6399069e-003
  4.6066284e-003
  3.8601550e-003
  3.4086410e-003
  4.8304199e-003
  4.1613654e-003
  4.0415677e-003
  3.5547855e-003
  3.7250735e-003
  5.1540274e-003
  4.6257055e-003
  3.0796850e-003
  3.4637073e-003
  5.3215059e-003
  3.8348714e-003
  3.4820426e-003
  5.2724627e-003
  3.8527643e-003
  4.9332983e-003
  3.6649899e-003
  4.1356565e-003
  4.4203409e-003
  3.4020311e-003
  5.3470234e-003
  3.2357157e-003
  5.1979133e-003
  4.3360446e-003
  4.0098160e-003
  3.1312756e-003
  3.6871314e-003
  3.3920815e-003
  3.7161555e-003
  4.8928963e-003
  2.9427220e-003
  3.9964147e-003
  3.6524064e-003
  4.2866924e-003
  4.3668077e-003
  3.7017205e-003
  3.7007795e-003
  3.9959045e-003
  3.6974538e-003
  3.5458123e-003
  4.3713101e-003
  3.9149245e-003
  3.7560928e-003
  6.7909282e-003
  4.9433322e-003
  4.4648253e-003
  3.7321416e-003
  4.2723420e-003
  3.5403326e-003
  3.8162414e-003
  6.3611834e-003
  5.2242092e-003
  4.1275622e-003
  3.9015235e-003
  3.5047847e-003
  3.0161993e-003
  4.1450327e-003
  5.0392791e-003
  4.0829620e-003
  4.9045190e-003
  4.6174660e-003
  3.5369576e-003
  5.2255801e-003
  3.2079060e-003
  4.8138290e-003
  3.6767192e-003
  3.7768365e-003
  3.8699913e-003
  3.3858977e-003
  3.5242270e-003
  4.2313395e-003
  3.6377923e-003
  4.5504434e-003
  3.6198614e-003
  4.2822304e-003
  4.1066487e-003
  3.0265930e-003
  5.2235222e-003
  3.1233782e-003
  4.2470789e-003
  3.4577885e-003
  4.0462536e-003
  3.6052453e-003
  3.9941038e-003
  5.2004118e-003
  3.8391514e-003
  4.1705020e-003
  4.4662559e-003
  4.0642642e-003
  3.3740774e-003
  4.4051208e-003
  2.9232282e-003
  2.8312239e-003
  4.1236375e-003
  3.2763707e-003
  4.8833050e-003
  4.0245502e-003
  3.9317097e-003
  5.5937617e-003
  2.9323338e-003
  2.9972911e-003
  4.0340167e-003
  4.1487994e-003
  4.2131368e-003
  3.2392880e-003
  4.6942098e-003
  2.9486656e-003
  4.3477709e-003
  3.5155218e-003
  3.6318035e-003
  5.1194483e-003
  4.2993920e-003
  3.7915222e-003
  3.2003906e-003
  3.9078241e-003
  4.4661611e-003
  3.8021072e-003
  3.1314867e-003
  4.5637095e-003
  9.3905546e-003
  4.2101367e-003
  5.8469753e-003
  3.5657573e-003
  5.3348919e-003
  3.3376890e-003
  4.9058070e-003
  7.2927824e-003
  5.4720894e-003
  4.2910838e-003
  5.3518146e-003
  3.4126391e-003
  3.9062467e-003
  4.3837715e-003
  4.4204172e-003
  3.6431108e-003
  3.0970612e-003
  3.8309958e-003
  5.0178547e-003
  3.9818792e-003
  4.3419337e-003
  4.6214135e-003
  3.4061206e-003
  3.3563940e-003
  3.8123112e-003
  5.5175380e-003
  4.4779435e-003
  3.8714127e-003
  3.4828710e-003
  4.5409609e-003
  4.3320426e-003
  4.1980865e-003
  3.6394734e-003
  4.4200967e-003
  3.3057581e-003
  5.5065097e-003
  6.4104965e-003
  3.4242405e-003
  3.7804189e-003
  4.5144176e-003
  3.8169022e-003
  3.9927913e-003
  4.4343282e-003
  3.9540155e-003
  5.4910353e-003
  4.5299901e-003
  3.0867888e-003
  4.6422223e-003
  3.9487946e-003
  3.1019612e-003
  3.4397976e-003
  3.3018545e-003
  3.2733482e-003
  3.2821378e-003
  4.0868651e-003
  4.1479358e-003
  3.5685170e-003
  3.3363742e-003
  3.3602066e-003
  4.2003154e-003
  4.2314881e-003
  3.8520353e-003
  4.2502763e-003
  3.0234903e-003
  4.2175207e-003
  3.6233148e-003
  3.9096445e-003
  4.6824230e-003
  4.3440360e-003
  4.1139890e-003
  3.5473766e-003
  4.0913055e-003
  3.8365715e-003
  8.7447005e-003
  4.2587007e-003
  3.4120601e-003
  3.0825114e-003
  3.2944080e-003
  3.4736676e-003
  3.3721767e-003
  3.7365287e-003
  4.6229546e-003
  3.0753360e-003
  4.3606238e-003
  4.9983394e-003
  3.1377630e-003
  4.2751147e-003
  3.1835435e-003
  3.5568851e-003
  3.4803648e-003
  4.6473884e-003
  4.9782011e-003
  4.3011850e-003
  5.5919156e-003
  4.5721580e-003
  4.3998030e-003
  4.5101432e-003
  4.0551329e-003
  4.6035116e-003
  4.1234082e-003
  5.1880375e-003
  3.2370884e-003
  4.5172670e-003
  3.4771524e-003
  6.5037073e-003
  3.4660360e-003
  5.9504037e-003
  4.8965821e-003
  3.5304671e-003
  3.2091731e-003
  3.6888817e-003
  4.2798698e-003
  3.4273847e-003
  3.7850239e-003
  4.5723665e-003
  3.7273563e-003
  3.3287743e-003
  3.4765303e-003
  3.8080146e-003
  3.7246478e-003
  3.8927489e-003
  3.7875024e-003
  3.4084350e-003
  4.8420287e-003
  3.7371012e-003
  4.2288846e-003
  4.9717210e-003
  7.1892687e-003
  6.5096898e-003
  4.1110835e-003
  3.8598316e-003
  3.2306552e-003
  4.5559535e-003
  6.1311672e-003
  3.9967657e-003
  3.8977474e-003
  3.7914815e-003
  4.0376176e-003
  4.5536389e-003
  6.7978374e-003
  5.5226161e-003
  3.7007208e-003
  4.0848382e-003
  4.0420892e-003
  4.3257541e-003
  3.8913598e-003
  3.2080899e-003
  3.2301832e-003
  3.4685622e-003
  5.0676327e-003
  5.0509296e-003
  2.8602282e-003
  4.9960615e-003
  3.8111840e-003
  4.4496729e-003
  3.8942053e-003
  3.9102788e-003
  3.6054393e-003
  4.6570886e-003
  5.2938588e-003
  3.2313700e-003
  2.9292946e-003
  4.2377937e-003
  3.5988951e-003
  3.7215394e-003
  4.9950947e-003
  3.5166935e-003
  4.3390272e-003
  4.0533811e-003
  4.8183730e-003
  4.6836993e-003
  6.2475067e-003
  5.9967677e-003
  3.5511262e-003
  4.3153470e-003
  3.7116117e-003
  3.9410566e-003
  3.3800786e-003
  4.1275230e-003
  3.0873954e-003
  3.9746153e-003
  3.5329691e-003
  4.5756114e-003
  3.5789679e-003
  3.5298301e-003
  4.1328442e-003
  3.8791275e-003
  4.6624038e-003
  1.0362456e-002
  4.1938301e-003
  3.2234945e-003
  3.1104501e-003
  4.5377424e-003
  3.9627180e-003
  4.2074549e-003
  4.4965042e-003
  3.7506070e-003
  3.6376791e-003
  4.1768103e-003
  3.0881876e-003
  4.9008026e-003
  3.8626193e-003
  3.5971983e-003
  3.5331427e-003
  3.7196413e-003
  3.6919619e-003
  3.2756913e-003
  3.5287959e-003
  3.5537954e-003
  3.6670490e-003
  4.2993534e-003
  3.4350708e-003
  4.2664402e-003
  3.9027247e-003
  3.5325841e-003
  4.8659363e-003
  4.0766610e-003
  6.5639845e-003
  3.3375631e-003
  3.5766640e-003
  3.3056680e-003
  4.4584650e-003
  4.1353749e-003
  3.3278204e-003
  3.4491385e-003
  3.7991245e-003
  3.5338831e-003
  4.8953777e-003
  3.7674478e-003
  3.9193990e-003
  4.5012433e-003
  6.1931443e-003
  3.7682737e-003
  4.5067508e-003
  7.1080891e-003
  4.1073962e-003
  3.5202126e-003
  5.6740853e-003
  4.3824084e-003
  4.1796771e-003
  3.5086287e-003
  4.0635371e-003
  3.4932707e-003
  7.2393767e-003
  4.5377234e-003
  4.0025274e-003
  3.8286130e-003
  4.7833077e-003
  3.8608563e-003
  3.6861515e-003
  5.1411951e-003
  6.6746686e-003
  3.9959452e-003
  4.7330574e-003
  4.3323790e-003
  5.7317649e-003
  4.1992841e-003
  4.1654935e-003
  3.4754903e-003
  4.2944686e-003
  4.5297456e-003
  3.4435556e-003
  3.6051522e-003
  3.6761485e-003
  4.4867577e-003
  3.7825956e-003
  3.7601702e-003
  3.8744185e-003
  4.5626603e-003
  5.8052722e-003
  5.5850043e-003
  3.7547442e-003
  3.8777349e-003
  3.5714360e-003
  4.7571629e-003
  3.4616332e-003
  3.5099677e-003
  3.4818498e-003
  4.1168707e-003
  4.9948231e-003
  3.3456397e-003
  4.6447120e-003
  3.9115659e-003
  5.4543090e-003
  4.6386236e-003
  4.5325644e-003
  3.5651191e-003
  7.1300716e-003
  6.9629067e-003
  6.3727276e-003
  3.9410037e-003
  3.2822380e-003
  3.5588887e-003
  4.2524128e-003
  4.4199312e-003
  3.3315997e-003
  6.1946215e-003
  3.7753834e-003
  4.0003293e-003
  4.2669382e-003
  3.9825542e-003
  4.3770630e-003
  3.8340088e-003
  3.3985206e-003
  4.4177891e-003
  5.9700841e-003
  3.3171205e-003
  4.0701425e-003
  3.5021346e-003
  4.5057985e-003
  3.9320597e-003
  3.7297489e-003
  3.9052830e-003
  4.7343157e-003
  3.6132568e-003
  8.6910051e-003
  4.0423606e-003
  3.3951633e-003
  4.4007752e-003
  3.1452972e-003
  3.2891895e-003
  3.4443446e-003
  3.2067879e-003
  4.0570910e-003
  3.2692179e-003
  5.3813263e-003
  5.3483030e-003
  3.6520559e-003
  3.5454834e-003
  6.8371437e-003
  4.0446851e-003
  4.4277236e-003
  3.6968867e-003
  3.3189104e-003
  3.5865482e-003
  5.8832154e-003
  3.4597328e-003
  3.8977995e-003
  3.4864493e-003
  4.2058212e-003
  4.2523905e-003
  3.2022039e-003
  5.4200556e-003
  3.3686780e-003
  3.5373459e-003
  2.9404964e-003
  3.0120363e-003
  5.2255731e-003
  3.9132875e-003
  3.4562421e-003
  2.9064064e-003
  4.4131569e-003
  4.5087485e-003
  3.2141669e-003
  4.4056117e-003
  9.1026342e-003
  3.5745077e-003
  7.8897740e-003
  5.1264748e-003
  3.5893717e-003
  3.0456924e-003
  3.5559528e-003
  7.6948238e-003
  3.4322741e-003
  3.8173621e-003
  4.0731126e-003
  4.3754045e-003
  3.2635557e-003
  4.5415104e-003
  4.3942065e-003
  2.9699480e-003
  3.6129291e-003
  3.9466936e-003
  3.9830705e-003
  4.8333019e-003
  5.6018944e-003
  3.3516457e-003
  3.7530357e-003
  3.9513163e-003
  5.7062358e-003
  4.5932261e-003
  3.5754658e-003
  4.2665428e-003
  1.5607535e-002
  4.1297526e-003
  4.1058650e-003
  1.1899930e-002
  4.1491906e-003
  3.3243264e-003
  3.9160962e-003
  2.6847892e-003
  3.4338495e-003
  1.1301542e-002
  3.3861029e-003
  3.4394468e-003
  9.6632221e-003
  4.8364101e-003
  6.3307794e-003
  3.7982265e-003
  3.9441273e-003
  3.5199749e-003
  4.2636616e-003
  3.6198098e-003
  4.0890643e-003
  3.4430993e-003
  3.3599063e-003
  4.4676144e-003
  4.2958132e-003
  4.2728109e-003
  4.9317661e-003
  5.0069146e-003
  3.7342079e-003
  3.3793899e-003
  4.0377107e-003
  5.3154886e-003
  3.3292826e-003
  3.8249337e-003
  5.1807332e-003
  4.7349712e-003
  2.9608508e-002
  3.7366027e-003
  3.6511502e-003
  3.5239442e-003
  6.3782441e-003
  4.1984034e-003
  5.0544673e-003
  4.2157280e-003
  4.1739759e-003
  4.5437960e-003
  3.3510327e-003
  4.3041210e-003
  3.6615198e-003
  5.4925033e-003
  4.2020133e-003
  4.1693195e-003
  4.0185579e-003
  3.7046675e-003
  5.8417807e-003
  4.2850627e-003
  3.4054277e-003
  4.0393045e-003
  4.1817046e-003
  3.3859044e-003
  3.9953545e-003
  4.2031079e-003
  3.7638900e-003
  3.5818780e-003
  4.2132768e-003
  3.7412845e-003
  3.6807508e-003
  3.0078829e-003
  2.8816027e-003
  4.5165594e-003
  4.3437809e-003
  3.0054369e-003
  1.2019983e-002
  5.0020013e-003
  3.3694891e-003
  6.1262985e-003
  3.9583712e-003
  4.5533648e-003
  4.3671920e-003
  4.5213651e-003
  3.0695938e-003
  4.3803521e-003
  4.9375951e-003
  4.0285415e-003
  5.0071889e-003
  4.4864740e-003
  4.7197373e-003
  3.4557715e-003
  3.4099852e-003
  3.6559408e-003
  3.5983407e-003
  3.4398217e-003
  3.5952624e-003
  4.5447899e-003
  4.3687917e-003
  5.5428973e-003
  3.6099967e-003
  3.9651486e-003
  4.1230650e-003
  3.9065154e-003
  5.5784429e-003
  4.7479499e-003
  3.0906925e-003
  4.0166801e-003
  3.8100353e-003
  4.0042234e-003
  4.9698743e-003
  3.3166495e-003
  4.0208084e-003
  3.7202562e-003
  3.2167383e-003
  4.6988896e-003
  4.0379865e-003
  4.8688950e-003
  3.9368090e-003
  5.9119293e-003
  5.6986073e-003
  3.4604785e-003
  3.9464178e-003
  4.8086437e-003
  3.9352378e-003
  5.3743625e-003
  4.3616718e-003
  3.2342794e-003
  3.0820795e-002
  3.2918050e-003
  4.4221659e-003
  3.4632795e-003
  4.0127737e-003
  3.7800920e-003
  4.2336956e-003
  6.2517844e-003
  3.7005841e-003
  4.7140180e-003
  4.0573021e-003
  3.9763035e-003
  4.4715237e-003
  4.2598379e-003
  4.2840287e-003
  3.0746431e-003
  3.8872566e-003
  3.6327025e-003
  4.2553531e-003
  5.7367540e-003
  3.9607103e-003
  3.7982608e-003
  3.8335642e-003
  3.4099395e-003
  3.8221476e-003
  4.7026954e-003
  3.7352476e-003
  4.1287504e-003
  3.2110740e-003
  4.2065961e-003
  3.5869050e-003
  3.3445483e-003
  3.1693921e-003
  3.7037092e-003
  4.6236427e-003
  3.0039767e-003
  4.2907933e-003
  3.6843805e-003
  4.6234743e-003
  4.8349784e-003
  5.6641939e-003
  6.4401114e-003
  3.7088236e-003
  4.2370670e-003
  3.9048863e-003
  4.5045172e-003
  4.0389503e-003
  4.5385356e-003
  3.2734579e-003
  3.8663582e-003
  4.5803380e-003
  4.0836978e-003
  3.5978920e-003
  4.9863338e-003
  4.1229655e-003
  4.8121226e-003
  4.5123048e-003
  4.0573209e-003
  5.8904456e-003
  4.8467189e-003
  5.5773570e-003
  5.8077558e-003
  3.3789371e-003
  3.3681497e-003
  4.9154118e-003
  3.5026640e-003
  4.4113569e-003
  6.7030685e-003
  4.7510265e-003
  3.9404230e-003
  8.4075600e-003
  3.6171644e-003
  3.9639459e-003
  3.6624713e-003
  3.1443037e-003
  5.1586527e-003
  4.2653902e-003
  3.7167212e-003
  3.7029943e-003
  4.5563569e-003
  1.1956702e-002
  5.4258865e-003
  4.4136744e-003
  4.0832746e-003
  5.5167499e-003
  3.6112186e-003
  4.2054104e-003
  4.4727907e-003
  4.1079827e-003
  4.5169680e-003
  4.1732458e-003
  4.1254305e-003
  4.5702612e-003
  3.3369230e-003
  3.6516714e-003
  4.3267051e-003
  3.1927108e-003
  5.9996869e-003
  3.2981865e-003
  3.2101876e-003
  6.5630569e-003
  4.0775566e-003
  2.5802116e-003
  3.6406125e-003
  3.6317564e-003
  8.6404104e-003
  3.7571188e-003
  5.7352075e-003
  1.2075194e-002
  3.8313544e-003
  4.4125510e-003
  3.9816385e-003
  3.9273149e-003
  3.2818790e-003
  3.6998140e-003
  4.4282126e-003
  3.3628298e-003
  3.9546227e-003
  3.1034671e-003
  3.9230579e-003
  3.2282286e-003
  3.8500686e-003
  4.7360303e-003
  3.7835354e-003
  2.9377059e-003
  3.6643425e-003
  3.6306250e-003
  4.3817938e-003
  4.3933562e-003
  6.8000414e-003
  3.5051664e-003
  3.8528334e-003
  4.0086272e-003
  3.8641762e-003
  3.6753260e-003
  3.4428885e-003
  3.5222951e-003
  4.1120310e-003
  4.0979368e-003
  8.2084937e-003
  3.3327699e-003
  3.8642569e-003
  3.4075716e-003
  4.7323020e-003
  3.1453245e-003
  5.1036702e-003
  3.6103703e-003
  2.9581351e-003
  3.9755910e-003
  4.1612373e-003
  3.0147910e-003
  3.0753890e-003
  3.9935081e-003
  3.4925866e-003
  3.3097834e-003
  4.0045800e-003
  3.3733381e-003
  3.4869957e-003
  5.1453819e-003
  3.7008888e-003
  3.2175642e-002
  4.4377701e-003
  5.4418945e-003
  5.0991804e-003
  3.8104551e-003
  3.5282066e-003
  3.5882993e-003
  6.1261932e-003
  3.7769917e-003
  3.1556247e-003
  6.2094735e-003
  4.0183507e-003
  3.8907454e-003
  3.9824212e-003
  4.3958156e-003
  3.8027136e-003
  4.3463612e-003
  4.5808342e-003
  2.7172418e-003
  3.8341551e-003
  5.3440276e-003
  3.5457165e-003
  3.5343358e-003
  4.5140011e-003
  5.8479322e-003
  6.5785237e-003
  3.5704244e-003
  3.6883718e-003
  4.3672988e-003
  4.0074515e-003
  3.1521358e-003
  3.7969922e-003
  4.9642151e-003
  3.4185837e-003
  3.5039091e-003
  3.7158543e-003
  4.8487595e-003
  6.5980517e-003
  3.9595584e-003
  2.8969929e-003
  3.7197337e-003
  4.3452723e-003
  5.2462000e-003
  4.6637677e-003
  3.4737191e-003
  4.0880423e-003
  3.0636491e-003
  3.8417174e-003
  3.7676150e-003
  4.0887553e-003
  3.6383412e-003
  3.5277033e-003
  4.9213379e-003
  3.3504674e-003
  3.5345813e-003
  3.9617697e-003
  4.8776393e-003
  4.0145323e-003
  3.4174211e-003
  3.7097381e-003
  3.4105490e-003
  3.0288324e-003
  4.7293490e-003
  3.7644662e-003
  4.0142919e-003
  3.4883864e-003
  6.3007844e-003
  3.8769970e-003
  4.3710789e-003
  4.2920941e-003
  4.0123483e-003
  4.0483786e-003
  4.0081593e-003
  4.4848929e-003
  3.5621593e-003
  5.3900887e-003
  5.2144021e-003
  3.2058149e-003
  2.8678703e-003
  3.7361390e-003
  4.0451069e-003
  5.7513360e-003
  5.0950340e-003
  3.1883104e-003
  5.6006531e-003
  4.6958858e-003
  3.4190603e-003
  3.9467018e-003
  3.2678655e-003
  3.6635478e-003
  3.3831899e-003
  5.1621818e-003
  4.4138660e-003
  3.2753322e-003
  4.8750397e-003
  4.3847533e-003
  3.9345750e-003
  1.2396555e-002
  4.4198313e-003
  5.0991886e-003
  3.6445899e-003
  3.3687676e-003
  3.8943227e-003
  4.0473226e-003
  3.6213904e-003
  3.4748285e-003
  3.7258704e-003
  3.5627687e-003
  4.9792531e-003
  3.1019067e-003
  3.6184103e-003
  4.6377745e-003
  3.4171379e-003
  3.0104804e-003
  4.2780418e-003
  4.0924708e-003
  4.6068849e-003
  3.8849385e-003
  3.5525564e-003
  3.4177554e-003
  4.3170290e-003
  3.6134174e-003
  4.2626086e-003
  5.0921578e-003
  3.6827346e-003
  4.1598570e-003
  4.0185521e-003
  3.7166692e-003
  3.8142927e-003
  5.0009792e-003
  3.8511504e-003
  3.8843414e-003
  3.6577629e-003
  3.5522399e-003
  4.8099842e-003
  3.7825093e-003
  4.6997198e-003
  4.0949555e-003
  3.4038150e-003
  4.4897267e-003
  4.4645033e-003
  4.0275103e-003
  8.8355861e-003
  4.8379799e-003
  3.7342223e-003
  4.9520033e-003
  5.4268853e-003
  3.6892352e-003
  4.8826412e-003
  4.1682687e-003
  5.3334679e-003
  3.5486129e-003
  5.1105737e-003
  6.5648058e-003
  3.4511609e-003
  3.7002302e-003
  3.3236486e-003
  3.5302775e-003
  3.7558564e-003
  9.0840584e-003
  3.8804578e-003
  3.7598395e-003
  4.1538864e-003
  3.9219094e-003
  3.2954608e-003
  3.6999658e-003
  3.7170573e-003
  2.9742928e-003
  4.5996328e-003
  7.0501042e-003
  3.6725899e-003
  3.3414486e-003
  3.7906129e-003
  3.3060698e-003
  5.0968595e-003
  4.6799521e-003
  4.1372399e-003
  5.5949157e-003
  3.1365177e-003
  3.9733623e-003
  4.1927404e-003
  5.1842371e-003
  3.8813985e-003
  6.2734747e-003
  4.0532180e-003
  3.5187147e-003
  3.7433102e-003
  4.5228765e-003
  3.7795405e-003
  4.3161826e-003
  3.4147209e-003
  3.6930152e-003
  3.1780670e-003
  3.9127636e-003
  4.6630291e-003
  3.9823904e-003
  4.3156971e-003
  5.0492975e-003
  4.3133442e-003
  7.8922882e-003
  3.7172909e-003
  3.6949078e-003
  4.2108505e-003
  3.7087674e-003
  3.6964020e-003
  3.2304419e-003
  4.4148993e-003
  4.7097352e-003
  3.1692908e-003
  4.5287883e-003
  4.9615725e-003
  4.1968170e-003
  3.5762727e-003
  3.8432497e-003
  3.6517446e-003
  3.9621350e-003
  4.6722797e-003
  3.5504004e-003
  3.5410421e-003
  4.4612569e-003
  3.4878386e-003
  5.3733272e-003
  3.7753012e-003
  4.7878222e-003
  3.0747055e-003
  4.0783992e-003
  5.5743049e-003
  4.0461341e-003
  3.3230742e-003
  4.7771818e-003
  4.2780667e-003
  3.5090021e-003
  3.6664030e-003
  3.6445382e-003
  3.9361912e-003
  3.7640960e-003
  3.7592113e-003
  3.8668354e-003
  3.6191138e-003
  3.9295356e-003
  3.9596478e-003
  3.6218969e-003
  4.0436307e-003
  4.7534354e-003
  4.0432446e-003
  4.8477829e-003
  2.9887338e-003
  4.5767941e-003
  4.1560822e-003
  3.8404008e-003
  3.3342735e-003
  3.7574111e-003
  3.9362468e-003
  4.0215487e-003
  3.3051261e-003
  3.8395617e-003
  3.3824846e-003
  6.2803967e-003
  5.1202368e-003
  3.3356839e-003
  3.5909071e-003
  3.0953826e-003
  3.5023709e-003
  3.6264061e-003
  4.0179759e-003
  3.2029841e-003
  3.3438577e-003
  3.5717451e-003
  4.3807251e-003
  3.8942590e-003
  3.9139928e-003
  3.4847408e-003
  3.6972892e-003
  4.0947039e-003
  3.2947083e-003
  3.9527115e-003
  9.7843431e-003
  3.1870355e-003
  3.9012800e-003
  3.8392970e-003
  3.8236786e-003
  4.0873849e-003
  6.7684417e-003
  4.0644403e-003
  3.0879110e-003
  3.4333386e-003
  3.3223528e-003
  3.7929594e-003
  3.7485870e-003
  4.1874309e-003
  6.7105988e-003
  4.0321236e-003
  3.7149819e-003
  4.1253626e-003
  3.5447051e-003
  5.1749309e-003
  3.5292245e-003
  3.2947500e-003
  2.9781114e-003
  4.9014412e-003
  5.0261647e-003
  4.1395626e-003
  3.4699902e-003
  4.6064000e-003
  3.6081745e-003
  3.9275155e-003
  5.3793930e-003
  3.1351270e-003
  6.5170813e-003
  3.2987833e-003
  4.9940480e-003
  3.7365233e-003
  6.2684775e-003
  3.8901065e-003
  4.6064184e-003
  4.0934505e-003
  3.2322119e-003
  5.1806544e-003
  3.4044933e-003
  4.1239010e-003
  3.9854270e-003
  3.9032124e-003
  4.3928761e-003
  3.6966417e-003
  4.3216961e-003
  5.7105337e-003
  3.9363741e-003
  4.2181823e-003
  3.8535676e-003
  4.0238162e-003
  4.0293874e-003
  4.6101586e-003
  3.8169602e-003
  3.8374235e-003
  3.7141034e-003
  5.4095723e-003
  4.0090144e-003
  2.7021778e-003
  3.5593221e-003
  4.8986121e-003
  4.4518303e-003
  3.8619266e-003
  3.3664429e-003
  3.2873995e-003
  4.4120240e-003
  3.8004646e-003
  3.5855425e-003
  4.2777463e-003
  3.0922325e-003
  3.6897173e-003
  3.0825978e-003
  4.4785612e-003
  3.8616790e-003
  3.5439072e-003
  3.5194725e-003
  4.6007839e-003
  5.1432896e-003
  3.8189994e-003
  3.8413446e-003
  4.4105233e-003
  3.1592717e-003
  4.2300990e-003
  4.0869388e-003
  3.3238404e-003
  3.9383530e-003
  3.8565099e-003
  4.6561574e-003
  3.0766301e-003
  3.1199027e-002
  4.0329864e-003
  3.8697334e-003
  3.6699499e-003
  3.4727118e-003
  3.6090554e-003
  4.0535744e-003
  3.9529047e-003
  3.9829567e-003
  4.1108878e-003
  3.9502608e-003
  3.1294156e-003
  3.6116244e-003
  3.1238598e-003
  4.0934266e-003
  3.5590454e-003
  3.2055197e-003
  3.9968467e-003
  8.9170524e-003
  3.8178215e-003
  3.5790579e-003
  3.8619833e-003
  3.4060742e-003
  4.9061555e-003
  4.0488227e-003
  3.6263529e-003
  4.0500717e-003
  3.3739879e-003
  3.8318444e-003
  3.9185650e-003
  4.3709949e-003
  3.8968907e-003
  3.2911101e-003
  3.6041576e-003
  4.0680779e-003
  4.5611841e-003
  6.1774937e-003
  3.8766555e-003
  3.0345032e-003
  4.2860782e-003
  4.4598416e-003
  4.1341045e-003
  6.4123765e-003
  5.6034877e-003
  3.4244854e-003
  4.3493968e-003
  3.9927025e-003
  4.0773946e-003
  4.5644604e-003
  3.0731139e-003
  3.8084747e-003
  4.4042672e-003
  3.5565436e-003
  3.6464583e-003
  3.5154441e-003
  3.8691587e-003
  4.0295302e-003
  3.4928146e-003
  3.5012904e-003
  3.8902143e-003
  4.0926988e-003
  4.0206710e-003
  3.8934801e-003
  3.4611937e-003
  3.8164214e-003
  5.5313857e-003
  3.7170157e-003
  3.6468194e-003
  4.5015245e-003
  3.5789041e-003
  4.1587136e-003
  5.9801954e-003
  4.9431332e-003
  3.7480502e-003
  3.3748510e-003
  3.9354818e-003
  3.8946833e-003
  5.7293362e-003
  3.8987364e-003
  3.7569898e-003
  4.6430120e-003
  3.4670569e-003
  3.3295986e-003
  5.1935127e-003
  3.3862188e-003
  4.2070930e-003
  4.2926682e-003
  3.3265505e-003
  4.1120921e-003
  3.9304280e-003
  4.6450615e-003
  3.9427935e-003
  3.6406801e-003
  3.6725182e-003
  4.9891277e-003
  3.4652707e-003
  5.5966717e-003
  3.4618549e-003
  2.8493973e-003
  3.7141349e-003
  4.4110624e-003
  3.9801103e-003
  4.7943487e-003
  3.5801852e-003
  3.3780478e-003
  4.3464637e-003
  4.6047936e-003
  4.3040535e-003
  4.7719238e-003
  3.6161932e-003
  4.3175546e-003
  3.5291003e-003
  4.3837942e-003
  4.2361571e-003
  3.6626064e-003
  4.7274802e-003
  4.8131427e-003
  3.5400246e-003
  3.6781403e-003
  4.0714119e-003
  3.7366725e-003
  5.6206963e-003
  4.3667390e-003
  4.7247019e-003
  4.0820311e-003
  3.8258529e-003
  4.9367262e-003
  3.6067554e-003
  3.0032708e-003
  3.0575214e-003
  4.0166979e-003
  4.2000628e-003
  3.8537164e-003
  5.3944278e-003
  4.5754139e-003
  4.8977680e-003
  3.0802459e-003
  4.3205464e-003
  3.9620304e-003
  3.0665090e-003
  3.2495493e-003
  4.3770467e-003
  3.6598975e-003
  5.1484547e-003
  3.8167489e-003
  3.2967356e-003
  3.8772894e-003
  3.8360429e-003
  4.4883331e-003
  3.9140037e-003
  3.3685258e-003
  3.2177972e-003
  4.6490095e-003
  4.0027315e-003
  4.1656810e-003
  3.3794161e-003
  5.3217217e-003
  3.8028862e-003
  5.3553104e-003
  3.1894244e-003
  3.4517734e-003
  4.3886004e-003
  4.8522097e-003
  4.9281676e-003
  3.7674469e-003
  3.6058049e-003
  5.0455629e-003
  3.7638084e-003
  3.4782873e-003
  4.4103541e-003
  4.4305136e-003
  3.6602296e-003
  3.6661889e-003
  2.8242052e-003
  3.7992120e-003
  3.4203128e-003
  3.3476202e-003
  3.4518137e-003
  4.7678609e-003
  3.3631238e-003
  5.0953994e-003
  3.5358165e-003
  4.7397927e-003
  3.8980668e-003
  4.3527670e-003
  4.1104619e-003
  3.8826131e-003
  4.1859451e-003
  4.8304253e-003
  4.2721728e-003
  4.4111857e-003
  3.8013388e-003
  4.6155422e-003
  5.1450514e-003
  3.9392421e-003
  3.2344012e-003
  3.4511054e-003
  3.9470968e-003
  3.2453923e-003
  3.1772641e-003
  4.2329447e-003
  3.3064947e-003
  3.7442659e-003
  3.7799562e-003
  4.9476360e-003
  4.0831191e-003
  3.1268208e-003
  4.2188191e-003
  3.3260715e-003
  3.8370467e-003
  4.7589753e-003
  3.3522259e-003
  3.4553762e-003
  5.0547059e-003
  4.2775185e-003
  3.3884463e-003
  4.0026227e-003
  3.6743371e-003
  3.3062445e-003
  3.5522164e-003
  4.1326864e-003
  3.4906468e-003
  4.9626361e-003
  3.9678758e-003
  8.1102773e-003
  3.7172208e-003
  4.0910154e-003
  4.7885881e-003
  3.4402831e-003
  5.1525380e-003
  3.7904770e-003
  3.6944748e-003
  5.5036079e-003
  3.9212526e-003
  3.5073188e-003
  4.3136041e-003
  3.4376168e-003
  3.0579122e-003
  4.5883760e-003
  3.8829179e-003
  3.6390425e-003
  4.9757503e-003
  3.5638621e-003
  3.1110972e-003
  5.4979392e-003
  3.9752457e-003
  3.9156388e-003
  4.3605775e-003
  5.5845700e-003
  4.4068724e-003
  3.4905405e-003
  3.9266396e-003
  4.0436712e-003
  3.6087404e-003
  3.3239277e-003
  3.5432174e-003
  3.7165477e-003
  4.3083286e-003
  3.2411252e-003
  3.4645822e-003
  5.6177383e-003
  5.3155041e-003
  3.4953643e-003
  4.6480093e-003
  4.5158180e-003
  3.6063732e-003
  5.1746088e-003
  3.6875853e-003
  5.2433650e-003
  3.7921842e-003
  3.5083779e-003
  9.0710719e-003
  5.2404087e-003
  3.7267184e-003
  3.4122715e-003
  3.3675906e-003
  3.6078845e-003
  3.7634363e-003
  3.7841479e-003
  4.5234721e-003
  5.5367153e-003
  4.5135218e-003
  3.0253409e-003
  7.3196318e-003
  3.3093516e-003
  3.5813310e-003
  4.1039802e-003
  3.2450644e-003
  3.3815924e-003
  3.0881951e-002
  3.7694000e-003
  3.9051186e-003
  4.4076442e-003
  3.7923632e-003
  4.3013685e-003
  3.7843897e-003
  4.0099539e-003
  4.0853388e-003
  3.7318361e-003
  3.6450020e-003
  3.8562653e-003
  4.1113538e-003
  4.1210139e-003
  5.9643838e-003
  4.8080084e-003
  3.9467569e-003
  4.2184779e-003
  4.5459847e-003
  3.8833026e-003
  6.2587831e-003
  6.4071798e-003
  7.3585982e-003
  7.6355251e-003
  5.2526156e-003
  3.5559323e-003
  4.3614650e-003
  4.0589095e-003
  3.4653244e-003
  3.9572403e-003
  3.7559898e-003
  3.6671311e-003
  5.1444312e-003
  3.0145240e-003
  6.1163272e-003
  3.7433775e-003
  3.3947118e-003
  3.1038421e-003
  3.5250523e-003
  4.7552644e-003
  3.9658731e-003
  5.9992782e-003
  4.8059835e-003
  5.4114022e-003
  3.1551646e-003
  3.7275723e-003
  3.4650759e-003
  3.6351383e-003
  3.9582197e-003
  3.5118940e-003
  3.6904214e-003
  5.6496507e-003
  3.9651501e-003
  4.6748180e-003
  3.6806321e-003
  3.6118171e-003
  3.6956880e-003
  3.9668145e-003
  4.5149647e-003
  3.3196117e-003
  3.5880008e-003
  3.2260221e-003
  3.5099703e-003
  3.9867833e-003
  5.9203961e-003
  4.0387875e-003
  3.8151142e-003
  4.2742134e-003
  4.2137735e-003
  4.3311984e-003
  3.8252289e-003
  3.6939559e-003
  4.3460766e-003
  3.5934671e-003
  4.2642168e-003
  4.0375803e-003
  3.9843304e-003
  3.3750229e-003
  4.0864333e-003
  3.2548033e-003
  4.1088203e-003
  5.0710897e-003
  3.5618862e-003
  3.6288633e-003
  3.8009399e-003
  3.8941580e-003
  3.5684329e-003
  3.2864566e-003
  3.4545768e-003
  6.2204523e-003
  4.0172853e-003
  5.3700723e-003
  4.1269518e-003
  5.0503620e-003
  4.9033490e-003
  3.2359293e-003
  4.4641203e-003
  3.8302149e-003
  3.6380911e-003
  3.4933285e-003
  3.1622103e-003
  4.1400219e-003
  4.1003039e-003
  5.0641398e-003
  3.5131062e-003
  3.3493612e-003
  4.2074641e-003
  4.9652768e-003
  5.1337133e-003
  4.3463879e-003
  3.8270864e-003
  7.1434118e-003
  2.9343011e-003
  3.1489067e-003
  5.1237470e-003
  3.9715876e-003
  4.3522405e-003
  4.6620707e-003
  3.5817100e-003
  3.9906134e-003
  3.7458422e-003
  3.5630613e-003
  4.3087477e-003
  4.3385415e-003
  3.5765607e-003
  4.3997243e-003
  3.9783946e-003
  3.4158618e-003
  4.2069916e-003
  4.0548670e-003
  5.0701004e-003
  4.9068011e-003
  4.3974339e-003
  3.3949044e-003
  3.7902041e-003
  3.7082572e-003
  4.2669104e-003
  4.7551065e-003
  4.4739040e-003
  4.5775823e-003
  3.2599791e-003
  8.0321789e-003
  3.7954640e-003
  3.5910278e-003
  3.4171425e-003
  3.5886060e-003
  3.1996039e-003
  3.5895882e-003
  3.4676290e-003
  3.7699106e-003
  3.8028864e-003
  4.1022145e-003
  3.5527027e-003
  3.2780002e-003
  3.0417160e-003
  4.2571292e-003
  3.5031966e-003
  3.5854549e-003
  4.8670122e-003
  3.3335282e-003
  4.0581664e-003
  3.5368379e-003
  4.0153225e-003
  3.7574147e-003
  3.2824495e-003
  3.1884414e-003
  3.0616877e-003
  3.7488845e-003
  3.7951912e-003
  4.6015463e-003
  3.1418570e-003
  4.2999922e-003
  4.0684318e-003
  5.1800433e-003
  3.8215604e-003
  4.5379519e-003
  4.3332955e-003
  4.2548062e-003
  4.2509056e-003
  6.2944412e-003
  3.9546603e-003
  3.6581387e-003
  3.9919234e-003
  5.6528420e-003
  4.3080087e-003
  4.1467386e-003
  3.6019599e-003
  4.7282979e-003
  3.8411296e-003
  4.3116554e-003
  3.9093366e-003
  3.6179168e-003
  3.6366467e-003
  1.2665586e-002
  4.3526931e-003
  3.6460241e-003
  3.1010359e-002
  3.7499848e-003
  3.8272758e-003
  3.8676296e-003
  4.1317140e-003
  4.0767236e-003
  3.6166480e-003
  3.5362067e-003
  3.6423403e-003
  6.7415040e-003
  4.7309614e-003
  2.8902575e-003
  3.4324734e-003
  4.9420509e-003
  2.8933501e-003
  3.3214351e-003
  3.0156375e-003
  6.0331403e-003
  3.5819532e-003
  3.1099059e-003
  3.5231706e-003
  3.8909476e-003
  3.2849589e-003
  4.2651008e-003
  4.2250281e-003
  3.5404954e-003
  3.9389792e-003
  3.7972927e-003
  4.0569734e-003
  3.8773271e-003
  4.3737084e-003
  5.4725866e-003
  3.6164697e-003
  3.6940568e-003
  3.8881227e-003
  4.1349883e-003
  4.6029438e-003
  4.1355284e-003
  3.7274804e-003
  3.8610832e-003
  3.7895315e-003
  4.1980846e-003
  3.3412608e-003
  5.7427244e-003
  3.2602228e-003
  3.5389760e-003
  4.7334782e-003
  3.3921706e-003
  4.0923192e-003
  6.5326884e-003
  5.6436122e-003
  4.3930972e-003
  3.8930133e-003
  4.1450631e-003
  4.8628760e-003
  2.9869449e-003
  4.1375723e-003
  4.6162309e-003
  3.5300101e-003
  3.8448668e-003
  4.7524163e-003
  4.2403214e-003
  3.7155359e-003
  3.1446637e-003
  3.1976877e-003
  4.5068705e-003
  6.1272877e-003
  6.1728009e-003
  4.7983610e-003
  3.9332523e-003
  3.2520366e-003
  3.9103771e-003
  3.7699459e-003
  4.2705370e-003
  3.5055248e-003
  5.1009678e-003
  3.7479581e-003
  3.8091808e-003
  3.6053600e-003
  3.8592688e-003
  4.3219382e-003
  4.6298881e-003
  3.1066804e-003
  3.5779192e-003
  3.4933654e-003
  4.0694215e-003
  5.0425348e-003
  3.8329243e-003
  3.0718908e-003
  3.9291304e-003
  4.4202558e-003
  3.2269571e-003
  3.9786806e-003
  3.4738081e-003
  3.0667567e-003
  4.4714462e-003
  4.7753251e-003
  3.0440222e-003
  3.7891817e-003
  4.8533732e-003
  3.1816448e-003
  3.2962284e-003
  3.3667532e-003
  3.0330829e-003
  3.6090612e-003
  3.2955050e-003
  3.4299947e-003
  3.5205773e-003
  3.8666947e-003
  3.1608265e-003
  3.9190691e-003
  3.3844371e-003
  3.0126561e-003
  3.9171160e-003
  3.6330534e-003
  4.3377225e-003
  3.0681081e-003
  9.7365023e-003
  3.8248873e-003
  4.3469569e-003
  3.5597846e-003
  3.2666354e-003
  3.2797100e-003
  4.2910530e-003
  3.4727793e-003
  3.9794721e-003
  3.2686424e-003
  3.9721940e-003
  4.5924416e-003
  4.0267181e-003
  3.8408522e-003
  4.0560310e-003
  8.1005219e-003
  3.2915997e-003
  3.8945885e-003
  3.5592023e-003
  3.3814598e-003
  3.5804514e-003
  3.4219459e-003
  3.2792321e-003
  6.0824251e-003
  3.1303208e-002
  4.5756862e-003
  3.9937274e-003
  5.6565166e-003
  4.6313011e-003
  3.5848075e-003
  4.1566856e-003
  4.4923003e-003
  4.0217161e-003
  5.8921699e-003
  4.0701155e-003
  3.4308006e-003
  3.2347268e-003
  3.6163915e-003
  4.3666021e-003
  4.9613615e-003
  3.3828979e-003
  3.6535092e-003
  3.6990900e-003
  7.2936909e-003
  4.8404246e-003
  4.5357743e-003
  3.1145263e-003
  4.7311013e-003
  3.5161270e-003
  3.4535392e-003
  4.3228383e-003
  4.5733209e-003
  5.1322326e-003
  3.7066614e-003
  3.1952856e-003
  4.5207170e-003
  4.0855022e-003
  5.2253723e-003
  3.6678886e-003
  4.0950676e-003
  3.9992112e-003
  3.1004622e-003
  3.0904753e-003
  5.0353123e-003
  3.6701089e-003
  1.0234114e-002
  3.6854471e-003
  4.1059214e-003
  3.6506979e-003
  4.5713208e-003
  3.2061670e-003
  3.1233916e-003
  4.4357093e-003
  3.1136341e-003
  5.8280459e-003
  4.4715483e-003
  3.7118475e-003
  4.9155851e-003
  3.7591400e-003
  4.5682539e-003
  3.8952284e-003
  6.1729644e-003
  2.9422661e-003
  3.3929495e-003
  3.6468457e-003
  3.4142634e-003
  4.6313074e-003
  5.2214108e-003
  4.5842403e-003
  3.1328264e-003
  4.1322534e-003
  3.5835213e-003
  3.3981050e-003
  4.2460200e-003
  4.4991607e-003
  4.3015537e-003
  3.8923585e-003
  3.7493581e-003
  4.6103972e-003
  4.3262142e-003
  1.3020077e-002
  3.2330428e-003
  3.3620498e-003
  3.3975512e-003
  5.1063520e-003
  4.8366533e-003
  3.0030183e-003
  4.5050101e-003
  6.6922974e-003
  3.9434822e-003
  4.4623596e-003
  3.6245073e-003
  4.2961376e-003
  3.6217390e-003
  3.3614582e-003
  3.7001860e-003
  3.9672205e-003
  3.8657282e-003
  4.6461345e-003
  3.0454661e-003
  4.7165140e-003
  5.1571734e-003
  3.3674532e-003
  4.3652296e-003
  6.0242374e-003
  3.5754923e-003
  4.3336630e-003
  4.1911529e-003
  3.6944683e-003
  3.6579494e-003
  4.6086085e-003
  4.3979071e-003
  3.1043705e-003
  3.5715005e-003
  6.2514742e-003
  5.1182750e-003
  4.0704669e-003
  5.1084569e-003
  4.0988608e-003
  3.6932214e-003
  3.6326253e-003
  3.8788026e-003
  2.9645536e-003
  4.3545507e-003
  3.2242166e-003
  3.8995596e-003
  3.3929219e-003
  4.0844790e-003
  4.0748512e-003
  4.0606657e-003
  4.2419505e-003
  5.2839184e-003
  3.2256197e-003
  4.2815018e-003
  5.4690172e-003
  4.5290225e-003
  3.6823976e-003
  4.2570174e-003
  8.0713378e-003
  2.9606842e-003
  5.9219581e-003
  4.7894118e-003
  4.8734763e-003
  3.7638859e-003
  4.5341082e-003
  3.6647073e-003
  5.1336448e-003
  4.3538958e-003
  4.4991560e-003
  4.2686856e-003
  4.0979630e-003
  4.7606619e-003
  3.3764445e-003
  3.9848435e-003
  3.4683076e-003
  4.1457447e-003
  5.0199295e-003
  4.2646966e-003
  6.3678498e-003
  3.4399260e-003
  4.4496214e-003
  3.8610403e-003
  5.7204692e-003
  4.4851495e-003
  3.7506816e-003
  3.5841189e-003
  3.8407227e-003
  4.6790850e-003
  3.5318660e-003
  3.6719938e-003
  3.2568955e-003
  3.7122849e-003
  3.3992651e-003
  3.8222812e-003
  3.2252792e-003
  3.4725193e-003
  3.5759132e-003
  3.9110845e-003
  3.1715502e-003
  3.9526003e-003
  3.6599966e-003
  4.3878450e-003
  5.0675720e-003
  6.2653612e-003
  2.9308951e-003
  3.9302847e-003
  2.9415946e-003
  4.5255360e-003
  4.4912684e-003
  2.9304045e-003
  3.9352221e-003
  3.4667997e-003
  3.3005907e-003
  4.8301674e-003
  5.0469488e-003
  3.6601527e-003
  4.0179159e-003
  3.8345348e-003
  3.8999149e-003
  4.5503994e-003
  4.3592829e-003
  4.3633643e-003
  5.2313272e-003
  4.0448533e-003
  3.0984536e-003
  6.8867485e-003
  3.2529058e-003
  3.4471401e-003
  4.5306912e-003
  3.7567061e-003
  3.8110328e-003
  3.3536261e-003
  3.4786967e-003
  3.6200519e-003
  3.6804717e-003
  3.9282644e-003
  3.5121750e-003
  3.9767382e-003
  4.5805424e-003
  3.6909385e-003
  3.9654966e-003
  3.9271990e-003
  4.8654392e-003
  3.6732037e-003
  5.1592025e-003
  3.1922203e-003
  5.3982325e-003
  3.5692588e-003
  4.0201922e-003
  4.3958852e-003
  4.1586209e-003
  3.9293906e-003
  3.4879996e-003
  3.3296409e-003
  3.4262577e-003
  3.8638983e-003
  3.5815531e-003
  3.9098996e-003
  3.2498983e-003
  2.9051588e-003
  3.3803296e-003
  7.4467333e-003
  4.1715062e-003
  3.3894668e-003
  3.1386793e-003
  3.7392975e-003
  3.6971644e-003
  5.5637012e-003
  4.6213787e-003
  4.5068039e-003
  3.4112475e-003
  6.7749274e-003
  4.3915457e-003
  4.5473540e-003
  3.3072943e-003
  4.4766340e-003
  3.5555141e-003
  3.3107527e-003
  3.3927734e-003
  5.6401454e-003
  5.2612921e-003
  3.6318390e-003
  5.8005818e-003
  3.7067371e-003
  4.1595983e-003
  4.2284678e-003
  5.0777232e-003
  3.7127951e-003
  3.2789984e-003
  3.7562709e-003
  3.6273985e-003
  4.7216005e-003
  3.9870893e-003
  2.9764219e-003
  3.9997042e-003
  4.3447193e-003
  4.1374318e-003
  3.2152969e-003
  3.7619141e-003
  4.1118756e-003
  3.3268902e-003
  3.0304687e-003
  3.4729639e-003
  3.9572768e-003
  4.0103958e-003
  3.4924185e-003
  1.0720202e-002
  3.9724568e-003
  4.7322122e-003
  4.7561373e-003
  3.2515897e-002
  5.0099483e-003
  4.3026459e-003
  5.1377358e-003
  3.7264685e-003
  8.8195518e-003
  4.4966428e-003
  3.8283049e-003
  3.5530926e-003
  3.4646050e-003
  4.6029417e-003
  3.4093499e-003
  3.8684020e-003
  4.1477564e-003
  3.2231361e-003
  4.9001282e-003
  8.8779291e-003
  8.3319907e-003
  3.7578929e-003
  4.9909062e-003
  4.1034558e-003
  1.1465290e-002
  4.4869007e-003
  4.1478463e-003
  3.7285693e-003
  3.9901952e-003
  3.4009369e-003
  3.1077893e-003
  4.4812974e-003
  4.8765924e-003
  3.8350053e-003
  4.6283110e-003
  4.2347186e-003
  4.9307404e-003
  3.5146213e-003
  4.0198622e-003
  4.5763838e-003
  5.1359736e-003
  5.4429283e-003
  3.4163766e-003
  3.5424634e-003
  4.9574096e-003
  4.1749169e-003
  2.9648394e-003
  3.5877425e-003
  4.9906617e-003
  3.2396115e-003
  4.7806480e-003
  4.9143751e-003
  4.4351411e-003
  3.6396079e-003
  3.3193429e-003
  3.8995456e-003
  3.9174600e-003
  4.0398262e-003
  4.3420856e-003
  3.7435443e-003
  5.9428960e-003
  3.7247581e-003
  3.8500407e-003
  4.7767909e-003
  5.8027340e-003
  3.6958841e-003
  1.3326222e-002
  3.1913035e-003
  3.9072693e-003
  3.4275003e-003
  3.7768404e-003
  3.4253184e-003
  3.4877802e-003
  3.9697792e-003
  4.0800256e-003
  3.9221613e-003
  3.9118884e-003
  3.1777379e-003
  5.8735723e-003
  3.3704598e-003
  3.4885873e-003
  6.7234897e-003
  4.5654452e-003
  3.8317461e-003
  3.9108822e-003
  3.9648850e-003
  3.0060394e-003
  3.8955040e-003
  3.0999783e-003
  4.6382306e-003
  4.0625727e-003
  4.0873584e-003
  3.6699338e-003
  4.4881700e-003
  3.6660915e-003
  3.6158399e-003
  3.4806240e-003
  3.2951942e-003
  3.7328106e-003
  3.6042081e-003
  4.8803291e-003
  5.7197305e-003
  3.3620287e-003
  6.6191628e-003
  3.7272721e-003
  6.5368596e-003
  3.9514496e-003
  4.3358542e-003
  4.9671094e-003
  3.7605072e-003
  4.3256629e-003
  3.2574689e-003
  4.7708775e-003
  4.1671693e-003
  3.4828235e-003
  3.6016591e-003
  3.8439275e-003
  4.7816428e-003
  3.0861926e-003
  3.4509814e-003
  4.2722648e-003
  3.1389210e-003
  3.0002586e-003
  5.6043741e-003
  3.7486525e-003
  3.9767404e-003
  3.4407973e-003
  4.4207829e-003
  3.7516858e-003
  5.0120386e-003
  5.3307862e-003
  3.6733921e-003
  3.8022720e-003
  4.3021226e-003
  3.1653704e-003
  4.6094517e-003
  3.7594905e-003
  3.0404962e-002
  3.2663833e-003
  5.2240512e-003
  3.9493204e-003
  2.9253080e-003
  3.9347840e-003
  4.6967045e-003
  4.0926682e-003
  3.8350533e-003
  3.6273750e-003
  4.2207021e-003
  3.4903148e-003
  2.9687965e-003
  3.0487728e-003
  7.7229817e-003
  3.8687242e-003
  6.6622171e-003
  1.1756717e-002
  4.1347478e-003
  2.5482058e-003
  3.8680469e-003
  5.0839052e-003
  2.8144219e-003
  4.2087075e-003
  3.7544958e-003
  3.7115475e-003
  5.2313840e-003
  4.3197840e-003
  3.3096594e-003
  5.0616742e-003
  7.3632131e-003
  6.2948485e-003
  4.6432756e-003
  4.1221784e-003
  4.7364339e-003
  3.4133915e-003
  3.3811678e-003
  5.3191130e-003
  3.8000553e-003
  3.9189189e-003
  2.7678121e-003
  4.3257076e-003
  7.0881140e-003
  4.0133545e-003
  4.1305787e-003
  4.0391983e-003
  4.2049219e-003
  3.8051080e-003
  4.5631926e-003
  4.5366664e-003
  4.8364002e-003
  4.6123843e-003
  5.1446844e-003
  3.8716495e-003
  3.9608933e-003
  8.8480489e-003
  3.6029657e-003
  4.3700777e-003
  3.2200680e-003
  3.7967935e-003
  4.8091361e-003
  3.4878162e-003
  6.1059508e-003
  4.0618645e-003
  4.4460925e-003
  3.7584066e-003
  4.4470964e-003
  4.0140976e-003
  2.9732976e-003
  3.8780097e-003
  4.1468676e-003
  3.1251825e-003
  3.8177631e-003
  3.7766253e-003
  3.1801986e-003
  4.0335446e-003
  4.0058334e-003
  3.9374784e-003
  3.4046796e-003
  3.4364897e-003
  3.4196781e-003
  3.2168196e-003
  5.3658845e-003
  4.3849827e-003
  3.2182325e-003
  3.3290979e-003
  4.3494859e-003
  3.3565504e-003
  3.4482672e-003
  4.2087431e-003
  3.9392517e-003
  3.2914707e-003
  3.5099856e-003
  5.4947882e-003
  3.5109821e-003
  4.5380486e-003
  4.8545143e-003
  4.5157588e-003
  5.0822244e-003
  3.9490734e-003
  4.3420082e-003
  4.1146903e-003
  3.5865628e-003
  4.5716168e-003
  3.8238535e-003
  3.5687125e-003
  3.8458869e-003
  3.8640710e-003
  5.3349448e-003
  4.4233735e-003
  3.1233029e-003
  4.7402571e-003
  3.5822790e-003
  5.1289225e-003
  2.7628234e-003
  4.7504091e-003
  3.2489522e-003
  5.0232749e-003
  4.7705931e-003
  6.1016236e-003
  3.0380528e-003
  4.3456197e-003
  5.9893936e-003
  3.7126525e-003
  4.2580098e-003
  5.2523291e-003
  3.7423138e-003
  4.7767675e-003
  3.9433041e-003
  5.1097193e-003
  4.0054544e-003
  3.9391260e-003
  5.5985834e-003
  4.8387628e-003
  3.1449471e-003
  3.3986045e-003
  3.8954454e-003
  9.0792091e-003
  4.2449211e-003
  4.7866192e-003
  2.8610951e-003
  3.9606452e-003
  3.8215227e-003
  2.9429268e-003
  4.8258182e-003
  3.3621292e-003
  4.6615006e-003
  4.5137517e-003
  4.1249634e-003
  3.9364142e-003
  6.5192712e-003
  3.6831036e-003
  3.1118267e-003
  4.1900116e-003
  4.3139394e-003
  4.6723315e-003
  3.7563795e-003
  3.8950322e-003
  4.4014148e-003
  5.3902697e-003
  3.6628049e-003
  4.3150259e-003
  3.8961979e-003
  3.7535706e-003
  3.5681562e-003
  4.9145395e-003
  5.7920852e-003
  4.2411190e-003
  4.2409356e-003
  4.2939972e-003
  3.4302888e-003
  3.3047530e-003
  3.1919924e-003
  4.0410320e-003
  6.1249542e-003
  4.9841974e-003
  4.0165197e-003
  5.0187630e-003
  4.7907233e-003
  3.9807738e-003
  6.0642708e-003
  4.7467297e-003
  4.4724012e-003
  4.4044151e-003
  3.8320027e-003
  4.7318615e-003
  5.5170099e-003
  3.4005414e-003
  3.2578774e-003
  4.5811702e-003
  4.8083576e-003
  4.9955463e-003
  1.2165810e-002
  4.1966401e-003
  3.4228482e-003
  3.9854858e-003
  3.8655676e-003
  3.9233378e-003
  3.4016963e-003
  3.7732041e-003
  3.6017757e-003
  3.7136764e-003
  3.3678412e-003
  4.6329626e-003
  3.8619044e-003
  4.6815083e-003
  3.4871914e-003
  3.9210419e-003
  4.6956616e-003
  3.1284793e-003
  4.3501362e-003
  1.1447822e-002
  4.1318894e-003
  3.8742834e-003
  3.4847281e-003
  4.5444720e-003
  4.6747719e-003
  3.5854110e-003
  4.8111409e-003
  3.4481806e-003
  3.5917975e-003
  4.6895134e-003
  3.4821876e-003
  2.8592404e-003
  7.6117750e-003
  4.9882872e-003
  3.6379056e-003
  3.5097673e-003
  6.6681414e-003
  4.2026077e-003
  4.9069526e-003
  4.6509697e-003
  3.6632048e-003
  3.3092477e-003
  2.9076960e-003
  3.5513955e-003
  4.5616453e-003
  4.0339474e-003
  4.3583944e-003
  5.1514476e-003
  3.5326883e-003
  3.6808684e-003
  3.7526495e-003
  3.2381161e-003
  3.6936548e-003
  3.4608654e-003
  3.8743466e-003
  3.9536318e-003
  4.2883349e-003
  3.8521040e-003
  4.4425916e-003
  3.7481241e-003
  4.7965987e-003
  3.6554759e-003
  4.3628395e-003
  4.4073701e-003
  4.5110572e-003
  5.7560720e-003
  3.5051846e-003
  3.1507327e-003
  3.3253465e-003
  4.1152313e-003
  4.4587522e-003
  3.3745535e-003
  3.2454306e-003
  4.2047454e-003
  3.5478131e-003
  3.6040044e-003
  3.8074259e-003
  3.3764519e-003
  3.4064758e-003
  5.2859678e-003
  4.2382016e-003
  3.8272480e-003
  3.7758855e-003
  5.0702941e-003
  3.4692473e-003
  3.6714702e-003
  3.9226217e-003
  3.7070238e-003
  4.3061687e-003
  4.7888150e-003
  3.8468412e-003
  3.9837754e-003
  3.9589365e-003
  2.9338183e-003
  3.9464986e-003
  3.6529156e-003
  4.7158340e-003
  4.1860483e-003
  4.2919524e-003
  4.5616772e-003
  5.9512636e-003
  4.0882815e-003
  4.3870647e-003
  3.5625257e-003
  3.1020577e-003
  4.0951698e-003
  3.1820560e-003
  4.1891948e-003
  4.2869555e-003
  5.8817021e-003
  3.4908638e-003
  3.2400991e-003
  3.1005356e-003
  4.3205377e-003
  3.4069257e-003
  3.9685290e-003
  4.8724900e-003
  3.8564408e-003
  5.2261605e-003
  4.6036996e-003
  4.3811133e-003
  4.2955685e-003
  3.6272003e-003
  3.2948121e-003
  4.7255788e-003
  3.6305841e-003
  4.8240042e-003
  4.4522184e-003
  3.9823106e-003
  5.6237787e-003
  2.8371011e-003
  6.2962363e-003
  4.5980549e-003
  3.9262010e-003
  4.5575222e-003
  4.1953716e-003
  4.2156480e-003
  3.0162399e-003
  9.6589440e-003
  4.2212543e-003
  4.1401733e-003
  5.6915930e-003
  3.8099280e-003
  3.9257021e-003
  5.6916555e-003
  4.4177894e-003
  3.8019458e-003
  4.0895804e-003
  3.3846113e-003
  3.8317541e-003
  3.9714918e-003
  3.8441920e-003
  5.0245154e-003
  3.5372468e-003
  5.0766647e-003
  3.3399683e-003
  3.1983806e-003
  3.4403507e-003
  4.2409115e-003
  4.8341966e-003
  4.2696797e-003
  4.3717714e-003
  4.1648904e-003
  4.1994187e-003
  3.9430046e-003
  4.4002752e-003
  3.9113564e-003
  5.4476986e-003
  5.0801175e-003
  3.3406145e-003
  4.5552243e-003
  3.3647311e-003
  4.4462094e-003
  3.0757747e-003
  3.5483985e-003
  5.6613084e-003
  3.4683410e-003
  3.4180543e-003
  5.6521596e-003
  3.7993782e-003
  3.8521141e-003
  3.6864377e-003
  3.6400344e-003
  3.6855480e-003
  3.8176740e-003
  4.8272904e-003
  5.0411590e-003
  5.6801447e-003
  3.3071269e-003
  3.7356179e-003
  4.0238158e-003
  7.7458186e-003
  4.6780188e-003
  4.2417610e-003
  3.9106270e-003
  4.6321709e-003
  3.1150637e-003
  3.9245577e-003
  3.8306708e-003
  4.4126635e-003
  1.2115882e-002
  3.9602792e-003
  4.4771477e-003
  4.0708411e-003
  3.8005628e-003
  3.4263918e-003
  5.5114238e-003
  4.3579475e-003
  4.0434709e-003
  1.2910185e-002
  4.2980824e-003
  4.2925293e-003
  3.4657086e-003
  3.5143074e-003
  4.3858916e-003
  4.1521515e-003
  4.3258607e-003
  4.0985421e-003
  5.0713158e-003
  3.7195520e-003
  5.5396042e-003
  4.3050381e-003
  3.3526116e-003
  5.0600826e-003
  3.4903944e-003
  3.3825906e-003
  3.4327647e-003
  4.0995360e-003
  3.5235910e-003
  4.3251731e-003
  3.6943903e-003
  3.6168140e-003
  4.4570764e-003
  7.5831444e-003
  3.5944383e-003
  5.3868254e-003
  4.1770858e-003
  4.2119862e-003
  3.7361339e-003
  4.6071738e-003
  3.8223943e-003
  3.6837963e-003
  3.9453943e-003
  3.2804375e-003
  3.1610232e-003
  4.4298961e-003
  3.8253142e-003
  3.2257983e-003
  4.0672266e-003
  4.4703043e-003
  8.9793542e-003
  3.7610332e-003
  3.6321539e-003
  5.4492043e-003
  4.1661109e-003
  4.3669164e-003
  8.7745583e-003
  2.8615133e-003
  4.1743647e-003
  3.1266874e-003
  2.8910985e-003
  4.0599926e-003
  3.2931890e-003
  4.1168056e-003
  7.6688447e-003
  4.7068339e-003
  4.2706523e-003
  4.2775503e-003
  4.2893984e-003
  3.7974645e-003
  4.0480636e-003
  4.2475397e-003
  3.6587051e-003
  3.7475479e-003
  3.3953718e-003
  3.9243835e-003
  3.8673483e-003
  5.3139938e-003
  3.3038517e-003
  3.4010432e-003
  4.0898987e-003
  4.6067310e-003
  4.4443095e-003
  3.0663567e-003
  3.6072496e-003
  4.3639642e-003
  4.5184345e-003
  4.7836395e-003
  3.1213877e-003
  4.2298732e-003
  3.7517652e-003
  3.4886438e-003
  4.0961276e-003
  4.9097672e-003
  3.2925621e-003
  4.2374677e-003
  3.7531594e-003
  3.0346307e-002
  3.8121654e-003
  3.2320404e-003
  3.2999476e-003
  3.8194396e-003
  4.5785545e-003
  3.3135941e-003
  3.7088680e-003
  3.9113616e-003
  4.6958551e-003
  4.1146421e-003
  4.9543533e-003
  4.4704798e-003
  5.8082687e-003
  3.7581528e-003
  4.5799187e-003
  3.5855893e-003
  3.5943269e-003
  3.6065273e-003
  3.8895762e-003
  5.6666309e-003
  3.8897354e-003
  3.9062675e-003
  4.8295931e-003
  4.0932010e-003
  4.1498861e-003
  2.9585752e-003
  6.0308505e-003
  4.8155564e-003
  3.5013490e-003
  4.5048220e-003
  4.5885821e-003
  3.1205466e-003
  3.4504720e-003
  3.9899344e-003
  3.2671665e-003
  3.8555540e-003
  4.4690426e-003
  3.1868599e-003
  3.8818586e-003
  5.4099710e-003
  4.4967104e-003
  3.3823771e-003
  5.2461107e-003
  3.6917332e-003
  3.1198176e-003
  3.6256247e-003
  3.9718027e-003
  2.8199949e-003
  5.3471049e-003
  5.4128800e-003
  3.6683856e-003
  3.7404247e-003
  3.7094907e-003
  4.0672740e-003
  3.9656324e-003
  6.0870288e-003
  6.7566951e-003
  3.3745908e-003
  3.2754765e-003
  3.8070114e-003
  3.5776507e-003
  4.0520952e-003
  5.7709938e-003
  5.0934362e-003
  4.0965482e-003
  4.2653790e-003
  4.2705192e-003
  3.2967186e-003
  3.0497894e-003
  3.5635566e-003
  3.7494291e-003
  4.1448531e-003
  4.2605513e-003
  3.9397539e-003
  3.2549549e-003
  3.4824923e-003
  3.2737016e-003
  3.8796549e-003
  4.0995882e-003
  3.8809208e-003
  3.3195532e-003
  3.2952227e-003
  3.4518239e-003
  3.5882715e-003
  4.5186242e-003
  4.4322637e-003
  4.9650179e-003
  3.5425067e-003
  6.0682210e-003
  5.3838341e-003
  3.6251115e-003
  3.1705188e-003
  3.7924278e-003
  4.0911541e-003
  2.9994975e-003
  3.0458518e-002
  4.9565206e-003
  7.0183747e-003
  3.5655906e-003
  5.0941379e-003
  3.9534207e-003
  3.6797578e-003
  2.7343507e-003
  5.0528660e-003
  5.2750061e-003
  3.4566052e-003
  4.2868246e-003
  3.8555331e-003
  4.5580087e-003
  4.3263216e-003
  4.3200269e-003
  3.6458316e-003
  3.8023043e-003
  3.7514126e-003
  4.4017313e-003
  4.4000512e-003
  3.5088508e-003
  3.6404912e-003
  3.7120507e-003
  4.5055376e-003
  3.8330359e-003
  2.6711396e-003
  4.7846289e-003
  5.9342709e-003
  1.2107572e-002
  2.9328549e-003
  3.3289594e-003
  3.3748032e-003
  3.7252224e-003
  9.3030085e-003
  5.1075789e-003
  4.5849712e-003
  4.0558592e-003
  3.3956785e-003
  3.5210540e-003
  4.7090314e-003
  4.1483388e-003
  3.4146402e-003
  3.8110890e-003
  3.5835426e-003
  5.3156548e-003
  3.7373623e-003
  3.8103547e-003
  3.9428647e-003
  4.4019722e-003
  3.3495646e-003
  4.1932495e-003
  4.8190412e-003
  4.3872499e-003
  3.9132384e-003
  3.5494277e-003
  4.4085690e-003
  4.2790039e-003
  5.5500915e-003
  3.8602014e-003
  5.3477910e-003
  3.6609043e-003
  3.6309669e-003
  6.7473197e-003
  3.6669224e-003
  4.1837953e-003
  4.4609152e-003
  3.7086408e-003
  6.9960472e-003
  4.1307243e-003
  4.0296095e-003
  3.6176252e-003
  4.3035685e-003
  3.6121421e-003
  5.7978740e-003
  5.9343070e-003
  7.0522595e-003
  4.0528197e-003
  4.2158912e-003
  2.9901488e-003
  6.2089595e-003
  4.6732552e-003
  4.9936692e-003
  3.1522163e-003
  4.1403882e-003
  3.6540091e-003
  4.0724456e-003
  4.7410955e-003
  4.8410519e-003
  4.6832394e-003
  3.5780754e-003
  4.1435182e-003
  1.2820659e-002
  3.9066229e-003
  4.5734252e-003
  3.8100182e-003
  4.1628008e-003
  4.4109802e-003
  4.2640360e-003
  3.8092579e-003
  4.9051302e-003
  3.0392648e-003
  5.4926230e-003
  4.3329711e-003
  3.7723730e-003
  3.3371399e-003
  4.2236726e-003
  3.5109416e-003
  3.7723885e-003
  5.0497692e-003
  4.0851894e-003
  4.3919358e-003
  5.3189246e-003
  3.5145498e-003
  3.4093683e-003
  3.6953736e-003
  3.0122791e-003
  3.4618723e-003
  3.4261531e-003
  4.6031751e-003
  4.3213871e-003
  4.3646393e-003
  4.2614043e-003
  3.2963477e-003
  5.8701592e-003
  4.1269698e-003
  4.7368629e-003
  5.6152804e-003
  4.1549247e-003
  3.4107248e-003
  4.3392835e-003
  3.6410285e-003
  3.4290421e-003
  3.1749381e-003
  3.9121208e-003
  3.2761047e-003
  3.4746274e-003
  4.3303157e-003
  5.0671679e-003
  3.4908210e-003
  1.2915979e-002
  4.4653439e-003
  4.3663436e-003
  5.0602615e-003
  3.1303077e-003
  4.3456021e-003
  5.8758726e-003
  4.0343223e-003
  5.1084223e-003
  7.7035044e-003
  4.1513589e-003
  3.5990151e-003
  8.2927838e-003
  6.2620500e-003
  4.2553919e-003
  3.1423323e-003
  4.8232330e-003
  3.8505179e-003
  4.1845571e-003
  7.0224800e-003
  4.5983434e-003
  3.5255192e-003
  3.3733712e-003
  4.2553855e-003
  4.1541939e-003
  3.5727054e-003
  4.9366358e-003
  3.3237527e-003
  3.9625744e-003
  3.6041212e-003
  3.9968258e-003
  4.0576646e-003
  3.8781649e-003
  4.8284397e-003
  3.2159568e-003
  5.0537354e-003
  4.5147836e-003
  3.9004183e-003
  4.4372959e-003
  4.7170974e-003
  4.2640993e-003
  3.0527327e-003
  4.2643302e-003
  5.1507429e-003
  5.7665065e-003
  4.4107011e-003
  8.0277034e-003
  3.7749240e-003
  3.9590154e-003
  3.5336285e-003
  3.3548309e-003
  3.6324707e-003
  3.4934245e-003
  6.7572139e-003
  4.1503034e-003
  4.0406511e-003
  4.2007100e-003
  3.5976939e-003
  3.9083190e-003
  3.6894260e-003
  3.5760064e-003
  3.2114076e-003
  4.5115961e-003
  5.2261218e-003
  5.4263355e-003
  4.0132696e-003
  4.8848877e-003
  3.1532413e-003
  5.3861799e-003
  3.2669079e-003
  5.1340556e-003
  4.0967342e-003
  3.8812329e-003
  4.6453972e-003
  3.1236011e-002
  3.5342854e-003
  4.4771137e-003
  5.1039706e-003
  3.2819524e-003
  3.0348822e-003
  3.1180366e-003
  4.4852023e-003
  4.0951498e-003
  6.8312589e-003
  4.7764115e-003
  4.1671896e-003
  4.1177824e-003
  5.9750046e-003
  4.0472391e-003
  3.7962630e-003
  5.4455050e-003
  3.8716520e-003
  3.8423469e-003
  4.7768118e-003
  4.2450897e-003
  3.7346220e-003
  1.1588428e-002
  4.6970193e-003
  3.0566932e-003
  3.2070003e-003
  3.7104999e-003
  3.6945306e-003
  6.0593701e-003
  4.6874109e-003
  3.8968708e-003
  3.3772799e-003
  5.7224083e-003
  4.6140035e-003
  4.0120312e-003
  4.8590413e-003
  4.8526683e-003
  3.6496864e-003
  3.0693551e-003
  3.4348854e-003
  3.1556193e-003
  3.6376361e-003
  6.4697993e-003
  3.5973761e-003
  4.3018951e-003
  3.9360964e-003
  4.6469766e-003
  3.5908956e-003
  4.5563218e-003
  3.9765924e-003
  4.0941111e-003
  4.0384980e-003
  3.7251445e-003
  4.1330793e-003
  5.8141745e-003
  3.4791006e-003
  5.8380602e-003
  4.1093743e-003
  3.6234665e-003
  4.9693312e-003
  3.2554395e-003
  4.0036384e-003
  3.7442770e-003
  4.3520212e-003
  3.7488494e-003
  3.1132840e-003
  3.7108123e-003
  3.0276530e-003
  3.4006394e-003
  3.9801132e-003
  3.8129121e-003
  3.7834910e-003
  5.6396751e-003
  3.8048791e-003
  6.2193163e-003
  4.3073370e-003
  3.3254418e-003
  4.2518884e-003
  3.4914014e-003
  3.5986805e-003
  3.6825099e-003
  4.6996924e-003
  4.5139321e-003
  4.3519040e-003
  3.4548214e-003
  3.6792757e-003
  6.3159262e-003
  3.4401957e-003
  3.8746339e-003
  4.4813117e-003
  3.4794218e-003
  4.8787136e-003
  5.0196892e-003
  5.4935008e-003
  3.4596804e-003
  3.5417355e-003
  3.9739096e-003
  4.6297071e-003
  3.6503724e-003
  3.6167251e-003
  3.5147500e-003
  3.7613513e-003
  3.3340236e-003
  4.0844171e-003
  2.9456903e-003
  4.9511844e-003
  4.1338577e-003
  3.1783593e-003
  3.9580106e-003
  4.0389336e-003
  3.8894763e-003
  3.9239405e-003
  3.3944496e-003
  3.3195338e-003
  3.2498103e-003
  3.1478407e-003
  3.1704047e-003
  9.0636041e-003
  4.7831836e-003
  4.4139623e-003
  3.7294370e-003
  3.8936448e-003
  4.7307958e-003
  5.7159470e-003
  6.1570478e-003
  3.9421956e-003
  3.6677651e-003
  3.3795510e-003
  4.5351642e-003
  4.5823598e-003
  5.9523841e-003
  4.4246029e-003
  3.5479896e-003
  3.2895700e-003
  3.6920391e-003
  3.3437990e-003
  3.5739606e-003
  3.5651458e-003
  1.3734997e-002
  3.3727257e-003
  4.7123714e-003
  4.0237379e-003
  3.5509904e-003
  5.0607820e-003
  4.4908278e-003
  4.1750772e-003
  5.6257111e-003
  4.0711444e-003
  4.8363060e-003
  6.2021671e-003
  4.9405677e-003
  3.9676736e-003
  3.4042405e-003
  2.8032732e-003
  5.6702186e-003
  3.1159497e-003
  3.6612632e-003
  4.4813941e-003
  3.3160168e-003
  3.4254934e-003
  3.7679236e-003
  3.6361948e-003
  3.2872044e-003
  3.9279226e-003
  3.5354896e-003
  4.1911121e-003
  4.1714241e-003
  5.3536299e-003
  4.1164218e-003
  4.2031715e-003
  3.0187096e-003
  4.2496255e-003
  3.5232045e-003
  3.6431715e-003
  4.8203144e-003
  3.7085584e-003
  3.6741174e-003
  4.1078334e-003
  4.0132945e-003
  3.3683391e-003
  3.9807457e-003
  4.1934209e-003
  4.3340201e-003
  3.6487109e-003
  4.8391725e-003
  5.8254470e-003
  3.5817404e-003
  5.4573773e-003
  3.9496352e-003
  4.5753785e-003
  3.9425234e-003
  3.7795606e-003
  2.7224143e-003
  3.3355681e-003
  4.6240846e-003
  6.5364283e-003
  3.2382140e-003
  3.7166895e-003
  3.3810501e-003
  4.0560705e-003
  6.5758834e-003
  4.0942024e-003
  5.1893289e-003
  4.8842676e-003
  3.5718387e-003
  3.8217481e-003
  4.1606321e-003
  4.5833528e-003
  3.8030568e-003
  3.7847129e-003
  4.1975098e-003
  2.7589697e-003
  4.2462947e-003
  3.7241577e-003
  3.8003350e-003
  3.4625315e-003
  4.4231358e-003
  4.1765269e-003
  3.3918357e-003
  3.6713770e-003
  3.9173697e-003
  4.0686796e-003
  3.7732809e-003
  4.9221192e-003
  3.8583931e-003
  3.9309451e-003
  3.2729913e-003
  3.3624996e-003
  5.4000164e-003
  3.4971313e-003
  3.6970144e-003
  7.1686928e-003
  5.0802082e-003
  3.3249743e-003
  3.5184843e-003
  3.6986031e-003
  4.0751619e-003
  3.0181894e-003
  3.5379977e-003
  3.3250268e-003
  5.4521964e-003
  3.2463599e-003
  3.4862428e-003
  5.7129270e-003
  3.7733154e-003
  4.0989065e-003
  3.7348003e-003
  5.3261841e-003
  3.5766295e-003
  3.0158310e-003
  3.1298025e-003
  4.3338460e-003
  5.2562085e-003
  5.3144936e-003
  4.5607608e-003
  4.9825318e-003
  3.6611495e-003
  3.5635401e-003
  3.5547760e-003
  3.9692878e-003
  3.4728213e-003
  4.1662826e-003
  3.8151367e-003
  3.3251243e-003
  3.4308933e-003
  4.9791979e-003
  3.8207718e-003
  3.6939110e-003
  3.8218620e-003
  4.0371960e-003
  4.1746854e-003
  4.7609903e-003
  3.5845516e-003
  4.3016616e-003
  4.4311921e-003
  3.8530421e-003
  9.4125102e-003
  4.9016797e-003
  3.9200158e-003
  3.1964136e-003
  5.8729738e-003
  3.6616573e-003
  3.4711387e-003
  4.8352244e-003
  3.6078151e-003
  5.5768490e-003
  6.2285633e-003
  4.4272194e-003
  4.6839601e-003
  3.9793973e-003
  4.2007408e-003
  4.2803258e-003
  4.6014541e-003
  4.2368377e-003
  2.9934504e-003
  4.2779084e-003
  3.7416067e-003
  6.3016071e-003
  4.2915056e-003
  4.4650858e-003
  3.9791800e-003
  3.8845560e-003
  3.0390924e-003
  4.3551254e-003
  3.5979135e-003
  3.7632988e-003
  4.1810572e-003
  4.0094555e-003
  3.3740643e-003
  4.4512548e-003
  3.3320091e-003
  3.6259359e-003
  3.2310937e-003
  3.8640012e-003
  3.8519090e-003
  4.2913136e-003
  5.5523648e-003
  3.3522447e-003
  6.6295811e-003
  4.5000882e-003
  3.3849064e-003
  6.5674499e-003
  3.5592850e-003
  4.3478296e-003
  3.8258779e-003
  3.6653187e-003
  4.0065421e-003
  3.9223401e-003
  4.5230729e-003
  4.1398517e-003
  4.0107592e-003
  4.5042645e-003
  5.3984540e-003
  4.1745816e-003
  3.3578704e-003
  3.5027004e-003
  4.2829387e-003
  6.5282706e-003
  4.0023064e-003
  3.3874526e-003
  4.3329936e-003
  4.3594262e-003
  3.6571988e-003
  4.6276945e-003
  3.8035263e-003
  3.3865332e-003
  3.7585031e-003
  5.0659515e-003
  4.6372354e-003
  9.9841034e-003
  5.7130180e-003
  3.2860182e-003
  3.3643402e-003
  3.9024599e-003
  3.7434992e-003
  3.4728380e-003
  3.3946765e-003
  3.9063259e-003
  4.6122339e-003
  3.3506062e-003
  3.5894163e-003
  3.6671742e-003
  4.5922040e-003
  4.0069850e-003
  4.4130750e-003
  3.2432779e-003
  3.6335083e-003
  4.1387053e-003
  2.8715365e-003
  3.7969214e-003
  3.7295886e-003
  4.1765586e-003
  4.1779543e-003
  3.1675806e-003
  4.2427512e-003
  4.1323307e-003
  6.0534241e-003
  3.9821516e-003
  3.6575484e-003
  4.1481303e-003
  3.5601394e-003
  5.1843764e-003
  3.6903826e-003
  4.6489030e-003
  4.0193593e-003
  4.5648671e-003
  4.4002897e-003
  3.3755400e-003
  3.3312437e-003
  3.1493444e-003
  3.5521540e-003
  3.5472012e-003
  4.6218321e-003
  3.6270191e-003
  4.0433610e-003
  4.0635143e-003
  3.3487642e-003
  3.2430379e-003
  4.4309438e-003
  5.1470352e-003
  4.3878374e-003
  3.9625053e-003
  3.4730507e-003
  3.7241763e-003
  4.0641982e-003
  3.6772875e-003
  3.5232114e-003
  3.4563839e-003
  3.7266715e-003
  3.9892780e-003
  3.6468417e-003
  3.4023698e-003
  3.4667430e-003
  3.5401633e-003
  4.2741128e-003
  3.7553688e-003
  4.3855781e-003
  4.9667409e-003
  3.0654904e-003
  4.7909273e-003
  1.4228678e-002
  3.2418471e-003
  3.6748270e-003
  3.4533115e-003
  3.4652039e-003
  3.4604083e-003
  4.0131703e-003
  5.8026022e-003
  4.0728818e-003
  4.5127963e-003
  4.0483397e-003
  3.9063351e-003
  3.8543350e-003
  3.3265039e-003
  4.2402335e-003
  3.7816574e-003
  3.0597001e-003
  3.9233816e-003
  3.7299610e-003
  3.1991332e-003
  3.4379216e-003
  5.0849735e-003
  3.4765871e-003
  3.6840647e-003
  3.6755053e-003
  3.1871940e-003
  3.2247126e-003
  3.2932265e-003
  3.9360298e-003
  3.9759437e-003
  3.9586908e-003
  3.3342794e-003
  7.0028405e-003
  3.3821585e-003
  4.0790440e-003
  4.5264189e-003
  4.4663287e-003
  4.4420179e-003
  5.1180880e-003
  4.3785782e-003
  4.4482738e-003
  4.4142576e-003
  4.3663404e-003
  3.7598666e-003
  3.6053207e-003
  3.8735958e-003
  3.7650393e-003
  3.6078942e-003
  3.6796737e-003
  3.7983107e-003
  4.2704210e-003
  3.9631824e-003
  5.4524733e-003
  8.4845432e-003
  4.4689603e-003
  3.7076482e-003
  3.4509812e-003
  3.2864098e-003
  4.8910513e-003
  4.1231966e-003
  4.5727659e-003
  3.7117417e-003
  3.3886431e-003
  5.4828318e-003
  3.3612945e-003
  6.9832336e-003
  4.5379913e-003
  3.2334653e-003
  4.6609250e-003
  4.4264677e-003
  3.3337815e-003
  5.9910737e-003
  3.7742829e-003
  4.1541725e-003
  3.6656302e-003
  3.7833829e-003
  3.5795625e-003
  3.6659667e-003
  4.0154202e-003
  4.6210218e-003
  3.5663890e-003
  4.0103091e-003
  3.2009340e-003
  3.8220802e-003
  4.3535846e-003
  3.2881450e-003
  3.8137309e-003
  3.9500532e-003
  3.4246922e-003
  5.7172758e-003
  4.2795141e-003
  5.6671561e-003
  3.5437127e-003
  4.4069653e-003
  3.0392713e-003
  4.8325508e-003
  3.7061775e-003
  4.8889581e-003
  3.3270882e-003
  3.2622804e-003
  3.1277510e-003
  4.7476395e-003
  3.7904886e-003
  3.9180487e-003
  3.4645030e-003
  3.7579872e-003
  4.0067067e-003
  4.1159290e-003
  3.7468485e-003
  3.7274325e-003
  4.7150915e-003
  4.6416124e-003
  3.9005010e-003
  3.3367491e-003
  3.9167267e-003
  4.9795187e-003
  3.5526403e-003
  3.9337507e-003
  3.4153760e-003
  2.9631945e-003
  3.9026129e-003
  4.1222348e-003
  3.8213462e-003
  3.7726877e-003
  3.9158995e-003
  3.5890010e-003
  5.7962824e-003
  3.5395874e-003
  4.1907416e-003
  3.6033538e-003
  3.5906082e-003
  3.6965675e-003
  3.6198775e-003
  7.9695802e-003
  4.6810023e-003
  4.4118079e-003
  3.9531809e-003
  3.9159943e-003
  5.9409403e-003
  4.4971302e-003
  3.5165650e-003
  4.5200644e-003
  4.1187628e-003
  5.5537698e-003
  3.6556945e-003
  3.7471767e-003
  4.0311179e-003
  5.2026598e-003
  3.9078347e-003
  3.5785852e-003
  5.3189636e-003
  3.8885048e-003
  3.0861047e-003
  3.5153584e-003
  3.6047789e-003
  4.9728030e-003
  3.7854551e-003
  3.8009275e-003
  5.0596593e-003
  5.0341476e-003
  3.5704326e-003
  4.2384978e-003
  4.1919278e-003
  3.9173237e-003
  3.4182181e-003
  3.5925403e-003
  5.1625488e-003
  3.4865658e-003
  5.2525822e-003
  3.7839453e-003
  4.7392496e-003
  4.1624904e-003
  3.3798636e-003
  4.0376616e-003
  6.1193898e-003
  3.2207805e-003
  4.9528600e-003
  5.9821704e-003
  3.2013857e-003
  5.0372510e-003
  4.3334836e-003
  3.4040324e-003
  4.2411659e-003
  3.0743153e-003
  3.4896759e-003
  3.7922560e-003
  3.3371500e-003
  4.6287981e-003
  3.6355662e-003
  4.6568569e-003
  3.2470598e-003
  3.1391047e-003
  4.0678344e-003
  3.7262983e-003
  3.4977634e-003
  4.7674214e-003
  3.8314192e-003
  3.9943708e-003
  5.1959275e-003
  4.7580893e-003
  4.6871560e-003
  3.6299487e-003
  2.9167778e-003
  4.2345221e-003
  4.3457659e-003
  5.0674365e-003
  4.8250324e-003
  4.6119093e-003
  4.0758218e-003
  3.9037750e-003
  3.4286691e-003
  4.1592300e-003
  7.4799208e-003
  3.6947371e-003
  3.5878084e-003
  4.1591737e-003
  4.3883066e-003
  4.6570285e-003
  3.9986798e-003
  4.8755541e-003
  4.7711414e-003
  4.0911337e-003
  6.2763576e-003
  4.9629029e-003
  2.9736282e-003
  2.8748327e-003
  3.4803678e-003
  4.1037241e-003
  3.3506908e-003
  4.1386847e-003
  4.5336400e-003
  3.8288447e-003
  4.0519082e-003
  4.6794846e-003
  4.0304427e-003
  3.3411990e-003
  3.5732347e-003
  3.6813900e-003
  3.3507352e-003
  3.5149776e-003
  5.0408179e-003
  3.5425560e-003
  4.8261660e-003
  3.5693414e-003
  5.3498408e-003
  4.8633329e-003
  3.6274052e-003
  3.8709558e-003
  3.9573888e-003
  5.1352816e-003
  2.8286517e-003
  4.4190329e-003
  5.3057013e-003
  4.1598111e-003
  5.9903713e-003
  6.1042457e-003
  3.4067313e-003
  3.1053246e-003
  3.7161787e-003
  3.6181854e-003
  6.9019378e-003
  3.0212737e-003
  4.5856898e-003
  3.7113449e-003
  4.1303567e-003
  4.3107419e-003
  3.7591390e-003
  3.3886495e-003
  3.4871458e-003
  3.4981449e-003
  3.7339819e-003
  4.7379139e-003
  2.7278492e-003
  3.2184336e-003
  4.2193220e-003
  3.7064592e-003
  3.6820086e-003
  4.0393087e-003
  3.8028194e-003
  6.4258622e-003
  3.5447704e-003
  4.4108330e-003
  4.0721809e-003
  3.3487179e-003
  4.1497854e-003
  4.3163762e-003
  3.2282904e-003
  3.9948514e-003
  3.6617991e-003
  3.4146073e-003
  4.0387764e-003
  4.9124827e-003
  4.3977818e-003
  3.3191235e-003
  3.2039328e-003
  5.2571490e-003
  3.6223179e-003
  3.9948276e-003
  4.6540172e-003
  3.2552817e-003
  4.0480634e-003
  3.8863881e-003
  4.3473676e-003
  4.0175544e-003
  4.0413946e-003
  5.3041948e-003
  5.1939075e-003
  3.2613172e-003
  3.2151056e-003
  4.4655807e-003
  3.8037423e-003
  4.1858911e-003
  4.7436426e-003
  4.7224938e-003
  7.0296330e-003
  3.5191696e-003
  4.5884116e-003
  3.0784459e-003
  3.4476377e-003
  3.9177619e-003
  3.8652715e-003
  4.6057409e-003
  4.1435584e-003
  3.6092965e-003
  3.4870411e-003
  3.1849139e-003
  7.1004118e-003
  3.4903360e-003
  3.3203791e-003
  4.0940464e-003
  4.4480290e-003
  4.1354740e-003
  6.4039160e-003
  4.0956950e-003
  4.5694827e-003
  7.9442996e-003
  2.8257308e-003
  2.9274719e-003
  3.6206482e-003
  3.9821902e-003
  4.7218657e-003
  3.5728217e-003
  4.1235340e-003
  3.5708828e-003
  4.0460975e-003
  3.8985965e-003
  4.5622742e-003
  3.8504399e-003
  3.6647909e-003
  4.3742702e-003
  4.2460588e-003
  3.3727274e-003
  3.6048964e-003
  5.7215711e-003
  4.3160985e-003
  5.0518447e-003
  3.6404627e-003
  3.4241688e-003
  3.3334143e-003
  3.5301235e-003
  3.9122331e-003
  3.8630299e-003
  3.2596107e-003
  3.8849168e-003
  3.9491712e-003
  4.2981419e-003
  5.2612708e-003
  3.2758017e-003
  4.5472921e-003
  3.4647242e-003
  3.4401800e-003
  4.3358216e-003
  3.3294290e-003
  3.6088798e-003
  4.0349844e-003
  3.6626914e-003
  1.2978713e-002
  3.4748920e-003
  4.1575904e-003
  3.9357906e-003
  4.0748876e-003
  3.5828151e-003
  3.5118729e-003
  3.8854315e-003
  3.8017932e-003
  3.3057813e-003
  3.3395442e-003
  3.4359475e-003
  4.1114955e-003
  7.5082955e-003
  3.7277672e-003
  3.8475139e-003
  3.1697140e-003
  4.7291438e-003
  3.7216081e-003
  3.7496661e-003
  5.5924890e-003
  5.6511141e-003
  3.2947861e-003
  6.4661247e-003
  4.5450091e-003
  4.0249758e-003
  4.0763901e-003
  4.3821649e-003
  4.4032820e-003
  6.2420127e-003
  3.4217664e-003
  3.6095589e-003
  8.9798199e-003
  4.6657106e-003
  3.6523251e-003
  2.9691949e-003
  4.7488033e-003
  4.5429749e-003
  3.8151286e-003
  4.7534691e-003
  5.7532551e-003
  5.6913260e-003
  3.5591218e-003
  3.4613797e-003
  5.2243915e-003
  3.8934699e-003
  9.6548701e-003
  5.0916767e-003
  3.3771498e-003
  4.0740855e-003
  3.9779586e-003
  3.6474346e-003
  3.2717872e-003
  3.7717272e-003
  3.5295191e-003
  4.6050878e-003
  3.8842245e-003
  4.3212554e-003
  3.5110580e-003
  3.3502492e-003
  3.1422932e-003
  3.7362583e-003
  4.1903389e-003
  4.4878627e-003
  4.4550747e-003
  3.0640782e-003
  3.4659018e-003
  3.8239710e-003
  3.7635857e-003
  4.4857181e-003
  4.2860132e-003
  3.5268263e-003
  1.2077842e-002
  3.6865614e-003
  4.7161725e-003
  4.6729539e-003
  4.0851278e-003
  4.1115376e-003
  3.2363585e-003
  4.1753878e-003
  3.5812006e-003
  2.8678101e-003
  3.7405059e-003
  3.3204047e-003
  3.5516331e-003
  4.0182846e-003
  3.5896612e-003
  3.3355053e-003
  3.3566169e-003
  3.3273568e-003
  3.9645072e-003
  3.8118413e-003
  5.4817233e-003
  3.1971816e-003
  3.9528048e-003
  4.8490316e-003
  4.9957918e-003
  5.3038866e-003
  4.3920361e-003
  4.4938357e-003
  3.6893632e-003
  3.4187300e-003
  3.9633510e-003
  3.8262955e-003
  5.4066112e-003
  2.9557710e-003
  4.3104455e-003
  3.2214981e-003
  3.1600303e-003
  4.0344311e-003
  4.3320198e-003
  3.7004463e-003
  4.7537617e-003
  4.8641695e-003
  3.5965885e-003
  4.5808192e-003
  4.6950220e-003
  5.2831534e-003
  3.8376318e-003
  3.3986607e-003
  3.6869051e-003
  3.1725977e-003
  3.9920458e-003
  4.8854024e-003
  4.2605268e-003
  4.3404227e-003
  3.6153952e-003
  4.8020592e-003
  3.4658875e-003
  3.0708364e-002
  3.2102862e-003
  3.5783428e-003
  3.4584458e-003
  4.8714811e-003
  4.0586702e-003
  4.6081058e-003
  3.9245239e-003
  3.2880459e-003
  3.3837768e-003
  6.8510930e-003
  4.5425684e-003
  4.1107855e-003
  3.7240943e-003
  4.3833573e-003
  5.0495404e-003
  3.9210817e-003
  3.3028664e-003
  3.3971494e-003
  3.6525492e-003
  3.6629833e-003
  4.1468745e-003
  4.2188257e-003
  3.1349355e-003
  4.6219892e-003
  3.9680738e-003
  3.9495455e-003
  4.4820030e-003
  3.9348319e-003
  3.6377165e-003
  3.0181859e-003
  3.3843794e-003
  3.5529749e-003
  4.7304402e-003
  1.5478692e-002
  3.2938454e-003
  6.1401521e-003
  3.6507210e-003
  4.3194689e-003
  4.4974192e-003
  3.9652123e-003
  3.7913036e-003
  3.7593175e-003
  4.6690006e-003
  3.6535076e-003
  4.1813175e-003
  4.5193844e-003
  3.5431936e-003
  3.7792730e-003
  4.7017601e-003
  4.9284801e-003
  5.6010800e-003
  5.8590490e-003
  3.7430139e-003
  3.1060177e-003
  4.8841969e-003
  4.4656659e-003
  3.7010375e-003
  4.3403390e-003
  3.4344150e-003
  3.8923207e-003
  4.2455627e-003
  3.8270838e-003
  4.2551195e-003
  4.4359736e-003
  3.6654293e-003
  3.7797629e-003
  3.4681897e-003
  3.7432422e-003
  3.5956392e-003
  3.2159447e-003
  5.2588378e-003
  5.6943537e-003
  3.1589657e-003
  7.5487481e-003
  3.7144093e-003
  3.5150487e-003
  3.1110016e-003
  4.0267068e-003
  4.7582844e-003
  4.5123709e-003
  4.9516926e-003
  4.1070440e-003
  4.6398688e-003
  3.5868635e-003
  3.7004592e-003
  2.5878905e-003
  4.4531407e-003
  3.5893107e-003
  4.6479578e-003
  5.3591109e-003
  3.6635583e-003
  3.0881993e-003
  3.1467340e-003
  5.0152124e-003
  3.0482872e-003
  3.6744251e-003
  4.3756438e-003
  4.6581290e-003
  3.7669382e-003
  3.7255106e-003
  3.8709245e-003
  2.9318074e-003
  3.7314857e-003
  3.5534015e-003
  3.5145984e-003
  3.4307072e-003
  5.8776979e-003
  3.9880765e-003
  4.1065853e-003
  4.0300566e-003
  4.3169037e-003
  4.5567641e-003
  3.6680895e-003
  3.4441650e-003
  3.6130761e-003
  4.0246976e-003
  3.1374444e-003
  2.9456108e-003
  5.9144593e-003
  4.3999460e-003
  4.0709891e-003
  3.9418364e-003
  4.1468356e-003
  4.0628887e-003
  4.1553684e-003
  4.1208285e-003
  4.2360150e-003
  3.5562828e-003
  4.8530652e-003
  3.1170277e-003
  4.5016886e-003
  8.6007369e-003
  5.2778818e-003
  3.3770951e-003
  4.4891753e-003
  3.1080763e-003
  5.5325762e-003
  4.8857141e-003
  4.6085054e-003
  4.6823500e-003
  2.7647449e-003
  3.7050002e-003
  3.7020285e-003
  4.0908999e-003
  4.6869597e-003
  3.2825348e-003
  5.0467751e-003
  4.0671547e-003
  4.2609176e-003
  3.3939006e-003
  4.8583431e-003
  4.3947373e-003
  4.2032114e-003
  9.4249339e-003
  2.8146346e-003
  3.7363802e-003
  3.6967523e-003
  3.4847906e-003
  4.6385841e-003
  3.5324231e-003
  4.3153327e-003
  3.8909424e-003
  4.1223724e-003
  3.7893754e-003
  3.4791260e-003
  3.4549859e-003
  4.4356175e-003
  3.3178121e-003
  3.5469273e-003
  4.4403530e-003
  3.3185027e-003
  4.2452807e-003
  3.5636129e-003
  3.8060127e-003
  3.5674608e-003
  1.2156149e-002
  3.5331095e-003
  3.2423750e-003
  3.2255302e-003
  3.0094216e-003
  4.8747624e-003
  4.5102770e-003
  3.1395495e-003
  3.9306667e-003
  3.5350161e-003
  3.3832294e-003
  3.7650544e-003
  3.0437917e-003
  4.0872358e-003
  3.6742399e-003
  3.7791020e-003
  3.9904758e-003
  4.8083192e-003
  4.6829729e-003
  4.7065653e-003
  4.8990320e-003
  3.9356268e-003
  3.5508672e-003
  4.6578715e-003
  4.2999927e-003
  3.5944576e-003
  4.0821011e-003
  9.8612489e-003
  7.2476609e-003
  3.5271947e-003
  4.1527624e-003
  6.4792952e-003
  3.8015315e-003
  3.1361621e-003
  5.4078932e-003
  5.1116087e-003
  5.0357398e-003
  4.6980881e-003
  7.2743489e-003
  3.5409056e-003
  6.5297585e-003
  4.1287251e-003
  3.8082480e-003
  5.0738787e-003
  3.3592167e-003
  3.9318022e-003
  3.4185869e-003
  3.5347923e-003
  4.2252427e-003
  4.4674439e-003
  3.9977590e-003
  3.1222697e-003
  4.3782772e-003
  4.7462620e-003
  4.7564388e-003
  3.2646469e-003
  3.3420518e-003
  3.8500775e-003
  4.2364293e-003
  4.5123527e-003
  3.2861467e-003
  3.6566306e-003
  4.4253781e-003
  3.4698717e-003
  8.5044859e-003
  3.4236196e-003
  3.5594150e-003
  3.8014673e-003
  3.3328401e-003
  5.3385072e-003
  3.4604509e-003
  3.7900238e-003
  4.7748585e-003
  3.7405883e-003
  3.6953869e-003
  3.0784192e-003
  3.0610719e-003
  4.3216862e-003
  3.7039045e-003
  7.0945732e-003
  7.9473932e-003
  4.4870201e-003
  4.1172227e-003
  3.4418815e-003
  3.2263182e-003
  4.3412804e-003
  3.4782499e-003
  4.6868231e-003
  3.1760593e-003
  7.2948095e-003
  3.9167183e-003
  5.1410459e-003
  5.6541475e-003
  3.0268099e-003
  4.2526477e-003
  4.4457992e-003
  3.8369852e-003
  5.1354856e-003
  3.4051963e-003
  4.0441253e-003
  4.4914264e-003
  4.3214582e-003
  6.3706874e-003
  4.2082663e-003
  4.5162713e-003
  4.7110974e-003
  4.1555836e-003
  3.2213275e-003
  5.0793826e-003
  4.1033504e-003
  7.4252801e-003
  4.8083251e-003
  3.3331638e-003
  3.7179275e-003
  3.7515550e-003
  4.4918330e-003
  4.9471838e-003
  3.8481858e-003
  4.7418422e-003
  4.5914038e-003
  5.7773252e-003
  5.1793772e-003
  3.3368231e-003
  4.0107464e-003
  3.7485095e-003
  3.1414581e-003
  3.8188178e-003
  3.6739920e-003
  3.6952291e-003
  3.1471338e-003
  4.5739569e-003
  4.4350360e-003
  5.0871848e-003
  3.9941045e-003
  3.4188376e-003
  3.4421428e-003
  3.7997387e-003
  3.3569040e-003
  3.7347987e-003
  4.9817715e-003
  4.0348911e-003
  4.3211541e-003
  4.6893929e-003
  4.6524501e-003
  3.9305739e-003
  4.1852802e-003
  3.9133903e-003
  3.8454022e-003
  4.2226578e-003
  3.6347537e-003
  4.8199521e-003
  3.5571010e-003
  3.1147113e-003
  4.0686414e-003
  5.2715620e-003
  3.8287047e-003
  3.6699521e-003
  3.9184838e-003
  5.9988060e-003
  4.1381295e-003
  3.7104363e-003
  3.6408187e-003
  3.2548278e-003
  3.6739343e-003
  3.8174168e-003
  4.2027735e-003
  3.6527025e-003
  4.2107677e-003
  3.7034129e-003
  4.5110514e-003
  3.6244014e-003
  4.5954041e-003
  3.4355558e-003
  3.7972740e-003
  3.5175305e-003
  3.6967843e-003
  5.5235078e-003
  4.1413536e-003
  4.1107798e-003
  3.2232505e-003
  3.4425757e-003
  4.4659519e-003
  4.1171574e-003
  2.9515024e-003
  4.1749868e-003
  3.7045369e-003
  3.7920887e-003
  3.3640398e-003
  3.5477509e-003
  4.0329316e-003
  3.8469410e-003
  3.3548688e-003
  3.1502307e-003
  3.3553486e-003
  4.6204556e-003
  3.6770084e-003
  4.3613206e-003
  3.0073763e-002
  3.1720590e-003
  3.8013746e-003
  3.6579782e-003
  7.0804431e-003
  3.3540819e-003
  3.1852522e-003
  4.7443185e-003
  3.4433623e-003
  4.1366876e-003
  3.9911287e-003
  4.7589899e-003
  3.6168636e-003
  3.7557863e-003
  3.8312083e-003
  3.7108766e-003
  4.6077833e-003
  3.7924909e-003
  5.0025043e-003
  3.9112720e-003
  3.1006698e-003
  4.2725193e-003
  4.0548847e-003
  3.0811072e-003
  3.4533611e-003
  3.5372812e-003
  4.7438246e-003
  4.7113094e-003
  3.8736599e-003
  3.8206200e-003
  3.4019122e-003
  4.9794921e-003
  3.9980605e-003
  4.5217615e-003
  3.7581904e-003
  3.8146977e-003
  3.3044323e-003
  5.1600703e-003
  3.8480768e-003
  3.7609264e-003
  4.1393015e-003
  3.4143322e-003
  9.2236076e-003
  3.9129377e-003
  3.6266003e-003
  3.8071196e-003
  4.3212768e-003
  3.5782000e-003
  3.8209924e-003
  4.1348803e-003
  4.3818622e-003
  3.9504032e-003
  3.6885556e-003
  3.4633635e-003
  3.3546651e-003
  5.3960763e-003
  5.7137236e-003
  3.7307930e-003
  5.3140893e-003
  3.5496560e-003
  4.6511608e-003
  4.0946938e-003
  4.1222119e-003
  4.9318010e-003
  4.4851159e-003
  3.7219112e-003
  4.4415596e-003
  3.6368711e-003
  4.3177845e-003
  3.8272401e-003
  3.7515953e-003
  3.0578627e-003
  4.0235613e-003
  4.5514414e-003
  4.1826455e-003
  4.5417464e-003
  4.4005586e-003
  3.4883257e-003
  8.4443069e-003
  4.3330889e-003
  4.3880374e-003
  3.3357574e-003
  2.8365803e-003
  4.8959780e-003
  4.8846846e-003
  3.8092918e-003
  3.8672236e-003
  3.3855143e-003
  5.2376514e-003
  5.3954348e-003
  3.6047565e-003
  5.3582824e-003
  5.3849496e-003
  5.1338732e-003
  6.9586057e-003
  5.1222657e-003
  3.3237316e-003
  3.7160690e-003
  3.2086015e-003
  3.3293347e-003
  4.8693501e-003
  3.2778373e-003
  4.0240034e-003
  3.2579486e-003
  3.4494792e-003
  3.7513755e-003
  3.5859744e-003
  5.4840468e-003
  5.0772221e-003
  4.0746006e-003
  3.7554779e-003
  3.5083049e-003
  3.4908782e-003
  4.5499111e-003
  2.8909725e-003
  3.9952425e-003
  5.0900248e-003
  3.4917399e-003
  4.4539941e-003
  3.3215294e-003
  2.9290541e-003
  3.5563481e-003
  3.5840679e-003
  3.2938022e-003
  5.2443033e-003
  3.3864910e-003
  4.3828734e-003
  4.3154419e-003
  8.9076578e-003
  3.4576255e-003
  4.3281116e-003
  3.6153998e-003
  3.4307937e-003
  4.0958549e-003
  4.1166397e-003
  2.9853398e-003
  3.9056557e-003
  3.5979090e-003
  5.3075547e-003
  3.1332986e-003
  3.2008745e-003
  3.5274658e-003
  6.9514299e-003
  2.9147704e-003
  4.2955095e-003
  3.6810731e-003
  4.8299044e-003
  4.2975384e-003
  3.6553600e-003
  6.0308186e-003
  3.8429140e-003
  6.0330659e-003
  3.8284058e-003
  3.3758634e-003
  3.5110653e-003
  4.1719641e-003
  4.5034810e-003
  4.6566422e-003
  3.4584867e-003
  3.3180350e-003
  3.4530628e-003
  4.1474333e-003
  4.0307729e-003
  3.4797067e-003
  7.3420296e-003
  3.6507251e-003
  4.9472339e-003
  3.3958642e-003
  3.7188063e-003
  4.3780243e-003
  5.7593613e-003
  4.2911084e-003
  3.6592675e-003
  5.0886201e-003
  3.1646339e-003
  3.8381464e-003
  6.0228799e-003
  3.4172219e-003
  3.1507125e-003
  3.9554831e-003
  3.7039052e-003
  4.5625700e-003
  4.0222042e-003
  4.4037117e-003
  3.7727435e-003
  3.6183433e-003
  5.0379324e-003
  4.0381597e-003
  3.5148838e-003
  3.5384506e-003
  4.3175331e-003
  3.8084152e-003
  4.0210838e-003
  3.5025337e-003
  9.8742530e-003
  3.4164466e-003
  3.4217754e-003
  4.6295060e-003
  3.9852237e-003
  3.9827361e-003
  4.7686459e-003
  3.6830094e-003
  3.6459992e-003
  3.5143526e-003
  4.4699753e-003
  3.0382283e-003
  4.4086082e-003
  3.7193218e-003
  4.3594978e-003
  3.5752666e-003
  3.9692795e-003
  4.3354449e-003
  3.5793963e-003
  3.6885122e-003
  3.3208042e-003
  3.5249704e-003
  3.3979880e-003
  4.7626494e-003
  3.7900931e-003
  3.6691942e-003
  2.9183130e-003
  3.7908526e-003
  4.2112974e-003
  4.0984481e-003
  3.7674935e-003
  3.8671410e-003
  3.5999182e-003
  3.3937966e-003
  4.0292062e-003
  3.6851598e-003
  4.3009559e-003
  5.8057605e-003
  4.5481815e-003
  5.2951837e-003
  3.4549411e-003
  3.9647246e-003
  3.7292679e-003
  3.4367645e-003
  3.5912822e-003
  2.8829035e-003
  4.2931725e-003
  3.8841568e-003
  4.2271374e-003
  4.6002528e-003
  3.2138286e-003
  3.7347048e-003
  5.4014136e-003
  4.7034469e-003
  3.5568446e-003
  3.3980410e-003
  3.8498548e-003
  4.1356029e-003
  4.2256524e-003
  4.8409833e-003
  3.8333903e-003
  3.2756873e-003
  5.0308075e-003
  4.9611797e-003
  3.7584129e-003
  3.7057107e-003
  3.9255648e-003
  4.3825855e-003
  3.1990603e-002
  4.0887540e-003
  3.6311689e-003
  4.9695396e-003
  4.1117801e-003
  3.6849959e-003
  3.4074233e-003
  3.1104040e-003
  3.1194901e-003
  4.2210646e-003
  3.7437672e-003
  3.2148369e-003
  3.4535380e-003
  7.3535343e-003
  3.7540370e-003
  3.6320356e-003
  4.0668069e-003
  5.3055249e-003
  5.0366873e-003
  5.0234139e-003
  3.5100583e-003
  4.9299796e-003
  4.0545945e-003
  3.8962531e-003
  4.3889406e-003
  3.0949385e-003
  3.9399560e-003
  4.9437166e-003
  4.8537378e-003
  3.9805005e-003
  3.3133767e-003
  3.5801663e-003
  3.9071493e-003
  4.7203559e-003
  3.7703133e-003
  5.6897591e-003
  3.9073617e-003
  4.8548175e-003
  3.4214528e-003
  3.6112340e-003
  3.1348277e-003
  3.7340934e-003
  3.6953061e-003
  3.7724321e-003
  4.1442044e-003
  8.0960061e-003
  3.5498188e-003
  4.3885101e-003
  3.3189987e-003
  4.7170805e-003
  4.2278383e-003
  3.4340209e-003
  3.5060362e-003
  9.6677435e-003
  3.5656783e-003
  3.4346973e-003
  3.0833720e-003
  3.0349172e-003
  4.6778330e-003
  3.6489532e-003
  3.7383199e-003
  4.3874377e-003
  3.8353390e-003
  4.7812385e-003
  1.1651241e-002
  3.6637336e-003
  3.9215164e-003
  4.0582817e-003
  4.5996773e-003
  3.9584160e-003
  3.1838184e-003
  3.3707587e-003
  3.5065768e-003
  3.4708878e-003
  3.0460166e-003
  4.0740859e-003
  5.0192720e-003
  3.2641404e-003
  3.5172795e-003
  3.1899612e-003
  3.4109145e-003
  4.5741945e-003
  3.5428423e-003
  4.5701792e-003
  3.2336803e-003
  3.3251423e-003
  3.9799876e-003
  6.7890232e-003
  5.9904602e-003
  3.2550048e-003
  4.0158701e-003
  3.3096263e-003
  6.3553346e-003
  4.7256637e-003
  3.9321329e-003
  3.1484854e-003
  7.5504365e-003
  6.6991322e-003
  4.2522257e-003
  3.8317490e-003
  3.9121528e-003
  3.9928531e-003
  3.3108312e-003
  4.2559832e-003
  3.4635885e-003
  3.3902911e-003
  4.1065753e-003
  3.7618122e-003
  3.1708178e-003
  4.1907409e-003
  3.6546244e-003
  4.2124196e-003
  3.3912639e-003
  4.1338873e-003
  3.9987892e-003
  3.3924599e-003
  3.8561304e-003
  5.1199642e-003
  3.2632990e-003
  3.4349537e-003
  3.8487892e-003
  3.8640909e-003
  4.9902559e-003
  3.9034014e-003
  4.0883107e-003
  4.7292952e-003
  3.9365640e-003
  3.3399294e-003
  3.3179279e-003
  4.3347943e-003
  3.3624849e-003
  3.9233197e-003
  3.4934231e-003
  4.4330250e-003
  4.1588729e-003
  4.0198331e-003
  4.2994501e-003
  3.7854956e-003
  3.3442663e-003
  8.3971961e-003
  3.3029100e-003
  3.2047860e-003
  3.7848949e-003
  3.0891616e-003
  4.0259223e-003
  4.7996584e-003
  5.0490444e-003
  3.9613469e-003
  3.8588830e-003
  5.2288664e-003
  3.3450381e-003
  4.4337094e-003
  3.5232354e-003
  3.9072663e-003
  3.7244221e-003
  4.0228379e-003
  3.5751144e-003
  3.5552653e-003
  4.8769859e-003
  3.3716550e-003
  4.2681266e-003
  3.7462067e-003
  3.6963060e-003
  3.8165072e-003
  4.5703499e-003
  4.6742177e-003
  3.7773998e-003
  3.2591909e-003
  3.4078722e-003
  4.6515573e-003
  3.9872189e-003
  3.1323821e-003
  3.2204943e-003
  3.7395736e-003
  3.1233080e-003
  3.4436863e-003
  3.9918087e-003
  4.0900684e-003
  4.2409601e-003
  4.7300484e-003
  3.2661495e-003
  4.0101560e-003
  3.4216835e-003
  3.4657447e-003
  3.3810893e-003
  4.3109427e-003
  4.6226136e-003
  3.6588816e-003
  8.2017444e-003
  3.9930812e-003
  5.2159558e-003
  3.1414623e-003
  3.5836979e-003
  4.2241076e-003
  3.3192868e-003
  4.0940795e-003
  6.2460592e-003
  7.5740670e-003
  3.1585305e-003
  6.9763010e-003
  3.7253410e-003
  4.6053497e-003
  3.3242983e-003
  3.6540497e-003
  4.0179874e-003
  3.5684010e-003
  4.4217317e-003
  3.4715868e-003
  4.5349052e-003
  4.3489714e-003
  3.6239450e-003
  6.5812532e-003
  4.6332050e-003
  3.1072641e-003
  8.9022410e-003
  3.3152525e-003
  4.3147943e-003
  3.7513627e-003
  4.0520720e-003
  3.4986699e-003
  3.9339576e-003
  3.8761584e-003
  4.2210654e-003
  3.2225705e-003
  3.9508989e-003
  3.9828580e-003
  3.5491917e-003
  5.5300491e-003
  5.7087469e-003
  3.4465706e-003
  5.0915257e-003
  5.1617887e-003
  3.5285674e-003
  4.8538674e-003
  4.3152550e-003
  4.0180872e-003
  4.1596756e-003
  4.8957988e-003
  4.7050991e-003
  3.7962212e-003
  3.4299736e-003
  5.4268762e-003
  3.5099127e-003
  4.0660562e-003
  3.8598884e-003
  4.9807176e-003
  3.9542395e-003
  4.0782951e-003
  4.6155103e-003
  5.2735319e-003
  2.9044506e-003
  3.8443058e-003
  3.2858086e-003
  4.4502263e-003
  4.3006004e-003
  3.5588899e-003
  4.3288270e-003
  4.0938406e-003
  4.0677851e-003
  6.9193705e-003
  3.2553948e-003
  3.0798055e-003
  3.0310573e-003
  3.9522380e-003
  4.0243796e-003
  3.5807656e-003
  3.9035346e-003
  4.3138941e-003
  2.9293832e-003
  3.6636653e-003
  4.0050007e-003
  4.0806624e-002
  3.5699316e-003
  3.2647405e-003
  3.9670761e-003
  3.7538631e-003
  2.9486269e-003
  3.7347102e-003
  4.1881668e-003
  3.6720830e-003
  1.1232177e-002
  3.1998474e-003
  5.3417519e-003
  4.5442604e-003
  3.8166678e-003
  3.9320639e-003
  4.8927509e-003
  3.2598097e-003
  4.6265411e-003
  2.9710720e-003
  3.7623725e-003
  4.3367624e-003
  5.3753050e-003
  5.7299165e-003
  3.5641362e-003
  4.8212538e-003
  3.2741413e-003
  4.0806748e-003
  4.9210295e-003
  4.7239324e-003
  4.5741010e-003
  3.8929832e-003
  4.4884246e-003
  3.8033327e-003
  3.9697188e-003
  4.6037193e-003
  5.0148943e-003
  4.9336241e-003
  2.9262963e-003
  4.2987587e-003
  3.7241002e-003
  3.9506118e-003
  4.8799575e-003
  3.5149759e-003
  3.3831242e-003
  4.3997731e-003
  3.7323309e-003
  3.4343302e-003
  3.9845731e-003
  3.5512543e-003
  3.3823085e-003
  5.4107875e-003
  6.5203107e-003
  3.6615113e-003
  4.6588978e-003
  4.7449255e-003
  3.5678434e-003
  3.3210244e-003
  3.3841623e-003
  3.1708655e-003
  4.3719016e-003
  3.7625118e-003
  3.6554650e-003
  2.9009505e-003
  4.0112782e-003
  4.1976709e-003
  3.1442832e-003
  3.7641714e-003
  4.3008284e-003
  3.3459436e-003
  4.2122273e-003
  3.4031773e-003
  3.1874871e-003
  3.7988992e-003
  3.9108971e-003
  3.3695938e-003
  4.5967073e-003
  3.6419845e-003
  4.2075646e-003
  4.9086895e-003
  4.5900101e-003
  5.1835493e-003
  4.1293086e-003
  3.7489297e-003
  4.4383070e-003
  3.9791459e-003
  4.8123969e-003
  3.6966683e-003
  2.9769875e-003
  4.1131221e-003
  3.3953763e-003
  4.0977477e-003
  4.0066340e-003
  3.5713923e-003
  8.2005596e-003
  4.5791048e-003
  4.2383275e-003
  2.9194131e-003
  5.0561101e-003
  4.0009537e-003
  3.5421023e-003
  4.8733113e-003
  3.5906957e-003
  3.1231084e-003
  4.4283744e-003
  1.4700942e-002
  4.9094275e-003
  4.3764194e-003
  3.8486433e-003
  4.3797788e-003
  3.2965934e-003
  3.3892544e-003
  3.6570261e-003
  3.8283072e-003
  3.7087428e-003
  7.3609298e-003
  3.5795929e-003
  3.8880235e-003
  6.6392913e-003
  4.2733545e-003
  4.2796445e-003
  3.1245610e-003
  4.4714036e-003
  4.4869748e-003
  5.1346719e-003
  5.0096908e-003
  4.5045125e-003
  3.1597013e-003
  4.3969529e-003
  3.7713756e-003
  3.4705009e-003
  3.6244715e-003
  3.5876477e-003
  3.4664559e-003
  4.4951533e-003
  3.4413413e-003
  3.5748224e-003
  4.5657228e-003
  3.9549591e-003
  5.8292320e-003
  3.9865343e-003
  3.4162243e-003
  4.4965443e-003
  3.0017003e-003
  6.2216807e-003
  3.3198970e-003
  5.6300485e-003
  3.3177209e-003
  4.0645043e-003
  5.0435844e-003
  3.5447254e-003
  6.0277677e-003
  4.0988620e-003
  3.4192949e-003
  4.9684855e-003
  4.4845215e-003
  3.6533145e-003
  4.6292861e-003
  3.0380857e-003
  3.6056176e-003
  4.1136154e-003
  4.2548623e-003
  3.7223992e-003
  3.5483735e-003
  3.8490950e-003
  4.5527087e-003
  3.3335012e-003
  3.1266306e-003
  4.2419788e-003
  3.8831530e-003
  3.8278540e-003
  4.2998079e-003
  3.9545518e-003
  4.5886415e-003
  5.0183019e-003
  4.1242840e-003
  4.6738764e-003
  3.5145416e-003
  3.7871975e-003
  5.2886990e-003
  4.1511479e-003
  3.2403365e-003
  3.8100581e-003
  3.7676737e-003
  4.1458210e-003
  3.8186763e-003
  4.3682244e-003
  4.9010966e-003
  4.1935025e-003
  3.8616772e-003
  3.4385867e-003
  3.5659598e-003
  4.0041924e-003
  3.9522514e-003
  4.6446170e-003
  4.7710495e-003
  4.2685628e-003
  5.5284088e-003
  3.5217776e-003
  3.5146505e-003
  9.2021613e-003
  8.2446610e-003
  5.4986434e-003
  4.9472644e-003
  4.3342209e-003
  3.3446099e-003
  3.1083728e-003
  3.0484946e-002
  4.1415951e-003
  4.7246519e-003
  3.8167808e-003
  4.0649416e-003
  3.8736099e-003
  3.5382149e-003
  6.3872875e-003
  5.2120143e-003
  3.7255736e-003
  5.2710544e-003
  3.1486358e-003
  6.7054347e-003
  4.6859808e-003
  4.3640134e-003
  4.4624221e-003
  2.9784212e-003
  3.8257012e-003
  3.5453624e-003
  3.7142796e-003
  3.6238094e-003
  3.6846492e-003
  4.4029133e-003
  4.1520789e-003
  3.1167393e-003
  5.1664172e-003
  4.6706011e-003
  4.1473884e-003
  4.7708407e-003
  4.0898405e-003
  4.7566787e-003
  4.1659850e-003
  4.8524887e-003
  4.5462305e-003
  4.6044871e-003
  3.8818296e-003
  3.1354418e-003
  5.3039126e-003
  4.6068482e-003
  3.5173702e-003
  4.0088140e-003
  1.2509199e-002
  4.1935135e-003
  3.3165037e-003
  3.4149343e-003
  3.4046448e-003
  3.9486255e-003
  3.1555331e-002
  3.1763162e-003
  3.8714036e-003
  3.7108049e-003
  3.7124520e-003
  3.6596305e-003
  4.0660907e-003
  8.4429127e-003
  5.1798193e-003
  3.1072893e-003
  3.4116348e-003
  3.5605106e-003
  3.1652902e-003
  5.1122742e-003
  3.8000220e-003
  4.2904720e-003
  4.0057841e-003
  3.6144136e-003
  3.6234896e-003
  4.9367476e-003
  4.9209935e-003
  4.4743839e-003
  3.3099582e-003
  3.6547537e-003
  4.0218929e-003
  4.5299194e-003
  7.9296470e-003
  4.2346441e-003
  1.1943545e-002
  1.0676172e-002
  3.6323869e-003
  3.3677750e-003
  3.1730082e-003
  3.0631959e-003
  3.9654204e-003
  5.0183702e-003
  4.2893978e-003
  4.5001014e-003
  3.9311760e-003
  4.4831552e-003
  3.4033117e-003
  4.3696673e-003
  4.8091703e-003
  3.5763557e-003
  4.7406323e-003
  3.8130253e-003
  4.5378003e-003
  4.1201192e-003
  3.7380840e-003
  3.7514197e-003
  3.6447807e-003
  5.3414339e-003
  3.9202560e-003
  4.3902147e-003
  3.4057398e-003
  3.8836072e-003
  5.0530454e-003
  4.9726379e-003
  5.5523948e-003
  3.9040749e-003
  8.1771017e-003
  5.0325983e-003
  4.0702732e-003
  4.1369619e-003
  3.9651517e-003
  3.6455327e-003
  3.8202047e-003
  3.6842124e-003
  4.1502628e-003
  4.0619923e-003
  3.8719536e-003
  5.9498973e-003
  3.7638160e-003
  3.8784105e-003
  3.2187049e-003
  3.7790922e-003
  3.8961201e-003
  4.0188937e-003
  3.7911027e-003
  3.6674247e-003
  3.3525711e-003
  4.1890319e-003
  3.4891852e-003
  3.1092690e-003
  3.7185368e-003
  3.2568578e-003
  3.7317935e-003
  3.3700265e-003
  3.5923918e-003
  4.0684092e-003
  2.9371070e-003
  3.4686597e-003
  4.8429419e-003
  3.2806347e-003
  3.4812896e-003
  3.6290621e-003
  4.1824615e-003
  5.1081884e-003
  3.1045999e-003
  3.1543378e-003
  3.0143702e-003
  3.6184695e-003
  3.5728832e-003
  4.0794887e-003
  4.6534371e-003
  3.8391792e-003
  3.2120303e-003
  4.1548888e-003
  3.4622716e-003
  3.0768973e-003
  3.8918579e-003
  3.9471350e-003
  4.6779427e-003
  3.5482201e-003
  5.4542360e-003
  3.8194024e-003
  2.9939739e-003
  4.1469422e-003
  2.8890268e-003
  3.5859583e-003
  3.8085375e-003
  5.8628912e-003
  4.7297132e-003
  7.9138532e-003
  3.2665927e-003
  4.0237178e-003
  4.3214845e-003
  3.7794723e-003
  3.5549467e-003
  3.8338138e-003
  4.8569152e-003
  3.0914496e-003
  4.2972823e-003
  3.8010932e-003
  3.3998268e-003
  3.9842176e-003
  3.7890533e-003
  3.7893271e-003
  3.3262798e-003
  4.0974985e-003
  4.3569604e-003
  3.7439168e-003
  4.1218258e-003
  3.0155360e-003
  3.3775556e-003
  5.6758027e-003
  4.4985696e-003
  3.6390265e-003
  4.2185926e-003
  3.7699188e-003
  5.9339218e-003
  4.1895443e-003
  3.6094325e-003
  5.0455176e-003
  3.4214298e-003
  4.1755713e-003
  4.4504352e-003
  4.4546562e-003
  3.7967191e-003
  3.7459763e-003
  3.7258080e-003
  3.6165661e-003
  5.1621244e-003
  3.8884530e-003
  4.4555560e-003
  3.9486959e-003
  3.9123642e-003
  4.0305307e-003
  4.4056450e-003
  3.8500586e-003
  3.7287972e-003
  7.6447922e-003
  3.2299781e-003
  4.0603823e-003
  5.9170615e-003
  3.0782705e-003
  3.3287012e-003
  4.1616317e-003
  3.5263983e-003
  3.5577582e-003
  3.9799121e-003
  4.3843893e-003
  4.5239041e-003
  3.7757662e-003
  3.6608536e-003
  4.8528352e-003
  5.3386860e-003
  3.5850746e-003
  3.0483615e-003
  3.6849795e-003
  3.7805089e-003
  4.9503636e-003
  3.5434309e-003
  4.0155705e-003
  3.0259009e-003
  5.8269123e-003
  3.5969859e-003
  7.5906884e-003
  4.7638544e-003
  3.6225035e-003
  3.9437370e-003
  4.6198235e-003
  3.9704634e-003
  3.3063929e-003
  4.3310215e-003
  3.8449976e-003
  3.4905436e-003
  4.1880088e-003
  3.4631019e-003
  3.8227894e-003
  7.2048880e-003
  3.1268469e-003
  4.2416726e-003
  4.1903185e-003
  3.7229743e-003
  3.3144245e-003
  4.5302380e-003
  3.2031845e-003
  4.2949390e-003
  3.6750697e-003
  4.1918182e-003
  4.7482227e-003
  3.3574092e-003
  3.9801590e-003
  4.0221551e-003
  3.5726937e-003
  5.0196631e-003
  3.4631790e-003
  3.4414648e-003
  3.4585873e-003
  3.1957655e-003
  4.8760897e-003
  4.2020163e-003
  3.9113035e-003
  4.3304730e-003
  3.0897579e-003
  4.7087168e-003
  4.0569624e-003
  3.9291439e-003
  4.0643473e-003
  4.3558285e-003
  4.4638937e-003
  4.6599335e-003
  3.5700621e-003
  3.3312487e-003
  2.8575735e-003
  4.2526325e-003
  4.5874692e-003
  4.5478887e-003
  4.2313230e-003
  4.4862626e-003
  4.1597410e-003
  3.7129076e-003
  3.9898481e-003
  3.4963364e-003
  4.5905571e-003
  4.2714642e-003
  3.3615971e-003
  4.8082373e-003
  3.7817415e-003
  4.7367187e-003
  6.1889777e-003
  3.3352789e-003
  3.5761644e-003
  3.8219105e-003
  3.6991712e-003
  3.0297055e-003
  3.4381793e-003
  4.0204348e-003
  3.9235483e-003
  5.6426474e-003
  3.7405959e-003
  3.2561644e-003
  5.7110805e-003
  3.1502540e-003
  4.7518033e-003
  3.9873046e-003
  3.9447775e-003
  4.4374834e-003
  4.0726884e-003
  3.8400667e-003
  3.6554612e-003
  5.0050643e-003
  3.9823782e-003
  4.3105035e-003
  3.8127331e-003
  5.2590879e-003
  3.5358554e-003
  4.9983270e-003
  4.1656287e-003
  6.1511357e-003
  4.2830908e-003
  3.9933521e-003
  3.7297296e-003
  3.1861052e-003
  3.8540045e-003
  3.5110098e-003
  4.4478960e-003
  3.3346816e-003
  4.4399978e-003
  4.5032170e-003
  3.5139599e-003
  4.6487665e-003
  4.2858695e-003
  3.6875135e-003
  3.5209420e-003
  4.8388953e-003
  4.7401168e-003
  1.7254234e-002
  4.7871772e-003
  7.1523734e-003
  4.8221062e-003
  4.4026552e-003
  3.9299387e-003
  3.3296610e-003
  2.9244602e-003
  3.5730169e-003
  2.8810399e-003
  3.2859419e-003
  3.4344159e-003
  3.7792941e-003
  3.4069055e-003
  3.3052094e-003
  4.3205537e-003
  2.9861187e-003
  4.6756900e-003
  4.5457318e-003
  4.8272981e-003
  3.7401316e-003
  4.1518599e-003
  3.9160087e-003
  3.3758348e-003
  4.8351188e-003
  3.1818603e-003
  3.3113874e-003
  3.7625075e-003
  4.9113076e-003
  3.9057630e-003
  4.1074789e-003
  3.3522987e-003
  4.0553765e-003
  4.6667305e-003
  3.5007335e-003
  4.1009530e-003
  4.6158933e-003
  8.4109347e-003
  3.5821845e-003
  4.6441671e-003
  4.4940047e-003
  4.0970675e-003
  5.4679586e-003
  3.2733028e-003
  3.7792672e-003
  3.5955869e-003
  4.1773101e-003
  3.8952542e-003
  7.3691483e-003
  5.3461565e-003
  3.6101142e-003
  3.5827023e-003
  3.9140514e-003
  3.5860718e-003
  3.0028736e-003
  3.7525036e-003
  4.2428939e-003
  4.1949872e-003
  4.5878509e-003
  4.0165555e-003
  5.7425418e-003
  4.5167714e-003
  4.3007735e-003
  4.1240758e-003
  3.7038129e-003
  3.3301401e-003
  4.2616532e-003
  4.2716113e-003
  4.0455367e-003
  3.6859553e-003
  4.0307381e-003
  3.4131644e-003
  2.9279830e-003
  2.7732913e-003
  3.5027684e-003
  3.5150479e-003
  4.6739445e-003
  3.2905913e-003
  3.3974634e-003
  4.3407355e-003
  3.3935010e-003
  4.0435346e-003
  4.1814939e-003
  3.5487930e-003
  4.1961559e-003
  4.6411724e-003
  4.8401187e-003
  5.3111873e-003
  4.2928689e-003
  3.6041839e-003
  3.3702359e-003
  3.3757938e-003
  3.9824343e-003
  3.0576390e-003
  4.6287441e-003
  3.8872028e-003
  4.1710580e-003
  3.3253555e-003
  9.0925584e-003
  4.0744107e-003
  3.2160370e-003
  4.0691391e-003
  3.6731715e-003
  3.6343787e-003
  3.9294262e-003
  4.8312207e-003
  4.2173617e-003
  3.9652600e-003
  6.0188786e-003
  4.3681602e-003
  3.5046455e-003
  3.4744694e-003
  3.6905536e-003
  3.4121659e-003
  3.6779882e-003
  3.5773097e-003
  5.1861023e-003
  3.3110563e-003
  3.8399178e-003
  4.8400707e-003
  3.9272983e-003
  4.1068696e-003
  5.0110620e-003
  3.5953165e-003
  4.3720067e-003
  4.1206826e-003
  3.7185372e-003
  3.8749333e-003
  5.3727483e-003
  3.7951527e-003
  4.4792261e-003
  4.2197051e-003
  3.5743197e-003
  5.8263458e-003
  3.3038861e-003
  3.3912626e-003
  3.7243473e-003
  3.9181666e-003
  3.8392211e-003
  9.3173851e-003
  4.1633701e-003
  3.5547311e-003
  4.0544219e-003
  4.1998574e-003
  3.6944090e-003
  4.5457401e-003
  3.1410640e-003
  4.5971923e-003
  6.3080898e-003
  3.1806512e-003
  4.4323885e-003
  4.2954827e-003
  3.8736488e-003
  5.0084088e-003
  8.5429749e-003
  4.4906786e-003
  3.2460246e-003
  3.1820423e-003
  3.2511987e-003
  4.4559378e-003
  5.3908862e-003
  3.3527463e-003
  4.3872629e-003
  3.1880619e-003
  5.0506750e-003
  3.8818849e-003
  3.3506103e-003
  7.6976557e-003
  3.2819363e-003
  4.3147902e-003
  3.5796766e-003
  3.0930780e-003
  3.1111414e-003
  6.3598441e-003
  3.4401689e-003
  3.4238964e-003
  2.8887423e-003
  3.2997031e-003
  5.2101945e-003
  3.9227749e-003
  5.9893113e-003
  3.8546725e-003
  4.5303336e-003
  6.2433193e-003
  3.7078450e-003
  3.5245949e-003
  2.8594028e-003
  4.6518604e-003
  4.5406970e-003
  3.1215341e-003
  3.7337182e-003
  3.6478720e-003
  4.2033061e-003
  4.3636654e-003
  3.4439649e-003
  3.6417070e-003
  3.7886981e-003
  3.8357194e-003
  4.6532796e-003
  3.8884888e-003
  3.2140217e-003
  3.8445716e-003
  3.2503439e-003
  3.9642969e-003
  4.5112610e-003
  6.1554313e-003
  5.1314548e-003
  3.3177492e-003
  3.4476181e-003
  3.6478300e-003
  4.2626277e-003
  4.4592430e-003
  4.2098393e-003
  1.0367892e-002
  3.3632768e-003
  3.0273081e-002
  6.7235374e-003
  3.0400227e-002
  4.1572240e-003
  6.3824643e-003
  3.7580784e-003
  3.7732405e-003
  4.2753282e-003
  3.7452765e-003
  3.6226447e-003
  3.5836259e-003
  3.7627777e-003
  3.6179718e-003
  3.9036687e-003
  3.8602295e-003
  4.1593992e-003
  3.5527438e-003
  6.1555708e-003
  3.8275087e-003
  3.1990616e-003
  4.8035564e-003
  3.5946671e-003
  3.6006482e-003
  5.2934689e-003
  3.2199573e-003
  3.4471645e-003
  5.5960196e-003
  3.7906995e-003
  4.4943929e-003
  3.5125110e-003
  2.9598401e-003
  5.3618464e-003
  3.9277333e-003
  5.3743488e-003
  3.2532369e-003
  5.6235150e-003
  3.7390749e-003
  5.9165334e-003
  5.3199845e-003
  4.3227802e-003
  5.1734010e-003
  3.9222101e-003
  4.3049159e-003
  5.0342008e-003
  4.5383749e-003
  6.7565600e-003
  4.7488356e-003
  5.4292354e-003
  4.7101150e-003
  3.9463407e-003
  4.7532397e-003
  4.1956103e-003
  6.1244776e-003
  3.5657129e-003
  3.2500553e-003
  4.3624018e-003
  3.6368790e-003
  3.9471171e-003
  4.7783256e-003
  4.3207450e-003
  4.2817890e-003
  4.9090333e-003
  3.8753238e-003
  3.4317848e-003
  4.3606738e-003
  5.1269731e-003
  4.0416397e-003
  3.7002992e-003
  3.0884370e-003
  6.1902740e-003
  4.7105837e-003
  4.5808879e-003
  3.7303808e-003
  3.8301505e-003
  4.4515415e-003
  2.9889321e-003
  3.7459027e-003
  5.0079775e-003
  7.6733715e-003
  3.5836020e-003
  8.0134621e-003
  3.5097423e-003
  6.5041235e-003
  4.1379128e-003
  3.4153966e-003
  3.5508171e-003
  4.0076283e-003
  4.7636599e-003
  3.8235942e-003
  3.6875400e-003
  4.4876943e-003
  3.9631038e-003
  4.7212719e-003
  3.7008368e-003
  5.1227610e-003
  4.3157658e-003
  3.6986552e-003
  3.4803249e-003
  5.4360776e-003
  4.6114016e-003
  3.2560360e-003
  3.9475839e-003
  3.4719965e-003
  3.5344509e-003
  2.8025014e-003
  4.4727202e-003
  3.4869451e-003
  4.6847676e-003
  3.3382591e-003
  4.0906378e-003
  2.9668013e-003
  3.2734988e-003
  2.8064922e-003
  3.9381469e-003
  4.2733259e-003
  5.1177816e-003
  3.7324334e-003
  3.3542407e-003
  3.5236081e-003
  5.5911599e-003
  4.0275588e-003
  4.4712568e-003
  4.0821328e-003
  6.9067087e-003
  3.3454885e-003
  1.1572654e-002
  3.8290177e-003
  5.4376489e-003
  2.9902855e-003
  4.4583892e-003
  3.9483929e-003
  5.5713161e-003
  3.9020561e-003
  3.7676413e-003
  4.8100716e-003
  4.2916213e-003
  4.7474051e-003
  3.9459472e-003
  4.3551184e-003
  3.5440425e-003
  6.5025856e-003
  6.3702466e-003
  4.7440793e-003
  3.2434620e-003
  4.5559742e-003
  3.6200532e-003
  3.7798763e-003
  4.0289740e-003
  3.6756161e-003
  3.6081157e-003
  4.3914165e-003
  3.7771265e-003
  3.2412860e-003
  3.6330328e-003
  3.2902103e-003
  4.6090874e-003
  3.8204285e-003
  4.0619050e-003
  3.4253370e-003
  4.8544143e-003
  4.8541629e-003
  3.2342892e-003
  4.1108301e-003
  3.3690667e-003
  4.5667759e-003
  4.1095643e-003
  4.0054200e-003
  4.7594828e-003
  4.7194903e-003
  5.8199190e-003
  3.4135927e-003
  4.3052242e-003
  4.4381305e-003
  4.3616084e-003
  3.3812048e-003
  3.3346753e-003
  3.9802866e-003
  4.4414616e-003
  5.0163972e-003
  4.1689772e-003
  4.9747037e-003
  5.2012467e-003
  3.6045094e-003
  3.5158276e-003
  3.8659113e-003
  3.8530989e-003
  3.5628620e-003
  3.9943714e-003
  4.1538089e-003
  5.1515739e-003
  3.3464644e-003
  3.3367036e-003
  4.8812235e-003
  3.7807062e-003
  4.1539457e-003
  2.9274902e-003
  4.5182244e-003
  4.4132559e-003
  4.5390243e-003
  3.7029815e-003
  3.1459895e-003
  3.1671392e-003
  4.8867406e-003
  3.3313472e-003
  3.0948164e-003
  4.0547856e-003
  4.9306112e-003
  3.3648001e-003
  3.8895475e-003
  4.8872756e-003
  4.5852183e-003
  4.2273746e-003
  5.7837621e-003
  3.1362404e-003
  3.9063316e-003
  4.1154555e-003
  3.2887717e-003
  3.6147280e-003
  3.6532017e-003
  4.4970433e-003
  3.6092320e-003
  4.0649045e-003
  3.6587148e-003
  3.9438558e-003
  4.5332249e-003
  3.3865326e-003
  3.7879029e-003
  3.8192476e-003
  4.6756886e-003
  4.2958766e-003
  3.2533681e-003
  3.2293406e-003
  4.3075917e-003
  3.7375650e-003
  3.5825466e-003
  4.0632509e-003
  4.2836136e-003
  3.9585053e-003
  3.2694050e-003
  8.6422441e-003
  4.0559229e-003
  6.2066402e-003
  4.0628164e-003
  4.1322242e-003
  3.6065813e-003
  4.5938980e-003
  4.1403435e-003
  3.9536925e-003
  3.8522669e-003
  3.2347029e-003
  4.0976345e-003
  4.0389543e-003
  3.7002878e-003
  4.4429622e-003
  3.3040051e-003
  3.6144236e-003
  5.2130867e-003
  3.3352538e-003
  4.7455603e-003
  3.5325168e-003
  3.4170141e-003
  4.3510994e-003
  5.3179347e-003
  3.6652984e-003
  6.1457693e-003
  3.7338749e-003
  3.8110074e-003
  3.5807479e-003
  3.8454604e-003
  3.7631822e-003
  4.7302871e-003
  3.0007173e-003
  3.1361737e-003
  3.3381597e-003
  4.8151771e-003
  4.2403032e-003
  4.3058440e-003
  3.7962437e-003
  4.0541805e-003
  3.8623531e-003
  4.2790910e-003
  4.2232002e-003
  3.6751870e-003
  4.5637057e-003
  3.4535226e-003
  3.9125279e-003
  4.1833493e-003
  3.6034081e-003
  4.5700182e-003
  2.7960642e-003
  5.3903723e-003
  4.2928664e-003
  3.7121078e-003
  4.8061617e-003
  4.3876145e-003
  3.5474759e-003
  3.2063708e-003
  3.1544786e-003
  4.7962871e-003
  3.3146858e-003
  8.4105594e-003
  4.2323313e-003
  4.4836102e-003
  5.9260085e-003
  5.9612168e-003
  4.4968012e-003
  3.1310700e-003
  3.0003630e-003
  4.0901862e-003
  3.4549547e-003
  4.1116525e-003
  3.5752689e-003
  3.9514710e-003
  4.6251907e-003
  3.5973822e-003
  3.6774130e-003
  7.5392491e-003
  4.6951676e-003
  5.1425695e-003
  3.4671146e-003
  5.9171189e-003
  3.8275590e-003
  3.8760960e-003
  4.1288658e-003
  3.6397113e-003
  3.0499014e-003
  4.0142101e-003
  4.0678576e-003
  5.5967357e-003
  3.8250657e-003
  4.8368384e-003
  3.4722090e-003
  3.2233938e-003
  3.4731403e-003
  4.0112177e-003
  4.2285716e-003
  3.5419177e-003
  3.7473242e-003
  3.3841077e-003
  4.4712477e-003
  3.8155755e-003
  4.7738818e-003
  5.1958745e-003
  3.9987341e-003
  4.0965087e-003
  4.1318700e-003
  4.3357482e-003
  3.0067836e-003
  3.8528631e-003
  5.7093318e-003
  3.1601791e-003
  3.3413176e-003
  3.7753170e-003
  5.1333109e-003
  4.8495833e-003
  3.2427377e-003
  3.7080761e-003
  3.4096565e-003
  3.5299809e-003
  3.3915034e-003
  3.3571482e-003
  5.5924778e-003
  3.4801030e-003
  4.6981899e-003
  3.0435613e-003
  3.1749415e-003
  5.0299618e-003
  4.8188236e-003
  3.8564651e-003
  3.3830118e-003
  5.7491642e-003
  4.8953982e-003
  3.7466834e-003
  3.6666457e-003
  4.6466536e-003
  4.0553971e-003
  5.2077182e-003
  4.0450571e-003
  4.0263384e-003
  4.0293358e-003
  4.1471207e-003
  3.8948168e-003
  4.5634535e-003
  5.6581704e-003
  4.1695129e-003
  3.5043645e-003
  4.6086050e-003
  3.4332060e-003
  3.5597116e-003
  3.9340393e-003
  4.0732463e-003
  3.9168804e-003
  3.7877070e-003
  4.4822561e-003
  4.1861876e-003
  3.3682115e-003
  5.0960225e-003
  3.1885770e-003
  3.5026164e-003
  5.5698143e-003
  4.5955821e-003
  3.5126900e-003
  3.4839440e-003
  5.9821761e-003
  3.5349870e-003
  4.9338667e-003
  4.3433667e-003
  4.2526489e-003
  3.1705572e-003
  4.0302976e-003
  2.9836562e-003
  4.5729461e-003
  4.2489101e-003
  3.9612860e-003
  3.9639227e-003
  4.5676747e-003
  3.9455740e-003
  4.2840258e-003
  4.9000604e-003
  4.7228313e-003
  7.5438158e-003
  4.6557108e-003
  3.1367052e-003
  4.5660881e-003
  5.0207920e-003
  3.8930884e-003
  4.7778685e-003
  3.9979632e-003
  3.6467341e-003
  5.2626831e-003
  4.7204220e-003
  5.8254137e-003
  4.5102817e-003
  5.2709847e-003
  5.4136485e-003
  3.4686219e-003
  5.3011181e-003
  3.8544923e-003
  3.1403625e-003
  3.8835524e-003
  4.8160351e-003
  3.2148384e-003
  4.1923946e-003
  3.7511641e-003
  3.1590382e-003
  3.8898022e-003
  3.3212029e-003
  4.2486632e-003
  3.9200586e-003
  5.8850895e-003
  3.2010525e-003
  4.3633846e-003
  4.0115998e-003
  4.1055855e-003
  4.8216392e-003
  5.2856720e-003
  3.4731740e-003
  3.2737180e-003
  4.9526525e-003
  4.0394110e-003
  4.4547121e-003
  2.8980218e-003
  3.1890205e-003
  4.3739266e-003
  3.6296932e-003
  4.0375351e-003
  3.9649917e-003
  4.8637791e-003
  3.1096226e-003
  2.9816755e-003
  2.9546399e-003
  3.8179084e-003
  7.7947800e-003
  3.5156671e-003
  3.8167078e-003
  5.8645378e-003
  4.6863821e-003
  3.5773436e-003
  4.6287096e-003
  4.1523315e-003
  3.7305000e-003
  4.5177686e-003
  3.7064110e-003
  3.4892365e-003
  3.8686736e-003
  5.2993099e-003
  4.2276181e-003
  4.1660553e-003
  4.1854704e-003
  4.4223310e-003
  4.0189973e-003
  3.6808109e-003
  4.4606697e-003
  4.1623333e-003
  3.0955242e-003
  4.4576767e-003
  3.7401599e-003
  3.5111707e-003
  3.6840589e-003
  3.1677200e-003
  1.3684327e-002
  3.7073033e-003
  4.5188571e-003
  3.9373341e-003
  3.8110579e-003
  4.6058386e-003
  3.5284006e-003
  3.1277714e-003
  3.5088642e-003
  4.2382187e-003
  3.2018532e-003
  3.2387235e-002
  3.9961188e-003
  3.2136293e-003
  4.0044384e-003
  4.9222941e-003
  3.7931935e-003
  3.7140954e-003
  3.2490652e-003
  3.1469760e-003
  3.7803439e-003
  1.2200453e-002
  4.8506536e-003
  3.8081594e-003
  3.2971578e-003
  5.0832519e-003
  3.9646174e-003
  3.0428914e-003
  3.6122225e-003
  4.1989065e-003
  4.5428739e-003
  4.6326885e-003
  3.3775003e-003
  3.8499428e-003
  4.7842692e-003
  4.2411467e-003
  3.5286457e-003
  3.4514391e-003
  3.8890881e-003
  8.2952747e-003
  3.3803254e-003
  4.2827010e-003
  4.0833065e-003
  4.6169107e-003
  3.7256689e-003
  5.1014881e-003
  4.5086537e-003
  3.7997258e-003
  4.9307991e-003
  4.3116582e-003
  4.2713023e-003
  4.5658695e-003
  3.7257921e-003
  3.5868927e-003
  4.1091684e-003
  2.8703973e-003
  3.4497866e-003
  3.1490184e-003
  3.6369847e-003
  3.9144686e-003
  3.4163289e-003
  3.6758764e-003
  3.7067926e-003
  3.9732735e-003
  5.3359837e-003
  3.4640517e-003
  3.2391577e-003
  4.0609655e-003
  3.8539457e-003
  5.5871775e-003
  4.8983605e-003
  3.2093646e-003
  4.8416022e-003
  5.8171787e-003
  3.6155053e-003
  4.4486012e-003
  3.7493148e-003
  3.6562040e-003
  3.8729685e-003
  3.5431958e-003
  3.5783260e-003
  4.7598005e-003
  3.9185268e-003
  4.1187619e-003
  4.0427681e-003
  3.9196989e-003
  5.9725985e-003
  4.6284845e-003
  4.2253969e-003
  4.9169041e-003
  5.9467705e-003
  5.1466122e-003
  4.2322274e-003
  4.9417988e-003
  5.1931925e-003
  2.7314002e-003
  4.1633336e-003
  4.9549347e-003
  4.2350508e-003
  4.5346916e-003
  2.9606785e-003
  5.1807127e-003
  3.3558076e-003
  5.1240431e-003
  5.5681133e-003
  3.8991967e-003
  3.3558185e-003
  4.3649885e-003
  3.5901799e-003
  4.2803550e-003
  3.3788055e-003
  3.2082394e-003
  4.0331754e-003
  4.3713970e-003
  3.8668959e-003
  4.5545086e-003
  4.1171330e-003
  3.3327497e-003
  3.3577214e-003
  3.9399001e-003
  4.7468083e-003
  4.5921115e-003
  3.1689334e-003
  3.3300098e-003
  4.7295132e-003
  4.0146003e-003
  4.6000551e-003
  3.9513494e-003
  8.2516985e-003
  4.6596975e-003
  4.5327554e-003
  3.3346099e-003
  4.3301898e-003
  4.0704949e-003
  3.3353010e-003
  3.5841556e-003
  3.5798526e-003
  4.1408977e-003
  5.1312509e-003
  4.6222813e-003
  1.2450187e-002
  4.2460962e-003
  3.8253836e-003
  5.4727704e-003
  7.2900261e-003
  4.4657870e-003
  4.0352974e-003
  3.5506871e-003
  6.0865371e-003
  5.3619020e-003
  3.8972141e-003
  6.1102434e-003
  4.0156240e-003
  3.3125517e-003
  3.4996022e-003
  3.8592266e-003
  4.2400952e-003
  3.2784784e-003
  4.5790322e-003
  3.8497268e-003
  3.6466192e-003
  4.5595066e-003
  3.8646683e-003
  4.5654151e-003
  3.3342647e-003
  3.9956523e-003
  4.4512224e-003
  3.7703967e-003
  3.7182148e-003
  3.1678791e-003
  3.5686251e-003
  5.7510900e-003
  4.1316788e-003
  3.3956499e-003
  3.1816953e-003
  4.1251553e-003
  4.4153442e-003
  3.4680415e-003
  3.9206743e-003
  3.3222229e-003
  4.4237294e-003
  4.9077402e-003
  3.1464762e-003
  5.2302230e-003
  3.2015666e-003
  3.9778287e-003
  5.9645685e-003
  3.9508842e-003
  3.8916506e-003
  4.5672257e-003
  3.8277017e-003
  4.7460502e-003
  3.6608357e-003
  6.0735609e-003
  4.4234664e-003
  5.1803669e-003
  5.0896831e-003
  5.2782419e-003
  4.4982540e-003
  3.7078845e-003
  3.7672029e-003
  4.3302027e-003
  3.0945283e-003
  3.4354354e-003
  3.3410819e-003
  4.1922488e-003
  5.5706744e-003
  4.1504457e-003
  4.1328339e-003
  3.8206753e-003
  3.5607052e-003
  4.7657080e-003
  4.3111785e-003
  5.3267910e-003
  4.2601074e-003
  3.8844404e-003
  6.0277653e-003
  5.2030465e-003
  3.3507021e-003
  3.2004427e-003
  1.0012281e-002
  4.0863000e-003
  3.7387026e-003
  3.2578133e-003
  4.1528993e-003
  3.6274573e-003
  4.1013377e-003
  3.8276871e-003
  3.5453026e-003
  4.2331284e-003
  5.1283135e-003
  3.9220566e-003
  4.1875558e-003
  4.4679835e-003
  4.6068405e-003
  4.3379315e-003
  4.5027839e-003
  3.8549274e-003
  4.0983517e-003
  4.2681097e-003
  5.5565129e-003
  3.1260161e-002
  3.8804905e-003
  3.3149782e-003
  3.6461063e-003
  3.7489903e-003
  1.0338094e-002
  4.2457434e-003
  4.2861947e-003
  4.3074742e-003
  3.1278972e-003
  3.5229334e-003
  4.3341867e-003
  4.1898805e-003
  4.5617534e-003
  6.3031975e-003
  3.8657946e-003
  5.2815700e-003
  3.1407942e-003
  3.8914727e-003
  3.2808275e-003
  4.4043499e-003
  5.3089184e-003
  4.4588879e-003
  3.6459804e-003
  3.5884159e-003
  4.1358948e-003
  4.1195643e-003
  3.6426196e-003
  4.4277693e-003
  3.6247439e-003
  4.6706040e-003
  3.0545623e-003
  4.2172312e-003
  6.5643176e-003
  3.9346035e-003
  5.8359049e-003
  5.1158377e-003
  3.7191171e-003
  3.4608482e-003
  4.0638991e-003
  3.0850884e-003
  3.3628102e-003
  3.3669617e-003
  5.7144439e-003
  3.7144376e-003
  4.0154842e-003
  3.6154861e-003
  3.1177955e-003
  2.9797119e-003
  2.9565413e-003
  3.5791029e-003
  4.7537057e-003
  3.6037083e-003
  3.7609131e-003
  3.8509870e-003
  3.8390692e-003
  3.0190793e-003
  3.8246699e-003
  2.9918161e-003
  3.2846852e-003
  4.2878005e-003
  4.1534505e-003
  3.2026889e-003
  4.2629580e-003
  5.0344695e-003
  5.6741194e-003
  2.9038234e-003
  4.0916013e-003
  4.4296484e-003
  5.1012584e-003
  5.4161572e-003
  4.3525321e-003
  3.2260451e-003
  5.1167073e-003
  4.1724430e-003
  3.8566225e-003
  5.0457451e-003
  4.2694316e-003
  3.4997951e-003
  3.7194774e-003
  3.6269889e-003
  3.6732631e-003
  4.3340828e-003
  3.1681535e-003
  3.8916111e-003
  4.1328561e-003
  4.2413114e-003
  3.2533003e-003
  4.1995856e-003
  3.5382308e-003
  3.6323792e-003
  4.2092354e-003
  4.5945885e-003
  7.1590129e-003
  4.5714146e-003
  3.1022760e-003
  4.2625582e-003
  3.9675733e-003
  3.6413825e-003
  4.2119985e-003
  6.1680834e-003
  3.5347760e-003
  4.3002836e-003
  4.5697816e-003
  6.5051763e-003
  4.1026814e-003
  3.9835775e-003
  5.2669949e-003
  3.7325485e-003
  6.3696189e-003
  3.4697865e-003
  3.2760314e-003
  3.7465008e-003
  3.9321422e-003
  3.5678273e-003
  4.3558037e-003
  4.1276822e-003
  4.7511609e-003
  4.1066716e-003
  4.0075039e-003
  4.0701388e-003
  3.5982581e-003
  4.0213018e-003
  3.9235549e-003
  4.0329000e-003
  3.8607649e-003
  3.6826462e-003
  5.1317729e-003
  3.9679671e-003
  3.6941542e-003
  3.4885566e-003
  3.6843419e-003
  3.4180321e-003
  3.6465926e-003
  4.6465819e-003
  4.8576175e-003
  3.3485375e-003
  3.0254476e-003
  5.2018761e-003
  3.5682334e-003
  4.5455967e-003
  5.9171052e-003
  3.1801592e-003
  3.7211479e-003
  3.7213985e-003
  3.1876731e-003
  4.0203237e-003
  3.5585784e-003
  3.0461208e-003
  3.3651522e-003
  3.4685690e-003
  4.4198785e-003
  5.0047772e-003
  4.4266406e-003
  3.2474773e-003
  3.6550175e-003
  3.8439236e-003
  3.7722020e-003
  3.3811424e-003
  4.2003286e-003
  7.9700746e-003
  3.3904876e-003
  4.4532640e-003
  3.5479485e-003
  3.6865869e-003
  3.3876535e-003
  4.6116207e-003
  5.4374338e-003
  4.5700192e-003
  4.2362190e-003
  3.8093306e-003
  3.3508745e-003
  4.7806382e-003
  3.8472010e-003
  1.4107473e-002
  3.6856744e-003
  3.6937540e-003
  4.9936483e-003
  3.0169890e-003
  3.9222469e-003
  4.1662143e-003
  3.8308012e-003
  3.7554043e-003
  3.9543595e-003
  4.0926524e-003
  4.6291330e-003
  2.8559483e-003
  3.7731647e-003
  4.7645825e-003
  3.5529462e-003
  4.1242785e-003
  9.6502047e-003
  5.2649073e-003
  3.7537772e-003
  3.2133267e-003
  4.6380677e-003
  4.2508328e-003
  4.5895120e-003
  4.4809163e-003
  3.4016445e-003
  4.0271691e-003
  3.9547297e-003
  4.4263151e-003
  5.6638089e-003
  4.8784720e-003
  3.8287867e-003
  3.1776554e-003
  3.9800034e-003
  3.6766186e-003
  4.1549823e-003
  4.4358708e-003
  4.0201179e-003
  4.6614419e-003
  4.7451326e-003
  3.3010765e-003
  6.1722086e-003
  4.0406091e-003
  2.9329866e-003
  7.5529176e-003
  4.0791447e-003
  4.3021243e-003
  3.7806055e-003
  4.6233280e-003
  4.3729128e-003
  4.7942651e-003
  3.2954934e-003
  3.1981567e-003
  3.3319455e-003
  4.6337302e-003
  4.3939975e-003
  4.6130737e-003
  3.4964208e-003
  5.2752414e-003
  3.6443768e-003
  3.2940827e-003
  4.7107873e-003
  4.0474238e-003
  3.4520118e-003
  4.0690792e-003
  3.4606270e-003
  3.1513502e-003
  4.1438807e-003
  4.8377390e-003
  3.0941304e-003
  4.9788502e-003
  3.6081019e-003
  2.9597123e-003
  6.2316484e-003
  5.9959839e-003
  4.3892959e-003
  4.7461104e-003
  4.6705616e-003
  5.3409908e-003
  5.2054010e-003
  3.9830339e-003
  3.7004394e-003
  3.5042339e-003
  3.9108338e-003
  3.7766297e-003
  4.8170933e-003
  3.7125691e-003
  4.1646479e-003
  4.7537643e-003
  4.0124325e-003
  3.7025262e-003
  4.5528604e-003
  3.4247306e-003
  3.7384319e-003
  3.3440599e-003
  3.2644580e-003
  3.6495955e-003
  3.6815110e-003
  2.8774336e-003
  3.9654545e-003
  4.0027767e-003
  4.2572750e-003
  4.6187729e-003
  3.5988877e-003
  4.2900134e-003
  4.8705445e-003
  5.5798055e-003
  4.8896290e-003
  3.9763910e-003
  3.2952593e-003
  4.2084412e-003
  8.6734527e-003
  4.6002603e-003
  4.8343727e-003
  3.4317218e-003
  3.8544746e-003
  6.8230650e-003
  3.2961383e-003
  3.2085800e-003
  4.9041467e-003
  3.4817956e-003
  2.9551834e-003
  3.9774554e-003
  3.5996996e-003
  3.1189116e-003
  4.2249740e-003
  4.7640217e-003
  4.0027712e-003
  4.5966488e-003
  5.6403210e-003
  3.6082525e-003
  3.1132278e-003
  3.5832041e-003
  4.0109933e-003
  4.2324745e-003
  4.5313327e-003
  4.3565931e-003
  4.1998377e-003
  5.1991082e-003
  4.0356696e-003
  4.1829465e-003
  5.7766455e-003
  4.8719530e-003
  3.7205821e-003
  3.6101307e-003
  2.8479426e-003
  4.2659497e-003
  3.4221301e-003
  5.5689999e-003
  4.1296037e-003
  3.2096149e-003
  3.7505553e-003
  1.1950355e-002
  5.1056721e-003
  3.0502151e-002
  6.2745030e-003
  6.2164256e-003
  3.8099805e-003
  4.4172469e-003
  4.2233422e-003
  4.9880876e-003
  3.5756908e-003
  3.2136212e-003
  3.7212341e-003
  3.8243237e-003
  4.8316255e-003
  3.5357183e-003
  4.4591068e-003
  8.3710091e-003
  4.8949346e-003
  4.0316226e-003
  3.9281312e-003
  3.0259409e-003
  4.4708843e-003
  4.2732351e-003
  3.7219826e-003
  3.6380795e-003
  4.8912324e-003
  3.5490283e-003
  4.6911218e-003
  5.9370457e-003
  4.1201042e-003
  3.9509474e-003
  3.4649331e-003
  3.8035302e-003
  3.7220529e-003
  3.8238229e-003
  3.5877672e-003
  3.5933668e-003
  3.7612469e-003
  5.0462062e-003
  4.4494385e-003
  5.1673118e-003
  4.3090757e-003
  4.2127495e-003
  3.7178847e-003
  5.0101074e-003
  3.0669558e-003
  4.0436517e-003
  3.6591614e-003
  4.1626278e-003
  4.0657581e-003
  3.6307591e-003
  4.0813841e-003
  3.4693539e-003
  3.4564471e-003
  3.8194066e-003
  8.4885157e-003
  2.7875992e-003
  3.5405381e-003
  4.5342517e-003
  6.2296043e-003
  3.6558551e-003
  5.8866947e-003
  9.8563351e-003
  4.6690109e-003
  3.2253038e-003
  5.7886901e-003
  4.6380758e-003
  3.9182047e-003
  3.8426505e-003
  3.4156118e-003
  4.1489705e-003
  5.4945458e-003
  4.8119970e-003
  3.8510793e-003
  3.8345050e-003
  6.9969936e-003
  3.4519092e-003
  3.8060599e-003
  4.2510790e-003
  4.1343368e-003
  2.9032229e-003
  4.4834418e-003
  3.5602691e-003
  3.5913066e-003
  4.5870159e-003
  3.5964144e-003
  4.0527587e-003
  5.2317316e-003
  4.3498714e-003
  4.3175804e-003
  4.0504414e-003
  4.2135530e-003
  3.4934692e-003
  3.8480740e-003
  3.4456128e-003
  2.8150306e-003
  3.0873021e-003
  5.0925156e-003
  3.8951190e-003
  4.1896877e-003
  4.0447178e-003
  5.4395670e-003
  9.5834091e-003
  3.5666132e-003
  4.3977778e-003
  3.9276321e-003
  3.1973367e-003
  3.0349049e-003
  3.7598973e-003
  4.5948094e-003
  3.9151905e-003
  3.0752375e-003
  3.8617649e-003
  4.7999962e-003
  3.5960777e-003
  4.4202847e-003
  3.6211763e-003
  3.8541000e-003
  3.5981559e-003
  3.4168978e-003
  3.3776747e-003
  4.0356986e-003
  4.0428296e-003
  3.7617102e-003
  4.5428242e-003
  4.9925769e-003
  3.4389508e-003
  4.1431989e-003
  3.4215794e-003
  3.6008726e-003
  3.2513899e-003
  4.0069365e-003
  3.6047803e-003
  5.1464646e-003
  4.2167070e-003
  3.2624211e-003
  3.2690148e-003
  3.8417857e-003
  4.3659683e-003
  5.4826175e-003
  4.1858797e-003
  3.9787241e-003
  3.1310283e-003
  4.8384355e-003
  3.1573711e-003
  4.2922385e-003
  3.8038090e-003
  4.2497197e-003
  3.1844864e-003
  4.0103474e-003
  4.1445084e-003
  3.2506754e-003
  2.9369759e-003
  7.2264045e-003
  3.7304906e-003
  5.9261062e-003
  4.7397883e-003
  3.9782195e-003
  4.4635536e-003
  3.9612193e-003
  8.7243269e-003
  4.0402305e-003
  3.2687966e-003
  4.7608066e-003
  4.0559196e-003
  3.1000598e-003
  4.6447366e-003
  5.0246509e-003
  3.8755782e-003
  2.6707125e-003
  2.9784527e-003
  3.2390679e-003
  3.3863074e-003
  4.6682780e-003
  4.3338705e-003
  4.1912269e-003
  4.6394880e-003
  3.4355844e-003
  2.8199714e-003
  3.9884758e-003
  4.5823678e-003
  3.7638429e-003
  7.3376710e-003
  3.5860463e-003
  5.2534584e-003
  4.0031349e-003
  6.2784147e-003
  3.5451928e-003
  4.6143847e-003
  4.5118480e-003
  4.4459532e-003
  3.3101925e-003
  3.0873228e-003
  4.2334386e-003
  4.2393909e-003
  7.5299850e-003
  3.4825738e-003
  4.9962755e-003
  3.6864078e-003
  4.7120815e-003
  3.9883118e-003
  3.5750965e-003
  3.8790620e-003
  3.5570932e-003
  3.3151737e-003
  7.1866854e-003
  3.8352724e-003
  3.9901302e-003
  5.0731880e-003
  4.6687177e-003
  4.5468930e-003
  3.0175528e-002
  4.2797001e-003
  5.8873066e-003
  3.0694787e-003
  5.1970075e-003
  4.0909486e-003
  3.8046145e-003
  4.4231558e-003
  3.4171361e-003
  3.8075886e-003
  4.1356701e-003
  4.0359150e-003
  3.0353834e-003
  3.9957942e-003
  3.2557388e-003
  4.1113824e-003
  9.1509581e-003
  4.0873685e-003
  4.6718419e-003
  3.9636141e-003
  3.3864510e-003
  4.1040286e-003
  4.0571066e-003
  1.2916859e-002
  3.1599887e-003
  3.3950146e-003
  6.0580979e-003
  4.5859690e-003
  4.6724018e-003
  4.3123355e-003
  3.9120064e-003
  3.3651357e-003
  6.8829837e-003
  5.5376546e-003
  3.6575465e-003
  3.6479604e-003
  4.5121347e-003
  3.4542662e-003
  3.0854316e-003
  3.7920267e-003
  3.4385251e-003
  7.3575859e-003
  3.7652566e-003
  3.7530676e-003
  4.3763350e-003
  3.1788831e-003
  3.8520432e-003
  5.3210308e-003
  3.9199985e-003
  4.3461946e-003
  3.6690234e-003
  3.8578404e-003
  3.5669399e-003
  3.7266014e-003
  4.6340916e-003
  4.3227886e-003
  3.7504809e-003
  3.7838624e-003
  3.5248709e-003
  4.1491322e-003
  5.6494701e-003
  3.3652551e-003
  4.8676138e-003
  5.8440236e-003
  4.2458568e-003
  3.8856658e-003
  3.4109694e-003
  3.8681502e-003
  3.4499402e-003
  3.4736953e-003
  4.9380667e-003
  3.5283701e-003
  4.2876777e-003
  5.0402042e-003
  6.3422939e-003
  8.6889607e-003
  4.5160998e-003
  5.8613352e-003
  3.3690257e-003
  3.4736615e-003
  3.4154485e-003
  4.5605298e-003
  3.3684320e-003
  4.9695002e-003
  3.4052972e-003
  3.1862150e-003
  3.4988396e-003
  3.6399760e-003
  6.0898873e-003
  3.5993732e-003
  3.6298702e-003
  3.0703711e-002
  3.8050183e-003
  3.0234010e-003
  4.4294013e-003
  3.2659136e-003
  3.2225757e-003
  5.0540910e-003
  4.8420467e-003
  3.5993288e-003
  4.4390802e-003
  3.5800156e-003
  3.9306107e-003
  4.7295176e-003
  3.3673769e-003
  4.2392190e-003
  4.3067511e-003
  3.6733133e-003
  6.4417482e-003
  3.3474319e-003
  1.1778340e-002
  6.7734811e-003
  3.7443264e-003
  4.6904636e-003
  3.8173973e-003
  4.1688904e-003
  3.8462469e-003
  6.3774312e-003
  5.1289805e-003
  3.1514992e-003
  3.4646209e-003
  3.7974833e-003
  3.9710158e-003
  4.8689875e-003
  3.4807353e-003
  4.0031336e-003
  3.7952931e-003
  3.8888554e-003
  4.1494055e-003
  4.0081183e-003
  4.1926001e-003
  4.4631715e-003
  3.7013957e-003
  4.5678574e-003
  3.9896868e-003
  5.2540162e-003
  3.6376305e-003
  4.3360787e-003
  4.0091424e-003
  3.5376988e-003
  3.7622293e-003
  3.5989372e-003
  5.2943285e-003
  5.1535563e-003
  4.0531488e-003
  3.7748242e-003
  3.4024339e-003
  4.1212682e-003
  3.8573925e-003
  4.2195034e-003
  5.1342428e-003
  3.9748161e-003
  6.3376376e-003
  4.1396311e-003
  4.4751653e-003
  3.9853267e-003
  4.7451267e-003
  4.1699230e-003
  7.0171018e-003
  7.0837097e-003
  4.9525405e-003
  3.9498800e-003
  3.9523286e-003
  5.9724758e-003
  5.2358629e-003
  3.5338611e-003
  4.0673747e-003
  3.9969778e-003
  4.2840020e-003
  3.3313674e-003
  3.2044991e-003
  6.0322025e-003
  4.2904198e-003
  4.9570151e-003
  3.0336411e-002
  4.3921128e-003
  3.2774682e-003
  3.5696872e-003
  3.5842491e-003
  3.5003700e-003
  4.0549197e-003
  3.8524771e-003
  3.8753576e-003
  4.7325786e-003
  3.1442006e-003
  8.1840078e-003
  3.4660724e-003
  3.1998321e-003
  4.3840343e-003
  3.7670337e-003
  3.9982711e-003
  3.0804063e-002
  3.5771419e-003
  3.6541866e-003
  4.2714622e-003
  4.5043716e-003
  4.2801034e-003
  3.0569004e-003
  4.8281340e-003
  3.6764970e-003
  4.3331738e-003
  3.1216406e-003
  3.7297789e-003
  4.5298959e-003
  3.2153113e-003
  6.6888960e-003
  6.2791563e-003
  3.7623434e-003
  3.3478561e-003
  3.0472809e-003
  4.7893951e-003
  3.9600104e-003
  3.9870869e-003
  3.9425860e-003
  3.7393801e-003
  4.5217122e-003
  8.1787523e-003
  4.9688981e-003
  4.4578089e-003
  3.6971081e-003
  3.6991016e-003
  4.0376485e-003
  3.4180802e-003
  3.0304135e-003
  3.7601610e-003
  3.4000780e-003
  3.7107996e-003
  3.9120450e-003
  4.5561050e-003
  3.8638790e-003
  4.4331083e-003
  4.2297794e-003
  2.9559631e-003
  5.3686739e-003
  5.4350860e-003
  5.0339475e-003
  3.6027484e-003
  3.8969629e-003
  3.7768182e-003
  3.5650481e-003
  2.9779866e-003
  3.2617640e-003
  3.8820380e-003
  4.6491311e-003
  3.8656603e-003
  3.0863016e-002
  3.1234994e-003
  4.8840746e-003
  3.5833306e-003
  3.4688827e-003
  4.7878933e-003
  4.2782349e-003
  4.8155569e-003
  3.2143242e-003
  3.8937787e-003
  5.3479893e-003
  3.9931830e-003
  3.8822101e-003
  3.7044510e-003
  4.7118053e-003
  4.5713440e-003
  3.3499849e-003
  5.5698678e-003
  3.8886930e-003
  4.1386794e-003
  4.2970334e-003
  4.5372200e-003
  3.8266341e-003
  3.8952054e-003
  3.6071931e-003
  4.6396544e-003
  3.8161400e-003
  4.8112771e-003
  3.4637430e-003
  3.1565686e-003
  4.9785522e-003
  3.0969709e-003
  3.4548366e-003
  4.7387675e-003
  3.6959834e-003
  3.7506113e-003
  4.1872301e-003
  6.8750927e-003
  3.6928419e-003
  4.0730599e-003
  3.2518870e-003
  4.2498078e-003
  4.7054778e-003
  3.2642967e-003
  3.5708245e-003
  4.7633115e-003
  3.0895459e-003
  4.2891385e-003
  3.7299663e-003
  3.6375779e-003
  3.1539381e-003
  3.2498482e-003
  4.0416489e-003
  3.1966335e-003
  4.1813545e-003
  4.4735967e-003
  4.0179448e-003
  3.6637482e-003
  3.1888192e-003
  5.4401151e-003
  3.6125294e-003
  3.2002654e-003
  3.0918832e-003
  8.6983759e-003
  4.0104474e-003
  5.2419107e-003
  3.8493891e-003
  3.0956656e-003
  1.3676217e-002
  3.8389810e-003
  4.0718043e-003
  3.2205178e-003
  4.2864934e-003
  3.0116122e-003
  3.6888748e-003
  3.3631273e-003
  6.0019093e-003
  3.4569306e-003
  4.2275720e-003
  3.4285565e-003
  3.3904428e-003
  3.7584018e-003
  3.7732914e-003
  4.3392028e-003
  5.1848093e-003
  3.8035110e-003
  4.4943953e-003
  3.2388557e-003
  4.2883208e-003
  3.8207967e-003
  3.8571586e-003
  4.0299650e-003
  5.5374972e-003
  4.5555532e-003
  3.8332477e-003
  4.2168253e-003
  3.9137210e-003
  3.3524335e-003
  3.9093367e-003
  3.8088218e-003
  3.4452043e-003
  4.0216369e-003
  3.6427790e-003
  4.1377917e-003
  7.3788547e-003
  3.6002510e-003
  3.9984482e-003
  4.3388631e-003
  3.6289440e-003
  4.4425440e-003
  3.4313348e-003
  3.8225671e-003
  4.0208772e-003
  4.4541284e-003
  3.4405980e-003
  5.8369867e-003
  4.4494670e-003
  5.0872895e-003
  4.3725635e-003
  4.5269402e-003
  3.7994804e-003
  3.7921088e-003
  4.3599030e-003
  4.1241508e-003
  1.2047429e-002
  3.9828717e-003
  5.4264698e-003
  3.4185614e-003
  3.3506131e-003
  5.0731272e-003
  4.1590396e-003
  3.6168520e-003
  3.7583676e-003
  2.9594964e-003
  3.2585319e-003
  5.9307750e-003
  4.7895341e-003
  3.6180697e-003
  4.7822554e-003
  3.9483209e-003
  3.5703565e-003
  4.4189493e-003
  5.8495163e-003
  3.8607757e-003
  4.2123423e-003
  3.2963965e-003
  3.3408435e-003
  3.9870357e-003
  4.3327991e-003
  3.4756260e-003
  3.4418676e-003
  3.5715102e-003
  4.7818787e-003
  3.7219384e-003
  3.9637089e-003
  8.3707281e-003
  3.4315007e-003
  3.3609894e-003
  5.3603437e-003
  4.7834200e-003
  4.1381925e-003
  4.6829526e-003
  3.9331966e-003
  3.8463116e-003
  3.4776469e-003
  3.8898359e-003
  3.1650924e-003
  4.9848911e-003
  5.4302437e-003
  4.3393351e-003
  1.1765507e-002
  3.3977265e-003
  4.0360209e-003
  3.4287312e-003
  4.2293765e-003
  9.0884753e-003
  3.0234898e-003
  4.0376945e-003
  3.9548462e-003
  5.2388130e-003
  3.6694354e-003
  4.3564047e-003
  3.2948703e-003
  4.0754874e-003
  3.8089990e-003
  7.4755387e-003
  4.1259316e-003
  3.5669553e-003
  4.7523780e-003
  3.4310839e-003
  3.9990219e-003
  4.1241288e-003
  4.0929576e-003
  3.4435379e-003
  4.7818823e-003
  3.5397551e-003
  2.9607383e-003
  2.9912837e-003
  3.8515763e-003
  3.6441864e-003
  4.3932223e-003
  3.2568000e-003
  3.9169880e-003
  4.6968375e-003
  3.5428439e-003
  4.5178906e-003
  4.6949049e-003
  4.4279814e-003
  5.1763688e-003
  3.0798228e-003
  3.0726394e-003
  3.1241958e-003
  3.8213522e-003
  5.2109238e-003
  3.4031111e-003
  5.2913752e-003
  4.3705407e-003
  4.6174751e-003
  3.6940891e-003
  4.1734641e-003
  6.0790238e-003
  3.4285061e-003
  3.3942257e-003
  4.3344398e-003
  4.2552988e-003
  4.9651211e-003
  3.9991377e-003
  3.7638164e-003
  3.9105338e-003
  4.2075057e-003
  3.8457353e-003
  5.9777599e-003
  3.5126566e-003
  3.9065838e-003
  3.8256540e-003
  4.2597173e-003
  3.2049674e-003
  4.3519194e-003
  3.7544140e-003
  3.7377787e-003
  3.5713683e-003
  4.2042275e-003
  3.7818003e-003
  3.7490040e-003
  4.2221731e-003
  4.6925669e-003
  5.8423151e-003
  4.3261836e-003
  3.9785702e-003
  3.8094045e-003
  5.2487186e-003
  3.6536499e-003
  4.3886500e-003
  7.0390945e-003
  5.2985354e-003
  3.9128974e-003
  4.0367017e-003
  5.8378241e-003
  4.6848305e-003
  4.2769508e-003
  3.5848917e-003
  5.2674609e-003
  3.9139787e-003
  3.0532056e-003
  5.0724778e-003
  3.7176019e-003
  3.1167973e-003
  3.9355285e-003
  5.1852331e-003
  4.5161871e-003
  3.1140372e-002
  4.1684047e-003
  3.4617648e-003
  7.5625865e-003
  3.2358206e-003
  3.4891789e-003
  3.7445666e-003
  5.6434124e-003
  4.5113140e-003
  3.3661222e-003
  3.7647568e-003
  3.9236479e-003
  3.7885449e-003
  4.4142446e-003
  5.5942358e-003
  3.9266571e-003
  5.4449437e-003
  4.5111764e-003
  5.6286046e-003
[truncated: 1,300,007 more chars]
