# Supplementary material for: Assessment of Network Inference Methods: How to Cope with an Underdetermined Problem
Source: PLoS One. 2014 Mar 6;9(3):e90481. doi: 10.1371/journal.pone.0090481 (PMC3946176; doi:10.1371/journal.pone.0090481)
Supplement: File S1 — MATLAB codes for the new assessment of network inference methods. (ZIP) [file pone.0090481.s001.zip › Siegenthaler_PONE_Code/INPUT/Random_Network_AUROC_AUPR_Values/Size_100_100000/Size100_4_AUROC_Values_DREAM4.txt]

  5.3924467e-001
  4.5584888e-001
  5.6391225e-001
  4.7668915e-001
  4.8700866e-001
  4.4477987e-001
  4.4252096e-001
  4.7695980e-001
  5.0587109e-001
  5.3051785e-001
  4.3304117e-001
  4.9744268e-001
  5.7392988e-001
  5.6149720e-001
  4.5542902e-001
  5.9456543e-001
  4.0606609e-001
  4.5754219e-001
  4.2758994e-001
  4.5760812e-001
  5.3372405e-001
  4.4697632e-001
  5.4909921e-001
  5.3542777e-001
  5.1965009e-001
  4.6584569e-001
  4.4371808e-001
  5.4257925e-001
  5.2786337e-001
  4.8973948e-001
  4.5872196e-001
  4.6249722e-001
  4.5485995e-001
  5.4831154e-001
  4.4246891e-001
  4.6696300e-001
  5.1291153e-001
  5.5623334e-001
  4.8507939e-001
  4.8749098e-001
  4.4340232e-001
  5.0217216e-001
  4.6960360e-001
  5.2771069e-001
  4.7919096e-001
  4.4154244e-001
  4.7146694e-001
  4.4620600e-001
  5.6731970e-001
  5.1388311e-001
  4.9639823e-001
  4.8926063e-001
  4.8895528e-001
  4.9781396e-001
  5.4356471e-001
  5.4499778e-001
  5.2030591e-001
  4.9034671e-001
  4.8034297e-001
  5.0506260e-001
  4.8894834e-001
  4.6573118e-001
  5.5093479e-001
  5.1283866e-001
  5.0242894e-001
  4.8830294e-001
  4.4875638e-001
  5.7605693e-001
  4.6084555e-001
  4.4991533e-001
  5.1575339e-001
  5.0260590e-001
  4.7047107e-001
  5.8428062e-001
  4.9946563e-001
  4.3144501e-001
  5.5383911e-001
  4.0869282e-001
  4.5611606e-001
  4.9367783e-001
  4.2184030e-001
  4.9494434e-001
  4.5752484e-001
  5.2950464e-001
  4.4887089e-001
  4.4862453e-001
  4.5337483e-001
  5.7102904e-001
  5.1145764e-001
  5.1539946e-001
  5.0898706e-001
  4.5166070e-001
  5.4209347e-001
  4.2219770e-001
  4.8879219e-001
  5.6186848e-001
  4.7208458e-001
  4.8342771e-001
  4.8338261e-001
  5.0860190e-001
  5.4153828e-001
  4.7442330e-001
  5.1802271e-001
  4.5836456e-001
  4.8627998e-001
  4.4570980e-001
  5.0644362e-001
  4.5954433e-001
  3.7879608e-001
  5.2123237e-001
  4.7051965e-001
  4.7007898e-001
  4.6496780e-001
  5.0695717e-001
  4.7234483e-001
  4.9229333e-001
  5.2818260e-001
  4.3774636e-001
  4.9840037e-001
  5.0377873e-001
  4.8317441e-001
  5.7964482e-001
  4.9494434e-001
  5.5331862e-001
  5.0133938e-001
  6.1374015e-001
  4.8334444e-001
  4.4649400e-001
  5.4231901e-001
  4.6066858e-001
  5.2975794e-001
  4.9557587e-001
  5.7734080e-001
  3.5260521e-001
  3.9494504e-001
  4.5020681e-001
  4.7989535e-001
  5.2400483e-001
  5.8614396e-001
  4.2674675e-001
  4.8709888e-001
  4.5720908e-001
  4.9782437e-001
  5.1378942e-001
  5.2139546e-001
  4.2908547e-001
  5.5970325e-001
  4.8070037e-001
  4.6781312e-001
  4.8777204e-001
  5.0170373e-001
  5.2206862e-001
  5.4635104e-001
  4.9769945e-001
  4.3177465e-001
  5.2124625e-001
  4.7299023e-001
  4.9424689e-001
  5.2431365e-001
  4.8703989e-001
  4.5970395e-001
  5.6159782e-001
  4.9455571e-001
  5.0894890e-001
  5.5636520e-001
  5.0597865e-001
  4.5563721e-001
  5.3854375e-001
  5.1331751e-001
  5.6028967e-001
  5.3219382e-001
  4.7879192e-001
  5.5102848e-001
  4.6668540e-001
  4.8885812e-001
  5.0033311e-001
  4.8779980e-001
  5.3789835e-001
  4.7887172e-001
  4.7360787e-001
  4.4651135e-001
  4.4067150e-001
  4.8389962e-001
  4.7381607e-001
  4.8953128e-001
  5.2401871e-001
  4.9098518e-001
  5.2376888e-001
  3.8547566e-001
  5.6314887e-001
  5.2998348e-001
  5.3695106e-001
  4.7521791e-001
  4.4162225e-001
  4.6373598e-001
  5.1840787e-001
  4.7567941e-001
  5.5841592e-001
  4.6064082e-001
  4.7477029e-001
  4.9003442e-001
  4.5100142e-001
  5.3392530e-001
  5.5015406e-001
  5.1900122e-001
  4.5406882e-001
  4.5228181e-001
  5.5354763e-001
  5.0137061e-001
  5.5440123e-001
  5.1320300e-001
  5.1712747e-001
  4.1201352e-001
  4.7225461e-001
  5.4510535e-001
  5.8324312e-001
  4.7919443e-001
  4.6927049e-001
  5.1852931e-001
  4.4991533e-001
  4.5741381e-001
  5.2925480e-001
  5.3677410e-001
  5.3854375e-001
  4.7053353e-001
  4.8915306e-001
  5.2033714e-001
  5.4321078e-001
  5.2437611e-001
  4.8356651e-001
  4.8273720e-001
  4.4007467e-001
  5.2354680e-001
  5.5728473e-001
  4.8410435e-001
  5.1472282e-001
  5.2225600e-001
  5.2958097e-001
  4.3992200e-001
  5.3626402e-001
  4.6342716e-001
  5.5524789e-001
  4.9833791e-001
  5.2945259e-001
  5.0095422e-001
  5.1404619e-001
  5.0505913e-001
  5.6954392e-001
  4.5169540e-001
  5.9330238e-001
  5.4415459e-001
  5.5112564e-001
  5.4805824e-001
  5.1135007e-001
  4.7515892e-001
  4.2596255e-001
  5.3079891e-001
  4.5459624e-001
  4.6524192e-001
  4.1993879e-001
  5.0611051e-001
  4.9368824e-001
  4.6003012e-001
  5.2822424e-001
  5.9648776e-001
  4.6885757e-001
  5.1001069e-001
  3.9060418e-001
  4.9636701e-001
  5.1345284e-001
  5.5907867e-001
  4.6054714e-001
  5.0664835e-001
  4.2412003e-001
  5.1718646e-001
  6.0598143e-001
  4.8383022e-001
  5.1390046e-001
  5.9672718e-001
  4.8224101e-001
  4.1328351e-001
  5.7628942e-001
  5.2704447e-001
  5.2215190e-001
  5.0264407e-001
  5.1802965e-001
  5.9554047e-001
  5.6826352e-001
  5.1044790e-001
  4.7647055e-001
  3.9839760e-001
  5.9333708e-001
  5.6571661e-001
  5.9118227e-001
  4.4645930e-001
  4.4700061e-001
  4.7297635e-001
  4.7300064e-001
  5.3688513e-001
  4.5141086e-001
  5.1986870e-001
  4.0496960e-001
  5.3757217e-001
  4.3768044e-001
  4.8719257e-001
  4.7397915e-001
  5.3820023e-001
  4.9428853e-001
  5.1925105e-001
  4.4548426e-001
  4.6133133e-001
  4.8768529e-001
  5.5058780e-001
  4.7699797e-001
  5.4907492e-001
  3.9586109e-001
  4.9492005e-001
  4.7835124e-001
  5.4625389e-001
  4.4086234e-001
  4.5887811e-001
  4.8141517e-001
  4.3694134e-001
  5.3935918e-001
  4.4818732e-001
  5.1754039e-001
  5.3864785e-001
  3.8892127e-001
  4.8867075e-001
  5.5323187e-001
  3.7317136e-001
  4.5136229e-001
  4.4558836e-001
  5.0694676e-001
  5.8351377e-001
  4.8589829e-001
  5.7057795e-001
  4.8532576e-001
  5.8918707e-001
  4.0778023e-001
  4.6893738e-001
  4.1953628e-001
  4.5906895e-001
  4.6716772e-001
  4.8827865e-001
  5.1380677e-001
  5.2243990e-001
  5.1121475e-001
  4.7157798e-001
  5.0454905e-001
  4.7816039e-001
  4.5151843e-001
  4.9913599e-001
  5.0185640e-001
  4.6738286e-001
  4.7235871e-001
  5.5721880e-001
  5.0577393e-001
  5.0987536e-001
  4.6839954e-001
  5.0347338e-001
  5.5274262e-001
  5.4955377e-001
  4.5334360e-001
  5.5945342e-001
  5.5121586e-001
  4.0491409e-001
  5.0712719e-001
  4.8211609e-001
  5.1799148e-001
  5.5023040e-001
  5.4030646e-001
  4.2142738e-001
  4.2786406e-001
  5.2739840e-001
  5.0209236e-001
  4.6770556e-001
  4.6505802e-001
  5.3292944e-001
  4.6838219e-001
  5.2617352e-001
  4.4474864e-001
  5.9822965e-001
  5.0963941e-001
  4.7698756e-001
  5.4212122e-001
  4.3546316e-001
  5.9051604e-001
  5.5831529e-001
  5.6830516e-001
  5.3481013e-001
  5.8937791e-001
  4.8603362e-001
  4.8147763e-001
  4.4163613e-001
  5.3772485e-001
  4.9788336e-001
  4.9427118e-001
  5.3750972e-001
  5.5331168e-001
  4.8457625e-001
  5.5463719e-001
  5.9927410e-001
  5.1966744e-001
  4.1135077e-001
  3.9432739e-001
  5.3161434e-001
  4.9745309e-001
  5.2603473e-001
  4.8765059e-001
  3.8866103e-001
  5.0641239e-001
  5.6768751e-001
  5.3696494e-001
  4.7089440e-001
  5.1879997e-001
  4.9895903e-001
  5.4857179e-001
  4.5594257e-001
  4.7123445e-001
  5.0675591e-001
  5.8235829e-001
  4.8391350e-001
  5.5286406e-001
  4.1112869e-001
  4.3033811e-001
  4.7223726e-001
  5.1091286e-001
  4.7792444e-001
  4.8209874e-001
  5.3998723e-001
  5.0237342e-001
  4.7352112e-001
  5.1010437e-001
  4.3637228e-001
  4.2126083e-001
  5.2021916e-001
  5.4979666e-001
  5.8451657e-001
  5.0884133e-001
  4.5793429e-001
  4.4339191e-001
  5.2832140e-001
  5.3182253e-001
  4.6790334e-001
  4.6276441e-001
  4.6879511e-001
  5.4653495e-001
  5.1521555e-001
  4.1892211e-001
  5.6132370e-001
  5.4674314e-001
  4.8510021e-001
  5.0140531e-001
  4.6004747e-001
  4.9916722e-001
  5.4754816e-001
  5.1034727e-001
  4.9469798e-001
  4.8572132e-001
  5.1087816e-001
  4.7438513e-001
  5.5263505e-001
  4.1492824e-001
  4.9181448e-001
  5.1352917e-001
  5.0517016e-001
  5.4440095e-001
  4.9436834e-001
  5.3997682e-001
  4.2306171e-001
  4.2664265e-001
  5.6870420e-001
  4.7799037e-001
  5.2474739e-001
  5.1654800e-001
  5.2814790e-001
  4.3145542e-001
  4.2102834e-001
  5.3189193e-001
  4.0430685e-001
  4.5996419e-001
  5.6231609e-001
  4.0249903e-001
  5.2015323e-001
  4.6574159e-001
  5.3350197e-001
  5.0249833e-001
  5.2437264e-001
  5.4491103e-001
  5.3089954e-001
  4.7413530e-001
  4.9609288e-001
  4.8606138e-001
  4.7604722e-001
  5.5579614e-001
  6.3736676e-001
  6.1794568e-001
  4.4474517e-001
  4.5895098e-001
  4.9077004e-001
  4.7689041e-001
  5.8886784e-001
  4.6880552e-001
  5.5220478e-001
  4.9129400e-001
  4.8850072e-001
  5.1264782e-001
  5.1762714e-001
  5.1711012e-001
  4.9268543e-001
  4.8387186e-001
  4.6757370e-001
  4.4053270e-001
  5.1539252e-001
  4.3358247e-001
  5.2798135e-001
  5.5584471e-001
  6.2443440e-001
  5.4957806e-001
  4.2314152e-001
  4.6508925e-001
  4.9638088e-001
  4.6424953e-001
  4.5923898e-001
  4.8435071e-001
  4.7223032e-001
  5.1395250e-001
  4.9281382e-001
  4.9821994e-001
  5.6135840e-001
  5.5398137e-001
  5.0126652e-001
  5.3692677e-001
  5.4230513e-001
  4.4763907e-001
  5.5519237e-001
  5.0078420e-001
  4.5373223e-001
  4.9587775e-001
  5.0505219e-001
  4.5518613e-001
  4.9973976e-001
  4.7843799e-001
  4.8980541e-001
  4.6088719e-001
  4.5542902e-001
  4.3004664e-001
  5.2117685e-001
  5.2071883e-001
  5.0108608e-001
  5.9620323e-001
  5.1611079e-001
  5.1483733e-001
  4.3111884e-001
  4.5258716e-001
  4.8946189e-001
  5.4288460e-001
  4.9719631e-001
  5.7280910e-001
  5.1316830e-001
  4.5990173e-001
  4.8829947e-001
  5.4491797e-001
  4.5851377e-001
  5.2318593e-001
  4.6436057e-001
  5.2602432e-001
  6.1120364e-001
  4.9227945e-001
  5.3239507e-001
  4.7092563e-001
  5.0723476e-001
  5.4817622e-001
  4.5967272e-001
  4.1457778e-001
  4.6401704e-001
  4.6294137e-001
  4.6692830e-001
  5.0795650e-001
  5.7943316e-001
  4.1533075e-001
  3.8675258e-001
  4.8263311e-001
  4.8918776e-001
  5.5672954e-001
  4.8770264e-001
  4.7881274e-001
  4.9548912e-001
  4.3181629e-001
  4.3818010e-001
  3.9712414e-001
  5.3416472e-001
  4.3466161e-001
  5.2480291e-001
  5.2754067e-001
  4.8872280e-001
  5.5067455e-001
  4.4521708e-001
  4.7481193e-001
  5.1781798e-001
  5.1986870e-001
  5.6981457e-001
  4.4486662e-001
  5.2792583e-001
  4.6101210e-001
  4.9725877e-001
  5.1843216e-001
  4.1658339e-001
  4.7142183e-001
  4.5563027e-001
  4.5381204e-001
  5.5861717e-001
  4.4831571e-001
  4.7653301e-001
  5.0288349e-001
  4.5435682e-001
  5.4846769e-001
  4.6408644e-001
  4.6737592e-001
  5.0177659e-001
  4.3410643e-001
  5.2371336e-001
  4.8462483e-001
  5.3312375e-001
  5.3292250e-001
  4.3560196e-001
  5.0889338e-001
  5.2939707e-001
  4.3288155e-001
  4.9028425e-001
  5.3395306e-001
  4.9594715e-001
  4.7705349e-001
  5.4628165e-001
  4.6552992e-001
  5.2403606e-001
  5.2700977e-001
  5.7843382e-001
  4.5083833e-001
  4.5313194e-001
  5.4589649e-001
  4.1152426e-001
  5.4509841e-001
  6.0412156e-001
  4.7749070e-001
  5.1561806e-001
  4.6368046e-001
  5.1481651e-001
  5.7814582e-001
  5.1686376e-001
  4.1771111e-001
  5.1308156e-001
  5.2476474e-001
  5.1604486e-001
  4.7108525e-001
  5.4847810e-001
  4.6292402e-001
  5.6685127e-001
  4.2806185e-001
  5.0462192e-001
  5.5485926e-001
  4.0388005e-001
  4.8952434e-001
  4.6933641e-001
  4.7280632e-001
  5.1976113e-001
  4.9755371e-001
  4.8921552e-001
  5.6096977e-001
  4.7867047e-001
  4.9804991e-001
  4.2105263e-001
  5.1723504e-001
  4.6857650e-001
  4.8700172e-001
  5.3606623e-001
  5.2149262e-001
  5.2796053e-001
  4.6590467e-001
  5.3583028e-001
  5.1434113e-001
  4.2083750e-001
  4.5193482e-001
  4.6437791e-001
  4.8539168e-001
  5.9354875e-001
  5.0142266e-001
  5.0921261e-001
  4.8158866e-001
  5.3900525e-001
  5.2551771e-001
  5.1228001e-001
  5.0549634e-001
  4.8110635e-001
  4.7240381e-001
  5.4514699e-001
  5.4185404e-001
  5.1501777e-001
  5.3449089e-001
  4.7433655e-001
  5.2428936e-001
  5.8567205e-001
  5.6178173e-001
  4.9764393e-001
  4.7060987e-001
  5.1708583e-001
  4.6845853e-001
  5.3114243e-001
  4.7007551e-001
  4.8786226e-001
  4.8537086e-001
  5.1202670e-001
  4.8238327e-001
  5.0086054e-001
  4.2729500e-001
  4.8823007e-001
  5.3521611e-001
  5.0259549e-001
  4.2943593e-001
  5.2603820e-001
  4.4550855e-001
  4.8740770e-001
  5.4069162e-001
  5.2676341e-001
  5.5320758e-001
  4.8454850e-001
  4.9328573e-001
  4.5836456e-001
  5.4134050e-001
  4.7900705e-001
  4.8830294e-001
  4.2484871e-001
  4.6927049e-001
  5.1504206e-001
  5.4741978e-001
  4.9179714e-001
  4.9592633e-001
  4.8010007e-001
  4.9286240e-001
  5.4695481e-001
  5.6447091e-001
  4.8476710e-001
  5.4250638e-001
  4.6935029e-001
  5.6161864e-001
  5.0368504e-001
  5.6907201e-001
  4.8349017e-001
  5.2205821e-001
  4.4803117e-001
  5.6712886e-001
  3.9652732e-001
  4.5108469e-001
  4.6113355e-001
  4.8238674e-001
  5.2600697e-001
  4.8919817e-001
  5.3410227e-001
  4.4419692e-001
  5.0030188e-001
  4.9598185e-001
  5.6714621e-001
  4.6569301e-001
  4.8608914e-001
  4.9457653e-001
  4.8506551e-001
  5.1735995e-001
  4.9543707e-001
  4.2006371e-001
  5.5167735e-001
  5.0795997e-001
  4.9324062e-001
  5.4529619e-001
  4.4882925e-001
  4.2575783e-001
  5.5195495e-001
  5.1180116e-001
  4.7514851e-001
  4.1060474e-001
  5.2183961e-001
  5.6253817e-001
  4.4513033e-001
  4.2852335e-001
  6.0776843e-001
  5.4612550e-001
  4.9858775e-001
  5.3341175e-001
  4.1916153e-001
  5.0867130e-001
  5.1153051e-001
  4.4017183e-001
  5.1403925e-001
  4.2033436e-001
  4.9664113e-001
  4.7472518e-001
  5.1181157e-001
  5.4699992e-001
  4.5023457e-001
  4.8482262e-001
  5.3490034e-001
  4.6508925e-001
  5.5517502e-001
  5.6466522e-001
  4.9309141e-001
  5.6542166e-001
  5.6444662e-001
  4.3214940e-001
  5.5274956e-001
  5.3433822e-001
  4.8135965e-001
  5.3050050e-001
  3.8399400e-001
  5.1607609e-001
  5.0599947e-001
  5.2545872e-001
  5.0164474e-001
  4.6867019e-001
  5.4910962e-001
  4.5141433e-001
  5.2504233e-001
  4.7964551e-001
  5.1070467e-001
  5.0328947e-001
  5.6424536e-001
  4.6118907e-001
  4.4578961e-001
  4.8346241e-001
  5.2445939e-001
  5.6354097e-001
  5.1654800e-001
  5.3770750e-001
  5.6235079e-001
  4.5174745e-001
  5.2897374e-001
  5.3290515e-001
  5.4346061e-001
  4.8438888e-001
  5.6046316e-001
  4.9022180e-001
  4.9263685e-001
  5.7349267e-001
  4.6619962e-001
  5.2605208e-001
  4.8230346e-001
  5.7881898e-001
  5.3475114e-001
  4.5090079e-001
  4.5449908e-001
  4.1397402e-001
  5.0722088e-001
  5.3150330e-001
  5.1721075e-001
  4.8827518e-001
  5.0765809e-001
  4.8129025e-001
  4.4860024e-001
  5.3374139e-001
  5.6236467e-001
  5.6564374e-001
  5.0299453e-001
  5.1176299e-001
  4.7832001e-001
  5.6001902e-001
  4.6979791e-001
  5.2911601e-001
  5.2516725e-001
  5.1291500e-001
  5.2990368e-001
  4.9561750e-001
  4.3535213e-001
  5.1463261e-001
  5.0443454e-001
  5.0293901e-001
  5.2736023e-001
  4.8660268e-001
  5.6535920e-001
  5.2465717e-001
  5.3068440e-001
  4.5804533e-001
  4.3125069e-001
  4.9049245e-001
  5.1224878e-001
  5.4994240e-001
  4.6266378e-001
  4.9311570e-001
  4.6783741e-001
  5.1172135e-001
  5.3560474e-001
  4.7339274e-001
  5.2703406e-001
  4.8284130e-001
  4.8792819e-001
  4.2293679e-001
  4.9792152e-001
  5.0947979e-001
  5.7896819e-001
  5.6211484e-001
  5.4613938e-001
  5.6118490e-001
  4.7296247e-001
  5.1575686e-001
  5.6831557e-001
  4.8634591e-001
  5.8109177e-001
  5.3574700e-001
  3.6524956e-001
  3.9887991e-001
  5.4826990e-001
  5.0457334e-001
  5.2707917e-001
  5.1253678e-001
  4.7700838e-001
  4.7920137e-001
  4.2466134e-001
  4.8566234e-001
  4.4451616e-001
  4.4772235e-001
  5.6503997e-001
  4.8454503e-001
  4.0441789e-001
  4.6104333e-001
  5.3662142e-001
  4.2892932e-001
  4.4936709e-001
  5.4129192e-001
  4.7992658e-001
  5.4178464e-001
  4.9470839e-001
  4.6041181e-001
  4.6098087e-001
  5.2352251e-001
  3.5726877e-001
  5.0400081e-001
  4.5950963e-001
  5.5118810e-001
  4.5580377e-001
  4.8786226e-001
  5.5641378e-001
  4.8630774e-001
  5.0169332e-001
  5.4978625e-001
  5.3845700e-001
  4.2436986e-001
  4.9091925e-001
  5.9419415e-001
  5.4716994e-001
  5.1797413e-001
  5.8590801e-001
  5.0978861e-001
  5.7018238e-001
  4.9735593e-001
  4.2935959e-001
  5.6120919e-001
  4.5778162e-001
  4.9871266e-001
  5.4544887e-001
  4.5462053e-001
  4.3804131e-001
  4.3842994e-001
  4.4228500e-001
  5.1391780e-001
  4.8242838e-001
  4.3156993e-001
  4.6408297e-001
  4.3639310e-001
  4.8002026e-001
  5.1917125e-001
  4.4594923e-001
  4.9091231e-001
  5.6342994e-001
  5.3977557e-001
  5.4282909e-001
  5.2675300e-001
  5.2449756e-001
  5.0445189e-001
  5.6056726e-001
  4.8483650e-001
  5.2730818e-001
  4.7824020e-001
  5.4302340e-001
  4.5773998e-001
  5.1178034e-001
  5.1849808e-001
  5.2266545e-001
  5.9172357e-001
  5.8131038e-001
  4.4188596e-001
  5.2555935e-001
  5.4560501e-001
  5.0165862e-001
  5.0879969e-001
  5.5225336e-001
  4.5818413e-001
  5.4066733e-001
  4.8490937e-001
  4.4827060e-001
  5.2780091e-001
  4.3926271e-001
  5.5767336e-001
  5.3021944e-001
  3.8839038e-001
  4.9467022e-001
  5.1014254e-001
  5.0894543e-001
  4.6633147e-001
  5.3415084e-001
  4.6898248e-001
  5.1948701e-001
  4.8957639e-001
  4.1402260e-001
  5.3566719e-001
  5.0700922e-001
  3.8152343e-001
  5.5923482e-001
  5.1460138e-001
  5.6887422e-001
  6.1233830e-001
  4.5702865e-001
  5.7574464e-001
  3.6273387e-001
  4.7506176e-001
  4.6442649e-001
  4.1766947e-001
  5.8342702e-001
  4.4377707e-001
  5.4246822e-001
  5.7422829e-001
  4.3320078e-001
  5.1093368e-001
  4.9333777e-001
  4.8205710e-001
  4.7633175e-001
  6.2225530e-001
  5.2135035e-001
  4.9258827e-001
  4.5737564e-001
  4.8117921e-001
  5.1118352e-001
  4.8242491e-001
  4.7410754e-001
  3.9737397e-001
  4.7176882e-001
  4.6020361e-001
  4.9838302e-001
  5.0673509e-001
  5.5790931e-001
  5.6112245e-001
  3.9390406e-001
  6.2526718e-001
  5.9995420e-001
  4.9492699e-001
  4.9308447e-001
  4.8823354e-001
  4.9003442e-001
  5.6016822e-001
  5.0649914e-001
  5.1282131e-001
  4.4985288e-001
  4.8827171e-001
  4.4904786e-001
  4.9371599e-001
  4.7593271e-001
  5.0246711e-001
  4.8853889e-001
  5.0842147e-001
  4.9831709e-001
  4.6536684e-001
  4.7462803e-001
  5.4483469e-001
  4.6388519e-001
  4.6312528e-001
  4.6849323e-001
  5.4050078e-001
  5.0346297e-001
  5.9152926e-001
  5.1435154e-001
  5.1357081e-001
  5.6328420e-001
  5.6362772e-001
  5.3087178e-001
  4.6556809e-001
  6.1596436e-001
  4.4341966e-001
  5.1767225e-001
  5.2711387e-001
  5.4555643e-001
  5.1082612e-001
  4.3507453e-001
  4.5876707e-001
  4.9991672e-001
  4.4742394e-001
  4.8662350e-001
  5.4077490e-001
  4.8995461e-001
  5.0446924e-001
  5.3535490e-001
  4.8121391e-001
  5.1015989e-001
  5.7195550e-001
  3.6798384e-001
  6.0366353e-001
  4.7051965e-001
  5.6931490e-001
  4.6833708e-001
  5.8438472e-001
  4.6592549e-001
  5.3666653e-001
  6.0722713e-001
  4.7891336e-001
  5.2287711e-001
  5.2966078e-001
  5.3165945e-001
  5.7410685e-001
  5.2432059e-001
  4.8248043e-001
  5.3932795e-001
  4.8099878e-001
  4.1026121e-001
  5.2486537e-001
  5.7190345e-001
  4.6684502e-001
  3.9602765e-001
  5.1971949e-001
  5.0200908e-001
  5.2212414e-001
  4.6468674e-001
  5.5443940e-001
  4.8846949e-001
  4.5423884e-001
  4.9684585e-001
  4.5517572e-001
  4.7603334e-001
  4.9857734e-001
  5.3093077e-001
  4.6100169e-001
  4.3329794e-001
  5.2526094e-001
  4.4119545e-001
  3.5549217e-001
  4.9111356e-001
  5.0607234e-001
  4.3159421e-001
  4.4790626e-001
  5.2319287e-001
  5.5282242e-001
  4.4541139e-001
  5.0587109e-001
  5.7051549e-001
  5.1796025e-001
  5.2782520e-001
  4.7302493e-001
  5.2040306e-001
  5.3871377e-001
  4.8904550e-001
  5.1534741e-001
  4.7952754e-001
  5.3714885e-001
  5.2481332e-001
  5.1731485e-001
  5.0866089e-001
  4.2870725e-001
  5.1922330e-001
  5.2327615e-001
  5.0811959e-001
  4.4523790e-001
  5.7578281e-001
  5.0795997e-001
  5.3563596e-001
  4.8162336e-001
  5.3170803e-001
  5.2623945e-001
  4.9323715e-001
  4.6404827e-001
  4.7261201e-001
  5.5483497e-001
  5.3088219e-001
  4.9214413e-001
  4.8559641e-001
  4.9958361e-001
  5.0109996e-001
  4.5236509e-001
  5.2573284e-001
  3.7443787e-001
  5.5485579e-001
  5.0788710e-001
  4.9932337e-001
  4.9376804e-001
  5.1146805e-001
  4.8454156e-001
  4.3774289e-001
  5.5683364e-001
  4.9962178e-001
  4.2836720e-001
  5.1344590e-001
  4.5427007e-001
  4.5862481e-001
  4.6119948e-001
  5.2658991e-001
  4.2909935e-001
  5.1308156e-001
  4.5931532e-001
  4.6989160e-001
  5.0946591e-001
  5.8124098e-001
  5.2963649e-001
  4.8720645e-001
  4.9024262e-001
  4.8480874e-001
  4.9606859e-001
  4.9416708e-001
  4.0677743e-001
  3.6815387e-001
  4.6240354e-001
  4.5805574e-001
  5.0581557e-001
  4.7845881e-001
  4.8179686e-001
  5.3782895e-001
  4.1881801e-001
  5.2875514e-001
  5.7480430e-001
  4.4336762e-001
  4.8580807e-001
  4.6611634e-001
  5.3787753e-001
  4.8579072e-001
  5.5520972e-001
  4.8112370e-001
  4.5750403e-001
  4.1938361e-001
  5.7597019e-001
  4.3107373e-001
  4.4449534e-001
  4.3340898e-001
  5.2281118e-001
  5.0262672e-001
  4.4281243e-001
  4.8256024e-001
  5.7603958e-001
  5.1236329e-001
  4.8322299e-001
  5.1077407e-001
  4.3104250e-001
  5.5324575e-001
  4.6812195e-001
  5.3219035e-001
  5.4314832e-001
  5.8763949e-001
  5.5279813e-001
  4.5279536e-001
  5.3748196e-001
  5.2009771e-001
  4.9921233e-001
  5.4046955e-001
  5.7948173e-001
  5.0361565e-001
  5.8001263e-001
  4.6135215e-001
  5.8421122e-001
  4.6196633e-001
  5.5120892e-001
  5.4388394e-001
  4.4350294e-001
  5.0571494e-001
  4.8520778e-001
  4.6083861e-001
  4.9800827e-001
  4.8259147e-001
  5.5008120e-001
  5.3169068e-001
  5.3545900e-001
  4.7001652e-001
  4.5309377e-001
  5.3521264e-001
  5.5177104e-001
  4.4255219e-001
  4.5192788e-001
  4.8770264e-001
  4.4720534e-001
  4.8438888e-001
  4.7983983e-001
  4.8619323e-001
  5.3756870e-001
  5.4664599e-001
  5.2860940e-001
  4.8798718e-001
  4.4976613e-001
  4.9980222e-001
  4.9116908e-001
  4.7044332e-001
  5.1554172e-001
  5.6239590e-001
  3.9349808e-001
  4.8874709e-001
  5.4330099e-001
  5.3281493e-001
  4.3403703e-001
  5.1398026e-001
  4.9946216e-001
  5.5163225e-001
  6.1020431e-001
  5.0986148e-001
  4.8265046e-001
  4.7276468e-001
  5.3868948e-001
  4.6341675e-001
  4.6346186e-001
  5.2524012e-001
  5.0965329e-001
  5.0090218e-001
  4.6865284e-001
  4.9036406e-001
  5.1516697e-001
  5.6201421e-001
  5.2700283e-001
  4.8956251e-001
  5.3160740e-001
  4.6083861e-001
  4.6582834e-001
  4.6684502e-001
  5.8744518e-001
  5.1019459e-001
  4.6713996e-001
  4.6729958e-001
  3.8687403e-001
  4.9304283e-001
  5.2097560e-001
  4.6418360e-001
  4.8051993e-001
  4.7564124e-001
  4.8369837e-001
  5.0549287e-001
  5.0363299e-001
  4.5959638e-001
  4.2468910e-001
  4.5894404e-001
  5.1314055e-001
  5.4712136e-001
  5.2040653e-001
  4.2204503e-001
  4.7674467e-001
  5.6660143e-001
  4.8648817e-001
  5.5123321e-001
  4.9583958e-001
  3.8799134e-001
  4.6336470e-001
  4.7654342e-001
  4.6502679e-001
  5.2531646e-001
  5.9076241e-001
  4.5847560e-001
  5.2439693e-001
  5.1383800e-001
  4.5241714e-001
  5.5224642e-001
  5.0825491e-001
  4.0640962e-001
  4.8950700e-001
  4.7448576e-001
  4.9397971e-001
  4.8603362e-001
  4.7466619e-001
  5.7974892e-001
  4.3920720e-001
  4.6791375e-001
  4.3463039e-001
  4.8295581e-001
  5.3751666e-001
  4.9458000e-001
  4.1752373e-001
  4.6387478e-001
  5.2203392e-001
  5.0344909e-001
  4.7921178e-001
  5.0394182e-001
  4.8261229e-001
  5.4047996e-001
  5.2451838e-001
  3.9829350e-001
  4.9175550e-001
  4.9779314e-001
  5.0216522e-001
  5.6712886e-001
  5.1910879e-001
  5.4246822e-001
  4.9336553e-001
  5.1640573e-001
  6.2210610e-001
  4.4580002e-001
  5.0011451e-001
  4.9434405e-001
  5.8037697e-001
  4.2884952e-001
  4.5497793e-001
  4.8516614e-001
  5.5467883e-001
  4.8503081e-001
  4.5141780e-001
  4.8244920e-001
  4.5694190e-001
  4.8617241e-001
  4.5269126e-001
  4.6031118e-001
  5.6268738e-001
  5.0823409e-001
  5.3538960e-001
  4.9454183e-001
  4.7332681e-001
  5.5890170e-001
  5.5285018e-001
  4.5701824e-001
  4.6816012e-001
  4.7890295e-001
  4.9749820e-001
  5.0119712e-001
  5.5578573e-001
  4.7087011e-001
  4.9168610e-001
  5.4828725e-001
  4.9136687e-001
  5.0331376e-001
  5.1994851e-001
  4.7761215e-001
  5.3727723e-001
  4.3327018e-001
  4.9323021e-001
  5.4331140e-001
  5.0853945e-001
  4.9906312e-001
  5.5045595e-001
  5.6980416e-001
  5.0706820e-001
  5.4826296e-001
  4.8472199e-001
  4.3011950e-001
  5.3263102e-001
  4.0770042e-001
  5.1099267e-001
  4.7922566e-001
  5.0594395e-001
  4.8986787e-001
  5.6930102e-001
  5.3845700e-001
  5.3298148e-001
  4.3937722e-001
  4.7082154e-001
  5.3733969e-001
  5.3407451e-001
  4.4832959e-001
  5.0502096e-001
  5.3637159e-001
  5.4008439e-001
  5.1235288e-001
  4.8718563e-001
  5.2359885e-001
  4.6646680e-001
  4.8714746e-001
  4.4449534e-001
  4.6777843e-001
  5.2398401e-001
  5.9389574e-001
  4.4877720e-001
  5.6760077e-001
  5.5679200e-001
  5.1917125e-001
  4.8910102e-001
  4.8133536e-001
  5.1748140e-001
  4.3665681e-001
  4.5516184e-001
  4.1757578e-001
  4.9612411e-001
  4.7645667e-001
  5.6544248e-001
  5.7764268e-001
  5.2056615e-001
  5.1757856e-001
  4.1567080e-001
  4.0158991e-001
  4.6069287e-001
  4.4426979e-001
  5.1625652e-001
  4.6553339e-001
  5.0161698e-001
  5.4651413e-001
  4.8913225e-001
  5.1520514e-001
  5.2934849e-001
  5.0883439e-001
  4.8356304e-001
  4.5716050e-001
  5.2499722e-001
  5.2395972e-001
  4.5922857e-001
  5.1957029e-001
  5.2982387e-001
  5.9063055e-001
  4.6855569e-001
  5.1830724e-001
  4.6936070e-001
  4.4324964e-001
  5.1042361e-001
  4.2395001e-001
  5.5084805e-001
  5.3042763e-001
  4.9046469e-001
  3.5892391e-001
  5.6036254e-001
  4.7150858e-001
  5.0663100e-001
  4.7390975e-001
  4.8866034e-001
  5.4223920e-001
  4.1515379e-001
  4.5776774e-001
  4.3072327e-001
  4.4539057e-001
  5.4627818e-001
  5.4315179e-001
  4.8385798e-001
  5.0525691e-001
  4.0886978e-001
  5.3301271e-001
  5.4498043e-001
  5.5173634e-001
  4.4958222e-001
  4.6551951e-001
  5.1519126e-001
  5.1756815e-001
  5.0632564e-001
  4.2906465e-001
  4.8091203e-001
  4.8694620e-001
  5.0670039e-001
  6.3066983e-001
  5.4658006e-001
  4.7654689e-001
  5.4975849e-001
  5.6279841e-001
  5.8284061e-001
  5.0035740e-001
  4.5873237e-001
  5.5899886e-001
  4.7853514e-001
  4.3429380e-001
  5.1180116e-001
  5.3852293e-001
  5.5748251e-001
  5.8680671e-001
  4.5656715e-001
  5.1631204e-001
  4.2471339e-001
  4.5568232e-001
  4.5310418e-001
  5.5929727e-001
  5.1070814e-001
  5.3873459e-001
  6.2603750e-001
  4.7845534e-001
  5.6785754e-001
  4.5420414e-001
  5.3760340e-001
  5.5260382e-001
  4.7492297e-001
  5.2999736e-001
  4.9546483e-001
  5.3095159e-001
  5.4094146e-001
  4.9516989e-001
  5.3158311e-001
  4.8871239e-001
  5.1747446e-001
  5.3994559e-001
  5.1286989e-001
  6.0271277e-001
  5.3432434e-001
  4.5122696e-001
  4.5610218e-001
  4.5368713e-001
  5.1738424e-001
  4.8477057e-001
  5.0291472e-001
  5.5138588e-001
  5.5101460e-001
  5.5378012e-001
  5.7657048e-001
  5.3612869e-001
  4.5780938e-001
  5.3281146e-001
  4.9215107e-001
  5.2892863e-001
  5.8636256e-001
  4.7062375e-001
  5.0324089e-001
  4.4577226e-001
  5.6477626e-001
  4.9873348e-001
  4.8995808e-001
  4.6575547e-001
  4.9691178e-001
  5.7636576e-001
  4.7761909e-001
  4.2921039e-001
  5.0692594e-001
  5.1226613e-001
  5.5600433e-001
  5.2827976e-001
  4.3526191e-001
  4.6292055e-001
  4.6259438e-001
  5.1788044e-001
  4.7732068e-001
  5.1661392e-001
  4.3750347e-001
  4.7558225e-001
  5.4912350e-001
  4.1968549e-001
  5.7421788e-001
  5.3224239e-001
  4.4840939e-001
  4.9104417e-001
  4.1245767e-001
  5.3107650e-001
  4.9147443e-001
  5.2931032e-001
  5.0086054e-001
  5.2401177e-001
  5.3198909e-001
  4.4867658e-001
  4.9831015e-001
  5.1892141e-001
  4.2852335e-001
  5.2678423e-001
  5.6849947e-001
  5.0935834e-001
  4.9634619e-001
  4.5394043e-001
  4.7922913e-001
  4.8486426e-001
  5.0336581e-001
  4.8051993e-001
  4.7319148e-001
  4.6471797e-001
  5.6260757e-001
  4.4895764e-001
  5.3222504e-001
  4.8620364e-001
  4.9829627e-001
  4.5255593e-001
  5.7176466e-001
  5.1953212e-001
  5.0076685e-001
  4.7633869e-001
  4.8267127e-001
  4.7797996e-001
  4.8097449e-001
  4.5160865e-001
  4.4989104e-001
  4.8336526e-001
  5.3328684e-001
  4.7892030e-001
  4.7809446e-001
  4.8561723e-001
  5.1382759e-001
  4.9671747e-001
  5.4504983e-001
  4.4414488e-001
  5.6480055e-001
  5.2852612e-001
  4.3875611e-001
  4.7457945e-001
  6.0445814e-001
  5.0950061e-001
  4.8071078e-001
  4.8483303e-001
  5.3459846e-001
  4.8152967e-001
  4.8767488e-001
  6.1904217e-001
  4.4409283e-001
  4.5262186e-001
  4.9389643e-001
  4.3489410e-001
  5.7221228e-001
  4.6017585e-001
  5.4724975e-001
  4.8516961e-001
  4.1626069e-001
  4.8103001e-001
  4.7607845e-001
  5.6512325e-001
  4.3948479e-001
  4.8663738e-001
  4.8300786e-001
  5.1434113e-001
  4.9737328e-001
  5.4215245e-001
  5.1045484e-001
  4.2233997e-001
  5.4454669e-001
  5.1824131e-001
  4.8576990e-001
  4.3282603e-001
  5.0373015e-001
  5.2068066e-001
  4.8771652e-001
  5.1872710e-001
  4.2631995e-001
  4.7765032e-001
  4.7897235e-001
  4.6897554e-001
  5.1069079e-001
  5.0663794e-001
  4.8583930e-001
  5.2833528e-001
  4.9368824e-001
  5.5316248e-001
  5.6233344e-001
  4.2019209e-001
  5.9203933e-001
  4.4931504e-001
  4.4539404e-001
  4.1109052e-001
  4.8840009e-001
  4.4822549e-001
  5.9305949e-001
  5.1357428e-001
  4.8858400e-001
  5.7570300e-001
  5.3707251e-001
  4.5581071e-001
  5.9854888e-001
  4.2854763e-001
  4.4085540e-001
  4.9563832e-001
  6.2844562e-001
  5.0731804e-001
  4.0884202e-001
  4.3841953e-001
  5.3138533e-001
  5.4397069e-001
  5.5345742e-001
  4.7788280e-001
  5.1338691e-001
  4.4698673e-001
  4.4710471e-001
  4.3290237e-001
  5.3574006e-001
  4.5060932e-001
  4.6824339e-001
  5.3931754e-001
  4.2588621e-001
  4.9065901e-001
  5.5238175e-001
  4.0393210e-001
  4.2709027e-001
  4.5079669e-001
  5.3822799e-001
  4.7672385e-001
  5.6762853e-001
  4.8841050e-001
  5.2171816e-001
  4.9878553e-001
  5.7415889e-001
  6.1751888e-001
  5.3177049e-001
  4.1348129e-001
  5.2218313e-001
  5.1625999e-001
  4.9962872e-001
  4.6056795e-001
  4.7589801e-001
  4.9289363e-001
  4.6252151e-001
  4.3187875e-001
  6.0897596e-001
  5.1335568e-001
  5.0003470e-001
  5.7357595e-001
  4.8188014e-001
  4.0653106e-001
  4.4683059e-001
  5.4329058e-001
  5.3391836e-001
  5.4736079e-001
  4.9788683e-001
  5.4445647e-001
  5.7176813e-001
  4.8405577e-001
  5.2321716e-001
  4.8124861e-001
  4.3966869e-001
  4.7728251e-001
  5.1376166e-001
  5.5316594e-001
  4.4789585e-001
  4.5372182e-001
  4.9465634e-001
  4.6581793e-001
  5.8297246e-001
  4.4616783e-001
  4.8762630e-001
  4.2589662e-001
  4.4692774e-001
  5.0043721e-001
  4.7723393e-001
  4.3446036e-001
  4.1044859e-001
  5.7782659e-001
  5.3636465e-001
  4.7498543e-001
  4.4187903e-001
  5.2156895e-001
  4.4004344e-001
  5.1896999e-001
  5.3392877e-001
  5.0814388e-001
  5.7236148e-001
  4.5636243e-001
  6.2024622e-001
  4.3223268e-001
  4.8103348e-001
  4.8954863e-001
  5.5462678e-001
  5.9903120e-001
  5.1333486e-001
  4.2016780e-001
  5.3637506e-001
  4.3994976e-001
  5.9673412e-001
  5.0839718e-001
  4.8874015e-001
  5.0970534e-001
  4.7168901e-001
  6.1140143e-001
  5.7028995e-001
  4.9783825e-001
  5.1877915e-001
  5.8961387e-001
  4.0423051e-001
  4.9372293e-001
  4.3555685e-001
  5.1968479e-001
  5.3135410e-001
  4.9400400e-001
  4.3374903e-001
  5.0158922e-001
  5.2190901e-001
  4.3260743e-001
  4.1921358e-001
  5.1093021e-001
  5.4263477e-001
  5.3616339e-001
  4.7603681e-001
  4.4147305e-001
  4.8545414e-001
  5.2341148e-001
  5.4587220e-001
  4.5216731e-001
  4.9354250e-001
  4.7998904e-001
  5.1720728e-001
  4.8814679e-001
  4.4061251e-001
  6.0637353e-001
  5.6581723e-001
  5.1306421e-001
  5.3721824e-001
  5.1701296e-001
  5.2186737e-001
  4.2816941e-001
  4.5527981e-001
  5.1451463e-001
  4.9980569e-001
  4.8178645e-001
  5.2562181e-001
  4.7256343e-001
  5.3787059e-001
  4.6858344e-001
  4.9666195e-001
  4.4295123e-001
  4.7304228e-001
  5.0805366e-001
  4.9362578e-001
  4.7885437e-001
  5.0040945e-001
  5.1791167e-001
  4.9961484e-001
  5.1797760e-001
  4.8373307e-001
  5.0784546e-001
  4.6614063e-001
  5.0101668e-001
  4.4755927e-001
  4.9461470e-001
  4.8073160e-001
  5.2934849e-001
  5.3045539e-001
  4.7989535e-001
  4.0601405e-001
  4.2674328e-001
  5.9648082e-001
  4.6571383e-001
  5.0208195e-001
  5.0780730e-001
  4.4699367e-001
  4.6526968e-001
  3.7851849e-001
  4.9399359e-001
  4.6871530e-001
  4.3947438e-001
  5.4760715e-001
  5.2283547e-001
  4.4916583e-001
  5.6449173e-001
  5.3655896e-001
  5.3114937e-001
  5.2670442e-001
  5.0478500e-001
  4.0272110e-001
  4.9882370e-001
  4.6912822e-001
  4.9433711e-001
  5.3107650e-001
  5.5049758e-001
  4.7454128e-001
  5.2100683e-001
  5.1754733e-001
  4.9167916e-001
  4.7013102e-001
  5.3292250e-001
  5.0160310e-001
  5.3333542e-001
  4.4544609e-001
  5.1682212e-001
  4.3161156e-001
  4.2066747e-001
  4.4752457e-001
  5.2026080e-001
  4.1995961e-001
  4.8257759e-001
  5.4353695e-001
  5.7350655e-001
  4.1330779e-001
  4.5120267e-001
  5.3782548e-001
  4.6577976e-001
  4.0302645e-001
  5.3170803e-001
  4.6408297e-001
  5.6084138e-001
  4.5516878e-001
  5.5174675e-001
  4.1724267e-001
  4.8531882e-001
  4.7521791e-001
  4.6342022e-001
  5.2619434e-001
  5.9895139e-001
  6.2598545e-001
  4.6556115e-001
  5.6040071e-001
  4.6488105e-001
  4.7234136e-001
  4.7935404e-001
  4.5419026e-001
  4.7781340e-001
  4.8736606e-001
  5.6674370e-001
  5.9974947e-001
  5.9171663e-001
  4.7448923e-001
  4.5927368e-001
  4.6797968e-001
  4.2336706e-001
  5.5195495e-001
  5.0282451e-001
  5.0231443e-001
  5.3872418e-001
  5.8025899e-001
  5.3096894e-001
  5.9295539e-001
  4.2159047e-001
  4.0269334e-001
  5.8318066e-001
  4.9238008e-001
  5.5992880e-001
  5.2725613e-001
  4.6098434e-001
  5.8277121e-001
  4.3831890e-001
  5.0566289e-001
  4.5997113e-001
  5.1595811e-001
  5.6142433e-001
  5.4094840e-001
  5.2399095e-001
  4.8218549e-001
  5.8791708e-001
  4.5892669e-001
  4.7362522e-001
  6.0377804e-001
  4.6520722e-001
  5.2514643e-001
  5.3080585e-001
  5.2294304e-001
  4.5749709e-001
  5.1235288e-001
  5.3292597e-001
  4.4823937e-001
  5.2884188e-001
  4.9570772e-001
  5.0277593e-001
  4.6783741e-001
  4.5884688e-001
  4.6819828e-001
  5.0611051e-001
  4.7885784e-001
  4.8203281e-001
  4.8539515e-001
  4.7308045e-001
  4.5017905e-001
  5.0523956e-001
  4.8167888e-001
  5.6218077e-001
  5.1690887e-001
  5.2635743e-001
  4.8852154e-001
  5.8626888e-001
  5.2203739e-001
  4.7925341e-001
  5.3570883e-001
  4.7153634e-001
  6.0293138e-001
  5.0915015e-001
  4.7406590e-001
  4.4787156e-001
  5.3976863e-001
  4.9571813e-001
  4.1780827e-001
  5.1193996e-001
  4.8752568e-001
  5.7023790e-001
  5.5942566e-001
  4.5487036e-001
  4.5677881e-001
  4.9822341e-001
  5.1096144e-001
  5.2963996e-001
  5.3245753e-001
  4.8048176e-001
  6.0155730e-001
  5.0798079e-001
  5.0388283e-001
  5.0780730e-001
  5.0097157e-001
  5.1174217e-001
  5.5251360e-001
  5.3623279e-001
  4.2955391e-001
  5.1155480e-001
  5.1236329e-001
  4.8185585e-001
  5.1703031e-001
  4.8699478e-001
  4.5565456e-001
  5.3555269e-001
  4.9181101e-001
  4.3114313e-001
  5.0916403e-001
  4.7401385e-001
  4.3530008e-001
  4.1591717e-001
  4.7990229e-001
  4.2507773e-001
  5.0172801e-001
  5.3358178e-001
  4.4798606e-001
  4.8956945e-001
  5.4432115e-001
  4.6179283e-001
  4.8972213e-001
  4.4295470e-001
  4.2425883e-001
  5.2376541e-001
  4.3772901e-001
  5.1789432e-001
  4.3943621e-001
  5.3745767e-001
  5.3417513e-001
  4.6906229e-001
  4.3694134e-001
  5.0335540e-001
  6.3221047e-001
  5.0986148e-001
  5.1710318e-001
  5.5566081e-001
  3.7687375e-001
  4.3459916e-001
  4.9429547e-001
  5.4135090e-001
  5.2914724e-001
  4.8914265e-001
  4.4322188e-001
  5.5584471e-001
  4.4986676e-001
  5.1027093e-001
  4.7372932e-001
  4.3479694e-001
  4.6762575e-001
  4.9253623e-001
  4.6842730e-001
  5.7447813e-001
  4.9885840e-001
  5.0993435e-001
  5.4036198e-001
  4.9622821e-001
  4.9118296e-001
  5.5166000e-001
  4.9067635e-001
  5.2466064e-001
  5.1017377e-001
  5.9972518e-001
  5.2047246e-001
  5.4206918e-001
  4.4819079e-001
  4.8541944e-001
  3.9407756e-001
  5.8885049e-001
  4.9239743e-001
  4.5633814e-001
  4.4983553e-001
  4.9582917e-001
  5.0472949e-001
  5.4335304e-001
  4.9531909e-001
  5.0508689e-001
  4.9404911e-001
  5.9613730e-001
  4.5161559e-001
  4.6456182e-001
  5.2157242e-001
  6.2536434e-001
  4.0132273e-001
  4.8235551e-001
  4.5559558e-001
  5.4196855e-001
  4.6612675e-001
  5.8024858e-001
  4.7927770e-001
  4.6486023e-001
  4.4913460e-001
  4.7251832e-001
  5.1311626e-001
  5.1051729e-001
  4.5313194e-001
  6.2313666e-001
  4.8800799e-001
  4.7454475e-001
  4.2499792e-001
  5.0626666e-001
  5.5298204e-001
  5.0332417e-001
  5.2948729e-001
  5.1408783e-001
  5.8913849e-001
  4.3570606e-001
  4.9931643e-001
  4.4508175e-001
  5.3828004e-001
  4.4038696e-001
  5.1516697e-001
  4.3641392e-001
  4.5798287e-001
  3.6932323e-001
  5.0302576e-001
  4.3918291e-001
  5.8312514e-001
  5.1021888e-001
  5.3594826e-001
  5.3893585e-001
  4.3637228e-001
  5.0757481e-001
  5.2693690e-001
  4.2395695e-001
  5.1462220e-001
  4.4251749e-001
  5.4453281e-001
  4.5108469e-001
  4.9740451e-001
  5.2144057e-001
  5.8387811e-001
  5.2544484e-001
  4.7797649e-001
  4.6136603e-001
  4.7234830e-001
  4.5761506e-001
  4.4631010e-001
  4.2871072e-001
  4.5728542e-001
  4.4567164e-001
  5.7253151e-001
  4.9162711e-001
  4.7491603e-001
  5.1677354e-001
  5.3604888e-001
  5.7248987e-001
  4.1281854e-001
  4.8616200e-001
  5.3097935e-001
  5.1903245e-001
  5.4592078e-001
  4.5527634e-001
  5.2824159e-001
  4.5980110e-001
  4.8856665e-001
  4.6113702e-001
  5.3085443e-001
  4.6247640e-001
  5.8972144e-001
  5.3207584e-001
  5.3170109e-001
  5.2475086e-001
  4.8544373e-001
  5.3444926e-001
  5.0136020e-001
  5.1198854e-001
  5.0202990e-001
  5.5551160e-001
  5.2640948e-001
  5.7175772e-001
  4.6318774e-001
  5.2101724e-001
  5.7406521e-001
  4.3951602e-001
  4.6467980e-001
  5.1782839e-001
  5.3726335e-001
  5.3068093e-001
  4.9592980e-001
  5.5445328e-001
  5.7318385e-001
  4.6834055e-001
  4.4836082e-001
  5.8316331e-001
  4.0467119e-001
  4.4722615e-001
  5.7684807e-001
  4.5362814e-001
  4.7849003e-001
  5.1101696e-001
  4.4682018e-001
  4.9895556e-001
  4.0417499e-001
  5.3778731e-001
  4.5803839e-001
  4.5038377e-001
  4.6487758e-001
  5.3939388e-001
  5.2045164e-001
  4.4619212e-001
  4.5213261e-001
  5.2617005e-001
  4.9678686e-001
  5.6516836e-001
  5.2473698e-001
  4.8207098e-001
  5.4086859e-001
  5.6571314e-001
  4.7592924e-001
  4.7513116e-001
  4.5389879e-001
  5.3382814e-001
  4.9322327e-001
  4.8602668e-001
  4.7902787e-001
  5.6702476e-001
  5.4006357e-001
  4.8295928e-001
  5.2997307e-001
  5.4331140e-001
  5.7653578e-001
  4.6465551e-001
  5.3719048e-001
  5.2845325e-001
  5.3463663e-001
  4.3264213e-001
  4.4330516e-001
  6.2221019e-001
  5.4593465e-001
  5.6630649e-001
  4.6682420e-001
  4.7892030e-001
  5.4129192e-001
  5.2364049e-001
  4.5345464e-001
  4.4390892e-001
  4.8260882e-001
  5.7929783e-001
  5.2022263e-001
  5.8533894e-001
  4.9549606e-001
  4.7468701e-001
  4.6689707e-001
  5.3284269e-001
  4.9654050e-001
  5.7778842e-001
  4.2777385e-001
  5.5767336e-001
  5.2893557e-001
  5.1737036e-001
  5.3045192e-001
  4.5802451e-001
  4.4378401e-001
  4.4278814e-001
  5.0894543e-001
  4.4242033e-001
  4.4898193e-001
  4.4163266e-001
  4.8921552e-001
  5.3608011e-001
  4.9419137e-001
  4.4248279e-001
  4.5312500e-001
  4.3463039e-001
  4.6657784e-001
  5.8513769e-001
  4.5425272e-001
  5.0547899e-001
  4.4319759e-001
  5.0354972e-001
  5.1340079e-001
  4.7232748e-001
  4.6936417e-001
  4.5367325e-001
  5.3899831e-001
  4.5320134e-001
  6.0508619e-001
  5.7639699e-001
  5.0203684e-001
  5.4312750e-001
  4.6499903e-001
  5.0078767e-001
  4.5717091e-001
  4.5198340e-001
  5.2988980e-001
  5.3065665e-001
  5.7417624e-001
  4.8145681e-001
  5.3016392e-001
  4.7220950e-001
  5.4306504e-001
  5.3993865e-001
  5.3821411e-001
  5.1983053e-001
  4.5290640e-001
  4.4189637e-001
  4.3208000e-001
  4.3921067e-001
  5.1523984e-001
  5.4367921e-001
  4.8947577e-001
  5.4868282e-001
  5.1328628e-001
  4.0980666e-001
  5.0244629e-001
  5.1483039e-001
  4.6772985e-001
  5.1801924e-001
  4.6519334e-001
  4.6720589e-001
  4.1087539e-001
  4.7604375e-001
  5.4915473e-001
  5.0788016e-001
  4.4492908e-001
  5.0016309e-001
  5.0887950e-001
  3.9507342e-001
  5.1741894e-001
  5.2325880e-001
  5.5289876e-001
  4.4119198e-001
  5.3227709e-001
  4.6785129e-001
  4.5732706e-001
  4.6794845e-001
  5.6022027e-001
  4.9428853e-001
  4.5942635e-001
  3.9921302e-001
  4.5227487e-001
  5.0782117e-001
  5.5239216e-001
  4.5301049e-001
  5.3174967e-001
  4.6585610e-001
  4.5798981e-001
  4.2727418e-001
  5.0246711e-001
  4.7672732e-001
  4.8700866e-001
  4.3911698e-001
  4.7812222e-001
  4.4108442e-001
  5.0614868e-001
  4.6835096e-001
  3.8942094e-001
  5.6003983e-001
  5.3699617e-001
  4.1546608e-001
  3.5612370e-001
  4.3169831e-001
  5.1789085e-001
  5.9106776e-001
  4.4886048e-001
  4.4294082e-001
  5.2831793e-001
  4.6428423e-001
  4.6187611e-001
  5.9186237e-001
  4.7588413e-001
  4.9526357e-001
  5.5551854e-001
  5.3236384e-001
  4.6750430e-001
  5.9523512e-001
  4.8751874e-001
  4.4214274e-001
  5.7852404e-001
  5.3707251e-001
  5.0744989e-001
  5.4883203e-001
  4.5313888e-001
  5.0278634e-001
  4.9825811e-001
  5.4633022e-001
  4.4506787e-001
  4.9255358e-001
  4.5375305e-001
  5.0306046e-001
  4.9219270e-001
  4.9395889e-001
  5.2317552e-001
  4.9604777e-001
  4.7988841e-001
  5.0764074e-001
  4.6108497e-001
  4.6025219e-001
  4.9023221e-001
  4.8055463e-001
  4.7896888e-001
  4.8358386e-001
  4.8580113e-001
  4.4548426e-001
  4.8115145e-001
  3.6402815e-001
  5.2844631e-001
  3.9114896e-001
  3.9652732e-001
  5.1042708e-001
  4.7739007e-001
  5.1122516e-001
  4.4072702e-001
  5.2547607e-001
  4.7598476e-001
  5.1771736e-001
  5.5915501e-001
  5.1089898e-001
  4.9393460e-001
  4.5885729e-001
  4.8806004e-001
  5.0831043e-001
  5.5307920e-001
  5.8665404e-001
  5.6274983e-001
  5.2380011e-001
  5.7332612e-001
  5.2520195e-001
  5.0446924e-001
  5.1398026e-001
  4.2760729e-001
  5.4314832e-001
  4.6983261e-001
  5.1025358e-001
  5.3205849e-001
  5.3272471e-001
  5.2994184e-001
  4.5971436e-001
  5.0658589e-001
  4.7242463e-001
  5.1226613e-001
  4.3626471e-001
  5.5192025e-001
  5.7135521e-001
  4.9313652e-001
  5.3628484e-001
  5.1372349e-001
  4.6206696e-001
  5.7898207e-001
  5.6835027e-001
  4.8191830e-001
  4.2433170e-001
  4.3348532e-001
  4.6608164e-001
  5.3331113e-001
  3.9997987e-001
  6.0358372e-001
  4.9814013e-001
  5.0513200e-001
  4.9393460e-001
  4.7863230e-001
  3.9430657e-001
  4.8728972e-001
  4.3082390e-001
  4.2225322e-001
  5.1144723e-001
  4.0596200e-001
  5.4459180e-001
  5.0946591e-001
  5.5593840e-001
  5.0015615e-001
  5.0560043e-001
  5.2554894e-001
  5.5515420e-001
  4.7891683e-001
  4.9067635e-001
  4.9224128e-001
  4.0894612e-001
  5.0315068e-001
  4.4206640e-001
  4.8684211e-001
  4.4211845e-001
  4.8403842e-001
  5.4803048e-001
  5.2106235e-001
  4.5787531e-001
  5.1313014e-001
  5.5916889e-001
  4.6400663e-001
  4.1795747e-001
  5.3485871e-001
  4.9343840e-001
  5.2364049e-001
  4.8163030e-001
  5.1155480e-001
  5.4760368e-001
  5.5262464e-001
  4.1002526e-001
  4.8591217e-001
  4.4929422e-001
  4.9935113e-001
  4.8135965e-001
  5.2761007e-001
  4.9888616e-001
  4.8033603e-001
  4.9376457e-001
  5.7195550e-001
  5.1430643e-001
  4.7638380e-001
  5.3176702e-001
  5.1945578e-001
  5.3310293e-001
  4.8556518e-001
  4.5232692e-001
  5.0213052e-001
  4.7467660e-001
  5.0134632e-001
  4.6936764e-001
  5.1277273e-001
  5.5107706e-001
  5.1373390e-001
  4.2416167e-001
  5.4425522e-001
  4.7500278e-001
  4.9927479e-001
  5.4998751e-001
  5.0564207e-001
  4.2368976e-001
  5.0468438e-001
  4.3945703e-001
  4.3160462e-001
  4.7113383e-001
  5.3585457e-001
  4.5644570e-001
  5.2885923e-001
  4.7775441e-001
  5.4111842e-001
  5.5499806e-001
  4.8424661e-001
  4.7839635e-001
  4.8988522e-001
  4.5987050e-001
  5.1591994e-001
  4.7897582e-001
  4.5000208e-001
  4.4016489e-001
  5.0340398e-001
  5.1859871e-001
  4.6947174e-001
  5.0201949e-001
  4.4021000e-001
  5.6327032e-001
  4.6981526e-001
  4.9392072e-001
  4.3117089e-001
  5.3814471e-001
  5.0255038e-001
  4.6265684e-001
  5.7436709e-001
  5.0952143e-001
  5.8866658e-001
  5.2305754e-001
  5.5121239e-001
  4.9389643e-001
  5.3756870e-001
  5.3797468e-001
  4.8596075e-001
  5.2102071e-001
  4.9555505e-001
  4.8191830e-001
  5.4078184e-001
  5.6069912e-001
  5.5830835e-001
  4.9595062e-001
  6.0486065e-001
  5.0707514e-001
  5.5360315e-001
  4.5519307e-001
  4.5422149e-001
  4.3427992e-001
  5.1605874e-001
  4.7466966e-001
  5.9752179e-001
  4.8261923e-001
  4.0002845e-001
  4.4664668e-001
  4.5135188e-001
  4.0507717e-001
  5.0315068e-001
  4.4186862e-001
  4.5041847e-001
  5.1288030e-001
  5.7841647e-001
  4.9291098e-001
  5.0483358e-001
  5.5508827e-001
  5.1507675e-001
  5.6291639e-001
  5.2537544e-001
  4.6944745e-001
  5.0252956e-001
  5.3674287e-001
  4.7531507e-001
  4.5446785e-001
  5.0297718e-001
  3.8368171e-001
  5.0683572e-001
  6.0193899e-001
  4.1266239e-001
  5.1265476e-001
  4.4237869e-001
  4.4439471e-001
  5.6301008e-001
  5.0618338e-001
  5.3757911e-001
  5.3386284e-001
  5.1048953e-001
  4.3796497e-001
  4.4292694e-001
  4.3230208e-001
  5.2283894e-001
  4.8141517e-001
  5.2209291e-001
  4.6298648e-001
  5.2327962e-001
  4.2208319e-001
  4.5527287e-001
  5.9738299e-001
  4.7251832e-001
  4.4872169e-001
  4.4274997e-001
  4.1761395e-001
  4.4528648e-001
  5.7350308e-001
  4.8485732e-001
  5.3371711e-001
  5.4839482e-001
  4.5895792e-001
  3.6404550e-001
  4.5481138e-001
  4.0266211e-001
  4.5717785e-001
  5.2545178e-001
  4.1011548e-001
  4.5991214e-001
  5.4891878e-001
  5.7530396e-001
  5.2535809e-001
  5.8096686e-001
  5.6034519e-001
  5.2225600e-001
  4.5808003e-001
  4.8160254e-001
  4.8507939e-001
  5.0772055e-001
  5.0130122e-001
  5.7861426e-001
  4.9425383e-001
  5.3199256e-001
  4.8053381e-001
  5.3056296e-001
  5.7196938e-001
  4.7264671e-001
  5.2017752e-001
  5.1288030e-001
  4.6537725e-001
  5.0931671e-001
  3.7512839e-001
  4.9374722e-001
  5.0990659e-001
  5.6176785e-001
  4.3201060e-001
  4.9447590e-001
  5.6222588e-001
  4.2069523e-001
  4.7156757e-001
  4.7497155e-001
  4.2415473e-001
  4.3271153e-001
  5.5795095e-001
  6.2954558e-001
  4.6407256e-001
  5.2573284e-001
  5.8417652e-001
  4.8531535e-001
  5.7989812e-001
  4.7859066e-001
  5.1369573e-001
  4.4255219e-001
  4.5917999e-001
  5.6198298e-001
  4.7338927e-001
  5.0295636e-001
  4.7323312e-001
  4.8321605e-001
  5.5861370e-001
  5.2594104e-001
  4.2808267e-001
  4.7135243e-001
  4.4225725e-001
  4.9238355e-001
  5.2166264e-001
  4.4820814e-001
  4.6170261e-001
  4.9790764e-001
  5.5740964e-001
  4.3472754e-001
  5.2670442e-001
  4.9535726e-001
  5.3645833e-001
  6.6995267e-001
  4.9187000e-001
  5.5503970e-001
  5.0369198e-001
  3.8136034e-001
  5.4977237e-001
  4.8591217e-001
  3.9462927e-001
  4.6587345e-001
  4.5425272e-001
  5.0145042e-001
  5.3318274e-001
  4.6186570e-001
  5.4408866e-001
  5.1179422e-001
  4.5726807e-001
  4.4841633e-001
  5.6951963e-001
  5.3932101e-001
  4.7221644e-001
  5.6598726e-001
  4.4908256e-001
  5.0332417e-001
  4.7966980e-001
  5.0654772e-001
  4.7492991e-001
  5.3407798e-001
  4.5224364e-001
  4.6207043e-001
  4.2630607e-001
  4.8779633e-001
  4.5231651e-001
  5.1660351e-001
  4.7914585e-001
  5.1539599e-001
  4.6894778e-001
  5.8183433e-001
  4.3378026e-001
  4.7380219e-001
  4.6865631e-001
  4.7088746e-001
  5.2208250e-001
  5.1432031e-001
  5.4656271e-001
  4.8962497e-001
  4.2530674e-001
  4.5007495e-001
  5.3892544e-001
  5.3179825e-001
  5.4740243e-001
  4.8897263e-001
  4.8855277e-001
  4.1322105e-001
  4.6659519e-001
  4.7704655e-001
  5.9258064e-001
  4.3824256e-001
  5.5777051e-001
  4.7406243e-001
  5.0320967e-001
  3.7177298e-001
  4.7250444e-001
  4.9945175e-001
  4.4433572e-001
  5.3013269e-001
  5.9509632e-001
  5.9013435e-001
  4.8954863e-001
  4.8407659e-001
  4.0223532e-001
  6.1980902e-001
  5.5884966e-001
  4.7239340e-001
  4.8452768e-001
  4.9006218e-001
  4.8750139e-001
  5.6234385e-001
  4.6912475e-001
  5.5015753e-001
  4.7540182e-001
  4.4778134e-001
  5.1313014e-001
  5.0495156e-001
  4.9567302e-001
  4.6649803e-001
  5.5005691e-001
  5.3354014e-001
  4.7784116e-001
  5.8542569e-001
  4.4250361e-001
  4.7587719e-001
  4.7217133e-001
  5.1192955e-001
  5.8656035e-001
  4.7115812e-001
  4.5228181e-001
  4.7619642e-001
  5.3047968e-001
  4.6382620e-001
  5.4614632e-001
  5.0723476e-001
  5.7881204e-001
  4.4988411e-001
  4.5381204e-001
  4.7922219e-001
  5.0104791e-001
  5.4675702e-001
  5.4924495e-001
  5.0745336e-001
  5.2470228e-001
  5.2234274e-001
  4.4281937e-001
  5.0169679e-001
  5.2845325e-001
  4.8353528e-001
  4.9398665e-001
  5.2961220e-001
  5.1625999e-001
  4.4513727e-001
  5.4891531e-001
  4.6321203e-001
  5.7164668e-001
  5.4657312e-001
  5.3856457e-001
  5.1598934e-001
  4.9400747e-001
  4.4346824e-001
  5.7009563e-001
  5.6530022e-001
  4.8005843e-001
  5.1257495e-001
  5.2860593e-001
  4.6706362e-001
  4.8022152e-001
  4.7400344e-001
  4.8905591e-001
  5.1887283e-001
  5.0221727e-001
  5.2713122e-001
  5.2444204e-001
  4.7388547e-001
  4.7715759e-001
  5.6081362e-001
  4.9433364e-001
  5.0498626e-001
  5.0347338e-001
  5.3320009e-001
  5.4966481e-001
  5.1091633e-001
  5.3413349e-001
  4.4560224e-001
  4.8135271e-001
  4.9522541e-001
  4.8804269e-001
  5.2389379e-001
  4.8407659e-001
  3.9551063e-001
  4.8526330e-001
  5.3167680e-001
  5.2056268e-001
  4.9319898e-001
  4.6985690e-001
  5.5245114e-001
  5.5740270e-001
  3.8109316e-001
  4.7401038e-001
  4.8613771e-001
  5.2231498e-001
  4.7101585e-001
  5.6112245e-001
  5.1887630e-001
  4.8957986e-001
  5.0494462e-001
  4.9147096e-001
  4.5615076e-001
  4.6213288e-001
  4.5967619e-001
  5.5748945e-001
  4.9345228e-001
  5.5977612e-001
  5.2034061e-001
  5.3317580e-001
  4.6179283e-001
  4.6876388e-001
  4.3737508e-001
  4.5400636e-001
  5.0686001e-001
  5.4889796e-001
  5.0844229e-001
  4.3461998e-001
  4.2236079e-001
  5.2263769e-001
  4.2387367e-001
  5.2376194e-001
  4.5390920e-001
  4.5901344e-001
  5.3338746e-001
  5.0607581e-001
  4.8568663e-001
  5.1985829e-001
  4.8017641e-001
  4.5087650e-001
  5.3801285e-001
  5.2001096e-001
  5.4406784e-001
  4.4967591e-001
  4.5869420e-001
  4.6952032e-001
  4.9776538e-001
  5.2486190e-001
  5.3248182e-001
  4.1765906e-001
  4.6503373e-001
  4.7571411e-001
  5.2893210e-001
  4.9549606e-001
  5.0317150e-001
  5.0958042e-001
  4.8722033e-001
  4.8956598e-001
  4.5149067e-001
  4.8490937e-001
  4.6823645e-001
  4.9398318e-001
  5.1762367e-001
  4.9118990e-001
  5.3778384e-001
  5.7876346e-001
  5.0192580e-001
  5.3462275e-001
  4.8469423e-001
  5.4162503e-001
  4.9990284e-001
  4.6386090e-001
  4.5293762e-001
  5.6601155e-001
  4.9179714e-001
  4.6874653e-001
  4.7256343e-001
  4.9068329e-001
  5.2691955e-001
  5.0907381e-001
  5.3978945e-001
  4.9033977e-001
  5.3330072e-001
  5.3816206e-001
  5.6770139e-001
  4.6141114e-001
  4.6229944e-001
  5.5564346e-001
  5.4757245e-001
  4.3569912e-001
  4.9054450e-001
  4.3636534e-001
  5.2259605e-001
  4.8455197e-001
  4.0434849e-001
  4.9499639e-001
  4.7052659e-001
  5.4827337e-001
  5.2605208e-001
  5.0872682e-001
  4.6623085e-001
  5.1389005e-001
  4.5099448e-001
  4.9440304e-001
  4.7091869e-001
  4.7550244e-001
  5.0635687e-001
  4.2232956e-001
  5.1441053e-001
  5.2240520e-001
  4.7321924e-001
  4.3771860e-001
  5.7649067e-001
  4.9844548e-001
  5.1133272e-001
  4.7419429e-001
  5.1544803e-001
  4.9592980e-001
  5.7254539e-001
  4.4937056e-001
  4.4338150e-001
  4.6695606e-001
  4.6220575e-001
  4.3686848e-001
  4.7402079e-001
  5.6425924e-001
  5.1431337e-001
  5.0235260e-001
  4.9541278e-001
  5.6211831e-001
  5.2953240e-001
  5.1815803e-001
  4.2634771e-001
  5.7050161e-001
  5.1781104e-001
  5.4365145e-001
  5.2051757e-001
  4.2985926e-001
  5.3603500e-001
  5.0668651e-001
  5.6132717e-001
  5.4524761e-001
  4.2808961e-001
  4.9141198e-001
  4.4405813e-001
  5.4421705e-001
  5.2610066e-001
  4.5611953e-001
  5.2822771e-001
  5.3214871e-001
  5.1071161e-001
  4.8316747e-001
  4.9839690e-001
  5.4817969e-001
  5.3413696e-001
  5.1290806e-001
  4.8486426e-001
  4.2858233e-001
  5.5085499e-001
  4.2314499e-001
  4.6628636e-001
  4.5660532e-001
  4.8123820e-001
  4.6648068e-001
  4.5886770e-001
  4.1257911e-001
  4.7455516e-001
  5.1099961e-001
  5.7851016e-001
  5.2876208e-001
  5.3392183e-001
  4.8518696e-001
  5.5760049e-001
  4.7638033e-001
  5.2480291e-001
  4.5834374e-001
  4.4044595e-001
  5.1034380e-001
  4.3678173e-001
  5.3848823e-001
  4.8454156e-001
  5.0792874e-001
  4.7799384e-001
  5.0423676e-001
  5.0268918e-001
  5.6888810e-001
  5.0462192e-001
  4.9686320e-001
  5.1994157e-001
  5.4017461e-001
  5.1458750e-001
  4.8323340e-001
  5.2017405e-001
  5.6611218e-001
  4.1970631e-001
  4.5349975e-001
  5.5602515e-001
  5.1793943e-001
  5.5800994e-001
  5.0153370e-001
  5.0002082e-001
  4.8667208e-001
  4.6869448e-001
  4.9736634e-001
  4.5042194e-001
  5.7859344e-001
  5.4486939e-001
  5.3419595e-001
  5.3656243e-001
  3.9837331e-001
  4.5864563e-001
  5.3943205e-001
  4.4685834e-001
  5.2203392e-001
  5.1558683e-001
  4.1132301e-001
  5.3883522e-001
  4.8388227e-001
  4.3355471e-001
  4.7558572e-001
  4.5168152e-001
  5.6465828e-001
  4.9209555e-001
  4.9285546e-001
  5.0588844e-001
  5.1138477e-001
  5.4792985e-001
  4.4066456e-001
  5.3501138e-001
  5.2075353e-001
  4.9123154e-001
  4.7335804e-001
  4.5696272e-001
  4.6724059e-001
  5.4238147e-001
  5.0535407e-001
  5.3882481e-001
  4.7217827e-001
  5.6255205e-001
  5.1619407e-001
  4.8684211e-001
  5.5559141e-001
  4.9214066e-001
  4.8875403e-001
  5.1426133e-001
  5.0176271e-001
  5.1893876e-001
  4.7334416e-001
  4.5064402e-001
  5.1946966e-001
  5.1521555e-001
  5.0716883e-001
  5.1461526e-001
  5.8551938e-001
  5.3302659e-001
  4.7327476e-001
  4.5354833e-001
  5.8715370e-001
  5.2826935e-001
  5.0018391e-001
  4.1629192e-001
  5.3779425e-001
  4.4022735e-001
  4.9185959e-001
  4.9508661e-001
  4.2808614e-001
  5.9429478e-001
  5.7255233e-001
  4.9727612e-001
  5.5956099e-001
  5.1782492e-001
  4.3127498e-001
  4.9888269e-001
  4.8841397e-001
  4.9208514e-001
  5.4856138e-001
  5.7083125e-001
  5.4623654e-001
  4.9685279e-001
  4.3850280e-001
  5.5376971e-001
  5.4584444e-001
  5.0764768e-001
  5.2333167e-001
  4.5678575e-001
  5.1190873e-001
  4.8790737e-001
  4.8798371e-001
  4.4546691e-001
  4.4074089e-001
  4.8289335e-001
  5.2470575e-001
  5.3034088e-001
  5.1832806e-001
  5.3916486e-001
  4.9943093e-001
  5.2046899e-001
  4.9628026e-001
  5.3106956e-001
  5.2295692e-001
  4.2029272e-001
  5.6525164e-001
  5.2931379e-001
  5.1486162e-001
  4.8845908e-001
  5.5421733e-001
  5.6697618e-001
  4.3426951e-001
  4.9434058e-001
  4.7057517e-001
  5.1630510e-001
  6.1183517e-001
  4.4094215e-001
  5.4426910e-001
  4.9615534e-001
  5.1692622e-001
  4.5817719e-001
  5.0483358e-001
  5.2584041e-001
  4.7274387e-001
  6.1098504e-001
  5.0280716e-001
  5.6100100e-001
  3.3211193e-001
  4.8391350e-001
  5.1742588e-001
  4.7659546e-001
  4.3495309e-001
  4.6071369e-001
  5.3627096e-001
  4.9754330e-001
  4.8482956e-001
  5.1038891e-001
  5.4639615e-001
  5.8845145e-001
  4.7170636e-001
  5.6502609e-001
  4.6710179e-001
  4.9693954e-001
  4.4873904e-001
  4.6313222e-001
  4.8816067e-001
  5.3597949e-001
  5.5536240e-001
  4.5792041e-001
  4.5806615e-001
  5.3834943e-001
  4.8529800e-001
  4.5871849e-001
  4.8113411e-001
  4.3876305e-001
  5.0154758e-001
  4.6856609e-001
  4.8966661e-001
  5.4087553e-001
  5.2250236e-001
  6.0926049e-001
  4.6027995e-001
  4.8102307e-001
  6.0127276e-001
  5.4826990e-001
  4.7224073e-001
  5.8754927e-001
  5.3123612e-001
  5.2952893e-001
  5.3725641e-001
  5.2945259e-001
  5.3275941e-001
  4.8467341e-001
  4.5982192e-001
  5.8081418e-001
  4.6246599e-001
  4.7895500e-001
  4.3850974e-001
  5.9461054e-001
  4.8603015e-001
  5.3873459e-001
  4.4175758e-001
  5.2984122e-001
  5.0586415e-001
  4.3591078e-001
  4.8409394e-001
  5.3877276e-001
  5.8175799e-001
  5.3803367e-001
  4.9203656e-001
  5.8154633e-001
  4.6372557e-001
  4.7779952e-001
  5.7231984e-001
  4.1269015e-001
  5.1630510e-001
  5.5122974e-001
  4.7046414e-001
  4.9372293e-001
  5.1525372e-001
  4.5428742e-001
  5.5265240e-001
  5.1215162e-001
  4.8341731e-001
  5.0790792e-001
  4.9264379e-001
  5.7216023e-001
  5.1467078e-001
  5.1123904e-001
  5.6277412e-001
  5.5840898e-001
  5.5280507e-001
  4.8679353e-001
  5.9019334e-001
  5.8515851e-001
  5.0295983e-001
  5.4983830e-001
  4.7537406e-001
  5.4151399e-001
  4.5851724e-001
  5.2376888e-001
  4.8703642e-001
  5.6717744e-001
  5.1184974e-001
  5.2097213e-001
  5.6587622e-001
  4.2040723e-001
  5.5230194e-001
  5.5897457e-001
  4.8860135e-001
  4.9633925e-001
  5.4952601e-001
  4.6908311e-001
  5.0288696e-001
  6.4149942e-001
  5.2784949e-001
  4.6154300e-001
  4.6598101e-001
  4.8049564e-001
  4.9632190e-001
  5.3795039e-001
  5.7085901e-001
  4.6275053e-001
  4.4770847e-001
  4.1793665e-001
  5.0800508e-001
  5.0638116e-001
  4.7926729e-001
  4.4869046e-001
  5.2649275e-001
  4.8257759e-001
  5.2549689e-001
  5.4522332e-001
  4.5211873e-001
  4.6699423e-001
  5.1721422e-001
  4.5802798e-001
  6.0012769e-001
  3.9623931e-001
  5.1250208e-001
  5.1514268e-001
  4.5578642e-001
  4.5121308e-001
  5.3410227e-001
  4.8432295e-001
  5.4235718e-001
  4.8974642e-001
  4.9012117e-001
  4.5844090e-001
  4.6993324e-001
  4.9431629e-001
  5.2384521e-001
  4.9420525e-001
  5.4531354e-001
  5.8817733e-001
  4.3453323e-001
  5.4884591e-001
  5.0471561e-001
  4.3297871e-001
  4.7090481e-001
  5.8996086e-001
  3.9201990e-001
  5.0585721e-001
  5.0760951e-001
  4.9657867e-001
  4.3519251e-001
  4.2089649e-001
  4.3068163e-001
  4.2872113e-001
  5.2336984e-001
  4.9364660e-001
  4.0789474e-001
  5.6225017e-001
  5.2745392e-001
  4.4103584e-001
  3.8033672e-001
  4.4485274e-001
  5.5861023e-001
  4.3413419e-001
  5.0866436e-001
  4.3616409e-001
  5.0017350e-001
  4.9400053e-001
  4.6725100e-001
  5.1334180e-001
  5.7313527e-001
  5.5902315e-001
  4.7756357e-001
  5.1900469e-001
  5.2192635e-001
  4.6382620e-001
  6.2310890e-001
  4.5413127e-001
  5.3751319e-001
  5.1483733e-001
  5.3769015e-001
  5.3333195e-001
  5.6776038e-001
  4.8144987e-001
  5.7200755e-001
  4.4569592e-001
  4.9840731e-001
  4.3063999e-001
  5.1870975e-001
  4.2098670e-001
  5.1057281e-001
  4.4396791e-001
  5.4586179e-001
  5.0239077e-001
  4.5691414e-001
  5.7893696e-001
  5.2176327e-001
  5.9258411e-001
  5.5749639e-001
  5.1772776e-001
  4.7995087e-001
  5.4050078e-001
  4.7653648e-001
  4.7387159e-001
  5.4700686e-001
  5.2868574e-001
  4.6410379e-001
  4.9452795e-001
  5.8056782e-001
  4.6781659e-001
  5.6601849e-001
  4.4330863e-001
  5.6632037e-001
  4.5765670e-001
  5.0686348e-001
  3.9726988e-001
  4.3598712e-001
  5.0191539e-001
  4.1875555e-001
  6.0090148e-001
  5.7701810e-001
  5.2058697e-001
  4.9663766e-001
  5.0890726e-001
  5.3298842e-001
  5.1649942e-001
  4.9613799e-001
  4.9182836e-001
  4.8873321e-001
  4.0321383e-001
  5.5103542e-001
  5.5697244e-001
  4.7799384e-001
  5.5385646e-001
  3.9789446e-001
  4.4521014e-001
  5.2527135e-001
  5.6464440e-001
  4.7793485e-001
  4.6644598e-001
  5.3770750e-001
  5.0957348e-001
  4.8925369e-001
  4.2216994e-001
  4.4709777e-001
  5.2804727e-001
  4.9726918e-001
  5.1384841e-001
  5.0028106e-001
  5.0930630e-001
  4.9631149e-001
  4.7534630e-001
  4.8301480e-001
  5.2902232e-001
  5.0671427e-001
  5.4474448e-001
  4.6845506e-001
  5.2417486e-001
  4.0228389e-001
  4.9922621e-001
  5.8595311e-001
  5.4839482e-001
  5.2372377e-001
  5.3546594e-001
  4.5946105e-001
  4.4494642e-001
  5.1087816e-001
  4.8883036e-001
  4.2320745e-001
  4.5506121e-001
  4.9440651e-001
  5.9710193e-001
  5.4451546e-001
  5.9775081e-001
  5.5099725e-001
  5.3454641e-001
  4.6378456e-001
  4.4145917e-001
  5.0001041e-001
  4.6736898e-001
  4.4830877e-001
  5.8175105e-001
  5.1562153e-001
  5.3518488e-001
  4.8708153e-001
  5.2761354e-001
  4.4364868e-001
  4.8255677e-001
  4.3993935e-001
  4.4248626e-001
  6.7323173e-001
  5.2643030e-001
  4.2392572e-001
  4.5921469e-001
  4.4722615e-001
  5.1520514e-001
  4.8094673e-001
  5.2342536e-001
  5.2678770e-001
  4.8970478e-001
  5.2062167e-001
  4.7922219e-001
  5.4821785e-001
  5.1061098e-001
  5.5346783e-001
  5.0368851e-001
  5.0086748e-001
  5.0282798e-001
  4.9059308e-001
  4.3569565e-001
  4.9345922e-001
  4.2139268e-001
  4.7541570e-001
  4.6277829e-001
  4.8817455e-001
  4.0077101e-001
  4.3375250e-001
  4.7810487e-001
  4.8381981e-001
  4.1676382e-001
  4.5571355e-001
  4.5196605e-001
  4.7932628e-001
  5.2262034e-001
  5.5590717e-001
  4.8077670e-001
  3.9279022e-001
  5.2725613e-001
  4.4109136e-001
  5.3311681e-001
  4.9046122e-001
  4.0139907e-001
  5.1565276e-001
  5.0510077e-001
  4.1757578e-001
  5.8315984e-001
  6.1561737e-001
  5.8171636e-001
  5.7390212e-001
  4.3452282e-001
  5.9250777e-001
  4.9751208e-001
  5.3407451e-001
  5.4721158e-001
  4.8823701e-001
  5.4682295e-001
  5.2974059e-001
  3.9995906e-001
  5.0694329e-001
  5.3745420e-001
  4.6189693e-001
  4.9201921e-001
  4.7104361e-001
  5.6675758e-001
  4.2409921e-001
  5.4127110e-001
  4.3463039e-001
  4.4052576e-001
  4.2856498e-001
  4.6555421e-001
  4.8924675e-001
  5.3838760e-001
  5.5133383e-001
  4.8164418e-001
  4.6370128e-001
  4.3016461e-001
  5.1968826e-001
  4.7966633e-001
  5.0653384e-001
  5.3739868e-001
  4.7927076e-001
  5.3620156e-001
  4.5791347e-001
  5.0349420e-001
  5.0226932e-001
  5.9693885e-001
  4.7551979e-001
  4.8027357e-001
  4.9592286e-001
  4.6063041e-001
  4.2928326e-001
  5.4097962e-001
  5.7553992e-001
  5.6299273e-001
  4.6894778e-001
  5.2589940e-001
  4.9463205e-001
  5.3306823e-001
  5.0055172e-001
  5.1251249e-001
  4.7419082e-001
  5.3703434e-001
  5.0760257e-001
  5.4700686e-001
  4.7909033e-001
  5.8336803e-001
  6.0938194e-001
  4.8566234e-001
  4.1491436e-001
  4.9932684e-001
  5.0089524e-001
  5.4881121e-001
  5.5105971e-001
  5.6833639e-001
  5.2365784e-001
  5.1583319e-001
  4.7495420e-001
  5.6915876e-001
  5.5132689e-001
  4.9834485e-001
  5.5694468e-001
  4.5699395e-001
  4.5600502e-001
  4.7065498e-001
  5.6737175e-001
  4.6442649e-001
  4.6134174e-001
  4.2452601e-001
  5.2892863e-001
  4.6745572e-001
  4.4514074e-001
  4.1046594e-001
  5.5016794e-001
  4.4041125e-001
  5.2381052e-001
  5.3697882e-001
  5.0350461e-001
  4.6881593e-001
  5.3696841e-001
  4.5434294e-001
  5.1206140e-001
  3.8516336e-001
  5.1625652e-001
  4.8775469e-001
  4.4851696e-001
  5.3220422e-001
  5.1305380e-001
  4.9099559e-001
  4.7773706e-001
  6.1558961e-001
  5.5267322e-001
  5.0999334e-001
  5.4906451e-001
  5.3700311e-001
  5.0084666e-001
  5.8514463e-001
  5.7131704e-001
  5.4286032e-001
  4.9141545e-001
  4.4771541e-001
  4.6843424e-001
  4.3562972e-001
  5.8371155e-001
  4.8872627e-001
  4.3999833e-001
  5.2500069e-001
  5.5802035e-001
  5.5272527e-001
  5.0549981e-001
  5.4301646e-001
  4.9358067e-001
  4.2548371e-001
  4.9191858e-001
  5.8414182e-001
  5.3288433e-001
  4.7257731e-001
  4.7533589e-001
  5.4666681e-001
  5.4973767e-001
  4.3137908e-001
  5.0506954e-001
  5.2157242e-001
  4.8470464e-001
  4.7414918e-001
  4.8457972e-001
  5.5003262e-001
  4.5664696e-001
  5.0358789e-001
  5.1263741e-001
  5.4077143e-001
  5.2845672e-001
  5.2494865e-001
  5.8411059e-001
  4.7318801e-001
  4.8888241e-001
  4.4760437e-001
  3.4941983e-001
  5.2573284e-001
  5.2815137e-001
  4.7024206e-001
  4.3444648e-001
  4.9853223e-001
  4.6168180e-001
  4.2464746e-001
  5.3179478e-001
  5.0704045e-001
  5.4107331e-001
  4.5077587e-001
  5.7217758e-001
  5.9149456e-001
  4.9463899e-001
  5.9610607e-001
  4.8847990e-001
  5.4711095e-001
  4.7803895e-001
  5.1800536e-001
  5.1757162e-001
  4.2861703e-001
  5.5088621e-001
  5.3509119e-001
  4.5229222e-001
  4.8466300e-001
  5.1450422e-001
  4.1199617e-001
  5.4372432e-001
  5.2136076e-001
  5.1775205e-001
  5.4536559e-001
  4.4520667e-001
  4.4152856e-001
  5.8822244e-001
  4.2790570e-001
  4.3787822e-001
  5.0705085e-001
  4.9724142e-001
  4.3979361e-001
  5.3623279e-001
  4.6474226e-001
  4.1077129e-001
  4.7883009e-001
  5.1802618e-001
  5.6892280e-001
  5.3556310e-001
  5.3222851e-001
  6.0830627e-001
  5.0001735e-001
  5.1926493e-001
  4.7498890e-001
  5.0409449e-001
  5.4975155e-001
  5.0766503e-001
  4.5153231e-001
  5.5356498e-001
  4.4180963e-001
  4.9954197e-001
  5.4697216e-001
  4.8441664e-001
  5.9514143e-001
  5.4657659e-001
  5.2436570e-001
  4.6840301e-001
  4.9095048e-001
  5.0358442e-001
  5.1508022e-001
  4.3277051e-001
  5.2198187e-001
  4.3338816e-001
  5.5379053e-001
  4.9856693e-001
  5.4029605e-001
  4.8357345e-001
  6.1617602e-001
  5.2374112e-001
  4.5822577e-001
  5.1061098e-001
  5.0799467e-001
  4.4479722e-001
  5.1245003e-001
  5.1332792e-001
  4.7242810e-001
  4.1795053e-001
  4.8799412e-001
  5.1739812e-001
  5.0582945e-001
  4.5095978e-001
  5.0184252e-001
  4.8043665e-001
  4.7960735e-001
  5.5713205e-001
  5.4601793e-001
  5.0111037e-001
  4.9740104e-001
  4.7215745e-001
  5.4914779e-001
  5.6448826e-001
  4.9083250e-001
  5.1738077e-001
  5.1247432e-001
  4.7071050e-001
  5.1353958e-001
  5.2443857e-001
  4.9793193e-001
  5.0218257e-001
  4.0258925e-001
  4.8220978e-001
  4.5016170e-001
  5.8881579e-001
  5.4330793e-001
  4.8824742e-001
  4.6456529e-001
  4.9588816e-001
  4.4689304e-001
  5.9498529e-001
  5.1184974e-001
  4.5266003e-001
  5.1713788e-001
  4.4974878e-001
  6.0907659e-001
  5.1678742e-001
  4.6271236e-001
  6.0630066e-001
  5.4924495e-001
  4.7871905e-001
  5.9297621e-001
  5.4252373e-001
  5.2073965e-001
  5.2268626e-001
  5.1323076e-001
  5.2131218e-001
  4.5142474e-001
  4.8229999e-001
  4.9542666e-001
  4.6664030e-001
  5.3708292e-001
  4.4454739e-001
  4.4499153e-001
  5.2104500e-001
  4.4013366e-001
  4.7233442e-001
  5.8027981e-001
  5.2983775e-001
  4.6774373e-001
  4.9599573e-001
  3.6251527e-001
  4.3859302e-001
  5.4180546e-001
  4.8253942e-001
  5.8632092e-001
  5.7104986e-001
  4.4028981e-001
  5.3040334e-001
  5.2755108e-001
  4.9499639e-001
  5.0388977e-001
  5.7555033e-001
  5.1403231e-001
  5.6001902e-001
  4.4620253e-001
  5.7290279e-001
  5.1322382e-001
  5.8949242e-001
  5.2516031e-001
  4.4146264e-001
  5.2822771e-001
  4.9216148e-001
  3.9116284e-001
  4.8827865e-001
  5.9043624e-001
  4.9970159e-001
  4.5376693e-001
  4.9427118e-001
  4.9312611e-001
  4.4738577e-001
  4.4152162e-001
  5.3745073e-001
  5.3241589e-001
  4.4719493e-001
  4.7956224e-001
  4.6098434e-001
  4.8828559e-001
  5.5133730e-001
  5.3518141e-001
  4.8136312e-001
  5.4530660e-001
  5.0936875e-001
  5.4762103e-001
  4.7766073e-001
  4.9896597e-001
  4.9737328e-001
  5.0837289e-001
  5.3244712e-001
  5.1888671e-001
  4.6749042e-001
  4.7495073e-001
  5.3002512e-001
  5.0615562e-001
  4.4498806e-001
  5.2503886e-001
  5.0682184e-001
  4.9820606e-001
  4.3452282e-001
  4.8989563e-001
  4.2548024e-001
  5.1944537e-001
  4.9643293e-001
  5.1746752e-001
  6.0851099e-001
  5.3601072e-001
  4.9208514e-001
  4.7777870e-001
  4.4684099e-001
  4.9733858e-001
  4.7328864e-001
  4.6492269e-001
  5.3570883e-001
  5.1064221e-001
  4.6121336e-001
  5.1164154e-001
  6.2044748e-001
  4.2570231e-001
  5.0493421e-001
  4.6757717e-001
  4.7368421e-001
  5.2618740e-001
  5.3354361e-001
  5.8313555e-001
  5.3887339e-001
  5.2772457e-001
  4.3410990e-001
  4.5533533e-001
  5.4553562e-001
  4.7945467e-001
  5.4017461e-001
  4.5739646e-001
  4.9899026e-001
  4.7757398e-001
  4.8041583e-001
  5.5669137e-001
  5.6067483e-001
  4.6129664e-001
  4.2427618e-001
  5.5848185e-001
  5.0898012e-001
  4.7390975e-001
  4.2195828e-001
  4.6820175e-001
  4.8404883e-001
  5.7769473e-001
  5.3138186e-001
  4.5152884e-001
  5.8170595e-001
  5.4164238e-001
  5.4300952e-001
  6.0898637e-001
  5.0199520e-001
  5.1172482e-001
  6.0023873e-001
  4.9916375e-001
  5.3354361e-001
  5.0818552e-001
  4.9442386e-001
  4.9022527e-001
  4.7036004e-001
  5.2106582e-001
  3.7109288e-001
  4.9334124e-001
  4.3002235e-001
  5.6101141e-001
  4.7790709e-001
  4.8561723e-001
  5.2150303e-001
  4.8125208e-001
  3.9360218e-001
  4.8148457e-001
  4.8270250e-001
  5.3775608e-001
  5.2309918e-001
  5.2365437e-001
  4.5328115e-001
  4.8679353e-001
  4.7998557e-001
  4.7152940e-001
  5.3741256e-001
  5.8140753e-001
  5.1849808e-001
  5.3607664e-001
  5.1093368e-001
  4.9203309e-001
  4.7574881e-001
  5.1535782e-001
  4.7538794e-001
  5.0251915e-001
  4.5911753e-001
  5.7914515e-001
  5.5209027e-001
  5.0118324e-001
  5.1943843e-001
  4.7788627e-001
  4.6428770e-001
  4.6593243e-001
  5.7320120e-001
  4.7147388e-001
  4.7662322e-001
  4.9883064e-001
  5.1220714e-001
  4.9140504e-001
  5.0704392e-001
  4.9273748e-001
  4.8498917e-001
  3.9099628e-001
  4.9232803e-001
  4.7704308e-001
  4.9892086e-001
  4.6067205e-001
  4.6571036e-001
  4.8717522e-001
  5.2217619e-001
  5.4601099e-001
  5.3185723e-001
  5.8526260e-001
  4.4460984e-001
  4.5320134e-001
  4.8100225e-001
  5.4797149e-001
  4.7944079e-001
  4.5801757e-001
  4.7427756e-001
  5.4984524e-001
  5.3903648e-001
  4.8336873e-001
  4.7124139e-001
  5.1107248e-001
  5.2474739e-001
  5.6344382e-001
  4.5957209e-001
  5.2773498e-001
  5.4612203e-001
  5.1974031e-001
  5.0518404e-001
  4.7093604e-001
  4.5178909e-001
  3.9038905e-001
  4.4614701e-001
  4.9083944e-001
  5.2578836e-001
  5.5130954e-001
  4.2705904e-001
  4.7933322e-001
  5.2435529e-001
  5.0969146e-001
  4.4498806e-001
  5.0756440e-001
  5.0952143e-001
  5.9224059e-001
  5.1240145e-001
  4.9898332e-001
  5.4373820e-001
  4.7049883e-001
  4.3934946e-001
  4.5964496e-001
  5.4231901e-001
  5.2504927e-001
  5.1349101e-001
  5.6989785e-001
  5.6292333e-001
  5.0886562e-001
  4.9854958e-001
  4.9037100e-001
  5.1121128e-001
  5.0436515e-001
  4.8732442e-001
  5.0624584e-001
  4.4836082e-001
  4.5452684e-001
  5.6990132e-001
  5.3979639e-001
  5.5821466e-001
  5.4888408e-001
  4.7544345e-001
  4.0000416e-001
  4.9492005e-001
  5.4376943e-001
  5.2408117e-001
  5.1450422e-001
  4.7785504e-001
  4.4866964e-001
  4.6430852e-001
  4.7509646e-001
  5.0008328e-001
  4.8563458e-001
  3.8783172e-001
  4.8962150e-001
  5.6069912e-001
  5.1088510e-001
  4.4925605e-001
  4.9234191e-001
  4.9491658e-001
  5.3546594e-001
  4.3562972e-001
  4.6607123e-001
  5.5859635e-001
  5.6270472e-001
  5.1826907e-001
  4.5661920e-001
  4.7693552e-001
  4.8226183e-001
  5.2408464e-001
  4.2492505e-001
  6.1230360e-001
  4.4616783e-001
  5.2510826e-001
  5.0487175e-001
  4.7871558e-001
  4.7481887e-001
  5.5069190e-001
  4.6643557e-001
  5.3247488e-001
  5.0060029e-001
  4.2505691e-001
  4.9399359e-001
  4.5965190e-001
  4.3567136e-001
  5.2786337e-001
  5.8067191e-001
  5.2388338e-001
  5.1922330e-001
  4.4790279e-001
  5.1636062e-001
  3.4602279e-001
  6.0963524e-001
  5.3243671e-001
  5.1028134e-001
  5.3573312e-001
  5.3435210e-001
  5.0160657e-001
  4.5917305e-001
  4.7441289e-001
  4.9051327e-001
  5.2983428e-001
  5.3450824e-001
  4.9920192e-001
  5.0587803e-001
  4.7227543e-001
  5.5525830e-001
  5.0258161e-001
  5.5384605e-001
  5.2332820e-001
  5.4955030e-001
  5.7197632e-001
  4.9241825e-001
  5.0393488e-001
  4.9377151e-001
  4.5139699e-001
  4.4841286e-001
  4.4567511e-001
  5.7626513e-001
  4.9873001e-001
  4.4455432e-001
  4.5973865e-001
  6.0937847e-001
  5.1207528e-001
  4.7107831e-001
  5.5586206e-001
  4.1493865e-001
  5.0964635e-001
  4.6861120e-001
  4.1641336e-001
  5.1838011e-001
  5.8664710e-001
  5.0151982e-001
  5.8068926e-001
  4.7466619e-001
  4.5614729e-001
  4.9742186e-001
  5.3529591e-001
  4.5779203e-001
  5.2359885e-001
  4.7587372e-001
  5.0671080e-001
  4.5029702e-001
  4.2314846e-001
  4.4319412e-001
  4.7023165e-001
  5.3687472e-001
  4.7198743e-001
  5.5649706e-001
  5.5127831e-001
  4.5976641e-001
  5.1922677e-001
  5.2858858e-001
  4.9840037e-001
  4.8540903e-001
  5.4092758e-001
  4.5081751e-001
  5.6285740e-001
  5.1081571e-001
  5.4826990e-001
  4.5267044e-001
  4.4697632e-001
  5.6148332e-001
  4.9566261e-001
  4.8868116e-001
  5.2095478e-001
  4.1854736e-001
  4.7907645e-001
  6.0134910e-001
  4.8715440e-001
  4.8664779e-001
  5.5791972e-001
  4.2340870e-001
  5.8472130e-001
  5.1437583e-001
  5.2812014e-001
  4.6228903e-001
  5.2763088e-001
  4.1021264e-001
  5.2729777e-001
  4.4642461e-001
  5.0272041e-001
  5.0155105e-001
  5.2274178e-001
  4.8639102e-001
  5.6727806e-001
  4.7648790e-001
  4.1281507e-001
  4.8207098e-001
  4.7905563e-001
  4.4721921e-001
  5.2590634e-001
  5.0498626e-001
  5.1950089e-001
  5.1692622e-001
  5.0384813e-001
  4.7612356e-001
  5.4224614e-001
  4.3445689e-001
  4.6785129e-001
  4.4594923e-001
  5.1392474e-001
  4.8059974e-001
  5.3641322e-001
  4.6535643e-001
  4.7292777e-001
  5.3670470e-001
  5.6948840e-001
  5.1703378e-001
  5.0336581e-001
  4.9585346e-001
  4.4204905e-001
  5.3491769e-001
  5.2738799e-001
  4.6007176e-001
  4.6902759e-001
  5.6333625e-001
  4.4659810e-001
  4.0513616e-001
  4.7136284e-001
  5.1113147e-001
  5.0917444e-001
  5.4289848e-001
  4.1686792e-001
  5.1713094e-001
  5.1951130e-001
  4.7773706e-001
  4.9593674e-001
  5.6546330e-001
  5.7225738e-001
  5.6668818e-001
  4.4889171e-001
  6.3626332e-001
  4.5824659e-001
  4.9694301e-001
  4.3528273e-001
  5.4797149e-001
  3.7439624e-001
  4.8384063e-001
  5.4089288e-001
  4.9780355e-001
  4.8273720e-001
  5.1100308e-001
  4.0286684e-001
  4.6198715e-001
  4.5502651e-001
  5.6206973e-001
  5.2163141e-001
  5.6443621e-001
  4.7625541e-001
  4.1961956e-001
  5.6390878e-001
  5.4368962e-001
  5.2357456e-001
  4.6033200e-001
  5.0076685e-001
  5.1401843e-001
  5.7226432e-001
  5.1752304e-001
  6.6925175e-001
  5.4633716e-001
  5.2565998e-001
  4.6656396e-001
  4.9662031e-001
  4.3317996e-001
  4.7830266e-001
  4.9257439e-001
  4.6596366e-001
  3.9451824e-001
  4.5837497e-001
  4.2284657e-001
  5.8585249e-001
  4.9732470e-001
  4.5860399e-001
  4.4226072e-001
  4.5927368e-001
  4.9919151e-001
  4.7135590e-001
  4.9345228e-001
  4.7414224e-001
  5.6226405e-001
  5.2516378e-001
  5.4688194e-001
  4.4324964e-001
  5.0310210e-001
  5.1410865e-001
  5.1241533e-001
  4.5302090e-001
  4.5601890e-001
  4.2615340e-001
  4.8947230e-001
  5.3391836e-001
  5.2409158e-001
  4.2714926e-001
  5.1040279e-001
  4.3219798e-001
  4.4092480e-001
  4.9779661e-001
  4.7919096e-001
  4.5685168e-001
  5.1779022e-001
  4.3715301e-001
  5.6059502e-001
  4.6146319e-001
  6.2395903e-001
  4.4990492e-001
  4.6183100e-001
  4.7041556e-001
  4.9972241e-001
  5.2336984e-001
  4.7466966e-001
  4.3090370e-001
  5.2741922e-001
  4.9217883e-001
  3.9943163e-001
  4.6795192e-001
  4.7231707e-001
  5.2035796e-001
  4.9785907e-001
  4.7310821e-001
  5.1326893e-001
  4.8855971e-001
  4.6337858e-001
  5.3999070e-001
  3.3724045e-001
  4.5724378e-001
  5.2957056e-001
  4.7782381e-001
  4.5351363e-001
  5.6507467e-001
  5.1220020e-001
  5.0604458e-001
  4.9461123e-001
  5.2391461e-001
  5.4709013e-001
  5.4197202e-001
  4.4286795e-001
  4.1904702e-001
  4.7889948e-001
  4.7774747e-001
  4.8077323e-001
  5.0309516e-001
  4.6224739e-001
  4.4345089e-001
  5.4630247e-001
  4.4883966e-001
  5.4923454e-001
  4.4167777e-001
  4.8294540e-001
  4.4585901e-001
  4.8310154e-001
  5.1002457e-001
  5.7960665e-001
  4.9246683e-001
  4.2956779e-001
  3.9061112e-001
  4.8703989e-001
  4.8176563e-001
  5.9946494e-001
  4.8756385e-001
  5.4126069e-001
  4.4490479e-001
  5.2254747e-001
  6.1521833e-001
  5.6106693e-001
  5.2331085e-001
  4.7994393e-001
  5.5227418e-001
  5.0880663e-001
  5.4181587e-001
  5.8085582e-001
  5.4193385e-001
  5.0238383e-001
  4.9651621e-001
  5.1054852e-001
  5.3946674e-001
  4.3524109e-001
  5.4809988e-001
  5.2617699e-001
  4.9596797e-001
  5.4689582e-001
  4.4293735e-001
  5.1260271e-001
  5.2124278e-001
  5.3558739e-001
  5.3725294e-001
  5.8218479e-001
  4.6447507e-001
  5.1245003e-001
  5.9041542e-001
  4.6366658e-001
  5.6664654e-001
  5.0967758e-001
  5.2841508e-001
  5.4795761e-001
  4.1729819e-001
  5.6543554e-001
  4.8814679e-001
  5.6546677e-001
  5.1322035e-001
  4.6725100e-001
  5.3927937e-001
  5.9394084e-001
  4.8064138e-001
  5.7977668e-001
  5.8959999e-001
  4.4142447e-001
  3.6608233e-001
  5.1055893e-001
  5.5994615e-001
  4.3868324e-001
  5.9223018e-001
  4.7191456e-001
  4.3755899e-001
  4.2193746e-001
  5.5158714e-001
  5.3429311e-001
  4.9240437e-001
  5.1779716e-001
  5.0678020e-001
  4.9718243e-001
  5.8816692e-001
  4.9311917e-001
  4.6015157e-001
  5.1389352e-001
  5.2555935e-001
  4.7605416e-001
  4.1474087e-001
  5.2731165e-001
  5.0586415e-001
  4.7441983e-001
  4.9225516e-001
  5.6205932e-001
  5.3276982e-001
  5.0237342e-001
  3.9892155e-001
  5.7917985e-001
  5.6804491e-001
  4.6190734e-001
  4.6169221e-001
  5.5478639e-001
  4.3939110e-001
  4.3164279e-001
  6.0827851e-001
  5.4281174e-001
  5.2392502e-001
  4.8315706e-001
  4.8143946e-001
  5.2765517e-001
  5.2415751e-001
  4.5818760e-001
  5.1543416e-001
  4.9808114e-001
  3.9260979e-001
  6.3564568e-001
  4.0259619e-001
  4.8987481e-001
  4.8023540e-001
  5.0824797e-001
  4.2193052e-001
  4.3374903e-001
  5.6199339e-001
  4.7910421e-001
  4.9329267e-001
  4.3596630e-001
  5.7809377e-001
  5.0876152e-001
  4.1454655e-001
  5.1024664e-001
  5.4785351e-001
  5.4167361e-001
  5.4622266e-001
  4.6922885e-001
  4.4641073e-001
  4.6997141e-001
  4.7824714e-001
  5.2708958e-001
  4.3445342e-001
  5.2164182e-001
  5.4703462e-001
  5.2842202e-001
  5.0173842e-001
  4.8022152e-001
  4.2433517e-001
  5.5314860e-001
  4.7801813e-001
  6.4466744e-001
  5.0538530e-001
  4.8491978e-001
  4.2531715e-001
  5.4660088e-001
  5.1120434e-001
  5.6266656e-001
  5.4645514e-001
  4.4771888e-001
  4.6151177e-001
  5.2729777e-001
  4.6757370e-001
  5.6730235e-001
  4.8247696e-001
  5.0814388e-001
  5.1088163e-001
  5.0230749e-001
  4.6072757e-001
  4.5556088e-001
  5.5751721e-001
  5.3148942e-001
  4.6188305e-001
  5.4624695e-001
  4.4455432e-001
  4.2829086e-001
  4.8224795e-001
  4.9940318e-001
  4.9176938e-001
  4.9927132e-001
  4.7310474e-001
  5.2022263e-001
  4.9847671e-001
  4.7824714e-001
  4.9090190e-001
  4.7714371e-001
  4.6936764e-001
  5.9911795e-001
  5.0872682e-001
  4.8217855e-001
  5.2049328e-001
  4.8029092e-001
  4.2012617e-001
  4.9903884e-001
  5.0399734e-001
  5.2467452e-001
  4.7256343e-001
  4.6101557e-001
  4.4536975e-001
  5.9216425e-001
  5.1424745e-001
  5.4101779e-001
  4.2758994e-001
  4.4857942e-001
  4.7726169e-001
  4.8984358e-001
  5.4347449e-001
  4.9325797e-001
  4.3634452e-001
  5.0425758e-001
  4.2476890e-001
  5.0107914e-001
  5.1521555e-001
  5.1869934e-001
  4.5914529e-001
  5.4792638e-001
  5.1231818e-001
  5.2548648e-001
  4.4189984e-001
  5.1070467e-001
  5.5424856e-001
  4.7784116e-001
  5.2366478e-001
  5.0521527e-001
  5.5533464e-001
  4.8418069e-001
  5.5303409e-001
  4.3188569e-001
  4.8568663e-001
  5.7280563e-001
  4.6015157e-001
  5.6900608e-001
  5.0438250e-001
  4.8618976e-001
  5.0165515e-001
  5.0498626e-001
  5.6282270e-001
  5.6405452e-001
  5.1393515e-001
  4.8125208e-001
  5.0469132e-001
  4.6008564e-001
  5.1827948e-001
  4.6632106e-001
  4.8678659e-001
  5.3637159e-001
  5.3653120e-001
  5.3617727e-001
  4.1841550e-001
  4.5018252e-001
  5.2820689e-001
  4.6219881e-001
  5.2673565e-001
  5.6628914e-001
  5.7501943e-001
  5.1475405e-001
  5.1110371e-001
  5.0100974e-001
  5.5891905e-001
  5.2195064e-001
  4.0285643e-001
  4.8263658e-001
  5.5724656e-001
  5.1009397e-001
  5.0916750e-001
  4.8653328e-001
  5.0181476e-001
  5.4919290e-001
  5.3915792e-001
  4.7262936e-001
  5.0055519e-001
  4.6386437e-001
  3.8143668e-001
  4.0973379e-001
  5.0628748e-001
  5.5681282e-001
  4.2107692e-001
  4.7983636e-001
  4.4152509e-001
  4.5721949e-001
  4.8508980e-001
  5.3313763e-001
  5.8347907e-001
  4.3638269e-001
  5.5557059e-001
  4.7561695e-001
  4.9795969e-001
  5.0396611e-001
  4.5824312e-001
  4.8651593e-001
  5.1407048e-001
  5.0707514e-001
  5.3474420e-001
  4.7806324e-001
  4.8457278e-001
  4.7460374e-001
  5.7196244e-001
  5.8844104e-001
  4.6676174e-001
  4.4037655e-001
  4.2047316e-001
  4.4898193e-001
  5.5091744e-001
  4.7917708e-001
  4.9500333e-001
  4.2069523e-001
  4.3116742e-001
  5.8706696e-001
  4.6805255e-001
  5.2763435e-001
  5.1133272e-001
  5.9994032e-001
  4.7739354e-001
  4.3123334e-001
  4.8666514e-001
  5.1412947e-001
  4.9729347e-001
  4.8723074e-001
  5.2730818e-001
  4.1704836e-001
  4.8256718e-001
  4.8366020e-001
  5.0073562e-001
  4.8410435e-001
  4.8167541e-001
  5.4950519e-001
  5.4729139e-001
  5.2281118e-001
  4.6729611e-001
  4.7739007e-001
  5.5993227e-001
  4.4383952e-001
  4.8885118e-001
  4.5461706e-001
  5.4046955e-001
  4.1132648e-001
  4.9167916e-001
  5.0149553e-001
  4.3592466e-001
  5.0100627e-001
  5.5859982e-001
  5.7064388e-001
  5.1980624e-001
  4.5015476e-001
  5.2768987e-001
  4.4671261e-001
  5.0874764e-001
  3.8319246e-001
  5.3019862e-001
  4.7708819e-001
  4.9801868e-001
  4.7976349e-001
  3.9101710e-001
  5.1055893e-001
  5.1037850e-001
  5.2950811e-001
  5.0586762e-001
  4.8262964e-001
  4.9457306e-001
  5.8239646e-001
  5.2758231e-001
  4.6068246e-001
  4.4712900e-001
  4.8967702e-001
  5.2235315e-001
  4.7706043e-001
  5.3033741e-001
  4.8038460e-001
  4.2747196e-001
  4.6033894e-001
  5.5408894e-001
  4.3497044e-001
  4.9505885e-001
  5.7114701e-001
  5.6475891e-001
  5.4489021e-001
  4.9042999e-001
  5.2856082e-001
  4.2282229e-001
  5.7622349e-001
  4.6510660e-001
  5.7927354e-001
  4.6752859e-001
  4.7750458e-001
  5.0165515e-001
  4.9506926e-001
  5.4339121e-001
  5.6138269e-001
  4.1655910e-001
  5.1904286e-001
  6.2760937e-001
  5.4368962e-001
  4.8435418e-001
  4.7532201e-001
  5.7502984e-001
  4.9053409e-001
  4.7299023e-001
  5.2947341e-001
  5.8184127e-001
  5.3607317e-001
  5.2721797e-001
  5.0100974e-001
  4.5743116e-001
  5.3543471e-001
  4.3418277e-001
  5.0996211e-001
  5.0713413e-001
  5.9088733e-001
  5.1592688e-001
  5.0030535e-001
  4.7555449e-001
  5.0419859e-001
  5.3806837e-001
  4.9732817e-001
  5.1689152e-001
  4.3186834e-001
  4.9276524e-001
  4.1670831e-001
  4.7693205e-001
  5.0982678e-001
  5.4063957e-001
  5.3372058e-001
  4.6863202e-001
  4.6729958e-001
  5.1566664e-001
  4.9090884e-001
  5.8583514e-001
  4.9744268e-001
  4.8309113e-001
  5.2080904e-001
  4.5103958e-001
  5.3875194e-001
  5.4391170e-001
  5.1046178e-001
  4.7345867e-001
  5.4132662e-001
  4.4363133e-001
  5.0343521e-001
  4.7987800e-001
  5.0222421e-001
  4.9118296e-001
  4.8823007e-001
  4.2239549e-001
  4.6444731e-001
  5.5227765e-001
  3.9338358e-001
  4.8579766e-001
  4.3570953e-001
  4.8429866e-001
  5.0503137e-001
  5.7225044e-001
  4.6753900e-001
  5.5992533e-001
  5.4538641e-001
  5.6348198e-001
  4.9630108e-001
  6.0463510e-001
  5.3653120e-001
  4.3281562e-001
  6.0586345e-001
  4.5661573e-001
  5.7344756e-001
  5.2275913e-001
  4.3688236e-001
  4.9879594e-001
  4.8918082e-001
  4.2052174e-001
  4.8550272e-001
  4.9339676e-001
  5.2669401e-001
  5.4626083e-001
  4.1200658e-001
  5.9030785e-001
  5.7363841e-001
  5.8427368e-001
  4.6285462e-001
  4.2243366e-001
  4.7657117e-001
  5.1386229e-001
  5.3174967e-001
  4.6088372e-001
  4.9345922e-001
  5.8634868e-001
  4.4598740e-001
  5.1243962e-001
  5.1566317e-001
  4.2763852e-001
  5.4548357e-001
  4.6302465e-001
  5.5124709e-001
  4.8305990e-001
  4.5865950e-001
  5.0702657e-001
  4.3153523e-001
  5.1529883e-001
  4.1470964e-001
  5.3009452e-001
  4.5331584e-001
  5.5058433e-001
  5.4117394e-001
  5.1698867e-001
  4.7761562e-001
  5.8270528e-001
  5.3601072e-001
  4.5832986e-001
  4.3122640e-001
  6.0018668e-001
  5.4419970e-001
  4.2258980e-001
  5.4131274e-001
  5.3078156e-001
  5.2500069e-001
  4.9047510e-001
  4.4158755e-001
  4.6910393e-001
  4.2291250e-001
  5.6424189e-001
  4.2585152e-001
  4.7273693e-001
  4.9540584e-001
  4.8008966e-001
  4.4242033e-001
  4.9161670e-001
  5.2536503e-001
  5.0166556e-001
  4.4185127e-001
  4.2337400e-001
  4.5963455e-001
  4.4541139e-001
  4.9746350e-001
  5.6753484e-001
  4.6113355e-001
  4.9829974e-001
  4.6005094e-001
  5.0001388e-001
  5.5565040e-001
  5.2206862e-001
  5.1893529e-001
  4.7609927e-001
  5.0638810e-001
  4.7984330e-001
  5.3804408e-001
  4.8977418e-001
  5.0120059e-001
  4.6881593e-001
  4.7097421e-001
  5.1996586e-001
  5.8037003e-001
  4.6916639e-001
  4.5418679e-001
  4.2901954e-001
  4.4855166e-001
  5.2288058e-001
  5.1011825e-001
  4.8844520e-001
  4.6296913e-001
  4.6861467e-001
  4.9784866e-001
  4.9727612e-001
  4.6643557e-001
  5.6951616e-001
  5.3392530e-001
  4.3027218e-001
  4.8742852e-001
  5.2267239e-001
  4.2831862e-001
  5.3861315e-001
  5.7686195e-001
  4.7420123e-001
  4.3950561e-001
  4.4922829e-001
  5.0853945e-001
  4.6296219e-001
  5.0491686e-001
  5.4583056e-001
  5.6043887e-001
  5.5373154e-001
  5.2854000e-001
  5.2793971e-001
  5.0510077e-001
  5.3285657e-001
  4.8577684e-001
  5.3209666e-001
  5.2768987e-001
  4.7994393e-001
  5.0632911e-001
  4.7294859e-001
  4.9689790e-001
  5.2153079e-001
  5.5537281e-001
  5.1187056e-001
  4.5373223e-001
  4.8208139e-001
  5.1080877e-001
  4.9909088e-001
  4.4702143e-001
  5.2786337e-001
  4.7367727e-001
  5.4451199e-001
  5.0066969e-001
  4.6104333e-001
  4.8478445e-001
  4.9446897e-001
  4.9030160e-001
  4.0176341e-001
  5.2315123e-001
  4.7388200e-001
  5.0968452e-001
  4.3520639e-001
  5.9999584e-001
  5.3737092e-001
  5.2264116e-001
  4.8693232e-001
  5.6857928e-001
  5.4325935e-001
  5.1481651e-001
  4.7434696e-001
  4.6705321e-001
  4.8103001e-001
  4.9845936e-001
  4.8897957e-001
  4.4846838e-001
  5.2906396e-001
  4.7717494e-001
  3.6867783e-001
  6.0665459e-001
  4.4211845e-001
  4.4048412e-001
  5.1589912e-001
  4.9533991e-001
  5.0251915e-001
  4.9012464e-001
  5.0597171e-001
  5.0316456e-001
  4.7568288e-001
  5.4392905e-001
  3.9853986e-001
  4.8781021e-001
  5.3157270e-001
  5.0920567e-001
  4.9468410e-001
  5.1614896e-001
  4.5374264e-001
  4.5414862e-001
  5.0487522e-001
  5.2488619e-001
  4.4467924e-001
  5.7404092e-001
  4.5722990e-001
  5.3979292e-001
  4.6446466e-001
  3.9903953e-001
  5.1079489e-001
  5.0287308e-001
  5.6702476e-001
  5.3001471e-001
  4.9351127e-001
  5.3182947e-001
  5.0628748e-001
  5.0792180e-001
  4.7635951e-001
  4.4824978e-001
  4.5325339e-001
  5.6078240e-001
  5.7940887e-001
  5.3684349e-001
  5.0047538e-001
  5.6176091e-001
  5.3037558e-001
  4.8804963e-001
  5.6883605e-001
  5.0530896e-001
  5.3681920e-001
  5.0673856e-001
  5.0449353e-001
  5.0857415e-001
  6.2568357e-001
  4.3520292e-001
  4.5539432e-001
  5.4451546e-001
  5.0441025e-001
  5.0970881e-001
  4.8462830e-001
  5.3734316e-001
  4.6643210e-001
  5.8446452e-001
  4.7401038e-001
  5.3005635e-001
  4.8606485e-001
  5.3433475e-001
  4.9160282e-001
  6.1029800e-001
  4.7491256e-001
  5.0144001e-001
  4.0998015e-001
  4.0104167e-001
  5.2187084e-001
  5.0530202e-001
  5.1079836e-001
  5.4963705e-001
  4.9969465e-001
  5.0823062e-001
  5.0125264e-001
  5.9636978e-001
  4.4871822e-001
  5.4274234e-001
  5.2980999e-001
  4.9010729e-001
  5.5324228e-001
  4.6727529e-001
  5.5190984e-001
  4.6617186e-001
  5.2647194e-001
  5.1291153e-001
  4.3696563e-001
  5.2578836e-001
  5.0835554e-001
  4.8509674e-001
  4.8912184e-001
  4.7744906e-001
  4.4019265e-001
  4.3802049e-001
  4.7328170e-001
  5.1428215e-001
  4.9732817e-001
  4.4313166e-001
  4.1951893e-001
  5.3682614e-001
  4.6119601e-001
  4.4602904e-001
  5.3089954e-001
  4.6589080e-001
  4.8775469e-001
  4.9626985e-001
  4.4691733e-001
  5.6407187e-001
  5.3448049e-001
  4.4486315e-001
  5.1243268e-001
  5.0969146e-001
  5.0539918e-001
  4.9328573e-001
  4.7421858e-001
  4.5755260e-001
  5.0483705e-001
  4.7956224e-001
  5.4475142e-001
  5.5859982e-001
  4.9644681e-001
  4.8216814e-001
  4.7274040e-001
  5.3988313e-001
  4.3497738e-001
  4.4121627e-001
  4.5939166e-001
  5.8792402e-001
  5.2898068e-001
  4.9975017e-001
  4.5626527e-001
  5.0116936e-001
  4.5967619e-001
  5.0205419e-001
  4.9902149e-001
  5.5476904e-001
  4.2454336e-001
  5.6426618e-001
  4.9723448e-001
  5.4833930e-001
  4.7473559e-001
  5.0434433e-001
  4.3953684e-001
  4.8517655e-001
  4.5826394e-001
  5.1525719e-001
  4.6491575e-001
  3.7139476e-001
  4.7496808e-001
  5.2069454e-001
  4.4260771e-001
  4.9106845e-001
  4.7014143e-001
  4.7201865e-001
  4.1534463e-001
  5.3541736e-001
  4.6779924e-001
  4.7540529e-001
  5.5441858e-001
  5.2265504e-001
  4.6655702e-001
  4.2241284e-001
  5.1243615e-001
  4.7281673e-001
  4.8124861e-001
  5.0681490e-001
  5.4863077e-001
  4.7134549e-001
  5.1309197e-001
  5.3924814e-001
  5.6517183e-001
  4.1317247e-001
  5.1116617e-001
  5.0563166e-001
  5.1557295e-001
  4.7413877e-001
  5.2841161e-001
  4.7683489e-001
  5.5289182e-001
  5.0941386e-001
  4.9582917e-001
  5.2612147e-001
  5.3187805e-001
  4.1075741e-001
  4.9289016e-001
  4.9563832e-001
  4.7494032e-001
  5.1467424e-001
  4.6618921e-001
  4.8186626e-001
  4.9062431e-001
  4.8341731e-001
  5.2652398e-001
  5.3263796e-001
  5.9541903e-001
  4.8167541e-001
  4.6213982e-001
  5.2858164e-001
  5.4122252e-001
  4.5910365e-001
  5.7496391e-001
  4.5826394e-001
  3.9594437e-001
  4.3389823e-001
  4.5595992e-001
  4.7816386e-001
  5.2371336e-001
  4.8211956e-001
  6.0990243e-001
  4.2889810e-001
  5.8344437e-001
  4.7334416e-001
  5.1957029e-001
  5.5642419e-001
  4.9761270e-001
  5.2663155e-001
  5.2772457e-001
  5.1262700e-001
  4.4298593e-001
  4.4441553e-001
  4.9443427e-001
  4.9783478e-001
  5.2656909e-001
  4.3681990e-001
  4.9761964e-001
  4.9287628e-001
  4.7340315e-001
  4.9082556e-001
  4.3316608e-001
  4.1818302e-001
  5.7585568e-001
  4.3116395e-001
  5.0437903e-001
  4.4565776e-001
  4.7202559e-001
  4.7609927e-001
  5.1609344e-001
  4.8886853e-001
  5.0288349e-001
  5.2178756e-001
  4.8886159e-001
  6.0102293e-001
  4.7395833e-001
  4.9782784e-001
  4.2758994e-001
  5.3547982e-001
  4.6570689e-001
  5.4667028e-001
  5.8499195e-001
  4.8628345e-001
  4.3570953e-001
  6.5744712e-001
  4.0543804e-001
  4.0898776e-001
  5.3379344e-001
  4.4094215e-001
  4.6567913e-001
  4.5795164e-001
  5.4884591e-001
  4.8622793e-001
  5.0267877e-001
  6.0585304e-001
  4.9308100e-001
  4.4175064e-001
  5.0989618e-001
  4.5592869e-001
  4.7393751e-001
  5.4686112e-001
  5.4569870e-001
  5.0273082e-001
  5.3157270e-001
  3.8607942e-001
  5.1445911e-001
  5.4779800e-001
  5.8673731e-001
  5.0768238e-001
  4.8324034e-001
  5.2969548e-001
  4.9277912e-001
  4.9781396e-001
  4.7352459e-001
  5.2896333e-001
  4.3666028e-001
  4.8892058e-001
  4.3507800e-001
  4.6812542e-001
  5.1500736e-001
  4.5410698e-001
  5.9619282e-001
  4.6023137e-001
  4.7547815e-001
  5.2532340e-001
  5.0241853e-001
  5.2886964e-001
  4.7548509e-001
  5.9493324e-001
  5.0116242e-001
  4.7070009e-001
  5.3362342e-001
  5.1598934e-001
  5.3551105e-001
  4.5786837e-001
  5.2128442e-001
  5.3460540e-001
  4.8506898e-001
  3.8248459e-001
  5.1025011e-001
  5.0082237e-001
  4.7926382e-001
  5.7087636e-001
  3.9027801e-001
  4.7717147e-001
  5.5276691e-001
  4.6074145e-001
  4.8584277e-001
  5.4290195e-001
  4.9676951e-001
  4.7179311e-001
  5.9353834e-001
  4.9296649e-001
  5.9357650e-001
  4.4301716e-001
  5.5337761e-001
  5.1847727e-001
  5.6373876e-001
  5.0123182e-001
  4.7043638e-001
  4.6963483e-001
  5.1208222e-001
  5.2499375e-001
  4.8473934e-001
  4.5763935e-001
  4.6512395e-001
  5.6645223e-001
  4.2009494e-001
  4.9663419e-001
  5.2747474e-001
  4.5387450e-001
  3.9145431e-001
  5.5573715e-001
  4.1661462e-001
  4.8947230e-001
  4.8730360e-001
  4.9430241e-001
  5.2335249e-001
  4.9781049e-001
  5.3374139e-001
  4.5739646e-001
  5.2600003e-001
  4.8922940e-001
  6.1481235e-001
  5.1757509e-001
  4.9236273e-001
  5.2264810e-001
  5.1830030e-001
  4.6414890e-001
  5.2036837e-001
  4.5942288e-001
  5.1308850e-001
  5.6358955e-001
  5.3685737e-001
  6.1609968e-001
  4.7346561e-001
  4.3604264e-001
  4.3959583e-001
  4.4704919e-001
  4.8079058e-001
  4.6694218e-001
  5.2889393e-001
  5.1093715e-001
  5.2648582e-001
  5.5790584e-001
  5.1857789e-001
  4.7190068e-001
  4.4700755e-001
  3.6069357e-001
  5.1300869e-001
  5.1624958e-001
  5.3349850e-001
  5.3583028e-001
  4.4556407e-001
  5.3649650e-001
  5.1454586e-001
  5.3996294e-001
  5.1581931e-001
  4.9820606e-001
  4.5941941e-001
  4.8148804e-001
  5.1043749e-001
  5.2294304e-001
  5.4826296e-001
  4.5284394e-001
  5.0438250e-001
  5.6641406e-001
  4.9057920e-001
  4.5413127e-001
  5.2784949e-001
  5.4707625e-001
  5.1911226e-001
  5.6558822e-001
  5.3020556e-001
  5.2947688e-001
  4.9967383e-001
  5.3786018e-001
  4.7958653e-001
  4.0338386e-001
  4.7238646e-001
  5.3580946e-001
  5.4520944e-001
  5.3683308e-001
  4.7049536e-001
  4.9989937e-001
  5.1196078e-001
  5.2997307e-001
  4.4658075e-001
  4.9519071e-001
  5.0379955e-001
  4.7295206e-001
  4.3897124e-001
  4.8542638e-001
  5.7511312e-001
  4.5857276e-001
  4.7166819e-001
  4.9098518e-001
  5.2888352e-001
  5.0559696e-001
  5.5022693e-001
  5.6353750e-001
  4.1829058e-001
  4.9466675e-001
  5.1043055e-001
  4.6099128e-001
  4.9312264e-001
  5.5070578e-001
  4.2491811e-001
  5.7456140e-001
  5.4232248e-001
  5.2572590e-001
  4.5442275e-001
  4.5425966e-001
  5.0780383e-001
  4.7305616e-001
  4.6102251e-001
  4.8866381e-001
  4.4515462e-001
  4.5037336e-001
  5.9039113e-001
  4.3969992e-001
  3.9068399e-001
  4.8214038e-001
  5.1517391e-001
  4.4911032e-001
  5.5977612e-001
  4.3938069e-001
  4.5206321e-001
  5.5516114e-001
  5.1308850e-001
  4.3644515e-001
  4.7299023e-001
  3.9228362e-001
  4.5391267e-001
  5.3131593e-001
  4.6023137e-001
  4.2207625e-001
  4.6718160e-001
  5.3643404e-001
  5.9279924e-001
  4.6991936e-001
  4.2588968e-001
  5.6771874e-001
  5.5294734e-001
  5.7705280e-001
  5.1517738e-001
  4.6588733e-001
  5.4106984e-001
  5.0156840e-001
  4.7924300e-001
  5.7165709e-001
  4.9919151e-001
  4.7868088e-001
  4.3098004e-001
  4.5076893e-001
  5.1828295e-001
  4.8278925e-001
  5.0038516e-001
  4.9397624e-001
  5.3320356e-001
  4.6313569e-001
  5.3072951e-001
  5.3209319e-001
  4.8737647e-001
  5.0564554e-001
  4.3560890e-001
  5.3049703e-001
  5.3509813e-001
  5.1021541e-001
  4.5360038e-001
  4.8940984e-001
  5.1163460e-001
  4.6909005e-001
  5.4607692e-001
  5.0808142e-001
  3.8933766e-001
  4.8096755e-001
  4.7639421e-001
  4.3850627e-001
  5.2805074e-001
  4.6423565e-001
  5.1945578e-001
  4.9828933e-001
  4.9716161e-001
  4.3475530e-001
  5.3848476e-001
  4.6961401e-001
  5.0161004e-001
  5.0255385e-001
  5.1429949e-001
  4.9058267e-001
  5.3714885e-001
  5.0714107e-001
  5.2471963e-001
  4.7811528e-001
  5.1263741e-001
  5.2365784e-001
  4.5414515e-001
  4.7802854e-001
  5.1318218e-001
  4.8324034e-001
  5.3878317e-001
  4.6657437e-001
  4.2488341e-001
  5.6592480e-001
  5.0947632e-001
  5.0679061e-001
  5.5349906e-001
  4.6337511e-001
  4.7317413e-001
  5.4772166e-001
  4.5577601e-001
  4.9307406e-001
  5.0876846e-001
  4.6944745e-001
  4.9970506e-001
  5.5494948e-001
  4.6632106e-001
  4.6833014e-001
  5.1292194e-001
  5.0645403e-001
  4.5488424e-001
  5.1003151e-001
  4.5109510e-001
  4.9075269e-001
  4.6339940e-001
  4.8329586e-001
  4.3939457e-001
  5.4935251e-001
  4.3674009e-001
  5.4643085e-001
  4.4039737e-001
  5.3135757e-001
  4.7474947e-001
  5.4673273e-001
  5.2229070e-001
  5.5645889e-001
  4.9896597e-001
  5.9004067e-001
  5.2956015e-001
  5.0744642e-001
  5.0134979e-001
  4.6629677e-001
  4.6554033e-001
  4.8015906e-001
  5.0754358e-001
  5.3374486e-001
  4.5304172e-001
  5.2354680e-001
  5.5502582e-001
  5.3990742e-001
  5.0581557e-001
  5.4406784e-001
  5.0812653e-001
  4.8664432e-001
  4.9244948e-001
  4.4995003e-001
  5.5417222e-001
  4.9622127e-001
  4.7150858e-001
  5.2808891e-001
  4.2447743e-001
  4.4587983e-001
  4.4971755e-001
  4.5650469e-001
  4.8587400e-001
  4.5967619e-001
  5.0490992e-001
  4.7529078e-001
  5.0791833e-001
  5.4443912e-001
  4.9469451e-001
  4.4389851e-001
  5.1353264e-001
  4.9125583e-001
  5.2260993e-001
  5.1305033e-001
  5.7917985e-001
  4.2401246e-001
  5.0308128e-001
  3.9294290e-001
  4.9575283e-001
  5.2391808e-001
  5.6550841e-001
  4.6994712e-001
  5.1887283e-001
  4.5727154e-001
  5.2736370e-001
  5.4030299e-001
  5.5873515e-001
  5.7492227e-001
  4.6449589e-001
  5.2104847e-001
  5.4965440e-001
  4.8593993e-001
  4.5416944e-001
  5.4006357e-001
  4.7405202e-001
  4.7999597e-001
  5.7701116e-001
  4.6537725e-001
  5.0797732e-001
  6.3345270e-001
  5.2297774e-001
  5.2978570e-001
  5.0298065e-001
  4.6056448e-001
  4.8181074e-001
  4.5218465e-001
  5.0463580e-001
  5.1966397e-001
  3.9724906e-001
  4.2617075e-001
  5.5054269e-001
  5.5609802e-001
  5.0641933e-001
  5.3403634e-001
  4.3750347e-001
  4.0719035e-001
  5.5065026e-001
  5.3193357e-001
  5.3418207e-001
  4.0210693e-001
  4.3800661e-001
  4.9197410e-001
  5.7428728e-001
  5.0081196e-001
  4.9375416e-001
  4.9196022e-001
  6.0322632e-001
  4.3969298e-001
  5.0905646e-001
  5.0935834e-001
  4.4603598e-001
  4.6027995e-001
  5.0675591e-001
  5.5065026e-001
  5.1235982e-001
  5.7178895e-001
  4.8129719e-001
  4.4572021e-001
  5.7709097e-001
  4.5132065e-001
  5.6169498e-001
  5.3868948e-001
  4.2776344e-001
  4.6033894e-001
  4.8700172e-001
  5.4714565e-001
  5.3148248e-001
  5.8237911e-001
  4.9575283e-001
  4.4909644e-001
  3.9650303e-001
  4.9865368e-001
  5.1582278e-001
  5.3902954e-001
  4.3628553e-001
  5.6853070e-001
  4.3889490e-001
  5.4778412e-001
  4.6500250e-001
  5.6696577e-001
  4.5571008e-001
  5.3436251e-001
  4.8227571e-001
  4.9455224e-001
  4.5692802e-001
  5.0431310e-001
  4.9875083e-001
  4.7767808e-001
  5.2909172e-001
  5.5177798e-001
  5.2064249e-001
  4.3848198e-001
  5.2956015e-001
  5.0081890e-001
  4.5382592e-001
  4.7214010e-001
  5.2378970e-001
  4.6701852e-001
  5.5552548e-001
  4.9124889e-001
  4.8137006e-001
  4.7111995e-001
  4.9996877e-001
  5.0933406e-001
  5.4440789e-001
  5.7530396e-001
  5.5194107e-001
  4.8610301e-001
  5.1153051e-001
  6.0506190e-001
  4.8289335e-001
  4.6458611e-001
  5.1443482e-001
  4.5533186e-001
  4.4212192e-001
  4.5866644e-001
  5.1891100e-001
  5.8719881e-001
  4.6736204e-001
  5.2833528e-001
  5.2776968e-001
  5.5437694e-001
  4.4890559e-001
  5.2478556e-001
  5.6485260e-001
  5.2323798e-001
  5.3681573e-001
  4.9093313e-001
  4.8913918e-001
  5.1665556e-001
  5.0925772e-001
  5.2311653e-001
  5.4741284e-001
  4.3163932e-001
  5.2988980e-001
  5.3267613e-001
  5.5439776e-001
  4.4548079e-001
  5.4368962e-001
  4.8340343e-001
  4.8280313e-001
  3.6489216e-001
  3.9180477e-001
  4.2904730e-001
  5.5254483e-001
  4.8910102e-001
  5.3689207e-001
  4.7065498e-001
  5.3765198e-001
  4.8457972e-001
  4.9507620e-001
  4.9964607e-001
  4.5594257e-001
  5.7614021e-001
  4.7028370e-001
  4.7660587e-001
  4.8980194e-001
  4.8236939e-001
  5.3404675e-001
  5.1952865e-001
  6.0410768e-001
  4.7478764e-001
  4.6569301e-001
  5.6049439e-001
  5.0064540e-001
  5.1884508e-001
  5.4817622e-001
  5.2111440e-001
  5.7172649e-001
  5.1566317e-001
  5.0716536e-001
  5.4774595e-001
  4.7556490e-001
  4.6250763e-001
  5.2758925e-001
  4.7972185e-001
  4.1868615e-001
  5.4026829e-001
  6.0249417e-001
  4.6746266e-001
  4.8536739e-001
  4.4357234e-001
  4.9338635e-001
  5.0014921e-001
  4.8568316e-001
  5.3764851e-001
  5.3112508e-001
  4.7623806e-001
  4.7547468e-001
  4.5219159e-001
  5.4146194e-001
  5.2796053e-001
  4.8609954e-001
  4.1051452e-001
  5.0983372e-001
  6.2816456e-001
  4.3667069e-001
  5.1401843e-001
  5.1159644e-001
  4.7072785e-001
  5.4135784e-001
  5.2311653e-001
  4.5399248e-001
  4.6414543e-001
  5.0585027e-001
  5.2591328e-001
  4.3217022e-001
  4.7146347e-001
  5.2980305e-001
  5.1665209e-001
  4.4002262e-001
  4.6340634e-001
  5.4109413e-001
  5.3518835e-001
  5.4528231e-001
  5.4062569e-001
  5.2311306e-001
  4.8909408e-001
  4.7641850e-001
  5.3629525e-001
  5.1742588e-001
  4.7163349e-001
  4.9418443e-001
  5.1437930e-001
  4.6859732e-001
  4.5101530e-001
  5.6322174e-001
  5.6974864e-001
  5.4775983e-001
  4.3808988e-001
  5.1646125e-001
  4.4752457e-001
  5.8220908e-001
  4.9194634e-001
  4.8522513e-001
  5.0893502e-001
  5.0152676e-001
  4.5343035e-001
  4.7683142e-001
  4.8963885e-001
  5.2505621e-001
  5.2491395e-001
  5.1829336e-001
  5.4819357e-001
  3.8541667e-001
  4.8415640e-001
  5.3818635e-001
  4.9719284e-001
  4.5468993e-001
  4.6321203e-001
  5.4236065e-001
  5.1773817e-001
  5.1762367e-001
  5.4737467e-001
  4.6292749e-001
  4.6660213e-001
  5.7993629e-001
  5.5769765e-001
  4.9403176e-001
  5.5642419e-001
  4.4107054e-001
  5.4247169e-001
  4.5199034e-001
  4.8426049e-001
  4.7580085e-001
  5.0717577e-001
  3.9975086e-001
  4.6770556e-001
  4.6709138e-001
  4.6261173e-001
  5.1146111e-001
  5.2681199e-001
  4.6542583e-001
  5.4515046e-001
  5.0882051e-001
  4.5265309e-001
  4.6388172e-001
  5.5903703e-001
  4.5234080e-001
  5.3486218e-001
  4.4476946e-001
  4.6589080e-001
  4.3077185e-001
  5.3726335e-001
  4.8127637e-001
  4.8420150e-001
  5.5248584e-001
  5.6399553e-001
  4.7919096e-001
  5.6416209e-001
  5.3283922e-001
  4.6194204e-001
  4.6622044e-001
  5.1487550e-001
  5.3406410e-001
  5.3258938e-001
  4.9340717e-001
  5.1608303e-001
  5.0737703e-001
  5.2367172e-001
  5.2116644e-001
  5.0605152e-001
  4.7153981e-001
  5.0014921e-001
  5.7723670e-001
  4.1853695e-001
  4.4108095e-001
  4.2874889e-001
  4.8127984e-001
  4.9320592e-001
  4.5956515e-001
  3.8891086e-001
  4.8168235e-001
  5.4807559e-001
  4.2932142e-001
  5.3067053e-001
  5.2508744e-001
  5.1159991e-001
  4.7975655e-001
  4.6206349e-001
  4.8810515e-001
  5.2823812e-001
  5.1864382e-001
  4.9157853e-001
  4.5275372e-001
  5.0673509e-001
  5.4955377e-001
  4.9371252e-001
  5.6858622e-001
  3.9286309e-001
  4.9493046e-001
  5.2019487e-001
  5.4417888e-001
  4.5534574e-001
  4.4625111e-001
  4.9037794e-001
  5.5874903e-001
  5.1435501e-001
  5.1333486e-001
  5.4599364e-001
  5.0583292e-001
  4.9069370e-001
  4.6311834e-001
  5.2361620e-001
  5.2795359e-001
  5.4723587e-001
  4.6280605e-001
  5.1676660e-001
  5.2801257e-001
  4.2932836e-001
  4.6149789e-001
  5.0839718e-001
  5.5353376e-001
  5.7302770e-001
  3.8106887e-001
  5.8183086e-001
  4.7431226e-001
  5.4489715e-001
  5.4513658e-001
  4.9235232e-001
  5.1283172e-001
  4.8516267e-001
  5.0367810e-001
  4.6830585e-001
  5.2822424e-001
  5.5314860e-001
  4.8756732e-001
  5.0752970e-001
  5.9309766e-001
  5.0140184e-001
  4.8691150e-001
  5.4560154e-001
  4.2275289e-001
  4.5780591e-001
  5.4077837e-001
  4.5674758e-001
  6.1952795e-001
  5.1081918e-001
  4.6838219e-001
  4.9988202e-001
  5.7022402e-001
  4.5754219e-001
  4.8729666e-001
  5.4218021e-001
  4.6141461e-001
  4.3889837e-001
  4.8177604e-001
  4.6554380e-001
  4.5786837e-001
  4.4380135e-001
  4.6597060e-001
  5.0614174e-001
  4.6316345e-001
  4.9169651e-001
  4.8949312e-001
  4.0833195e-001
  4.6384702e-001
  5.2512214e-001
  5.2329697e-001
  6.3007648e-001
  4.5180643e-001
  5.3880746e-001
  4.3829461e-001
  5.4727404e-001
  4.7254608e-001
  5.5634785e-001
  4.9159935e-001
  5.4207612e-001
  5.2722144e-001
  4.9861898e-001
  4.5589052e-001
  5.0910157e-001
  4.1146180e-001
  5.3504608e-001
  4.6279217e-001
  5.2526788e-001
  5.2615270e-001
  5.7648026e-001
  5.6103917e-001
  4.2648651e-001
  4.6451671e-001
  5.2045511e-001
  4.7414224e-001
  5.1745017e-001
  5.4457098e-001
  5.3434169e-001
  5.2961914e-001
  4.9972935e-001
  5.4844687e-001
  4.9160976e-001
  4.0511187e-001
  5.1124944e-001
  4.3055324e-001
  4.3018543e-001
  5.2033020e-001
  5.9076241e-001
  4.6656049e-001
  5.2084721e-001
  4.0933128e-001
  4.5459624e-001
  4.4404078e-001
  4.4544956e-001
  5.5307226e-001
  4.7066192e-001
  5.0882051e-001
  5.0345256e-001
  5.0230055e-001
  4.3577199e-001
  5.8343396e-001
  5.5462678e-001
  5.4157298e-001
  4.5169540e-001
  5.3303353e-001
  5.3003553e-001
  3.5926396e-001
  5.4408866e-001
  5.2606249e-001
  4.5810085e-001
  5.2909519e-001
  5.4013991e-001
  5.0979555e-001
  4.9335165e-001
  4.8671719e-001
  4.8938555e-001
  4.9070758e-001
  5.2291875e-001
  3.8681851e-001
  5.3951185e-001
  4.4198312e-001
  4.2942205e-001
  4.5798287e-001
  5.3680532e-001
  6.3320286e-001
  4.9261256e-001
  4.8803575e-001
  4.8980888e-001
  5.3373098e-001
  6.0399317e-001
  4.2082362e-001
  5.2883841e-001
  5.3753748e-001
  4.8163724e-001
  6.0075922e-001
  4.7938180e-001
  4.9394848e-001
  4.7901052e-001
  5.0244282e-001
  4.1714898e-001
  5.3219035e-001
  5.7830891e-001
  5.0014574e-001
  4.5641794e-001
  5.0525344e-001
  5.1183933e-001
  5.0066969e-001
  4.8731748e-001
  4.8117921e-001
  4.5661226e-001
  5.5593840e-001
  4.8052340e-001
  4.3127845e-001
  4.9504150e-001
  4.6496086e-001
  4.9244254e-001
  5.4566053e-001
  4.4730596e-001
  5.7415542e-001
  4.8062403e-001
  5.1385882e-001
  4.9277912e-001
  5.1977501e-001
  4.4933586e-001
  5.3956390e-001
  5.0900441e-001
  4.7643238e-001
  4.9441345e-001
  4.6162975e-001
  4.5813555e-001
  4.8128678e-001
  4.2049745e-001
  5.5673301e-001
  5.0148512e-001
  4.1161101e-001
  4.2045581e-001
  5.5570939e-001
  4.5871155e-001
  4.5643529e-001
  4.7515892e-001
  3.7890712e-001
  4.9925744e-001
  4.6929131e-001
  4.1634050e-001
  5.5351294e-001
  4.7803895e-001
  4.5747280e-001
  4.9770639e-001
  5.6528287e-001
  4.8185932e-001
  4.8460054e-001
  5.1654453e-001
  5.3958472e-001
  4.5238591e-001
  4.3023748e-001
  5.2330044e-001
  4.5141780e-001
  4.6005094e-001
  4.8639796e-001
  4.7092216e-001
  5.3113896e-001
  5.1098226e-001
  5.3629178e-001
  5.5285018e-001
  5.2033367e-001
  5.2069107e-001
  4.7733108e-001
  4.6839954e-001
  5.9312542e-001
  4.5927368e-001
  5.9680699e-001
  4.3201407e-001
  4.7322965e-001
  5.5334985e-001
  5.2708264e-001
  4.8757773e-001
  5.6071300e-001
  6.0065859e-001
  4.7523873e-001
  4.9876818e-001
  5.3749584e-001
  4.3924883e-001
  5.0984413e-001
  5.0893155e-001
  4.6909352e-001
  4.7112342e-001
  4.1869309e-001
  4.8851113e-001
  4.8276496e-001
  5.1672149e-001
  5.1050341e-001
  4.2766975e-001
  5.0488216e-001
  5.4491103e-001
  5.3325908e-001
  4.9645722e-001
  3.8393849e-001
  5.1893876e-001
  5.4428992e-001
  4.8951394e-001
  5.2663849e-001
  4.4564041e-001
  5.4261742e-001
  5.7734774e-001
  5.5355804e-001
  4.9596797e-001
  4.8649858e-001
  5.3416819e-001
  5.8856943e-001
  5.3462622e-001
  5.7602571e-001
  4.8480180e-001
  4.8367755e-001
  4.7835818e-001
  4.5978029e-001
  4.9416708e-001
  5.0655813e-001
  4.9812625e-001
  4.8767835e-001
  4.5935349e-001
  4.3173648e-001
  4.5208056e-001
  4.1465065e-001
  4.2139268e-001
  4.9969465e-001
  4.7643585e-001
  5.1521555e-001
  4.8806351e-001
  5.6390184e-001
  5.2094784e-001
  5.2140240e-001
  4.4822896e-001
  4.4421427e-001
  4.9616922e-001
  6.0261909e-001
  3.8247765e-001
  5.6473462e-001
  5.1495878e-001
  4.7658505e-001
  4.8101960e-001
  5.5635479e-001
  6.3760965e-001
  4.3151094e-001
  3.8478861e-001
  5.1973684e-001
  4.6944398e-001
  5.1178034e-001
  5.1672149e-001
  4.3145195e-001
  5.2840467e-001
  5.2804380e-001
  5.5506399e-001
  4.3382537e-001
  5.1287336e-001
  4.6406909e-001
  4.6719548e-001
  4.6776455e-001
  5.5830141e-001
  4.6251457e-001
  5.6573396e-001
  3.8071494e-001
  5.5447063e-001
  4.5826741e-001
  5.3615992e-001
  5.7808683e-001
  4.7373626e-001
  5.6499833e-001
  5.2575713e-001
  5.3859233e-001
  5.1440012e-001
  4.9515254e-001
  5.1641961e-001
  5.7822563e-001
  4.3032076e-001
  5.5710429e-001
  6.1435432e-001
  4.0519862e-001
  5.6372141e-001
  5.2600350e-001
  4.3415848e-001
  5.0300147e-001
  5.1075325e-001
  5.1972643e-001
  5.0202990e-001
  4.1274220e-001
  4.8148804e-001
  4.7576616e-001
  4.9200533e-001
  5.4167014e-001
  5.1859871e-001
  4.7955877e-001
  5.5681976e-001
  4.8575602e-001
  5.2242255e-001
  5.1807129e-001
  4.0728750e-001
  5.3179478e-001
  5.0964982e-001
  4.9447937e-001
  4.7962122e-001
  4.4255566e-001
  5.5124362e-001
  6.0350044e-001
  4.5781285e-001
  4.9248418e-001
  5.2761007e-001
  5.6363119e-001
  5.1104125e-001
  4.6807684e-001
  4.6275400e-001
  4.6644945e-001
  4.9010035e-001
  5.7039057e-001
  4.9357373e-001
  4.9559322e-001
  4.9840037e-001
  5.0433392e-001
  5.3641322e-001
  4.7929852e-001
  5.2181879e-001
  4.1524747e-001
  4.8469076e-001
  5.1411212e-001
  4.9804991e-001
  4.9630455e-001
  5.8074478e-001
  4.5432559e-001
  4.8160948e-001
  5.0676632e-001
  4.9614146e-001
  5.3291209e-001
  4.5531451e-001
  5.0745336e-001
  5.3087178e-001
  4.6226474e-001
  4.3303076e-001
  4.9842466e-001
  5.6890198e-001
  4.5049481e-001
  4.9145361e-001
  5.7342327e-001
  5.2551424e-001
  5.4364451e-001
  5.4690970e-001
  6.0126235e-001
  4.6484288e-001
  5.3147901e-001
  5.8320148e-001
  5.4247169e-001
  5.1160338e-001
  5.2246419e-001
  4.5261492e-001
  4.7829225e-001
  5.2355374e-001
  5.3755829e-001
  5.3072951e-001
  3.8910171e-001
  5.3077462e-001
  5.2538238e-001
  4.9492699e-001
  5.7850322e-001
  5.5558100e-001
  4.4789585e-001
  4.4736842e-001
  5.0600641e-001
  5.2181185e-001
  4.7482928e-001
  5.3025067e-001
  4.3863466e-001
  4.9844548e-001
  4.6461387e-001
  5.3935571e-001
  5.3544512e-001
  5.5107359e-001
  4.8315706e-001
  5.6678534e-001
  4.4481804e-001
  5.6228834e-001
  5.3110426e-001
  4.9767863e-001
  5.1587483e-001
  5.8473518e-001
  5.0003817e-001
  5.0422288e-001
  5.4234330e-001
  5.5495989e-001
  5.0486481e-001
  5.3137839e-001
  5.3485524e-001
  5.2827976e-001
  5.2636437e-001
  4.7451005e-001
  5.0614868e-001
  5.5749292e-001
  4.9462164e-001
  4.7668915e-001
  5.4782576e-001
  4.8153661e-001
  4.9874736e-001
  5.0758869e-001
  4.6186570e-001
  5.6158394e-001
  4.3516475e-001
  5.2944912e-001
  4.9421219e-001
  4.4329128e-001
  5.0773790e-001
  5.0271347e-001
  4.8742505e-001
  5.2250583e-001
  5.2356415e-001
  5.9925675e-001
  5.0699534e-001
  4.8799412e-001
  4.9271319e-001
  4.9370906e-001
  5.0129428e-001
  5.1817191e-001
  5.5042125e-001
  5.3044498e-001
  4.5408616e-001
  5.3811001e-001
  4.8584277e-001
  5.3364771e-001
  5.4215245e-001
  4.5147332e-001
  5.0264754e-001
  5.2765864e-001
  5.5336373e-001
  4.7258078e-001
  4.4663627e-001
  5.3191969e-001
  4.9667583e-001
  5.9386798e-001
  4.4113299e-001
  4.6593243e-001
  4.8847990e-001
  5.4891531e-001
  4.7505829e-001
  5.1976807e-001
  3.8526052e-001
  5.3606623e-001
  4.3067122e-001
  6.1618990e-001
  5.4287766e-001
  4.5924245e-001
  4.6247640e-001
  5.1495878e-001
  5.0300147e-001
  4.5920428e-001
  5.1197466e-001
  4.7926035e-001
  5.0549981e-001
  4.9871613e-001
  4.7488133e-001
  4.9632190e-001
  4.6709485e-001
  4.7756010e-001
  4.9189082e-001
  5.2060779e-001
  5.2827282e-001
  4.2816248e-001
  4.9558628e-001
  4.8678659e-001
  4.4508175e-001
  4.0975808e-001
  4.8806004e-001
  4.7856637e-001
  5.6261451e-001
  4.5956168e-001
  4.1441817e-001
  5.1833153e-001
  5.1669373e-001
  5.0013186e-001
  4.8281354e-001
  4.2014699e-001
  4.7280979e-001
  5.6113286e-001
  5.8860759e-001
  4.5258369e-001
  5.1090245e-001
  4.8712317e-001
  5.1158256e-001
  4.3953337e-001
  4.8036032e-001
  4.3824950e-001
  5.0876152e-001
  4.7641503e-001
  5.4452934e-001
  5.5156979e-001
  4.4168818e-001
  5.4441830e-001
  4.2256898e-001
  4.3353042e-001
  5.0330682e-001
  4.8942025e-001
  5.4289154e-001
  5.2448021e-001
  5.0632911e-001
  4.7181740e-001
  3.7868157e-001
  4.8732789e-001
  4.8935085e-001
  4.7437472e-001
  5.2298121e-001
  4.8830988e-001
  4.5690720e-001
  4.4301022e-001
  5.7438791e-001
  5.0919179e-001
  4.9750514e-001
  4.7636298e-001
  4.9619004e-001
  4.3550827e-001
  6.0114785e-001
  5.3088219e-001
  4.6495045e-001
  4.0445259e-001
  5.1169012e-001
  5.2223171e-001
  5.1422663e-001
  6.0184183e-001
  4.6441955e-001
  4.8515226e-001
  5.6591786e-001
  5.3887339e-001
  4.2589662e-001
  3.6461456e-001
  4.9546136e-001
  5.0458375e-001
  4.6345839e-001
  4.5139005e-001
  4.6180671e-001
  5.3408492e-001
  4.8534657e-001
  5.1549314e-001
  4.7329905e-001
  5.2126013e-001
  5.1218979e-001
  5.1069426e-001
  5.4658006e-001
  4.8581501e-001
  4.4581737e-001
  5.0375791e-001
  5.3944939e-001
  4.8078711e-001
  4.3612592e-001
  4.7712289e-001
  5.7645597e-001
  5.3772832e-001
  5.1901510e-001
  5.6822882e-001
  4.2000819e-001
  4.2747196e-001
  5.1425439e-001
  4.5069953e-001
  5.6559169e-001
  4.8019723e-001
  5.6825658e-001
  4.5835068e-001
  4.9220311e-001
  5.2694037e-001
  4.8236245e-001
  4.7733802e-001
  5.5028245e-001
  5.5247890e-001
  5.0323396e-001
  5.2717286e-001
  4.8709888e-001
  4.6250763e-001
  4.4615395e-001
  5.5375930e-001
  4.8973254e-001
  5.0451435e-001
  4.8762630e-001
  4.2992519e-001
  5.1938638e-001
  4.8896916e-001
  5.2377235e-001
  5.1291847e-001
  5.2009424e-001
  5.0614174e-001
  5.4780147e-001
  4.8298357e-001
  5.6744462e-001
  5.0467744e-001
  4.4778134e-001
  3.3231318e-001
  4.7405896e-001
  5.3735704e-001
  5.5096602e-001
  5.0930630e-001
  4.1998390e-001
  5.2637478e-001
  5.3275247e-001
  3.9409144e-001
  5.1145070e-001
  5.1239104e-001
  4.7363563e-001
  4.9573548e-001
  4.8031868e-001
  4.6084208e-001
  5.7659130e-001
  5.3277676e-001
  4.9260215e-001
  6.0145320e-001
  5.4891878e-001
  4.2462664e-001
  5.3195439e-001
  4.9017669e-001
  5.8013061e-001
  4.9604430e-001
  4.7335457e-001
  4.7266059e-001
  5.3196827e-001
  4.7710901e-001
  4.9777232e-001
  5.6028273e-001
  4.8888588e-001
  4.3004664e-001
  4.7616520e-001
  4.4844409e-001
  5.9827476e-001
  4.9871960e-001
  5.6308988e-001
  5.2102765e-001
  4.8360121e-001
  5.2537197e-001
  4.4639338e-001
  5.0259549e-001
  5.2376194e-001
  4.6430505e-001
  5.7509577e-001
  4.3862425e-001
  5.0573229e-001
  5.6447091e-001
  4.8713358e-001
  4.9259174e-001
  4.8438888e-001
  5.3632995e-001
  4.7121017e-001
  5.1432725e-001
  4.6270542e-001
  5.2254400e-001
  4.8916000e-001
  4.0937292e-001
  5.6533839e-001
  4.9914640e-001
  5.2752332e-001
  5.0132898e-001
  5.3215218e-001
  4.9394848e-001
  4.7949631e-001
  4.6781312e-001
  4.4391586e-001
  4.8760549e-001
  5.1354999e-001
  4.5084527e-001
  4.9919845e-001
  5.4583750e-001
  5.6463746e-001
  5.0417777e-001
  5.1064221e-001
  4.8843479e-001
  4.7805283e-001
  4.6599836e-001
  5.2906743e-001
  5.0249833e-001
  5.3195786e-001
  6.0217494e-001
  5.2793971e-001
  4.5474545e-001
  5.7635535e-001
  5.2039959e-001
  4.6387131e-001
  5.6526205e-001
  5.0052049e-001
  4.4595270e-001
  4.8477404e-001
  3.8301202e-001
  4.6928090e-001
  4.8332362e-001
  5.1135007e-001
  4.4684446e-001
  4.5981498e-001
  5.2359538e-001
  5.7295484e-001
  5.5127137e-001
  5.1778675e-001
  5.3303353e-001
  5.6392266e-001
  5.3643057e-001
  4.3492186e-001
  4.9818871e-001
  4.9142932e-001
  5.1548620e-001
  4.8242491e-001
  5.8900663e-001
  4.7652260e-001
  5.1128414e-001
  4.7698062e-001
  5.2226641e-001
  5.6539737e-001
  5.6915182e-001
  5.4587914e-001
  5.2532687e-001
  4.6186917e-001
  5.0752623e-001
  5.2881065e-001
  5.0258508e-001
  5.0112772e-001
  5.8757009e-001
  4.9899373e-001
  4.7285143e-001
  4.6253886e-001
  5.2400830e-001
  5.4048690e-001
  5.4140989e-001
  4.8801840e-001
  5.2251971e-001
  5.0374056e-001
  5.3269001e-001
  4.8539515e-001
  4.9233150e-001
  5.1827254e-001
  4.1622599e-001
  5.3200991e-001
  4.9988549e-001
  5.1438971e-001
  5.8123057e-001
  4.5417985e-001
  4.8574561e-001
  4.7534630e-001
  5.2934849e-001
  4.5463094e-001
  4.3279133e-001
  4.8112717e-001
  5.1648207e-001
  5.1878956e-001
  5.7865590e-001
  4.9630455e-001
  5.0272041e-001
  4.4711859e-001
  4.3309322e-001
  4.9916722e-001
  4.1265545e-001
  4.7508605e-001
  5.2379317e-001
  4.9229333e-001
  5.9236898e-001
  4.2653162e-001
  4.7237605e-001
  4.7845534e-001
  4.8637020e-001
  4.7686265e-001
  5.0332070e-001
  4.8013824e-001
  4.8781368e-001
  5.7126152e-001
  4.0418540e-001
  5.6796858e-001
  4.7080419e-001
  5.3640281e-001
  4.4414141e-001
  3.8476085e-001
  5.0350114e-001
  4.3343327e-001
  4.4557448e-001
  5.0002429e-001
  5.0755746e-001
  5.1924758e-001
  5.2874126e-001
  5.2056962e-001
  5.5353723e-001
  4.2142391e-001
  4.8488161e-001
  4.9967730e-001
  4.7905216e-001
  5.0995517e-001
  4.0182934e-001
  5.2338719e-001
  4.7515892e-001
  4.7249056e-001
  5.0268918e-001
  4.9863633e-001
  4.7722005e-001
  3.9956002e-001
  5.5433877e-001
  4.4190678e-001
  4.9597491e-001
  5.0118324e-001
  4.9224128e-001
  4.7795914e-001
  5.0819592e-001
  4.9478126e-001
  4.8307725e-001
  4.5908630e-001
  4.5301049e-001
  5.1382065e-001
  5.0764768e-001
  4.6669928e-001
  4.6914557e-001
  5.1822049e-001
  5.1818579e-001
  5.6505038e-001
  4.9621780e-001
  4.8310154e-001
  4.7790362e-001
  5.1176299e-001
  4.8465953e-001
  5.4049731e-001
  5.0906340e-001
  5.3766586e-001
  5.1634674e-001
  4.2267655e-001
  4.6453059e-001
  4.6364576e-001
  5.8709471e-001
  4.9742533e-001
  5.8994004e-001
  5.4021971e-001
  5.2078822e-001
  5.7262172e-001
  4.7873987e-001
  5.2466411e-001
  3.9910546e-001
  4.9201227e-001
  4.5509244e-001
  4.4363133e-001
  4.4960998e-001
  5.3436945e-001
  5.7718465e-001
  4.7422552e-001
  4.6436057e-001
  5.6396083e-001
  4.3691359e-001
  5.3736051e-001
  5.0778301e-001
  5.2861287e-001
  4.9328573e-001
  5.1274151e-001
  4.7885437e-001
  4.7807712e-001
  4.3316261e-001
  5.4758286e-001
  4.6655355e-001
  5.0778648e-001
  4.8814679e-001
  5.0511812e-001
  5.0544776e-001
  5.6518224e-001
  4.8298357e-001
  5.0255385e-001
  5.1723504e-001
  5.1011478e-001
  5.1287683e-001
  4.6561667e-001
  4.5144556e-001
  5.3288780e-001
  4.8631468e-001
  4.9160629e-001
  4.6784088e-001
  5.1465690e-001
  5.1103431e-001
  5.6846477e-001
  4.8611342e-001
  4.3475183e-001
  5.3149289e-001
  4.6171996e-001
  5.5943260e-001
  4.5045664e-001
  4.8588441e-001
  5.3559433e-001
  4.7909727e-001
  5.8436390e-001
  5.0462886e-001
  4.6925661e-001
  5.1131190e-001
  5.1718993e-001
  4.6937458e-001
  5.2684322e-001
  4.4772582e-001
  5.3828351e-001
  4.8722727e-001
  5.3415431e-001
  4.4138283e-001
  5.3234996e-001
  5.1448340e-001
  4.5992255e-001
  5.3699617e-001
  4.6142155e-001
  5.9582501e-001
  5.1444523e-001
  5.4504289e-001
  5.4371391e-001
  4.3798579e-001
  5.2351210e-001
  5.5908908e-001
  5.2022957e-001
  5.5872474e-001
  4.2706251e-001
  4.6319815e-001
  4.8414946e-001
  4.2078545e-001
  5.4051466e-001
  6.1044026e-001
  4.5962761e-001
  5.4597282e-001
  5.0089871e-001
  5.0380302e-001
  4.5623057e-001
  5.1532659e-001
  4.7984330e-001
  5.2082292e-001
  5.0707167e-001
  4.8222713e-001
  6.0074881e-001
  5.3933836e-001
  5.5429714e-001
  5.0921955e-001
  5.1600669e-001
  4.4024817e-001
  5.2996613e-001
  4.7554408e-001
  4.8680741e-001
  5.0678020e-001
  5.3918915e-001
  5.2608678e-001
  4.4445370e-001
  4.9867102e-001
  4.4666750e-001
  4.7554408e-001
  4.7803201e-001
  4.8041236e-001
  3.8738411e-001
  5.0214787e-001
  4.9259868e-001
  5.3415084e-001
  5.4241270e-001
  5.2957750e-001
  5.6767363e-001
  4.0568093e-001
  5.5581002e-001
  5.5520278e-001
  5.8176493e-001
  5.2410546e-001
  5.0147124e-001
  4.9371252e-001
  4.1170470e-001
  4.7165431e-001
  6.5635410e-001
  4.5162253e-001
  4.7929505e-001
  5.2335596e-001
  4.5068218e-001
  5.5820425e-001
  5.5003956e-001
  6.0066206e-001
  4.8898998e-001
  5.1560071e-001
  5.2554894e-001
  5.1379983e-001
  3.9841148e-001
  5.3009105e-001
  6.0239701e-001
  4.8830988e-001
  5.4217674e-001
  4.6269848e-001
  4.4331904e-001
  4.3805866e-001
  5.4109760e-001
  4.2600766e-001
  5.1218979e-001
  4.5688985e-001
  4.6889574e-001
  5.0997946e-001
  4.4913460e-001
  5.4515393e-001
  4.9095048e-001
  4.6210859e-001
  4.6691095e-001
  6.5631940e-001
  5.6078240e-001
  5.2038918e-001
  4.5702518e-001
  4.7153634e-001
  4.9917416e-001
  4.6320509e-001
  4.6904147e-001
  6.0736939e-001
  5.1896652e-001
  5.4597282e-001
  5.0911545e-001
  4.7366339e-001
  5.2658297e-001
  5.2243296e-001
  4.4471394e-001
  5.7075144e-001
  5.3437639e-001
  5.3113549e-001
  5.6407881e-001
  5.0897318e-001
  4.0339080e-001
  3.8098906e-001
  4.8530841e-001
  5.6342300e-001
  5.4362023e-001
  5.6398512e-001
  3.5443732e-001
  5.1045831e-001
  5.3626402e-001
  5.1867158e-001
  4.7939221e-001
  4.3999486e-001
  4.4837469e-001
  5.9463483e-001
  4.7005816e-001
  4.8947230e-001
  5.4482081e-001
  4.7972532e-001
  5.8162267e-001
  4.6365964e-001
  5.1642308e-001
  4.3176771e-001
  5.3309946e-001
  3.8436528e-001
  4.3000153e-001
  4.4039390e-001
  5.1488591e-001
  5.4317608e-001
  4.4622682e-001
  4.5554700e-001
  4.4401649e-001
  5.7774678e-001
  5.0225197e-001
  5.7933947e-001
  5.9990909e-001
  4.3086900e-001
  5.2572937e-001
  5.1345284e-001
  5.0719312e-001
  5.4741284e-001
  4.6734469e-001
  4.1967508e-001
  4.7394792e-001
  5.5150386e-001
  4.4843021e-001
  4.4188943e-001
  4.4922482e-001
  4.8267474e-001
  6.0256010e-001
  4.0430338e-001
  4.9900414e-001
  4.9598879e-001
  5.6982845e-001
  5.6321133e-001
  5.1028828e-001
  5.4587567e-001
  5.9215037e-001
  4.1448756e-001
  4.5095978e-001
  5.6911365e-001
  4.6056795e-001
  5.5505705e-001
  4.9055491e-001
  5.2910560e-001
  4.8620017e-001
  5.1972643e-001
  5.3381773e-001
  4.5167458e-001
  5.0613827e-001
  5.0890379e-001
  5.0321661e-001
  5.4063263e-001
  5.0339357e-001
  4.7530466e-001
  4.4405466e-001
  5.3120142e-001
  5.5015406e-001
  5.6712192e-001
  4.4731290e-001
  4.7312209e-001
  5.3062889e-001
  5.0853251e-001
  4.5050522e-001
  4.7736231e-001
  5.3609052e-001
  5.4708319e-001
  4.0388352e-001
  5.3148942e-001
  4.5647693e-001
  4.5842702e-001
  5.5524442e-001
  5.3439027e-001
  4.4726432e-001
  5.0967758e-001
  4.7847962e-001
  5.2876902e-001
  5.5827365e-001
  4.7290348e-001
  5.0910157e-001
  4.9700200e-001
  4.5072382e-001
  4.7390628e-001
  4.8517655e-001
  4.7202559e-001
  5.2596533e-001
  4.8581154e-001
  4.8480527e-001
  4.7346214e-001
  5.9409005e-001
  5.4289848e-001
  4.7180699e-001
  4.6275747e-001
  5.2252318e-001
  4.8233469e-001
  4.9621086e-001
  5.2176327e-001
  4.7300411e-001
  4.7457598e-001
  4.5348934e-001
  5.4396028e-001
  4.9048551e-001
  4.7961082e-001
  5.5988369e-001
  5.6796511e-001
  4.8462483e-001
  4.8684211e-001
  4.2933530e-001
  5.8705655e-001
  5.0513200e-001
  5.1032992e-001
  4.5233386e-001
  4.6682073e-001
  4.7609927e-001
  4.9764393e-001
  3.5651580e-001
  5.0097157e-001
  5.3266572e-001
  5.2002484e-001
  4.6956543e-001
  4.9887228e-001
  5.1046872e-001
  5.0151635e-001
  5.3001471e-001
  5.3073645e-001
  4.6217105e-001
  5.1206487e-001
  4.6026954e-001
  5.1355346e-001
  3.8161018e-001
  4.6144584e-001
  4.5982886e-001
  4.6064429e-001
  4.5690026e-001
  4.9844201e-001
  4.9304283e-001
  4.1089968e-001
  4.9019057e-001
  5.0933059e-001
  5.0605152e-001
  5.8983594e-001
  5.3579211e-001
  5.8075172e-001
  5.4020583e-001
  5.2258564e-001
  4.8909755e-001
  5.1751263e-001
  4.2488341e-001
  5.4958500e-001
  5.5612925e-001
  5.0747418e-001
  4.4726085e-001
  4.9714080e-001
  4.9334471e-001
  5.1789779e-001
  5.6810737e-001
  4.8756038e-001
  4.9586387e-001
  5.7058489e-001
  5.5108400e-001
  6.0863591e-001
  5.4905063e-001
  5.4124681e-001
  3.9329683e-001
  5.4062222e-001
  5.0515281e-001
  5.0788710e-001
  4.7321230e-001
  6.0977057e-001
  5.6256593e-001
  4.5232345e-001
  5.4485204e-001
  5.0791139e-001
  5.1010784e-001
  4.9519765e-001
  4.6863202e-001
  5.0015962e-001
  5.1750569e-001
  4.8539515e-001
  4.2798551e-001
  5.8974919e-001
  5.0900441e-001
  4.4866270e-001
  5.1062139e-001
  4.6365270e-001
  5.1423010e-001
  4.3118477e-001
  5.2534768e-001
  4.7245586e-001
  4.6985690e-001
  4.6604694e-001
  5.4498737e-001
  4.3695522e-001
  5.2031285e-001
  4.8725502e-001
  5.1199201e-001
  4.7989882e-001
  4.2727765e-001
  4.5597380e-001
  5.9794165e-001
  4.5597727e-001
  4.2523387e-001
  4.6484982e-001
  4.6980138e-001
  5.2100336e-001
  5.7820828e-001
  5.1484427e-001
  4.9353556e-001
  5.0337622e-001
  4.0710360e-001
  4.9069717e-001
  5.5653176e-001
  4.3402315e-001
  4.9049939e-001
  5.3850211e-001
  5.3423065e-001
  5.0749500e-001
  5.4915473e-001
  4.9555158e-001
  4.7962122e-001
  5.4664252e-001
  4.9302895e-001
  5.3900178e-001
  5.6495670e-001
  5.8838899e-001
  5.5291958e-001
  5.0079114e-001
  4.5717785e-001
  5.3694065e-001
  5.2357109e-001
  4.5286476e-001
  5.5129219e-001
  4.7451005e-001
  4.3660129e-001
  5.6354444e-001
  5.2679464e-001
  5.1987564e-001
  5.5833958e-001
  5.3724600e-001
  5.8025552e-001
  5.9228223e-001
  5.4873140e-001
  6.0864632e-001
  4.9518724e-001
  5.3927590e-001
  5.1899428e-001
  5.0479888e-001
  4.7010326e-001
  5.4851627e-001
  3.8120073e-001
  4.8572132e-001
  4.8098490e-001
  4.1585471e-001
  5.0684266e-001
  4.6572771e-001
  4.9134605e-001
  4.5960332e-001
  4.6248681e-001
  5.0300841e-001
  5.4198243e-001
  5.0240812e-001
  5.1594076e-001
  5.1198854e-001
  5.4680213e-001
  6.1885826e-001
  4.9297690e-001
  5.0800855e-001
  5.6620933e-001
  5.4480693e-001
  4.3039363e-001
  4.6977362e-001
  4.7007898e-001
  4.6482900e-001
  5.6208361e-001
  5.2744004e-001
  4.9049245e-001
  5.6188930e-001
  4.6196286e-001
  5.3962983e-001
  4.5998154e-001
  5.1515309e-001
  4.0340467e-001
  3.9385896e-001
  5.2158283e-001
  4.8493019e-001
  4.4653911e-001
  4.8269903e-001
  4.1385604e-001
  4.9936154e-001
  5.0402856e-001
  4.3905452e-001
  5.7076879e-001
  4.8804963e-001
  5.7918679e-001
  5.1016336e-001
  5.1176299e-001
  4.8243879e-001
  5.3432087e-001
  4.3141725e-001
  4.4890906e-001
  5.1785268e-001
  4.8350752e-001
  4.6299342e-001
  6.0743879e-001
  5.3663530e-001
  5.5842633e-001
  5.1833153e-001
  4.6142502e-001
  5.2690914e-001
  6.4767239e-001
  3.9168332e-001
  5.1561112e-001
  4.8396902e-001
  4.7590842e-001
  5.6670900e-001
  5.2632620e-001
  4.8146028e-001
  5.1101349e-001
  4.3180935e-001
  4.8349711e-001
  5.6377346e-001
  5.1327240e-001
  5.0710637e-001
  5.5447410e-001
  4.7494726e-001
  5.3594132e-001
  5.4158686e-001
  4.9507967e-001
  5.1005233e-001
  4.4876679e-001
  5.4625389e-001
  6.2728320e-001
  6.5354000e-001
  4.8994073e-001
  5.2306795e-001
  5.6666736e-001
  5.0206113e-001
  4.3229861e-001
  5.2616311e-001
  4.8681435e-001
  5.3906423e-001
  6.1643973e-001
  5.6443968e-001
  4.3644862e-001
  5.4487980e-001
  4.9584999e-001
  4.8275108e-001
  4.8994073e-001
  4.9627679e-001
  4.3849933e-001
  5.2826588e-001
  4.3053936e-001
  5.1145070e-001
  5.7010951e-001
  6.2896264e-001
  4.6114396e-001
  6.0178284e-001
  4.8385451e-001
  5.1844604e-001
  4.0913696e-001
  4.8600933e-001
  5.9653634e-001
  5.0872335e-001
  5.8225072e-001
  4.8278925e-001
  5.2365090e-001
  5.2001443e-001
  4.9595409e-001
  5.6167763e-001
  5.6779855e-001
  5.1561459e-001
  4.7465579e-001
  5.3481360e-001
  5.1060751e-001
  4.6523151e-001
  4.7292430e-001
  4.6599836e-001
  5.3268307e-001
  5.2015323e-001
  5.1826213e-001
  5.0247058e-001
  4.4889171e-001
  4.3768391e-001
  4.7931587e-001
  4.7034963e-001
  4.9886881e-001
  5.0792180e-001
  4.3092799e-001
  5.6206279e-001
  4.7331987e-001
  5.7294443e-001
  5.4588608e-001
  5.0502096e-001
  5.8039085e-001
  5.7143849e-001
  5.1607609e-001
  5.0006593e-001
  5.8541875e-001
  5.1100308e-001
  4.9590551e-001
  4.4894376e-001
  4.8073507e-001
  4.7102279e-001
  5.0243241e-001
  4.5379122e-001
  4.3920373e-001
  5.5435612e-001
  4.4863494e-001
  4.8687680e-001
  4.5593216e-001
  5.2084027e-001
  4.7747682e-001
  4.8957639e-001
  5.4839829e-001
  4.9230721e-001
  4.7073132e-001
  5.2121849e-001
  5.0775525e-001
  6.2719298e-001
  4.8782062e-001
  5.1718299e-001
  5.2853653e-001
  4.9803256e-001
  5.1324811e-001
  5.1567011e-001
  4.2427271e-001
  5.4958153e-001
  5.4410601e-001
  5.6616075e-001
  5.1607609e-001
  6.0067247e-001
  5.1360898e-001
  4.6283381e-001
  5.1387617e-001
  4.9927826e-001
  4.9218577e-001
  4.7205682e-001
  4.6271583e-001
  5.3274206e-001
  5.5953323e-001
  4.8275455e-001
  4.4221561e-001
  4.6579364e-001
  5.3454294e-001
  5.0927854e-001
  5.3355055e-001
  5.1853625e-001
  4.8980541e-001
  5.0522221e-001
  4.4360704e-001
  5.0378567e-001
  5.4718035e-001
  5.3174620e-001
  4.4257301e-001
  5.7870794e-001
  4.8582195e-001
  4.6597407e-001
  4.6958278e-001
  4.6546747e-001
  5.1561806e-001
  5.7519293e-001
  5.1864382e-001
  5.1516003e-001
  6.0115132e-001
  4.9296649e-001
  4.9005871e-001
  5.1053464e-001
  5.0656160e-001
  5.3777690e-001
  5.0020819e-001
  5.0649220e-001
  3.9687778e-001
  4.5220200e-001
  4.5373570e-001
  5.4805477e-001
  3.8685321e-001
  4.4955099e-001
  4.5049481e-001
  4.8603709e-001
  5.1733914e-001
  5.2155160e-001
  5.7391947e-001
  5.4801660e-001
  5.6947452e-001
  4.5050522e-001
  4.6040487e-001
  5.0640892e-001
  5.7719506e-001
  5.6337442e-001
  4.0519168e-001
  4.4061598e-001
  4.5191053e-001
  5.1898040e-001
  4.9887922e-001
  5.2537544e-001
  4.6552645e-001
  4.9666889e-001
  5.6093160e-001
  4.6063735e-001
  5.1581584e-001
  5.1134313e-001
  4.6429117e-001
  4.5197993e-001
  5.0315762e-001
  5.3746114e-001
  5.6523776e-001
  5.6481443e-001
  4.8562417e-001
  5.4790903e-001
  5.8140753e-001
  5.8539446e-001
  5.0127693e-001
  5.7255580e-001
  4.9285199e-001
  5.0046150e-001
  4.8025622e-001
  4.7028370e-001
  4.9927479e-001
  5.1464302e-001
  4.8689762e-001
  5.7685848e-001
  5.3142003e-001
  5.3453600e-001
  4.6006829e-001
  5.2695772e-001
  4.1744393e-001
  4.5786490e-001
  4.4206640e-001
  5.3503567e-001
  5.1232859e-001
  4.8526330e-001
  4.7213663e-001
  4.9685626e-001
  4.4960304e-001
  4.9843854e-001
  5.0922649e-001
  5.3578864e-001
  5.9079017e-001
  5.0210623e-001
  4.6795192e-001
  5.3886992e-001
  6.1836553e-001
  5.0193274e-001
  5.3613910e-001
  5.3883175e-001
  5.1857789e-001
  6.2319565e-001
  4.3873182e-001
  4.5872890e-001
  5.8998168e-001
  5.1116964e-001
  4.9626291e-001
  4.5347546e-001
  5.7133786e-001
  6.0780313e-001
  5.4015726e-001
  5.1618366e-001
  5.1954600e-001
  3.9357789e-001
  4.7976002e-001
  5.5676077e-001
  4.0716606e-001
  5.0326518e-001
  4.3889837e-001
  4.7769890e-001
  4.3777065e-001
  5.3764157e-001
  5.2824159e-001
  5.2592369e-001
  5.6181296e-001
  5.0055172e-001
  4.7215398e-001
  5.5345048e-001
  5.9854541e-001
  5.1268599e-001
  4.1365132e-001
  5.2004566e-001
  4.4721921e-001
  4.3321813e-001
  5.7593549e-001
  5.1949742e-001
  4.8079058e-001
  5.3690595e-001
  5.8204253e-001
  5.1531618e-001
  4.4649747e-001
  5.6076852e-001
  4.5923898e-001
  5.0427493e-001
  4.5566844e-001
  5.5384258e-001
  5.1069426e-001
  4.6181365e-001
  5.0195009e-001
  5.3174273e-001
  5.1325852e-001
  4.8885465e-001
  4.7325741e-001
  5.1235635e-001
  5.7231984e-001
  5.0758522e-001
  5.0122835e-001
  4.3894348e-001
  5.7476266e-001
  4.9819912e-001
  5.7633800e-001
  4.8481568e-001
  4.4117810e-001
  4.8394473e-001
  4.6601571e-001
  4.8135271e-001
  4.8847643e-001
  5.4705544e-001
  5.5670872e-001
  4.7898970e-001
  5.4213510e-001
  5.6200727e-001
  4.7247668e-001
  4.5182031e-001
  5.0268918e-001
  5.7804866e-001
  5.8100502e-001
  5.6946064e-001
  5.2924092e-001
  4.2227057e-001
  5.3515018e-001
  4.8472893e-001
  4.9085332e-001
  4.8209874e-001
  4.9958361e-001
  5.7649067e-001
  5.0489604e-001
  4.7207070e-001
  4.8360468e-001
  5.3051785e-001
  4.7505135e-001
  5.4372779e-001
  4.6499903e-001
  4.3778453e-001
  5.3423759e-001
  4.5189665e-001
  4.7664751e-001
  4.7794179e-001
  4.5829863e-001
  4.4267710e-001
  4.5999542e-001
  5.9443357e-001
  5.9356262e-001
  4.4065762e-001
  4.3509535e-001
  5.4061528e-001
  4.6284421e-001
  5.1251596e-001
  4.5371488e-001
  4.2055643e-001
  4.8126943e-001
  4.2367588e-001
  5.0363646e-001
  4.4962733e-001
  5.2883841e-001
  4.8930227e-001
  5.1398373e-001
  4.8771305e-001
  5.3880746e-001
  4.9248418e-001
  5.6180255e-001
  4.8506898e-001
  5.0365381e-001
  5.8579697e-001
  5.0726946e-001
  4.8571438e-001
  4.8766794e-001
  4.1089274e-001
  4.9683544e-001
  4.7038780e-001
  4.9854264e-001
  4.7546774e-001
  5.2393890e-001
  5.0072174e-001
  4.9593674e-001
  5.0283492e-001
  4.9880635e-001
  5.3569148e-001
  5.0089177e-001
  5.1223837e-001
  4.8491284e-001
  4.9763699e-001
  4.8413211e-001
  3.9605194e-001
  4.8581848e-001
  5.5528606e-001
  5.3444579e-001
  5.4666334e-001
  5.3419595e-001
  4.8931962e-001
  4.4172982e-001
  4.8799758e-001
  5.1504206e-001
  4.1909213e-001
  5.6007453e-001
  4.7144265e-001
  5.0266489e-001
  4.3934599e-001
  5.4256884e-001
  4.8077670e-001
  5.4855444e-001
  5.1480610e-001
  5.6291639e-001
  4.8425702e-001
  5.4358206e-001
  4.3630635e-001
  4.8470117e-001
  5.3782548e-001
  3.9285268e-001
  4.7103667e-001
  4.7466272e-001
  5.1053464e-001
  4.9679380e-001
  4.4406854e-001
  5.4376943e-001
  5.3168374e-001
  4.8431254e-001
  4.7223726e-001
  5.0017350e-001
  4.8513491e-001
  6.0558239e-001
  4.9049245e-001
  3.6533630e-001
  4.4221214e-001
  5.1247432e-001
  5.1974725e-001
  4.2018168e-001
  5.7144196e-001
  4.1778745e-001
  5.4929700e-001
  5.4400886e-001
  5.1163807e-001
  4.4571327e-001
  5.2262728e-001
  3.9893196e-001
  5.0588497e-001
  4.6651538e-001
  5.6134105e-001
  5.5416875e-001
  5.6872849e-001
  5.1053464e-001
  5.0652343e-001
  4.8329239e-001
  5.4255843e-001
  4.8972560e-001
  5.4068815e-001
  4.7786198e-001
  5.2637131e-001
  5.0486828e-001
  4.8884077e-001
  5.8359705e-001
  4.1613924e-001
  5.3074686e-001
  4.8302868e-001
  4.5085568e-001
  4.9241131e-001
  4.6982220e-001
  5.4599711e-001
  4.4473476e-001
  4.6574159e-001
  4.5468646e-001
  4.5032478e-001
  6.0495781e-001
  5.2777315e-001
  4.4255913e-001
  5.3615645e-001
  5.5262464e-001
  5.4360982e-001
  4.8791084e-001
  5.1351530e-001
  5.4178811e-001
  4.8802881e-001
  5.2599309e-001
  5.4190609e-001
  5.3420636e-001
  5.6908936e-001
  4.9436487e-001
  4.9915334e-001
  4.9596797e-001
  4.6220228e-001
  5.3267960e-001
  5.4472713e-001
  4.7227890e-001
  4.4376666e-001
  5.0803284e-001
  4.7728598e-001
  4.9008647e-001
  5.6521694e-001
  4.2682656e-001
  5.2998695e-001
  5.3236384e-001
  5.0264754e-001
  5.2077781e-001
  6.1203989e-001
  4.6068940e-001
  5.3171844e-001
  4.6147707e-001
  5.2579877e-001
  4.7829225e-001
  4.7861495e-001
  5.1369920e-001
  5.5944648e-001
  4.3699686e-001
  6.2182850e-001
  5.3973393e-001
  5.4579239e-001
  4.5306948e-001
  4.8123126e-001
  5.3391836e-001
  4.7127262e-001
  5.6279494e-001
  4.9469104e-001
  4.8445134e-001
  4.8914959e-001
  4.3925230e-001
  4.7099503e-001
  5.3744726e-001
  5.3578517e-001
  4.6969729e-001
  5.0187722e-001
  4.7369809e-001
  4.8329586e-001
  5.7296178e-001
  5.8737925e-001
  4.5105346e-001
  4.7871905e-001
  5.5275303e-001
  4.4852737e-001
  4.3391558e-001
  4.5695925e-001
  3.8671441e-001
  5.1134660e-001
  4.5950269e-001
  4.7577310e-001
  6.6765212e-001
  4.1847102e-001
  5.0634646e-001
  5.3502179e-001
  5.9477015e-001
  4.5600502e-001
  4.7220603e-001
  5.0722435e-001
  4.4171941e-001
  5.1217244e-001
  4.3983178e-001
  6.0923273e-001
  5.0946591e-001
  4.7339274e-001
  4.7676202e-001
  5.1933780e-001
  5.6776732e-001
  4.9823729e-001
  4.4891600e-001
  4.3681990e-001
  5.4324548e-001
  5.2757537e-001
  5.4750652e-001
  4.7793485e-001
  5.4238494e-001
  5.0508342e-001
  4.7800772e-001
  5.6846130e-001
  5.0678714e-001
  4.6716772e-001
  5.2091314e-001
  4.4070620e-001
  4.9397624e-001
  5.5760396e-001
  4.8544026e-001
  5.3699270e-001
  4.5903079e-001
  5.2786337e-001
  4.8935085e-001
  5.1309891e-001
  5.1470200e-001
  5.5282589e-001
  5.7183406e-001
  5.6820453e-001
  4.8714399e-001
  4.8577337e-001
  4.6291708e-001
  4.3505024e-001
  4.6642863e-001
  5.2222824e-001
  5.0462886e-001
  5.9586664e-001
  5.2994531e-001
  4.1731554e-001
  5.0316109e-001
  6.2755038e-001
  5.0299800e-001
  4.8343812e-001
  4.3563666e-001
  4.9891045e-001
  5.4881815e-001
  4.9326491e-001
  4.9988896e-001
  4.6591161e-001
  4.2635812e-001
  5.4156604e-001
  4.2309294e-001
  4.9603389e-001
  4.9595756e-001
  5.2670442e-001
  5.1496919e-001
  4.7127956e-001
  4.8277884e-001
  4.7852820e-001
  4.6536337e-001
  5.0950755e-001
  4.8159213e-001
  5.1492408e-001
  5.2294304e-001
  5.2445592e-001
  5.0167944e-001
  4.6442302e-001
  4.6843077e-001
  4.6720936e-001
  5.3513977e-001
  5.2536156e-001
  4.8894140e-001
  4.7723393e-001
  5.4036198e-001
  5.4142724e-001
  4.7032187e-001
  4.5714662e-001
  3.8899414e-001
  5.1012172e-001
  5.4676396e-001
  4.8386839e-001
  4.4547732e-001
  5.5433877e-001
  4.6343410e-001
  5.0500361e-001
  5.2561487e-001
  4.3281215e-001
  4.9764046e-001
  4.8559641e-001
  5.0443107e-001
  4.6391295e-001
  5.0440331e-001
  4.4516156e-001
  4.8249431e-001
  5.0368851e-001
  5.1010784e-001
  4.7926729e-001
  5.4155216e-001
  4.4255913e-001
  4.7638033e-001
  4.6052632e-001
  5.4238494e-001
  5.1273110e-001
  5.6692413e-001
  4.6496780e-001
  5.5240603e-001
  4.3845769e-001
  5.6093854e-001
  5.1942802e-001
  5.1579156e-001
  6.1036045e-001
  5.8914196e-001
  4.8828906e-001
  5.0549981e-001
  4.8596769e-001
  5.3070175e-001
  4.8261576e-001
  4.9739410e-001
  4.6765698e-001
  5.3170456e-001
  4.6521069e-001
  5.0511465e-001
  4.5087650e-001
  4.9649192e-001
  5.5687528e-001
  4.6074839e-001
  5.1899428e-001
  5.1448687e-001
  4.5794123e-001
  4.8982623e-001
  4.4004691e-001
  5.0734233e-001
  5.2832140e-001
  4.9185959e-001
  5.0434086e-001
  5.3491075e-001
  4.8702254e-001
  4.8444787e-001
  4.9086373e-001
  5.0330682e-001
  4.7107484e-001
  4.9888269e-001
  5.7566483e-001
  4.7887866e-001
  4.1215579e-001
  4.4993615e-001
  5.1789085e-001
  4.7267100e-001
  4.9660643e-001
  5.3922732e-001
  5.7390559e-001
  4.6117519e-001
  4.9470145e-001
  5.5945689e-001
  4.5391614e-001
  4.8796636e-001
  4.2406798e-001
  4.4367297e-001
  5.4466814e-001
  4.7282020e-001
  5.4799231e-001
  5.4783963e-001
  5.6474850e-001
  4.7091869e-001
  5.5336026e-001
  5.2549689e-001
  5.0865395e-001
  4.6302465e-001
  5.9047788e-001
  4.8101613e-001
  5.2011159e-001
  5.1850155e-001
  4.2620545e-001
  5.0657895e-001
  4.3654924e-001
  4.6118213e-001
  4.8927104e-001
  5.0907728e-001
  5.1646125e-001
  4.6404133e-001
  5.1621835e-001
  4.5089732e-001
  4.5370447e-001
  4.4347171e-001
  4.8250819e-001
  5.3435557e-001
  5.6962372e-001
  5.2164182e-001
  4.8206057e-001
  5.3457764e-001
  5.2568427e-001
  5.4777718e-001
  4.4944343e-001
  4.1874861e-001
  4.7430532e-001
  4.5385715e-001
  5.4811376e-001
  5.8576574e-001
  5.1053117e-001
  6.0669276e-001
  4.3498432e-001
  5.2987592e-001
  4.8330280e-001
  5.6036948e-001
  4.4930116e-001
  4.1710388e-001
  4.8197382e-001
  5.8746252e-001
  5.4476877e-001
  5.7190692e-001
  5.2372724e-001
  4.4251055e-001
  5.3817247e-001
  5.4372432e-001
  5.2470228e-001
  4.6618227e-001
  4.7494726e-001
  4.9764046e-001
  4.9015934e-001
  4.8679353e-001
  5.3308558e-001
  5.7776760e-001
  4.8693579e-001
  4.7495073e-001
  5.1926146e-001
  5.1584707e-001
  4.6391642e-001
  5.2351557e-001
  4.9313305e-001
  6.0084943e-001
  5.5613966e-001
  5.1392821e-001
  5.5609108e-001
  5.3429311e-001
  5.8776788e-001
  4.3251374e-001
  5.1772776e-001
  4.1591370e-001
  4.9437528e-001
  5.3783242e-001
  5.0539224e-001
  5.1712747e-001
  4.4344395e-001
  4.8841744e-001
  5.6915529e-001
  5.3198909e-001
  4.9769598e-001
  5.4825255e-001
  5.5376624e-001
  4.9251541e-001
  4.3061917e-001
  5.0297718e-001
  4.2932142e-001
  5.1385188e-001
  5.3940429e-001
  5.6979375e-001
  4.9675217e-001
  5.2542402e-001
  4.7975655e-001
  5.4558072e-001
  5.2692649e-001
  4.6341328e-001
  4.7257731e-001
  5.4546622e-001
  4.8488855e-001
  5.1406354e-001
  4.8587747e-001
  5.5678159e-001
  6.0520070e-001
  4.6061306e-001
  5.0943121e-001
  4.8716828e-001
  5.0258855e-001
  5.2626374e-001
  4.9198798e-001
  5.4835665e-001
  5.4443565e-001
  4.9802562e-001
  5.3445967e-001
  4.9229680e-001
  5.1282131e-001
  4.5891628e-001
  4.2304089e-001
  5.5427632e-001
  5.2846019e-001
  5.2112481e-001
  5.2432753e-001
  5.5468923e-001
  5.2481679e-001
  4.7830613e-001
  5.6523082e-001
  5.4550092e-001
  5.0258855e-001
  5.0683572e-001
  5.7300341e-001
  5.2819301e-001
  4.4541139e-001
  4.2804450e-001
  5.3278717e-001
  5.5014712e-001
  4.4599087e-001
  4.3552215e-001
  5.0793915e-001
  5.2470922e-001
  4.8197729e-001
  4.1377623e-001
  5.0714107e-001
  5.5342966e-001
  5.4420317e-001
  6.0606471e-001
  4.5498834e-001
  4.5071688e-001
  4.4769459e-001
  5.1327934e-001
  4.3755899e-001
  4.5785449e-001
  4.7353847e-001
  5.1526760e-001
  4.9522194e-001
  4.9215107e-001
  5.3555616e-001
  5.3088913e-001
  4.7388894e-001
  5.2756496e-001
  4.2673287e-001
  4.7240034e-001
  6.0909741e-001
  5.6223282e-001
  4.7141142e-001
  5.8357623e-001
  4.8734177e-001
  5.5581349e-001
  5.3275594e-001
  4.5600502e-001
  5.0989965e-001
  5.1786656e-001
  5.6969659e-001
  5.0928201e-001
  4.9690137e-001
  4.8673454e-001
  4.7799731e-001
  4.5448867e-001
  5.1220020e-001
  4.9030160e-001
  5.6140698e-001
  5.0386895e-001
  4.5059544e-001
  5.1384841e-001
  6.1622460e-001
  4.6080044e-001
  4.2508814e-001
  5.6666042e-001
  4.9055144e-001
  5.4483122e-001
  4.5978376e-001
  4.7180352e-001
  4.4341966e-001
  5.6603931e-001
  4.4669179e-001
  4.8310848e-001
  5.7497779e-001
  4.7987106e-001
  4.6929825e-001
  4.2988008e-001
  5.0782811e-001
  4.2881482e-001
  4.6221269e-001
  4.5320828e-001
  4.5127554e-001
  4.6565137e-001
  5.3378303e-001
  4.4529342e-001
  5.5384605e-001
  5.2748515e-001
  4.8677618e-001
  4.8477404e-001
  4.5499875e-001
  5.2904314e-001
  5.3032700e-001
  5.0548593e-001
  5.2262728e-001
  5.7898554e-001
  4.6915945e-001
  4.9534685e-001
  5.4869323e-001
  5.3398082e-001
  5.1758203e-001
  5.1198507e-001
  5.1847033e-001
  5.1878262e-001
  4.6675133e-001
  5.2725266e-001
  4.2465787e-001
  4.6069287e-001
  4.9568690e-001
  4.7950325e-001
  4.5117838e-001
  4.6585957e-001
  5.2689179e-001
  4.9650927e-001
  5.8209458e-001
  5.0245670e-001
  5.4025441e-001
  5.0726946e-001
  5.0459069e-001
  4.3096269e-001
  5.0642974e-001
  4.3451588e-001
  5.1978195e-001
  5.3939735e-001
  5.3560127e-001
  4.2586540e-001
  4.6047774e-001
  4.8869504e-001
  5.0723129e-001
  5.0842841e-001
  5.5246849e-001
  5.3784630e-001
  5.0461498e-001
  5.2493130e-001
  6.1291778e-001
  4.8648123e-001
  5.2154466e-001
  4.8627651e-001
  6.1171025e-001
  4.3740631e-001
  4.5261492e-001
  5.2396319e-001
  5.0529508e-001
  5.1480957e-001
  4.7337192e-001
  4.1776663e-001
  5.1392474e-001
  3.8435834e-001
  5.0470520e-001
  6.1509688e-001
  5.7012339e-001
  4.9852529e-001
  4.9115867e-001
  4.9604083e-001
  4.4514421e-001
  4.1853001e-001
  5.0076685e-001
  4.7104708e-001
  4.3380108e-001
  5.3102446e-001
  3.9598601e-001
  4.5247266e-001
  5.5984552e-001
  4.2686126e-001
  4.7240381e-001
  5.6035907e-001
  5.7361412e-001
  5.0600294e-001
  5.0415001e-001
  4.9209902e-001
  4.8417375e-001
  4.7121017e-001
  4.9967730e-001
  5.1519126e-001
  4.5041500e-001
  3.9006287e-001
  3.2952337e-001
  5.3706557e-001
  5.2146139e-001
  5.7402010e-001
  5.2991062e-001
  5.4259313e-001
  5.0545123e-001
  5.2886270e-001
  4.7387159e-001
  5.2237744e-001
  5.4491450e-001
  5.2904314e-001
  4.7137325e-001
  4.5713621e-001
  5.8044637e-001
  5.2612841e-001
  4.7043291e-001
  4.8816067e-001
  5.0849781e-001
  4.2155577e-001
  5.4647943e-001
  4.9038141e-001
  5.1951824e-001
  5.0687736e-001
  5.4764879e-001
  4.8198770e-001
  5.5024775e-001
  4.4858983e-001
  6.5007356e-001
  4.8270944e-001
  4.7811528e-001
  4.9558281e-001
  5.3260673e-001
  5.1045831e-001
  5.6659449e-001
  4.7511381e-001
  5.5000486e-001
  3.9019820e-001
  5.0374750e-001
  4.8928839e-001
  5.7410338e-001
  5.2149609e-001
  5.1550702e-001
  5.0379261e-001
  4.8938902e-001
  5.7294790e-001
  4.8322993e-001
  5.1958070e-001
  5.1395250e-001
  5.1303645e-001
  5.0806407e-001
  5.2760660e-001
  5.4823173e-001
  4.6052979e-001
  5.5817302e-001
  4.6123071e-001
  5.3808225e-001
  4.7600211e-001
  4.7268835e-001
  4.5809738e-001
  4.5300008e-001
  4.7398609e-001
  5.0397999e-001
  4.9526010e-001
  4.4992574e-001
  5.0039210e-001
  6.2147110e-001
  4.8609260e-001
  4.7302840e-001
  4.5110204e-001
  5.2399789e-001
  4.4739965e-001
  5.6420373e-001
  4.8305990e-001
  4.8541597e-001
  5.1024664e-001
  4.6377068e-001
  5.0827573e-001
  5.0068704e-001
  4.9265767e-001
  5.1918860e-001
  4.6788252e-001
  4.9333777e-001
  5.3272818e-001
  5.0937569e-001
  5.0402856e-001
  5.1172829e-001
  5.3096894e-001
  4.5336442e-001
  5.2387297e-001
  5.6866256e-001
  4.6890268e-001
  5.0360871e-001
  5.6944329e-001
  4.7924647e-001
  4.9028425e-001
  5.7102210e-001
  4.4609496e-001
  4.0370656e-001
  5.2053145e-001
  6.3497946e-001
  4.7901052e-001
  5.1065609e-001
  6.1654383e-001
  4.7986412e-001
  5.5689610e-001
  5.4506718e-001
  4.9971200e-001
  4.9488535e-001
  5.2383480e-001
  4.3500861e-001
  4.6970422e-001
  4.3045261e-001
  4.8454156e-001
  4.8076976e-001
  4.4047024e-001
  5.0327559e-001
  5.4670844e-001
  4.7802160e-001
  4.6315651e-001
  4.2859621e-001
  5.4487633e-001
  4.5974212e-001
  4.1662850e-001
  5.5981429e-001
  5.1829336e-001
  4.6946480e-001
  4.5918693e-001
  5.9385410e-001
  5.5943607e-001
  5.4626430e-001
  4.7564471e-001
  4.5281965e-001
  5.4434197e-001
  5.0426452e-001
  5.5887742e-001
  4.7406590e-001
  4.6919415e-001
  4.1791236e-001
  5.3522652e-001
  4.8547149e-001
  5.1923024e-001
  4.7788974e-001
  5.0279328e-001
  4.8168582e-001
  4.8101266e-001
  4.2257939e-001
  4.6683808e-001
  4.8485038e-001
  5.2373765e-001
  4.4084499e-001
  4.8214038e-001
  5.3450130e-001
  3.9927548e-001
  5.4595200e-001
  5.2552118e-001
  6.1096075e-001
  5.2445592e-001
  5.1710665e-001
  4.2629913e-001
  4.9180061e-001
  5.5027204e-001
  4.8557906e-001
  4.1198229e-001
  5.0547899e-001
  4.5541514e-001
  4.3583444e-001
  4.8487120e-001
  5.2867880e-001
  5.4030646e-001
  4.8688721e-001
  5.4196508e-001
  5.6876319e-001
  5.1562847e-001
  3.9546552e-001
  5.5609455e-001
  4.0138866e-001
  4.7793138e-001
  5.1564929e-001
  4.8933697e-001
  5.0850475e-001
  4.6757717e-001
  4.6585957e-001
  4.9798745e-001
  4.8438541e-001
  5.2412628e-001
  4.4753845e-001
  4.8364285e-001
  5.5323534e-001
  4.7131079e-001
  4.7125874e-001
  4.9525663e-001
  4.7878498e-001
  5.6075117e-001
  5.4206571e-001
  4.6930172e-001
  5.3865132e-001
  5.2663155e-001
  4.8988869e-001
  4.7335457e-001
  5.7566830e-001
  5.1246044e-001
  5.5215620e-001
  5.9500958e-001
  4.7722352e-001
  4.7367033e-001
  4.2139268e-001
  5.4323854e-001
  4.9035712e-001
  4.5643876e-001
  5.0775525e-001
  4.4382564e-001
  5.5083764e-001
  4.7695286e-001
  4.7677243e-001
  5.7025872e-001
  4.7850738e-001
  4.6633494e-001
  5.3942511e-001
  4.7106443e-001
  4.4009549e-001
  5.3771791e-001
  5.5243726e-001
  5.2683975e-001
  4.3463039e-001
  4.5981498e-001
  4.4857942e-001
  5.7025525e-001
  5.0761992e-001
  5.0679755e-001
  4.5403759e-001
  4.6610593e-001
  4.4010937e-001
  5.2945953e-001
  5.9494712e-001
  5.3117019e-001
  4.1385951e-001
  5.6944676e-001
  4.8081487e-001
  4.6725447e-001
  5.1644043e-001
  5.0625972e-001
  4.6552298e-001
  5.7572035e-001
  4.4320106e-001
  4.7079031e-001
  5.3060113e-001
  5.1544803e-001
  5.3720783e-001
  4.8091897e-001
  4.8049564e-001
  4.7061334e-001
  4.7827143e-001
  6.0844159e-001
  5.7801396e-001
  5.1595464e-001
  5.4393252e-001
  5.0932018e-001
  4.5526940e-001
  4.7557531e-001
  5.1966050e-001
  4.7686265e-001
  4.9488188e-001
  4.5131718e-001
  4.7318454e-001
  5.1019806e-001
  5.2495906e-001
  5.1604139e-001
  5.7326366e-001
  5.0802937e-001
  4.9058267e-001
  5.3852293e-001
  5.4333916e-001
  4.8371225e-001
  4.8650205e-001
  4.8397596e-001
  4.7553714e-001
  4.7616867e-001
  5.9982928e-001
  5.2621863e-001
  5.6603237e-001
  4.5301396e-001
  4.5231651e-001
  5.4824561e-001
  4.7713677e-001
  5.3644098e-001
  4.6155688e-001
  4.6556115e-001
  5.4264865e-001
  5.0942427e-001
  4.8638408e-001
  5.5449839e-001
  4.6716772e-001
  4.0697174e-001
  5.0897665e-001
  4.4383605e-001
  4.8247002e-001
  4.5773304e-001
  5.2974753e-001
  5.3461581e-001
  4.5955474e-001
  4.7037739e-001
  4.5768446e-001
  5.2759619e-001
  4.9052368e-001
  4.8320217e-001
  4.5443663e-001
  5.0332070e-001
  4.2490770e-001
  4.2011576e-001
  4.9707140e-001
  4.9092272e-001
  5.0142960e-001
  5.8915584e-001
  5.4128151e-001
  5.3653120e-001
  4.1545567e-001
  4.2102834e-001
  5.6709069e-001
  4.7981901e-001
  5.1152704e-001
  4.0677396e-001
  5.2272096e-001
  4.6552992e-001
  5.0010063e-001
  5.0635687e-001
  5.1064568e-001
  4.8248737e-001
  5.2856082e-001
  4.6206002e-001
  4.7482581e-001
  4.4437389e-001
  5.3065318e-001
  3.9292902e-001
  4.4323923e-001
  5.0438596e-001
  5.1736689e-001
  4.9159935e-001
  4.8629039e-001
  5.1430643e-001
  5.1530230e-001
  5.6001902e-001
  4.9818524e-001
  5.0134632e-001
  5.8865964e-001
  4.5424925e-001
  4.2224975e-001
  5.1780410e-001
  5.6191012e-001
  4.6441608e-001
  5.1121128e-001
  4.6524539e-001
  5.1444523e-001
  5.7711526e-001
  5.6787142e-001
  6.0543318e-001
  5.7193121e-001
  5.4451893e-001
  4.7058558e-001
  4.1939055e-001
  4.9063125e-001
  4.6548482e-001
  4.9986120e-001
  4.7956224e-001
  4.8361162e-001
  4.3734385e-001
  4.9366395e-001
  4.9943093e-001
  4.7361481e-001
  4.0635063e-001
  5.3346033e-001
  4.7052659e-001
  5.8261853e-001
  4.6088025e-001
  4.2144820e-001
  5.3253040e-001
  4.9102335e-001
  5.3179825e-001
  5.0445536e-001
  4.9359802e-001
  5.6777079e-001
  4.7316372e-001
  5.4224267e-001
  4.6806643e-001
  4.9140851e-001
  4.8029439e-001
  3.8294609e-001
  4.1906437e-001
  5.2491742e-001
  4.7094298e-001
  5.0504872e-001
  5.1044443e-001
  4.7878151e-001
  4.6687625e-001
  4.5492935e-001
  5.6587969e-001
  5.2529564e-001
  4.0817927e-001
  4.9103723e-001
  5.2398401e-001
  4.6209818e-001
  4.9493740e-001
  4.5362814e-001
  4.7247321e-001
  4.9035018e-001
  4.6466939e-001
  4.8401066e-001
  4.2698965e-001
  4.8170317e-001
  5.2813055e-001
  3.9689860e-001
  4.8621058e-001
  5.3483442e-001
  6.1913238e-001
  4.2706598e-001
  4.9837608e-001
  5.3343604e-001
  4.8415293e-001
  4.6217452e-001
  3.7552049e-001
  5.2250583e-001
  4.3065734e-001
  5.0591619e-001
  5.7381190e-001
  4.8048176e-001
  4.6613022e-001
  5.0422635e-001
  5.1698520e-001
  5.2157589e-001
  4.6549523e-001
  5.4320037e-001
  5.5470658e-001
  4.5890240e-001
  5.1173523e-001
  5.8496072e-001
  5.5567122e-001
  5.5591758e-001
  4.9755718e-001
  5.5524095e-001
  4.4749334e-001
  4.4947119e-001
  5.4086859e-001
  4.3448118e-001
  5.3099323e-001
  5.8833694e-001
  5.3901913e-001
  5.3865826e-001
  4.9967036e-001
  5.2515337e-001
  5.6250000e-001
  4.9724836e-001
  5.1103778e-001
  5.5582737e-001
  4.7682448e-001
  4.5187583e-001
  5.0457681e-001
  5.8299675e-001
  5.2122543e-001
  4.6585957e-001
  4.6119948e-001
  5.0381690e-001
  5.2348781e-001
  4.7056129e-001
  5.7918679e-001
  5.9100877e-001
  4.1977917e-001
  5.6087608e-001
  5.5980735e-001
  4.7523526e-001
  4.7594659e-001
  5.4716300e-001
  4.6653967e-001
  5.7136909e-001
  5.5954364e-001
  5.8588025e-001
  6.0932989e-001
  4.4050841e-001
  4.3930782e-001
  4.8378859e-001
  4.8628692e-001
  4.7211928e-001
  5.1253331e-001
  4.1754108e-001
  4.7416653e-001
  5.2237744e-001
  4.1237092e-001
  4.2356832e-001
  4.8812597e-001
  4.7724434e-001
  5.2954627e-001
  4.5876013e-001
  5.8989840e-001
  4.9924356e-001
  5.3098976e-001
  4.3380455e-001
  5.5347824e-001
  5.4666334e-001
  5.7684807e-001
  5.5605638e-001
  5.4622960e-001
  5.5103889e-001
  3.8347352e-001
  5.8984288e-001
  5.4099003e-001
  3.9602418e-001
  4.5806962e-001
  4.7455169e-001
  4.9644681e-001
  5.0669692e-001
  6.1394140e-001
  5.6885340e-001
  4.6444384e-001
  5.8368379e-001
  5.3045192e-001
  4.4555366e-001
  4.2876624e-001
  5.4247516e-001
  4.8637367e-001
  5.2378970e-001
  5.8570328e-001
  5.2637131e-001
  5.7559544e-001
  5.1578115e-001
  5.8291694e-001
  5.2825894e-001
  5.2772804e-001
  4.8009660e-001
  4.9147790e-001
  4.3638616e-001
  4.7201171e-001
  4.7094992e-001
  4.9522888e-001
  5.1373043e-001
  4.7554755e-001
  5.5295081e-001
  5.2668707e-001
  5.1047913e-001
  5.2371683e-001
  5.1743976e-001
  5.5195148e-001
  5.1448340e-001
  4.2958167e-001
  5.3050050e-001
  5.0233525e-001
  5.1717952e-001
  4.9297343e-001
  5.3871030e-001
  4.8378859e-001
  4.5962761e-001
  4.9418790e-001
  5.6492547e-001
  4.7870517e-001
  4.2975516e-001
  5.1529536e-001
  5.3994906e-001
  5.5100072e-001
  4.3869018e-001
  4.2655938e-001
  5.3436251e-001
  4.6139379e-001
  5.0336581e-001
  5.6293374e-001
  5.7053978e-001
  4.7187292e-001
  5.4811029e-001
  4.6655702e-001
  4.9997224e-001
  5.8205641e-001
  4.6237231e-001
  4.9498251e-001
  4.8784144e-001
  5.6686168e-001
  4.6425300e-001
  5.3966800e-001
  4.9000666e-001
  5.3991089e-001
  5.6322174e-001
  5.5580655e-001
  5.2528523e-001
  4.7271958e-001
  4.1787073e-001
  5.2273137e-001
  5.2077087e-001
  5.4884938e-001
  4.1491783e-001
  5.1160338e-001
  5.6098018e-001
  5.1551743e-001
  5.4299217e-001
  5.2814443e-001
  5.1751263e-001
  4.2363077e-001
  5.4158339e-001
  5.1399067e-001
  4.2689596e-001
  4.7834430e-001
  5.4651066e-001
  5.5585859e-001
  5.0986148e-001
  5.0959777e-001
  4.5480791e-001
  5.7869753e-001
  4.9255358e-001
  5.3894973e-001
  4.7043291e-001
  4.6253192e-001
  4.8846602e-001
  5.3464357e-001
  5.0862619e-001
  5.7649761e-001
  4.8448604e-001
  4.8377124e-001
  5.4387006e-001
  6.4277287e-001
  5.4976543e-001
  5.7013380e-001
  4.8064138e-001
  5.4586873e-001
  4.5653245e-001
  4.3316955e-001
  5.3809613e-001
  5.3593785e-001
  5.6809349e-001
  5.1312667e-001
  4.6343410e-001
  4.4967938e-001
  4.8970825e-001
  4.8658880e-001
  5.7174384e-001
  5.2361620e-001
  4.8625222e-001
  4.8743546e-001
  6.2345589e-001
  4.6573812e-001
  5.0100280e-001
  4.8408006e-001
  4.2203462e-001
  5.4999445e-001
  5.3879358e-001
  5.2084374e-001
  5.2649275e-001
  4.9268543e-001
  4.5731318e-001
  4.8566928e-001
  4.7794179e-001
  4.4603598e-001
  4.4672649e-001
  5.5617436e-001
  4.9050980e-001
  5.4154522e-001
  5.6001208e-001
  5.0894543e-001
  3.9859538e-001
  4.6612328e-001
  5.2832487e-001
  5.4735732e-001
  5.3819329e-001
  4.6306976e-001
  5.2226988e-001
  4.8796289e-001
  4.7461068e-001
  5.2647194e-001
  5.8448881e-001
  4.8509674e-001
  5.3474767e-001
  4.8338955e-001
  5.3401899e-001
  4.6698035e-001
  4.9550647e-001
  4.6569995e-001
  4.7720617e-001
  4.1510521e-001
  4.6602959e-001
  4.6880899e-001
  5.4024053e-001
  3.9867866e-001
  5.0237689e-001
  5.0896624e-001
  5.5257259e-001
  5.3034435e-001
  3.9954267e-001
  4.5963455e-001
  4.7732761e-001
  4.7770930e-001
  5.4955724e-001
  4.2874889e-001
  5.3591356e-001
  4.6502332e-001
  4.7398609e-001
  5.2015670e-001
  5.2131565e-001
  3.8115215e-001
  5.2053145e-001
  4.8740423e-001
  3.9406021e-001
  5.1536129e-001
  5.3094465e-001
  4.5222282e-001
  4.7214357e-001
  4.8434724e-001
  4.5784061e-001
  4.7923953e-001
  5.1094409e-001
  5.3897402e-001
  4.8587400e-001
  6.1458680e-001
  5.5737147e-001
  4.7617908e-001
  4.5584541e-001
  5.0125264e-001
  5.0748806e-001
  5.0535060e-001
  5.0238730e-001
  5.6755219e-001
  4.6268113e-001
  5.1898734e-001
  4.5829169e-001
  5.5510562e-001
  5.4869323e-001
  4.7292083e-001
  5.3390448e-001
  4.8532229e-001
  4.8364979e-001
  4.9210596e-001
  5.8776788e-001
  5.2699242e-001
  5.0288696e-001
  4.4428020e-001
  4.7442330e-001
  5.3157617e-001
  4.8809474e-001
  5.5040043e-001
  4.8997196e-001
  5.1463261e-001
  4.4954405e-001
  5.1346325e-001
  4.4952323e-001
  4.8026663e-001
  5.2766558e-001
  4.8452421e-001
  4.7335457e-001
  4.3052548e-001
  4.7756010e-001
  5.5889823e-001
  4.3875958e-001
  4.9028425e-001
  4.7466966e-001
  4.3259355e-001
  5.1740506e-001
  4.5851030e-001
  5.2635049e-001
  5.0065234e-001
  6.5778717e-001
  4.8134924e-001
  4.8498223e-001
  5.2975794e-001
  4.3463039e-001
  4.5915223e-001
  4.6821910e-001
  4.3633411e-001
  5.1325158e-001
  4.2346769e-001
  4.6822951e-001
  5.5961998e-001
  5.4515046e-001
  4.5194176e-001
  5.3367894e-001
  4.9383050e-001
  4.2177437e-001
  5.4254802e-001
  5.0589885e-001
  4.9759535e-001
  5.1169706e-001
  4.9825117e-001
  5.2733594e-001
  4.7769543e-001
  4.3200713e-001
  5.4467855e-001
  5.6979028e-001
  5.1283866e-001
  5.1044790e-001
  4.4559530e-001
  5.6601849e-001
  5.1592341e-001
  4.2510202e-001
  4.7490562e-001
  5.5504317e-001
  4.1559099e-001
  4.6277135e-001
  4.9252582e-001
  4.8016947e-001
  4.6989160e-001
  5.8317025e-001
  5.2570509e-001
  5.9203586e-001
  5.0486828e-001
  4.8198770e-001
  5.7202490e-001
  4.3797538e-001
  5.5613619e-001
  4.8397943e-001
  4.6035629e-001
  4.5500222e-001
  4.7742824e-001
  4.7068968e-001
  5.1098226e-001
  5.0681490e-001
  5.2017752e-001
  4.4425591e-001
  4.5521736e-001
  5.1085388e-001
  5.2329003e-001
  5.5466495e-001
  5.8296899e-001
  5.2630885e-001
  4.5144556e-001
  4.1331820e-001
  5.9583542e-001
  4.9892086e-001
  4.8567275e-001
  5.7425952e-001
  5.6942247e-001
  4.1418915e-001
  4.3385313e-001
  4.5811126e-001
  4.4677854e-001
  5.0522568e-001
  5.0910504e-001
  5.0367116e-001
  5.7354819e-001
  4.3391558e-001
  4.9144320e-001
  5.3702046e-001
  5.3644445e-001
  5.1044443e-001
  4.4607415e-001
  5.7094576e-001
  4.4166389e-001
  5.2547260e-001
  4.8284130e-001
  5.4418582e-001
  4.8311889e-001
  5.1884855e-001
  4.8166153e-001
  4.6879164e-001
  4.8094326e-001
  5.9051604e-001
  5.3119795e-001
  4.7387159e-001
  5.0746377e-001
  5.1287336e-001
  4.9575630e-001
  5.3610787e-001
  4.7292430e-001
  5.4461956e-001
  5.3104875e-001
  4.9472921e-001
  4.5835415e-001
  5.2965037e-001
  5.0632911e-001
  4.1927257e-001
  3.9605194e-001
  4.2556004e-001
  4.9050286e-001
  4.6300036e-001
  5.3738480e-001
  4.5317011e-001
  5.1645084e-001
  5.3432781e-001
  4.9739757e-001
  5.3465398e-001
  4.6404827e-001
  4.4602904e-001
  5.2605208e-001
  5.4262783e-001
  4.5094937e-001
  5.7279175e-001
  5.3674287e-001
  5.0931671e-001
  5.7900636e-001
  5.2378623e-001
  5.8863188e-001
  4.4877720e-001
  5.1537517e-001
  5.5234011e-001
  4.8002026e-001
  5.3834596e-001
  4.8852154e-001
  4.6941969e-001
  5.9133494e-001
  4.5864216e-001
  5.0018044e-001
  5.8428756e-001
  5.1703725e-001
  4.7162308e-001
  5.5492519e-001
  4.3139643e-001
  4.7443718e-001
  4.6922538e-001
  4.5828128e-001
  5.2531299e-001
  4.0788086e-001
  5.2932073e-001
  5.5576491e-001
  4.3229861e-001
  5.4322466e-001
  4.5895098e-001
  5.0712372e-001
  4.6568954e-001
  4.7329905e-001
  5.2781132e-001
  5.1209263e-001
  5.7625819e-001
  4.8076976e-001
  5.0589191e-001
  4.8746322e-001
  5.2756149e-001
  5.0069745e-001
  4.9120031e-001
  4.1233969e-001
  4.6840301e-001
  4.7637339e-001
  5.1427521e-001
  5.0044068e-001
  4.3023401e-001
  4.2433517e-001
  4.6575894e-001
  5.4791597e-001
  5.2645806e-001
  4.1097949e-001
  4.5732359e-001
  4.6116825e-001
  5.2998695e-001
  4.4328434e-001
  4.9430241e-001
  5.6732664e-001
  4.4150081e-001
  5.2139199e-001
  5.2987592e-001
  5.0162739e-001
  5.4352307e-001
  4.1709694e-001
  5.0712025e-001
  5.0004858e-001
  5.6514754e-001
  4.6094270e-001
  4.5215690e-001
  5.0697799e-001
  4.3406479e-001
  3.8081210e-001
  5.1280743e-001
  4.6776455e-001
  5.4089982e-001
  4.8071772e-001
  4.4745517e-001
  4.4561959e-001
  4.7280285e-001
  5.3635771e-001
  3.8172815e-001
  5.5270098e-001
  4.7006163e-001
  5.3108691e-001
  5.4131274e-001
  4.7679672e-001
  5.2014976e-001
  4.0996627e-001
  5.0836248e-001
  5.7767738e-001
  4.0302992e-001
  5.4513658e-001
  4.3642086e-001
  4.6681726e-001
  4.8692885e-001
  4.1926216e-001
  4.4759744e-001
  4.8592258e-001
  4.2045234e-001
  5.3846741e-001
  5.1402190e-001
  5.6395042e-001
  4.6947521e-001
  6.1522527e-001
  5.6853764e-001
  6.2205405e-001
  5.5415140e-001
  6.0195980e-001
  4.8307725e-001
  5.3886992e-001
  4.7253567e-001
  4.5203892e-001
  5.3723559e-001
  5.1344937e-001
  5.3710374e-001
  4.9942400e-001
  4.5120267e-001
  4.5136229e-001
  5.1630510e-001
  4.7325741e-001
  4.9272013e-001
  5.0526385e-001
  4.3488716e-001
  4.7583208e-001
  5.3848823e-001
  5.2661073e-001
  4.4690692e-001
  5.5815220e-001
  5.8552979e-001
  4.6928784e-001
  4.1609066e-001
  4.9009341e-001
  5.4611162e-001
  5.1601710e-001
  3.9566331e-001
  5.1640226e-001
  4.9006565e-001
  5.1284907e-001
  4.6382967e-001
  5.3731540e-001
  5.2152732e-001
  5.6884646e-001
  4.7902093e-001
  3.7097144e-001
  4.3037975e-001
  5.6476932e-001
  4.2951921e-001
  4.9263338e-001
  5.1830030e-001
  5.0387242e-001
  5.2687791e-001
  5.2734982e-001
  5.3578864e-001
  4.4987370e-001
  4.7427756e-001
  4.5183766e-001
  4.3796497e-001
  5.6014393e-001
  5.5932503e-001
  4.7938527e-001
  3.5980527e-001
  5.1078795e-001
  4.7311862e-001
  5.4217327e-001
  5.0500708e-001
  4.2770445e-001
  5.7112272e-001
  4.9443774e-001
  4.8360121e-001
  4.6122030e-001
  5.1653065e-001
  4.4224337e-001
  5.3107997e-001
  4.7234483e-001
  5.5984552e-001
  5.1720381e-001
  5.1347366e-001
  5.4648984e-001
  5.2459818e-001
  5.2772457e-001
  5.3380038e-001
  5.4106290e-001
  5.3635077e-001
  5.5529994e-001
  5.5179880e-001
  4.8067261e-001
  4.7495420e-001
  4.5212914e-001
  5.2899456e-001
  5.2498681e-001
  5.6816636e-001
  5.4634063e-001
  5.1537864e-001
  5.2045164e-001
  5.7243088e-001
  4.8064485e-001
  5.2084374e-001
  4.6001277e-001
  4.1486925e-001
  5.5451574e-001
  5.4187833e-001
  5.5272527e-001
  4.9360496e-001
  5.6222241e-001
  5.5793707e-001
  5.7640046e-001
  5.0818899e-001
  4.7954489e-001
  3.8597185e-001
  4.7537059e-001
  5.3517100e-001
  4.7899664e-001
  5.1494490e-001
  4.7386465e-001
  5.0596824e-001
  5.6553617e-001
  5.0349073e-001
  4.5411739e-001
  4.3880816e-001
  4.6542930e-001
  4.3832237e-001
  4.5594951e-001
  5.0540265e-001
  5.1974378e-001
  5.4339468e-001
  4.6775067e-001
  5.1011478e-001
  3.9637464e-001
  4.4759397e-001
  4.1412322e-001
  5.2425813e-001
  5.5796830e-001
  5.3474767e-001
  5.4195814e-001
  5.1786656e-001
  5.0384466e-001
  4.8029092e-001
  5.0797038e-001
  4.8748057e-001
  4.5218118e-001
  5.6157700e-001
  5.5649012e-001
  4.1990062e-001
  5.2421649e-001
  4.6817747e-001
  5.1265823e-001
  5.7674745e-001
  4.8824395e-001
  4.4458902e-001
  4.3979014e-001
  5.5023387e-001
  4.8043318e-001
  5.1539252e-001
  4.7707431e-001
  4.6048121e-001
  4.6778884e-001
  4.6847935e-001
  4.7342744e-001
  5.3455335e-001
  5.1245697e-001
  5.1613855e-001
  4.7642891e-001
  5.0872682e-001
  5.1017377e-001
  5.3747155e-001
  5.0181129e-001
  5.8623071e-001
  4.7859760e-001
  4.1398096e-001
  4.8312236e-001
  4.2875930e-001
  4.2036212e-001
  5.2314776e-001
  5.9621017e-001
  4.2541431e-001
  4.8685945e-001
  5.4094146e-001
  4.7694246e-001
  5.3934183e-001
  4.9948645e-001
  4.7252873e-001
  4.7371544e-001
  4.9126971e-001
  4.9473962e-001
  5.6869379e-001
  4.7241075e-001
  4.8821966e-001
  4.9736634e-001
  5.4054589e-001
  4.1787419e-001
  5.4668762e-001
  5.4300952e-001
  4.5290987e-001
  5.0859149e-001
  5.5711123e-001
  4.1839121e-001
  5.2282506e-001
  5.1113494e-001
  4.7871211e-001
  4.8019376e-001
  4.4919359e-001
  4.5813902e-001
  5.5518543e-001
  4.5609177e-001
  5.0493768e-001
  5.4358900e-001
  4.8804269e-001
  5.5662544e-001
  4.6392336e-001
  3.6315720e-001
  5.4498043e-001
  4.5777468e-001
  5.1628428e-001
  5.4511229e-001
  4.9393807e-001
  4.1535504e-001
  5.5465454e-001
  4.4966203e-001
  5.5711470e-001
  5.2067025e-001
  5.1133966e-001
  5.0272388e-001
  5.0649914e-001
  4.0720422e-001
  3.8714815e-001
  5.0677326e-001
  4.9328573e-001
  4.8832723e-001
  4.7924994e-001
  5.6901649e-001
  5.7393682e-001
  5.2841855e-001
  4.9748085e-001
  4.5213955e-001
  4.7019348e-001
  4.6625861e-001
  5.5941872e-001
  5.0039557e-001
  4.7404161e-001
  4.6106415e-001
  5.1604139e-001
  5.5449145e-001
  4.7261895e-001
  4.8697049e-001
  4.8209527e-001
  4.3304464e-001
  5.7891961e-001
  4.6559238e-001
  6.3472615e-001
  5.7388824e-001
  4.2625750e-001
  4.9560363e-001
  4.5768793e-001
  4.6580405e-001
  5.5258647e-001
  4.7313596e-001
  4.7514851e-001
  5.6209749e-001
  4.9656479e-001
  4.4195883e-001
  5.3211054e-001
  4.5222629e-001
  4.8092938e-001
  5.1841828e-001
  4.7160574e-001
  4.7648096e-001
  5.1190526e-001
  5.2335596e-001
  5.5081682e-001
  5.3958472e-001
  4.5431171e-001
  4.5267738e-001
  4.7726863e-001
  4.8813638e-001
  4.8604056e-001
  5.0857761e-001
  5.0587803e-001
  5.1059016e-001
  4.6275747e-001
  4.9502068e-001
  4.9594368e-001
  5.0075644e-001
  6.0166833e-001
  4.7219215e-001
  5.2328656e-001
  5.3786018e-001
  4.3652843e-001
  4.6844118e-001
  6.1765073e-001
  4.9169651e-001
  4.8568663e-001
  4.3480735e-001
  5.4095187e-001
  4.9557587e-001
  4.7976349e-001
  5.6847518e-001
  5.3194051e-001
  5.1772083e-001
  5.1694010e-001
  5.1048259e-001
  5.1672149e-001
  4.3758328e-001
  4.8853889e-001
  4.4901316e-001
  4.2100752e-001
  4.9238702e-001
  4.9667930e-001
  5.2772804e-001
  5.3170109e-001
  4.5632079e-001
  5.1316830e-001
  5.1739118e-001
  5.3830085e-001
  4.5660879e-001
  4.4424203e-001
  4.6454794e-001
  5.2088191e-001
  5.4141683e-001
  4.6507884e-001
  4.7621377e-001
  5.3526815e-001
  5.7794109e-001
  5.3009799e-001
  4.9535726e-001
  4.8947230e-001
  4.9583611e-001
  5.0094035e-001
  5.6625791e-001
  5.5328739e-001
  5.0602029e-001
  4.3965134e-001
  4.6800050e-001
  5.5084805e-001
  5.5410976e-001
  4.6779231e-001
  4.6829544e-001
  4.1535504e-001
  4.2952962e-001
  5.0290431e-001
  5.0380302e-001
  4.7872599e-001
  4.9175550e-001
  5.6684086e-001
  4.8760549e-001
  4.5118532e-001
  4.0360940e-001
  5.8552632e-001
  4.9635660e-001
  4.8936473e-001
  5.7012339e-001
  4.7533242e-001
  4.1760007e-001
  5.2880024e-001
  4.3625777e-001
  3.8562139e-001
  4.7978778e-001
  4.6704974e-001
  4.8607179e-001
  4.2812778e-001
  5.2126360e-001
  4.9573201e-001
  4.2292638e-001
  5.6954739e-001
  4.3967910e-001
  5.1776593e-001
  5.1335221e-001
  4.3184405e-001
  5.5206251e-001
  5.2370642e-001
  4.4560571e-001
  4.3942580e-001
  5.0365034e-001
  4.6774720e-001
  4.3868671e-001
  5.9518307e-001
  4.5032825e-001
  4.9580141e-001
  4.5636589e-001
  5.2299162e-001
  4.7816039e-001
  5.0037822e-001
  4.6230638e-001
  4.0725280e-001
  4.7881968e-001
  4.8339302e-001
  4.9641211e-001
  5.5097296e-001
  5.3390101e-001
  5.0922302e-001
  4.3223615e-001
  5.1076713e-001
  5.1523290e-001
  5.6085179e-001
  5.3604541e-001
  5.7415195e-001
  5.0690512e-001
  4.7635257e-001
  5.2574672e-001
  4.2306171e-001
  5.2712775e-001
  5.6916223e-001
  5.0142960e-001
  5.5478639e-001
  4.9649886e-001
  4.8832376e-001
  4.1029591e-001
  5.3032353e-001
  5.6112245e-001
  4.5014782e-001
  5.1298093e-001
  5.6294762e-001
  4.4806934e-001
  4.2378345e-001
  5.1214121e-001
  4.9197410e-001
  5.6732664e-001
  4.8327851e-001
  4.5703559e-001
  4.8663391e-001
  5.3073298e-001
  4.5351363e-001
  5.8330210e-001
  5.7983914e-001
  5.8023470e-001
  5.2996960e-001
  5.2930338e-001
  5.1706501e-001
  5.0120059e-001
  4.8034644e-001
  5.2118032e-001
  5.6970700e-001
  4.6640781e-001
  5.3337011e-001
  4.7473906e-001
  5.1627734e-001
  5.5716328e-001
  4.6623779e-001
  4.1910601e-001
  5.2083680e-001
  5.1019806e-001
  4.9316775e-001
  5.2407770e-001
  5.7078267e-001
  4.9021486e-001
  4.6355902e-001
  5.8320495e-001
  4.8298010e-001
  4.2535879e-001
  4.8544720e-001
  5.2208250e-001
  5.0384813e-001
  5.0662406e-001
  5.0837636e-001
  4.6472838e-001
  5.3059419e-001
  5.1397679e-001
  4.9774109e-001
  5.0941386e-001
  5.4189915e-001
  4.1770070e-001
  5.0243588e-001
  4.7776829e-001
  4.8472893e-001
  5.4495267e-001
  4.9651621e-001
  5.3369629e-001
  4.7083542e-001
  4.6780271e-001
  5.1078448e-001
  5.6181990e-001
  4.7811181e-001
  5.2750597e-001
  4.2853376e-001
  5.1321688e-001
  5.0576005e-001
  5.8469354e-001
  4.9268196e-001
  5.1662433e-001
  5.0893502e-001
  5.3384549e-001
  5.0710290e-001
  4.7113730e-001
  4.8347282e-001
  4.9987508e-001
  5.0293901e-001
  5.3577476e-001
  5.1078101e-001
  4.6459999e-001
  4.9288322e-001
  4.4090051e-001
  4.9941012e-001
  4.0814110e-001
  4.8635979e-001
  4.3071286e-001
  4.4485968e-001
  5.0408755e-001
  4.9447590e-001
  4.3863813e-001
  4.8633550e-001
  4.4801382e-001
  4.5221935e-001
  5.2314082e-001
  4.8148804e-001
  4.9533644e-001
  5.0796691e-001
  4.5288558e-001
  4.4885354e-001
  5.5497030e-001
  4.8371572e-001
  5.1245697e-001
  4.9989590e-001
  4.6309405e-001
  4.5536656e-001
  5.3472338e-001
  4.6549870e-001
  4.5258022e-001
  4.4101502e-001
  5.7052590e-001
  4.3332917e-001
  5.1909491e-001
  4.8410088e-001
  5.3752013e-001
  5.0818552e-001
  4.7419429e-001
  5.4419623e-001
  4.9855652e-001
  4.1491783e-001
  4.2740950e-001
  4.9879941e-001
  5.2183961e-001
  4.8791084e-001
  5.1627040e-001
  4.3320425e-001
  4.6861467e-001
  5.2393543e-001
  5.1205793e-001
  4.8995808e-001
  4.9387214e-001
  5.5352335e-001
  4.9724836e-001
  5.0357401e-001
  4.9404217e-001
  5.6727112e-001
  5.0201602e-001
  4.6033894e-001
  4.3647985e-001
  5.2498681e-001
  4.7838594e-001
  4.2867949e-001
  4.8370184e-001
  5.5156285e-001
  6.1980902e-001
  4.8697396e-001
  5.2359191e-001
  5.3188499e-001
  4.5146638e-001
  4.3735773e-001
  4.2308600e-001
  5.6676452e-001
  5.3694759e-001
  4.6648068e-001
  5.3196480e-001
  5.4371738e-001
  4.5625833e-001
  5.2588205e-001
  4.5276760e-001
  4.3316261e-001
  4.0793985e-001
  4.5198340e-001
  5.2655521e-001
  4.0366839e-001
  5.3211401e-001
  4.5520001e-001
  4.7360787e-001
  4.8636326e-001
  5.5236093e-001
  5.0099239e-001
  4.8000291e-001
  3.8876166e-001
  5.3184682e-001
  5.2281118e-001
  5.3532714e-001
  4.7225808e-001
  4.7433655e-001
  5.0649914e-001
  5.5921747e-001
  5.3418207e-001
  5.2685016e-001
  5.0485093e-001
  5.1110024e-001
  5.0065928e-001
  4.8488161e-001
  5.0438943e-001
  5.9668901e-001
  4.7756010e-001
  4.9379927e-001
  5.6763547e-001
  5.4941497e-001
  6.0099170e-001
  4.5354486e-001
  4.2557045e-001
  5.0775525e-001
  4.4060557e-001
  5.8582820e-001
  5.0833472e-001
  4.7250444e-001
  5.2529564e-001
  5.0582251e-001
  4.9779661e-001
  5.4192344e-001
  4.3423135e-001
  5.0076685e-001
  4.6320509e-001
  5.1639532e-001
  5.1548273e-001
  4.9350086e-001
  5.2442469e-001
  4.4133425e-001
  5.3684696e-001
  5.6505732e-001
  5.9787919e-001
  5.0836595e-001
  5.2508050e-001
  5.5011589e-001
  5.1324117e-001
  5.0037128e-001
  4.7418735e-001
  4.5372529e-001
  5.0422982e-001
  5.0070439e-001
  5.0778648e-001
  5.3849864e-001
  5.6441539e-001
  5.8102584e-001
  5.3283922e-001
  6.0975669e-001
  5.3333195e-001
  5.1330710e-001
  4.8130066e-001
  5.0004511e-001
  4.9562444e-001
  4.6241395e-001
  4.1890129e-001
  5.3974434e-001
  4.5167111e-001
  5.1257842e-001
  4.5888158e-001
  5.1584013e-001
  5.6342300e-001
  5.2462594e-001
  4.1692691e-001
  5.5302368e-001
  4.8027010e-001
  4.9326491e-001
  4.6963136e-001
  4.9080821e-001
  4.5731318e-001
  5.2857123e-001
  4.9544401e-001
  3.9072910e-001
  4.8099531e-001
  4.7737272e-001
  5.2300203e-001
  5.4983483e-001
  5.6163599e-001
  4.1183308e-001
  5.6432864e-001
  5.0245323e-001
  5.5795442e-001
  4.8531188e-001
  4.7792097e-001
  5.5184044e-001
  5.5899539e-001
  4.9685973e-001
  5.0461151e-001
  5.8637297e-001
  5.6365201e-001
  4.0321036e-001
  5.5742005e-001
  4.9889310e-001
  4.9679380e-001
  5.0548593e-001
  5.4355430e-001
  4.9706793e-001
  5.1868546e-001
  4.4235787e-001
  5.3039640e-001
  4.5928062e-001
  4.3151788e-001
  5.7925619e-001
  4.5996072e-001
  5.2387297e-001
  5.1666597e-001
  5.3168721e-001
  5.8651177e-001
  4.7766767e-001
  4.4001221e-001
  5.2902926e-001
  5.1428215e-001
  5.5944995e-001
  5.7220187e-001
  5.4219756e-001
  4.7881274e-001
  4.7675161e-001
  5.6521694e-001
  5.4741978e-001
  5.3806143e-001
  4.8627998e-001
  4.8021111e-001
  4.6552992e-001
  5.6168457e-001
  4.6493310e-001
  4.4140712e-001
  4.3241311e-001
  5.4900899e-001
  4.6452018e-001
  4.3980402e-001
  5.6457154e-001
  5.1353264e-001
  4.9115173e-001
  4.4919012e-001
  5.6414821e-001
  5.6710110e-001
  5.0524303e-001
  4.6935029e-001
  4.7036351e-001
  5.3265878e-001
  5.5012977e-001
  5.4143418e-001
  5.5193413e-001
  6.1142572e-001
  5.4259313e-001
  4.9697771e-001
  4.9598185e-001
  5.4247863e-001
  4.8579072e-001
  4.7545733e-001
  5.0862619e-001
  4.6617533e-001
  4.8049911e-001
  5.0895583e-001
  4.5914529e-001
  4.9858428e-001
  4.5523817e-001
  4.6911434e-001
  5.4324895e-001
  5.6877360e-001
  5.1647513e-001
  4.8392044e-001
  5.4487633e-001
  4.5130677e-001
  5.2797441e-001
  4.8329239e-001
  5.1172482e-001
  5.6321480e-001
  4.5829169e-001
  5.1601016e-001
  5.1258536e-001
  4.9113091e-001
  5.3096200e-001
  5.1457709e-001
  5.2255788e-001
  5.6769445e-001
  5.5027551e-001
  5.2401524e-001
  5.2048287e-001
  4.6608511e-001
  4.1170817e-001
  4.5984274e-001
  5.2904314e-001
  4.8963191e-001
  4.7780646e-001
  5.5365173e-001
  4.9011423e-001
  5.7769820e-001
  5.4784310e-001
  4.8218549e-001
  5.3352626e-001
  5.4397069e-001
  4.7485357e-001
  4.9443080e-001
  5.1968479e-001
  5.2182226e-001
  4.9596103e-001
  5.2454267e-001
  4.6816012e-001
  5.1504206e-001
  5.1548620e-001
  5.7645250e-001
  5.8441594e-001
  4.3812805e-001
  4.6487758e-001
  5.7824645e-001
  4.4368685e-001
  5.1233900e-001
  5.7497085e-001
  5.2965731e-001
  5.4758980e-001
  5.1358816e-001
  4.9270278e-001
  5.2452532e-001
  5.6326685e-001
  4.8950353e-001
  5.3532714e-001
  5.1565970e-001
  4.2300619e-001
  5.0480235e-001
  3.9944898e-001
  5.1545844e-001
  4.3506759e-001
  4.8276843e-001
  4.9236967e-001
  4.9083597e-001
  4.9039182e-001
  5.0027412e-001
  4.7183475e-001
  5.1921983e-001
  4.6844118e-001
  5.4786045e-001
  4.2781895e-001
  4.6321897e-001
  4.7786545e-001
  5.3022291e-001
  4.8976030e-001
  5.3584763e-001
  5.1294970e-001
  4.4834000e-001
  4.8951741e-001
  5.4622613e-001
  5.2227335e-001
  4.8173787e-001
  4.2696883e-001
  5.0046844e-001
  4.9357026e-001
  5.4310321e-001
  5.2438652e-001
  4.6772985e-001
  4.6589080e-001
  5.0527426e-001
  4.3745142e-001
  5.0885174e-001
  4.8057892e-001
  5.0134285e-001
  4.6885757e-001
  3.8060043e-001
  5.8273304e-001
  4.6253192e-001
  5.3621891e-001
  4.8939943e-001
  4.5193829e-001
  4.3816275e-001
  4.2057031e-001
  4.7734843e-001
  5.4843299e-001
  5.4303381e-001
  5.2823812e-001
  4.9264379e-001
  4.7316372e-001
  5.2874126e-001
  4.6950297e-001
  5.6445703e-001
  5.2418527e-001
  5.1255413e-001
  4.5921469e-001
  3.9737397e-001
  5.1683600e-001
  4.8893793e-001
  4.8038113e-001
  5.5533117e-001
  5.7295484e-001
  4.9303242e-001
  4.5855194e-001
  5.5426244e-001
  5.6762159e-001
  4.3600447e-001
  5.6854111e-001
  3.9353278e-001
  4.9773762e-001
  5.2726654e-001
  4.8723767e-001
  4.7755663e-001
  5.3628137e-001
  5.1943149e-001
  4.8930227e-001
  5.7886062e-001
  5.0405979e-001
  5.1379289e-001
  5.0449006e-001
  5.2924439e-001
  5.5442899e-001
  4.2530327e-001
  5.0318538e-001
  4.8435418e-001
  5.0945203e-001
  5.2653786e-001
  5.1573257e-001
  5.1361245e-001
  5.2448368e-001
  5.2901885e-001
  4.6530438e-001
  5.3597949e-001
  3.8669012e-001
  5.1789085e-001
  5.1989646e-001
  3.8798440e-001
  5.3034782e-001
  4.5433947e-001
  5.0905993e-001
  4.7413877e-001
  4.9087414e-001
  5.0182517e-001
  4.9503109e-001
  4.7307004e-001
  4.6499209e-001
  5.0822368e-001
  5.0802243e-001
  5.2333861e-001
  5.1665556e-001
  4.6960707e-001
  5.9768488e-001
  5.3936265e-001
  4.7118935e-001
  4.7745947e-001
  5.1554519e-001
  4.3953337e-001
  3.8457348e-001
  4.3653537e-001
  5.2268279e-001
  5.5418957e-001
  4.7770583e-001
  5.2838386e-001
  4.6172690e-001
  4.4913113e-001
  4.2361689e-001
  5.6897138e-001
  5.3286351e-001
  5.3108691e-001
  5.4187139e-001
  4.6313916e-001
  5.2980652e-001
  4.9643293e-001
  4.3565748e-001
  5.2484802e-001
  5.3961942e-001
  5.0228667e-001
  5.3834249e-001
  5.1715870e-001
  4.3057059e-001
  4.9663419e-001
  5.2903273e-001
  5.0025677e-001
  5.7182712e-001
  5.3549023e-001
  5.5690304e-001
  5.4622960e-001
  5.1452504e-001
  5.5426244e-001
  5.3060807e-001
  5.1181504e-001
  4.6436057e-001
  6.3833486e-001
  5.1234594e-001
  4.6986731e-001
  5.4196508e-001
  4.3878387e-001
  4.1771458e-001
  5.9192830e-001
  4.9173815e-001
  4.9400747e-001
  5.2415057e-001
  4.7719229e-001
  4.9502762e-001
  4.8074201e-001
  5.0295983e-001
  4.3297524e-001
  4.8405924e-001
  5.1138824e-001
  5.0760951e-001
  4.5196605e-001
  4.8017988e-001
  3.7769959e-001
  5.4652107e-001
  5.7808683e-001
  5.0080502e-001
  5.3296414e-001
  5.3051785e-001
  4.7474947e-001
  5.5110829e-001
  4.9742186e-001
  4.2607706e-001
  5.0893502e-001
  4.9383744e-001
  5.1953906e-001
  5.5233664e-001
  4.2117061e-001
  4.8527024e-001
  4.6976668e-001
  4.6695953e-001
  4.9540931e-001
  5.4266600e-001
  5.5697937e-001
  4.8314318e-001
  4.9445509e-001
  5.2609025e-001
  4.2673981e-001
  5.1374431e-001
  5.1934474e-001
  5.1806088e-001
  5.5890170e-001
  4.7686959e-001
  5.6997765e-001
  4.3126110e-001
  4.7044332e-001
  5.0692941e-001
  4.8729666e-001
  5.2521583e-001
  5.2912295e-001
  4.6216411e-001
  4.9729347e-001
  4.8322299e-001
  6.0646722e-001
  5.3215565e-001
  5.4479652e-001
  5.0014921e-001
  5.3649997e-001
  5.3775261e-001
  5.2569468e-001
  5.3719048e-001
  5.1532312e-001
  5.4154869e-001
  4.3738549e-001
  4.9698812e-001
  4.6415584e-001
  5.2513255e-001
  4.7173412e-001
  5.0346297e-001
  4.4511645e-001
  5.3969576e-001
  5.8029369e-001
  4.5444010e-001
  5.2668707e-001
  4.9835873e-001
  4.6696300e-001
  5.1204405e-001
  5.4050772e-001
  4.6733775e-001
  4.9684932e-001
  4.4770500e-001
  5.0521527e-001
  4.7385077e-001
  4.8854583e-001
  5.0744989e-001
  4.7115812e-001
  5.7069592e-001
  4.1904008e-001
  4.5836456e-001
  4.6982914e-001
  4.6317386e-001
  5.6146250e-001
  4.9723448e-001
  4.9309835e-001
  4.7979125e-001
  5.1697132e-001
  5.5119157e-001
  5.8410365e-001
  4.0977196e-001
  5.1506287e-001
  5.2068413e-001
  4.9918457e-001
  5.4471672e-001
  4.2476890e-001
  4.8831682e-001
  5.0437209e-001
  4.8288294e-001
  5.2303673e-001
  5.0934793e-001
  4.7476335e-001
  5.1478181e-001
  4.8982970e-001
  3.8611759e-001
  5.1709277e-001
  4.9126971e-001
  4.7749764e-001
  5.7281604e-001
  5.4604222e-001
  4.5593910e-001
  5.9525247e-001
  5.4498390e-001
  4.6668193e-001
  5.2205127e-001
  5.5173634e-001
  5.5869351e-001
  4.7024553e-001
  5.5101807e-001
  4.7549550e-001
  5.8509605e-001
  5.1504553e-001
  5.1010784e-001
  4.6908658e-001
  5.1250208e-001
  4.7055782e-001
  5.5958528e-001
  5.5095214e-001
  5.4657312e-001
  4.9696730e-001
  5.6363466e-001
  4.2834291e-001
  4.7036351e-001
  4.3779494e-001
  5.2046205e-001
  4.8225489e-001
  5.0135326e-001
  5.3166986e-001
  5.4520597e-001
  5.3094812e-001
  4.9410809e-001
  5.5396055e-001
  4.7643585e-001
  4.9277565e-001
  5.0943468e-001
  5.5675036e-001
  5.1274498e-001
  4.6656396e-001
  4.8087039e-001
  5.5010202e-001
  5.7087289e-001
  6.1581168e-001
  5.0552756e-001
  4.9932684e-001
  4.4615048e-001
  5.6402676e-001
  5.6788877e-001
  4.3336734e-001
  5.3145125e-001
  5.3212789e-001
  4.5743810e-001
  5.3837719e-001
  4.7875722e-001
  5.0540959e-001
  5.1078101e-001
  5.7329489e-001
  4.6492269e-001
  4.9477085e-001
  4.7126915e-001
  4.5765670e-001
  5.7378761e-001
  4.8060668e-001
  4.7630746e-001
  4.4713594e-001
  6.0056143e-001
  5.1307462e-001
  4.8404883e-001
  5.1499001e-001
  5.1680477e-001
  5.3559780e-001
  4.7690082e-001
  5.3206543e-001
  5.1935862e-001
  4.8129372e-001
  5.5391892e-001
  4.8294887e-001
  4.9216495e-001
  4.5218118e-001
  4.8906285e-001
  6.0038100e-001
  5.2746086e-001
  4.9879941e-001
  5.0708902e-001
  5.6117449e-001
  6.2703337e-001
  5.1229736e-001
  4.6547441e-001
  4.8901080e-001
  4.7068621e-001
  4.8109941e-001
  3.8850489e-001
  4.4528301e-001
  4.7381607e-001
  5.0846658e-001
  5.5541445e-001
  4.8315012e-001
  4.6105721e-001
  5.1934127e-001
  5.6373182e-001
  4.4633439e-001
  5.4797149e-001
  4.8949312e-001
  5.3871377e-001
  4.7586678e-001
  4.9656132e-001
  4.1173246e-001
  5.7493615e-001
  5.1513574e-001
  4.6139032e-001
  4.9088455e-001
  5.1057628e-001
  4.5852765e-001
  5.5746516e-001
  5.1212386e-001
  5.6836762e-001
  5.0882398e-001
  4.8538127e-001
  5.2375847e-001
  4.7886825e-001
  4.5477668e-001
  4.8607873e-001
  5.2395625e-001
  5.5592452e-001
  5.8156715e-001
  5.4947049e-001
  5.6563333e-001
  5.1937597e-001
  5.0356707e-001
  5.2501804e-001
  5.6340565e-001
  5.2530258e-001
  4.8117921e-001
  5.4714565e-001
  4.9935807e-001
  5.2653092e-001
  5.0456987e-001
  5.7232331e-001
  5.1682212e-001
  5.1684988e-001
  4.8604403e-001
  5.2309918e-001
  5.1612120e-001
  4.1247502e-001
  4.4946078e-001
  5.6882564e-001
  5.2695078e-001
  4.5811126e-001
  5.4294706e-001
  4.7786545e-001
  5.0531590e-001
  4.1119115e-001
  5.2345658e-001
  5.5768377e-001
  4.1406077e-001
  4.5456501e-001
  5.4337039e-001
  5.4000111e-001
  4.6719201e-001
  5.2109705e-001
  5.0913974e-001
  4.2076810e-001
  3.9286656e-001
  5.1806782e-001
  4.9458000e-001
  3.9270001e-001
  5.4813458e-001
  4.4925605e-001
  4.7623112e-001
  5.2286323e-001
  4.2526163e-001
  5.1191220e-001
  4.6234108e-001
  4.8957292e-001
  4.9098865e-001
  4.6517946e-001
  5.0911198e-001
  4.9323368e-001
  5.0004858e-001
  5.5467883e-001
  4.7756704e-001
  4.7989882e-001
  4.6573465e-001
  4.5803492e-001
  5.9780979e-001
  5.4373820e-001
  5.2435182e-001
  5.2691955e-001
  4.8193565e-001
  4.4877720e-001
  4.4666750e-001
  5.6152843e-001
  4.6454100e-001
  5.4020930e-001
  4.6726835e-001
  5.0788363e-001
  5.5042472e-001
  5.4766961e-001
  5.0052743e-001
  5.0707861e-001
  4.8533963e-001
  5.7776413e-001
  5.3800591e-001
  4.8365673e-001
  5.2091661e-001
  5.7957889e-001
  6.0588774e-001
  4.9913252e-001
  5.4731221e-001
  5.5982470e-001
  5.5861717e-001
  4.8773734e-001
  3.9075339e-001
  4.2801674e-001
  4.6448201e-001
  4.1382828e-001
  4.2291597e-001
  4.8913225e-001
  5.8722657e-001
  5.2407423e-001
  4.4420039e-001
  4.5981845e-001
  4.7144265e-001
  4.8682823e-001
  4.9468063e-001
  4.4834000e-001
  4.3132703e-001
  5.8638685e-001
  4.4319412e-001
  5.0946244e-001
  4.0614590e-001
  4.5279883e-001
  4.7986412e-001
  5.4765226e-001
  5.1654453e-001
  4.8402801e-001
  5.2557670e-001
  4.2360995e-001
  5.6650427e-001
  5.0906340e-001
  5.3703781e-001
  4.8009313e-001
  4.6388519e-001
  4.3770819e-001
  4.8989563e-001
  4.9616575e-001
  4.5707723e-001
  4.3436320e-001
  5.4935598e-001
  5.5288141e-001
  4.6963830e-001
  4.6263949e-001
  4.6834055e-001
  4.9268890e-001
  4.6498862e-001
  4.7670303e-001
  4.9382356e-001
  5.5412711e-001
  4.8358039e-001
  5.3794692e-001
  3.9622543e-001
  4.4958916e-001
  5.7297913e-001
  4.4752110e-001
  4.6335082e-001
  5.3513977e-001
  4.6289973e-001
  4.8516614e-001
  5.9048829e-001
  4.7247321e-001
  4.8485038e-001
  4.4687569e-001
  4.4949548e-001
  4.9977446e-001
  4.8793166e-001
  5.2690914e-001
  5.0894196e-001
  4.9116561e-001
  4.5997113e-001
  4.7482234e-001
  5.0590579e-001
  4.5390226e-001
  5.0677673e-001
  5.2839080e-001
  4.8095367e-001
  5.1178728e-001
  4.9246336e-001
  5.4214204e-001
  4.9628026e-001
  5.3491769e-001
  4.9371599e-001
  3.8423690e-001
  5.6088649e-001
  5.6418638e-001
  5.1533006e-001
  4.9125930e-001
  4.4310043e-001
  5.8870475e-001
  4.5753178e-001
  4.6558544e-001
  4.9669665e-001
  5.3399817e-001
  4.2270431e-001
  5.6708375e-001
  4.9868143e-001
  5.0386895e-001
  4.2817635e-001
  5.7305546e-001
  4.2579947e-001
  5.8845145e-001
  5.2709652e-001
  4.3270806e-001
  5.0846658e-001
  4.8808086e-001
  5.3667347e-001
  5.1221061e-001
  4.9823729e-001
  5.0686001e-001
  5.4407478e-001
  4.7617561e-001
  4.2460929e-001
  5.6008147e-001
  5.2785643e-001
  5.5500153e-001
  5.2576060e-001
  5.3487258e-001
  5.7858303e-001
  5.6388102e-001
  4.8487120e-001
  4.2969964e-001
  5.3602806e-001
  5.7463427e-001
  5.5218396e-001
  5.1147846e-001
  5.7649414e-001
  5.1358122e-001
  5.3802326e-001
  5.7386742e-001
  3.8903578e-001
  4.7820897e-001
  5.1457709e-001
  5.4572993e-001
  5.3689901e-001
  5.6335360e-001
  4.9657173e-001
  3.8697466e-001
  4.7326782e-001
  4.6907964e-001
  5.3168721e-001
  5.1597893e-001
  5.2516378e-001
  4.9353556e-001
  5.3564984e-001
  5.6567150e-001
  5.4108372e-001
  6.2351835e-001
  4.8043318e-001
  6.8414807e-001
  4.7775788e-001
  4.9211637e-001
  5.5153509e-001
  4.6872224e-001
  5.0258508e-001
  5.2706876e-001
  5.6161517e-001
  5.1830377e-001
  5.0555532e-001
  5.0128040e-001
  4.0771430e-001
  5.2380705e-001
  4.7650872e-001
  5.6913100e-001
  4.4796525e-001
  4.6121683e-001
  5.3415084e-001
  4.9466328e-001
  4.2922774e-001
  4.9066248e-001
  4.6745225e-001
  4.9610676e-001
  5.8061986e-001
  5.0573576e-001
  5.3432087e-001
  4.9370212e-001
  5.1092327e-001
  6.0489188e-001
  5.2498334e-001
  5.3221810e-001
  5.6336401e-001
  5.4258272e-001
  5.5444981e-001
  5.4135437e-001
  5.3662142e-001
  4.6170261e-001
  4.7476335e-001
  5.2713816e-001
  4.5411045e-001
  4.9227598e-001
  4.1666320e-001
  6.1303922e-001
  5.7988771e-001
  5.2353986e-001
  4.6065470e-001
  4.3725711e-001
  4.7778911e-001
  5.5550466e-001
  4.9106498e-001
  5.5093826e-001
  5.4691317e-001
  4.4284366e-001
  5.0192580e-001
  4.8171705e-001
  4.1481721e-001
  5.5888782e-001
  4.9911170e-001
  4.4790279e-001
  5.4488327e-001
  4.8541250e-001
  5.1236676e-001
  4.6016892e-001
  4.7272999e-001
  5.4584444e-001
  4.2340176e-001
  5.4851974e-001
  4.7937139e-001
  4.6786864e-001
  5.4274928e-001
  4.6060959e-001
  4.4059169e-001
  5.3058725e-001
  4.9315040e-001
  4.7114771e-001
  5.0226932e-001
  4.9993754e-001
  5.2779050e-001
  4.8511756e-001
  4.7352459e-001
  6.0842424e-001
  4.9075616e-001
  5.1952865e-001
  5.8876027e-001
  5.2072230e-001
  4.1672566e-001
  4.8019723e-001
  5.4069856e-001
  4.9619004e-001
  5.0991700e-001
  5.3293985e-001
  5.3655202e-001
  5.1418499e-001
  4.6419054e-001
  4.8224101e-001
  5.4771819e-001
  4.9090190e-001
  4.8192524e-001
  5.4979319e-001
  5.7204225e-001
  4.7924300e-001
  4.5709805e-001
  4.8956251e-001
  4.7047454e-001
  5.7428381e-001
  4.8105777e-001
  5.6973129e-001
  5.0961859e-001
  4.6120989e-001
  5.1497613e-001
  4.7883356e-001
  5.4546969e-001
  5.6887422e-001
  4.8797677e-001
  4.3660476e-001
  5.3130205e-001
  4.7684183e-001
  4.7240728e-001
  5.6058808e-001
  4.0755122e-001
  4.7635951e-001
  5.3659019e-001
  5.0962206e-001
  5.8218826e-001
  4.9880635e-001
  5.2715551e-001
  4.8515920e-001
  5.2210679e-001
  4.6758758e-001
  5.5007079e-001
  4.9602001e-001
  5.0794956e-001
  4.8489549e-001
  4.9402135e-001
  5.3605235e-001
  5.7385007e-001
  4.5866644e-001
  4.8526677e-001
  4.7670303e-001
  4.8960762e-001
  5.7382231e-001
  5.9313930e-001
  5.3942164e-001
  5.0805713e-001
  4.7140795e-001
  4.6410379e-001
  4.4442247e-001
  5.0876152e-001
  6.0334430e-001
  5.4343979e-001
  5.2202351e-001
  5.4727057e-001
  5.4103861e-001
  3.8595450e-001
  5.3455682e-001
  5.3501832e-001
  5.5916542e-001
  4.7503748e-001
  4.6540848e-001
  5.4845728e-001
  4.6563402e-001
  5.0272735e-001
  5.0378220e-001
  5.7565442e-001
  4.3472754e-001
  4.7660934e-001
  5.4488327e-001
  4.9020792e-001
  4.4708042e-001
  4.9010729e-001
  5.7769820e-001
  5.4555296e-001
  4.7116159e-001
  4.3233678e-001
  5.5722227e-001
  4.8058239e-001
  4.4403037e-001
  4.9372293e-001
  4.8166153e-001
  4.9278953e-001
  4.7623112e-001
  4.4614354e-001
  4.6130705e-001
  5.5851307e-001
  4.5514796e-001
  5.6917610e-001
  6.0920844e-001
  5.3938694e-001
  4.2521305e-001
  4.9449325e-001
  5.0966023e-001
  4.9936154e-001
  4.8663391e-001
  4.5202504e-001
  5.4130233e-001
  4.8123473e-001
  3.7645736e-001
  4.6265337e-001
  5.3098629e-001
  4.8425702e-001
  4.6556115e-001
  5.3795386e-001
  4.5423537e-001
  4.9827546e-001
  5.5467883e-001
  5.7228861e-001
  4.3134785e-001
  4.2161476e-001
  4.9114132e-001
  4.5261839e-001
  5.5314860e-001
  4.9085332e-001
  5.2434141e-001
  6.0464204e-001
  4.9417055e-001
  3.8819606e-001
  5.4188874e-001
  4.4648359e-001
  5.1622876e-001
  4.8314318e-001
  4.6833361e-001
  5.9574173e-001
  4.2572313e-001
  5.5531729e-001
  4.8139088e-001
  5.3542430e-001
  5.2297080e-001
  5.4177770e-001
  4.6881593e-001
  4.2305130e-001
  4.9183530e-001
  4.8381634e-001
  5.3725641e-001
  5.2429977e-001
  4.9781049e-001
  4.3505718e-001
  4.6820869e-001
  5.4392558e-001
  4.7546774e-001
  5.4740243e-001
  3.3178575e-001
  4.8718910e-001
  4.6583875e-001
  5.2622557e-001
  5.2081598e-001
  4.1994226e-001
  4.8251513e-001
  4.9377845e-001
  4.4398873e-001
  4.1573673e-001
  5.2128789e-001
  4.4843368e-001
  5.2712775e-001
  5.4011215e-001
  3.6626277e-001
  3.9662100e-001
  5.6972435e-001
  5.0045456e-001
  5.2805768e-001
  5.1897693e-001
  4.4491520e-001
  3.6913238e-001
  5.0447271e-001
  4.1176022e-001
  5.6950922e-001
  4.2884258e-001
  5.2166958e-001
  5.8009244e-001
  5.2200963e-001
  4.3527926e-001
  4.6212941e-001
  5.1389699e-001
  5.6337095e-001
  5.7851363e-001
  5.5917930e-001
  5.1882773e-001
  3.9996252e-001
  4.9991325e-001
  4.8760549e-001
  4.8161642e-001
  5.1172135e-001
  5.7000541e-001
  5.7463080e-001
  5.3078503e-001
  5.3482748e-001
  4.7416306e-001
  5.6519612e-001
  4.6948215e-001
  4.8264352e-001
  5.0306046e-001
  5.2821036e-001
  5.4216286e-001
  5.4834277e-001
  4.1057004e-001
  5.5475169e-001
  6.0677951e-001
  4.6155688e-001
  4.4494642e-001
  5.0351155e-001
  3.9856762e-001
  4.3485593e-001
  5.1255066e-001
  5.0088136e-001
  4.3368657e-001
  5.1162766e-001
  4.6952379e-001
  5.2829017e-001
  5.4950172e-001
  4.9677992e-001
  5.9116145e-001
  5.1417805e-001
  5.0955613e-001
  5.4273193e-001
  5.2270014e-001
  4.4649053e-001
  5.6254858e-001
  5.4855444e-001
  4.7778911e-001
  5.2862675e-001
  5.2050716e-001
  5.5931115e-001
  4.7241769e-001
  4.6758411e-001
  5.0499667e-001
  4.7767114e-001
  4.7497849e-001
  4.7962122e-001
  5.1633633e-001
  4.8091550e-001
  5.7760798e-001
  5.3902260e-001
  5.1824825e-001
  5.0707861e-001
  4.6050203e-001
  5.3472685e-001
  4.9209208e-001
  4.8427437e-001
  4.7845534e-001
  4.8371919e-001
  4.6616839e-001
  5.2964690e-001
  5.3648609e-001
  4.4391239e-001
  4.7861495e-001
  4.5732012e-001
  4.3436320e-001
  5.1927534e-001
  5.5592799e-001
  5.1149928e-001
  4.8118268e-001
  4.7827490e-001
  5.2340801e-001
  5.5163918e-001
  5.4265212e-001
  4.8371225e-001
  5.0860190e-001
  5.2315470e-001
  5.2703406e-001
  5.1261312e-001
  5.1024664e-001
  4.8879913e-001
  5.4089982e-001
  4.6503373e-001
  5.1358816e-001
  4.7973573e-001
  5.9792777e-001
  4.5969354e-001
  6.0889962e-001
  5.9698743e-001
  4.8526677e-001
  5.7890573e-001
  5.9261187e-001
  4.7495420e-001
  5.1492755e-001
  5.1737730e-001
  5.3908158e-001
  5.0153023e-001
  5.7710138e-001
  5.4535518e-001
  5.4124334e-001
  4.9715120e-001
  5.5355804e-001
  5.1014948e-001
  3.9779383e-001
  4.6760493e-001
  4.5852418e-001
  4.0840134e-001
  5.4301993e-001
  5.0288349e-001
  5.3528203e-001
  4.1041042e-001
  4.6837525e-001
  4.5118879e-001
  4.7082154e-001
  5.2792583e-001
  5.4940109e-001
  4.5668513e-001
  5.5554630e-001
  4.5870114e-001
  4.7569676e-001
  4.2622627e-001
  5.0275511e-001
  3.9319620e-001
  4.8775469e-001
  5.5309308e-001
  4.3567483e-001
  5.1829336e-001
  5.9255288e-001
  4.9560363e-001
  5.0336928e-001
  5.3231179e-001
  5.1635021e-001
  4.5117144e-001
  3.8811626e-001
  5.0000000e-001
  4.7769543e-001
  4.4481457e-001
  5.3801632e-001
  5.0865048e-001
  4.4290265e-001
  5.3944246e-001
  3.9838025e-001
  4.8409741e-001
  4.4725391e-001
  5.1627387e-001
  4.4953364e-001
  5.4276663e-001
  5.6712886e-001
  4.5885035e-001
  6.0919456e-001
  5.1820661e-001
  5.6913794e-001
  5.5501541e-001
  5.2316511e-001
  5.6111898e-001
  4.7852126e-001
  4.1683669e-001
  4.4551549e-001
  4.9609982e-001
  4.4027593e-001
  4.8431948e-001
  5.0564901e-001
  4.6780618e-001
  4.6335082e-001
  4.9369865e-001
  5.5584818e-001
  5.5263158e-001
  3.7627693e-001
  5.8622377e-001
  5.1502124e-001
  5.1061098e-001
  4.4324617e-001
  5.0378220e-001
  5.3086137e-001
  4.6709138e-001
  4.3616409e-001
  4.8134577e-001
  5.4742325e-001
  4.5756648e-001
  4.7378831e-001
  4.4694509e-001
  4.9111356e-001
  5.2020181e-001
  4.7997169e-001
  5.6682004e-001
  4.4286448e-001
  5.8907603e-001
  4.4668138e-001
  4.8905244e-001
  5.7704239e-001
  4.9001360e-001
  4.6660560e-001
  4.7134896e-001
  5.5555671e-001
  4.6178589e-001
  4.8731401e-001
  5.4490062e-001
  4.6574159e-001
  4.2423801e-001
  5.1409824e-001
  4.8519737e-001
  5.4394293e-001
  6.1693593e-001
  4.4426632e-001
  4.4845103e-001
  5.0559349e-001
  5.2492089e-001
  5.1236329e-001
  5.3601418e-001
  4.4296164e-001
  5.0060376e-001
  4.9029813e-001
  5.2196799e-001
  5.2294651e-001
  5.7811112e-001
  4.2898137e-001
  4.7545386e-001
  5.1465343e-001
  4.1274220e-001
  4.8247349e-001
  5.3929672e-001
  4.0648942e-001
  5.3041375e-001
  4.4912073e-001
  5.1141600e-001
  5.0236648e-001
  5.0154411e-001
  5.3713150e-001
  5.1744323e-001
  5.1588871e-001
  5.3478237e-001
  5.5613619e-001
  4.9811584e-001
  5.2884188e-001
  4.6741409e-001
  5.3868254e-001
  4.8757773e-001
  4.8086692e-001
  5.1092327e-001
  4.3753470e-001
  5.3567760e-001
  5.5712164e-001
  4.7238646e-001
  5.7804866e-001
  4.7798690e-001
  5.3830779e-001
  4.6776455e-001
  4.5103264e-001
  5.3964371e-001
  6.3301202e-001
  4.7461762e-001
  5.0078767e-001
  5.5121586e-001
  4.5307295e-001
  4.6900677e-001
  4.9256052e-001
  5.4794720e-001
  5.7241353e-001
  4.0203753e-001
  5.4590690e-001
  5.4243005e-001
  4.7048495e-001
  4.9650927e-001
  5.1968479e-001
  5.0888297e-001
  4.6932253e-001
  5.6942941e-001
  4.8864299e-001
  5.1470200e-001
  5.3752360e-001
  5.1938985e-001
  5.1387270e-001
  4.8439582e-001
  4.9866409e-001
  5.1132925e-001
  4.9651621e-001
  5.1689499e-001
  5.3984149e-001
  5.7085901e-001
  4.8041583e-001
  4.3545969e-001
  5.2071536e-001
  5.8547427e-001
  4.7980860e-001
  4.6411073e-001
  4.2674675e-001
  5.5316941e-001
  5.2065637e-001
  4.8554089e-001
  5.1321688e-001
  4.9308794e-001
  5.7750042e-001
  5.5656993e-001
  5.3456376e-001
  4.7967674e-001
  5.3434863e-001
  4.8961803e-001
  4.9059655e-001
  5.7471061e-001
  4.9983691e-001
  5.4521638e-001
  4.1075741e-001
  4.8235898e-001
  4.1418915e-001
  4.8940637e-001
  5.1989299e-001
  5.0943468e-001
  4.3506759e-001
  4.6027995e-001
  5.3700311e-001
  5.2220395e-001
  4.0143724e-001
  4.7832695e-001
  5.6826352e-001
  5.5644501e-001
  4.6569648e-001
  4.9507273e-001
  5.7474878e-001
  4.7078337e-001
  4.6273665e-001
  5.0975738e-001
  5.0659283e-001
  5.1752304e-001
  4.4731637e-001
  4.8946883e-001
  5.1324811e-001
  5.5663585e-001
  4.8569010e-001
  6.0903842e-001
  5.4272152e-001
  4.9753636e-001
  5.5342272e-001
  5.1579156e-001
  5.2152732e-001
  5.1388658e-001
  4.7979472e-001
  4.6426688e-001
  4.7302146e-001
  5.8523484e-001
  6.0389254e-001
  4.8973601e-001
  4.9234885e-001
  4.4916236e-001
  4.7376402e-001
  5.9866686e-001
  5.7676133e-001
  5.3126735e-001
  4.6344798e-001
  4.7388547e-001
  5.3566372e-001
  5.1423704e-001
  4.3578586e-001
  4.9234191e-001
  3.9272083e-001
  5.1948007e-001
  4.9906312e-001
  5.2937972e-001
  5.1447993e-001
  4.3418971e-001
  5.0035393e-001
  4.6568607e-001
  4.8422579e-001
  4.4383258e-001
  5.4315179e-001
  4.2805144e-001
  4.9273054e-001
  4.6042222e-001
  4.7512075e-001
  5.0613133e-001
  5.3062542e-001
  5.1459791e-001
  5.0733886e-001
  4.4170900e-001
  5.2714857e-001
  4.2981068e-001
  4.8851113e-001
  4.4916236e-001
  5.1515309e-001
  5.2859205e-001
  5.0572882e-001
  5.7934294e-001
  4.1149997e-001
  4.2591397e-001
  4.4469312e-001
  5.4087553e-001
  5.1602751e-001
  4.9978834e-001
  5.6143821e-001
  5.0068357e-001
  4.6047080e-001
  4.6835096e-001
  4.7554061e-001
  5.5966161e-001
  4.9264032e-001
  5.5236787e-001
  5.2075006e-001
  5.2584735e-001
  4.5047746e-001
  5.1606221e-001
  5.8546039e-001
  5.4465773e-001
  5.5411323e-001
  5.7941928e-001
  5.6475544e-001
  5.0537836e-001
  4.8826130e-001
  5.5097296e-001
  4.9343840e-001
  5.6132717e-001
  5.0477112e-001
  5.2369601e-001
  5.0070092e-001
  4.2685779e-001
  5.3570883e-001
  5.5795095e-001
  4.5901691e-001
  5.3910587e-001
  5.3825575e-001
  5.4846075e-001
  5.7763227e-001
  5.2526788e-001
  5.3365812e-001
  5.3881440e-001
  4.7971838e-001
  5.8650136e-001
  4.6783741e-001
  5.8470395e-001
  4.4094562e-001
  5.5927298e-001
  4.9869531e-001
  5.4123987e-001
  4.5304172e-001
  4.7368421e-001
  4.0035115e-001
  4.4741353e-001
  4.8885812e-001
  5.1574298e-001
  4.1616700e-001
  4.9573895e-001
  5.2567386e-001
  5.4156257e-001
  5.0308475e-001
  5.0297024e-001
  5.1100308e-001
  4.6630371e-001
  4.5778509e-001
  5.5019917e-001
  6.1509688e-001
  4.7358705e-001
  4.5575866e-001
  5.1873404e-001
  4.3392599e-001
  5.4104208e-001
  5.1052770e-001
  5.0470867e-001
  4.8933697e-001
  5.0989271e-001
  4.8970825e-001
  4.0375861e-001
  4.9381662e-001
  5.5708694e-001
  4.9878206e-001
  4.7241422e-001
  5.3883869e-001
  4.3560890e-001
  4.6045692e-001
  4.2943593e-001
  5.1570481e-001
  5.2979611e-001
  5.1082959e-001
  5.2569815e-001
  4.7361481e-001
  5.3799550e-001
  4.8642572e-001
  4.5978723e-001
  5.0411878e-001
  4.4328087e-001
  5.1628775e-001
  4.8061362e-001
  4.8023540e-001
  4.0359205e-001
  4.8267127e-001
  4.5198340e-001
  5.3527856e-001
  4.9218923e-001
  4.2245447e-001
  4.8006537e-001
  5.5652135e-001
  4.9897291e-001
  4.6997835e-001
  4.9238702e-001
  4.7454475e-001
  4.6701158e-001
  5.5953670e-001
  5.9836498e-001
  4.8371572e-001
  4.7420470e-001
  5.1093368e-001
  4.7461762e-001
  4.9430588e-001
  4.8291070e-001
  5.4117741e-001
  4.3191692e-001
  4.3890531e-001
  5.3121183e-001
  4.8329239e-001
  5.4320731e-001
  4.9895556e-001
  4.7028370e-001
  4.5382939e-001
  4.9283117e-001
  4.9643640e-001
  5.1958417e-001
  6.2346630e-001
  4.4875985e-001
  5.2145445e-001
  4.3821827e-001
  5.1213427e-001
  5.4685071e-001
  4.1391156e-001
  5.6389837e-001
  4.8531882e-001
  5.7075144e-001
  4.9379927e-001
  5.9393391e-001
  6.0479472e-001
  4.6159505e-001
  4.7169248e-001
  4.6509966e-001
  4.7726516e-001
  5.4002540e-001
  4.6783047e-001
  5.7914168e-001
  4.1292263e-001
  4.2649692e-001
  6.0003748e-001
  4.8610648e-001
  4.6446813e-001
  4.7572452e-001
  4.4476946e-001
  4.7456557e-001
  5.0738397e-001
  5.2710693e-001
  4.7341356e-001
  4.7510340e-001
  4.9361190e-001
  4.5128942e-001
  4.7257731e-001
  3.5584610e-001
  5.2365090e-001
  5.4542805e-001
  5.3907464e-001
  4.8468382e-001
  5.5336720e-001
  5.1828642e-001
  4.8775469e-001
  5.1882426e-001
  4.8457278e-001
  5.0856721e-001
  4.6782700e-001
  4.9045428e-001
  4.7126915e-001
  6.0960054e-001
  5.0415001e-001
  4.8944454e-001
  4.6099475e-001
  5.0632911e-001
  4.9565220e-001
  4.4183045e-001
  5.1122516e-001
  4.9323021e-001
  5.6870420e-001
  4.0010479e-001
  5.3235343e-001
  4.2509161e-001
  5.1436195e-001
  4.8796636e-001
  4.8184891e-001
  4.4101502e-001
  4.6161934e-001
  4.2055296e-001
  4.1774581e-001
  5.6115021e-001
  4.6989507e-001
  4.9272360e-001
  4.1931074e-001
  5.1502471e-001
  4.5272943e-001
  4.4318718e-001
  4.7792097e-001
  5.2924439e-001
  5.2061820e-001
  5.4086165e-001
  5.8442288e-001
  4.8859094e-001
  4.6228556e-001
  4.9315387e-001
  5.9377776e-001
  4.9100600e-001
  5.8061292e-001
  4.8928492e-001
  5.0474337e-001
  4.9037794e-001
  5.5170858e-001
  4.8845908e-001
  5.4196855e-001
  4.8906285e-001
  5.2793277e-001
  4.2366200e-001
  5.7095964e-001
  5.5460596e-001
  4.8198770e-001
  5.4355777e-001
  5.0387242e-001
  6.2497224e-001
  5.0900094e-001
  4.9401441e-001
  5.2816178e-001
  4.6683808e-001
  5.0268918e-001
  4.4127179e-001
  4.5588705e-001
  5.1521555e-001
  4.9563138e-001
  3.8052063e-001
  4.5017558e-001
  4.8521125e-001
  5.1891447e-001
  4.7356970e-001
  4.9125930e-001
  4.9486106e-001
  3.4819842e-001
  5.2960526e-001
  4.3795109e-001
  5.4236065e-001
  4.3320078e-001
  5.2705488e-001
  4.9529827e-001
  5.0118324e-001
  5.6281576e-001
  4.9735593e-001
  4.7041556e-001
  5.0126652e-001
  5.8378789e-001
  3.9980638e-001
  4.0384535e-001
  5.2827629e-001
  4.8751527e-001
  5.1540640e-001
  4.5760118e-001
  4.9555158e-001
  5.0687389e-001
  4.6821563e-001
  5.0490645e-001
  4.6787905e-001
  5.1636062e-001
  4.7438513e-001
  4.4717411e-001
  4.4850655e-001
  5.6177826e-001
  4.4565082e-001
  5.8927035e-001
  5.3063583e-001
  3.9584027e-001
  4.9991672e-001
  5.2596533e-001
  5.9129330e-001
  4.9884799e-001
  5.3109385e-001
  4.7315331e-001
  5.2764476e-001
  4.6916292e-001
  4.4438083e-001
  5.1246044e-001
  5.6591786e-001
  5.1695051e-001
  4.3608081e-001
  4.4557448e-001
  5.1057628e-001
  4.8925369e-001
  5.7869407e-001
  4.5373223e-001
  5.7539765e-001
  5.3944246e-001
  6.1483664e-001
  4.7251138e-001
  5.5654564e-001
  5.0806754e-001
  4.7760868e-001
  4.9063125e-001
  4.4391586e-001
  5.5199659e-001
  5.1526760e-001
  4.7326088e-001
  5.2899456e-001
  4.6643210e-001
  4.3092105e-001
  5.5057739e-001
  5.0822368e-001
  4.2887728e-001
  5.2989327e-001
  4.4597699e-001
  4.1045206e-001
  5.0953184e-001
  4.0573645e-001
  4.9553076e-001
  5.8273651e-001
  5.3214177e-001
  4.3201060e-001
  4.5944023e-001
  4.4347518e-001
  4.8675883e-001
  5.5327351e-001
  4.7482234e-001
  4.8798371e-001
  6.0651926e-001
  5.4985912e-001
  5.4009480e-001
  4.2563985e-001
  5.2763782e-001
  5.8193843e-001
  5.4025788e-001
  4.6497821e-001
  4.9389296e-001
  5.2590981e-001
  4.5799328e-001
  4.3059488e-001
  5.6144862e-001
  4.8265393e-001
  4.9727612e-001
  4.5414515e-001
  5.8093563e-001
  5.3274553e-001
  5.9695620e-001
  4.2984191e-001
  4.7941303e-001
  4.8136659e-001
  3.9780424e-001
  4.7990923e-001
  5.1249861e-001
  5.0790445e-001
  4.5628262e-001
  4.9088455e-001
  5.2797441e-001
  4.5416944e-001
  4.3902676e-001
  3.9893890e-001
  5.4552868e-001
  4.1245073e-001
  4.9137728e-001
  5.2814790e-001
  5.4976196e-001
  5.1404619e-001
  3.7807781e-001
  5.1485815e-001
  4.6278523e-001
  4.6541542e-001
  4.1129872e-001
  4.3433891e-001
  5.2826588e-001
  4.8756732e-001
  5.0926119e-001
  5.4791944e-001
  5.6520306e-001
  4.7858025e-001
  5.0058988e-001
  5.0846658e-001
  4.2005330e-001
  5.4137866e-001
  5.5248584e-001
  5.0256079e-001
  4.5560251e-001
  4.5835068e-001
  4.7049536e-001
  5.8230971e-001
  5.3211054e-001
  5.0758869e-001
  5.5844021e-001
  4.4868352e-001
  4.6679644e-001
  4.9297343e-001
  4.5982192e-001
  4.9219617e-001
  5.1882079e-001
  5.1413294e-001
  4.7566900e-001
  5.2112134e-001
  5.0104097e-001
  4.0161767e-001
  4.6941969e-001
  5.1513574e-001
  5.2208597e-001
  4.2243019e-001
  5.0371627e-001
  4.6599489e-001
  4.8861523e-001
  4.9594368e-001
  5.3165251e-001
  5.7281604e-001
  5.2894945e-001
  4.7045720e-001
  5.5312778e-001
  5.4819357e-001
  4.9668277e-001
  4.9717202e-001
  5.7774678e-001
  4.3931823e-001
  5.1214121e-001
  4.3294401e-001
  5.5342966e-001
  5.2432059e-001
  5.2539973e-001
  5.4065692e-001
  5.0874070e-001
  5.3879705e-001
  4.9122807e-001
  4.9895903e-001
  4.4899234e-001
  4.3644862e-001
  4.9858428e-001
  4.8228264e-001
  4.6003706e-001
  4.8820925e-001
  4.9303589e-001
  4.3224309e-001
  5.2317205e-001
  4.7143918e-001
  5.4726363e-001
  5.1467078e-001
  4.6774720e-001
  5.0843882e-001
  5.7133092e-001
  5.3306476e-001
  3.7565581e-001
  4.5400289e-001
  4.8257065e-001
  5.2090620e-001
  4.5966925e-001
  5.4757592e-001
  5.1141600e-001
  4.8864993e-001
  6.3548259e-001
  5.3124306e-001
  5.3917874e-001
  5.0515628e-001
  5.0469826e-001
  5.1263741e-001
  5.2744004e-001
  4.8120003e-001
  4.9787989e-001
  5.0161698e-001
  5.7442608e-001
  4.5092161e-001
  5.4431074e-001
  4.5750056e-001
  4.5503692e-001
  4.9078392e-001
  4.3135479e-001
  4.5119920e-001
  4.9409768e-001
  4.5690720e-001
  3.8475738e-001
  4.8072813e-001
  4.4643155e-001
  4.7661628e-001
  5.5433183e-001
  4.8592258e-001
  4.7538447e-001
  5.4001152e-001
  4.3985260e-001
  5.5583430e-001
  5.7450588e-001
  4.7678978e-001
  5.0725558e-001
  4.8409394e-001
  5.2196452e-001
  4.1629886e-001
  5.1992075e-001
  4.7924994e-001
  5.1073243e-001
  4.3120212e-001
  4.8825436e-001
  5.5946036e-001
  5.8083847e-001
  4.6810460e-001
  5.1653759e-001
  4.9019404e-001
  5.2229070e-001
  4.8090509e-001
  4.5076893e-001
  5.6200033e-001
  5.4400886e-001
  4.1561875e-001
  4.7377443e-001
  5.6343688e-001
  4.4767030e-001
  4.7761909e-001
  4.2687514e-001
  4.7166819e-001
  5.1244656e-001
  4.9208861e-001
  5.7003664e-001
  5.9581113e-001
  5.0143307e-001
  4.5306254e-001
  4.6028689e-001
  6.0102293e-001
  4.9275483e-001
  4.1870350e-001
  5.7560238e-001
  5.0459416e-001
  4.0382106e-001
  5.2715551e-001
  4.8659227e-001
  5.1143682e-001
  5.9902773e-001
  5.3724253e-001
  5.2216925e-001
  4.7442677e-001
  4.4981471e-001
  5.1567705e-001
  5.1096838e-001
  4.3762145e-001
  4.1380052e-001
  5.1741894e-001
  5.0107220e-001
  5.4545928e-001
  5.3618421e-001
  4.8418762e-001
  5.3944246e-001
  4.8193565e-001
  4.8281354e-001
  4.8113064e-001
  4.6713996e-001
  5.1829683e-001
  5.1517391e-001
  4.5380857e-001
  4.6592549e-001
  4.6868754e-001
  4.6920803e-001
  5.7571688e-001
  4.6899636e-001
  5.6602890e-001
  5.3632301e-001
  4.2092771e-001
  5.0726252e-001
  4.4115034e-001
  5.0402162e-001
  4.7569676e-001
  5.4076102e-001
  4.0546580e-001
  5.1187056e-001
  4.6950644e-001
  5.1669373e-001
  5.6504344e-001
  5.6532451e-001
  4.7197702e-001
  4.5265656e-001
  5.2465370e-001
  5.8636950e-001
  4.8731401e-001
  5.3038946e-001
  5.2074312e-001
  4.9410462e-001
  5.5081335e-001
  4.9965301e-001
  4.8676924e-001
  5.0776913e-001
  5.5686140e-001
  5.0276205e-001
  5.8121322e-001
  4.2864826e-001
  5.1004886e-001
  5.0710637e-001
  4.2470992e-001
  4.7484663e-001
  4.7346561e-001
  4.2638935e-001
  4.4834000e-001
  4.6687278e-001
  5.1553131e-001
  4.7129344e-001
  5.6492894e-001
  5.3327296e-001
  3.5217147e-001
  5.5789196e-001
  4.8351446e-001
  5.0892808e-001
  4.7183475e-001
  5.1754039e-001
  4.9465287e-001
  5.2935196e-001
  4.4810751e-001
  5.3426188e-001
  5.4033769e-001
  5.0514934e-001
  4.9484025e-001
  4.7636992e-001
  5.0443107e-001
  4.5516184e-001
  4.6656396e-001
  4.6994712e-001
  4.8097796e-001
  5.0337622e-001
  5.3945980e-001
  5.1229736e-001
  5.0837289e-001
  4.8693926e-001
  3.5752901e-001
  5.0251568e-001
  5.1648207e-001
  4.5856929e-001
  4.5351363e-001
  5.5041084e-001
  4.9971547e-001
  5.0143654e-001
  4.2930408e-001
  4.7101238e-001
  4.9553076e-001
  5.1596505e-001
  5.4473060e-001
  4.6841689e-001
  4.3574076e-001
  5.1116964e-001
  4.4786115e-001
  4.7530119e-001
  4.7110954e-001
  4.8517655e-001
  5.3421330e-001
  6.2949700e-001
  4.4581390e-001
  5.3578517e-001
  4.2680227e-001
  4.3924189e-001
  5.7415542e-001
  4.7057864e-001
  4.8158866e-001
  5.4493532e-001
  5.6583458e-001
  4.2524775e-001
  4.0292930e-001
  5.2127401e-001
  5.3890462e-001
  5.4627471e-001
  4.1164918e-001
  5.9430519e-001
  5.2171122e-001
  6.0375722e-001
  4.7777870e-001
  4.6348962e-001
  6.1894501e-001
  4.7048148e-001
  5.3217300e-001
  5.2568427e-001
  5.3492116e-001
  5.4033075e-001
  4.9121419e-001
  4.6771944e-001
  4.9376457e-001
  5.1558336e-001
  4.8237980e-001
  5.1264435e-001
  5.2027468e-001
  4.1085804e-001
  5.2407423e-001
  5.1183586e-001
  4.3990118e-001
  4.5739993e-001
  4.9418790e-001
  5.1119393e-001
  6.1091217e-001
  4.5425272e-001
  5.5204169e-001
  4.6988813e-001
  4.7441983e-001
  3.9800203e-001
  5.6583111e-001
  4.4325311e-001
  3.9224892e-001
  5.3507731e-001
  4.9819912e-001
  5.3026455e-001
  4.9387561e-001
  5.0203684e-001
  5.2356415e-001
  5.6442927e-001
  4.7625541e-001
  5.1115229e-001
  5.4432115e-001
  4.3870753e-001
  6.0447202e-001
  4.2637894e-001
  4.8987481e-001
  5.2627415e-001
  4.7774747e-001
  5.2765864e-001
  5.2688832e-001
  4.8657492e-001
  4.3270806e-001
  4.5859011e-001
  5.1469506e-001
  4.1540362e-001
  4.3840565e-001
  4.5986356e-001
  4.3968951e-001
  4.3738202e-001
  4.7915626e-001
  5.3164557e-001
  4.7414224e-001
  4.8647776e-001
  5.5063985e-001
  5.4261742e-001
  4.4616783e-001
  4.5491894e-001
  4.3057059e-001
  4.9470145e-001
  5.6298232e-001
  5.4018502e-001
  5.1442441e-001
  4.8968396e-001
  4.7825061e-001
  5.0880663e-001
  4.9106845e-001
  4.8650205e-001
  4.7015184e-001
  4.4447799e-001
  5.5226724e-001
  5.3165598e-001
  5.4608039e-001
  4.7604028e-001
  4.7513463e-001
  5.1845992e-001
  4.5276413e-001
  5.1878262e-001
  4.3957154e-001
  4.9977099e-001
  4.2145167e-001
  5.1347019e-001
  4.4249320e-001
  5.5534852e-001
  5.7204225e-001
  4.8539862e-001
  5.7134480e-001
  4.8093285e-001
  5.1770695e-001
  4.7322271e-001
  4.2262450e-001
  4.7067580e-001
  4.8780327e-001
  3.8565262e-001
  4.8155396e-001
  4.7215745e-001
  4.8666167e-001
  4.9869531e-001
  5.4722199e-001
  5.6624750e-001
  4.6521069e-001
  5.6654938e-001
  5.4909921e-001
  4.7137672e-001
  4.3720506e-001
  4.8959721e-001
  5.0538530e-001
  4.7885437e-001
  5.2948729e-001
  4.5157395e-001
  5.3974434e-001
  5.0115895e-001
  4.4329128e-001
  4.6443343e-001
  5.8136243e-001
  4.9030854e-001
  5.3857151e-001
  5.0041986e-001
  4.8529453e-001
  3.9888338e-001
  4.8763324e-001
  4.6278523e-001
  4.4740312e-001
  4.7430532e-001
  5.4629553e-001
  4.2612217e-001
  6.3808503e-001
  4.7756704e-001
  4.9728653e-001
  5.2691608e-001
  5.6901649e-001
  4.6811848e-001
  4.9490270e-001
  5.2504233e-001
  5.6964107e-001
  4.5661573e-001
  4.9464593e-001
  4.9480555e-001
  4.8906979e-001
  4.7458639e-001
  4.9630802e-001
  5.6069912e-001
  4.8466300e-001
  5.8983941e-001
  5.4785004e-001
  4.7937139e-001
  4.0844645e-001
  4.8818149e-001
  4.6548482e-001
  4.9429894e-001
  5.2173898e-001
  5.1006621e-001
  4.8969784e-001
  5.0820633e-001
  4.2033089e-001
  4.7096727e-001
  5.5004303e-001
  5.7346838e-001
  5.0453170e-001
  4.8748057e-001
  5.1925452e-001
  5.7449548e-001
  4.8241103e-001
  5.2703059e-001
  4.7112342e-001
  5.1506981e-001
  4.3639310e-001
  4.6960360e-001
  4.2533103e-001
  5.1002457e-001
  5.2008383e-001
  5.1313361e-001
  5.9271597e-001
  5.4946702e-001
  5.5160796e-001
  5.4844687e-001
  4.6896166e-001
  4.8076629e-001
  5.0236648e-001
  4.7276121e-001
  4.9447937e-001
  4.8764712e-001
  5.3160740e-001
  4.3807947e-001
  5.1247085e-001
  4.6044651e-001
  5.0495850e-001
  4.6323978e-001
  4.7791750e-001
  4.3060529e-001
  4.5623751e-001
  4.7012408e-001
  5.9410393e-001
  4.0349142e-001
  5.2447674e-001
  5.2442816e-001
  4.6275053e-001
  5.3828351e-001
  4.7959347e-001
  5.3174273e-001
  4.1514338e-001
  4.7300411e-001
  4.8814332e-001
  4.6115437e-001
  4.8822660e-001
  4.3634452e-001
  4.6285809e-001
  4.9137728e-001
  5.0343868e-001
  5.8520361e-001
  5.4038974e-001
  4.9183877e-001
  4.3382884e-001
  6.2503470e-001
  4.7644279e-001
  4.2677798e-001
  5.5172593e-001
  5.6771527e-001
  5.6150067e-001
  5.2150650e-001
  4.7409019e-001
  5.1325158e-001
  5.4523720e-001
  4.5981845e-001
  4.6521416e-001
  5.4876610e-001
  5.5406118e-001
  5.0409102e-001
  4.7471824e-001
  4.5902732e-001
  4.9510049e-001
  5.1213427e-001
  4.9777926e-001
  5.4597629e-001
  5.3092383e-001
  4.7739354e-001
  4.9344534e-001
  4.1857512e-001
  5.3800244e-001
  4.8095714e-001
  4.7221297e-001
  4.0393557e-001
  5.1967091e-001
  5.1316136e-001
  4.1052493e-001
  5.2397013e-001
  4.9574936e-001
  4.7157798e-001
  4.8517308e-001
  5.0376832e-001
  4.9461470e-001
  4.6447854e-001
  4.9251194e-001
  4.6463816e-001
  4.4758703e-001
  5.1879650e-001
  5.4976196e-001
  5.5304450e-001
  4.8797330e-001
  5.3914751e-001
  5.1578462e-001
  5.2873085e-001
  5.4392905e-001
  4.7695633e-001
  4.8810168e-001
  4.3149012e-001
  5.2512214e-001
  5.2551077e-001
  5.6702823e-001
  4.5897874e-001
  5.5478292e-001
  4.7528384e-001
  4.2933877e-001
  4.8817802e-001
  5.2627068e-001
  5.2795359e-001
  4.7378137e-001
  4.6220922e-001
  4.5046011e-001
  4.6176160e-001
  4.0489674e-001
  4.5726807e-001
  4.9869531e-001
  4.9849406e-001
  4.5135882e-001
  5.6666389e-001
  4.8245961e-001
  4.9612758e-001
  6.1288655e-001
  5.2909866e-001
  4.1740229e-001
  5.4434544e-001
  4.9133217e-001
  4.8264352e-001
  4.4801382e-001
  5.3690942e-001
  4.4269445e-001
  4.8707459e-001
  4.2702434e-001
  4.6416972e-001
  5.3614604e-001
  5.2266198e-001
  4.4022388e-001
  4.0967133e-001
  5.1039585e-001
  4.8731748e-001
  4.5449908e-001
  4.9576324e-001
  4.9241478e-001
  5.2406382e-001
  4.4728167e-001
  5.0330335e-001
  5.7871835e-001
  5.5929727e-001
  4.9804644e-001
  4.9405258e-001
  5.7788558e-001
  5.6669859e-001
  3.9192969e-001
  4.6040487e-001
  5.5594881e-001
  4.7893071e-001
  5.4063263e-001
  5.2751291e-001
  5.2233580e-001
  5.5675383e-001
  4.8039154e-001
  5.2709305e-001
  5.0721047e-001
  4.3367269e-001
  5.4514699e-001
  5.3042069e-001
  5.5694121e-001
  5.7651843e-001
  4.9891392e-001
  5.0412919e-001
  4.5885035e-001
  5.2198534e-001
  5.1503512e-001
  4.6527315e-001
  5.4990770e-001
  4.4755927e-001
  5.7683072e-001
  4.8261576e-001
  4.9336553e-001
  5.1822396e-001
  5.0447618e-001
  4.5019640e-001
  4.9687014e-001
  5.5101807e-001
  4.1654522e-001
  5.2120114e-001
  4.7263630e-001
  5.6923509e-001
  4.0950477e-001
  4.9993754e-001
  4.1733636e-001
  4.7794873e-001
  3.7944842e-001
  5.7640046e-001
  4.7141142e-001
  5.4911656e-001
  5.2229763e-001
  6.2275150e-001
  4.8596769e-001
  4.3405785e-001
  4.9589163e-001
  5.0683225e-001
  4.6829544e-001
  4.7576963e-001
  4.7663710e-001
  4.8381981e-001
  5.2359885e-001
  5.1114535e-001
  4.2578906e-001
  5.2727348e-001
  5.2310612e-001
  5.3098976e-001
  4.0170789e-001
  4.7279244e-001
  4.9624556e-001
  5.2299856e-001
  5.2435876e-001
  5.2430671e-001
  4.6359372e-001
  5.6657367e-001
  5.3664224e-001
  4.4175064e-001
  5.3897749e-001
  5.4487633e-001
  4.8118268e-001
  5.9780632e-001
  4.4588330e-001
  5.2125666e-001
  5.4158686e-001
  4.4524137e-001
  4.4718799e-001
  5.5785726e-001
  4.6105374e-001
  5.9252512e-001
  6.0130052e-001
  5.1356387e-001
  4.9334818e-001
  4.9997571e-001
  5.5082376e-001
  4.9491658e-001
  4.4556060e-001
  5.5870739e-001
  4.7990229e-001
  5.1827601e-001
  4.3569218e-001
  5.6081362e-001
  5.4064304e-001
  4.4999514e-001
  4.9906312e-001
  4.9093660e-001
  3.9866131e-001
  5.6373876e-001
  4.9280688e-001
  4.4965162e-001
  4.3718424e-001
  5.3125000e-001
  4.5453031e-001
  6.4274511e-001
  4.7855249e-001
  5.8316678e-001
  4.0121863e-001
  4.3256232e-001
  4.5313194e-001
  4.2107692e-001
  5.1405313e-001
  5.7244476e-001
  4.0517780e-001
  4.6228903e-001
  5.7176466e-001
  5.1581238e-001
  4.3078920e-001
  4.3580321e-001
  4.9079086e-001
  4.9773415e-001
  5.0741173e-001
  4.3090717e-001
  4.8273373e-001
  4.9657520e-001
  4.4976613e-001
  5.0918485e-001
  5.6586581e-001
  5.0566289e-001
  4.8326463e-001
  4.1600738e-001
  5.2402565e-001
  4.8693926e-001
  4.9839690e-001
  5.4493532e-001
  5.5557753e-001
  4.9123501e-001
  4.3764574e-001
  5.4629553e-001
  4.9060349e-001
  4.2120531e-001
  4.7506523e-001
  5.7057101e-001
  4.8037766e-001
  4.2366200e-001
  5.4399151e-001
  4.9093313e-001
  5.5686834e-001
  5.6632731e-001
  4.5906548e-001
  5.4995975e-001
  5.6975211e-001
  5.6237508e-001
  4.8181421e-001
  4.4750028e-001
  4.9285893e-001
  5.0985107e-001
  4.9939971e-001
  5.1806088e-001
  5.3773526e-001
  4.9172427e-001
  5.1519820e-001
  4.6311834e-001
  5.0780730e-001
  4.7902093e-001
  5.0552063e-001
  5.2581265e-001
  5.0649220e-001
  4.9308447e-001
  4.9686320e-001
  5.6804838e-001
  4.6227515e-001
  5.2889740e-001
  5.5437694e-001
  4.5320828e-001
  5.0255385e-001
  5.5616742e-001
  5.0575311e-001
  5.5969978e-001
  5.2559058e-001
  5.1162766e-001
  5.7426299e-001
  6.0306324e-001
  5.7381537e-001
  5.2141628e-001
  5.1657576e-001
  4.8675189e-001
  4.5338524e-001
  4.8576990e-001
  4.5526593e-001
  4.9372640e-001
  5.9304214e-001
  5.1119393e-001
  5.3149289e-001
  5.6998112e-001
  4.0250597e-001
  4.2024067e-001
  5.2615270e-001
  4.9188041e-001
  5.4182975e-001
  5.3263449e-001
  4.5301743e-001
  5.0037475e-001
  5.3373792e-001
  5.6227099e-001
  4.2467869e-001
  4.1559446e-001
  5.3561515e-001
  4.3271500e-001
  4.7704308e-001
  4.5639712e-001
  4.8424661e-001
  4.8413558e-001
  4.2629566e-001
  4.6200450e-001
  4.0644778e-001
  5.3212789e-001
  4.2891198e-001
  4.9541972e-001
  4.6614757e-001
  5.0508689e-001
  5.4188527e-001
  4.8804269e-001
  4.9394848e-001
  4.5693496e-001
  5.0091606e-001
  5.5439776e-001
  5.0032964e-001
  5.0917444e-001
  5.3998029e-001
  4.1166653e-001
  5.4240923e-001
  5.3911975e-001
  4.2177090e-001
  4.3383231e-001
  4.2774956e-001
  6.0696688e-001
  5.1695398e-001
  5.9649817e-001
  5.3619809e-001
  5.5708694e-001
  4.5446785e-001
  5.3226321e-001
  4.6991242e-001
  4.1192330e-001
  4.4699020e-001
  5.6930102e-001
  4.8844173e-001
  4.7319842e-001
  5.1768613e-001
  4.9788683e-001
  4.7809793e-001
  4.9215801e-001
  5.6333625e-001
  4.4898887e-001
  5.1342855e-001
  4.8803228e-001
  4.9554464e-001
  5.6873543e-001
  4.8846949e-001
  5.1191220e-001
  4.6670275e-001
  5.2361967e-001
  4.4927687e-001
  5.2186043e-001
  4.9910476e-001
  5.0661712e-001
  5.7260784e-001
  3.9787017e-001
  5.0441372e-001
  5.5624028e-001
  4.6702199e-001
  4.7107137e-001
  5.2049675e-001
  5.8098420e-001
  4.4078253e-001
  4.8606485e-001
  4.8204669e-001
  5.7270500e-001
  5.6428006e-001
  4.9909782e-001
  4.0309238e-001
  5.5135812e-001
  4.7573146e-001
  4.6519334e-001
  5.1945578e-001
  5.1079489e-001
  4.9000666e-001
  4.3979014e-001
  5.4000111e-001
  5.4790209e-001
  4.9777579e-001
  5.1684988e-001
  4.8509327e-001
  5.9155355e-001
  5.4374861e-001
  5.3990048e-001
  4.3246169e-001
  5.0671427e-001
  5.1824131e-001
  4.3514740e-001
  4.9154730e-001
  5.5296816e-001
  4.7299370e-001
  5.3319662e-001
  5.4356471e-001
  4.8577684e-001
  5.6240284e-001
  5.5716328e-001
  5.9428090e-001
  5.4602140e-001
  5.0816470e-001
  4.8125555e-001
  5.1794290e-001
  5.2586817e-001
  5.5467883e-001
  5.6628220e-001
  5.1500389e-001
  5.2280424e-001
  5.8097727e-001
  5.2679811e-001
  4.4761478e-001
  5.5257606e-001
  4.6018626e-001
  4.5534574e-001
  5.3491769e-001
  4.4034186e-001
  5.8577962e-001
  4.8876096e-001
  4.2259674e-001
  4.5226446e-001
  5.1234941e-001
  5.4966481e-001
  5.1049994e-001
  4.6836137e-001
  5.1833847e-001
  4.6558544e-001
  5.5113258e-001
  4.1988674e-001
  4.8400372e-001
  4.8610648e-001
  4.7146000e-001
  5.4017808e-001
  5.1381718e-001
  5.6629261e-001
  4.7609580e-001
  4.9421566e-001
  4.7863924e-001
  5.9864951e-001
  5.1639879e-001
  5.2821730e-001
  5.4929006e-001
  5.0046497e-001
  5.3497668e-001
  5.8216744e-001
  3.8659297e-001
  5.2214843e-001
  5.0183558e-001
  5.2419568e-001
  4.8461442e-001
  5.8263241e-001
  5.3029924e-001
  4.8948271e-001
  4.1964732e-001
  5.3681226e-001
  4.4692427e-001
  6.2613813e-001
  5.4062916e-001
  4.9734552e-001
  4.4710818e-001
  6.2213386e-001
  4.5842702e-001
  4.8940637e-001
  5.4898470e-001
  5.6635854e-001
  5.1750916e-001
  4.8464912e-001
  4.8471505e-001
  5.1941414e-001
  5.7283339e-001
  4.6513782e-001
  5.2042735e-001
  4.5519307e-001
  5.4300605e-001
  5.6033825e-001
  5.4195814e-001
  4.5505080e-001
  4.9791458e-001
  5.3952573e-001
  5.2230804e-001
  5.2659685e-001
  5.3061154e-001
  5.1519820e-001
  4.6356596e-001
  4.4573062e-001
  4.6948562e-001
  4.0974767e-001
  5.2443163e-001
  5.3686084e-001
  4.5362814e-001
  5.2682587e-001
  6.0786212e-001
  5.9854541e-001
  5.0643321e-001
  4.8538821e-001
  4.7905563e-001
  4.6230291e-001
  5.0989965e-001
  6.0222352e-001
  5.7743102e-001
  5.0553103e-001
  5.1216897e-001
  4.7454822e-001
  5.0043027e-001
  4.7751152e-001
  5.3201338e-001
  5.4515046e-001
  4.6523151e-001
  5.7227126e-001
  4.7285490e-001
  4.6159505e-001
  5.4772166e-001
  5.3417860e-001
  5.6369712e-001
  5.0758869e-001
  4.5209097e-001
  5.0034005e-001
  6.2692927e-001
  5.4885979e-001
  5.4999792e-001
  4.8957639e-001
  5.0030535e-001
  4.4746211e-001
  5.2394237e-001
  5.0804325e-001
  5.0256079e-001
  5.4196508e-001
  5.3656590e-001
  4.7895500e-001
  4.6456182e-001
  4.9432670e-001
  5.7866631e-001
  5.4682295e-001
  5.2781479e-001
  4.7508605e-001
  5.6932184e-001
  4.7735537e-001
  5.1811986e-001
  4.8848684e-001
  4.7496461e-001
  5.5175369e-001
  4.8803228e-001
  4.7014143e-001
  4.4224337e-001
  5.8074825e-001
  5.6756607e-001
  4.8811556e-001
  4.3848198e-001
  5.5120892e-001
  4.9184571e-001
  5.1956682e-001
  5.4288460e-001
  5.9343077e-001
  5.2591328e-001
  4.5665043e-001
  5.3442150e-001
  6.0356290e-001
  4.5339912e-001
  5.7312139e-001
  6.0646722e-001
  4.7359399e-001
  4.8753956e-001
  5.9573826e-001
  4.6942663e-001
  5.0219645e-001
  4.9641211e-001
  5.3825575e-001
  5.3703434e-001
  4.8046441e-001
  5.4322813e-001
  5.7865937e-001
  5.0300841e-001
  5.2135729e-001
  5.0331029e-001
  4.7137672e-001
  4.7793138e-001
  5.9565498e-001
  4.7877457e-001
  4.9264379e-001
  5.0611745e-001
  5.0010063e-001
  5.2921316e-001
  5.1816497e-001
  4.8541250e-001
  4.8434377e-001
  4.4210110e-001
  5.4313444e-001
  4.9298731e-001
  5.1794290e-001
  4.7799384e-001
  4.7714024e-001
  5.3609746e-001
  5.0993088e-001
  4.7435043e-001
  4.8844867e-001
  5.1095450e-001
  5.4197549e-001
  4.3787475e-001
  4.4177493e-001
  5.1505593e-001
  5.0213746e-001
  5.9689027e-001
  5.1221755e-001
  5.1049300e-001
  4.2547330e-001
  5.2763782e-001
  4.4613313e-001
  5.0551716e-001
  5.6024456e-001
  5.6304131e-001
  5.4748570e-001
  5.1757856e-001
  5.1145417e-001
  5.7215329e-001
  5.1994851e-001
  4.8866034e-001
  4.9445856e-001
  5.5907520e-001
  4.5598767e-001
  5.5240256e-001
  4.8946189e-001
  4.9100253e-001
  5.1170053e-001
  5.1217244e-001
  4.8487814e-001
  5.3609052e-001
  4.7809099e-001
  5.2767252e-001
  5.4961970e-001
  5.9156396e-001
  5.5239910e-001
  5.3135063e-001
  5.5018182e-001
  5.2236703e-001
  5.4213857e-001
  4.7855943e-001
  5.4596241e-001
  3.9249875e-001
  5.2911948e-001
  4.0431726e-001
  4.8659574e-001
  5.4536212e-001
  4.9346269e-001
  5.1084347e-001
  5.2348434e-001
  4.3620225e-001
  4.4431837e-001
  5.2877942e-001
  5.3115978e-001
  4.6087331e-001
  4.5963108e-001
  4.7892724e-001
  5.1251596e-001
  5.5561570e-001
  3.6503442e-001
  4.2635465e-001
  4.7309086e-001
  4.4005385e-001
  5.0484399e-001
  4.8171011e-001
  5.6406840e-001
  5.1217244e-001
  5.1137089e-001
  5.1814762e-001
  6.2022541e-001
  4.6258744e-001
  5.1668332e-001
  5.8889213e-001
  5.1010437e-001
  5.3572271e-001
  4.9556199e-001
  4.3681643e-001
  5.9579378e-001
  4.5789265e-001
  5.5695856e-001
  5.2219007e-001
  5.2800911e-001
  4.9263338e-001
  5.7587303e-001
  5.1262700e-001
  4.6257703e-001
  5.2664890e-001
  5.1661739e-001
  5.4565012e-001
  4.9230027e-001
  4.9245642e-001
  5.5853389e-001
  4.9662725e-001
  5.0975391e-001
  4.9272707e-001
  5.6040764e-001
  5.3602459e-001
  4.5590787e-001
  5.2694037e-001
  3.6775136e-001
  4.8706418e-001
  4.8457278e-001
  5.3852987e-001
  5.9841356e-001
  4.9156465e-001
  4.6832667e-001
  5.2715551e-001
  4.5541514e-001
  5.1451116e-001
  4.9881676e-001
  4.9493740e-001
  6.5098962e-001
  4.6169915e-001
  5.3685043e-001
  5.6588316e-001
  4.7697368e-001
  4.5630344e-001
  4.5350322e-001
  4.6499209e-001
  5.4254455e-001
  4.3652496e-001
  5.1615590e-001
  5.2045511e-001
  4.4870781e-001
  5.0219645e-001
  5.7797926e-001
  6.1009327e-001
  4.8068302e-001
  4.7494379e-001
  4.5186542e-001
  5.2120461e-001
  5.4558419e-001
  4.3017155e-001
  4.8325422e-001
  4.7732415e-001
  5.7941581e-001
  4.8625222e-001
  5.3406410e-001
  4.6017239e-001
  4.5258369e-001
  4.7847962e-001
  4.7236565e-001
  4.1652440e-001
  4.6353820e-001
  4.6105027e-001
  5.4293318e-001
  5.1473670e-001
  5.2202698e-001
  4.9461470e-001
  4.5885382e-001
  4.9654050e-001
  5.8054006e-001
  5.1408436e-001
  4.9408034e-001
  5.4023012e-001
  4.7513463e-001
  5.1601710e-001
  4.8056504e-001
  4.5849295e-001
  4.9819912e-001
  5.4576810e-001
  5.0006246e-001
  5.1958764e-001
  4.6795539e-001
  5.5350947e-001
  5.0452476e-001
  4.8943760e-001
  5.1856054e-001
  5.7275705e-001
  5.0512853e-001
  4.3676091e-001
  4.4342313e-001
  4.9194634e-001
  4.5925980e-001
  5.1926146e-001
  4.2057725e-001
  5.4878692e-001
  5.0082931e-001
  6.0408686e-001
  5.0254344e-001
  5.6636201e-001
  4.4695550e-001
  4.3592813e-001
  5.3392183e-001
  4.0871017e-001
  5.9480485e-001
  5.0049273e-001
  5.1035421e-001
  3.9614216e-001
  5.6803450e-001
  4.8630774e-001
  4.1993879e-001
  4.9930602e-001
  4.9533991e-001
  5.7627901e-001
  4.4170900e-001
  5.2709999e-001
  4.2889116e-001
  4.6898595e-001
  5.2701324e-001
  4.2135104e-001
  5.2636784e-001
  4.7509299e-001
  5.2889393e-001
  5.2434835e-001
  4.9702976e-001
  4.5893016e-001
  5.1811639e-001
  5.3632648e-001
  5.9450297e-001
  4.7328864e-001
  5.0145389e-001
  3.9347727e-001
  5.2028162e-001
  4.9368130e-001
  4.7371197e-001
  4.5383980e-001
  6.3412586e-001
  5.5935279e-001
  5.2214149e-001
  4.7691470e-001
  5.0349767e-001
  5.5604250e-001
  5.0370933e-001
  4.8756732e-001
  4.9472921e-001
  5.5641725e-001
  5.3688166e-001
  5.0363993e-001
  5.0028453e-001
  4.2316928e-001
  5.1294276e-001
  4.5545331e-001
  5.2115603e-001
  4.8860829e-001
  5.3722865e-001
  5.1089898e-001
  5.0576699e-001
  4.9632190e-001
  4.2963719e-001
  4.6160199e-001
  5.1782839e-001
  4.1598656e-001
  4.3874223e-001
  5.2959138e-001
  5.3416472e-001
  4.6220575e-001
  5.6669512e-001
  4.9292139e-001
  4.7153981e-001
  5.2046899e-001
  5.6603584e-001
  4.4357234e-001
  4.8991644e-001
  4.6066858e-001
  5.0768585e-001
  5.3881093e-001
  5.5868310e-001
  4.3843688e-001
  5.2120808e-001
  5.5071272e-001
  5.3490728e-001
  6.2505899e-001
  5.7619226e-001
  4.1774581e-001
  4.6828156e-001
  4.6277829e-001
  4.1371030e-001
  4.8671719e-001
  4.0218327e-001
  5.2425466e-001
  4.0445953e-001
  4.9717202e-001
  4.9046469e-001
  5.2201657e-001
  4.9920886e-001
  4.7319495e-001
  4.7098115e-001
  4.9889310e-001
  5.2573978e-001
  4.5222976e-001
  4.9453142e-001
  4.9888616e-001
  5.2776274e-001
  5.3894973e-001
  4.6602959e-001
  3.9631565e-001
  4.8145334e-001
  5.0567330e-001
  4.5701130e-001
  4.9787989e-001
  5.1026052e-001
  4.8609260e-001
  5.2756149e-001
  5.1305727e-001
  4.5838538e-001
  5.2981693e-001
  5.4323854e-001
  5.3683655e-001
  4.3888449e-001
  4.7508258e-001
  5.1805047e-001
  4.5559211e-001
  4.0182240e-001
  5.5351641e-001
  4.5726460e-001
  5.5306185e-001
  4.7072091e-001
  5.3321050e-001
  4.3057406e-001
  4.8537433e-001
  4.3956113e-001
  4.6476307e-001
  5.5270445e-001
  5.3008411e-001
  4.6610246e-001
  4.9073881e-001
  4.6839260e-001
  5.3930019e-001
  5.1075672e-001
  4.6374639e-001
  5.4954683e-001
  5.2161059e-001
  5.3586845e-001
  4.8778939e-001
  4.4949548e-001
  5.1707195e-001
  5.7366270e-001
  4.1667361e-001
  5.9981540e-001
  5.2338372e-001
  5.0306393e-001
  4.5613341e-001
  6.0014851e-001
  5.6618157e-001
  5.9919429e-001
  4.2143779e-001
  4.7580085e-001
  5.4571605e-001
  5.1854319e-001
  5.0907728e-001
  5.0065581e-001
  5.1729750e-001
  5.0138449e-001
  5.2815484e-001
  5.3487605e-001
  5.3704822e-001
  4.6820175e-001
  4.2482789e-001
  4.7693205e-001
  4.7922566e-001
  5.3530979e-001
  5.5856512e-001
  4.5703906e-001
  4.9791111e-001
  5.0788710e-001
  5.3722865e-001
  3.5985038e-001
  4.8888241e-001
  4.2287086e-001
  4.6456529e-001
  4.3246169e-001
  5.2130177e-001
  5.3228750e-001
  4.2800286e-001
  4.8421191e-001
  4.8897610e-001
  4.8021458e-001
  5.2998348e-001
  4.5188277e-001
  4.6440914e-001
  4.3865895e-001
  5.5772888e-001
  5.4333569e-001
  5.0784199e-001
  5.2547260e-001
  4.8113064e-001
  5.3068787e-001
  5.1975419e-001
  4.8436459e-001
  5.4880774e-001
  5.1900122e-001
  4.3961317e-001
  4.4770153e-001
  4.6185876e-001
  5.9610954e-001
  5.0155799e-001
  4.7811181e-001
  4.7423940e-001
  4.6360759e-001
  5.2279730e-001
  5.0925772e-001
  4.2859968e-001
  5.3574006e-001
  4.0871364e-001
  4.5509244e-001
  5.3377956e-001
  4.7639768e-001
  4.6218146e-001
  3.9832473e-001
  5.0499320e-001
  4.9422260e-001
  4.9013505e-001
  5.4838788e-001
  4.9569731e-001
  6.2714093e-001
  4.7381260e-001
  5.7215676e-001
  5.3293291e-001
  4.2189929e-001
  4.7024206e-001
  4.4947466e-001
  5.1001416e-001
  4.8068649e-001
  4.8891364e-001
  4.8560682e-001
  5.2776621e-001
  4.6313916e-001
  5.4880080e-001
  5.6801022e-001
  4.8333403e-001
  4.4846838e-001
  4.1630580e-001
  4.5336789e-001
  5.9493324e-001
  4.7342050e-001
  5.7937070e-001
  5.1931004e-001
  4.5521736e-001
  4.8333056e-001
  5.5991839e-001
  4.3590384e-001
  5.5241991e-001
  5.6309682e-001
  4.6947868e-001
  5.0478847e-001
  4.4938444e-001
  4.8291070e-001
  4.5475239e-001
  5.8204253e-001
  5.4222532e-001
  4.8727584e-001
  4.9174509e-001
  4.9962872e-001
  4.5854500e-001
  4.9223781e-001
  5.2073271e-001
  5.0803978e-001
  4.8900386e-001
  4.9610676e-001
  4.7291042e-001
  4.0915084e-001
  4.9675911e-001
  4.8844867e-001
  5.7954072e-001
  5.4484857e-001
  5.2793624e-001
  4.5952698e-001
  4.0586831e-001
  4.2749972e-001
  5.1512880e-001
  4.4004691e-001
  3.8503498e-001
  4.8916000e-001
  5.7701810e-001
  5.8763949e-001
  5.0610010e-001
  5.8396486e-001
  5.1119740e-001
  5.2531646e-001
  5.0008675e-001
  4.7966286e-001
  5.1997974e-001
  5.4711095e-001
  5.6461664e-001
  5.8663322e-001
  4.9339676e-001
  4.6672357e-001
  5.3243671e-001
  4.7713677e-001
  6.5153786e-001
  3.9131898e-001
  5.1540293e-001
  5.3817594e-001
  4.7534977e-001
  4.8408006e-001
  5.3625708e-001
  5.3053867e-001
  4.8955557e-001
  5.4837053e-001
  5.4021971e-001
  5.2697160e-001
  5.1858830e-001
  5.3924120e-001
  4.1865492e-001
  4.7468007e-001
  5.1831765e-001
  4.3478653e-001
  5.0238383e-001
  5.1961540e-001
  4.6950644e-001
  5.3678450e-001
  5.0705085e-001
  4.4131343e-001
  4.9470839e-001
  5.1129108e-001
  4.6254580e-001
  5.7699381e-001
  5.5368990e-001
  5.4668069e-001
  5.0380649e-001
  5.9128636e-001
  5.1465690e-001
  5.1568052e-001
  5.3931407e-001
  4.9914640e-001
  4.8389962e-001
  5.6720520e-001
  5.8116811e-001
  5.0354278e-001
  3.8255746e-001
  5.0990659e-001
  5.3214524e-001
  5.0824450e-001
  5.6788530e-001
  5.2825200e-001
  5.4054936e-001
  4.6217452e-001
  5.1454933e-001
  4.7098462e-001
  5.0685654e-001
  4.2948451e-001
  4.5286823e-001
  4.5508897e-001
  3.8576019e-001
  5.5289182e-001
  4.9297690e-001
  5.4811029e-001
  3.8784213e-001
  5.1278661e-001
  5.0866089e-001
  4.6245559e-001
  5.0170373e-001
  5.1249514e-001
  4.0760673e-001
  4.4395403e-001
  4.7080766e-001
  4.8973948e-001
  5.2408464e-001
  5.7662947e-001
  4.1720103e-001
  5.3848823e-001
  5.2941442e-001
  5.4644473e-001
  5.1246044e-001
  5.1641961e-001
  4.0648248e-001
  5.5222213e-001
  5.0439290e-001
  4.8259147e-001
  5.4282215e-001
  4.7293124e-001
  5.1147152e-001
  5.2857817e-001
  4.5570661e-001
  5.2660726e-001
  5.2443163e-001
  4.3963399e-001
  4.6654314e-001
  4.9895209e-001
  4.2412003e-001
  4.9682503e-001
  5.5023040e-001
  5.4482775e-001
  5.7608469e-001
  4.6900330e-001
  3.9945245e-001
  4.1227029e-001
  5.1800189e-001
  5.1336609e-001
  4.6999570e-001
  4.7736925e-001
  4.0752693e-001
  5.1336262e-001
  5.2574325e-001
  4.2104222e-001
  4.6334735e-001
  5.5653523e-001
  5.2869268e-001
  4.8880954e-001
  5.1706154e-001
  5.2128442e-001
  4.4452657e-001
  5.0501749e-001
  4.9109968e-001
  4.5237550e-001
  5.3177049e-001
  3.9516364e-001
  4.1470617e-001
  5.4170484e-001
  4.9870919e-001
  4.9887922e-001
  4.9796663e-001
  4.7224767e-001
  5.3240548e-001
  4.4544609e-001
  5.0528814e-001
  4.6215717e-001
  4.6012728e-001
  5.0136714e-001
  4.9675217e-001
  4.0122210e-001
  5.2567733e-001
  5.6020986e-001
  4.4936015e-001
  5.0314374e-001
  5.9226488e-001
  4.1934891e-001
  5.4783616e-001
  6.1539182e-001
  5.2772110e-001
  5.7482859e-001
  5.0322355e-001
  4.8851807e-001
  4.6281299e-001
  5.2171469e-001
  5.2792236e-001
  4.5837844e-001
  5.2222824e-001
  5.0966370e-001
  5.8112300e-001
  5.0064887e-001
  4.9879247e-001
  5.3428964e-001
  5.1320647e-001
  4.3200366e-001
  4.1821425e-001
  4.7286878e-001
  4.8998584e-001
  4.6252498e-001
  4.4303103e-001
  4.1394626e-001
  5.1419540e-001
  4.9467022e-001
  4.0004580e-001
  5.8405854e-001
  4.7451005e-001
  5.4186445e-001
  4.1217660e-001
  4.3524803e-001
  4.2991131e-001
  5.0628748e-001
  4.3652843e-001
  4.4632398e-001
  5.2704100e-001
  5.3393918e-001
  4.9687361e-001
  5.2829017e-001
  5.1371655e-001
  4.5879136e-001
  4.9266461e-001
  5.6994989e-001
  5.2647194e-001
  4.9713386e-001
  6.0497863e-001
  4.7491950e-001
  3.8387603e-001
  5.1034727e-001
  5.5043166e-001
  5.7229555e-001
  4.4856901e-001
  5.9037031e-001
  4.6596019e-001
  4.9526010e-001
  4.6329530e-001
  5.6090037e-001
  5.0517710e-001
  5.3264490e-001
  4.8502040e-001
  5.2633661e-001
  4.5924592e-001
  4.4276385e-001
  4.3265254e-001
  5.4722893e-001
  5.1795331e-001
  4.3354430e-001
  5.1170053e-001
  4.5425619e-001
  4.8758467e-001
  4.7164737e-001
  5.0378220e-001
  4.4898193e-001
  5.2683281e-001
  4.9980569e-001
  5.1252984e-001
  4.4941914e-001
  5.5544915e-001
  4.6725447e-001
  4.6123071e-001
  5.1764449e-001
  5.0838330e-001
  4.2187847e-001
  6.1529119e-001
  5.1954600e-001
  5.4915820e-001
  5.3032700e-001
  5.2425119e-001
  5.3634730e-001
  4.1888741e-001
  6.0339288e-001
  4.1135771e-001
  5.2130871e-001
  5.0244976e-001
  5.0123876e-001
  4.8769917e-001
  5.4420664e-001
  5.3161781e-001
  4.7952407e-001
  5.4022318e-001
  5.5385646e-001
  5.2822424e-001
  5.2206862e-001
  5.0984760e-001
  6.1706779e-001
  4.6004053e-001
  5.0439290e-001
  4.4106013e-001
  4.4629275e-001
  4.3381496e-001
  4.6891309e-001
  5.2482373e-001
  4.6182059e-001
  5.1285948e-001
  5.9272291e-001
  5.3540695e-001
  4.4203864e-001
  5.4965093e-001
  4.9464593e-001
  4.8220978e-001
  5.7078267e-001
  5.3548676e-001
  4.8671372e-001
  4.5212220e-001
  3.9190540e-001
  4.7688694e-001
  5.4995628e-001
  5.0467050e-001
  4.6831626e-001
  5.8140406e-001
  4.4539404e-001
  5.3288433e-001
  4.7968368e-001
  5.2982734e-001
  5.3506690e-001
  5.2334902e-001
  6.0007911e-001
  5.0342827e-001
  4.5436723e-001
  4.9099212e-001
  5.1996586e-001
  5.3723212e-001
  4.7538100e-001
  4.6817053e-001
  4.8050952e-001
  4.8838968e-001
  5.1748487e-001
  4.6727876e-001
  5.0597518e-001
  4.9654050e-001
  4.6759452e-001
  4.8870892e-001
  4.8084957e-001
  4.1293304e-001
  4.6876735e-001
  5.6221547e-001
  5.2621863e-001
  4.8287253e-001
  4.9822688e-001
  5.0283492e-001
  4.9044040e-001
  5.3343257e-001
  4.9185265e-001
  4.6498862e-001
  4.4799647e-001
  5.4406437e-001
  5.1092327e-001
  5.1606221e-001
  5.1887630e-001
  5.1948354e-001
  4.7233442e-001
  5.1030563e-001
  4.6741755e-001
  5.0425411e-001
  4.6727182e-001
  5.1332792e-001
  5.5014018e-001
  4.8429172e-001
  4.9604083e-001
  5.2126360e-001
  4.1893599e-001
  5.2450103e-001
  5.1215162e-001
  4.5706335e-001
  4.6626555e-001
  4.8500305e-001
  4.9785907e-001
  4.9252929e-001
  5.4405743e-001
  5.2903620e-001
  4.1060474e-001
  4.7580779e-001
  5.4264518e-001
  5.2570856e-001
  5.4667722e-001
  4.6482553e-001
  4.8610301e-001
  5.4615673e-001
  5.2333861e-001
  5.3428270e-001
  5.2910213e-001
  4.5420414e-001
  5.7931518e-001
  5.0168638e-001
  4.9471880e-001
  4.1754108e-001
  5.7125805e-001
  5.5455738e-001
  5.5228112e-001
  5.0044415e-001
  5.3397388e-001
  4.5666431e-001
  5.0842841e-001
  4.9912211e-001
  5.2204433e-001
  4.5745545e-001
  4.9937542e-001
  4.9754330e-001
  4.0547274e-001
  5.1273804e-001
  5.2589246e-001
  3.9680144e-001
  4.2594520e-001
  5.4556684e-001
  5.2046899e-001
  6.0227557e-001
  4.3880469e-001
  4.2244407e-001
  4.8499958e-001
  4.7325047e-001
  4.6532867e-001
  4.7768502e-001
  4.8753609e-001
  5.2982040e-001
  4.8247349e-001
  4.8078711e-001
  5.7503331e-001
  4.8517655e-001
  5.1080530e-001
  5.0065928e-001
  4.7317066e-001
  5.5587941e-001
  5.5157673e-001
  5.7762880e-001
  4.7296594e-001
  5.6957861e-001
  4.2710415e-001
  4.7317413e-001
  5.6425577e-001
  4.3382190e-001
  5.3604194e-001
  4.4923870e-001
  5.2882800e-001
  5.5950547e-001
  5.2766558e-001
  5.5935626e-001
  4.7422899e-001
  4.3355471e-001
  5.5473434e-001
  4.6120642e-001
  5.2574325e-001
  5.3045539e-001
  4.8176910e-001
  5.6725031e-001
  5.0552410e-001
  5.0835207e-001
  4.8033256e-001
  5.2171469e-001
  4.9853223e-001
  5.1794984e-001
  3.9970922e-001
  5.1521208e-001
  4.9138075e-001
  5.0628748e-001
  5.4777718e-001
  4.2213871e-001
  5.5047677e-001
  4.9729347e-001
  4.1556671e-001
  4.7736925e-001
  5.3670123e-001
  4.7376055e-001
  4.8828212e-001
  5.0213746e-001
  5.7433239e-001
  4.1040348e-001
  5.1293235e-001
  4.1752026e-001
  4.5964843e-001
  4.9667930e-001
  4.7100197e-001
  4.8478445e-001
  5.6729194e-001
  5.0880663e-001
  5.4964399e-001
  4.6774720e-001
  5.1034033e-001
  3.6281368e-001
  5.0544082e-001
  5.7236495e-001
  5.4016767e-001
  4.8072813e-001
  4.7504094e-001
  4.7559613e-001
  5.3837372e-001
  4.7043985e-001
  4.9079780e-001
  5.3478584e-001
  5.4075408e-001
  5.2560793e-001
  4.2686820e-001
  5.4604222e-001
  4.6812542e-001
  5.3982761e-001
  4.9993060e-001
  5.2391461e-001
  5.0404591e-001
  4.4734413e-001
  5.7341286e-001
  5.4651413e-001
  5.2731859e-001
  5.3125000e-001
  5.1939679e-001
  5.1097879e-001
  3.5840690e-001
  5.0395917e-001
  5.1509757e-001
  5.0769279e-001
  4.3199672e-001
  5.3381079e-001
  5.4416847e-001
  4.9061737e-001
  4.5488424e-001
  4.8780674e-001
  4.9379927e-001
  5.0688430e-001
  4.7938527e-001
  5.5077518e-001
  3.5610288e-001
  4.8779633e-001
  4.3343674e-001
  4.9498945e-001
  5.2198187e-001
  4.7681060e-001
  4.5792388e-001
  5.2894598e-001
  4.8481568e-001
  5.0913974e-001
  4.7775094e-001
  4.7229625e-001
  5.1698173e-001
  4.6754594e-001
  5.3289474e-001
  4.6679991e-001
  4.8328198e-001
  4.4322882e-001
  5.1715176e-001
  5.6815942e-001
  4.9266461e-001
  4.1308225e-001
  4.2985232e-001
  5.2600350e-001
  4.7242810e-001
  4.4304491e-001
  5.0322702e-001
  4.8595034e-001
  5.1860912e-001
  5.4651413e-001
  5.3909199e-001
  5.2029550e-001
  4.7749417e-001
  4.4557101e-001
  4.7487092e-001
  5.8132773e-001
  5.8332292e-001
  4.4549467e-001
  4.7856637e-001
  5.0132204e-001
  4.9622127e-001
  5.1574645e-001
  4.6925661e-001
  4.0760673e-001
  5.1828989e-001
  5.9766059e-001
  4.5980804e-001
  4.6175466e-001
  4.5674758e-001
  5.2656909e-001
  5.3067053e-001
  4.1327310e-001
  5.0295289e-001
  4.6688319e-001
  5.3283922e-001
  4.4906868e-001
  5.3670123e-001
  4.3703850e-001
  5.0022207e-001
  4.5697660e-001
  5.9072771e-001
  4.7987453e-001
  5.1178034e-001
  4.2636506e-001
  4.7518321e-001
  5.4686112e-001
  5.4659394e-001
  5.0148165e-001
  4.9458694e-001
  3.9869948e-001
  5.6086567e-001
  5.0978167e-001
  5.1365062e-001
  5.1293235e-001
  5.1005580e-001
  5.2823118e-001
  4.0121863e-001
  4.7515892e-001
  4.9189429e-001
  5.1785615e-001
  4.9812278e-001
  5.4103514e-001
  4.6878817e-001
  4.9136340e-001
  4.3627859e-001
  4.3872141e-001
  5.4503595e-001
  4.7240728e-001
  5.1662086e-001
  5.1060057e-001
  5.0734233e-001
  4.8191136e-001
  3.8585041e-001
  4.5582112e-001
  5.4956765e-001
  5.6523082e-001
  5.7047038e-001
  4.7894459e-001
  4.6800744e-001
  5.5003262e-001
  5.1043402e-001
  5.0151288e-001
  4.4553284e-001
  4.7854902e-001
  4.9894168e-001
  6.1896930e-001
  5.1529189e-001
  5.2612494e-001
  5.0200908e-001
  5.4395334e-001
  5.5093132e-001
  5.5149692e-001
  5.7969340e-001
  5.6607401e-001
  4.9408381e-001
  4.8893099e-001
  5.5940137e-001
  5.3292597e-001
  4.6967647e-001
  6.0004441e-001
  5.6146250e-001
  5.2939707e-001
  5.0445189e-001
  4.7194926e-001
  5.6507467e-001
  4.7932628e-001
  4.5150455e-001
  4.7405896e-001
  5.0109649e-001
  4.6417319e-001
  4.6857997e-001
  4.9988202e-001
  4.9704364e-001
  4.9895556e-001
  4.7767114e-001
  4.4841633e-001
  5.2303326e-001
  5.2501110e-001
  4.7060640e-001
  5.6510937e-001
  5.2956709e-001
  6.0481554e-001
  5.3041722e-001
  4.7799037e-001
  4.7071744e-001
  5.4691664e-001
  4.9547524e-001
  4.8927798e-001
  5.1600322e-001
  5.0469826e-001
  5.7981138e-001
  5.4140642e-001
  5.4839482e-001
  4.6604347e-001
  4.8054769e-001
  4.1605249e-001
  5.2796053e-001
  5.1642655e-001
  4.9100253e-001
  3.9996599e-001
  4.6891309e-001
  5.4825255e-001
  4.7471824e-001
  5.0536101e-001
  4.5084527e-001
  4.3596977e-001
  4.4335374e-001
  5.9685904e-001
  4.8600586e-001
  5.6796511e-001
  5.1293235e-001
  5.9215731e-001
  5.4425869e-001
  4.6045345e-001
  4.6159505e-001
  4.8123473e-001
  4.6222310e-001
  5.6040071e-001
  5.0164474e-001
  5.3956737e-001
  5.6701435e-001
  5.3136798e-001
  4.8206057e-001
  4.2566761e-001
  5.4021624e-001
  4.9836914e-001
  4.3113966e-001
  4.5852071e-001
  5.6916917e-001
  5.2512908e-001
  4.8538474e-001
  4.9360496e-001
  5.5158367e-001
  4.5379816e-001
  4.7962816e-001
  3.9164515e-001
  3.8887270e-001
  5.6197257e-001
  4.9710957e-001
  4.2383897e-001
  4.1428978e-001
  5.4914432e-001
  5.5682670e-001
  5.0054478e-001
  4.7279591e-001
  5.0208542e-001
  5.3231526e-001
  3.8202310e-001
  5.2427895e-001
  4.5524858e-001
  5.4744753e-001
  4.9695342e-001
  4.6646680e-001
  5.5085152e-001
  5.6706640e-001
  4.6616492e-001
  4.7412836e-001
  4.8711970e-001
  4.9179020e-001
  5.3900872e-001
  4.6233414e-001
  5.1744670e-001
  5.1460832e-001
  4.7615132e-001
  4.6246946e-001
  5.0235954e-001
  5.3118407e-001
  5.2634355e-001
  5.5413058e-001
  4.8320217e-001
  4.3640004e-001
  5.4754816e-001
  4.5445398e-001
  4.8761243e-001
  4.9302548e-001
  4.2179866e-001
  5.1977501e-001
  4.4257995e-001
  4.5150455e-001
  5.4949825e-001
  5.0035393e-001
  4.5242061e-001
  5.7274317e-001
  5.3817594e-001
  4.7540182e-001
  4.6498168e-001
  5.1252984e-001
  4.5276066e-001
  5.9436764e-001
  4.2408880e-001
  4.9584999e-001
  5.2013241e-001
  5.7240312e-001
  4.2226363e-001
  5.2851224e-001
  5.4524067e-001
  4.8876443e-001
  5.5940831e-001
  4.8083569e-001
  4.5895445e-001
  4.7681407e-001
  4.9560016e-001
  4.3780535e-001
  5.0460110e-001
  4.7951366e-001
  4.3926618e-001
  4.8176216e-001
  4.9913599e-001
  5.4238841e-001
  4.8445481e-001
  5.3372751e-001
  5.6479361e-001
  5.7028995e-001
  4.1583736e-001
  5.7320467e-001
  5.5226724e-001
  5.5720839e-001
  4.5897527e-001
  5.1688458e-001
  5.0907381e-001
  4.8671372e-001
  4.9893821e-001
  4.5920775e-001
  4.6782006e-001
  4.5252471e-001
  5.2316164e-001
  5.1369573e-001
  4.7603334e-001
  4.9859122e-001
  5.1179769e-001
  5.2595492e-001
  4.2322132e-001
  4.1764865e-001
  4.9202268e-001
  4.7665792e-001
  4.7497502e-001
  5.3689554e-001
  4.9801174e-001
  4.4750375e-001
  5.4765573e-001
  4.8141170e-001
  4.6338205e-001
  5.2808891e-001
  5.0886562e-001
  6.0687667e-001
  5.1356387e-001
  5.1040973e-001
  5.6022374e-001
  4.5090426e-001
  4.9577712e-001
  5.1931698e-001
  4.3193080e-001
  5.0882398e-001
  5.7862814e-001
  4.6181365e-001
  4.8150192e-001
  4.9306365e-001
  4.7505135e-001
  4.7771277e-001
  5.0998987e-001
  4.4263894e-001
  4.8862217e-001
  5.3990048e-001
  5.5991839e-001
  4.5072729e-001
  5.0176618e-001
  4.6045345e-001
  5.2946994e-001
  5.8174065e-001
  4.2292638e-001
  5.9622751e-001
  4.7375708e-001
  5.0367463e-001
  4.2507773e-001
  5.0665876e-001
  4.7890295e-001
  4.3678867e-001
  4.8327851e-001
  4.8943413e-001
  4.9879941e-001
  4.4083458e-001
  4.0598282e-001
  4.7840329e-001
  4.8541597e-001
  4.9360149e-001
  5.1215509e-001
  5.0898012e-001
  5.3391489e-001
  5.5218743e-001
  4.9155771e-001
  4.6439526e-001
  4.8475669e-001
  4.8402107e-001
  5.1938638e-001
  5.5630968e-001
  4.8501346e-001
  4.6689013e-001
  5.5530341e-001
  5.2881759e-001
  4.8008619e-001
  4.4974878e-001
  3.8983039e-001
  4.5592869e-001
  5.6034519e-001
  4.6131399e-001
  5.5457126e-001
  4.2487300e-001
  5.0798079e-001
  4.7608539e-001
  4.1075394e-001
  5.4106637e-001
  5.3990048e-001
  5.1496572e-001
  5.4282215e-001
  4.8894487e-001
  4.6114049e-001
  4.6971810e-001
  5.2364743e-001
  5.3666306e-001
  4.2560515e-001
  4.3209735e-001
  5.3837719e-001
  5.2908131e-001
  5.1634327e-001
  5.2996613e-001
  5.6302396e-001
  4.8312583e-001
  4.7715065e-001
  4.6258744e-001
  3.9533020e-001
  4.7704308e-001
  4.9074922e-001
  4.8482956e-001
  5.4551827e-001
  4.6561320e-001
  4.8751874e-001
  4.6744184e-001
  5.3061848e-001
  4.4871475e-001
  4.8400372e-001
  4.4474864e-001
  5.0459763e-001
  5.4768696e-001
  4.5956168e-001
  4.2790223e-001
  4.8133883e-001
  4.8146722e-001
  4.9215801e-001
  5.0621461e-001
  4.4766683e-001
  4.6405868e-001
  5.4907145e-001
  5.0659977e-001
  5.0500014e-001
  5.1781104e-001
  5.7227820e-001
  5.7670234e-001
  4.9341758e-001
  5.1255413e-001
  4.8024928e-001
  5.3652079e-001
  4.6258397e-001
  4.5702518e-001
  4.8693579e-001
  4.0708972e-001
  5.4218021e-001
  5.3811001e-001
  4.5800716e-001
  4.5176827e-001
  5.2769334e-001
  4.3903023e-001
  4.8900386e-001
  4.6081779e-001
  4.5039418e-001
  5.1985135e-001
  4.7474947e-001
  5.0812306e-001
  5.0199173e-001
  5.1337650e-001
  5.9745239e-001
  4.3888102e-001
  5.2215884e-001
  5.0811265e-001
  4.4363133e-001
  6.0045386e-001
  4.9066594e-001
  5.7676480e-001
  5.2451838e-001
  4.8639449e-001
  4.7820203e-001
  4.4774317e-001
  5.4012950e-001
  4.4789932e-001
  5.2369254e-001
  4.8080446e-001
  4.5910365e-001
  4.8079058e-001
  4.7987453e-001
  5.2312000e-001
  4.9904231e-001
  5.1513227e-001
  5.1452504e-001
  5.5205210e-001
  5.3160740e-001
  5.0468091e-001
  4.1500458e-001
  4.5383980e-001
  4.5030396e-001
  5.1632939e-001
  4.2139615e-001
  4.7939915e-001
  4.9080127e-001
  5.8003345e-001
  5.4178811e-001
  4.9176244e-001
  5.3396694e-001
  4.6415931e-001
  5.2759619e-001
  5.0613827e-001
  4.4215662e-001
  5.8993657e-001
  5.3915445e-001
  5.1719687e-001
  4.6267419e-001
  5.3835290e-001
  4.5065789e-001
  5.0291125e-001
  5.4361329e-001
  5.9210526e-001
  4.8051993e-001
  5.4533089e-001
  4.7009632e-001
  4.8950700e-001
  5.3159352e-001
  4.6996794e-001
  5.5328045e-001
  4.8865687e-001
  4.7742130e-001
  5.2162100e-001
  4.6226821e-001
  5.7519987e-001
  5.6696230e-001
  4.9596450e-001
  4.0964357e-001
  4.5415556e-001
  4.5847560e-001
  5.2552118e-001
  5.6447785e-001
  4.6922191e-001
  4.2966495e-001
  4.7188680e-001
  4.6801438e-001
  4.4059863e-001
  4.6529397e-001
  5.6254858e-001
  5.2423384e-001
  4.4816997e-001
  4.6089413e-001
  5.5717022e-001
  5.0051702e-001
  4.2341911e-001
  5.0798773e-001
  5.2569121e-001
  5.4389088e-001
  5.7138297e-001
  5.1442094e-001
  4.7990576e-001
  5.0568024e-001
  4.8821272e-001
  4.2690984e-001
  4.7693552e-001
  4.5031437e-001
  3.8422302e-001
  5.3282534e-001
  5.4179158e-001
  4.7651566e-001
  4.6793804e-001
  4.6381232e-001
  5.0457681e-001
  4.6769862e-001
  4.9858428e-001
  5.0970534e-001
  5.5086193e-001
  6.2794248e-001
  4.5418679e-001
  5.6494629e-001
  5.2512908e-001
  5.0352890e-001
  5.1676660e-001
  5.4727057e-001
  5.4296788e-001
  5.3834943e-001
  4.1153814e-001
  4.8675883e-001
  5.1166583e-001
  4.2200686e-001
  5.2605902e-001
  4.8604056e-001
  4.8305990e-001
  5.3221463e-001
  5.4603181e-001
  4.8925369e-001
  4.8283089e-001
  5.0280369e-001
  4.7454822e-001
  4.5181684e-001
  5.1605527e-001
  5.1079142e-001
  5.1762367e-001
  5.1687070e-001
  5.3114243e-001
  4.1286018e-001
  4.1101418e-001
  5.2281118e-001
  4.5356915e-001
  5.7763227e-001
  5.0423329e-001
  5.5206251e-001
  5.2860593e-001
  5.3524734e-001
  4.9819912e-001
  5.7963441e-001
  4.6796927e-001
  4.0237758e-001
  5.3317580e-001
  4.3734732e-001
  5.6622668e-001
  4.2262450e-001
  5.0149206e-001
  5.1467078e-001
  5.3030618e-001
  5.1636062e-001
  4.8904897e-001
  5.7318385e-001
  4.9174509e-001
  4.7643585e-001
  3.9541694e-001
  4.7503748e-001
  4.4277079e-001
  4.2264879e-001
  4.3997405e-001
  4.6152912e-001
  4.9177632e-001
  4.9652315e-001
  4.1633703e-001
  4.9977099e-001
  4.4791320e-001
  4.6462081e-001
  4.7342744e-001
  4.2676757e-001
  6.4397346e-001
  4.8205016e-001
  4.1603514e-001
  4.8648123e-001
  4.4044942e-001
  4.6189693e-001
  4.8236245e-001
  4.9039876e-001
  5.0114507e-001
  4.0563583e-001
  5.3967494e-001
  5.5579267e-001
  4.9614146e-001
  4.7774747e-001
  5.0070786e-001
  4.5820148e-001
  4.8220284e-001
  4.2622280e-001
  4.4711165e-001
  4.3130621e-001
  4.1150344e-001
  5.0453864e-001
  5.5628886e-001
  5.3729111e-001
  4.7097421e-001
  5.1626346e-001
  4.8651940e-001
  5.3326255e-001
  4.7771971e-001
  5.2270708e-001
  5.3685043e-001
  5.2423731e-001
  6.3270320e-001
  4.3717730e-001
  5.1231818e-001
  4.8109941e-001
  5.7624084e-001
  5.2605208e-001
  4.8810515e-001
  4.9363272e-001
  4.2502568e-001
  5.8811487e-001
  5.0900788e-001
  5.4956765e-001
  4.5446785e-001
  5.2471616e-001
  4.1638907e-001
  5.5239216e-001
  4.9079433e-001
  5.2293610e-001
  4.2251693e-001
  4.7509646e-001
  4.9308447e-001
  4.6352085e-001
  4.6158811e-001
  4.6337164e-001
  5.8207376e-001
  4.9854611e-001
  4.5349281e-001
  4.9541972e-001
  5.1817538e-001
  4.5344770e-001
  5.2937278e-001
  4.9357720e-001
  4.8359080e-001
  5.0609663e-001
  4.4526219e-001
  4.4251749e-001
  5.5533464e-001
  5.2495559e-001
  4.4778134e-001
  4.9000319e-001
  4.8970478e-001
  5.0668998e-001
  4.8638061e-001
  4.6702199e-001
  6.0748043e-001
  5.1125985e-001
  3.8683933e-001
  5.1453892e-001
  5.5838816e-001
  5.6012311e-001
  5.2117685e-001
  5.3252346e-001
  5.1361245e-001
  5.6113980e-001
  5.3577476e-001
  5.7389865e-001
  4.4417957e-001
  5.1105513e-001
  5.3712803e-001
  4.8098490e-001
  4.6670969e-001
  5.1103084e-001
  5.1060751e-001
  5.6796164e-001
  5.1213080e-001
  3.9260632e-001
  5.3318621e-001
  4.3686501e-001
  4.1406077e-001
  5.0494115e-001
  4.8883383e-001
  5.9138005e-001
  4.8289335e-001
  4.3944662e-001
  4.7509993e-001
  4.4659116e-001
  4.8310154e-001
  6.0530133e-001
  4.8354222e-001
  5.2200616e-001
  4.8416334e-001
  4.9611023e-001
  5.6460623e-001
  5.2018446e-001
  4.7270570e-001
  4.1110787e-001
  5.5763866e-001
  4.8518002e-001
  4.9049939e-001
  5.6082750e-001
  5.0109302e-001
  5.3932795e-001
  5.3129511e-001
  4.8136659e-001
  4.9641211e-001
  4.6225780e-001
  4.9300466e-001
  5.2888699e-001
  5.1133966e-001
  5.2917152e-001
  4.8737300e-001
  4.3429727e-001
  5.7408603e-001
  5.1266864e-001
  5.0000347e-001
  5.0256773e-001
  4.6788599e-001
  5.0498973e-001
  4.6909699e-001
  4.8803922e-001
  4.2777385e-001
  5.0654425e-001
  4.7964204e-001
  4.7928117e-001
  4.7444759e-001
  4.6548135e-001
  5.1030910e-001
  5.6381857e-001
  5.1140212e-001
  4.9488882e-001
  4.8584971e-001
  4.3735426e-001
  4.7824714e-001
  6.0633536e-001
  5.5443593e-001
  5.3676022e-001
  4.2900913e-001
  5.6847518e-001
  5.0037128e-001
  5.1976807e-001
  5.2998695e-001
  5.0176618e-001
  5.4986606e-001
  4.0123598e-001
  5.8565123e-001
  5.0572882e-001
  4.4738577e-001
  5.2028509e-001
  5.1943843e-001
  4.2937347e-001
  4.2067094e-001
  5.4766961e-001
  4.6428770e-001
  5.2711734e-001
  4.8465606e-001
  5.5649359e-001
  5.0010410e-001
  5.4768349e-001
  5.5509868e-001
  4.0962275e-001
  4.1529605e-001
  4.9647110e-001
  5.8089052e-001
  5.4816234e-001
  5.3200991e-001
  5.1104819e-001
  5.2518807e-001
  5.1381718e-001
  4.3541111e-001
  4.7910421e-001
  5.1335568e-001
  4.9818524e-001
  5.0067663e-001
  5.5784338e-001
  4.3691012e-001
  4.9191858e-001
  5.2041000e-001
  4.6218146e-001
  4.4083458e-001
  5.0830696e-001
  4.5870808e-001
  4.8516614e-001
  5.1691581e-001
  5.3156229e-001
  5.0472602e-001
  5.0253650e-001
  4.1046594e-001
  5.3011534e-001
  5.1276233e-001
  5.2026427e-001
  4.8775816e-001
  5.0821674e-001
  4.2600419e-001
  5.0610357e-001
  4.3020625e-001
  4.6579017e-001
  4.2232262e-001
  4.9579447e-001
  5.0382037e-001
  4.9518030e-001
  4.6516211e-001
  5.8502318e-001
  5.2744698e-001
  4.6757023e-001
  4.4458208e-001
  4.6704627e-001
  4.3476224e-001
  4.4370073e-001
  4.7790709e-001
  4.6452018e-001
  4.5847213e-001
  5.4288113e-001
  5.3555616e-001
  5.3224586e-001
  4.2418943e-001
  5.0668651e-001
  5.1748487e-001
  4.6543624e-001
  4.4952670e-001
  4.6475613e-001
  4.9791458e-001
  4.5762547e-001
  5.0106179e-001
  4.9677992e-001
  4.8818843e-001
  5.4231554e-001
  5.2917499e-001
  5.1350142e-001
  4.9603389e-001
  5.3378997e-001
  4.2338094e-001
  4.8038807e-001
  5.4798537e-001
  5.3920997e-001
  4.9702629e-001
  6.0582875e-001
  5.5460249e-001
  4.7754969e-001
  4.6804561e-001
  5.3691289e-001
  5.2906396e-001
  5.3905730e-001
  5.1699908e-001
  4.7578004e-001
  5.1321688e-001
  5.5359274e-001
  5.5767336e-001
  4.2366547e-001
  4.7735190e-001
  4.1858900e-001
  5.1289765e-001
  5.2157589e-001
  4.7244198e-001
  5.1085388e-001
  4.6162281e-001
  4.7330599e-001
  4.4409630e-001
  5.2425119e-001
  4.9293874e-001
  4.8015906e-001
  6.0203267e-001
  3.8091966e-001
  4.5117491e-001
  5.8449575e-001
  5.4307892e-001
  5.3826616e-001
  4.4614007e-001
  5.0704392e-001
  5.2843590e-001
  5.4013991e-001
  4.6975974e-001
  5.2684669e-001
  4.3674009e-001
  4.6054714e-001
  5.8411406e-001
  5.1156174e-001
  5.3915098e-001
  5.4704850e-001
  5.8430838e-001
  4.9566261e-001
  5.2399789e-001
  5.3205155e-001
  5.7684113e-001
  5.1052770e-001
  5.0146430e-001
  5.9218160e-001
  5.3755135e-001
  4.4056740e-001
  5.2265851e-001
  4.6368046e-001
  4.4363827e-001
  5.1944884e-001
  4.8919817e-001
  5.4869323e-001
  4.6401010e-001
  5.1998321e-001
  4.5802104e-001
  5.1349795e-001
  5.9461401e-001
  5.1062139e-001
  5.5729514e-001
  4.7587372e-001
  4.5391267e-001
  5.5872127e-001
  4.7359052e-001
  6.2113105e-001
  4.9598879e-001
  4.7977043e-001
  4.4247932e-001
  4.1167347e-001
  5.0445536e-001
  5.7633800e-001
  5.6991867e-001
  5.1831071e-001
  5.1701643e-001
  4.4084846e-001
  4.9013852e-001
  5.6209749e-001
  5.5950894e-001
  5.4293665e-001
  5.0854639e-001
  4.4306573e-001
  4.8624875e-001
  4.6392336e-001
  5.1226613e-001
  4.7268141e-001
  4.9784172e-001
  5.2303326e-001
  4.9284852e-001
  4.8163030e-001
  4.8403495e-001
  4.7681754e-001
  4.9184224e-001
  5.7988424e-001
  4.2313458e-001
  5.6836762e-001
  4.9090884e-001
  5.0670733e-001
  4.8945495e-001
  5.4340162e-001
  4.6268460e-001
  4.8813291e-001
  4.8126596e-001
  4.6715384e-001
  4.8812597e-001
  4.9313305e-001
  4.9301507e-001
  5.0386548e-001
  4.7424981e-001
  4.5728889e-001
  4.5764282e-001
  5.1168665e-001
  4.7928811e-001
  5.3473726e-001
  4.3962358e-001
  4.8634938e-001
  5.0408061e-001
  5.0311251e-001
  4.6619962e-001
  4.6070328e-001
  5.1018418e-001
  5.2833181e-001
  5.4365145e-001
  4.5109857e-001
  5.9411781e-001
  5.3015004e-001
  5.3540695e-001
  5.0089177e-001
  4.2673981e-001
  5.1243962e-001
  5.1640920e-001
  5.1817885e-001
  5.2186390e-001
  4.8076976e-001
  5.4515046e-001
  4.0939027e-001
  4.4507828e-001
  5.5415140e-001
  4.7351072e-001
  5.5652829e-001
  5.1968132e-001
  5.8605374e-001
  5.5063985e-001
  4.2405063e-001
  4.9504497e-001
  4.8958333e-001
  4.9356332e-001
  5.0673509e-001
  4.8624181e-001
  5.2617352e-001
  4.7880927e-001
  5.5826324e-001
  5.3670817e-001
  4.8929880e-001
  5.0052049e-001
  5.4443565e-001
  5.8538752e-001
  5.2507009e-001
  5.4224267e-001
  4.6312875e-001
  5.3552493e-001
  4.8732095e-001
  4.4344048e-001
  5.1806435e-001
  4.3617102e-001
  5.5626110e-001
  5.3307170e-001
  4.9587081e-001
  5.0026371e-001
  5.1060057e-001
  5.1611773e-001
  4.3241311e-001
  6.1095034e-001
  4.5179949e-001
  4.6725794e-001
  4.8755691e-001
  5.6979375e-001
  4.5370100e-001
  4.8169970e-001
  5.3885604e-001
  4.5190706e-001
  4.1686792e-001
  5.0967064e-001
  4.7774747e-001
  5.4818316e-001
  5.1470547e-001
  4.3353389e-001
  5.1551049e-001
  4.9928520e-001
  4.2249611e-001
  4.6906576e-001
  5.2612147e-001
  5.0444495e-001
  5.2479250e-001
  4.7138366e-001
  5.0866436e-001
  4.6566872e-001
  5.1436195e-001
  5.5231582e-001
  4.7650525e-001
  5.0111384e-001
  4.3363452e-001
  5.6587275e-001
  5.1543416e-001
  4.1259646e-001
  4.8459707e-001
  4.7681407e-001
  6.1624542e-001
  5.8372543e-001
  4.9675564e-001
  4.4255219e-001
  4.6856262e-001
  5.0434780e-001
  5.0629441e-001
  4.6263602e-001
  4.5933267e-001
  4.7563083e-001
  4.9614493e-001
  4.4116075e-001
  4.3934946e-001
  5.0395570e-001
  5.3964371e-001
  5.1604833e-001
  4.9064166e-001
  4.6968688e-001
  4.1688527e-001
  4.4646624e-001
  5.2859899e-001
  4.2379733e-001
  5.2140934e-001
  4.6351738e-001
  5.8627929e-001
  4.5358650e-001
  4.8243532e-001
  5.0963941e-001
  5.5698978e-001
  4.4390892e-001
  4.6227168e-001
  5.3785671e-001
  5.1631898e-001
  5.7009216e-001
  4.5849642e-001
  4.8226530e-001
  4.4224684e-001
  5.1889712e-001
  4.9333083e-001
  4.5429783e-001
  5.1230777e-001
  5.8745906e-001
  5.3862356e-001
  5.2221436e-001
  4.1989021e-001
  4.7912156e-001
  4.8829947e-001
  5.1750222e-001
  4.9354944e-001
  5.3819676e-001
  5.7889185e-001
  4.1502887e-001
  4.8491631e-001
  5.5404383e-001
  4.9827893e-001
  5.0491339e-001
  4.9224128e-001
  4.4325311e-001
  4.3443260e-001
  5.0402856e-001
  5.4431074e-001
  5.4483469e-001
  5.0895930e-001
  4.8879913e-001
  4.9448978e-001
  5.0169679e-001
  5.1018071e-001
  5.1998321e-001
  5.3376915e-001
  5.0871988e-001
  4.8373654e-001
  5.0974003e-001
  4.1573673e-001
  5.4922760e-001
  4.7898623e-001
  5.4889449e-001
  4.7447882e-001
  5.5710082e-001
  4.9940318e-001
  5.1111759e-001
  5.3719048e-001
  4.8496488e-001
  4.5559905e-001
  4.9339329e-001
  4.7766073e-001
  5.7836789e-001
  4.1368948e-001
  5.1262006e-001
  4.6224045e-001
  6.1565901e-001
  4.5797593e-001
  4.2356138e-001
  5.3446314e-001
  4.5043929e-001
  5.4988341e-001
  3.9949062e-001
  5.2205127e-001
  5.3908505e-001
  5.4475836e-001
  5.9693885e-001
  4.4683752e-001
  4.7882315e-001
  4.6151524e-001
  5.1706848e-001
  5.7779536e-001
  4.7209152e-001
  4.9347310e-001
  4.8333750e-001
  4.7998210e-001
  5.0015615e-001
  5.4380413e-001
  5.7890920e-001
  5.0245670e-001
  4.5747974e-001
  5.5636520e-001
  5.2488272e-001
  4.4715676e-001
  4.7724781e-001
  4.7782381e-001
  5.0574964e-001
  5.2002484e-001
  5.9581113e-001
  4.3259355e-001
  5.1831765e-001
  4.7236912e-001
  5.2542055e-001
  4.0392516e-001
  5.8505441e-001
  4.9517336e-001
  4.3844035e-001
  4.2010535e-001
  4.5271902e-001
  5.1270681e-001
  4.9892086e-001
  5.0265101e-001
  4.1286712e-001
  4.1882842e-001
  5.8521402e-001
  5.0059682e-001
  4.1164571e-001
  3.6704350e-001
  4.8887894e-001
  6.0744920e-001
  5.5235399e-001
  5.2598615e-001
  5.6826352e-001
  5.2754067e-001
  4.2530674e-001
  4.4633439e-001
  3.9521569e-001
  5.0866783e-001
  4.7259466e-001
  5.2602085e-001
  4.3369698e-001
  5.1894570e-001
  5.0031923e-001
  5.3926549e-001
  5.5494948e-001
  5.3433128e-001
  4.4988064e-001
  5.2732553e-001
  5.5143099e-001
  5.1462220e-001
  4.8482956e-001
  4.4350988e-001
  5.1425092e-001
  5.7827768e-001
  4.9120725e-001
  4.9179367e-001
  5.0013186e-001
  4.5588358e-001
  5.1971949e-001
  5.3554228e-001
  4.0601405e-001
  4.5243449e-001
  4.9750514e-001
  4.3627512e-001
  4.6521416e-001
  4.0167319e-001
  5.3050397e-001
  5.3085443e-001
  4.7215051e-001
  5.0602376e-001
  4.9157506e-001
  5.4926924e-001
  5.2053492e-001
  5.0933406e-001
  4.5294456e-001
  4.8015212e-001
  5.4302687e-001
  5.2503886e-001
  4.9978487e-001
  5.1300869e-001
  4.9013505e-001
  4.8298357e-001
  5.0498279e-001
  4.9582570e-001
  4.6193510e-001
  5.2240867e-001
  5.4075061e-001
  4.8638061e-001
  4.6684502e-001
  4.6077268e-001
  4.7495073e-001
  4.6748348e-001
  5.4494920e-001
  5.0210623e-001
  5.4564318e-001
  4.4171247e-001
  4.9360496e-001
  4.9292833e-001
  5.1554172e-001
  4.7067233e-001
  5.4731915e-001
  5.1045831e-001
  5.3670817e-001
  5.1465690e-001
  4.9823382e-001
  4.9756065e-001
  4.9501721e-001
  5.2122890e-001
  5.3032700e-001
  5.1661392e-001
  5.1587136e-001
  4.6696647e-001
  5.7494309e-001
  4.8477057e-001
  5.4217327e-001
  4.8830988e-001
  5.0523262e-001
  5.0647138e-001
  5.4856832e-001
  5.8284755e-001
  5.2146486e-001
  4.2718743e-001
  4.6587692e-001
  4.8265740e-001
  5.3773179e-001
  5.2929297e-001
  4.9981262e-001
  5.8857984e-001
  5.8071702e-001
  4.1056657e-001
  4.6827115e-001
  5.8391281e-001
  5.0642280e-001
  5.1779022e-001
  5.0485093e-001
  4.4329475e-001
  4.2586887e-001
  4.4165695e-001
  5.6722602e-001
  4.3617449e-001
  4.5091467e-001
  5.1982706e-001
  4.7970797e-001
  5.1768613e-001
  4.8855624e-001
  5.2338025e-001
  5.9199770e-001
  5.4475489e-001
  4.9290057e-001
  4.3026177e-001
  5.3331113e-001
  5.9412822e-001
  5.3228056e-001
  5.0939998e-001
  5.4667722e-001
  4.7417694e-001
  4.4624070e-001
  5.1850502e-001
  4.5679963e-001
  4.9684932e-001
  5.2974059e-001
  5.5604944e-001
  5.1656882e-001
  4.3691706e-001
  4.8250819e-001
  5.4843993e-001
  4.6340981e-001
  4.6577976e-001
  5.4862036e-001
  4.9049939e-001
  4.9684238e-001
  5.8154286e-001
  5.3045886e-001
  4.4625111e-001
  5.2455308e-001
  4.5811126e-001
  5.2266892e-001
  4.8828212e-001
  5.3799550e-001
  4.8756038e-001
  4.4173329e-001
  4.3039363e-001
  5.8707043e-001
  5.9227876e-001
  5.5861370e-001
  4.3352348e-001
  5.2877249e-001
  4.8432295e-001
  4.4219132e-001
  4.7482581e-001
  5.1749875e-001
  4.7265712e-001
  5.1455974e-001
  4.3231943e-001
  5.0295983e-001
  5.1450769e-001
  4.6342022e-001
  5.5890517e-001
  4.6749042e-001
  4.9949686e-001
  4.8689415e-001
  4.9541972e-001
  4.7696327e-001
  4.7834430e-001
  4.7537059e-001
  4.3119171e-001
  4.7277509e-001
  4.6748695e-001
  5.4068468e-001
  4.5777815e-001
  4.6940581e-001
  4.6427035e-001
  4.6275400e-001
  5.1944190e-001
  4.7440248e-001
  4.7270223e-001
  4.5351363e-001
  4.7926382e-001
  4.6801438e-001
  4.3917250e-001
  5.1943149e-001
  5.3292250e-001
  4.3847504e-001
  5.4586873e-001
  4.7883703e-001
  4.9303936e-001
  5.8313902e-001
  4.7699450e-001
  5.1262700e-001
  4.1257564e-001
  5.0681490e-001
  5.6150067e-001
  4.9215107e-001
  4.9630455e-001
  5.3152759e-001
  5.0713413e-001
  5.1945925e-001
  5.2445939e-001
  4.7314637e-001
  5.0936181e-001
  5.2054880e-001
  5.3583722e-001
  5.5118116e-001
  5.4119823e-001
  4.2882870e-001
  4.4622682e-001
  4.8515226e-001
  4.9051327e-001
  5.3124653e-001
  5.4550439e-001
  5.8458944e-001
  5.4651760e-001
  4.9035018e-001
  4.7621724e-001
  4.8006884e-001
  4.5019640e-001
  5.1434807e-001
  4.9958361e-001
  5.1277967e-001
  5.5909949e-001
  4.6718160e-001
  5.0128040e-001
  4.8691844e-001
  4.6177895e-001
  5.6064707e-001
  6.0639782e-001
  5.5723268e-001
  4.6854181e-001
  4.7670997e-001
  4.8803228e-001
  6.2533658e-001
  4.4255219e-001
  4.4213233e-001
  4.9135646e-001
  5.4188527e-001
  4.9518377e-001
  4.6707403e-001
  5.2014282e-001
  4.5201463e-001
  4.4349600e-001
  4.9118296e-001
  5.1917472e-001
  5.0320620e-001
  5.3786365e-001
  4.4412753e-001
  4.6961054e-001
  4.2117408e-001
  5.0570106e-001
  6.0331307e-001
  5.4395681e-001
  4.7572452e-001
  4.6780965e-001
  5.0970881e-001
  4.7386465e-001
  5.0583292e-001
  4.6977362e-001
  4.7584249e-001
  5.1078795e-001
  5.4157992e-001
  5.3391489e-001
  4.5763935e-001
  4.5127207e-001
  5.2611106e-001
  5.2118726e-001
  5.2370989e-001
  5.0027759e-001
  5.0041292e-001
  5.2562875e-001
  5.0789751e-001
  5.8661240e-001
  5.3337705e-001
  5.1856054e-001
  4.6250416e-001
  5.6639324e-001
  5.3394959e-001
  4.3404050e-001
  4.9909435e-001
  4.4343007e-001
  5.3462622e-001
  4.9792846e-001
  4.9185612e-001
  5.1565623e-001
  4.5208750e-001
  5.4343285e-001
  5.5212150e-001
  5.1831418e-001
  5.2472310e-001
  5.4574728e-001
  5.5119851e-001
  5.1508716e-001
  4.2277718e-001
  4.7554061e-001
  5.3318274e-001
  5.2216925e-001
  5.4333222e-001
  5.2004913e-001
  4.4306920e-001
  3.9482359e-001
  5.0265101e-001
  4.1787073e-001
  5.0004858e-001
  5.1909144e-001
  3.9806448e-001
  5.0320273e-001
  4.8466300e-001
  5.1111759e-001
  4.8005843e-001
  4.3068510e-001
  4.6298995e-001
  4.3215981e-001
  4.6919762e-001
  4.8279619e-001
  5.1619753e-001
  4.9912905e-001
  5.4632675e-001
  4.9563138e-001
  5.0329294e-001
  4.6560973e-001
  5.0721741e-001
  5.9387839e-001
  4.7565512e-001
  4.8851113e-001
  5.8888172e-001
  5.7015115e-001
  5.0972615e-001
  4.6477348e-001
  4.7464538e-001
  5.5298204e-001
  4.4230929e-001
  4.1533075e-001
  4.4578961e-001
  5.3561515e-001
  5.0206460e-001
  4.1409546e-001
  5.0456640e-001
  4.9975364e-001
  5.3189887e-001
  4.6685890e-001
  4.6899636e-001
  4.7136631e-001
  5.3191969e-001
  4.8836193e-001
  5.5605638e-001
  4.6237925e-001
  4.8510368e-001
  5.0825491e-001
  5.3800244e-001
  4.5590093e-001
  4.6944398e-001
  5.0418818e-001
  4.5372876e-001
  5.6930796e-001
  5.8065109e-001
  5.2404300e-001
  5.1395250e-001
  4.5631732e-001
  5.2005607e-001
  5.3267613e-001
  3.6650566e-001
  5.1701296e-001
  4.5823271e-001
  4.1660074e-001
  5.3274900e-001
  4.7368768e-001
  4.8317094e-001
  5.0732845e-001
  3.8233886e-001
  5.2013935e-001
  5.6074423e-001
  4.9136687e-001
  4.8133536e-001
  4.5642141e-001
  4.9355638e-001
  4.6685890e-001
  4.7930546e-001
  5.0000347e-001
  4.3814540e-001
  4.9149525e-001
  4.7248709e-001
  4.6193510e-001
  5.4180546e-001
  4.7394098e-001
  4.6644945e-001
  5.4754816e-001
  4.9846977e-001
  5.5202087e-001
  4.9646763e-001
  3.9788405e-001
  5.0034005e-001
  4.6703933e-001
  4.7875722e-001
  3.9228362e-001
  4.5837844e-001
  5.1008009e-001
  4.9488188e-001
  5.0334499e-001
  5.2577448e-001
  5.1951824e-001
  4.6406909e-001
  4.4066109e-001
  4.9439957e-001
  5.2000403e-001
  5.5328392e-001
  4.5156701e-001
  5.2121502e-001
  5.3642016e-001
  4.7657811e-001
  4.9980222e-001
  5.1907756e-001
  5.0169332e-001
  5.5235052e-001
  5.3763116e-001
  5.5576838e-001
  5.1813721e-001
  4.8870545e-001
  4.5023110e-001
  5.5203475e-001
  4.6330918e-001
  4.8402801e-001
  5.5634785e-001
  4.5338524e-001
  4.9431282e-001
  5.7478695e-001
  5.5403342e-001
  4.9994448e-001
  5.5401607e-001
  5.6496711e-001
  5.4978278e-001
  4.6319468e-001
  4.4166042e-001
  3.3894071e-001
  5.4633369e-001
  5.0809877e-001
  4.8886159e-001
  5.9572785e-001
  5.8899275e-001
  4.6608511e-001
  5.2522624e-001
  5.4138560e-001
  4.7572452e-001
  5.0340051e-001
  4.6989160e-001
  4.8370531e-001
  5.7893696e-001
  5.3144084e-001
  4.3503983e-001
  5.3754441e-001
  4.8511062e-001
  5.0205072e-001
  4.4001568e-001
  6.1451047e-001
  4.9703670e-001
  4.4883619e-001
  5.4350225e-001
  4.9967036e-001
  5.0408408e-001
  4.4902704e-001
  5.2193329e-001
  4.8576643e-001
  4.9297343e-001
  4.7820550e-001
  4.8729666e-001
  4.9116214e-001
  4.7393057e-001
  5.9121697e-001
  4.2437680e-001
  4.9623862e-001
  4.2620545e-001
  5.2443163e-001
  3.4465912e-001
  4.5694190e-001
  5.5124362e-001
  5.0485093e-001
  5.2941095e-001
  5.2328656e-001
  5.6177479e-001
  4.3307934e-001
  4.3613980e-001
  5.6439110e-001
  4.7232748e-001
  5.5103195e-001
  5.0521527e-001
  5.3958819e-001
  5.1852584e-001
  4.7376749e-001
  4.4395056e-001
  5.7926313e-001
  4.3596283e-001
  5.0829308e-001
  4.6595672e-001
  5.0040251e-001
  4.8740770e-001
  4.1613230e-001
  4.9540237e-001
  5.0934099e-001
  5.5433183e-001
  5.7748307e-001
  5.1374084e-001
  4.7911115e-001
  4.9112050e-001
  5.7856915e-001
  5.6001208e-001
  5.4582362e-001
  4.9106151e-001
  4.3933558e-001
  5.1289765e-001
  5.0743601e-001
  4.8336526e-001
  4.1868615e-001
  5.1295317e-001
  5.7872182e-001
  4.9117949e-001
  5.4097268e-001
  5.4283603e-001
  5.2089926e-001
  5.5755885e-001
  4.4836775e-001
  5.0015268e-001
  5.0432698e-001
  4.2074034e-001
  5.5221519e-001
  4.6283381e-001
  4.8685251e-001
  5.0822715e-001
  5.0420206e-001
  5.6003289e-001
  4.6026607e-001
  5.7394723e-001
  4.7606110e-001
  4.5379469e-001
  4.7410754e-001
  4.5786143e-001
  5.2204086e-001
  4.5947840e-001
  5.6653897e-001
  4.3081002e-001
  4.4446758e-001
  5.8536670e-001
  4.9129400e-001
  4.7058558e-001
  5.2902926e-001
  5.0910504e-001
  4.5287517e-001
  4.8468382e-001
  5.6771874e-001
  5.1642308e-001
  4.6840301e-001
  4.6457223e-001
  4.4540098e-001
  4.5279883e-001
  4.9766128e-001
  4.7239340e-001
  4.0840828e-001
  4.8395861e-001
  5.0157187e-001
  4.4801035e-001
  5.0360871e-001
  4.3435626e-001
  5.1652024e-001
  4.8621405e-001
  5.8197313e-001
  4.8309807e-001
  4.6872571e-001
  4.6231332e-001
  5.4340162e-001
  5.7594590e-001
  4.8418762e-001
  4.6727529e-001
  5.1980971e-001
  5.3275247e-001
  5.6642794e-001
  5.3479278e-001
  5.2735329e-001
  5.3144778e-001
  5.4068121e-001
  4.7676896e-001
  5.0664488e-001
  4.6195592e-001
  4.9556546e-001
  5.1536129e-001
  5.5626110e-001
  4.9598879e-001
  4.5151843e-001
  4.9800827e-001
  5.4600058e-001
  5.1589912e-001
  4.7510687e-001
  5.3621197e-001
  6.2585707e-001
  4.7945120e-001
  4.7631440e-001
  5.3113896e-001
  4.7020389e-001
  5.2582306e-001
  4.8188708e-001
  4.4340232e-001
  4.8699131e-001
  5.4563624e-001
  4.7814304e-001
  4.8387880e-001
  5.6024456e-001
  5.1974725e-001
  4.9001013e-001
  4.5350322e-001
  5.3537572e-001
  5.3250958e-001
  4.8557906e-001
  4.3086206e-001
  4.7420817e-001
  5.5936667e-001
  4.9019751e-001
  4.9042652e-001
  4.9369171e-001
  5.3793998e-001
  5.0818899e-001
  3.9940040e-001
  4.9220311e-001
  4.7632481e-001
  4.8745628e-001
  4.9162017e-001
  4.5879483e-001
  5.1859524e-001
  5.5138935e-001
  5.1895958e-001
  4.7588413e-001
  4.4799300e-001
  4.9214760e-001
  5.3664918e-001
  4.5976641e-001
  5.2376541e-001
  5.2929297e-001
  4.2881482e-001
  4.6157423e-001
  5.3316886e-001
  4.7983289e-001
  5.3150330e-001
  5.1804700e-001
  5.4961276e-001
  5.7496391e-001
  5.5114993e-001
  5.1707195e-001
  6.1931629e-001
  4.6602612e-001
  5.2074312e-001
  5.8813916e-001
  5.6565415e-001
  4.7643932e-001
  4.8903856e-001
  5.3326255e-001
  5.5277385e-001
  4.8262617e-001
  4.4914154e-001
  4.8374001e-001
  4.6015157e-001
  5.9688333e-001
  5.4098656e-001
  4.8725502e-001
  4.7177923e-001
  5.6613299e-001
  5.3366853e-001
  5.1232165e-001
  5.6852376e-001
  5.1668332e-001
  5.3995947e-001
  6.2041278e-001
  4.6300730e-001
  4.6309405e-001
  5.2352945e-001
  5.5186473e-001
  5.0929242e-001
  4.1286365e-001
  4.7802507e-001
  4.6330918e-001
  5.1081571e-001
  4.9389990e-001
  5.4807559e-001
  5.4767655e-001
  5.7035587e-001
  5.1843563e-001
  4.4695550e-001
  4.5442275e-001
  4.9906659e-001
  4.8907673e-001
  4.5830210e-001
  4.8533269e-001
  5.9441622e-001
  4.8901427e-001
  5.8201824e-001
  5.0822715e-001
  5.1711706e-001
  5.2815831e-001
  4.6727876e-001
  5.5446716e-001
  5.6490812e-001
  4.4116422e-001
  4.3188222e-001
  4.7587719e-001
  5.5962345e-001
  5.1413641e-001
  5.7431851e-001
  4.9575630e-001
  4.8551660e-001
  4.7713677e-001
  4.9887922e-001
  4.5317011e-001
  4.1384910e-001
  5.7706321e-001
  4.8281701e-001
  5.0188416e-001
  4.8414252e-001
  5.6850294e-001
  4.5885729e-001
  4.6984996e-001
  5.8623418e-001
  4.5733400e-001
  5.2472657e-001
  6.2038502e-001
  4.8803228e-001
  5.7994323e-001
  5.2739840e-001
  4.7300758e-001
  4.5957903e-001
  4.3352348e-001
  4.7403814e-001
  5.0439637e-001
  4.7814651e-001
  5.2166611e-001
  5.7848934e-001
  5.0858802e-001
  4.9370559e-001
  5.0795650e-001
  4.2340870e-001
  4.6034588e-001
  5.0297371e-001
  5.3876929e-001
  5.3596561e-001
  5.5900233e-001
  5.8168513e-001
  4.9703670e-001
  5.1819967e-001
  4.0842216e-001
  4.5808003e-001
  5.3849170e-001
  5.7220187e-001
  4.4354805e-001
  4.0671844e-001
  4.7495073e-001
  5.2286323e-001
  4.6261867e-001
  4.9928520e-001
  5.4317608e-001
  4.9650927e-001
  5.7523804e-001
  4.9903190e-001
  5.1930657e-001
  4.6940581e-001
  4.4567511e-001
  5.1138824e-001
  5.6500874e-001
  5.2250583e-001
  4.8127637e-001
  3.7139129e-001
  5.0494809e-001
  4.7626582e-001
  4.9785213e-001
  5.1479569e-001
  5.3543124e-001
  5.2119420e-001
  5.2222477e-001
  4.9445509e-001
  4.7455516e-001
  5.1369226e-001
  5.3387325e-001
  4.9004136e-001
  5.2985510e-001
  5.3224933e-001
  5.3236731e-001
  5.4236065e-001
  5.1551049e-001
  5.1496225e-001
  4.9163405e-001
  4.6360759e-001
  5.4795414e-001
  5.0921608e-001
  5.0770667e-001
  4.6389560e-001
  5.8179616e-001
  6.4265490e-001
  5.0961859e-001
  5.7756981e-001
  4.6523498e-001
  4.9315734e-001
  4.9828933e-001
  4.3178506e-001
  4.8386492e-001
  4.5645958e-001
  4.9546136e-001
  5.0356013e-001
  5.0813000e-001
  4.5851724e-001
  4.0522985e-001
  4.9410115e-001
  5.6587969e-001
  5.0578434e-001
  5.9398595e-001
  4.4739271e-001
  4.8455197e-001
  5.4126763e-001
  5.4479305e-001
  4.7929505e-001
  4.4810751e-001
  4.8122432e-001
  5.0485787e-001
  5.3502526e-001
  4.5682392e-001
  6.1347990e-001
  4.3528273e-001
  4.6881940e-001
  5.2799523e-001
  4.3788169e-001
  4.5408616e-001
  3.8935154e-001
  6.3994143e-001
  5.2409852e-001
  5.6664654e-001
  4.6246252e-001
  4.7356623e-001
  4.7532895e-001
  5.0531937e-001
  4.9380621e-001
  5.7255233e-001
  4.6989507e-001
  5.4114965e-001
  5.6637242e-001
  4.8866034e-001
  4.8714052e-001
  4.2972740e-001
  4.4154244e-001
  5.1342161e-001
  4.9050633e-001
  4.3302035e-001
  4.4528648e-001
  5.5928339e-001
  4.7803548e-001
  5.9434335e-001
  5.3233608e-001
  4.4919359e-001
  4.2807226e-001
  5.2809238e-001
  5.1689846e-001
  4.5796552e-001
  4.5283353e-001
  5.8627235e-001
  4.2133716e-001
  4.8300092e-001
  4.5518266e-001
  5.0242200e-001
  5.1844257e-001
  5.3109385e-001
  4.7364257e-001
  5.0218604e-001
  5.0145389e-001
  5.7885715e-001
  4.2636159e-001
  4.9508314e-001
  4.8548537e-001
  5.3673246e-001
  5.5662197e-001
  5.4701380e-001
  5.0109302e-001
  4.7208458e-001
  4.7692164e-001
  5.7054325e-001
  5.8370461e-001
  6.0961442e-001
  4.7491256e-001
  5.7659130e-001
  4.6814624e-001
  5.4313791e-001
  4.5807656e-001
  5.4341897e-001
  4.8745628e-001
  4.6405868e-001
  5.6302396e-001
  5.1734260e-001
  5.3152065e-001
  4.7695286e-001
  4.2545942e-001
  5.4203101e-001
  4.3213899e-001
  4.9777232e-001
  5.0511465e-001
  4.6556462e-001
  4.9834138e-001
  4.8613424e-001
  5.2524706e-001
  4.2497710e-001
  5.4987300e-001
  4.6655355e-001
  5.3426188e-001
  5.1966050e-001
  5.6338483e-001
  5.4680560e-001
  4.7392016e-001
  5.4067774e-001
  3.6788669e-001
  5.3077809e-001
  5.1492061e-001
  4.7694939e-001
  4.4167083e-001
  4.6556462e-001
  5.3152412e-001
  5.1731832e-001
  5.5356498e-001
  5.4422399e-001
  5.3569842e-001
  5.0424370e-001
  3.8915723e-001
  5.5183697e-001
  4.6875347e-001
  4.8362897e-001
  4.6551604e-001
  5.9240368e-001
  4.3882204e-001
  4.3780882e-001
  5.6953351e-001
  4.9448631e-001
  5.0365728e-001
  4.6507537e-001
  5.7885021e-001
  5.2298468e-001
  5.1637797e-001
  5.5590023e-001
  4.5629997e-001
  5.5148998e-001
  5.4515393e-001
  4.8442011e-001
  4.3036934e-001
  6.0290362e-001
  4.6859385e-001
  4.9778967e-001
  3.9221422e-001
  5.1256107e-001
  4.6145972e-001
  5.2459124e-001
  4.6921844e-001
  5.0697452e-001
  5.0503831e-001
  5.0773443e-001
  5.2027815e-001
  4.7132814e-001
  5.5600780e-001
  5.1333139e-001
  4.0796760e-001
  4.6828503e-001
  5.7619920e-001
  4.8048176e-001
  5.7873223e-001
  4.0354347e-001
  5.6425924e-001
  5.6871808e-001
  4.9426424e-001
  4.8128678e-001
  5.3246794e-001
  5.2609372e-001
  5.1064915e-001
  4.1684016e-001
  4.8208833e-001
  5.2247113e-001
  4.9582570e-001
  4.1697202e-001
  4.8160254e-001
  6.0722713e-001
  4.7532548e-001
  4.6461040e-001
  5.8781299e-001
  4.8728972e-001
  5.9702906e-001
  4.9127318e-001
  5.4305463e-001
  5.5749986e-001
  4.7312903e-001
  6.1376096e-001
  4.5466564e-001
  5.7403745e-001
  4.8854236e-001
  5.0334846e-001
  4.2537614e-001
  4.8506551e-001
  4.3772901e-001
  5.0158575e-001
  5.8665057e-001
  3.9076033e-001
  5.3100711e-001
  4.8541944e-001
  5.4547663e-001
  5.2354680e-001
  4.9013852e-001
  5.1178381e-001
  5.5398831e-001
  5.1556601e-001
  4.8285865e-001
  4.8977418e-001
  4.8941678e-001
  4.7646708e-001
  5.6897138e-001
  4.9872654e-001
  5.7221228e-001
  4.6828156e-001
  5.4434197e-001
  4.6841689e-001
  5.0720353e-001
  5.4998751e-001
  5.7591120e-001
  5.3306823e-001
  5.3590662e-001
  4.6197674e-001
  4.2995989e-001
  5.2251624e-001
  5.7237189e-001
  5.3663877e-001
  5.6701435e-001
  5.0425411e-001
  4.7328864e-001
  5.3187458e-001
  4.4756968e-001
  5.3120142e-001
  4.9211984e-001
  4.8953822e-001
  5.1127026e-001
  4.5190359e-001
  4.4103237e-001
  5.0805019e-001
  4.6438485e-001
  5.3153106e-001
  4.9235926e-001
  5.4787086e-001
  4.7829225e-001
  3.9606929e-001
  5.4678478e-001
  4.3395028e-001
  5.4228431e-001
  4.8776510e-001
  5.2452185e-001
  5.0137061e-001
  5.0008328e-001
  6.1175536e-001
  5.0290778e-001
  4.9326144e-001
  5.4813458e-001
  5.4024747e-001
  4.6966259e-001
  5.1963274e-001
  4.0281479e-001
  3.7949353e-001
  5.4716647e-001
  4.3218410e-001
  5.8988799e-001
  5.1105166e-001
  5.0294248e-001
  6.1246669e-001
  3.9822063e-001
  4.1128831e-001
  5.3348115e-001
  5.0337275e-001
  4.5263227e-001
  4.6111967e-001
  5.3673593e-001
  4.0526108e-001
  5.5424856e-001
  4.9060349e-001
  4.8674495e-001
  5.6638283e-001
  4.9801174e-001
  4.6708097e-001
  4.3879081e-001
  4.7408325e-001
  5.4049384e-001
  5.0111384e-001
  4.3933211e-001
  5.3307864e-001
  5.8458250e-001
  5.0018738e-001
  5.5693427e-001
  4.2795081e-001
  6.2353570e-001
  4.2550452e-001
  5.3645486e-001
  4.4666403e-001
  5.9885077e-001
  5.4526149e-001
  5.2929991e-001
  4.4390198e-001
  5.2067719e-001
  5.3571230e-001
  5.4238147e-001
  4.4307961e-001
  4.2398470e-001
  5.0026718e-001
  5.2511867e-001
  4.8011395e-001
  5.2165223e-001
  5.5344701e-001
  4.6053673e-001
  4.3784005e-001
  5.2817566e-001
  5.6164293e-001
  5.3647915e-001
  5.2155854e-001
  4.4653564e-001
  5.6926979e-001
  5.1556948e-001
  5.0217910e-001
  4.8713705e-001
  5.4837053e-001
  4.3640004e-001
  6.0315345e-001
  5.5982123e-001
  4.9058614e-001
  4.9703323e-001
  4.8678659e-001
  5.0114160e-001
  5.5197924e-001
  5.3858539e-001
  4.8940290e-001
  6.0972199e-001
  5.1747793e-001
  4.2487994e-001
  5.0998293e-001
  4.7912850e-001
  4.3422788e-001
  4.7699450e-001
  4.4112258e-001
  4.6153259e-001
  4.2451213e-001
  5.0254344e-001
  4.9946216e-001
  4.7119629e-001
  4.5034560e-001
  4.5853459e-001
  4.8799758e-001
  5.4556684e-001
  5.0675591e-001
  5.3267266e-001
  3.9571536e-001
  5.1159644e-001
  4.9516642e-001
  5.0247751e-001
  5.6728153e-001
  4.6159505e-001
  5.0760951e-001
  4.9709916e-001
  5.3462275e-001
  4.7036004e-001
  5.0556920e-001
  5.2117338e-001
  4.8005496e-001
  4.2747543e-001
  4.3223962e-001
  4.4283672e-001
  4.5821883e-001
  5.0588497e-001
  5.5190637e-001
  4.3942233e-001
  5.0976779e-001
  5.7809377e-001
  4.4380482e-001
  5.3373098e-001
  4.4285407e-001
  4.9281035e-001
  4.4991186e-001
  4.9774803e-001
  5.0097851e-001
  5.4065345e-001
  5.7345797e-001
  4.5324298e-001
  5.5396055e-001
  5.6504344e-001
  5.3618074e-001
  5.6220506e-001
  5.2257176e-001
  5.4049384e-001
  4.5543249e-001
  5.1373390e-001
  4.7666833e-001
  6.2853237e-001
  4.6186570e-001
  6.2796677e-001
  5.4934211e-001
  4.9008647e-001
  4.2976557e-001
  4.5219853e-001
  5.1469506e-001
  4.7556837e-001
  5.2905702e-001
  5.4762103e-001
  5.0630135e-001
  4.5399248e-001
  4.8236939e-001
  4.9894168e-001
  4.8041236e-001
  5.0987189e-001
  5.2326574e-001
  4.2959902e-001
  4.1502540e-001
  5.0929589e-001
  5.6006759e-001
  5.4201366e-001
  5.9172704e-001
  5.4633369e-001
  5.2007689e-001
  4.8951394e-001
  4.0230818e-001
  5.5989063e-001
  6.0274053e-001
  5.0802243e-001
  4.7790015e-001
  5.1885896e-001
  4.5600849e-001
  5.4027176e-001
  6.3376152e-001
  5.1015989e-001
  4.8030480e-001
  4.7677590e-001
  4.5845478e-001
  4.7852126e-001
  5.2966078e-001
  4.4346824e-001
  4.5631732e-001
  4.8437153e-001
  5.5611537e-001
  5.8273304e-001
  3.6762991e-001
  5.5766642e-001
  4.6593937e-001
  5.2220742e-001
  5.0786281e-001
  5.0917791e-001
  4.6417666e-001
  4.8842438e-001
  5.4316914e-001
  4.2730194e-001
  4.0002845e-001
  5.0769973e-001
  4.7234830e-001
  4.8427090e-001
  5.1818926e-001
  4.6786517e-001
  4.5124431e-001
  5.2634702e-001
  4.5375652e-001
  5.0770320e-001
  5.3890462e-001
  4.9651968e-001
  4.9252929e-001
  5.3042069e-001
  4.9280688e-001
  5.1182892e-001
  4.6025566e-001
  5.0958389e-001
  4.3533478e-001
  5.2473698e-001
  5.0361218e-001
  5.8058517e-001
  4.4925952e-001
  4.9285893e-001
  4.8905244e-001
  5.0809183e-001
  4.3207306e-001
  5.1948354e-001
  5.4503595e-001
  4.3771513e-001
  4.4292694e-001
  5.3304394e-001
  4.4726085e-001
  5.2675994e-001
  5.4923107e-001
  4.9067288e-001
  4.7241422e-001
  4.6959319e-001
  4.3049772e-001
  4.8099531e-001
  5.0480929e-001
  4.8971866e-001
  4.7069315e-001
  4.9862592e-001
  5.0004164e-001
  4.1239174e-001
  4.3814887e-001
  4.9503109e-001
  4.7290348e-001
  4.8844867e-001
  4.5057809e-001
  5.4015379e-001
  4.8660615e-001
  4.8843479e-001
  4.8030480e-001
  5.3791917e-001
  5.2804727e-001
  4.5842355e-001
  5.0323743e-001
  4.7192844e-001
  5.1856401e-001
  5.4799925e-001
  4.5923898e-001
  4.8912878e-001
  5.1410518e-001
  4.6916639e-001
  5.7305546e-001
  5.0555879e-001
  5.2338719e-001
  5.5487661e-001
  4.8035338e-001
  4.0720769e-001
  5.1739812e-001
  5.8246933e-001
  5.5340190e-001
  4.8247696e-001
  5.2916111e-001
  5.4977931e-001
  5.5194801e-001
  4.8798371e-001
  5.4294012e-001
  4.8564152e-001
  4.9546136e-001
  5.3207584e-001
  5.2702365e-001
  5.1350836e-001
  5.2712081e-001
  4.9796663e-001
  4.2913752e-001
  5.6489424e-001
  4.9645375e-001
  5.0223462e-001
  5.3761381e-001
  5.4671191e-001
  5.8147693e-001
  5.1186362e-001
  5.5935279e-001
  4.8011742e-001
  5.1766531e-001
  4.6866672e-001
  4.6731346e-001
  4.9934766e-001
  5.1877221e-001
  5.2750250e-001
  4.9292486e-001
  4.9826852e-001
  5.3724947e-001
  5.5649359e-001
  5.5746169e-001
  5.9533228e-001
  4.4990145e-001
  5.2691955e-001
  4.6522804e-001
  5.7025872e-001
  4.6924620e-001
  4.6239660e-001
  4.8368102e-001
  4.9661684e-001
  6.0514865e-001
  4.6032159e-001
  5.5374889e-001
  5.2658644e-001
  5.9398942e-001
  5.5142058e-001
  5.2512908e-001
  4.8940984e-001
  5.6416903e-001
  5.2092008e-001
  5.9632814e-001
  5.3572271e-001
  4.4112605e-001
  4.7621030e-001
  5.5437347e-001
  5.2486190e-001
  4.0411948e-001
  4.8939596e-001
  5.0056560e-001
  4.8701560e-001
  5.4430380e-001
  5.0359830e-001
  5.6258328e-001
  5.0260937e-001
  4.4472782e-001
  5.2478556e-001
  4.4248626e-001
  4.6941622e-001
  4.9322674e-001
  4.8881648e-001
  5.1366797e-001
  5.1136742e-001
  4.7281326e-001
  5.1410518e-001
  4.9807420e-001
  4.9455224e-001
  5.8918707e-001
  5.3663877e-001
  4.5947840e-001
  5.6369365e-001
  4.4631357e-001
  4.5611259e-001
  4.3904064e-001
  4.4203170e-001
  4.8813291e-001
  4.4290959e-001
  5.8128956e-001
  5.8647360e-001
  5.0700922e-001
  4.6239313e-001
  5.5108400e-001
  5.2432059e-001
  5.6142086e-001
  4.6434322e-001
  4.4228153e-001
  4.9829627e-001
  5.6691719e-001
  4.5706335e-001
  5.0663447e-001
  4.8413211e-001
  5.2454961e-001
  5.2251277e-001
  4.3458181e-001
  5.7264254e-001
  4.2561209e-001
  4.8766447e-001
  4.1236745e-001
  4.0868588e-001
  5.8559918e-001
  4.4627887e-001
  4.6497821e-001
  4.0601058e-001
  5.3333889e-001
  5.5074048e-001
  4.5529369e-001
  5.3174620e-001
  5.8311820e-001
  5.1349101e-001
  4.8663738e-001
  5.7295484e-001
  4.8606485e-001
  4.1587206e-001
  4.3760063e-001
  6.2217202e-001
  4.5074811e-001
  4.9816095e-001
  5.4125375e-001
  5.4726016e-001
  4.5576907e-001
  5.2833181e-001
  5.4148970e-001
  4.0850891e-001
  5.1057281e-001
  5.0061764e-001
  5.3559086e-001
  5.5200353e-001
  5.1168318e-001
  4.3451935e-001
  4.7444065e-001
  5.0690859e-001
  5.3650691e-001
  5.6532104e-001
  4.9805338e-001
  5.5353723e-001
  5.0953531e-001
  5.3312028e-001
  5.1686723e-001
  5.0843535e-001
  5.4785351e-001
  4.6881246e-001
  4.6673051e-001
  3.5600919e-001
  4.6987425e-001
  4.5412433e-001
  4.5340259e-001
  4.7209152e-001
  6.0437486e-001
  4.9012811e-001
  5.4560848e-001
  4.9585346e-001
  4.5349281e-001
  4.7264324e-001
  5.2957056e-001
  4.6348615e-001
  5.4136825e-001
  4.9373334e-001
  4.4047371e-001
  5.5404383e-001
  5.2151691e-001
  5.0860884e-001
  5.2908825e-001
  5.0494115e-001
  4.4336415e-001
  4.7604028e-001
  4.7039127e-001
  6.1420164e-001
  4.5204586e-001
  5.2371683e-001
  5.8235482e-001
  5.8622377e-001
  4.4597699e-001
  5.0571147e-001
  4.7982595e-001
  4.8013824e-001
  5.2636437e-001
  4.3924536e-001
  5.3935918e-001
  5.3145125e-001
  4.9704711e-001
  5.6738563e-001
  4.6342369e-001
  5.4437320e-001
  4.7501666e-001
  6.1893460e-001
  4.8431601e-001
  5.0290084e-001
  4.6745225e-001
  4.6951685e-001
  6.3520500e-001
  5.4174994e-001
  4.3576852e-001
  5.3648609e-001
  4.7236912e-001
  4.6994018e-001
  4.9492699e-001
  5.0856721e-001
  4.9411503e-001
  4.7014143e-001
  4.8553742e-001
  5.0060029e-001
  4.9697771e-001
  3.9047232e-001
  4.0481693e-001
  5.3433128e-001
  4.7589107e-001
  4.2650039e-001
  5.1890406e-001
  5.5042125e-001
  4.6384355e-001
  6.2386534e-001
  5.2905355e-001
  5.4792985e-001
  5.1743976e-001
  5.7026219e-001
  4.3319731e-001
  5.5127484e-001
  5.6027579e-001
  4.6957237e-001
  5.3886992e-001
  5.1697826e-001
  5.9373959e-001
  4.7115465e-001
  4.7902787e-001
  4.7602640e-001
  4.8471852e-001
  4.6618227e-001
  4.5876360e-001
  5.4856832e-001
  5.4134050e-001
  6.0139768e-001
  4.9574589e-001
  5.1160338e-001
  5.3050744e-001
  5.0911545e-001
  5.2636784e-001
  5.0946938e-001
  4.3700033e-001
  5.1166930e-001
  4.5935002e-001
  5.3444926e-001
  5.8277815e-001
  4.5449561e-001
  4.5508897e-001
  4.7144959e-001
  4.5349281e-001
  5.7376679e-001
  4.5557129e-001
  5.2947688e-001
  5.3543818e-001
  4.9990631e-001
  5.8390240e-001
  4.7776829e-001
  5.3673246e-001
  4.9602695e-001
  5.1145417e-001
  5.1355693e-001
  5.0983025e-001
  4.1968896e-001
  5.1300869e-001
  4.5925980e-001
  5.6683392e-001
  4.6418360e-001
  5.0993435e-001
  4.9195328e-001
  5.1663127e-001
  5.7240659e-001
  5.0789751e-001
  5.6015087e-001
  5.0794956e-001
  4.9637742e-001
  5.2997307e-001
  5.0800161e-001
  4.9943440e-001
  4.2633036e-001
  4.8321952e-001
  4.9007259e-001
  4.8742505e-001
  5.5666361e-001
  5.0756093e-001
  5.0212358e-001
  4.9843160e-001
  4.8279272e-001
  5.2617005e-001
  5.4386312e-001
  5.1292194e-001
  4.9537461e-001
  4.1871738e-001
  5.3151024e-001
  4.4107401e-001
  4.4650441e-001
  4.5213608e-001
  4.7614091e-001
  5.7837136e-001
  4.2100058e-001
  5.3552840e-001
  5.1778328e-001
  5.4474795e-001
  5.9387839e-001
  4.8305296e-001
  5.6028620e-001
  5.0970187e-001
  5.3878317e-001
  5.3734663e-001
  5.6370059e-001
  4.8173787e-001
  5.3453600e-001
  4.3920720e-001
  5.2623945e-001
  4.9563832e-001
  5.1215162e-001
  5.0658936e-001
  5.5425203e-001
  5.3049703e-001
  5.1824478e-001
  5.0712372e-001
  5.0202990e-001
  6.0494046e-001
  5.1149234e-001
  5.5048024e-001
  5.8652218e-001
  4.0855749e-001
  4.4578614e-001
  5.6181296e-001
  4.9300813e-001
  5.3837025e-001
  5.7870100e-001
  5.7916597e-001
  5.1187403e-001
  4.6008911e-001
  4.7858025e-001
  5.1000375e-001
  4.8689415e-001
  4.3106679e-001
  4.8723420e-001
  5.2569468e-001
  5.0686695e-001
  5.0674897e-001
  5.2273831e-001
  4.5480791e-001
  5.7039057e-001
  4.8672066e-001
  5.4808253e-001
  6.0024220e-001
  4.4415182e-001
  5.4667375e-001
  5.7273970e-001
  5.2482026e-001
  5.6015087e-001
  5.3591703e-001
  5.0182517e-001
  5.2865798e-001
  4.4510951e-001
  4.7723393e-001
  5.1784921e-001
  4.4382564e-001
  5.7618879e-001
  4.2942899e-001
  4.4108442e-001
  4.8986440e-001
  5.0300147e-001
  3.3770195e-001
  4.8651246e-001
  4.7187292e-001
  4.6070675e-001
  4.8754997e-001
  5.9635937e-001
  5.1758203e-001
  4.9426771e-001
  4.9134952e-001
  4.8862564e-001
  4.4442941e-001
  3.9416084e-001
  4.9366048e-001
  5.4508453e-001
  4.5031090e-001
  5.0731804e-001
  4.0904675e-001
  5.0059335e-001
  4.2655938e-001
  4.5963455e-001
  5.3116672e-001
  4.8288294e-001
  4.0303339e-001
  4.7844146e-001
  4.7132814e-001
  5.2607984e-001
  4.9244948e-001
  5.3071563e-001
  4.7695286e-001
  5.0686348e-001
  5.1449728e-001
  4.8387186e-001
  4.9768904e-001
  4.6238966e-001
  4.8653675e-001
  4.8130066e-001
  5.1805394e-001
  6.9823590e-001
  4.4076865e-001
  4.9432323e-001
  4.5529716e-001
  5.8834388e-001
  4.5174745e-001
  5.6378734e-001
  4.9519071e-001
  4.1085457e-001
  5.5672260e-001
  5.0885521e-001
  4.1710041e-001
  4.0969215e-001
  5.1522249e-001
  4.8958680e-001
  4.2011923e-001
  4.8655757e-001
  4.3627512e-001
  4.9207126e-001
  5.2822771e-001
  5.0508342e-001
  5.0663447e-001
  5.3271430e-001
  4.7428450e-001
  5.2609372e-001
  5.2255094e-001
  4.6422524e-001
  4.7067233e-001
  5.8198701e-001
  4.8189402e-001
  4.3212164e-001
  5.9133841e-001
  5.2410546e-001
  4.8515920e-001
  5.2456002e-001
  4.9733858e-001
  5.0861231e-001
  4.5032825e-001
  5.4828031e-001
  3.5091883e-001
  5.0308475e-001
  5.3547982e-001
  4.9549606e-001
  4.6456876e-001
  5.2725960e-001
  5.6957514e-001
  6.4334194e-001
  4.5609524e-001
  5.0539571e-001
  5.1326199e-001
  5.2677382e-001
  4.2635465e-001
  5.0773096e-001
  5.0377873e-001
  4.7911809e-001
  4.7970797e-001
  5.0957001e-001
  5.1646819e-001
  5.5358233e-001
  5.0836595e-001
  3.9620461e-001
  5.2388685e-001
  5.6405105e-001
  5.9035296e-001
  5.5692039e-001
  4.4742047e-001
  4.9900067e-001
  4.1139241e-001
  4.7451699e-001
  5.1090592e-001
  5.2838733e-001
  4.9869531e-001
  4.8041930e-001
  5.2855388e-001
  4.3129233e-001
  4.8504122e-001
  4.8477751e-001
  5.6203503e-001
  5.3422718e-001
  4.2725683e-001
  4.8139782e-001
  4.7123792e-001
  4.2350239e-001
  5.3530632e-001
  5.0462539e-001
  4.8023540e-001
  4.9380274e-001
  5.2022263e-001
  5.2382092e-001
  4.9146749e-001
  4.7991964e-001
  4.9784519e-001
  4.9748432e-001
  4.4531077e-001
  4.9923315e-001
  4.9637742e-001
  5.4888755e-001
  5.3579558e-001
  4.4653217e-001
  3.8432365e-001
  4.6590814e-001
  5.0506954e-001
  4.9022180e-001
  5.6282270e-001
  4.3210776e-001
  5.1613855e-001
  5.4583056e-001
  4.7176535e-001
  5.0524650e-001
  4.1777704e-001
  5.0420900e-001
  4.7535671e-001
  5.6408575e-001
  5.3949797e-001
  4.1847796e-001
  5.1357428e-001
  4.9620045e-001
  5.0922996e-001
  4.6884369e-001
  5.3841883e-001
  5.0862966e-001
  4.8301827e-001
  4.8219937e-001
  5.0688083e-001
  5.2125319e-001
  4.6774720e-001
  4.4854472e-001
  5.1084347e-001
  4.7125180e-001
  5.7058489e-001
  4.2105263e-001
  4.9569731e-001
  5.5943607e-001
  4.5770528e-001
  4.2766281e-001
  5.2114563e-001
  4.3624042e-001
  5.9374653e-001
  4.6677909e-001
  4.7164737e-001
  4.6966606e-001
  5.0632564e-001
  4.7542263e-001
  4.6489840e-001
  5.5817302e-001
  4.7757051e-001
  5.3339093e-001
  5.2263769e-001
  4.6297260e-001
  4.6547788e-001
  5.4821438e-001
  4.8183156e-001
  4.7412836e-001
  4.5996419e-001
  4.5353792e-001
  5.3536184e-001
  4.8621058e-001
  5.3799550e-001
  5.2757884e-001
  4.6580058e-001
  5.3132287e-001
  5.7375638e-001
  4.7419082e-001
  4.8144987e-001
  5.5309308e-001
  4.8614465e-001
  5.5187861e-001
  5.6950575e-001
  5.0950755e-001
  5.7110190e-001
  5.0326518e-001
  4.8970478e-001
  4.9219964e-001
  5.2661420e-001
  4.7061334e-001
  4.8239715e-001
  5.1467424e-001
  4.5739299e-001
  4.4270833e-001
  4.8084610e-001
  5.3498015e-001
  4.7627623e-001
  5.1433766e-001
  4.7505135e-001
  5.0586415e-001
  4.5086956e-001
  4.8796983e-001
  5.1958764e-001
  4.1179838e-001
  5.5447410e-001
  4.4553978e-001
  4.8473240e-001
  4.4228847e-001
  5.1723157e-001
  4.4647318e-001
  5.8628276e-001
  5.5454697e-001
  4.8716828e-001
  5.1508022e-001
  4.3343674e-001
  5.2181185e-001
  5.6392960e-001
  5.6373529e-001
  5.0083625e-001
  5.7361065e-001
  5.4511229e-001
  4.7417000e-001
  5.1121128e-001
  5.2084027e-001
  5.2572244e-001
  5.1803312e-001
  4.8024581e-001
  4.9648498e-001
  4.3577893e-001
  4.8511756e-001
  5.2121502e-001
  5.4669456e-001
  5.4855791e-001
  5.3844659e-001
  5.0235954e-001
  5.9326421e-001
  4.7382995e-001
  5.0073215e-001
  5.3118060e-001
  5.0839718e-001
  5.1948007e-001
  4.0581973e-001
  5.2654480e-001
  5.3837719e-001
  4.1968549e-001
  5.3461928e-001
  5.2199575e-001
  4.4317330e-001
  5.0278287e-001
  4.7546080e-001
  4.5147332e-001
  5.2325533e-001
  5.4501860e-001
  4.8622446e-001
  4.9784172e-001
  5.5630274e-001
  4.8757773e-001
  5.0759910e-001
  5.1683253e-001
  5.1461526e-001
  3.9400816e-001
  4.5027273e-001
  4.8101266e-001
  5.2583000e-001
  4.4234746e-001
  5.7503678e-001
  4.9463205e-001
  4.8945842e-001
  4.5340953e-001
  4.8608914e-001
  4.8893793e-001
  4.5930144e-001
  4.8428825e-001
  4.9816095e-001
  4.4286795e-001
  4.6327448e-001
  5.2982387e-001
  4.6873959e-001
  5.2404647e-001
  5.4845381e-001
  4.9654397e-001
  4.9434752e-001
  4.0164196e-001
  5.4682295e-001
  5.4491103e-001
  4.9258827e-001
  4.5831945e-001
  4.7993699e-001
  4.5301049e-001
  5.3878317e-001
  4.4103584e-001
  4.4194495e-001
  4.6766045e-001
  4.7327823e-001
  5.6583805e-001
  4.7155369e-001
  4.6153259e-001
  4.0629511e-001
  4.7679325e-001
  4.8356304e-001
  5.0685654e-001
  4.3984913e-001
  4.4830530e-001
  4.6708097e-001
  5.2162447e-001
  5.2933808e-001
  4.9900067e-001
  4.4625111e-001
  4.8807045e-001
  4.9399012e-001
  4.4420039e-001
  5.0208195e-001
  6.1280327e-001
  4.3599753e-001
  4.8696008e-001
  5.0763727e-001
  4.8083569e-001
  4.9904231e-001
  5.4127110e-001
  5.3391836e-001
  4.2239896e-001
  4.3606693e-001
  4.4726432e-001
  4.8446175e-001
  4.7809099e-001
  4.7565165e-001
  4.7451005e-001
  5.2650316e-001
  4.9662725e-001
  5.1902204e-001
  4.9736634e-001
  5.6911712e-001
  4.7658158e-001
  4.4172288e-001
  4.1272138e-001
  5.4003234e-001
  5.2166611e-001
  4.7086664e-001
  4.9692913e-001
  5.8366991e-001
  4.6070675e-001
  5.2817219e-001
  5.1299481e-001
  4.2595561e-001
  5.4566747e-001
  4.5715356e-001
  5.0064540e-001
  4.8409394e-001
  6.1673468e-001
  5.3524387e-001
  4.6897207e-001
  5.0209236e-001
  4.5331238e-001
  5.6609830e-001
  4.8260188e-001
  5.1509757e-001
  4.7584249e-001
  4.7717494e-001
  5.1831071e-001
  4.5148720e-001
  4.2956085e-001
  6.0087025e-001
  5.0027759e-001
  4.8630080e-001
  5.1873751e-001
  5.1485121e-001
  4.8352140e-001
  5.1964662e-001
  5.1860218e-001
  4.5113674e-001
  5.0039210e-001
  5.8577615e-001
  4.7343091e-001
  3.5698423e-001
  4.6576241e-001
  5.8203212e-001
  5.4172219e-001
  5.3757217e-001
  4.4381176e-001
  4.5677187e-001
  5.4251679e-001
  4.8133883e-001
  4.6184835e-001
  5.5152468e-001
  4.2436986e-001
  4.7841717e-001
  4.2983150e-001
  5.3874153e-001
  5.0122488e-001
  4.9044734e-001
  4.9423648e-001
  5.7112619e-001
  5.6554658e-001
  5.1469506e-001
  4.4984594e-001
  5.6494629e-001
  4.5271208e-001
  5.1428562e-001
  4.9410809e-001
  4.6281646e-001
  5.1378942e-001
  5.1418499e-001
  5.2281812e-001
  4.3101821e-001
  5.8599128e-001
  5.4182975e-001
  5.1118352e-001
  5.0500014e-001
  4.8959027e-001
  5.0503831e-001
  4.9428853e-001
  5.0717924e-001
  5.1398720e-001
  5.4657659e-001
  5.0853251e-001
  4.3639657e-001
  4.7368421e-001
  4.1515726e-001
  5.2349128e-001
  4.8179686e-001
  4.1795747e-001
  4.9821647e-001
  5.2182573e-001
  4.8179686e-001
  4.8963538e-001
  4.7160920e-001
  4.4153897e-001
  5.4283950e-001
  4.5168846e-001
  4.6494351e-001
  5.2746086e-001
  4.4429755e-001
  5.3055949e-001
  4.5707376e-001
  5.6562292e-001
  5.3670123e-001
  4.2969270e-001
  4.8813985e-001
  5.1581238e-001
  5.8967286e-001
  4.4915542e-001
  5.2531299e-001
  4.2615687e-001
  5.2629497e-001
  5.3915792e-001
  5.5280854e-001
  6.2158908e-001
  5.7021708e-001
  4.5506468e-001
  5.1990340e-001
  5.1149581e-001
  5.2939360e-001
  5.5000833e-001
  4.2850947e-001
  4.3575117e-001
  5.5256218e-001
  4.8821272e-001
  4.7817080e-001
  4.9040570e-001
  5.3315151e-001
  5.1563888e-001
  4.8592258e-001
  4.8568663e-001
  5.1616631e-001
  5.1459097e-001
  5.1581931e-001
  5.2231498e-001
  4.8024234e-001
  5.1198160e-001
  4.3106332e-001
  4.5814943e-001
  4.7497502e-001
  5.3058725e-001
  4.5175439e-001
  4.7182087e-001
  4.8824048e-001
  5.1826213e-001
  4.9302201e-001
  4.6381926e-001
  4.8874015e-001
  4.8912531e-001
  5.5160449e-001
  5.3373445e-001
  4.7352806e-001
  5.2232539e-001
  4.9201574e-001
  4.5030049e-001
  5.5450186e-001
  4.6130705e-001
  5.2908825e-001
  5.4061181e-001
  4.7350378e-001
  4.7006510e-001
  5.0298759e-001
  5.6108081e-001
  5.1688805e-001
  4.9628720e-001
  5.0384813e-001
  4.8423273e-001
  4.1478598e-001
  5.9714010e-001
  4.5876707e-001
  3.8530216e-001
  4.8622099e-001
  4.9602348e-001
  5.0398346e-001
  5.6391919e-001
  4.8984358e-001
  4.4620600e-001
  5.0584680e-001
  5.4377984e-001
  5.0405979e-001
  5.1043402e-001
  4.9773068e-001
  4.9589857e-001
  4.6087678e-001
  5.4344673e-001
  5.2609719e-001
  4.9700547e-001
  6.1251180e-001
  5.1761326e-001
  5.0041639e-001
  4.7275774e-001
  5.1761326e-001
  4.7153287e-001
  5.2933808e-001
  5.5260382e-001
  4.9008647e-001
  5.4188874e-001
  5.0735274e-001
  5.3975128e-001
  4.7133161e-001
  3.9992783e-001
  4.3759716e-001
  4.5554006e-001
  5.3954308e-001
  4.9901802e-001
  5.4481734e-001
  5.5514032e-001
  5.6929061e-001
  3.8416056e-001
  5.3577823e-001
  4.8838621e-001
  3.9453212e-001
  4.3301341e-001
  5.4295747e-001
  4.8360121e-001
  5.4965093e-001
  4.8237286e-001
  4.6020014e-001
  4.8638408e-001
  5.1585401e-001
  4.5789959e-001
  4.9680768e-001
  4.8000291e-001
  4.5814596e-001
  5.4327670e-001
  5.1464996e-001
  5.2965731e-001
  4.5404800e-001
  5.6536961e-001
  4.9474656e-001
  5.3105916e-001
  4.4628581e-001
  4.6511007e-001
  5.8036656e-001
  5.5144140e-001
  5.9043971e-001
  5.1899428e-001
  4.9926785e-001
  5.7442608e-001
  4.9510743e-001
  4.8516614e-001
  5.5973448e-001
  5.3957778e-001
  4.9344187e-001
  4.9726571e-001
  3.9154106e-001
  5.0557961e-001
  4.4182698e-001
  4.5753178e-001
  4.5853112e-001
  5.2362314e-001
  4.7478764e-001
  5.4858914e-001
  4.8892058e-001
  4.7766420e-001
  5.1307809e-001
  5.4284297e-001
  5.3990395e-001
  5.0478153e-001
  5.4055283e-001
  5.5219784e-001
  5.3138186e-001
  5.3143044e-001
  5.1613161e-001
  5.5603903e-001
  5.2595145e-001
  4.4984941e-001
  4.3553256e-001
  4.9107886e-001
  5.0702310e-001
  4.3517516e-001
  4.1215925e-001
  5.4248904e-001
  4.6751471e-001
  5.2792236e-001
  4.9198104e-001
  5.9046053e-001
  4.9340023e-001
  4.3215981e-001
  5.0162392e-001
  4.5310765e-001
  4.8460054e-001
  4.9215107e-001
  4.6751818e-001
  4.9196716e-001
  5.9789307e-001
  5.3255122e-001
  4.7132467e-001
  5.0544776e-001
  5.0051702e-001
  4.2805838e-001
  4.8377471e-001
  5.2171469e-001
  4.9055838e-001
  5.4215939e-001
  4.7746988e-001
  4.3252762e-001
  4.8659921e-001
  4.9410462e-001
  5.4021971e-001
  4.6495392e-001
  4.8603709e-001
  4.9911517e-001
  4.7752540e-001
  5.1066303e-001
  5.0460804e-001
  5.0089524e-001
  5.3294332e-001
  4.6545706e-001
  4.1539668e-001
  4.9767516e-001
  5.3005635e-001
  4.8698090e-001
  5.2380358e-001
  4.3507106e-001
  4.2009494e-001
  5.9392697e-001
  5.2771763e-001
  5.2129483e-001
  5.3657978e-001
  5.6416209e-001
  5.1843910e-001
  4.9472227e-001
  5.0105485e-001
  5.0671427e-001
  4.4532811e-001
  4.6868754e-001
  4.7214704e-001
  4.8078017e-001
  5.2000403e-001
  4.3896083e-001
  4.8598504e-001
  5.6157006e-001
  5.2024345e-001
  4.8079058e-001
  5.2711387e-001
  5.8218479e-001
  4.5787184e-001
  5.5437347e-001
  5.0245670e-001
  5.8466578e-001
  5.4014338e-001
  4.7812916e-001
  4.5874278e-001
  5.6641753e-001
  4.8119656e-001
  4.2959902e-001
  4.4723656e-001
  4.8325422e-001
  5.0196397e-001
  4.9471186e-001
  5.3035823e-001
  5.8275733e-001
  5.4871752e-001
  4.0427562e-001
  5.0401121e-001
  4.7078684e-001
  4.5337483e-001
  5.0487522e-001
  4.6370822e-001
  4.7017266e-001
  5.5836387e-001
  5.1953906e-001
  5.0733539e-001
  5.1936209e-001
  5.1666250e-001
  4.8313277e-001
  5.1455627e-001
  5.2280424e-001
  5.0992741e-001
  4.9846630e-001
  5.1091633e-001
  4.6726835e-001
  5.4237800e-001
  5.0074950e-001
  5.5411323e-001
  5.4166320e-001
  4.6743490e-001
  5.5133730e-001
  5.4839135e-001
  4.8967702e-001
  4.8582889e-001
  4.9863980e-001
  5.3952573e-001
  5.0202296e-001
  5.1289765e-001
  4.6616492e-001
  4.9756065e-001
  4.9067982e-001
  4.6855569e-001
  4.8876790e-001
  5.0886215e-001
  4.9611023e-001
  5.3264143e-001
  4.1909907e-001
  6.1372627e-001
  4.7629705e-001
  4.5931532e-001
  4.3643127e-001
  4.7371197e-001
  5.4068468e-001
  4.8966314e-001
  5.6409616e-001
  5.6683045e-001
  5.8117158e-001
  4.4605333e-001
  4.9374722e-001
  4.6117519e-001
  4.9088108e-001
  5.4628165e-001
  4.3215634e-001
  4.7328170e-001
  5.7279175e-001
  5.4905757e-001
  4.7996822e-001
  5.1650983e-001
  4.8335485e-001
  4.9540237e-001
  5.2286323e-001
  4.8801493e-001
  4.7469742e-001
  4.8460054e-001
  4.5424925e-001
  4.2216300e-001
  5.0947285e-001
  5.9227182e-001
  4.7598476e-001
  4.9445856e-001
  5.1318912e-001
  5.4977584e-001
  5.2728736e-001
  5.0949367e-001
  5.0195009e-001
  5.4873140e-001
  4.8628345e-001
  5.7749695e-001
  4.5640059e-001
  5.3578517e-001
  4.6437791e-001
  5.3837372e-001
  4.4805546e-001
  5.1211345e-001
  5.3122224e-001
  4.3377332e-001
  4.9670012e-001
  4.8715440e-001
  4.8336526e-001
  4.8820231e-001
  4.5609177e-001
  4.5736176e-001
  5.3969576e-001
  4.1637519e-001
  5.1658269e-001
  4.8833764e-001
  5.1463608e-001
  5.9556823e-001
  4.2418943e-001
  5.5923829e-001
  5.3193010e-001
  4.7303534e-001
  4.5342688e-001
  4.1834957e-001
  5.3396347e-001
  4.7667527e-001
  4.8843479e-001
  4.5641794e-001
  4.6929478e-001
  5.4339815e-001
  5.3863397e-001
  5.9390615e-001
  5.3573312e-001
  4.5941248e-001
  5.2808197e-001
  4.0882814e-001
  4.5052257e-001
  5.9495059e-001
  5.0992741e-001
  5.8085582e-001
  4.8679700e-001
  4.8022499e-001
  5.3197521e-001
  5.1027093e-001
  4.8353528e-001
  5.5319717e-001
  4.9727959e-001
  4.7461068e-001
  5.1858136e-001
  5.2126707e-001
  4.7440595e-001
  5.4325935e-001
  4.8280313e-001
  5.6870073e-001
  5.7159463e-001
  5.5668096e-001
  4.7788280e-001
  5.2025039e-001
  5.1399414e-001
  5.5743046e-001
  5.1022235e-001
  4.9978834e-001
  5.9678270e-001
  4.6084902e-001
  5.2255441e-001
  5.1325505e-001
  4.8180380e-001
  4.6527662e-001
  4.9280688e-001
  4.0576768e-001
  4.8024234e-001
  4.5093549e-001
  4.9366048e-001
  4.9520112e-001
  5.3911281e-001
  4.8004455e-001
  4.5179602e-001
  4.3175036e-001
  4.7677590e-001
  4.6546053e-001
  4.8956598e-001
  5.1763061e-001
  4.3150400e-001
  4.6661601e-001
  4.9770639e-001
  5.5101113e-001
  4.8191136e-001
  4.4926646e-001
  4.5007148e-001
  4.2144126e-001
  5.1106207e-001
  4.9956279e-001
  5.5121933e-001
  4.4148346e-001
  5.5500500e-001
  5.4421705e-001
  5.1009744e-001
  5.0324436e-001
  5.1771042e-001
  4.9660296e-001
  5.4096575e-001
  5.2665584e-001
  6.4125305e-001
  5.3600378e-001
  5.0573923e-001
  5.3740215e-001
  5.4809641e-001
  5.6582764e-001
  4.5854153e-001
  4.5234774e-001
  5.6833292e-001
  5.2277301e-001
  5.5117075e-001
  5.1763408e-001
  4.7818815e-001
  4.8416334e-001
  5.6870767e-001
  5.0767197e-001
  4.8807392e-001
  5.1890753e-001
  4.9964260e-001
  5.3478931e-001
  5.0655813e-001
  4.7616520e-001
  4.7723046e-001
  4.9215107e-001
  4.8524595e-001
  4.8734524e-001
  5.4895001e-001
  4.3560890e-001
  4.0078836e-001
  4.7688694e-001
  5.6548065e-001
  3.8151302e-001
  4.5553312e-001
  4.2335665e-001
  5.1955988e-001
  4.8812597e-001
  4.3445689e-001
  4.8181768e-001
  4.8724114e-001
  4.5823965e-001
  5.0164127e-001
  5.3409533e-001
  4.5455807e-001
  5.0942774e-001
  4.6450977e-001
  5.3128817e-001
  5.2269320e-001
  4.8035685e-001
  5.9492630e-001
  4.5170928e-001
  4.3992547e-001
  4.5557823e-001
  4.8719604e-001
  5.5731943e-001
  5.2047593e-001
  4.9388949e-001
  5.1035768e-001
  5.1715176e-001
  5.1925105e-001
  4.2303395e-001
  5.9101571e-001
  4.0515004e-001
  4.9889310e-001
  5.0561431e-001
  4.4126485e-001
  5.3638200e-001
  6.2092286e-001
  5.2946647e-001
  4.4800341e-001
  5.0030188e-001
  4.7730680e-001
  4.6097393e-001
  4.1380399e-001
  4.7619989e-001
  5.3702046e-001
  4.8163377e-001
  4.9880635e-001
  5.4199978e-001
  5.5261770e-001
  5.1879303e-001
  4.2876971e-001
  4.2548718e-001
  5.7411032e-001
  5.3683655e-001
  5.8755274e-001
  5.1180463e-001
  4.8516267e-001
  4.4337109e-001
  5.4251332e-001
  4.8776510e-001
  5.1415723e-001
  4.6867019e-001
  5.4321425e-001
  4.9881676e-001
  5.2504580e-001
  4.4182004e-001
  5.1604486e-001
  5.3596214e-001
  5.5934585e-001
  4.2697577e-001
  4.7259119e-001
  4.5686556e-001
  5.2640601e-001
  4.3287808e-001
  4.7859066e-001
  4.1641683e-001
  5.3389060e-001
  5.4664599e-001
  4.4528301e-001
  5.0963247e-001
  4.6848629e-001
  4.2571272e-001
  5.4750305e-001
  5.5443246e-001
  4.3391211e-001
  5.1619407e-001
  5.2860593e-001
  4.0984830e-001
  4.4377013e-001
  4.7801119e-001
  4.2588274e-001
  4.7996475e-001
  4.4174370e-001
  4.8013130e-001
  4.8607873e-001
  5.2370989e-001
  4.3394681e-001
  4.4494295e-001
  4.7911462e-001
  4.2557045e-001
  5.2708958e-001
  5.1462914e-001
  4.9167916e-001
  4.2712150e-001
  5.4040362e-001
  5.0903564e-001
  5.5252401e-001
  4.6660560e-001
  4.5331584e-001
  4.3533825e-001
  5.2927215e-001
  4.5205627e-001
  4.9407687e-001
  4.6074839e-001
  4.5024151e-001
  5.2943871e-001
  4.2867255e-001
  5.1391086e-001
  5.1246044e-001
  5.1927881e-001
  4.5744157e-001
  5.2536156e-001
  4.6566178e-001
  4.8151926e-001
  4.7683142e-001
  4.7322965e-001
  4.5081057e-001
  5.7413113e-001
  5.5339496e-001
  5.4957459e-001
  5.0016309e-001
  5.0914668e-001
  5.5967549e-001
  4.8934391e-001
  5.3225974e-001
  5.4273887e-001
  5.0057947e-001
  5.5195842e-001
  5.5101113e-001
  4.8529800e-001
  4.4277773e-001
  4.8054422e-001
  4.9756759e-001
  4.8151233e-001
  4.4400955e-001
  4.7573493e-001
  4.9291445e-001
  6.2359816e-001
  5.5689610e-001
  5.2630191e-001
  4.2583417e-001
  5.6134105e-001
  4.6027995e-001
  4.8690109e-001
  5.1000028e-001
  5.3841536e-001
  6.0572119e-001
  5.1755080e-001
  4.4810057e-001
  5.4457792e-001
  4.6480124e-001
  5.5235052e-001
  4.8322299e-001
  5.4328711e-001
  5.0231443e-001
  4.2958167e-001
  4.4015101e-001
  5.4827337e-001
  4.8785532e-001
  5.9584583e-001
  4.8834805e-001
  5.4432115e-001
  4.7499584e-001
  5.3284616e-001
  4.4380135e-001
  4.3981096e-001
  5.5618824e-001
  4.3485246e-001
  6.2404924e-001
  5.5386340e-001
  5.0129081e-001
  5.5772194e-001
  4.8101613e-001
  5.7055366e-001
  5.1779369e-001
  5.7755593e-001
  4.1044859e-001
  4.4597005e-001
  4.6648068e-001
  4.6880899e-001
  5.4807559e-001
  5.5650400e-001
  5.2125666e-001
  4.2024067e-001
  4.7536365e-001
  4.6393724e-001
  4.7234483e-001
  5.4500819e-001
  5.4491450e-001
  5.2230457e-001
  5.2536156e-001
  4.6659866e-001
  5.7483553e-001
  5.2801257e-001
  4.5455113e-001
  4.4042166e-001
  4.6707056e-001
  4.7761562e-001
  5.2733941e-001
  5.8797260e-001
  4.1338066e-001
  4.8276843e-001
  5.2978223e-001
  4.8418762e-001
  4.8793166e-001
  4.6385049e-001
  5.1580891e-001
  4.8595728e-001
  4.5127901e-001
  4.5513408e-001
  4.9864327e-001
  4.7492297e-001
  5.3691289e-001
  4.1228417e-001
  5.6744462e-001
  5.9100877e-001
  4.4965509e-001
  5.2805768e-001
  5.5766989e-001
  4.9303589e-001
  4.9198104e-001
  5.2068760e-001
  4.8962150e-001
  5.1516003e-001
  5.6262145e-001
  5.2451838e-001
  4.3750000e-001
  4.8652981e-001
  5.5014712e-001
  5.2396319e-001
  4.6431893e-001
  5.8498154e-001
  5.3666653e-001
  4.7707431e-001
  4.8242838e-001
  5.1814068e-001
  4.1218007e-001
  5.7013727e-001
  4.5616464e-001
  4.7759480e-001
  4.6325019e-001
  5.1563194e-001
  5.4262089e-001
  4.6042222e-001
  5.1747793e-001
  5.7890226e-001
  4.4970367e-001
  5.2326227e-001
  4.8088427e-001
  4.5109857e-001
  5.0902523e-001
  4.9659255e-001
  5.3244712e-001
  3.8364354e-001
  5.4172913e-001
  5.2192288e-001
  5.0013880e-001
  4.8868116e-001
  5.7073409e-001
  4.8063444e-001
  5.7079655e-001
  5.1629816e-001
  5.4904716e-001
  4.8332362e-001
  5.3093771e-001
  4.7214357e-001
  4.6179283e-001
  4.8727237e-001
  4.8741811e-001
  5.2825894e-001
  5.5024775e-001
  4.9563138e-001
  5.8295164e-001
  4.7545386e-001
  5.7776760e-001
  5.1615590e-001
  5.3299883e-001
  5.8889560e-001
  4.1619476e-001
  4.9303242e-001
  4.8521819e-001
  5.0665529e-001
  4.8885812e-001
  4.9386867e-001
  4.6557156e-001
  4.9253970e-001
  4.8183156e-001
  5.0299800e-001
  4.3572341e-001
  4.7910768e-001
  4.8892752e-001
  5.1406701e-001
  4.1472352e-001
  5.0661018e-001
  5.1439665e-001
  5.0183558e-001
  5.0345950e-001
  6.0393071e-001
  4.0846727e-001
  5.0131510e-001
  4.0409519e-001
  5.7350308e-001
  5.5385993e-001
  3.8693649e-001
  4.9419137e-001
  4.2472033e-001
  4.6921150e-001
  5.4822132e-001
  5.5211109e-001
  5.2279383e-001
  4.4646277e-001
  5.0373362e-001
  5.0957348e-001
  5.2690567e-001
  5.2276260e-001
  5.4169790e-001
  4.9991325e-001
  5.4100044e-001
  4.3613980e-001
  5.3558045e-001
  4.5277107e-001
  4.6720589e-001
  4.9852182e-001
  4.8416681e-001
  5.0196744e-001
  4.4211845e-001
  4.7242116e-001
  4.5168499e-001
  4.9603042e-001
  4.8308419e-001
  4.6360759e-001
  4.7982595e-001
  5.5763172e-001
  5.1533006e-001
  5.1457015e-001
  4.9939277e-001
  5.6698659e-001
  4.6885410e-001
  5.8793790e-001
  4.5244837e-001
  5.3828698e-001
  4.3079267e-001
  5.2923745e-001
  5.6839191e-001
  5.3041722e-001
  5.1688458e-001
  4.6456876e-001
  4.7267447e-001
  4.6765004e-001
  5.2917499e-001
  4.8942025e-001
  5.2113175e-001
  4.4469659e-001
  4.0515351e-001
  4.6949256e-001
  5.0782117e-001
  5.2254053e-001
  3.9339746e-001
  4.3339510e-001
  4.4923523e-001
  4.8801146e-001
  5.6490118e-001
  5.6806573e-001
  5.2457737e-001
  4.5926674e-001
  5.9884036e-001
  5.2791542e-001
  5.3356096e-001
  4.7173065e-001
  5.4997710e-001
  4.7879886e-001
  4.3709055e-001
  4.3175730e-001
  5.3163863e-001
  5.0138449e-001
  4.5321869e-001
  6.2486814e-001
  4.8312236e-001
  5.4474448e-001
  5.4666681e-001
  5.1189138e-001
  5.0253997e-001
  4.4350294e-001
  5.1112800e-001
  4.2642405e-001
  4.9125236e-001
  5.2427895e-001
  4.2133022e-001
  5.1393515e-001
  5.6645570e-001
  5.2828323e-001
  4.4724350e-001
  4.9256399e-001
  4.5304519e-001
  4.4525872e-001
  4.1224947e-001
  4.3219798e-001
  4.7384730e-001
  4.8165112e-001
  4.6274706e-001
  6.0963177e-001
  5.1979583e-001
  5.6898526e-001
  5.5060515e-001
  5.5491825e-001
  4.7966286e-001
  5.5935973e-001
  5.2736023e-001
  4.8479139e-001
  5.3053520e-001
  5.7537683e-001
  4.7406590e-001
  4.8426396e-001
  4.4959610e-001
  5.8211887e-001
  4.5628262e-001
  5.3066706e-001
  5.2420608e-001
  4.3101474e-001
  5.3867561e-001
  5.1222449e-001
  5.4942538e-001
  4.6117866e-001
  5.6518224e-001
  3.8782825e-001
  4.8296275e-001
  5.7122682e-001
  5.3361648e-001
  4.6508231e-001
  4.5546025e-001
  4.6646333e-001
  4.3153523e-001
  5.4413724e-001
  5.1505247e-001
  4.8354569e-001
  6.0622432e-001
  5.1689499e-001
  5.0278287e-001
  4.6744878e-001
  4.7555796e-001
  5.0847699e-001
  5.8467966e-001
  5.9554394e-001
  4.6465204e-001
  4.8765059e-001
  5.3330419e-001
  5.3520917e-001
  4.1402260e-001
  4.8464565e-001
  5.7743449e-001
  4.2826310e-001
  5.3819676e-001
  5.7841300e-001
  5.5436653e-001
  5.0797385e-001
  4.4108095e-001
  4.9849753e-001
  5.3320703e-001
  5.2795012e-001
  4.8965967e-001
  4.5375999e-001
  5.0890379e-001
  4.7223379e-001
  4.9450019e-001
  6.0052673e-001
  5.5838469e-001
  4.9139463e-001
  6.0388560e-001
  4.4552590e-001
  4.7236565e-001
  4.5041847e-001
  4.6869101e-001
  4.4574797e-001
  4.7509993e-001
  5.1509757e-001
  5.5454003e-001
  5.2833181e-001
  4.8217508e-001
  4.3620919e-001
  5.1957723e-001
  4.7519362e-001
  4.8688374e-001
  4.7363910e-001
  5.1853972e-001
  5.0010757e-001
  5.1074978e-001
  5.2387991e-001
  4.0674967e-001
  5.2546566e-001
  3.9448007e-001
  4.7988147e-001
  5.2181532e-001
  5.2604861e-001
  4.7981554e-001
  5.4156604e-001
  4.8789002e-001
  4.9023221e-001
  4.9392419e-001
  4.4836428e-001
  5.3077462e-001
  4.6622738e-001
  5.8630705e-001
  5.9682781e-001
  4.6040834e-001
  5.4058406e-001
  4.0213122e-001
  5.6485954e-001
  5.2957750e-001
  5.5079600e-001
  5.2078475e-001
  4.6084555e-001
  5.0935140e-001
  4.1066025e-001
  5.1327587e-001
  5.2700283e-001
  4.2978986e-001
  4.8623487e-001
  4.6107803e-001
  5.0528467e-001
  4.1869656e-001
  4.8604403e-001
  5.0380649e-001
  4.5073423e-001
  4.2954697e-001
  6.3680463e-001
  4.9470492e-001
  5.3447355e-001
  4.6989854e-001
  5.3099323e-001
  4.9992019e-001
  5.5980041e-001
  5.6250694e-001
  4.6022443e-001
  5.1817191e-001
  5.0708208e-001
  4.3814887e-001
  6.0537419e-001
  5.1320994e-001
  5.2641989e-001
  4.4812833e-001
  5.3046580e-001
  5.1792208e-001
  3.9778342e-001
  5.0506607e-001
  5.1774858e-001
  4.8538821e-001
  5.0759910e-001
  4.9040570e-001
  5.5275997e-001
  4.9295955e-001
  3.9615603e-001
  4.2389796e-001
  5.0632911e-001
  5.0421247e-001
  5.3244712e-001
  4.6555421e-001
  5.1527454e-001
  3.2583139e-001
  5.3475461e-001
  5.6690331e-001
  3.8121461e-001
  5.2952893e-001
  4.7828531e-001
  5.1484774e-001
  5.3500791e-001
  4.7850044e-001
  4.6834402e-001
  5.9477015e-001
  5.7725752e-001
  5.5462678e-001
  5.4626777e-001
  5.1424398e-001
  5.6804144e-001
  4.6290320e-001
  4.6974586e-001
  5.4570911e-001
  4.8625569e-001
  4.9561750e-001
  3.7247391e-001
  5.7694870e-001
  4.8238327e-001
  5.1090939e-001
  4.6320509e-001
  5.0515975e-001
  5.2283200e-001
  4.9113785e-001
  5.0314374e-001
  5.8062680e-001
  5.6367283e-001
  5.2367866e-001
  4.7928811e-001
  4.8994420e-001
  5.4991117e-001
  5.6430782e-001
  4.4355846e-001
  4.9896944e-001
  4.5422843e-001
  5.0377873e-001
  5.4976196e-001
  4.6445078e-001
  6.0008952e-001
  5.2102765e-001
  5.1714135e-001
  5.3055602e-001
  5.3390448e-001
  4.5889199e-001
  4.0786004e-001
  5.2404647e-001
  5.1570828e-001
  4.2686473e-001
  5.1275886e-001
  4.9279300e-001
  4.2019209e-001
  5.2654133e-001
  4.9334471e-001
  5.2226988e-001
  4.6523151e-001
  4.6667499e-001
  4.9010382e-001
  4.4902357e-001
  5.7072021e-001
  5.4905063e-001
  4.4312819e-001
  4.6456182e-001
  5.4194426e-001
  4.6025913e-001
  4.5051563e-001
  5.0188069e-001
  5.1685682e-001
  3.9878970e-001
  4.6373945e-001
  4.6984649e-001
  4.8456584e-001
  5.3275941e-001
  5.2248154e-001
  4.7753234e-001
  5.7598407e-001
  5.3734663e-001
  5.4796108e-001
  5.2413669e-001
  4.9490617e-001
  5.3518141e-001
  4.8471505e-001
  4.8636326e-001
  5.1698867e-001
  4.6525927e-001
  5.7464815e-001
  5.5101113e-001
  4.4373890e-001
  5.5300633e-001
  4.7841370e-001
  5.6678881e-001
  3.7581890e-001
  5.7795150e-001
  4.6152565e-001
  6.0277523e-001
  5.3073992e-001
  6.2237328e-001
  4.1878678e-001
  5.7463774e-001
  4.9155771e-001
  5.0322355e-001
  5.0523262e-001
  5.5894681e-001
  5.0407714e-001
  5.0187375e-001
  4.5375652e-001
  5.7694176e-001
  4.9311570e-001
  5.3367547e-001
  5.2239479e-001
  5.6391919e-001
  4.4601516e-001
  4.6569301e-001
  5.0529855e-001
  5.9392697e-001
  5.3161087e-001
  5.6680963e-001
  3.9059377e-001
  5.2747127e-001
  5.2145792e-001
  4.1885618e-001
  5.7349961e-001
  4.7020736e-001
  5.8842022e-001
  5.7387783e-001
  5.0459416e-001
  4.7401732e-001
  5.9086304e-001
  4.5894057e-001
  4.2153495e-001
  5.4383883e-001
  5.1879997e-001
  5.5667402e-001
  5.0977473e-001
  5.0063846e-001
  5.3999070e-001
  5.2967466e-001
  4.9878900e-001
  5.3159352e-001
  5.0215134e-001
  4.8778939e-001
  4.7592577e-001
  4.4776052e-001
  5.8261506e-001
  5.3909546e-001
  5.3498015e-001
  5.1212386e-001
  4.3747224e-001
  4.5550883e-001
  4.2717008e-001
  5.2962261e-001
  4.3966522e-001
  5.8742089e-001
  4.9746350e-001
  6.1449312e-001
  5.3514671e-001
  4.8045747e-001
  6.0386131e-001
  5.5806893e-001
  5.4252373e-001
  5.3311334e-001
  5.4001846e-001
  4.9933031e-001
  4.6773679e-001
  4.6359372e-001
  4.5342688e-001
  5.7548093e-001
  5.4649331e-001
  5.2130177e-001
  5.1400108e-001
  4.8285171e-001
  4.7082501e-001
  5.2294998e-001
  4.9599573e-001
  5.2284588e-001
  4.7197702e-001
  5.1530577e-001
  4.2935612e-001
  4.8544026e-001
  4.7832348e-001
  5.5787808e-001
  5.1756815e-001
  4.8596422e-001
  4.4710818e-001
  4.2627137e-001
  5.7953031e-001
  4.3907534e-001
  5.0078767e-001
  4.5533880e-001
  4.8402801e-001
  5.2216231e-001
  4.8571785e-001
  5.3740909e-001
  5.5658381e-001
  4.5861440e-001
  4.6474573e-001
  4.3044221e-001
  4.4690345e-001
  5.7985648e-001
  4.4936015e-001
  3.9767585e-001
  5.3845700e-001
  5.4726016e-001
  4.9056879e-001
  4.6827462e-001
  5.6803450e-001
  5.1590606e-001
  5.9919082e-001
  4.6585610e-001
  4.9635660e-001
  4.4100808e-001
  3.9331418e-001
  4.6535990e-001
  5.8772971e-001
  5.4039321e-001
  5.0501055e-001
  5.6779161e-001
  4.7899664e-001
  4.8039501e-001
  4.6852793e-001
  4.2312070e-001
  4.9226557e-001
  4.5158783e-001
  4.7367033e-001
  5.1510104e-001
  5.6555352e-001
  5.0942774e-001
  5.4604222e-001
  5.1134313e-001
  5.7403745e-001
  5.2221783e-001
  4.7615479e-001
  4.6793804e-001
  5.2601044e-001
  5.2340454e-001
  4.8061015e-001
  4.2365506e-001
  4.4875291e-001
  5.4860648e-001
  4.2741644e-001
  4.6247640e-001
  4.2366547e-001
  5.1851890e-001
  4.3016461e-001
  4.7420817e-001
  5.2016364e-001
  4.7512769e-001
  4.7111301e-001
  5.0329641e-001
  5.0303270e-001
  5.0138102e-001
  5.1985482e-001
  5.6140351e-001
  4.6469715e-001
  4.7636992e-001
  5.0824103e-001
  4.8709888e-001
  5.3489687e-001
  4.3921760e-001
  5.3342216e-001
  5.1689846e-001
  4.9763699e-001
  4.1228764e-001
  4.7992311e-001
  4.8901774e-001
  4.6277135e-001
  5.5144487e-001
  5.1139518e-001
  5.0400427e-001
  5.5452268e-001
  5.3651385e-001
  4.6760840e-001
  4.9341758e-001
  4.4328781e-001
  5.2043429e-001
  4.5200769e-001
  4.9784519e-001
  4.9756759e-001
  5.3168027e-001
  4.7998557e-001
  4.5547413e-001
  4.3242352e-001
  4.8762283e-001
  4.6812195e-001
  5.1466037e-001
  4.5657062e-001
  4.7292777e-001
  5.0733539e-001
  4.7149123e-001
  4.7018654e-001
  5.3952226e-001
  4.9405605e-001
  4.5892322e-001
  5.3044498e-001
  5.1897693e-001
  5.0326518e-001
  5.7312139e-001
  4.4519279e-001
  6.0297649e-001
  3.8801910e-001
  5.4287766e-001
  5.6123695e-001
  5.0416736e-001
  4.8490590e-001
  4.5143862e-001
  4.8096061e-001
  3.9693329e-001
  5.7810071e-001
  5.4427951e-001
  5.0651649e-001
  5.6404411e-001
  5.0033658e-001
  5.0058294e-001
  6.4481318e-001
  4.8717175e-001
  5.0934446e-001
  5.4312056e-001
  4.6943010e-001
  4.8364285e-001
  4.9931296e-001
  5.0497238e-001
  5.7057448e-001
  4.7760521e-001
  5.8809752e-001
  4.7176882e-001
  4.4351682e-001
  4.5299314e-001
  5.0423329e-001
  5.9594992e-001
  5.1711706e-001
  4.7849697e-001
  5.4196508e-001
  5.0117977e-001
  5.0675591e-001
  5.8536323e-001
  4.9841772e-001
  5.8141447e-001
  5.8263935e-001
  4.6170955e-001
  5.5750680e-001
  4.0539293e-001
  5.6808655e-001
  4.2635812e-001
  4.2601113e-001
  5.4802701e-001
  4.9686320e-001
  4.3002929e-001
  5.9420803e-001
  5.1755427e-001
  4.6090801e-001
  5.0479194e-001
  4.5783020e-001
  5.0153370e-001
  5.1036115e-001
  4.6405174e-001
  5.7244129e-001
  5.9378123e-001
  4.5462400e-001
  4.9083250e-001
  5.2035102e-001
  5.2257523e-001
  4.9452795e-001
  5.3280799e-001
  4.8968049e-001
  5.2344617e-001
  3.9429269e-001
  4.9014546e-001
  5.0845964e-001
  5.6679228e-001
  5.2943177e-001
  4.9254664e-001
  5.2066678e-001
  4.8122085e-001
  4.6924967e-001
  4.8685945e-001
  6.1107873e-001
  5.2624292e-001
  5.0613480e-001
  4.8044359e-001
  5.5931462e-001
  5.5649706e-001
  4.8207792e-001
  4.8918082e-001
  5.7547052e-001
  5.0726599e-001
  5.3864785e-001
  4.8531188e-001
  5.1881385e-001
  5.0225197e-001
  5.9508245e-001
  5.3772138e-001
  4.5708417e-001
  5.7279522e-001
  4.8355957e-001
  4.3205571e-001
  4.7739007e-001
  5.1665903e-001
  4.8758467e-001
  5.2601044e-001
  4.8624528e-001
  4.9461123e-001
  5.5448104e-001
  5.6561251e-001
  4.6374639e-001
  4.5740687e-001
  5.2433100e-001
  5.0586068e-001
  4.6098434e-001
  5.5927645e-001
  5.3301618e-001
  4.8558253e-001
  4.5404106e-001
  4.4571327e-001
  4.3437361e-001
  5.3592050e-001
  5.1133272e-001
  4.4074436e-001
  5.2381052e-001
  4.6491575e-001
  4.5760812e-001
  5.1053811e-001
  4.8485038e-001
  5.8794137e-001
  5.1166930e-001
  5.5549078e-001
  6.2632898e-001
  3.9104139e-001
  5.2325533e-001
  4.4278120e-001
  4.0640962e-001
  5.2575019e-001
  4.5641447e-001
  5.1660351e-001
  5.0617297e-001
  5.0262325e-001
  5.2364396e-001
  5.3727723e-001
  5.1636409e-001
  5.0760951e-001
  4.9849406e-001
  5.3033047e-001
  4.5763241e-001
  4.9311223e-001
  4.8259841e-001
  4.9766475e-001
  5.0756093e-001
  4.7215398e-001
  4.5377734e-001
  4.5813902e-001
  5.1212039e-001
  5.3571924e-001
  5.7573423e-001
  3.9802632e-001
  4.8861523e-001
  5.5031368e-001
  5.3699270e-001
  5.9198382e-001
  4.1862717e-001
  5.0957001e-001
  5.1494837e-001
  4.8634244e-001
  4.7454475e-001
  5.7891267e-001
  4.4908603e-001
  4.9268543e-001
  5.0984413e-001
  4.9060349e-001
  4.4778481e-001
  4.5077240e-001
  4.1436612e-001
  5.0412572e-001
  4.7466966e-001
  4.6371863e-001
  4.8603362e-001
  4.8530147e-001
  5.5708000e-001
  5.0302923e-001
  5.7723323e-001
  5.2612147e-001
  5.6678881e-001
  4.8134924e-001
  5.9298662e-001
  4.9920886e-001
  4.8503081e-001
  4.6658825e-001
  4.7898970e-001
  5.2812708e-001
  4.9088802e-001
  5.2393196e-001
  5.7709444e-001
  4.7705002e-001
  5.5171899e-001
  4.0779758e-001
  5.7167444e-001
  5.2126013e-001
  4.0998362e-001
  5.6478320e-001
  5.0353584e-001
  4.2694107e-001
  4.7880927e-001
  5.2073618e-001
  3.9748501e-001
  4.9013505e-001
  5.5543874e-001
  4.4124056e-001
  5.0196744e-001
  5.6702823e-001
  4.7685571e-001
  4.5194176e-001
  5.7420747e-001
  4.8470117e-001
  4.3064346e-001
  4.7722352e-001
  4.3469978e-001
  3.8516683e-001
  4.6894431e-001
  5.5613272e-001
  4.9236967e-001
  5.2230110e-001
  4.4227459e-001
  4.7678631e-001
  5.4255149e-001
  5.1243268e-001
  5.5159061e-001
  4.6913863e-001
  4.4440512e-001
  4.6906229e-001
  4.9831362e-001
  5.0013880e-001
  5.7350308e-001
  4.7917708e-001
  4.9141545e-001
  5.1825866e-001
  5.5061903e-001
  4.3889490e-001
  4.2734358e-001
  5.0932018e-001
  5.0667263e-001
  5.1859524e-001
  4.9184918e-001
  4.9371252e-001
  4.5571008e-001
  4.4476599e-001
  4.5431171e-001
  4.7516586e-001
  5.1720728e-001
  4.5740340e-001
  4.5618199e-001
  4.7125527e-001
  4.9071799e-001
  4.8484344e-001
  5.5624375e-001
  5.4310668e-001
  4.9545442e-001
  4.8052687e-001
  5.2213108e-001
  5.8363869e-001
  4.6489146e-001
  4.3502942e-001
  5.3070522e-001
  5.2170081e-001
  4.3041792e-001
  5.4180199e-001
  4.9457653e-001
  5.2069107e-001
  4.8566581e-001
  5.3204461e-001
  5.2300550e-001
  5.0950408e-001
  3.6821980e-001
  5.9112675e-001
  6.1084624e-001
  4.5619240e-001
  5.2153772e-001
  4.5951657e-001
  4.9503456e-001
  5.3164904e-001
  5.3503914e-001
  5.1339385e-001
  4.9762658e-001
  5.1071855e-001
  5.1552437e-001
  5.3645833e-001
  4.6137644e-001
  4.8232775e-001
  4.8719951e-001
  4.7973920e-001
  5.2360579e-001
  3.5926743e-001
  5.7031770e-001
  6.1984372e-001
  5.0130122e-001
  4.0145459e-001
  4.4318718e-001
  4.5162947e-001
  4.5710846e-001
  5.9626568e-001
  5.1961193e-001
  5.4706931e-001
  5.4622266e-001
  4.3764921e-001
  4.7065151e-001
  5.7705280e-001
  5.0735274e-001
  4.7423940e-001
  5.0976432e-001
  4.8763324e-001
  5.2507703e-001
  4.9267155e-001
  5.0399734e-001
  5.0658589e-001
  5.8930852e-001
  4.6141114e-001
  5.3078850e-001
  5.8754233e-001
  5.1841481e-001
  4.9366395e-001
  4.9077351e-001
  4.7408672e-001
  4.7457251e-001
  5.8701838e-001
  4.6696647e-001
  5.5874903e-001
  4.5655327e-001
  4.3593507e-001
  6.0781354e-001
  4.4324270e-001
  5.3288433e-001
  5.3269001e-001
  4.8705030e-001
  5.1164848e-001
  5.4474795e-001
  4.9591592e-001
  4.5863869e-001
  4.9210596e-001
  4.9897638e-001
  4.7829919e-001
  5.2436570e-001
  5.5673301e-001
  5.4315873e-001
  5.5561570e-001
  4.2209013e-001
  6.7163905e-001
  4.7957265e-001
  5.0260937e-001
  4.2908547e-001
  4.6169915e-001
  4.2299231e-001
  5.0034699e-001
  5.1692969e-001
  5.9131412e-001
  5.4707278e-001
  4.5869073e-001
  5.3095853e-001
  6.0699811e-001
  4.7372585e-001
  4.9842466e-001
  5.1865076e-001
  5.3649303e-001
  5.4368615e-001
  5.3475461e-001
  4.7134549e-001
  5.7946785e-001
  4.2552187e-001
  5.3396694e-001
  5.6126124e-001
  4.6517252e-001
  4.7633869e-001
  5.0540265e-001
  4.5737217e-001
  4.7317760e-001
  5.0381343e-001
  5.2727348e-001
  5.5458861e-001
  4.8335832e-001
  4.7828878e-001
  4.5510285e-001
  4.8465259e-001
  4.1332167e-001
  4.5706335e-001
  4.8064138e-001
  5.8327434e-001
  5.0069745e-001
  5.6753484e-001
  5.0716536e-001
  4.3055671e-001
  6.1163738e-001
  5.2117685e-001
  5.4186792e-001
  5.0374403e-001
  5.1347366e-001
  4.6340981e-001
  5.0291472e-001
  5.1522249e-001
  4.7376055e-001
  4.4548773e-001
  5.1074631e-001
  4.4865229e-001
  4.8677965e-001
  5.1539599e-001
  5.2215190e-001
  5.0307781e-001
  5.3200297e-001
  5.1683600e-001
  5.3642710e-001
  5.3505649e-001
  4.1822466e-001
  5.2493130e-001
  6.3817524e-001
  5.0432698e-001
  6.0277176e-001
  5.6442233e-001
  5.0955613e-001
  4.9679033e-001
  5.8169207e-001
  5.7945051e-001
  5.2602432e-001
  4.4010590e-001
  5.2466758e-001
  5.0230055e-001
  5.0441372e-001
  5.4493185e-001
  5.9121350e-001
  4.7067580e-001
  4.8137700e-001
  5.2450797e-001
  5.4099697e-001
  4.8592952e-001
  5.1354652e-001
  4.5445398e-001
  4.6785823e-001
  4.8616547e-001
  5.0139837e-001
  4.8816067e-001
  5.1699214e-001
  5.3909199e-001
  4.0322077e-001
  5.5206945e-001
  5.2126360e-001
  4.9228986e-001
  5.1095450e-001
  5.1696091e-001
  5.4710401e-001
  4.2719090e-001
  4.9851141e-001
  5.8989493e-001
  5.1325158e-001
  5.1957723e-001
  5.6634813e-001
  4.3379414e-001
  5.3727723e-001
  4.8644654e-001
  4.7312209e-001
  4.8443052e-001
  4.6748001e-001
  4.4516850e-001
  5.2196799e-001
  4.8107512e-001
  5.2867186e-001
  4.6047427e-001
  4.7956918e-001
  4.7957959e-001
  4.4816303e-001
  4.4896111e-001
  4.7626929e-001
  5.6860357e-001
  5.5298204e-001
  5.0558308e-001
  4.9831709e-001
  4.3386354e-001
  5.3232220e-001
  4.4392974e-001
  5.4511576e-001
  4.8791084e-001
  4.7892724e-001
  5.2456349e-001
  5.1283172e-001
  4.1794706e-001
  5.5109441e-001
  5.3661101e-001
  4.3935640e-001
  4.2270084e-001
  4.3985260e-001
  5.7957542e-001
  5.0250874e-001
  5.2569121e-001
  5.2548995e-001
  5.3067053e-001
  5.2671483e-001
  5.3319662e-001
  5.0469132e-001
  4.8681435e-001
  5.3083014e-001
  4.9169304e-001
  4.7487786e-001
  5.9119268e-001
  5.5894681e-001
  5.2550730e-001
  4.1489007e-001
  5.1750569e-001
  4.2937000e-001
  4.5194523e-001
  5.1574298e-001
  5.0615215e-001
  5.6104611e-001
  5.3804755e-001
  4.8934044e-001
  4.8191483e-001
  5.6194828e-001
  5.2861287e-001
  5.2652051e-001
  4.8999972e-001
  4.7098809e-001
  4.6684502e-001
  4.3196550e-001
  4.3989077e-001
  4.4714982e-001
  4.6896166e-001
  5.7424911e-001
  4.7751846e-001
  5.3082320e-001
  5.3261714e-001
  5.6087261e-001
  4.9069370e-001
  5.2401871e-001
  4.7076949e-001
  4.7650525e-001
  4.9547524e-001
  5.0698493e-001
  5.3220769e-001
  6.2487508e-001
  4.6368393e-001
  5.0866783e-001
  5.2230804e-001
  5.0107220e-001
  5.3363730e-001
  4.5199728e-001
  4.9802562e-001
  4.9796663e-001
  4.8549578e-001
  5.0862272e-001
  4.2712497e-001
  5.1883467e-001
  4.2779466e-001
  4.7621030e-001
  5.3905383e-001
  5.0117977e-001
  4.9314693e-001
  6.2227959e-001
  5.1713788e-001
  5.7847546e-001
  4.4068191e-001
  4.6696994e-001
  4.6439873e-001
  4.7692511e-001
  5.0133245e-001
  5.0017003e-001
  5.3426882e-001
  5.4451199e-001
  5.4442524e-001
  4.8139088e-001
  5.0187028e-001
  4.7907992e-001
  4.3650761e-001
  5.2855388e-001
  5.2491742e-001
  4.7705349e-001
  5.8355194e-001
  5.5736800e-001
  4.7318107e-001
  4.4728167e-001
  4.9481943e-001
  5.2556976e-001
  5.3645139e-001
  5.1343549e-001
  4.9991325e-001
  4.6943704e-001
  4.9910476e-001
  4.6909352e-001
  4.4570633e-001
  4.0873098e-001
  5.7797232e-001
  5.0102015e-001
  4.3019931e-001
  4.9575630e-001
  5.0248792e-001
  5.1736342e-001
  5.2223865e-001
  4.8235551e-001
  4.4974184e-001
  4.5347546e-001
  4.3476224e-001
  4.1964732e-001
  5.7805213e-001
  5.8143182e-001
  5.6146250e-001
  4.7991617e-001
  4.9707834e-001
  5.5163572e-001
  6.0665806e-001
  5.2829711e-001
  5.3098976e-001
  4.9797357e-001
  4.4833306e-001
  5.2761007e-001
  5.2737064e-001
  5.3696494e-001
  5.2966772e-001
  5.0423676e-001
  4.4783686e-001
  5.0719312e-001
  4.7158145e-001
  4.7491256e-001
  4.7153981e-001
  5.9861828e-001
  4.7417694e-001
  5.3231526e-001
  5.0830002e-001
  4.8790737e-001
  5.6152496e-001
  5.0309169e-001
  5.0473296e-001
  5.1882426e-001
  4.9838996e-001
  5.8484968e-001
  6.2776552e-001
  5.3558739e-001
  5.4317261e-001
  4.4514074e-001
  3.6353195e-001
  5.6141739e-001
  4.2775303e-001
  4.9732817e-001
  5.3904342e-001
  4.6598448e-001
  4.7531507e-001
  4.8578378e-001
  5.0337275e-001
  4.5779550e-001
  5.2129136e-001
  4.3737161e-001
  5.2218660e-001
  4.9020445e-001
  5.9216078e-001
  4.9707834e-001
  5.5025122e-001
  4.1646541e-001
  5.2245031e-001
  4.7771971e-001
  4.1926910e-001
  5.0181823e-001
  5.2389032e-001
  4.9963566e-001
  4.8071425e-001
  5.0383772e-001
  4.6856262e-001
  5.0175230e-001
  4.8592952e-001
  5.3901219e-001
  4.9704364e-001
  5.9125167e-001
  6.0232761e-001
  4.6216064e-001
  5.0769973e-001
  5.3527162e-001
  5.1892835e-001
  5.0244629e-001
  4.5654980e-001
  3.7216508e-001
  4.2943246e-001
  5.5354417e-001
  5.1172135e-001
  4.4756621e-001
  5.0757481e-001
  4.5592522e-001
  5.2952199e-001
  5.5004303e-001
  5.1963621e-001
  5.7131010e-001
  5.7545317e-001
  4.8844867e-001
  5.0992047e-001
  4.5812167e-001
  5.2617005e-001
  4.9939624e-001
  5.1999709e-001
  5.3249570e-001
  3.6768543e-001
  4.8936126e-001
  5.2394584e-001
  4.4953364e-001
  4.4933933e-001
  5.1202323e-001
  5.4442871e-001
  4.4700755e-001
  5.1828989e-001
  4.8862564e-001
  5.4753775e-001
  4.4965509e-001
  6.0038447e-001
  5.0337969e-001
  5.0634993e-001
  4.6351738e-001
  4.4385687e-001
  5.7531784e-001
  4.8450339e-001
  4.9281729e-001
  5.5099031e-001
  5.1868893e-001
  4.4126138e-001
  4.9331002e-001
  5.0078767e-001
  5.1405660e-001
  4.0858525e-001
  4.6616839e-001
  4.5154619e-001
  5.2703059e-001
  4.4047371e-001
  4.6795539e-001
  5.3638894e-001
  4.6268807e-001
  5.0594742e-001
  5.1067691e-001
  5.7356207e-001
  4.8000291e-001
  4.2166334e-001
  4.3605652e-001
  5.2221089e-001
  5.5921747e-001
  6.1668957e-001
  5.7637617e-001
  5.6128900e-001
  4.9904924e-001
  4.8188361e-001
  4.7487092e-001
  5.2915764e-001
  4.8848337e-001
  5.2954280e-001
  5.2341495e-001
  4.3124722e-001
  4.7632828e-001
  5.8762561e-001
  4.6821910e-001
  5.0691553e-001
  4.9771333e-001
  5.3717660e-001
  5.3721477e-001
  5.4909227e-001
  4.7585637e-001
  5.5650747e-001
  4.5819801e-001
  5.0109302e-001
  6.1691511e-001
  5.1037503e-001
  5.1965703e-001
  4.0816886e-001
  5.8065803e-001
  4.9006218e-001
  4.9306712e-001
  5.5525483e-001
  4.8928145e-001
  5.8185168e-001
  5.0482664e-001
  4.7397915e-001
  5.6132370e-001
  4.9916722e-001
  4.8577337e-001
  5.4600752e-001
  5.4339468e-001
  5.5877679e-001
  4.2093465e-001
  5.3646527e-001
  5.0966370e-001
  5.9579725e-001
  5.0261978e-001
  5.3067053e-001
  5.1735301e-001
  5.1080183e-001
  4.0689193e-001
  4.8496488e-001
  4.5067177e-001
  5.1183239e-001
  5.0207154e-001
  5.0235954e-001
  4.4096644e-001
  5.7592855e-001
  4.7023512e-001
  4.8347629e-001
  4.4279508e-001
  4.9568343e-001
  4.7097421e-001
  5.5520625e-001
  6.0432628e-001
  4.5428048e-001
  4.8681435e-001
  5.2656562e-001
  4.7096727e-001
  6.3407728e-001
  4.6583181e-001
  5.5836387e-001
  5.1527801e-001
  4.8157825e-001
  4.5646305e-001
  5.0164821e-001
  4.5580030e-001
  5.1392474e-001
  5.0184252e-001
  4.9996530e-001
  5.3164904e-001
  5.3916139e-001
  4.7993005e-001
  4.6720242e-001
  5.1339385e-001
  5.4232248e-001
  5.0152329e-001
  4.7583208e-001
  5.2158283e-001
  5.3651038e-001
  4.8491284e-001
  5.9759466e-001
  5.0036434e-001
  4.6020361e-001
  5.2017405e-001
  4.5294456e-001
  5.3348462e-001
  5.8324312e-001
  5.7247252e-001
  4.6628983e-001
  4.5972130e-001
  5.3534102e-001
  5.0309863e-001
  4.8831682e-001
  4.6994018e-001
  4.8617241e-001
  5.3625014e-001
  4.6687278e-001
  4.7084929e-001
  4.8011048e-001
  5.5937361e-001
  5.3205155e-001
  5.3213136e-001
  4.4851696e-001
  4.9509355e-001
  5.1666944e-001
  3.7491325e-001
  4.9446203e-001
  5.1383453e-001
  4.8782062e-001
  5.2083680e-001
  4.4184780e-001
  5.4101085e-001
  5.5491478e-001
  5.3541042e-001
  5.1076019e-001
  5.1308156e-001
  5.0411531e-001
  4.7825061e-001
  5.4746141e-001
  4.7489521e-001
  5.0789404e-001
  5.1675966e-001
  4.9476044e-001
  5.1094062e-001
  4.7771624e-001
  4.5386409e-001
  4.1648276e-001
  4.8518349e-001
  4.5060585e-001
  5.7857956e-001
  4.4998126e-001
  5.1839052e-001
  5.2409158e-001
  4.6322244e-001
  4.4569246e-001
  5.0688430e-001
  6.1398651e-001
  4.8886506e-001
  5.1672496e-001
  4.7422899e-001
  5.1961887e-001
  5.1213427e-001
  4.8333056e-001
  4.8945148e-001
  4.8690456e-001
  4.9426771e-001
  5.3169415e-001
  5.0664835e-001
  4.5874972e-001
  4.9477779e-001
  4.9028079e-001
  5.3174620e-001
  4.5049134e-001
  4.8895181e-001
  5.3486218e-001
  4.0330752e-001
  5.8029716e-001
  4.8468382e-001
  4.4409977e-001
  4.9355638e-001
  4.5589052e-001
  4.6748001e-001
  4.8664085e-001
  5.0665182e-001
  5.8683447e-001
  5.3097241e-001
  4.6203226e-001
  4.8750139e-001
  5.1143682e-001
  3.9230444e-001
  4.5769487e-001
  5.4079225e-001
  4.9889310e-001
  4.0581279e-001
  5.4338080e-001
  5.1181504e-001
  4.4504011e-001
  4.7357664e-001
  5.3243671e-001
  3.9797080e-001
  4.8414252e-001
  4.9980569e-001
  4.0330752e-001
  4.3699686e-001
  4.5699395e-001
  5.4053548e-001
  5.3213830e-001
  5.1797413e-001
  4.6399969e-001
  5.5807934e-001
  4.6735510e-001
  5.0418124e-001
  4.9495475e-001
  4.8109941e-001
  5.7016503e-001
  5.9012742e-001
  5.3998723e-001
  5.5452962e-001
  5.2478556e-001
  4.7193538e-001
  5.1792902e-001
  4.4618865e-001
  5.0301188e-001
  4.9243907e-001
  5.0645750e-001
  4.8741811e-001
  4.9036059e-001
  5.3699617e-001
  5.0605152e-001
  6.1564860e-001
  4.6429464e-001
  5.3499056e-001
  4.3200366e-001
  4.8328545e-001
  4.3789210e-001
  4.4725044e-001
  4.9353209e-001
  5.5402648e-001
  4.9386867e-001
  4.6427035e-001
  5.7327407e-001
  4.6201144e-001
  5.6513713e-001
  5.3558045e-001
  4.4371808e-001
  5.0095422e-001
  5.2382439e-001
  4.5712581e-001
  4.8702948e-001
  5.0450047e-001
  4.9431629e-001
  4.8489549e-001
  4.4208722e-001
  4.9913946e-001
  4.8855971e-001
  5.1705807e-001
  5.2401871e-001
  4.9353209e-001
  4.7958306e-001
  4.4928381e-001
  4.9184571e-001
  4.8700172e-001
  4.5831945e-001
  3.9251263e-001
  5.0437903e-001
  4.6114396e-001
  5.5872821e-001
  4.9563832e-001
  5.2895986e-001
  4.8944107e-001
  5.3218688e-001
  4.1216966e-001
  5.5085846e-001
  4.7715065e-001
  4.8422232e-001
  4.4629622e-001
  4.5687250e-001
  3.7944148e-001
  4.7394792e-001
  4.8489202e-001
  5.0562125e-001
  4.8520431e-001
  4.6931560e-001
  5.1409824e-001
  4.6540154e-001
  5.0659977e-001
  4.2425883e-001
  5.5423815e-001
  5.6157700e-001
  4.8731054e-001
  4.6177201e-001
  5.1622529e-001
  5.6490812e-001
  4.3210429e-001
  4.4756968e-001
  4.6019320e-001
  4.1545914e-001
  5.2708611e-001
  5.2588899e-001
  5.0530549e-001
  4.6617186e-001
  5.1761326e-001
  4.7784116e-001
  5.4978278e-001
  4.2415473e-001
  5.0514934e-001
  4.8920164e-001
  4.9309141e-001
  4.7903481e-001
  4.9827546e-001
  5.5190637e-001
  5.4321425e-001
  5.4077837e-001
  5.2582306e-001
  4.7405202e-001
  5.5563652e-001
  4.8627651e-001
  4.5744157e-001
  4.8094326e-001
  5.1283866e-001
  4.8099878e-001
  4.6660560e-001
  4.5309377e-001
  5.1536129e-001
  5.7780230e-001
  5.1565970e-001
  4.8144987e-001
  5.3548676e-001
  5.0485787e-001
  4.1121891e-001
  4.4681324e-001
  4.8248043e-001
  5.7136215e-001
  4.8072466e-001
  5.2923051e-001
  4.8944454e-001
  5.7080696e-001
  4.8448951e-001
  5.4078531e-001
  4.5797593e-001
  4.9214066e-001
  4.8950353e-001
  4.0767613e-001
  5.6983539e-001
  4.8236245e-001
  4.2683350e-001
  5.0100280e-001
  5.5035185e-001
  5.1977848e-001
  4.5989479e-001
  5.1053811e-001
  4.5279883e-001
  4.4832612e-001
  5.2075006e-001
  5.5490437e-001
  4.4904439e-001
  5.8721963e-001
  5.4995281e-001
  4.7897929e-001
  5.1818579e-001
  4.3430421e-001
  4.4863841e-001
  5.1774511e-001
  4.3949520e-001
  5.5233664e-001
  5.0004511e-001
  5.5505358e-001
  4.2992866e-001
  4.1534116e-001
  5.4593465e-001
  5.2157242e-001
  4.7590148e-001
  5.5142058e-001
  4.7375708e-001
  5.0340398e-001
  5.8569634e-001
  5.5069190e-001
  5.1297399e-001
  5.0319232e-001
  3.9203378e-001
  5.0008328e-001
  5.0111037e-001
  5.9498876e-001
  5.7630330e-001
  5.6536614e-001
  5.0538877e-001
  4.7956224e-001
  4.7013796e-001
  5.5832223e-001
  5.0644709e-001
  4.9315040e-001
  4.8179339e-001
  5.3139227e-001
  5.6679228e-001
  5.5456432e-001
  5.1718299e-001
  4.7604375e-001
  5.1655147e-001
  5.1037850e-001
  5.5489743e-001
  5.6967924e-001
  3.9359177e-001
  3.7948659e-001
  4.5421108e-001
  5.3921344e-001
  4.7168207e-001
  5.2551077e-001
  5.5702795e-001
  4.3667416e-001
  4.8954169e-001
  4.8385104e-001
  5.2171816e-001
  4.6008911e-001
  4.8801146e-001
  4.8508286e-001
  4.4311084e-001
  4.3125069e-001
  5.3781854e-001
  4.5455460e-001
  4.8944107e-001
  4.7829572e-001
  5.5570939e-001
  5.2924092e-001
  4.8060668e-001
  4.8998931e-001
  4.9839343e-001
  5.1682559e-001
  3.7361204e-001
  5.2533381e-001
  5.7408603e-001
  4.8826130e-001
  5.3482748e-001
  5.7551563e-001
  4.7401732e-001
  4.3287808e-001
  4.8149151e-001
  4.6126194e-001
  5.7433933e-001
  3.9931018e-001
  5.8258730e-001
  4.8095020e-001
  5.3508078e-001
  5.2222477e-001
  5.0000347e-001
  4.6382967e-001
  4.7745947e-001
  4.6071716e-001
  4.7802160e-001
  5.9370489e-001
  3.6911503e-001
  4.4400261e-001
  5.3436251e-001
  4.6669234e-001
  5.1335221e-001
  5.2726307e-001
  4.7971838e-001
  6.2564193e-001
  4.4028634e-001
  5.4859954e-001
  5.1996933e-001
  4.4295817e-001
  5.2824853e-001
  5.1777634e-001
  3.8582959e-001
  5.2658991e-001
  4.5861093e-001
  4.2236426e-001
  5.0652343e-001
  6.1170331e-001
  5.3820717e-001
  4.7605416e-001
  4.2928326e-001
  5.7487717e-001
  4.8493366e-001
  4.8703989e-001
  5.4371044e-001
  4.4670220e-001
  4.6412808e-001
  5.1102043e-001
  5.3332501e-001
  4.8635285e-001
  5.1416417e-001
  5.8947507e-001
  5.7922496e-001
  4.6479430e-001
  4.3842647e-001
  4.9927479e-001
  4.8279272e-001
  5.3205155e-001
  5.2568080e-001
  5.2088885e-001
  4.7706390e-001
  4.8107165e-001
  5.3091342e-001
  4.1483802e-001
  4.7837900e-001
  5.0213399e-001
  5.0806060e-001
  5.4883550e-001
  5.1843910e-001
  4.4652523e-001
  4.8310154e-001
  4.5534227e-001
  5.1389005e-001
  4.6348268e-001
  4.5523817e-001
  4.9222740e-001
  5.0102015e-001
  5.2624986e-001
  5.0035046e-001
  5.0370586e-001
  5.6582764e-001
  5.2010118e-001
  3.8748473e-001
  4.1368948e-001
  5.0014227e-001
  5.1133966e-001
  5.4614632e-001
  4.7351072e-001
  5.0743601e-001
  4.8607179e-001
  5.3440415e-001
  5.0114160e-001
  5.2746780e-001
  5.0340745e-001
  4.8656798e-001
  5.2404300e-001
  5.2284588e-001
  4.7443024e-001
  4.9797010e-001
  5.4311362e-001
  5.7916250e-001
  5.1230430e-001
  4.9439610e-001
  4.8881648e-001
  4.5044276e-001
  4.6506149e-001
  5.0212705e-001
  5.0241853e-001
  4.5433947e-001
  4.9123848e-001
  5.2239132e-001
  5.0277246e-001
  5.8618213e-001
  4.6933641e-001
  5.5343313e-001
  4.8250472e-001
  4.7661628e-001
  5.1445217e-001
  4.7074520e-001
  4.9644334e-001
  4.9801521e-001
  5.2187778e-001
  4.6605388e-001
  4.8473587e-001
  3.8257134e-001
  4.9362578e-001
  5.3094118e-001
  4.6976668e-001
  4.2333930e-001
  4.9827893e-001
  4.7634910e-001
  4.7509646e-001
  4.1842938e-001
  4.6757023e-001
  5.2334555e-001
  5.9465218e-001
  5.1874792e-001
  5.0193621e-001
  4.5217078e-001
  5.9151885e-001
  5.0361565e-001
  5.0949367e-001
  5.3589621e-001
  5.1856401e-001
  4.5549842e-001
  5.3553881e-001
  5.7429769e-001
  5.1075672e-001
  4.8001332e-001
  5.2772110e-001
  5.3497321e-001
  5.8683100e-001
  4.8090509e-001
  4.8774428e-001
  5.1500042e-001
  5.3200991e-001
  4.2454336e-001
  4.1295733e-001
  5.0809183e-001
  5.4978625e-001
  5.2737064e-001
  5.5643807e-001
  4.7594659e-001
  5.2061820e-001
  4.9557587e-001
  4.4692774e-001
  5.5253789e-001
  5.1670414e-001
  5.6240978e-001
  4.7042597e-001
  4.6541195e-001
  5.2443510e-001
  5.0356707e-001
  4.8653675e-001
  4.4435307e-001
  4.8411476e-001
  4.8188708e-001
  4.8465606e-001
  5.0343174e-001
  5.4050772e-001
  4.6052285e-001
  4.4814221e-001
  4.4064374e-001
  4.6963830e-001
  5.1150969e-001
  5.0883092e-001
  4.8350058e-001
  4.2257245e-001
  4.9059308e-001
  4.9040223e-001
  5.2223518e-001
  5.2438305e-001
  5.0241506e-001
  4.9159935e-001
  4.8529800e-001
  5.0734927e-001
  4.9419484e-001
  5.4898123e-001
  5.0161351e-001
  4.8914265e-001
  4.6014810e-001
  5.3075727e-001
  4.8484344e-001
  3.8241520e-001
  4.7946508e-001
  4.5666431e-001
  4.6335082e-001
  4.8995808e-001
  4.9757800e-001
  4.4432184e-001
  4.6852446e-001
  4.6704974e-001
  4.9331002e-001
  5.2829711e-001
  4.2702087e-001
  4.4251749e-001
  5.1765490e-001
  4.6074492e-001
  5.9298662e-001
  5.3209666e-001
  4.9515601e-001
  5.4841911e-001
  4.9487147e-001
  4.7404855e-001
  5.1754733e-001
  5.4533436e-001
  5.4781188e-001
  4.0397721e-001
  5.0938610e-001
  4.5148373e-001
  4.4052576e-001
  5.0639504e-001
  5.5287447e-001
  5.1506634e-001
  5.4782922e-001
  5.7855180e-001
  5.0724170e-001
  5.5471352e-001
  5.1767225e-001
  5.7497085e-001
  5.0989271e-001
  4.6323284e-001
  4.7178964e-001
  4.4051535e-001
  5.2573978e-001
  5.6854805e-001
  5.5034838e-001
  5.3333889e-001
  4.6899289e-001
  5.5954364e-001
  4.7314984e-001
  5.2548995e-001
  4.5415903e-001
  4.8575949e-001
  4.2518529e-001
  5.2274872e-001
  5.3036517e-001
  5.5612578e-001
  5.0760951e-001
  4.6475266e-001
  4.6210512e-001
  5.7060224e-001
  5.4177076e-001
  4.9774109e-001
  5.2771763e-001
  5.1545844e-001
  5.1369573e-001
  5.0707514e-001
  4.2624709e-001
  4.7201518e-001
  4.6989854e-001
  4.8570398e-001
  5.0978514e-001
  5.3583028e-001
  4.3223268e-001
  5.7080002e-001
  5.2096172e-001
  5.1818232e-001
  4.8867769e-001
  4.7478070e-001
  4.9294915e-001
  4.0257190e-001
  4.6190040e-001
  4.9699853e-001
  5.0510077e-001
  4.6887145e-001
  4.4930463e-001
  5.5405424e-001
  4.9255011e-001
  5.4342591e-001
  5.4055630e-001
  5.3477543e-001
  4.9345228e-001
  4.7488827e-001
  5.7033852e-001
  4.5367672e-001
  4.9178673e-001
  5.3567413e-001
  4.8521125e-001
  5.0776219e-001
  4.9876818e-001
  5.6994642e-001
  5.7500555e-001
  5.1868546e-001
  4.9289363e-001
  4.0677396e-001
  5.1277620e-001
  5.5198618e-001
  5.1750222e-001
  5.1392474e-001
  4.3731956e-001
  5.1537170e-001
  5.3086137e-001
  5.2961567e-001
  4.7250444e-001
  4.9620392e-001
  5.0520139e-001
  4.8360815e-001
  4.6563055e-001
  5.0490645e-001
  4.8976377e-001
  4.5035254e-001
  5.5891905e-001
  5.8203212e-001
  4.3891225e-001
  5.6067483e-001
  5.0835901e-001
  4.9664460e-001
  4.2823187e-001
  4.9328573e-001
  5.5929380e-001
  5.6010923e-001
  5.2693343e-001
  4.9484025e-001
  5.1227654e-001
  4.9333083e-001
  4.6353473e-001
  3.1560210e-001
  5.4349184e-001
  4.9020098e-001
  5.4788474e-001
  4.5179602e-001
  4.6148054e-001
  3.5739715e-001
  4.1389074e-001
  5.0620420e-001
  4.3457140e-001
  5.0130122e-001
  5.4889796e-001
  5.3149983e-001
  5.0869212e-001
  4.9294221e-001
  5.2019140e-001
  4.0819315e-001
  4.8572132e-001
  4.6774373e-001
  4.8358386e-001
  4.6940234e-001
  5.8957223e-001
  4.9772721e-001
  4.9699853e-001
  5.4469590e-001
  4.8121044e-001
  4.9949686e-001
  4.8074201e-001
  4.4111912e-001
  4.5297926e-001
  5.1536823e-001
  4.4252790e-001
  4.1015712e-001
  4.5506468e-001
  5.6059502e-001
  5.5176410e-001
  5.2223171e-001
  5.4856832e-001
  5.1149928e-001
  5.1528148e-001
  5.3536184e-001
  5.0793568e-001
  4.8298010e-001
  5.6760424e-001
  4.4343354e-001
  5.2687097e-001
  4.9768904e-001
  5.3611481e-001
  4.5365590e-001
  5.2898415e-001
  4.3754858e-001
  5.2254053e-001
  5.5573368e-001
  5.4502207e-001
  5.8984635e-001
  3.7376818e-001
  4.9757106e-001
  4.9273401e-001
  5.4214551e-001
  5.4462650e-001
  4.4500194e-001
  4.5668860e-001
  4.9974323e-001
  5.2618046e-001
  4.7380566e-001
  5.7248987e-001
  5.1815456e-001
  5.5537975e-001
  5.6916917e-001
  3.7781410e-001
  4.9743574e-001
  5.0495503e-001
  4.4339191e-001
  5.4063957e-001
  4.9557240e-001
  4.6032159e-001
  5.0147818e-001
  4.9673482e-001
  4.8174828e-001
  4.8190789e-001
  4.8836887e-001
  5.4433850e-001
  4.4258689e-001
  4.4718105e-001
  4.8586012e-001
  4.4024817e-001
  5.1518085e-001
  4.7544692e-001
  5.0878581e-001
  4.8424661e-001
  5.3283575e-001
  4.4685140e-001
  4.2370364e-001
  4.4155285e-001
  4.1476516e-001
  5.0967758e-001
  5.0004858e-001
  4.4320453e-001
  4.9914640e-001
  4.8539515e-001
  4.6004053e-001
  5.1547926e-001
  4.3014032e-001
  5.1063527e-001
  4.8621405e-001
  4.9795622e-001
  5.2811320e-001
  5.8651871e-001
  5.0192233e-001
  5.5826671e-001
  5.3266225e-001
  4.5098754e-001
  4.8211956e-001
  5.5416528e-001
  4.8979847e-001
  4.5937778e-001
  4.8554089e-001
  5.1307809e-001
  5.0531243e-001
  4.7495073e-001
  5.3598643e-001
  5.7353084e-001
  5.1892835e-001
  4.4697285e-001
  6.0510354e-001
  5.6572355e-001
  5.4136131e-001
  5.2897374e-001
  4.5910712e-001
  4.9485413e-001
  5.1619060e-001
  5.3258938e-001
  4.9630455e-001
  5.7442608e-001
  4.6714690e-001
  4.9904231e-001
  4.8011395e-001
  4.6077268e-001
  5.3837025e-001
  5.1036809e-001
  5.1308156e-001
  4.3885673e-001
  5.6099059e-001
  5.3766586e-001
  5.4921719e-001
  4.4770500e-001
  4.7325047e-001
  5.0248792e-001
  5.3912669e-001
  5.4508106e-001
  4.6030424e-001
  4.6117866e-001
  5.3170109e-001
  4.7866006e-001
  4.7689388e-001
  4.7716106e-001
  4.8140129e-001
  4.6564790e-001
  4.6583875e-001
  5.4184363e-001
  4.8032215e-001
  4.8791084e-001
  5.5484538e-001
  5.0089871e-001
  4.9547177e-001
  4.3194815e-001
  4.2684738e-001
  4.5067177e-001
  4.4511298e-001
  5.0686348e-001
  5.2431712e-001
  5.0774484e-001
  4.9005524e-001
  4.7858719e-001
  4.4550161e-001
  5.5897804e-001
  4.6128623e-001
  5.3964718e-001
  3.9587497e-001
  5.3809960e-001
  4.8054769e-001
  5.4580627e-001
  5.7831238e-001
  3.5999264e-001
  5.2043776e-001
  5.6232997e-001
  5.0733539e-001
  5.1353958e-001
  4.7276815e-001
  5.0879275e-001
  5.4786392e-001
  4.6988466e-001
  5.8913502e-001
  5.3630566e-001
  5.7331224e-001
  5.6975211e-001
  5.3192663e-001
  4.4661545e-001
  6.0215412e-001
  5.1966050e-001
  5.0392100e-001
  4.9865021e-001
  4.7266406e-001
  4.9272360e-001
  4.8798024e-001
  5.3311681e-001
  4.7210887e-001
  5.2853306e-001
  5.3809613e-001
  4.9399012e-001
  5.2195064e-001
  5.0468785e-001
  4.4453698e-001
  5.4288807e-001
  5.1313014e-001
  4.2006371e-001
  4.9019404e-001
  4.8072119e-001
  5.0897318e-001
  4.4330863e-001
  5.1599281e-001
  5.5229500e-001
  5.5384952e-001
  4.9491658e-001
  4.8009313e-001
  4.7951019e-001
  5.0533325e-001
  4.6007176e-001
  5.1009744e-001
  4.9844201e-001
  5.3334929e-001
  4.9484719e-001
  5.4018849e-001
  5.8132079e-001
  4.8698784e-001
  4.9327532e-001
  5.3954655e-001
  4.7674120e-001
  5.2492783e-001
  4.9019057e-001
  5.3546594e-001
  4.9908394e-001
  4.0348448e-001
  5.3026802e-001
  5.6118837e-001
  4.9870225e-001
  4.8400372e-001
  5.0669692e-001
  4.8313624e-001
  5.5612231e-001
  5.0617991e-001
  4.9766475e-001
  4.2927979e-001
  4.8135965e-001
  5.0169679e-001
  4.7354541e-001
  4.8654369e-001
  5.0312639e-001
  4.8825089e-001
  5.4766961e-001
  4.6648068e-001
  5.5016794e-001
  4.6635229e-001
  5.1940373e-001
  4.9141545e-001
  4.5650816e-001
  5.8441941e-001
  5.4106984e-001
  5.1952518e-001
  4.4698326e-001
  4.6580752e-001
  5.4404355e-001
  5.3944592e-001
  4.0304727e-001
  5.3357137e-001
  5.0971575e-001
  4.9875777e-001
  4.7109913e-001
  4.6998876e-001
  5.5273915e-001
  5.1024317e-001
  4.5171622e-001
  4.3419665e-001
  4.5167111e-001
  5.5864146e-001
  4.9615534e-001
  5.3016045e-001
  4.9149525e-001
  4.3616409e-001
  4.6006482e-001
  4.3779494e-001
  5.3646527e-001
  4.2699659e-001
  4.2488688e-001
  4.5924245e-001
  4.7817774e-001
  5.2107276e-001
  5.1096491e-001
  5.5323187e-001
  4.8164765e-001
  5.0782117e-001
  4.8807045e-001
  4.5275719e-001
  5.0233525e-001
  5.0615562e-001
  5.5495295e-001
  5.0513200e-001
  4.3959583e-001
  5.3025414e-001
  5.0865395e-001
  4.2575089e-001
  4.6868754e-001
  4.6949603e-001
  5.6989785e-001
  5.5117769e-001
  4.7166125e-001
  4.4587289e-001
  4.1787419e-001
  4.9005871e-001
  4.8118615e-001
  4.8416681e-001
  4.9571813e-001
  5.0483358e-001
  4.5736523e-001
  5.8267405e-001
  5.1927881e-001
  5.0494115e-001
  5.1826560e-001
  4.5618199e-001
  6.2017336e-001
  4.8979500e-001
  4.6543971e-001
  4.9443774e-001
  5.7086595e-001
  4.8845908e-001
  5.0361218e-001
  4.5036295e-001
  4.9881676e-001
  5.3557004e-001
  4.5114715e-001
  4.6543277e-001
  4.5981845e-001
  5.4493185e-001
  5.3059072e-001
  4.7725822e-001
  5.4438708e-001
  4.6254580e-001
  4.9087414e-001
  5.4695828e-001
  5.0083972e-001
  5.7790640e-001
  4.8736606e-001
  4.4570633e-001
  5.2933808e-001
  5.0518751e-001
  5.5046983e-001
  5.1748487e-001
  4.8798024e-001
  4.2815207e-001
  5.4108025e-001
  4.7072091e-001
  5.2664890e-001
  5.2442469e-001
  5.1266170e-001
  4.6228903e-001
  4.3931823e-001
  5.3615645e-001
  5.6640018e-001
  4.5930838e-001
  3.9252998e-001
  5.6344035e-001
  5.2490007e-001
  5.0958736e-001
  5.0022554e-001
  4.7403120e-001
  5.7734427e-001
  6.1865701e-001
  4.2892585e-001
  5.8791708e-001
  5.9784102e-001
  5.7391253e-001
  5.1614549e-001
  5.4042444e-001
  4.6187958e-001
  4.8055810e-001
  3.8238744e-001
  4.5565456e-001
  4.9724142e-001
  4.6671663e-001
  5.1765143e-001
  4.6668540e-001
  4.7667527e-001
  5.0676285e-001
  4.8188708e-001
  4.4574797e-001
  5.9174092e-001
  5.2641295e-001
  5.0143307e-001
  4.8936820e-001
  4.8861176e-001
  5.2913336e-001
  3.9033353e-001
  5.2853306e-001
  5.8427021e-001
  4.8916000e-001
  5.1841828e-001
  4.6304894e-001
  4.0859566e-001
  4.9034671e-001
  4.9564179e-001
  4.4332251e-001
  5.7641086e-001
  4.5353792e-001
  4.8558600e-001
  5.5757620e-001
  5.4051119e-001
  4.8802881e-001
  5.3104181e-001
  5.1313708e-001
  4.7342050e-001
  5.2284588e-001
  4.7836859e-001
  4.2177090e-001
  5.0142266e-001
  4.4327393e-001
  4.5508550e-001
  4.2767322e-001
  4.5039418e-001
  4.9605124e-001
  6.1413918e-001
  3.8733900e-001
  5.2928950e-001
  5.1362980e-001
  5.3347768e-001
  5.2403606e-001
  4.7827837e-001
  5.6643835e-001
  5.1128067e-001
  5.9278537e-001
  4.6763616e-001
  4.5754913e-001
  4.8260535e-001
  5.3094465e-001
  5.5623334e-001
  5.8566164e-001
  4.7621724e-001
  4.5640753e-001
  4.6208777e-001
  5.5086887e-001
  5.0512853e-001
  4.4197965e-001
  5.7228861e-001
  4.8562764e-001
  5.0052049e-001
  4.6234802e-001
  4.9748085e-001
  5.4080266e-001
  5.5881496e-001
  4.8236939e-001
  4.9022180e-001
  5.5474822e-001
  4.4064721e-001
  4.9898679e-001
  5.9155008e-001
  4.6376374e-001
  4.3413072e-001
  5.4696869e-001
  4.9410115e-001
  5.4243005e-001
  4.7760868e-001
  5.2141628e-001
  5.3081626e-001
  4.8671719e-001
  5.0482317e-001
  5.0831390e-001
  4.4881537e-001
  4.9876124e-001
  5.1355693e-001
  4.9215107e-001
  5.3493157e-001
  4.7284449e-001
  4.7353153e-001
  4.5670942e-001
  4.8950700e-001
  5.2762742e-001
  4.8700172e-001
  5.2267585e-001
  5.4028911e-001
  4.6811154e-001
  4.7456557e-001
  4.5232345e-001
  4.8630774e-001
  4.1407811e-001
  5.1157909e-001
  5.2003872e-001
  4.8558600e-001
  4.9247030e-001
  5.2961567e-001
  5.5125750e-001
  4.9383050e-001
  5.1927534e-001
  4.2523387e-001
  4.7368768e-001
  4.1030632e-001
  4.6458611e-001
  4.9539890e-001
  4.3866242e-001
  3.9025025e-001
  5.0459763e-001
  4.9476044e-001
  5.4136825e-001
  4.9148137e-001
  5.1101696e-001
  4.6648762e-001
  4.5496405e-001
  5.2601738e-001
  4.5857623e-001
  5.2129136e-001
  5.4841911e-001
  5.5793360e-001
  5.1674925e-001
  4.4204905e-001
  4.6563055e-001
  5.2230804e-001
  4.7623806e-001
  4.7741089e-001
  3.9780077e-001
  4.2362036e-001
  4.8646389e-001
  4.9703323e-001
  5.6989438e-001
  4.1173940e-001
  5.0961512e-001
  5.4650719e-001
  5.8012020e-001
  5.0085013e-001
  4.5944370e-001
  4.7919096e-001
  5.4660782e-001
  5.4203101e-001
  5.4832195e-001
  5.1441053e-001
  4.5145250e-001
  5.6034172e-001
  5.1649248e-001
  4.8200852e-001
  5.0633605e-001
  5.0786975e-001
  5.2288058e-001
  5.8593577e-001
  4.6096352e-001
  5.0694329e-001
  4.4726779e-001
  5.1097532e-001
  4.2494934e-001
  4.8375736e-001
  4.2381468e-001
  4.3081696e-001
  5.2895292e-001
  5.0548246e-001
  4.3276704e-001
  4.8083569e-001
  5.0390365e-001
  4.8477404e-001
  4.5069259e-001
  5.2939360e-001
  5.3593091e-001
  5.1628081e-001
  5.7004011e-001
  4.5483567e-001
  5.2503192e-001
  4.9715814e-001
  5.2792930e-001
  5.1368532e-001
  4.3096616e-001
  4.9758494e-001
  5.6201074e-001
  5.4201713e-001
  4.9045428e-001
  4.6521416e-001
  4.7389587e-001
  4.6109191e-001
  5.5720839e-001
  5.0507995e-001
  5.4715606e-001
  4.8590523e-001
  4.9796316e-001
  4.5450949e-001
  4.8098837e-001
  4.3868671e-001
  4.9602695e-001
  4.9643293e-001
  5.1952171e-001
  5.1918860e-001
  5.1425786e-001
  4.4985982e-001
  5.4211775e-001
  4.7312556e-001
  5.4326976e-001
  4.7994393e-001
  4.3969298e-001
  4.6589426e-001
  5.1949742e-001
  4.6994018e-001
  4.5978723e-001
  4.3438055e-001
  4.1612536e-001
  5.3165598e-001
  4.6142502e-001
  4.5168499e-001
  4.9018710e-001
  5.2149956e-001
  6.0755330e-001
  4.9464940e-001
  5.1262006e-001
  5.0692941e-001
  5.0377873e-001
  4.8793860e-001
  4.7055782e-001
  4.2771139e-001
  4.8676230e-001
  4.9680421e-001
  4.8448257e-001
  4.2463705e-001
  4.9592633e-001
  5.2655868e-001
  4.4128567e-001
  4.7354194e-001
  4.3361717e-001
  4.4368338e-001
  5.4619143e-001
  4.6411073e-001
  5.8264976e-001
  4.4889518e-001
  4.5396472e-001
  4.7489521e-001
  5.4985912e-001
  5.3698229e-001
  4.4547385e-001
  4.9105110e-001
  4.5960332e-001
  6.2578767e-001
  5.4919290e-001
  5.4065345e-001
  4.4522402e-001
  4.8678312e-001
  4.5855888e-001
  5.4095881e-001
  5.1486856e-001
  4.7585637e-001
  5.1589565e-001
  3.6090176e-001
  5.2983428e-001
  4.7948590e-001
  4.5877401e-001
  5.3047274e-001
  4.7319148e-001
  4.3273928e-001
  4.8522860e-001
  4.9683891e-001
  5.2756496e-001
  4.5788225e-001
  5.4108719e-001
  4.9257439e-001
  4.7330599e-001
  4.8600239e-001
  5.2733594e-001
  4.2294720e-001
  4.5407229e-001
  4.8669984e-001
  4.2471686e-001
  4.8495100e-001
  5.3231526e-001
  5.2703753e-001
  5.9303520e-001
  5.2839080e-001
  4.3691359e-001
  4.7761215e-001
  5.4221838e-001
  4.5300008e-001
  5.1973684e-001
  4.7361481e-001
  5.3009799e-001
  5.2071189e-001
  4.7631093e-001
  5.3251652e-001
  4.8467341e-001
  4.0916819e-001
  4.5262880e-001
  4.7020736e-001
  4.4436695e-001
  3.9620808e-001
  4.3671233e-001
  5.2032673e-001
  4.9195675e-001
  5.4696175e-001
  5.3129164e-001
  5.3194051e-001
  5.5899539e-001
  4.7282367e-001
  5.3034088e-001
  4.9328920e-001
  5.2076047e-001
  4.4855860e-001
  5.0917444e-001
  4.6555768e-001
  4.7131079e-001
  4.9625944e-001
  4.4273262e-001
  4.8569010e-001
  4.6548482e-001
  5.1633980e-001
  5.2755108e-001
  5.5590023e-001
  5.0916750e-001
  4.4204558e-001
  4.5116797e-001
  4.6158117e-001
  5.0925078e-001
  4.7410754e-001
  4.3669498e-001
  4.1671872e-001
  4.8942372e-001
  4.4520667e-001
  4.8206057e-001
  4.7963857e-001
  4.9528092e-001
  5.5924523e-001
  4.9107539e-001
  4.4826366e-001
  5.3304394e-001
  4.7068968e-001
  4.6957931e-001
  4.5259757e-001
  5.0291125e-001
  5.1712053e-001
  4.7090828e-001
  5.5616742e-001
  4.7164390e-001
  6.1015573e-001
  4.1849184e-001
  4.6361106e-001
  5.1466384e-001
  4.5504039e-001
  4.9975017e-001
  5.0929936e-001
  5.6442233e-001
  4.0129150e-001
  5.3157617e-001
  5.0250874e-001
  4.9109274e-001
  4.4785074e-001
  4.8871239e-001
  5.2527482e-001
  4.0833542e-001
  5.7712220e-001
  4.8179339e-001
  5.5274262e-001
  5.1989646e-001
  4.4589024e-001
  5.5348865e-001
  5.3318274e-001
  4.2669470e-001
  4.2310335e-001
  4.4213233e-001
  5.0777954e-001
  5.0761298e-001
  4.8715440e-001
  4.7072438e-001
  5.0385160e-001
  5.1296358e-001
  5.3566025e-001
  4.5173357e-001
  5.3763463e-001
  5.1787697e-001
  4.8213344e-001
  5.8596352e-001
  5.8361440e-001
  4.7120323e-001
  5.2069454e-001
  5.8126527e-001
  4.8972560e-001
  5.9345159e-001
  5.4975849e-001
  5.0941039e-001
  5.3821411e-001
  5.0735274e-001
  5.5404036e-001
  4.9965995e-001
  4.1370683e-001
  5.8970409e-001
  4.7153287e-001
  4.9397624e-001
  4.5275372e-001
  5.4874528e-001
  4.8983317e-001
  5.4548357e-001
  5.7349614e-001
  5.6600461e-001
  3.9630524e-001
  4.7470436e-001
  4.2594520e-001
  4.8089121e-001
  4.4594923e-001
  4.6981526e-001
  5.4929700e-001
  5.4820398e-001
  5.3966453e-001
  5.2342883e-001
  4.5403759e-001
  4.3687195e-001
  4.2093465e-001
  4.9734899e-001
  5.1569787e-001
  4.8896916e-001
  5.2004913e-001
  5.0632564e-001
  4.0958805e-001
  4.6215023e-001
  4.9320592e-001
  6.3193288e-001
  5.0356013e-001
  4.5383286e-001
  4.8426743e-001
  5.0670386e-001
  4.1153120e-001
  5.1855013e-001
  5.4602834e-001
  4.7774400e-001
  4.7071397e-001
  4.3303076e-001
  5.9699436e-001
  5.6948840e-001
  5.0344909e-001
  4.9775844e-001
  4.6884369e-001
  4.2551493e-001
  5.1616284e-001
  4.1753761e-001
  5.1826213e-001
  5.3841536e-001
  4.9405605e-001
  5.4558072e-001
  4.6613369e-001
  5.6403717e-001
  4.6697688e-001
  4.9318510e-001
  5.7406868e-001
  5.3284616e-001
  5.2719368e-001
  4.9021486e-001
  5.0823409e-001
  4.9860163e-001
  5.1744323e-001
  5.4202754e-001
  5.5641378e-001
  5.7603264e-001
  3.9179436e-001
  5.2731165e-001
  5.1051035e-001
  5.1829336e-001
  5.8220561e-001
  4.7878498e-001
  4.5293069e-001
  5.0370933e-001
  4.3252762e-001
  4.6159852e-001
  5.1088857e-001
  4.8689762e-001
  4.5198340e-001
  5.5415487e-001
  5.5559835e-001
  4.5534574e-001
  5.5868657e-001
  5.6618157e-001
  4.5071688e-001
  4.4682018e-001
  4.6621697e-001
  4.4657034e-001
  5.4674314e-001
  4.7480846e-001
  4.8818149e-001
  3.8739798e-001
  5.0487175e-001
  4.9397624e-001
  4.3637575e-001
  5.2149956e-001
  5.5849573e-001
  4.7055088e-001
  5.3731193e-001
  4.6317733e-001
  4.4416223e-001
  5.0678714e-001
  5.1082265e-001
  4.8218896e-001
  4.8610301e-001
  4.5888505e-001
  5.0362258e-001
  5.9584583e-001
  5.3268307e-001
  5.4688541e-001
  5.2888699e-001
  4.7904175e-001
  5.1740853e-001
  5.1637450e-001
  5.7982526e-001
  4.7581473e-001
  4.0866506e-001
  5.3735704e-001
  4.7305963e-001
  4.9175897e-001
  5.0191192e-001
  4.6689013e-001
  4.7410060e-001
  5.4654189e-001
  5.4000458e-001
  3.8957709e-001
  5.6293721e-001
  5.3854375e-001
  4.4799994e-001
  5.2844978e-001
  4.7911115e-001
  4.2840190e-001
  5.4025441e-001
  4.8333403e-001
  5.1176299e-001
  5.4024400e-001
  4.5631732e-001
  5.3718007e-001
  4.4550161e-001
  3.5310487e-001
  5.0659977e-001
  5.1512533e-001
  4.5377040e-001
  5.5413058e-001
  4.8948618e-001
  5.0132551e-001
  4.9923662e-001
  5.2681199e-001
  5.2240520e-001
  4.2451907e-001
  5.5930074e-001
  5.4837053e-001
  5.1645778e-001
  6.0618615e-001
  5.6934613e-001
  4.1878678e-001
  5.4259660e-001
  4.9992019e-001
  4.5228181e-001
  4.9246336e-001
  4.5236509e-001
  4.7948243e-001
  5.1067691e-001
  4.7750805e-001
  4.8512450e-001
  5.2702712e-001
  5.0689124e-001
  5.5444287e-001
  4.8332709e-001
  4.7332681e-001
  5.6287475e-001
  4.1432101e-001
  5.6791306e-001
  4.6538072e-001
  5.4218021e-001
  4.7834777e-001
  5.2448715e-001
  5.6753831e-001
  4.6920456e-001
  6.1562084e-001
  5.5840204e-001
  4.8716828e-001
  5.2349128e-001
  5.1146458e-001
  5.0135673e-001
  5.5532423e-001
  4.3071633e-001
  4.8728972e-001
  4.8378165e-001
  5.5034491e-001
  5.0251221e-001
  4.9921927e-001
  5.1518085e-001
  5.3668041e-001
  4.5230263e-001
  4.1317594e-001
  5.2727001e-001
  4.7550938e-001
  4.8999972e-001
  4.6518640e-001
  5.2036490e-001
  5.4693052e-001
  5.0764074e-001
  4.7829572e-001
  5.7092147e-001
  4.8768529e-001
  4.9767863e-001
  5.4197896e-001
  5.1824478e-001
  4.4457861e-001
  4.5424578e-001
  4.3789904e-001
  4.9808461e-001
  4.8688721e-001
  5.3572271e-001
  5.5220825e-001
  5.1357775e-001
  5.0069398e-001
  4.8261923e-001
  4.5712927e-001
  4.8361509e-001
  4.6766739e-001
  5.1574645e-001
  5.0376832e-001
  4.9536420e-001
  5.4095881e-001
  4.7791750e-001
  4.7885090e-001
  5.0730069e-001
  6.4522263e-001
  5.6247571e-001
  5.4698604e-001
  5.0552756e-001
  4.7667874e-001
  4.2067788e-001
  5.1462567e-001
  5.1615243e-001
  5.9691456e-001
  4.4060904e-001
  5.3040681e-001
  5.2115603e-001
  4.7876763e-001
  5.0851169e-001
  5.6892627e-001
  4.7584596e-001
  4.4995003e-001
  4.2113938e-001
  5.7213941e-001
  5.3291209e-001
  5.7324284e-001
  4.8954863e-001
  4.2459194e-001
  5.3294332e-001
  4.6568607e-001
  5.2269320e-001
  5.0263019e-001
  5.2253706e-001
  4.7166819e-001
  5.1154092e-001
  4.1504275e-001
  5.0113119e-001
  5.6210790e-001
  4.9095742e-001
  5.2209291e-001
  5.1861259e-001
  5.4811029e-001
  4.9971547e-001
  5.8941261e-001
  5.4643432e-001
  5.5071272e-001
  5.1961193e-001
  4.3183017e-001
  5.6312458e-001
  5.4709707e-001
  4.7253914e-001
  5.1425786e-001
  4.8356998e-001
  5.2147874e-001
  4.6199756e-001
  4.6991936e-001
  4.4232664e-001
  4.7680366e-001
  5.5940831e-001
  4.4924564e-001
  4.3286767e-001
  4.7050577e-001
  4.9962525e-001
  5.0710984e-001
  5.2183614e-001
  5.4511229e-001
  4.8721339e-001
  4.1967508e-001
  4.9011770e-001
  4.7404855e-001
  4.0291889e-001
  5.2372030e-001
  4.7938874e-001
  4.9825464e-001
  4.6733428e-001
  4.7652607e-001
  5.0198826e-001
  5.2765170e-001
  5.7606387e-001
  5.4736426e-001
  4.6850017e-001
  4.9716855e-001
  4.8665126e-001
  5.4672579e-001
  4.8754303e-001
  4.6801785e-001
  4.9479514e-001
  6.1559308e-001
  4.8549925e-001
  4.6252845e-001
  4.1388033e-001
  4.0712789e-001
  4.9911517e-001
  4.7773012e-001
  5.3825228e-001
  5.4265906e-001
  4.9265073e-001
  5.3210360e-001
  4.3540764e-001
  4.9468410e-001
  5.7263560e-001
  4.7727210e-001
  5.3297801e-001
  4.7964551e-001
  4.5637283e-001
  5.0022554e-001
  4.9920192e-001
  5.0215481e-001
  5.0002082e-001
  5.5427632e-001
  5.0989965e-001
  5.2874126e-001
  4.8699825e-001
  5.0676285e-001
  5.6098365e-001
  5.7574811e-001
  5.6338483e-001
  5.0627013e-001
  5.1884161e-001
  5.2751291e-001
  5.4625389e-001
  5.2302632e-001
  5.0807101e-001
  4.9674523e-001
  4.6545012e-001
  5.0265448e-001
  5.1362633e-001
  5.4481040e-001
  4.6975627e-001
  5.4380413e-001
  5.0039904e-001
  4.7591883e-001
  4.4097338e-001
  4.7110954e-001
  5.1190873e-001
  4.7263630e-001
  4.6894084e-001
  4.8750486e-001
  4.5735482e-001
  5.1152704e-001
  4.7856290e-001
  4.2800633e-001
  5.1585748e-001
  4.5516184e-001
  5.1858483e-001
  4.5002637e-001
  4.4805546e-001
  5.1429602e-001
  4.0249209e-001
  4.4574797e-001
  5.4981401e-001
  4.5089385e-001
  4.7309780e-001
  4.4723656e-001
  5.2153425e-001
  5.6717050e-001
  4.4094909e-001
  4.1654869e-001
  4.0268640e-001
  4.4686181e-001
  4.9505885e-001
  4.6931560e-001
  5.0284880e-001
  4.9134258e-001
  4.4819773e-001
  4.8663044e-001
  4.4206640e-001
  4.0418887e-001
  5.4594159e-001
  5.1005580e-001
  5.5288488e-001
  4.7693552e-001
  5.1547926e-001
  4.5660879e-001
  4.1718021e-001
  5.0908422e-001
  4.0118393e-001
  4.0743324e-001
  4.7896888e-001
  5.9943371e-001
  5.3621197e-001
  5.4626777e-001
  4.5127207e-001
  5.2795359e-001
  5.4191303e-001
  4.8954516e-001
  4.9987855e-001
  4.9159935e-001
  5.2435876e-001
  4.0685723e-001
  5.2978917e-001
  5.0780730e-001
  4.7382648e-001
  5.3514324e-001
  5.0678020e-001
  5.0411184e-001
  4.4838163e-001
  5.4199978e-001
  5.2857123e-001
  4.0623612e-001
  5.2051410e-001
  4.1876596e-001
  4.7492644e-001
  5.8683447e-001
  5.4335651e-001
  4.7221644e-001
  5.2402565e-001
  5.0999681e-001
  4.8285518e-001
  5.0003123e-001
  4.8445134e-001
  5.0369198e-001
  4.6898942e-001
  5.6350627e-001
  5.2055574e-001
  5.7399928e-001
  5.1591994e-001
  4.6858691e-001
  4.6014810e-001
  4.8828212e-001
  6.0160587e-001
  5.2082292e-001
  5.4281521e-001
  4.8500999e-001
  5.2753720e-001
  4.5593910e-001
  5.4214551e-001
  4.5390573e-001
  5.1915043e-001
  5.8839940e-001
  4.5087650e-001
  5.3852640e-001
  6.3368171e-001
  4.1981734e-001
  4.3879775e-001
  5.0197091e-001
  4.7937139e-001
  4.7196661e-001
  5.0314721e-001
  5.5293693e-001
  5.4217327e-001
  4.2908894e-001
  4.8384410e-001
  5.8270875e-001
  5.5479333e-001
  4.8912531e-001
  4.1923093e-001
  5.0837983e-001
  5.0617991e-001
  4.9943440e-001
  4.8294887e-001
  5.0550675e-001
  4.2541084e-001
  5.1016683e-001
  4.8801146e-001
  5.1269293e-001
  5.1569440e-001
  4.8422926e-001
  5.2326574e-001
  5.1031257e-001
  5.2772110e-001
  4.4124403e-001
  4.9393113e-001
  5.1814415e-001
  4.7041556e-001
  5.1807476e-001
  4.4041819e-001
  4.6452365e-001
  5.5094173e-001
  4.3364493e-001
  5.3486565e-001
  5.2253359e-001
  4.9219617e-001
  4.4016489e-001
  4.7810140e-001
  4.5046705e-001
  5.4295747e-001
  4.8200505e-001
  5.3385590e-001
  5.4972727e-001
  4.5945758e-001
  5.1400108e-001
  5.1343202e-001
  4.5522083e-001
  5.5523748e-001
  4.6326754e-001
  4.7175494e-001
  4.3808641e-001
  4.2441844e-001
  5.8083153e-001
  5.1416417e-001
  5.0298759e-001
  5.2967466e-001
  4.4017877e-001
  5.4980707e-001
  5.4992852e-001
  5.0162739e-001
  5.4438361e-001
  4.7816039e-001
  5.7934988e-001
  5.7032117e-001
  5.0167944e-001
  4.8298357e-001
  3.6074214e-001
  4.9639129e-001
  5.7065776e-001
  5.3913710e-001
  5.6660143e-001
  5.1594423e-001
  5.0425758e-001
  4.9604777e-001
  5.0217910e-001
  4.7931587e-001
  5.6135146e-001
  5.3689554e-001
  4.6280952e-001
  5.7172302e-001
  4.9651968e-001
  5.4758633e-001
  6.0391336e-001
  4.5387797e-001
  4.8367061e-001
  4.8704336e-001
  4.9413932e-001
  4.1076088e-001
  4.7912156e-001
  4.9082903e-001
  5.1170400e-001
  6.4175272e-001
  5.1384841e-001
  4.6695259e-001
  5.7997793e-001
  4.3943968e-001
  5.6236120e-001
  5.1325158e-001
  5.2665584e-001
  5.5846450e-001
  4.7675161e-001
  4.6974239e-001
  4.9886534e-001
  5.7836442e-001
  4.4585901e-001
  5.5761784e-001
  5.1792555e-001
  4.9645028e-001
  4.8709541e-001
  5.2245378e-001
  4.8324728e-001
  5.5875597e-001
  5.5310696e-001
  4.8042624e-001
  4.4631704e-001
  4.5724378e-001
  5.3997682e-001
  4.7585637e-001
  4.9821300e-001
  4.4230582e-001
  5.1869240e-001
  5.8001610e-001
  4.6419054e-001
  5.7470020e-001
  5.3290168e-001
  4.1886312e-001
  4.6008911e-001
  5.6322521e-001
  5.5683364e-001
  5.5500847e-001
  5.5784685e-001
  5.2627762e-001
  4.7728251e-001
  5.0503137e-001
  5.3672899e-001
  4.5383286e-001
  4.0598629e-001
  4.7380566e-001
  4.0379330e-001
  4.4855860e-001
  4.4704919e-001
  5.1489632e-001
  4.7768155e-001
  4.5888158e-001
  4.9439263e-001
  4.1603514e-001
  5.4787433e-001
  5.2796053e-001
  5.7786823e-001
  5.0242894e-001
  5.1447299e-001
  5.2597227e-001
  4.6552298e-001
  6.0180713e-001
  4.5256981e-001
  4.5321869e-001
  4.1719409e-001
  5.1754733e-001
  4.6123765e-001
  5.0834860e-001
  4.5137964e-001
  5.0086748e-001
  5.4847810e-001
  4.2652468e-001
  4.9871613e-001
  5.6207667e-001
  5.6030702e-001
  5.0150594e-001
  5.6406493e-001
  5.0974697e-001
  4.9349392e-001
  5.3584763e-001
  4.4771888e-001
  4.9052368e-001
  4.9763699e-001
  5.1773470e-001
  4.6843424e-001
  5.6586928e-001
  6.1724475e-001
  4.8544373e-001
  4.8336873e-001
  5.0095769e-001
  4.3053242e-001
  4.1914418e-001
  4.4175758e-001
  5.5616048e-001
  5.4478611e-001
  5.4932823e-001
  4.8300786e-001
  5.6778467e-001
  5.7724364e-001
  5.2302979e-001
  4.7815345e-001
  4.8290029e-001
  4.6541542e-001
  5.2509785e-001
  5.4455016e-001
  5.1721075e-001
  4.7501319e-001
  5.0168638e-001
  4.5926327e-001
  4.0278009e-001
  3.7694315e-001
  4.6535296e-001
  4.7090828e-001
  5.2713122e-001
  4.6986037e-001
  4.5100836e-001
  5.5826324e-001
  4.6319468e-001
  5.3163169e-001
  5.1451116e-001
  5.0716536e-001
  4.9966689e-001
  5.5489396e-001
  5.4090676e-001
  5.5506399e-001
  5.4641350e-001
  5.0076685e-001
  4.7125527e-001
  4.6310099e-001
  5.0197785e-001
  4.3156299e-001
  5.4185404e-001
  4.8892752e-001
  5.3374833e-001
  4.6355902e-001
  5.4329752e-001
  5.5177798e-001
  4.6117519e-001
  5.3414390e-001
  4.6563749e-001
  4.6892697e-001
  5.0843882e-001
  5.7676133e-001
  5.1814415e-001
  4.5670595e-001
  5.4865506e-001
  4.9718243e-001
  4.9446203e-001
  4.6372557e-001
  5.1904980e-001
  4.0526802e-001
  4.4085540e-001
  5.0032964e-001
  5.7185140e-001
  4.1174287e-001
  5.1843910e-001
  5.1231124e-001
  5.3387325e-001
  5.0735274e-001
  5.4384230e-001
  4.7336151e-001
  5.2874820e-001
  5.1471241e-001
  4.7906951e-001
  4.6000236e-001
  6.2229000e-001
  4.8377818e-001
  5.4913391e-001
  4.9485759e-001
  5.0484399e-001
  4.9732123e-001
  4.5919387e-001
  4.6766392e-001
  4.8898651e-001
  5.0963941e-001
  5.2415057e-001
  4.8224795e-001
  5.2916805e-001
  4.2965801e-001
  5.0342827e-001
  5.3903648e-001
  4.9433711e-001
  5.3857845e-001
  3.9776954e-001
  5.1345631e-001
  5.9893404e-001
  4.0227001e-001
  5.5690304e-001
  5.4561542e-001
  5.0756787e-001
  5.6256593e-001
  4.7935057e-001
  5.3013616e-001
  4.4692774e-001
  4.2191664e-001
  4.5501610e-001
  3.7009355e-001
  5.1202670e-001
  4.6846200e-001
  4.9791458e-001
  4.4401996e-001
  5.8724045e-001
  4.7292777e-001
  4.6669234e-001
  4.9611717e-001
  4.4777787e-001
  5.6689984e-001
  5.1304339e-001
  4.4074783e-001
  4.2004636e-001
  5.7070286e-001
  3.8592327e-001
  4.6507190e-001
  4.0280438e-001
  4.6608858e-001
  5.6326685e-001
  5.3024026e-001
  5.3372058e-001
  4.8405577e-001
  5.1392474e-001
  5.2521930e-001
  4.8407659e-001
  4.8409741e-001
  3.9050702e-001
  5.3948756e-001
  5.2602085e-001
  4.2108386e-001
  4.8068302e-001
  5.0507995e-001
  5.4879733e-001
  5.4354736e-001
  4.3570606e-001
  4.9947604e-001
  4.8476710e-001
  5.0784199e-001
  5.1410171e-001
  4.8937514e-001
  4.2413044e-001
  5.1107595e-001
  4.2702434e-001
  5.2542749e-001
  5.5026163e-001
  5.2971283e-001
  5.6623362e-001
  4.5238591e-001
  4.4165695e-001
  4.8942372e-001
  4.8611689e-001
  4.9813666e-001
  5.0070786e-001
  5.5806893e-001
  4.5395778e-001
  4.8534657e-001
  5.5822507e-001
  5.1977501e-001
  5.1990340e-001
  5.7407909e-001
  4.8580460e-001
  4.5612994e-001
  5.2968507e-001
  4.8005149e-001
  4.7409366e-001
  4.3787475e-001
  4.8282048e-001
  4.7251832e-001
  4.7608192e-001
  5.1971255e-001
  5.2878636e-001
  4.3859996e-001
  5.8239646e-001
  5.0566289e-001
  4.3062611e-001
  5.6894015e-001
  4.8276496e-001
  4.8426743e-001
  5.5413752e-001
  4.1938708e-001
  4.8184197e-001
  4.2865867e-001
  5.1658269e-001
  5.1846686e-001
  4.4838857e-001
  4.0433461e-001
  4.8207792e-001
  5.2709999e-001
  5.3758952e-001
  4.5203892e-001
  5.9751138e-001
  5.2963302e-001
  6.2344548e-001
  5.9863216e-001
  4.9490964e-001
  5.7333306e-001
  5.2178062e-001
  5.0668304e-001
  5.4516086e-001
  5.3307170e-001
  5.7476266e-001
  5.5295775e-001
  5.3695800e-001
  5.1723504e-001
  5.3232220e-001
  5.3557004e-001
  5.4152440e-001
  5.4556684e-001
  4.6276788e-001
  4.3147277e-001
  5.3180519e-001
  4.8440623e-001
  4.7159880e-001
  5.6771527e-001
  5.6452990e-001
  5.3060460e-001
  5.3022291e-001
  5.0553103e-001
  4.7362175e-001
  5.1523637e-001
  5.6720520e-001
  4.7775788e-001
  4.9739757e-001
  4.2424148e-001
  5.0112078e-001
  5.8837858e-001
  5.5156979e-001
  5.0703351e-001
  5.0163780e-001
  4.5332972e-001
  4.0367533e-001
  4.6208083e-001
  5.1870628e-001
  5.7142808e-001
  4.7792444e-001
  5.5156979e-001
  4.4749334e-001
  5.1484427e-001
  4.8640143e-001
  4.5942982e-001
  4.5712234e-001
  5.2976488e-001
  5.7210124e-001
  4.7021083e-001
  5.0419165e-001
  5.5324922e-001
  5.1382412e-001
  4.9805338e-001
  5.0765115e-001
  5.2374806e-001
  5.1396638e-001
  5.1023970e-001
  4.8320564e-001
  5.2302979e-001
  4.9789377e-001
  4.3496697e-001
  5.2338025e-001
  4.8177257e-001
  4.7246280e-001
  3.8361925e-001
  5.2771069e-001
  4.8515226e-001
  5.2281465e-001
  4.4775011e-001
  5.5546996e-001
  4.1120503e-001
  4.6498862e-001
  3.8318205e-001
  5.6187542e-001
  4.8893793e-001
  4.8055810e-001
  5.0125264e-001
  4.5325686e-001
  4.6159505e-001
  5.6079627e-001
  5.3226321e-001
  5.6862786e-001
  4.8841050e-001
  5.3737439e-001
  4.7088399e-001
  5.6392266e-001
  4.6839607e-001
  5.9158131e-001
  4.0123598e-001
  5.3386978e-001
  5.0450047e-001
  5.2014629e-001
  4.4722268e-001
  4.4627193e-001
  5.9616506e-001
  5.3627443e-001
  5.7023096e-001
  5.0119712e-001
  5.5771500e-001
  4.8010007e-001
  6.1775136e-001
  6.0839649e-001
  5.7383619e-001
  4.4506787e-001
  5.3651732e-001
  4.6893044e-001
  5.0105832e-001
  5.0444495e-001
  5.1015989e-001
  4.9373334e-001
  5.4393599e-001
  4.8776163e-001
  4.4725738e-001
  4.9159935e-001
  4.2399164e-001
  5.0717577e-001
  4.6107456e-001
  5.4845728e-001
  4.8035338e-001
  5.4660088e-001
  5.2309571e-001
  4.4749681e-001
  4.8173093e-001
  4.6120989e-001
  4.8681782e-001
  4.8677271e-001
  5.1164154e-001
  5.7928742e-001
  5.4234330e-001
  4.2795081e-001
  4.6356249e-001
  5.0196744e-001
  5.8446105e-001
  5.5762825e-001
  4.6474919e-001
  4.7679325e-001
  5.2025039e-001
  5.4444606e-001
  5.2720756e-001
  4.8535351e-001
  5.7268071e-001
  5.7486676e-001
  4.9301507e-001
  4.5775386e-001
  5.0563166e-001
  5.2581612e-001
  4.7555449e-001
  4.8755691e-001
  5.2147527e-001
  5.8741048e-001
  4.7672732e-001
  4.3835707e-001
  5.2121155e-001
  4.8606138e-001
  5.1972990e-001
  4.0779758e-001
  5.8362828e-001
  5.5364132e-001
  5.8989840e-001
  4.3356859e-001
  4.3740978e-001
  4.3939804e-001
  5.1504553e-001
  4.7318107e-001
  4.2868643e-001
  4.9336900e-001
  5.9096713e-001
  4.5979417e-001
  5.1199895e-001
  5.2921663e-001
  4.6862161e-001
  5.2101724e-001
  4.9100600e-001
  4.4981818e-001
  5.4318302e-001
  5.0019084e-001
  3.9753012e-001
  4.9397971e-001
  4.4288877e-001
  5.1880691e-001
  4.7573840e-001
  5.2632273e-001
  4.8205710e-001
  5.2542402e-001
  5.1041667e-001
  4.4671955e-001
  4.9242172e-001
  5.0488910e-001
  5.3842577e-001
  5.5610496e-001
  4.5315970e-001
  4.2231915e-001
  4.7731374e-001
  4.7762950e-001
  4.6669581e-001
  5.3117366e-001
  5.2175633e-001
  5.3431393e-001
  4.5158783e-001
  4.9096783e-001
  5.3864091e-001
  5.1152357e-001
  5.3224586e-001
  4.9678339e-001
  4.9518030e-001
  5.1867158e-001
  5.0062111e-001
  5.2082639e-001
  5.1860565e-001
  4.6653620e-001
  5.0414307e-001
  5.4600752e-001
  4.3980749e-001
  5.4085124e-001
  4.2363424e-001
  4.9609982e-001
  5.1171094e-001
  4.6564790e-001
  5.0816470e-001
  4.7504441e-001
  4.4282978e-001
  5.0931324e-001
  5.2401177e-001
  4.6813583e-001
  5.4969257e-001
  4.9055838e-001
  4.8381287e-001
  4.3035546e-001
  4.9596450e-001
  5.1968826e-001
  5.7231984e-001
  3.9604500e-001
  4.4683059e-001
  4.0873792e-001
  5.5224642e-001
  5.1408089e-001
  5.2924786e-001
  4.9024956e-001
  5.0544429e-001
  5.2769681e-001
  5.5879414e-001
  4.8236245e-001
  5.0719659e-001
  5.3695453e-001
  4.6835096e-001
  4.9800827e-001
  4.9943787e-001
  4.7789321e-001
  5.1935862e-001
  3.7151621e-001
  6.0886839e-001
  5.5408894e-001
  4.5040112e-001
  5.0172107e-001
  5.2010812e-001
  4.6977709e-001
  4.5827434e-001
  4.3838136e-001
  5.4163197e-001
  4.4977654e-001
  5.2465370e-001
  5.1721075e-001
  5.6604972e-001
  5.3444232e-001
  6.1748071e-001
  5.0597171e-001
  4.2652121e-001
  3.9958083e-001
  5.3051091e-001
  4.3678173e-001
  5.2959138e-001
  4.6817053e-001
  4.7545039e-001
  5.2892863e-001
  4.8044012e-001
  4.8994420e-001
  4.7719923e-001
  5.1215856e-001
  5.8435349e-001
  4.4326352e-001
  6.2591953e-001
  4.8629733e-001
  4.7532548e-001
  5.4932476e-001
  5.0949714e-001
  4.1427590e-001
  5.1079836e-001
  5.0765115e-001
  5.7608816e-001
  5.0120753e-001
  5.3851252e-001
  4.5737564e-001
  4.4265975e-001
  4.6131746e-001
  5.1434113e-001
  5.5678159e-001
  4.9482984e-001
  4.9079433e-001
  4.6355555e-001
  5.4542458e-001
  4.6168874e-001
  4.8693579e-001
  5.9454808e-001
  5.0417777e-001
  5.0590925e-001
  5.1600669e-001
  5.4481040e-001
  4.3533478e-001
  4.9225169e-001
  5.2189860e-001
  4.2724642e-001
  4.6420789e-001
  4.7830266e-001
  5.6703517e-001
  5.4743366e-001
  4.4186862e-001
  5.0345950e-001
  4.6904841e-001
  4.7478417e-001
  4.1676729e-001
  4.7250791e-001
  5.6215648e-001
  4.5410004e-001
  5.1337650e-001
  4.2298537e-001
  4.3891572e-001
  5.6306213e-001
  5.6191012e-001
  4.7405896e-001
  4.4354805e-001
  5.6818024e-001
  5.8152204e-001
  5.0882398e-001
  4.9001013e-001
  5.3914057e-001
  5.3035823e-001
  5.7487023e-001
  5.0396264e-001
  5.0893502e-001
  5.2274525e-001
  5.3230485e-001
  5.0018738e-001
  4.8109941e-001
  5.6119878e-001
  5.4045220e-001
  4.5940207e-001
  5.5710429e-001
  4.7726516e-001
  4.8338261e-001
  5.2563916e-001
  5.2902579e-001
  4.4222255e-001
  5.0136020e-001
  5.3623279e-001
  5.2106235e-001
  4.7129344e-001
  5.8006815e-001
  4.1177063e-001
  4.6308711e-001
  5.7070286e-001
  5.3715232e-001
  4.4884313e-001
  4.5564068e-001
  4.8424661e-001
  4.4927687e-001
  6.1117935e-001
  5.3419248e-001
  4.9869878e-001
  4.4956140e-001
  4.5476627e-001
  4.2062930e-001
  5.2417833e-001
  5.1746752e-001
  5.4664599e-001
  4.5617852e-001
  5.5099031e-001
  4.9877512e-001
  5.3142697e-001
  5.1115229e-001
  5.5920012e-001
  5.2495212e-001
  5.2834916e-001
  4.2938735e-001
  5.4782229e-001
  5.9326074e-001
  4.9346963e-001
  5.4778412e-001
  5.3308558e-001
  4.8412864e-001
  4.9957667e-001
  5.6971394e-001
  5.7633453e-001
  5.3850905e-001
  4.9624556e-001
  6.0588427e-001
  4.7757745e-001
  5.3552493e-001
  5.2546566e-001
  4.3458875e-001
  5.1515656e-001
  5.3818982e-001
  4.3186834e-001
  5.2877595e-001
  5.0664835e-001
  4.4441206e-001
  4.7163002e-001
  4.6951685e-001
  5.6037295e-001
  5.0088483e-001
  5.8406201e-001
  4.3899206e-001
  5.4549745e-001
  5.3461234e-001
  5.2457043e-001
  5.3261714e-001
  5.2216578e-001
  4.4975919e-001
  4.4212886e-001
  5.0970881e-001
  4.9838302e-001
  5.5504317e-001
  4.0464343e-001
  4.1189901e-001
  5.3400858e-001
  5.1256107e-001
  5.3305435e-001
  4.8158866e-001
  5.6284352e-001
  4.4103237e-001
  4.0865465e-001
  3.9012186e-001
  5.2274525e-001
  5.7551216e-001
  4.7964551e-001
  4.9521500e-001
  6.2623529e-001
  4.8950353e-001
  4.8525983e-001
  5.3090301e-001
  5.1637450e-001
  4.8828212e-001
  4.7892724e-001
  5.0445536e-001
  4.6942663e-001
  5.0657895e-001
  5.3366159e-001
  5.0817164e-001
  4.9681809e-001
  5.6274289e-001
  5.2004566e-001
  5.1375819e-001
  4.4441553e-001
  5.8149081e-001
  5.0991006e-001
  4.3234025e-001
  5.8034574e-001
  4.3896083e-001
  4.8632509e-001
  5.0448659e-001
  4.4450922e-001
  4.5228181e-001
  4.8654716e-001
  5.4875916e-001
  4.8962497e-001
  4.9633231e-001
  4.8366367e-001
  4.7241422e-001
  4.4055352e-001
  4.8060668e-001
  5.5164959e-001
  4.2143085e-001
  5.7666764e-001
  4.8248390e-001
  4.3465814e-001
  4.7043638e-001
  4.7437125e-001
  4.8490590e-001
  4.7509646e-001
  4.2186806e-001
  4.3196897e-001
  4.6602959e-001
  5.0952143e-001
  5.9878831e-001
  4.6950644e-001
  4.1913030e-001
  5.4558766e-001
  5.2984122e-001
  4.2196869e-001
  4.8790390e-001
  5.2794665e-001
  4.8680394e-001
  4.6188305e-001
  4.8065179e-001
  4.9885146e-001
  5.5392932e-001
  5.4079225e-001
  4.9385132e-001
  4.7093604e-001
  4.7066539e-001
  6.1978126e-001
  4.6987425e-001
  5.6432170e-001
  5.5270098e-001
  5.0971921e-001
  4.8113757e-001
  5.3907811e-001
  5.5595575e-001
  5.1352224e-001
  5.4003581e-001
  5.4768349e-001
  4.4750028e-001
  5.5265587e-001
  5.2224212e-001
  4.6228209e-001
  4.7685571e-001
  4.0376555e-001
  4.7890295e-001
  4.3958542e-001
  5.0737356e-001
  4.9475350e-001
  4.6547094e-001
  4.8132495e-001
  4.4948160e-001
  5.0231790e-001
  6.1683183e-001
  4.8552007e-001
  4.4907215e-001
  5.2337678e-001
  5.1102043e-001
  5.8813916e-001
  5.4778412e-001
  4.3635840e-001
  5.2632273e-001
  5.7506107e-001
  4.4746905e-001
  5.2296039e-001
  4.9521153e-001
  5.0055172e-001
  4.8801146e-001
  4.9794581e-001
  4.9873348e-001
  5.1427868e-001
  5.3056296e-001
  5.0331376e-001
  5.3652426e-001
  5.1336956e-001
  5.8992269e-001
  5.0605499e-001
  5.2964343e-001
  5.7180977e-001
  6.3688444e-001
  5.7925966e-001
  5.4413030e-001
  4.9302895e-001
  5.1686376e-001
  3.7009702e-001
  4.7584249e-001
  5.3605582e-001
  5.3516059e-001
  5.7270847e-001
  4.0082306e-001
  5.8851391e-001
  4.5472810e-001
  5.5001180e-001
  5.9199076e-001
  4.8601974e-001
  4.2237120e-001
  4.9460776e-001
  4.7142530e-001
  5.5892252e-001
  4.6225780e-001
  4.3028259e-001
  5.0723476e-001
  4.7575922e-001
  5.2687097e-001
  5.5873862e-001
  5.4744753e-001
  4.6230985e-001
  4.7150511e-001
  5.1573257e-001
  5.5838816e-001
  5.3283228e-001
  4.4555366e-001
  4.6754594e-001
  5.3018474e-001
  5.1155827e-001
  5.8407936e-001
  4.8310501e-001
  5.5747904e-001
  5.1442094e-001
  5.3562903e-001
  4.2040723e-001
  5.6176785e-001
  4.8503775e-001
  4.7759133e-001
  4.6757023e-001
  4.2670511e-001
  5.3535143e-001
  4.9289016e-001
  5.4083736e-001
  5.8395445e-001
  4.8433683e-001
  4.8411129e-001
  5.2101030e-001
  5.4149664e-001
  5.2670442e-001
  5.1158603e-001
  4.9541972e-001
  6.3684974e-001
  4.9875083e-001
  4.8858400e-001
  5.4743713e-001
  5.0664141e-001
  4.5702171e-001
  4.2990090e-001
  5.2348781e-001
  4.8209527e-001
  4.5191053e-001
  4.2929714e-001
  5.1084000e-001
  5.0375791e-001
  5.5348518e-001
  5.1857789e-001
  5.5959222e-001
  4.5685168e-001
  5.0803978e-001
  4.6922191e-001
  4.5029702e-001
  5.0528120e-001
  4.4812833e-001
  4.7768502e-001
  5.2231498e-001
  5.2579877e-001
  4.8560335e-001
  4.3124028e-001
  5.4828031e-001
  5.6103917e-001
  4.6487758e-001
  5.0958736e-001
  4.3835707e-001
  4.9313999e-001
  5.9550924e-001
  4.3507106e-001
  5.1002110e-001
  4.4984941e-001
  5.2131565e-001
  5.2147527e-001
  5.3286698e-001
  4.7010326e-001
  5.1454239e-001
  5.0824450e-001
  5.4668069e-001
  4.3261784e-001
  6.0480513e-001
  5.2223171e-001
  5.5768377e-001
  5.0804672e-001
  5.3536531e-001
  5.4484857e-001
  4.9978487e-001
  4.4250708e-001
  5.4932129e-001
  4.2612564e-001
  4.5567885e-001
  4.6450630e-001
  5.5296469e-001
  5.0835207e-001
  5.3060807e-001
  5.0557614e-001
  4.9969118e-001
  4.7262589e-001
  5.8211540e-001
  5.0495850e-001
  5.2536503e-001
  5.1761326e-001
  5.3483789e-001
  5.8656729e-001
  5.2668360e-001
  4.7101585e-001
  4.0148582e-001
  6.1588802e-001
  5.2655174e-001
  5.1342508e-001
  4.2224628e-001
  5.2658991e-001
  4.9784172e-001
  4.8583583e-001
  5.0668998e-001
  4.4795137e-001
  5.1691928e-001
  6.1576310e-001
  4.6934335e-001
  4.8901774e-001
  4.8201546e-001
  5.1552090e-001
  5.1645431e-001
  4.8570051e-001
  5.0775525e-001
  4.9664113e-001
  4.9644681e-001
  5.7046344e-001
  5.5351641e-001
  5.2540320e-001
  4.6347921e-001
  5.1441053e-001
  4.9451407e-001
  5.8085235e-001
  5.5940137e-001
  5.4583056e-001
  5.4266253e-001
  4.1915806e-001
  4.8956945e-001
  4.7231013e-001
  4.9404911e-001
  5.2968507e-001
  5.3289127e-001
  4.9188735e-001
  5.6724337e-001
  4.2895014e-001
  5.2628803e-001
  4.5836803e-001
  4.8367061e-001
  5.1181504e-001
  5.2153772e-001
  5.0335540e-001
  4.8632856e-001
  5.4228084e-001
  5.2741228e-001
  4.5295150e-001
  4.9539196e-001
  5.0000694e-001
  5.5406812e-001
  4.1746822e-001
  5.2450103e-001
  5.7704586e-001
  4.9765087e-001
  4.7503748e-001
  5.6568538e-001
  4.8722033e-001
  4.4599087e-001
  5.2647541e-001
  4.2643446e-001
  4.4533852e-001
  4.6208430e-001
  5.5198618e-001
  4.8988522e-001
  5.0455946e-001
  4.7107831e-001
  4.3478653e-001
  4.1234316e-001
  4.1362009e-001
  4.7206376e-001
  4.8191136e-001
  4.8615159e-001
  5.0105485e-001
  5.3208278e-001
  5.0249139e-001
  4.1633009e-001
  4.9310182e-001
  4.1248543e-001
  4.4678201e-001
  4.8857012e-001
  5.2683281e-001
  4.5244490e-001
  5.4600752e-001
  5.6583111e-001
  5.9512755e-001
  3.8510437e-001
  5.5650400e-001
  5.5229153e-001
  5.7972116e-001
  5.4950866e-001
  5.6294762e-001
  4.5163641e-001
  5.0155452e-001
  5.7099781e-001
  4.9546830e-001
  5.8809405e-001
  5.3736398e-001
  4.4617477e-001
  5.2023304e-001
  4.6420095e-001
  4.8656798e-001
  4.9748085e-001
  4.4421774e-001
  4.7970103e-001
  4.9598185e-001
  5.1306768e-001
  4.3926618e-001
  4.9523928e-001
  4.5940901e-001
  4.7534977e-001
  4.9857040e-001
  5.5155938e-001
  5.0097504e-001
  5.5429367e-001
  4.2629913e-001
  5.1025011e-001
  5.2303326e-001
  4.9792152e-001
  5.0792180e-001
  5.8152204e-001
  5.0491686e-001
  5.3960901e-001
  5.5849919e-001
  5.1710318e-001
  4.9520459e-001
  5.2398054e-001
  6.0536726e-001
  4.8172052e-001
  4.6026607e-001
  4.9079433e-001
  4.6337164e-001
  4.7111648e-001
  4.8529800e-001
  4.7083889e-001
  5.3104181e-001
  5.4353695e-001
  4.7731027e-001
  5.3390448e-001
  4.8678659e-001
  5.3012922e-001
  4.6396847e-001
  4.7755316e-001
  5.0309863e-001
  5.1508022e-001
  5.1212733e-001
  4.9766475e-001
  5.3896014e-001
  5.1648901e-001
  5.0864007e-001
  4.6521763e-001
  5.2067025e-001
  4.7902440e-001
  5.1333833e-001
  5.3618421e-001
  4.8021805e-001
  4.7625888e-001
  4.1567774e-001
  6.1588108e-001
  4.9594715e-001
  5.5177451e-001
  5.6234385e-001
  4.4818732e-001
  4.6624473e-001
  4.8546455e-001
  3.7858442e-001
  4.2384938e-001
  4.8789349e-001
  4.2713191e-001
  4.6058877e-001
  4.4746558e-001
  5.1152357e-001
  5.4365492e-001
  5.4411642e-001
  4.4375972e-001
  4.8697743e-001
  5.1063180e-001
  5.1670414e-001
  4.6154300e-001
  4.9442386e-001
  4.9957667e-001
  4.6558891e-001
  5.8001957e-001
  4.6262561e-001
  4.9913252e-001
  4.7805630e-001
  5.9121350e-001
  5.7871488e-001
  5.5684405e-001
  4.9894862e-001
  4.8281007e-001
  4.7022471e-001
  5.2851224e-001
  5.0102709e-001
  5.4919637e-001
  4.8349364e-001
  4.7684530e-001
  5.1071508e-001
  4.3009868e-001
  4.9470492e-001
  4.7596394e-001
  5.1564582e-001
  5.3006329e-001
  5.1669373e-001
  5.3772832e-001
  5.7753512e-001
  3.9301924e-001
  4.7109566e-001
  5.1891100e-001
  4.9506579e-001
  4.7079725e-001
  5.1604833e-001
  5.9854888e-001
  4.8462830e-001
  4.3988036e-001
  5.7114007e-001
  5.5555324e-001
  5.6087955e-001
  5.3885604e-001
  4.7871211e-001
  5.0443801e-001
  4.9230027e-001
  5.3604541e-001
  4.5082098e-001
  5.9801105e-001
  4.9729694e-001
  4.4147305e-001
  5.0266836e-001
  4.7326088e-001
  5.2811320e-001
  5.0013186e-001
  5.1436889e-001
  5.7777801e-001
  5.2641295e-001
  4.3341939e-001
  5.4371391e-001
  4.9425036e-001
  4.0108678e-001
  6.3511825e-001
  5.3367200e-001
  5.5438735e-001
  5.0202296e-001
  5.4484857e-001
  5.5924176e-001
  5.3553187e-001
  4.5299314e-001
  4.2731929e-001
  4.7276468e-001
  4.9642599e-001
  5.8309044e-001
  5.2801257e-001
  4.8186973e-001
  5.5823895e-001
  4.7746641e-001
  4.4061598e-001
  5.1210304e-001
  5.1582625e-001
  4.9255358e-001
  5.3567413e-001
  4.5882953e-001
  4.3339163e-001
  5.2409505e-001
  5.4726710e-001
  4.2447743e-001
  5.4106984e-001
  4.8643266e-001
  4.1250278e-001
  5.1678048e-001
  5.6457848e-001
  5.5081682e-001
  5.1237370e-001
  5.1416764e-001
  6.0576629e-001
  6.0210901e-001
  4.7816733e-001
  5.0853251e-001
  4.5581765e-001
  4.9638088e-001
  4.7770930e-001
  5.4434544e-001
  5.0815776e-001
  5.4241270e-001
  5.3310640e-001
  5.0395223e-001
  5.0777954e-001
  5.7111231e-001
  4.7704308e-001
  5.2823118e-001
  4.6887145e-001
  4.5511673e-001
  4.6569648e-001
  4.9101294e-001
  3.9567025e-001
  4.9819218e-001
  5.3006329e-001
  5.4644126e-001
  5.7590426e-001
  4.2394654e-001
  5.5706959e-001
  5.7996405e-001
  6.1368463e-001
  5.4517821e-001
  5.2535809e-001
  4.5321522e-001
  5.0691900e-001
  4.7000264e-001
  5.5693427e-001
  5.8733067e-001
  4.5654633e-001
  5.2460512e-001
  5.2746780e-001
  4.6029036e-001
  4.3091758e-001
  5.3675328e-001
  4.8329239e-001
  3.9807489e-001
  5.3553534e-001
  4.8419456e-001
  4.3989424e-001
  5.4503942e-001
  5.0498973e-001
  5.1173176e-001
  5.5356845e-001
  5.3750278e-001
  4.7117200e-001
  4.4062292e-001
  4.5652898e-001
  5.1624958e-001
  4.8348670e-001
  5.2469881e-001
  4.7457251e-001
  4.9020792e-001
  5.3653467e-001
  5.2007342e-001
  5.1634674e-001
  5.2061820e-001
  4.9255011e-001
  4.8911143e-001
  4.2946022e-001
  3.7536434e-001
  5.1472976e-001
  4.6082473e-001
  5.3660407e-001
  4.7707431e-001
  4.6211900e-001
  5.2734288e-001
  5.1547579e-001
  5.5471352e-001
  5.1093021e-001
  5.1868546e-001
  6.0275788e-001
  4.9983691e-001
  5.7314568e-001
  5.0806407e-001
  5.7839218e-001
  4.6136256e-001
  4.1507051e-001
  4.9438222e-001
  5.1309891e-001
  5.3610093e-001
  4.5629303e-001
  4.8938208e-001
  6.0640129e-001
  5.2439693e-001
  5.2499375e-001
  4.8847296e-001
  4.1787419e-001
  4.9426077e-001
  5.1296011e-001
  4.9545095e-001
  4.4789932e-001
  5.2847754e-001
  4.9135993e-001
  5.4951213e-001
  5.6408228e-001
  5.0697452e-001
  4.9869531e-001
  4.7772665e-001
  4.6935029e-001
  4.7759827e-001
  3.9766892e-001
  4.4479028e-001
  4.7453781e-001
  4.5612300e-001
  5.3927243e-001
  4.7892030e-001
  5.2059044e-001
  4.4715676e-001
  5.2803686e-001
  5.0958736e-001
  4.9827199e-001
  4.2521652e-001
  5.1417111e-001
  5.1519126e-001
  4.9472921e-001
  5.3372751e-001
  4.6994018e-001
  5.4462303e-001
  4.8636673e-001
  4.8843479e-001
  5.1730097e-001
  5.2356415e-001
  3.8238744e-001
  4.6718507e-001
  5.4099697e-001
  4.8237286e-001
  4.9838996e-001
  4.6715731e-001
  5.4478958e-001
  5.6216342e-001
  4.4453698e-001
  5.6600114e-001
  5.5465107e-001
  4.8741811e-001
  5.0732845e-001
  4.4904439e-001
  5.5306532e-001
  5.7296872e-001
  4.3218410e-001
  5.0358095e-001
  4.4499153e-001
  5.3383855e-001
  4.6333694e-001
  5.1483386e-001
  5.3114243e-001
  5.1750222e-001
  4.0416111e-001
  5.1174564e-001
  4.5255940e-001
  5.0266836e-001
  4.8627651e-001
  4.9060696e-001
  4.9134952e-001
  5.5103889e-001
  5.1872710e-001
  5.5321799e-001
  4.7033575e-001
  5.3385937e-001
  4.1288100e-001
  5.1063874e-001
  4.7705002e-001
  3.6927465e-001
  4.2379386e-001
  5.2764129e-001
  5.1967091e-001
  5.5321452e-001
  5.0628401e-001
  5.9233428e-001
  5.0618338e-001
  4.6223698e-001
  4.9853570e-001
  4.9845936e-001
  4.4922829e-001
  4.2233997e-001
  4.6620656e-001
  5.5052881e-001
  5.0930630e-001
  4.2534491e-001
  5.0376138e-001
  4.8548537e-001
  4.9907700e-001
  4.5749015e-001
  4.9501721e-001
  4.3154564e-001
  5.0810224e-001
  4.7989535e-001
  4.6890268e-001
  5.2150997e-001
  4.9669318e-001
  4.8146722e-001
  5.7779536e-001
  5.1513574e-001
  4.7871905e-001
  5.1364368e-001
  4.7740742e-001
  4.9921927e-001
  4.3350266e-001
  5.5055657e-001
  4.8439929e-001
  5.6892627e-001
  5.3675675e-001
  4.3997751e-001
  4.4917277e-001
  5.1734607e-001
  5.1831071e-001
  5.2470575e-001
  5.0986148e-001
  4.7669956e-001
  4.3307240e-001
  5.5831182e-001
  4.4602904e-001
  5.3446661e-001
  4.7502013e-001
  5.4442524e-001
  4.3976932e-001
  5.0534019e-001
  4.4330169e-001
  4.4430102e-001
  4.0182934e-001
  6.3595797e-001
  4.1948770e-001
  5.9264657e-001
  4.9273401e-001
  5.0947285e-001
  4.8921899e-001
  5.0823756e-001
  5.7535601e-001
  5.4545234e-001
  4.7050924e-001
  5.1121128e-001
  4.8164765e-001
  4.3003970e-001
  5.3042763e-001
  5.5731596e-001
  4.7988147e-001
  3.5536032e-001
  4.1401566e-001
  4.4077212e-001
  4.6861467e-001
  4.9443080e-001
  5.2308530e-001
  5.2443857e-001
  5.9529411e-001
  4.5116103e-001
  3.8699895e-001
  4.9867102e-001
  5.7656701e-001
  5.0544429e-001
  5.4888061e-001
  5.0154411e-001
  5.6745156e-001
  4.7826449e-001
  5.9270556e-001
  4.6371169e-001
  5.6633425e-001
  5.1491714e-001
  5.7687583e-001
  4.7042250e-001
  4.3873876e-001
  5.3163169e-001
  5.5907867e-001
  5.4528578e-001
  4.7392710e-001
  5.3253734e-001
  5.1390046e-001
  4.6374292e-001
  5.3128470e-001
  4.7183128e-001
  4.3740284e-001
  4.8871239e-001
  4.3749306e-001
  5.1954947e-001
  5.1277967e-001
  5.1541334e-001
  5.6779508e-001
  5.5208333e-001
  5.5074048e-001
  4.7391322e-001
  5.3401899e-001
  5.5839857e-001
  4.2960249e-001
  5.1688111e-001
  4.8959027e-001
  5.2304367e-001
  5.2335249e-001
  4.2243713e-001
  5.0182517e-001
  4.9889310e-001
  5.1977501e-001
  4.2786406e-001
  4.6186917e-001
  4.3820092e-001
  4.9294915e-001
  6.1165820e-001
  5.3249223e-001
  5.1545497e-001
  5.2324492e-001
  4.6866672e-001
  5.2985510e-001
  4.9043346e-001
  6.0036712e-001
  4.3847851e-001
  4.0530965e-001
  6.4093382e-001
  4.7749764e-001
  5.5781562e-001
  5.3265878e-001
  4.7540529e-001
  4.8164071e-001
  4.8996502e-001
  4.8347282e-001
  5.1072549e-001
  4.6981526e-001
  5.2593757e-001
  4.8149498e-001
  4.0426521e-001
  5.1961193e-001
  4.5001596e-001
  5.0994129e-001
  5.2433447e-001
  5.0458028e-001
  5.0109649e-001
  4.1584430e-001
  5.2712081e-001
  5.3425494e-001
  4.8604750e-001
  4.7836859e-001
  4.7334416e-001
  4.9964260e-001
  4.9904924e-001
  4.8298704e-001
  4.8538127e-001
  5.0538183e-001
  4.8033603e-001
  5.3168721e-001
  4.9061043e-001
  5.2930338e-001
  5.4413724e-001
  4.4551896e-001
  5.2594104e-001
  5.1896652e-001
  5.2943177e-001
  5.0802590e-001
  4.7005469e-001
  4.5364549e-001
  4.8655757e-001
  4.7315678e-001
  4.3357900e-001
  4.6263602e-001
  5.3430352e-001
  5.6763547e-001
  5.7804172e-001
  6.1416347e-001
  5.5585859e-001
  5.5247890e-001
  4.6659172e-001
  5.0321661e-001
  4.6899289e-001
  4.8231387e-001
  4.6412461e-001
  5.5115340e-001
  4.8665473e-001
  4.5532839e-001
  4.3183711e-001
  5.1538558e-001
  5.6006065e-001
  4.6946133e-001
  4.9114826e-001
  5.1370267e-001
  4.8849031e-001
  4.2627484e-001
  5.2872391e-001
  4.4780563e-001
  4.5177868e-001
  5.4870364e-001
  5.7454058e-001
  5.0594048e-001
  5.3116672e-001
  4.9249112e-001
  4.9192899e-001
  4.7947896e-001
  3.9741908e-001
  5.0438596e-001
  5.3871724e-001
  4.3650067e-001
  5.2725613e-001
  4.7391669e-001
  5.1387964e-001
  5.8855555e-001
  4.8315706e-001
  5.5424509e-001
  4.6785129e-001
  5.1783880e-001
  5.0080502e-001
  5.9804228e-001
  5.2283894e-001
  4.4572368e-001
  4.5983927e-001
  4.9489923e-001
  4.9887228e-001
  5.4784310e-001
  4.2484177e-001
  5.2015323e-001
  4.7816733e-001
  5.0308475e-001
  4.8240062e-001
  5.2140934e-001
  5.0780383e-001
  5.4652107e-001
  4.9516989e-001
  4.9698812e-001
  5.4179852e-001
  5.3393224e-001
  4.8849378e-001
  5.6185113e-001
  4.8864646e-001
  4.6996794e-001
  5.0239077e-001
  4.7354541e-001
  5.0823756e-001
  6.2280008e-001
  5.4546969e-001
  5.0310210e-001
  4.6270195e-001
  4.8865687e-001
  5.0433392e-001
  5.6331543e-001
  5.3035476e-001
  5.4574728e-001
  5.0687389e-001
  4.8892058e-001
  5.3430005e-001
  4.9004483e-001
  4.4408936e-001
  5.4184363e-001
  6.0388560e-001
  5.6480749e-001
  5.2547260e-001
  5.0552756e-001
  5.1088857e-001
  5.2873779e-001
  5.8145958e-001
  4.4837122e-001
  5.2547954e-001
  5.2346005e-001
  5.2932767e-001
  4.7578004e-001
  4.1352293e-001
  6.2707848e-001
  5.0855680e-001
  4.8795595e-001
  5.0538183e-001
  5.4064304e-001
  4.3053242e-001
  5.0343521e-001
  4.9419484e-001
  4.3082043e-001
  5.0818552e-001
  5.0372668e-001
  5.3062542e-001
  5.6910671e-001
  4.3249292e-001
  5.5633397e-001
  4.9330655e-001
  4.5929797e-001
  5.1150622e-001
  4.6196633e-001
  4.5375305e-001
  5.8555061e-001
  4.9670706e-001
  4.8450339e-001
  5.0911545e-001
  5.0121100e-001
  4.9341064e-001
  3.9865437e-001
  5.3582334e-001
  4.4944343e-001
  4.5536309e-001
  4.3637575e-001
  5.0569412e-001
  5.3585110e-001
  4.4173329e-001
  5.7998834e-001
  5.2462941e-001
  4.6279564e-001
  4.6811501e-001
  4.1768682e-001
  5.6738910e-001
  5.0478500e-001
  5.1619753e-001
  5.0659283e-001
  4.9273401e-001
  5.4013991e-001
  4.7624847e-001
  5.3163863e-001
  5.5498418e-001
  4.9200533e-001
  4.8189402e-001
  5.3908505e-001
  4.8628692e-001
  4.1096561e-001
  5.0400774e-001
  4.5343729e-001
  4.9975711e-001
  5.1747793e-001
  5.4147235e-001
  4.8700866e-001
  5.4186445e-001
  4.4536628e-001
  4.0824173e-001
  5.6411698e-001
  5.6233691e-001
  5.7432198e-001
  4.7972185e-001
  4.3607387e-001
  4.8104389e-001
  4.8330280e-001
  4.1347782e-001
  4.2829780e-001
  5.0917444e-001
  5.2719368e-001
  5.0409102e-001
  5.1973337e-001
  4.3739590e-001
  6.0137339e-001
  4.6681726e-001
  4.5295150e-001
  5.0024983e-001
  5.6767363e-001
  5.2887658e-001
  4.4303103e-001
  5.3181560e-001
  5.3696147e-001
  4.9303589e-001
  4.6801785e-001
  4.9499292e-001
  5.6778814e-001
  5.3355055e-001
  4.5544290e-001
  6.0601960e-001
  5.0412919e-001
  4.9246683e-001
  5.4168402e-001
  5.5153509e-001
  4.9892780e-001
  4.7792791e-001
  4.9156812e-001
  5.2353639e-001
  5.0458375e-001
  5.6464787e-001
  4.8426049e-001
  4.4497418e-001
  5.5668790e-001
  4.2987314e-001
  4.6588039e-001
  5.5816261e-001
  4.8309113e-001
  5.0520833e-001
  4.8381981e-001
  5.5268710e-001
  4.8864993e-001
  5.3020209e-001
  3.9022943e-001
  5.0773790e-001
  5.4773901e-001
  4.6310793e-001
  4.4274650e-001
  5.1246044e-001
  4.2336706e-001
  5.1949742e-001
  4.6539460e-001
  4.4211151e-001
  4.3650067e-001
  4.4875291e-001
  5.1816497e-001
  4.3902676e-001
  5.4690623e-001
  5.2461900e-001
  5.3758258e-001
  4.7987453e-001
  4.4489091e-001
  5.1949742e-001
  5.0115895e-001
  4.5531451e-001
  4.3513352e-001
  5.1441400e-001
  5.3331807e-001
  5.3884216e-001
  4.7710901e-001
  4.3558461e-001
  5.5769765e-001
  4.6097046e-001
  5.0555879e-001
  4.4951976e-001
  5.2243296e-001
  4.2303742e-001
  5.0743948e-001
  4.8347629e-001
  5.5557753e-001
  4.8859094e-001
  4.8999278e-001
  4.5612647e-001
  4.7065498e-001
  4.9331696e-001
  5.2638172e-001
  5.0083972e-001
  5.7676133e-001
  5.2551771e-001
  5.3633689e-001
  4.4128914e-001
  5.2968854e-001
  4.8905244e-001
  4.8630774e-001
  5.2411587e-001
  5.7172996e-001
  5.3360607e-001
  5.1794984e-001
  5.3810654e-001
  5.0019431e-001
  4.6043263e-001
  5.2932073e-001
  4.8406965e-001
  4.8973254e-001
  5.5414446e-001
  4.9306018e-001
  5.1289418e-001
  5.8413488e-001
  4.9933378e-001
  5.2957750e-001
  5.5039002e-001
  5.0600641e-001
  5.2038918e-001
  4.6035976e-001
  4.8600239e-001
  5.3056643e-001
  5.3734316e-001
  4.6596713e-001
  5.3897055e-001
  4.8259494e-001
  5.3976516e-001
  5.2913683e-001
  5.6503650e-001
  5.2241561e-001
  4.8589135e-001
  5.2201657e-001
  4.8166153e-001
  4.9291792e-001
  5.2002484e-001
  5.2294651e-001
  4.4821508e-001
  4.6617533e-001
  5.7568218e-001
  5.0081196e-001
  4.8371572e-001
  5.1075672e-001
  3.6200519e-001
  4.4006773e-001
  5.4192344e-001
  5.0418818e-001
  4.6157770e-001
  5.7398540e-001
  5.3094465e-001
  4.8624181e-001
  4.8911143e-001
  5.4488327e-001
  5.2615617e-001
  5.2565304e-001
  4.7819509e-001
  4.5242061e-001
  5.1143682e-001
  5.4545581e-001
  4.7313250e-001
  4.8274067e-001
  4.7498196e-001
  5.0962553e-001
  5.2537197e-001
  5.1065609e-001
  5.1933433e-001
  4.5687597e-001
  4.8059974e-001
  5.1789779e-001
  5.6320092e-001
  5.2876208e-001
  5.6754525e-001
  5.3276288e-001
  4.9225863e-001
  4.6975280e-001
  5.0191886e-001
  4.3375597e-001
  5.0961165e-001
  5.6832598e-001
  4.9085332e-001
  4.8342771e-001
  4.6507537e-001
  5.0021513e-001
  4.2038294e-001
  5.3406063e-001
  4.8560335e-001
  4.1596921e-001
  4.9958708e-001
  5.1068732e-001
  5.8217438e-001
  4.7546774e-001
  5.5757273e-001
  4.3101474e-001
  5.2584388e-001
  5.0967758e-001
  5.7148706e-001
  5.1324117e-001
  4.8403495e-001
  5.2905355e-001
  4.7827837e-001
  5.2793624e-001
  4.7244892e-001
  5.0765809e-001
  4.8592258e-001
  5.7228514e-001
  4.8710929e-001
  4.0711401e-001
  4.0568093e-001
  4.9520112e-001
  4.8278578e-001
  5.5586206e-001
  4.2184377e-001
  5.0042333e-001
  5.3620503e-001
  4.7719576e-001
  5.5539710e-001
  5.6253817e-001
  5.3397735e-001
  5.6346463e-001
  4.2867602e-001
  4.2914446e-001
  4.2430741e-001
  4.7511728e-001
  5.7321161e-001
  4.8743893e-001
  5.3136104e-001
  5.2162447e-001
  5.4018155e-001
  5.0225197e-001
  4.7359399e-001
  5.8992616e-001
  4.6996447e-001
  4.6141114e-001
  5.1236676e-001
  5.0282451e-001
  5.0619379e-001
  4.5682392e-001
  4.9343840e-001
  4.9292139e-001
  4.9145708e-001
  4.7507217e-001
  4.8825436e-001
  4.7395139e-001
  4.4933586e-001
  5.0528467e-001
  5.0244976e-001
  4.3019931e-001
  4.8758467e-001
  4.9943440e-001
  4.8437500e-001
  4.5888852e-001
  4.7429144e-001
  5.0961165e-001
  5.1043055e-001
  5.4456751e-001
  5.4221491e-001
  6.0896208e-001
  5.4267988e-001
  5.2127054e-001
  5.0290778e-001
  4.6754941e-001
  4.9210249e-001
  5.3305088e-001
  5.1445911e-001
  5.9336137e-001
  4.9882717e-001
  5.4096228e-001
  5.7644556e-001
  5.2761007e-001
  5.2722838e-001
  4.8779633e-001
  6.1029800e-001
  5.2563916e-001
  4.2856845e-001
  5.8044637e-001
  4.5125125e-001
  4.4317330e-001
  4.4988411e-001
  5.6105999e-001
  4.9934419e-001
  4.5949922e-001
  5.4272846e-001
  4.3784352e-001
  5.4281521e-001
  4.1086151e-001
  4.8861176e-001
  4.9875430e-001
  5.8962428e-001
  5.3590662e-001
  4.6217105e-001
  4.2519223e-001
  5.0936181e-001
  4.8107165e-001
  5.4396722e-001
  5.6323215e-001
  5.0640198e-001
  5.4438014e-001
  5.3245753e-001
  6.2625264e-001
[truncated: 1,300,007 more chars]
