# Supplementary material for: Assessment of Network Inference Methods: How to Cope with an Underdetermined Problem
Source: PLoS One. 2014 Mar 6;9(3):e90481. doi: 10.1371/journal.pone.0090481 (PMC3946176; doi:10.1371/journal.pone.0090481)
Supplement: File S1 — MATLAB codes for the new assessment of network inference methods. (ZIP) [file pone.0090481.s001.zip › Siegenthaler_PONE_Code/INPUT/Random_Network_AUROC_AUPR_Values/Size_100_100000/Size100_5_AUPR_Values_DREAM4.txt]

   1.0446000e-02
   1.0807000e-02
   6.5555000e-03
   5.4654000e-03
   5.9174000e-03
   6.1747000e-03
   5.5441000e-03
   5.4515000e-03
   5.7821000e-03
   5.5569000e-03
   6.4646000e-03
   6.3272000e-03
   6.1370000e-03
   7.1933000e-03
   6.1706000e-03
   6.1466000e-03
   6.0980000e-03
   6.5798000e-03
   5.8546000e-03
   9.3538000e-03
   6.7432000e-03
   6.1318000e-03
   5.1821000e-03
   6.8138000e-03
   5.6161000e-03
   6.6512000e-03
   5.8720000e-03
   6.5475000e-03
   6.6224000e-03
   5.8511000e-03
   7.0297000e-03
   6.4961000e-03
   5.6401000e-03
   7.2205000e-03
   5.6086000e-03
   5.9232000e-03
   5.7522000e-03
   5.9181000e-03
   5.3887000e-03
   7.1967000e-03
   8.0036000e-03
   6.7263000e-03
   5.4445000e-03
   7.8438000e-03
   8.3182000e-03
   5.3330000e-03
   5.8835000e-03
   5.7980000e-03
   6.0085000e-03
   5.7159000e-03
   5.9624000e-03
   7.4808000e-03
   6.1138000e-03
   7.1076000e-03
   5.2049000e-03
   5.8729000e-03
   5.9054000e-03
   5.9875000e-03
   6.7062000e-03
   5.7629000e-03
   5.7331000e-03
   5.2149000e-03
   9.0176000e-03
   5.8766000e-03
   6.1262000e-03
   7.3452000e-03
   5.9565000e-03
   6.3986000e-03
   5.0225000e-03
   7.6155000e-03
   6.4788000e-03
   5.3260000e-03
   5.0852000e-03
   8.6688000e-03
   4.8599000e-03
   6.0421000e-03
   7.1994000e-03
   5.0004000e-03
   5.7052000e-03
   6.2811000e-03
   5.9893000e-03
   5.9437000e-03
   5.9444000e-03
   6.1439000e-03
   6.1671000e-03
   7.1395000e-03
   5.2561000e-03
   5.5418000e-03
   5.4836000e-03
   5.6885000e-03
   6.0234000e-03
   9.0112000e-03
   5.9415000e-03
   5.3257000e-03
   5.2145000e-03
   5.4021000e-03
   8.5430000e-03
   5.9175000e-03
   5.7148000e-03
   6.0609000e-03
   5.9408000e-03
   5.3454000e-03
   6.8669000e-03
   5.5630000e-03
   7.0866000e-03
   6.9839000e-03
   7.6023000e-03
   6.2377000e-03
   8.8846000e-03
   5.5663000e-03
   6.7653000e-03
   6.3076000e-03
   6.7925000e-03
   7.0700000e-03
   5.9124000e-03
   9.4533000e-03
   6.5817000e-03
   2.3838000e-02
   6.5329000e-03
   5.0438000e-03
   6.2889000e-03
   5.3627000e-03
   5.6341000e-03
   6.0920000e-03
   5.4821000e-03
   5.7904000e-03
   6.3452000e-03
   7.9903000e-03
   5.5250000e-03
   5.1563000e-03
   4.6839000e-03
   5.7713000e-03
   7.2655000e-03
   7.0880000e-03
   6.7708000e-03
   6.9524000e-03
   6.1659000e-03
   4.9208000e-03
   6.3753000e-03
   1.0986000e-02
   5.7888000e-03
   5.6201000e-03
   5.5698000e-03
   5.7532000e-03
   6.1026000e-03
   5.6243000e-03
   6.5472000e-03
   6.9432000e-03
   6.3043000e-03
   5.8268000e-03
   5.3913000e-03
   7.5519000e-03
   6.4821000e-03
   5.3599000e-03
   7.7186000e-03
   6.6259000e-03
   7.1183000e-03
   6.1864000e-03
   7.2673000e-03
   5.6598000e-03
   6.3837000e-03
   5.9039000e-03
   5.5374000e-03
   6.0729000e-03
   5.9511000e-03
   6.5145000e-03
   6.0876000e-03
   6.2559000e-03
   6.0629000e-03
   6.9965000e-03
   8.1537000e-03
   7.0939000e-03
   5.0646000e-03
   5.5538000e-03
   7.0109000e-03
   5.9032000e-03
   6.1326000e-03
   6.9396000e-03
   9.3559000e-03
   5.6465000e-03
   7.0596000e-03
   6.2104000e-03
   7.2963000e-03
   6.3020000e-03
   5.7633000e-03
   6.3856000e-03
   4.9521000e-03
   6.6953000e-03
   6.4512000e-03
   6.0141000e-03
   6.0627000e-03
   5.9455000e-03
   5.6058000e-03
   5.3050000e-03
   7.6488000e-03
   6.3801000e-03
   5.7995000e-03
   7.8224000e-03
   5.5168000e-03
   5.2750000e-03
   5.7469000e-03
   6.1925000e-03
   5.1774000e-03
   5.6098000e-03
   4.7150000e-03
   6.1222000e-03
   6.0350000e-03
   6.6940000e-03
   8.2407000e-03
   7.0687000e-03
   6.5887000e-03
   4.7295000e-03
   5.6668000e-03
   6.9468000e-03
   6.2480000e-03
   1.0850000e-02
   8.4397000e-03
   6.0965000e-03
   9.1421000e-03
   5.4529000e-03
   6.0900000e-03
   7.1642000e-03
   7.2430000e-03
   6.1332000e-03
   5.2497000e-03
   5.3671000e-03
   6.2917000e-03
   5.7054000e-03
   5.6527000e-03
   5.4890000e-03
   6.9267000e-03
   5.8778000e-03
   5.7013000e-03
   6.1397000e-03
   6.2510000e-03
   6.7385000e-03
   7.1244000e-03
   7.7449000e-03
   5.7802000e-03
   7.3447000e-03
   7.8263000e-03
   6.4089000e-03
   5.4384000e-03
   7.1639000e-03
   6.6220000e-03
   8.0365000e-03
   4.9232000e-03
   5.0620000e-03
   5.6957000e-03
   5.8808000e-03
   6.4899000e-03
   6.4270000e-03
   7.0663000e-03
   6.6926000e-03
   8.4609000e-03
   7.2524000e-03
   6.3571000e-03
   7.1414000e-03
   5.6740000e-03
   6.3065000e-03
   6.8842000e-03
   2.2817000e-02
   5.2616000e-03
   6.2995000e-03
   5.2349000e-03
   7.5317000e-03
   9.3942000e-03
   4.8866000e-03
   5.9847000e-03
   5.9003000e-03
   6.4363000e-03
   5.5742000e-03
   7.1128000e-03
   5.8825000e-03
   5.3179000e-03
   6.2914000e-03
   6.6194000e-03
   6.2380000e-03
   7.6721000e-03
   5.5502000e-03
   5.7202000e-03
   5.8624000e-03
   6.5875000e-03
   7.0394000e-03
   7.3443000e-03
   6.5290000e-03
   7.9516000e-03
   6.0008000e-03
   5.8015000e-03
   5.2908000e-03
   6.3687000e-03
   5.7910000e-03
   5.2352000e-03
   6.3366000e-03
   7.3513000e-03
   4.7163000e-03
   7.6162000e-03
   6.0083000e-03
   5.1287000e-03
   6.5551000e-03
   6.3603000e-03
   5.5019000e-03
   6.6419000e-03
   5.3907000e-03
   5.1134000e-03
   5.9796000e-03
   8.8620000e-03
   7.5054000e-03
   5.8071000e-03
   6.7689000e-03
   4.7749000e-03
   7.0658000e-03
   6.8110000e-03
   5.5010000e-03
   7.0406000e-03
   7.4385000e-03
   5.9021000e-03
   5.7539000e-03
   5.5339000e-03
   5.8251000e-03
   7.6881000e-03
   6.6246000e-03
   5.3722000e-03
   6.1077000e-03
   5.2580000e-03
   6.1004000e-03
   6.0119000e-03
   6.6421000e-03
   6.6647000e-03
   5.4215000e-03
   5.0565000e-03
   6.8322000e-03
   7.7554000e-03
   8.2032000e-03
   5.5009000e-03
   7.1674000e-03
   6.2248000e-03
   5.0772000e-03
   5.3641000e-03
   5.0352000e-03
   5.4286000e-03
   7.1172000e-03
   6.6970000e-03
   7.8525000e-03
   1.0694000e-02
   6.0052000e-03
   5.8637000e-03
   6.1153000e-03
   5.4460000e-03
   7.1343000e-03
   7.3134000e-03
   6.7819000e-03
   4.9544000e-03
   4.9267000e-03
   8.0825000e-03
   5.6642000e-03
   5.8850000e-03
   6.4149000e-03
   5.8790000e-03
   5.2426000e-03
   6.6581000e-03
   6.8365000e-03
   5.2880000e-03
   6.6734000e-03
   6.7949000e-03
   5.6705000e-03
   6.1696000e-03
   1.1656000e-02
   6.1248000e-03
   6.9600000e-03
   6.2626000e-03
   7.8629000e-03
   7.6831000e-03
   6.4262000e-03
   6.7379000e-03
   7.1142000e-03
   5.8080000e-03
   5.6883000e-03
   5.2248000e-03
   1.1719000e-02
   6.1455000e-03
   5.1295000e-03
   6.0067000e-03
   5.3450000e-03
   6.7171000e-03
   5.4477000e-03
   7.2913000e-03
   1.1360000e-02
   6.6570000e-03
   5.8229000e-03
   6.7168000e-03
   5.9683000e-03
   6.2754000e-03
   5.9311000e-03
   7.5775000e-03
   5.6282000e-03
   8.1210000e-03
   7.2945000e-03
   7.6372000e-03
   5.1103000e-03
   7.3490000e-03
   6.5513000e-03
   5.3837000e-03
   6.0254000e-03
   8.7895000e-03
   5.5685000e-03
   6.5796000e-03
   5.2930000e-03
   5.7174000e-03
   5.0979000e-03
   6.2223000e-03
   6.1340000e-03
   7.1227000e-03
   6.5274000e-03
   6.4459000e-03
   6.3671000e-03
   1.0489000e-02
   4.9131000e-03
   6.6776000e-03
   5.3933000e-03
   6.5992000e-03
   6.8896000e-03
   4.8481000e-03
   5.7236000e-03
   6.0804000e-03
   6.8188000e-03
   6.7884000e-03
   5.7625000e-03
   5.7943000e-03
   6.1568000e-03
   5.8899000e-03
   6.1328000e-03
   6.1681000e-03
   6.4326000e-03
   5.0844000e-03
   6.3331000e-03
   6.4607000e-03
   6.5023000e-03
   6.5516000e-03
   6.0418000e-03
   6.8803000e-03
   6.7248000e-03
   5.9891000e-03
   7.4809000e-03
   6.2423000e-03
   6.0072000e-03
   5.0978000e-03
   8.7593000e-03
   5.4786000e-03
   6.7752000e-03
   5.2707000e-03
   6.4244000e-03
   6.1681000e-03
   6.6626000e-03
   5.8516000e-03
   9.0769000e-03
   5.4131000e-03
   5.3847000e-03
   9.3588000e-03
   5.9966000e-03
   7.0402000e-03
   5.9099000e-03
   7.0687000e-03
   7.3201000e-03
   6.8425000e-03
   5.6525000e-03
   7.3225000e-03
   6.3958000e-03
   6.2739000e-03
   6.8688000e-03
   6.3564000e-03
   7.3679000e-03
   6.6017000e-03
   4.9945000e-03
   6.5096000e-03
   8.0086000e-03
   6.6726000e-03
   7.0644000e-03
   6.4368000e-03
   6.7123000e-03
   8.9051000e-03
   4.6585000e-03
   5.4382000e-03
   4.9484000e-03
   6.8873000e-03
   7.5834000e-03
   5.5059000e-03
   6.0533000e-03
   6.9782000e-03
   5.9314000e-03
   6.5866000e-03
   5.7274000e-03
   6.7071000e-03
   5.4716000e-03
   5.6674000e-03
   6.7533000e-03
   6.9235000e-03
   5.5827000e-03
   5.4178000e-03
   5.0146000e-03
   6.8551000e-03
   6.8163000e-03
   6.3010000e-03
   7.6902000e-03
   6.4426000e-03
   7.4727000e-03
   5.6369000e-03
   5.6808000e-03
   5.2876000e-03
   7.1810000e-03
   5.7334000e-03
   7.3025000e-03
   7.0577000e-03
   6.3578000e-03
   5.2243000e-03
   5.3175000e-03
   5.3212000e-03
   5.5171000e-03
   5.5657000e-03
   6.1622000e-03
   5.2216000e-03
   7.9254000e-03
   5.7074000e-03
   6.5499000e-03
   5.7371000e-03
   8.1270000e-03
   8.8579000e-03
   5.3941000e-03
   6.5668000e-03
   7.0994000e-03
   5.5637000e-03
   5.8021000e-03
   6.3612000e-03
   6.8615000e-03
   5.0549000e-03
   6.1438000e-03
   5.6186000e-03
   5.3832000e-03
   6.7968000e-03
   5.8605000e-03
   5.3642000e-03
   5.7868000e-03
   5.9569000e-03
   5.6387000e-03
   5.6735000e-03
   8.7551000e-03
   6.5952000e-03
   7.1078000e-03
   5.6980000e-03
   6.0091000e-03
   6.2184000e-03
   5.8703000e-03
   5.4310000e-03
   7.4984000e-03
   5.6006000e-03
   7.0175000e-03
   5.1445000e-03
   5.8635000e-03
   5.0752000e-03
   5.3719000e-03
   6.1283000e-03
   7.8509000e-03
   6.6211000e-03
   6.1667000e-03
   5.7828000e-03
   5.3943000e-03
   6.4241000e-03
   6.0039000e-03
   6.5446000e-03
   4.9849000e-03
   6.2373000e-03
   7.0195000e-03
   6.0528000e-03
   6.6932000e-03
   6.2938000e-03
   6.6233000e-03
   6.8150000e-03
   6.3069000e-03
   6.7567000e-03
   6.9746000e-03
   5.6242000e-03
   7.0538000e-03
   8.0932000e-03
   8.4692000e-03
   6.0179000e-03
   6.4128000e-03
   5.9406000e-03
   4.8589000e-03
   7.5421000e-03
   5.1342000e-03
   5.8123000e-03
   6.0147000e-03
   5.9965000e-03
   7.8510000e-03
   7.3725000e-03
   6.0918000e-03
   5.6796000e-03
   5.4699000e-03
   5.8388000e-03
   8.9518000e-03
   5.7663000e-03
   7.2457000e-03
   8.9039000e-03
   7.7209000e-03
   6.3755000e-03
   6.2037000e-03
   5.9335000e-03
   6.1070000e-03
   6.5526000e-03
   5.5086000e-03
   5.9705000e-03
   6.6163000e-03
   6.2711000e-03
   6.1743000e-03
   6.8770000e-03
   6.3785000e-03
   6.0125000e-03
   7.1211000e-03
   6.0468000e-03
   6.2537000e-03
   5.5821000e-03
   5.4608000e-03
   5.6116000e-03
   8.8052000e-03
   6.2137000e-03
   7.6528000e-03
   7.6783000e-03
   7.1312000e-03
   1.0674000e-02
   6.4322000e-03
   6.1406000e-03
   5.9489000e-03
   1.0090000e-02
   5.4299000e-03
   5.8938000e-03
   7.9994000e-03
   7.6869000e-03
   7.1096000e-03
   4.9313000e-03
   5.8135000e-03
   5.7089000e-03
   6.6690000e-03
   4.7164000e-03
   5.7738000e-03
   8.3896000e-03
   6.5605000e-03
   6.0168000e-03
   6.8159000e-03
   6.0409000e-03
   5.2909000e-03
   4.6246000e-03
   5.3584000e-03
   6.4653000e-03
   5.3799000e-03
   6.0409000e-03
   6.4405000e-03
   7.1837000e-03
   8.4626000e-03
   6.9431000e-03
   7.6813000e-03
   6.7322000e-03
   5.9421000e-03
   6.0176000e-03
   5.2523000e-03
   5.6455000e-03
   5.1507000e-03
   8.1350000e-03
   5.8211000e-03
   6.7931000e-03
   6.0716000e-03
   6.3099000e-03
   6.3328000e-03
   8.9526000e-03
   6.6512000e-03
   6.1893000e-03
   7.2864000e-03
   6.2852000e-03
   6.3352000e-03
   5.8689000e-03
   5.7761000e-03
   6.0501000e-03
   6.3527000e-03
   5.6342000e-03
   4.9966000e-03
   8.2119000e-03
   6.7665000e-03
   6.4823000e-03
   5.7019000e-03
   6.5651000e-03
   6.2333000e-03
   9.1174000e-03
   6.0733000e-03
   6.9900000e-03
   6.0435000e-03
   5.7100000e-03
   8.0406000e-03
   8.6477000e-03
   7.4501000e-03
   5.5855000e-03
   6.0665000e-03
   6.5472000e-03
   7.7763000e-03
   6.0271000e-03
   5.6720000e-03
   5.1935000e-03
   6.1426000e-03
   6.4109000e-03
   6.1574000e-03
   6.6712000e-03
   5.6301000e-03
   6.7989000e-03
   8.6640000e-03
   5.0795000e-03
   6.0503000e-03
   7.5935000e-03
   5.8687000e-03
   6.5145000e-03
   6.0697000e-03
   6.0418000e-03
   7.8455000e-03
   5.6243000e-03
   7.2847000e-03
   6.2480000e-03
   7.3174000e-03
   5.8540000e-03
   7.1383000e-03
   8.5514000e-03
   6.4229000e-03
   7.8061000e-03
   5.9867000e-03
   5.6445000e-03
   5.3697000e-03
   6.8670000e-03
   6.1749000e-03
   6.1647000e-03
   5.3142000e-03
   6.9998000e-03
   5.4119000e-03
   7.0487000e-03
   5.2981000e-03
   5.2184000e-03
   6.2171000e-03
   4.9377000e-03
   5.2712000e-03
   7.4872000e-03
   5.0362000e-03
   5.6162000e-03
   5.3338000e-03
   5.8576000e-03
   5.8127000e-03
   8.3463000e-03
   6.4532000e-03
   5.8340000e-03
   5.6625000e-03
   6.7296000e-03
   6.4221000e-03
   6.6707000e-03
   7.0541000e-03
   8.0564000e-03
   7.9409000e-03
   6.7069000e-03
   6.1502000e-03
   8.3368000e-03
   5.6740000e-03
   6.4472000e-03
   5.9968000e-03
   6.2825000e-03
   5.8845000e-03
   4.8989000e-03
   5.1929000e-03
   6.7429000e-03
   5.1916000e-03
   8.5023000e-03
   5.4584000e-03
   7.6366000e-03
   8.3889000e-03
   6.2618000e-03
   7.8835000e-03
   7.7357000e-03
   7.3158000e-03
   5.2809000e-03
   6.2146000e-03
   7.1106000e-03
   6.1536000e-03
   6.2949000e-03
   5.1243000e-03
   7.6456000e-03
   6.0061000e-03
   6.0822000e-03
   6.2953000e-03
   5.7572000e-03
   8.6814000e-03
   6.3834000e-03
   5.2124000e-03
   6.2465000e-03
   7.2635000e-03
   6.6991000e-03
   6.1815000e-03
   5.2576000e-03
   6.9673000e-03
   6.6889000e-03
   7.3362000e-03
   5.4513000e-03
   5.7429000e-03
   8.9123000e-03
   6.1779000e-03
   8.0045000e-03
   7.4967000e-03
   7.3011000e-03
   7.0896000e-03
   5.5423000e-03
   5.7728000e-03
   6.0627000e-03
   5.5807000e-03
   5.0066000e-03
   5.8695000e-03
   5.5151000e-03
   5.7570000e-03
   5.8393000e-03
   5.1891000e-03
   5.9758000e-03
   6.6060000e-03
   6.5749000e-03
   6.4827000e-03
   8.4076000e-03
   4.8007000e-03
   5.1092000e-03
   5.5906000e-03
   6.5277000e-03
   5.3582000e-03
   6.3729000e-03
   7.4191000e-03
   5.4492000e-03
   5.4497000e-03
   7.4801000e-03
   7.0421000e-03
   6.0017000e-03
   5.7928000e-03
   6.5036000e-03
   6.6303000e-03
   6.2131000e-03
   5.7980000e-03
   5.8837000e-03
   7.0324000e-03
   5.7825000e-03
   6.0561000e-03
   7.4505000e-03
   6.2028000e-03
   5.8993000e-03
   5.5598000e-03
   6.8558000e-03
   5.8927000e-03
   8.9734000e-03
   5.3334000e-03
   5.2898000e-03
   6.0282000e-03
   5.6475000e-03
   5.8609000e-03
   5.0042000e-03
   7.0613000e-03
   5.8558000e-03
   5.7133000e-03
   7.6622000e-03
   5.2095000e-03
   6.6462000e-03
   6.0137000e-03
   6.6633000e-03
   6.3151000e-03
   6.2896000e-03
   6.0781000e-03
   5.8572000e-03
   7.6402000e-03
   5.3185000e-03
   4.9601000e-03
   7.0805000e-03
   6.6070000e-03
   5.7166000e-03
   5.6021000e-03
   6.0362000e-03
   6.6865000e-03
   5.3336000e-03
   8.4188000e-03
   7.5788000e-03
   5.8520000e-03
   7.7133000e-03
   5.9148000e-03
   5.8688000e-03
   6.3312000e-03
   7.3953000e-03
   6.8456000e-03
   5.2177000e-03
   5.0811000e-03
   5.2647000e-03
   7.2648000e-03
   6.2079000e-03
   5.7306000e-03
   5.6423000e-03
   6.1669000e-03
   5.5883000e-03
   7.3382000e-03
   6.3639000e-03
   5.8998000e-03
   7.9820000e-03
   8.3024000e-03
   5.4689000e-03
   5.5504000e-03
   6.7043000e-03
   5.4470000e-03
   6.6496000e-03
   6.1272000e-03
   6.8488000e-03
   6.3021000e-03
   6.4820000e-03
   5.8418000e-03
   5.2464000e-03
   5.3798000e-03
   5.3948000e-03
   5.6486000e-03
   5.3000000e-03
   5.6118000e-03
   6.9440000e-03
   4.9577000e-03
   7.3276000e-03
   7.3937000e-03
   7.1694000e-03
   6.2412000e-03
   5.9482000e-03
   6.8769000e-03
   5.5574000e-03
   6.1090000e-03
   6.0012000e-03
   5.9364000e-03
   5.0190000e-03
   8.4723000e-03
   5.3755000e-03
   6.6549000e-03
   8.3191000e-03
   6.7513000e-03
   2.2173000e-02
   6.8245000e-03
   7.3713000e-03
   6.5638000e-03
   6.9361000e-03
   6.3225000e-03
   5.2271000e-03
   6.4955000e-03
   5.9144000e-03
   5.7276000e-03
   7.6337000e-03
   5.8558000e-03
   7.2871000e-03
   6.5319000e-03
   5.8409000e-03
   7.3175000e-03
   2.3159000e-02
   5.4067000e-03
   4.8512000e-03
   5.2871000e-03
   6.4572000e-03
   5.7272000e-03
   4.9957000e-03
   5.8690000e-03
   6.2110000e-03
   6.6556000e-03
   5.2322000e-03
   6.4912000e-03
   5.8225000e-03
   7.0150000e-03
   6.1795000e-03
   6.5557000e-03
   6.0136000e-03
   6.4553000e-03
   5.7539000e-03
   6.3871000e-03
   5.5822000e-03
   6.4654000e-03
   6.7906000e-03
   5.5939000e-03
   5.3604000e-03
   5.8713000e-03
   5.6342000e-03
   6.7126000e-03
   5.7858000e-03
   5.5145000e-03
   6.5227000e-03
   4.9418000e-03
   5.7865000e-03
   6.9892000e-03
   5.9972000e-03
   7.3647000e-03
   4.9786000e-03
   6.7404000e-03
   6.0324000e-03
   5.6051000e-03
   6.1424000e-03
   7.0079000e-03
   6.0602000e-03
   5.1804000e-03
   5.3535000e-03
   7.4330000e-03
   7.4005000e-03
   5.3570000e-03
   4.8846000e-03
   6.2848000e-03
   8.0124000e-03
   8.5496000e-03
   6.0980000e-03
   4.9442000e-03
   5.8088000e-03
   8.0984000e-03
   6.4641000e-03
   6.2553000e-03
   5.8552000e-03
   6.6452000e-03
   6.9282000e-03
   8.0032000e-03
   7.7312000e-03
   5.7779000e-03
   6.1884000e-03
   8.0129000e-03
   6.8921000e-03
   7.0315000e-03
   6.9477000e-03
   5.4552000e-03
   6.6806000e-03
   4.8808000e-03
   5.5215000e-03
   6.1470000e-03
   6.2425000e-03
   4.9604000e-03
   7.3590000e-03
   5.4088000e-03
   6.1643000e-03
   6.2286000e-03
   5.7611000e-03
   5.9791000e-03
   6.2601000e-03
   5.8023000e-03
   6.8715000e-03
   5.2985000e-03
   5.1051000e-03
   6.0196000e-03
   5.9233000e-03
   7.9266000e-03
   4.8526000e-03
   5.7728000e-03
   5.5198000e-03
   5.5508000e-03
   5.3172000e-03
   5.1376000e-03
   6.1573000e-03
   6.2486000e-03
   6.8157000e-03
   5.6999000e-03
   7.9120000e-03
   5.9767000e-03
   6.1102000e-03
   6.0117000e-03
   5.7792000e-03
   6.9189000e-03
   6.0333000e-03
   5.2691000e-03
   7.0473000e-03
   6.4503000e-03
   5.2448000e-03
   6.7834000e-03
   4.7062000e-03
   7.0018000e-03
   5.9997000e-03
   6.7279000e-03
   5.6239000e-03
   6.6122000e-03
   6.6409000e-03
   6.3939000e-03
   6.1683000e-03
   5.2958000e-03
   6.5560000e-03
   6.6743000e-03
   6.8617000e-03
   5.1245000e-03
   7.3635000e-03
   5.5910000e-03
   6.8515000e-03
   6.5079000e-03
   7.2662000e-03
   6.6231000e-03
   5.6505000e-03
   6.6632000e-03
   1.0069000e-02
   6.2936000e-03
   5.9895000e-03
   6.7955000e-03
   6.4977000e-03
   6.0288000e-03
   6.6320000e-03
   6.2620000e-03
   6.1143000e-03
   6.2570000e-03
   4.9769000e-03
   6.7984000e-03
   6.2488000e-03
   6.1074000e-03
   6.0596000e-03
   5.8854000e-03
   6.7666000e-03
   6.3425000e-03
   5.8485000e-03
   6.0050000e-03
   6.1679000e-03
   5.5757000e-03
   6.5979000e-03
   6.5288000e-03
   6.5920000e-03
   6.8635000e-03
   6.7481000e-03
   5.6599000e-03
   5.9637000e-03
   5.4730000e-03
   6.8253000e-03
   5.5765000e-03
   6.3677000e-03
   5.0483000e-03
   7.5674000e-03
   6.9691000e-03
   6.4608000e-03
   5.4991000e-03
   8.8895000e-03
   5.7643000e-03
   6.3321000e-03
   4.9939000e-03
   6.5366000e-03
   6.3797000e-03
   6.0514000e-03
   6.5964000e-03
   5.8313000e-03
   6.4746000e-03
   5.8723000e-03
   7.1379000e-03
   6.7034000e-03
   6.7110000e-03
   6.6275000e-03
   6.5143000e-03
   5.5613000e-03
   6.7848000e-03
   5.9277000e-03
   6.4123000e-03
   8.0783000e-03
   7.9950000e-03
   7.8931000e-03
   5.0661000e-03
   1.0309000e-02
   5.1979000e-03
   5.6386000e-03
   7.2685000e-03
   5.5082000e-03
   7.2326000e-03
   7.4709000e-03
   5.2694000e-03
   6.2944000e-03
   6.6252000e-03
   7.4314000e-03
   6.9493000e-03
   7.7918000e-03
   6.3087000e-03
   5.6616000e-03
   6.6290000e-03
   5.3152000e-03
   8.2774000e-03
   6.7377000e-03
   4.8080000e-03
   6.7223000e-03
   6.3892000e-03
   6.3535000e-03
   5.2366000e-03
   6.4654000e-03
   6.8041000e-03
   6.1794000e-03
   6.1592000e-03
   4.9164000e-03
   5.8217000e-03
   7.4142000e-03
   8.1147000e-03
   6.6462000e-03
   6.3819000e-03
   6.6268000e-03
   5.1484000e-03
   5.5899000e-03
   6.5450000e-03
   5.7699000e-03
   5.7679000e-03
   6.0839000e-03
   6.4533000e-03
   7.4579000e-03
   6.3634000e-03
   6.5508000e-03
   7.2618000e-03
   5.5178000e-03
   5.2573000e-03
   7.9097000e-03
   6.1280000e-03
   5.0798000e-03
   5.8357000e-03
   6.6760000e-03
   5.0223000e-03
   5.3886000e-03
   5.6873000e-03
   6.6297000e-03
   6.4678000e-03
   5.9409000e-03
   5.0720000e-03
   5.8495000e-03
   5.3855000e-03
   5.1006000e-03
   6.1773000e-03
   6.1050000e-03
   5.0803000e-03
   5.0801000e-03
   6.7020000e-03
   7.5152000e-03
   6.2341000e-03
   6.3142000e-03
   5.2935000e-03
   6.1457000e-03
   5.6311000e-03
   5.4367000e-03
   5.2135000e-03
   6.7063000e-03
   7.9603000e-03
   8.3665000e-03
   5.6833000e-03
   5.6279000e-03
   8.7745000e-03
   5.9375000e-03
   5.8421000e-03
   5.7035000e-03
   6.7789000e-03
   6.4170000e-03
   5.1226000e-03
   5.7677000e-03
   7.1836000e-03
   5.3251000e-03
   6.9735000e-03
   6.9361000e-03
   4.9467000e-03
   6.8944000e-03
   5.7874000e-03
   5.2235000e-03
   6.2811000e-03
   7.0102000e-03
   6.4859000e-03
   7.1088000e-03
   5.6131000e-03
   5.4111000e-03
   6.1345000e-03
   6.7428000e-03
   7.6528000e-03
   7.7638000e-03
   5.3356000e-03
   7.2015000e-03
   5.3599000e-03
   6.9878000e-03
   5.9539000e-03
   9.0794000e-03
   5.5602000e-03
   6.6620000e-03
   6.0674000e-03
   5.5802000e-03
   6.2652000e-03
   6.5508000e-03
   6.9350000e-03
   6.6015000e-03
   5.6299000e-03
   5.8245000e-03
   6.5996000e-03
   5.1666000e-03
   8.0974000e-03
   4.9827000e-03
   5.4999000e-03
   1.0195000e-02
   5.5122000e-03
   6.2546000e-03
   7.1152000e-03
   5.5991000e-03
   5.4814000e-03
   6.2073000e-03
   7.4058000e-03
   7.2818000e-03
   6.0981000e-03
   5.1998000e-03
   6.2091000e-03
   5.3010000e-03
   5.3995000e-03
   4.9914000e-03
   6.3952000e-03
   5.8925000e-03
   5.9611000e-03
   6.5352000e-03
   6.1714000e-03
   6.9379000e-03
   5.4904000e-03
   5.5834000e-03
   5.8289000e-03
   5.6024000e-03
   7.4264000e-03
   5.8464000e-03
   6.0269000e-03
   5.7345000e-03
   6.3307000e-03
   6.3786000e-03
   6.3506000e-03
   5.4127000e-03
   6.0100000e-03
   7.8627000e-03
   7.6201000e-03
   5.6284000e-03
   8.0450000e-03
   5.7618000e-03
   1.1605000e-02
   5.7120000e-03
   4.9524000e-03
   5.6542000e-03
   6.0222000e-03
   6.7899000e-03
   6.4784000e-03
   5.3607000e-03
   5.1322000e-03
   9.5546000e-03
   6.1688000e-03
   2.3950000e-02
   8.0837000e-03
   6.4487000e-03
   7.1840000e-03
   6.7789000e-03
   6.5671000e-03
   5.8672000e-03
   9.8349000e-03
   7.9287000e-03
   6.1003000e-03
   6.0948000e-03
   6.6428000e-03
   6.2025000e-03
   5.9377000e-03
   6.1933000e-03
   6.6997000e-03
   7.2783000e-03
   7.3691000e-03
   6.7868000e-03
   1.0585000e-02
   7.3586000e-03
   5.7954000e-03
   6.3011000e-03
   6.2141000e-03
   1.2259000e-02
   7.8293000e-03
   6.3091000e-03
   6.7560000e-03
   5.1609000e-03
   5.7417000e-03
   8.5678000e-03
   7.3262000e-03
   6.4906000e-03
   5.7282000e-03
   7.3959000e-03
   6.0616000e-03
   5.5532000e-03
   6.4809000e-03
   7.1088000e-03
   6.8025000e-03
   5.9575000e-03
   5.7683000e-03
   6.2719000e-03
   6.5174000e-03
   5.7544000e-03
   7.2439000e-03
   5.3067000e-03
   6.4177000e-03
   5.6998000e-03
   7.7147000e-03
   6.1795000e-03
   5.8601000e-03
   5.3552000e-03
   1.1494000e-02
   8.0502000e-03
   5.7087000e-03
   2.4899000e-02
   6.4157000e-03
   5.1687000e-03
   6.6737000e-03
   5.3686000e-03
   6.8014000e-03
   5.4262000e-03
   5.3944000e-03
   5.6093000e-03
   7.7685000e-03
   5.5632000e-03
   5.2922000e-03
   2.5268000e-02
   5.9758000e-03
   6.1643000e-03
   6.0325000e-03
   6.1211000e-03
   5.7572000e-03
   5.3050000e-03
   5.7191000e-03
   5.8849000e-03
   7.4637000e-03
   7.3658000e-03
   9.1628000e-03
   8.8040000e-03
   5.1067000e-03
   8.5581000e-03
   7.1512000e-03
   5.6643000e-03
   8.1132000e-03
   6.3879000e-03
   6.5339000e-03
   5.8578000e-03
   6.1612000e-03
   1.0713000e-02
   7.2292000e-03
   5.5413000e-03
   5.3400000e-03
   7.4389000e-03
   5.1407000e-03
   5.2302000e-03
   5.6818000e-03
   7.6450000e-03
   6.5743000e-03
   5.5660000e-03
   6.2005000e-03
   5.7390000e-03
   7.6350000e-03
   5.3340000e-03
   6.6598000e-03
   5.7803000e-03
   5.7304000e-03
   6.7292000e-03
   6.1193000e-03
   5.9013000e-03
   5.7739000e-03
   6.9630000e-03
   5.1074000e-03
   5.6381000e-03
   6.1005000e-03
   9.2736000e-03
   6.0610000e-03
   5.1969000e-03
   5.8564000e-03
   6.7531000e-03
   4.9113000e-03
   5.6135000e-03
   6.3801000e-03
   5.6956000e-03
   6.1920000e-03
   7.8514000e-03
   7.1634000e-03
   6.7737000e-03
   7.1289000e-03
   7.8275000e-03
   7.2465000e-03
   5.8432000e-03
   6.2268000e-03
   6.7603000e-03
   5.8725000e-03
   6.7196000e-03
   6.3838000e-03
   5.7825000e-03
   5.9124000e-03
   5.8377000e-03
   6.1389000e-03
   7.9626000e-03
   6.6476000e-03
   6.0614000e-03
   6.2355000e-03
   8.2768000e-03
   6.2221000e-03
   7.6249000e-03
   5.5582000e-03
   6.8144000e-03
   5.5471000e-03
   2.2926000e-02
   2.2462000e-02
   5.3642000e-03
   5.9777000e-03
   6.3618000e-03
   5.0331000e-03
   6.0368000e-03
   6.2570000e-03
   7.7579000e-03
   6.1413000e-03
   6.8469000e-03
   6.0495000e-03
   5.9167000e-03
   5.6433000e-03
   6.4991000e-03
   6.5608000e-03
   5.5955000e-03
   5.8023000e-03
   5.1289000e-03
   6.2974000e-03
   5.9973000e-03
   6.2144000e-03
   5.5081000e-03
   5.7545000e-03
   5.9975000e-03
   8.8643000e-03
   6.0856000e-03
   6.3767000e-03
   8.1002000e-03
   5.4869000e-03
   7.3929000e-03
   6.1315000e-03
   6.6769000e-03
   6.9142000e-03
   5.4713000e-03
   8.1944000e-03
   5.1427000e-03
   5.3808000e-03
   5.9325000e-03
   6.0378000e-03
   5.2847000e-03
   5.5904000e-03
   6.4239000e-03
   7.4106000e-03
   8.3353000e-03
   5.5554000e-03
   8.9081000e-03
   5.2284000e-03
   7.0573000e-03
   5.7645000e-03
   5.5854000e-03
   6.0047000e-03
   6.8017000e-03
   7.0130000e-03
   6.0995000e-03
   5.9386000e-03
   6.7351000e-03
   5.6822000e-03
   6.8970000e-03
   6.3088000e-03
   5.5727000e-03
   5.2076000e-03
   5.6714000e-03
   5.7530000e-03
   9.1688000e-03
   5.7010000e-03
   5.4626000e-03
   5.5796000e-03
   6.6406000e-03
   6.5522000e-03
   6.3106000e-03
   5.3724000e-03
   5.1353000e-03
   6.2917000e-03
   6.1585000e-03
   5.4412000e-03
   6.5728000e-03
   7.3936000e-03
   5.4977000e-03
   5.3099000e-03
   7.5967000e-03
   6.0345000e-03
   6.6142000e-03
   7.6323000e-03
   9.5071000e-03
   8.8641000e-03
   6.0186000e-03
   6.5285000e-03
   6.2533000e-03
   5.9423000e-03
   5.7348000e-03
   6.9791000e-03
   1.1585000e-02
   5.6711000e-03
   4.6639000e-03
   1.2732000e-02
   5.0312000e-03
   8.1560000e-03
   5.6752000e-03
   7.2280000e-03
   5.3387000e-03
   6.7733000e-03
   6.8534000e-03
   6.8855000e-03
   5.1373000e-03
   5.9237000e-03
   6.1912000e-03
   5.7598000e-03
   6.7734000e-03
   6.1394000e-03
   6.8045000e-03
   6.6615000e-03
   4.7464000e-03
   5.5460000e-03
   6.8655000e-03
   6.1853000e-03
   6.3041000e-03
   5.1508000e-03
   1.2382000e-02
   5.5074000e-03
   6.8316000e-03
   8.3080000e-03
   5.2417000e-03
   6.8304000e-03
   6.4779000e-03
   6.6898000e-03
   5.1457000e-03
   5.6465000e-03
   6.4818000e-03
   5.9906000e-03
   6.3602000e-03
   8.1313000e-03
   7.3071000e-03
   5.4266000e-03
   7.8330000e-03
   4.9374000e-03
   6.1581000e-03
   5.8693000e-03
   6.0450000e-03
   6.0321000e-03
   7.6360000e-03
   6.1802000e-03
   5.7374000e-03
   5.7027000e-03
   7.2279000e-03
   5.7676000e-03
   5.2479000e-03
   7.2351000e-03
   5.6158000e-03
   9.6283000e-03
   5.4880000e-03
   5.6646000e-03
   5.1337000e-03
   7.2520000e-03
   5.0298000e-03
   7.2673000e-03
   6.5807000e-03
   4.6478000e-03
   5.7564000e-03
   8.5575000e-03
   7.3238000e-03
   6.5149000e-03
   7.8741000e-03
   6.7186000e-03
   7.6600000e-03
   5.6432000e-03
   6.4808000e-03
   6.8762000e-03
   6.8299000e-03
   6.2139000e-03
   5.7917000e-03
   5.6605000e-03
   9.1291000e-03
   5.6603000e-03
   5.5495000e-03
   7.9512000e-03
   7.2466000e-03
   6.7306000e-03
   5.4647000e-03
   7.2249000e-03
   7.5464000e-03
   5.8297000e-03
   4.9738000e-03
   6.1260000e-03
   5.5998000e-03
   5.0273000e-03
   6.1335000e-03
   5.9088000e-03
   5.4116000e-03
   6.4500000e-03
   2.4865000e-02
   8.6610000e-03
   8.3166000e-03
   6.3162000e-03
   6.6847000e-03
   8.3174000e-03
   6.8827000e-03
   7.4896000e-03
   5.3482000e-03
   6.4681000e-03
   6.3299000e-03
   6.1676000e-03
   5.9258000e-03
   5.0180000e-03
   5.9778000e-03
   7.0878000e-03
   6.3743000e-03
   5.9145000e-03
   7.1706000e-03
   6.1049000e-03
   4.9049000e-03
   5.1808000e-03
   6.5752000e-03
   5.3362000e-03
   5.3148000e-03
   6.4386000e-03
   5.6372000e-03
   5.7524000e-03
   5.9127000e-03
   6.6973000e-03
   5.3914000e-03
   6.5580000e-03
   5.5484000e-03
   5.6300000e-03
   7.4012000e-03
   6.6970000e-03
   6.5373000e-03
   5.4390000e-03
   5.8182000e-03
   8.6996000e-03
   6.7457000e-03
   5.0572000e-03
   7.1239000e-03
   8.7412000e-03
   7.1630000e-03
   7.6423000e-03
   6.3530000e-03
   6.2396000e-03
   5.5285000e-03
   1.0355000e-02
   5.2016000e-03
   5.1250000e-03
   5.4486000e-03
   5.9985000e-03
   6.0136000e-03
   5.9931000e-03
   6.2858000e-03
   7.7523000e-03
   5.3953000e-03
   5.2001000e-03
   6.6277000e-03
   5.6457000e-03
   6.8807000e-03
   5.8881000e-03
   6.3842000e-03
   6.0140000e-03
   6.6765000e-03
   6.6744000e-03
   6.9032000e-03
   5.6176000e-03
   5.6978000e-03
   7.6826000e-03
   6.1892000e-03
   4.7778000e-03
   5.7026000e-03
   8.1407000e-03
   7.0418000e-03
   6.0744000e-03
   7.1207000e-03
   1.0169000e-02
   6.8209000e-03
   6.8983000e-03
   6.2655000e-03
   7.0029000e-03
   5.9987000e-03
   5.2329000e-03
   7.1751000e-03
   5.8740000e-03
   5.4268000e-03
   6.0879000e-03
   7.6449000e-03
   7.5285000e-03
   6.1314000e-03
   5.2574000e-03
   5.9649000e-03
   5.8241000e-03
   5.8248000e-03
   6.1897000e-03
   6.8476000e-03
   6.0014000e-03
   6.7659000e-03
   5.2423000e-03
   5.6493000e-03
   5.1025000e-03
   5.2073000e-03
   6.2599000e-03
   6.1663000e-03
   7.2648000e-03
   5.6305000e-03
   6.5008000e-03
   6.3127000e-03
   5.1372000e-03
   6.0156000e-03
   6.1438000e-03
   5.8260000e-03
   5.2308000e-03
   7.5281000e-03
   7.0119000e-03
   6.3965000e-03
   5.4323000e-03
   7.0257000e-03
   5.6160000e-03
   6.6676000e-03
   6.0697000e-03
   8.2564000e-03
   7.1112000e-03
   6.1159000e-03
   4.8342000e-03
   7.9746000e-03
   8.0750000e-03
   7.0567000e-03
   5.6618000e-03
   8.4924000e-03
   5.6410000e-03
   7.1080000e-03
   4.6915000e-03
   7.3759000e-03
   4.8374000e-03
   1.0110000e-02
   7.8007000e-03
   1.0221000e-02
   5.7851000e-03
   7.2887000e-03
   5.8246000e-03
   6.2922000e-03
   8.0767000e-03
   8.5153000e-03
   7.1230000e-03
   5.5221000e-03
   5.2808000e-03
   6.7203000e-03
   6.2885000e-03
   5.7517000e-03
   5.2559000e-03
   6.3904000e-03
   5.7300000e-03
   9.1769000e-03
   6.7317000e-03
   7.4851000e-03
   6.3010000e-03
   5.6447000e-03
   8.9643000e-03
   6.5200000e-03
   5.5692000e-03
   5.6927000e-03
   5.8230000e-03
   5.8479000e-03
   4.6146000e-03
   6.8246000e-03
   6.6911000e-03
   7.5105000e-03
   6.1719000e-03
   5.2940000e-03
   6.5586000e-03
   6.2297000e-03
   5.8872000e-03
   5.0333000e-03
   6.4219000e-03
   5.0564000e-03
   5.5923000e-03
   7.0431000e-03
   6.0096000e-03
   8.5761000e-03
   8.6374000e-03
   5.5037000e-03
   6.2681000e-03
   6.4145000e-03
   4.8400000e-03
   6.9757000e-03
   5.8926000e-03
   6.1610000e-03
   6.1330000e-03
   5.5040000e-03
   6.4469000e-03
   7.2959000e-03
   6.7968000e-03
   6.7456000e-03
   5.6867000e-03
   5.2370000e-03
   5.2154000e-03
   6.0853000e-03
   6.2471000e-03
   7.2851000e-03
   5.3332000e-03
   4.9666000e-03
   5.5591000e-03
   5.2512000e-03
   6.0813000e-03
   6.2585000e-03
   6.0652000e-03
   7.0210000e-03
   7.1653000e-03
   6.5612000e-03
   7.0267000e-03
   6.0897000e-03
   6.2452000e-03
   6.6745000e-03
   6.0587000e-03
   7.9023000e-03
   6.3751000e-03
   4.7902000e-03
   7.1656000e-03
   7.3675000e-03
   5.7135000e-03
   5.9879000e-03
   7.2458000e-03
   6.2435000e-03
   5.4632000e-03
   6.4966000e-03
   7.0130000e-03
   6.2330000e-03
   6.1393000e-03
   5.5673000e-03
   7.3475000e-03
   6.9555000e-03
   6.3561000e-03
   4.5205000e-03
   6.4585000e-03
   5.8918000e-03
   5.6864000e-03
   6.6329000e-03
   5.9431000e-03
   5.2257000e-03
   7.0520000e-03
   5.4121000e-03
   8.9151000e-03
   6.2940000e-03
   5.0797000e-03
   6.2623000e-03
   6.9334000e-03
   6.2743000e-03
   8.1871000e-03
   6.4702000e-03
   7.1969000e-03
   5.2727000e-03
   5.2326000e-03
   5.6597000e-03
   5.8905000e-03
   6.7955000e-03
   5.4347000e-03
   5.7222000e-03
   7.7480000e-03
   5.7889000e-03
   7.1170000e-03
   5.8177000e-03
   6.3566000e-03
   6.3692000e-03
   5.8111000e-03
   5.4380000e-03
   5.5588000e-03
   6.7531000e-03
   6.6974000e-03
   8.3189000e-03
   6.1605000e-03
   6.2652000e-03
   5.8342000e-03
   5.9305000e-03
   5.8517000e-03
   7.2032000e-03
   5.2100000e-03
   6.0150000e-03
   8.7740000e-03
   6.2318000e-03
   6.1396000e-03
   6.9540000e-03
   6.8605000e-03
   6.1573000e-03
   7.2132000e-03
   6.0713000e-03
   7.3880000e-03
   5.4771000e-03
   6.0472000e-03
   5.7907000e-03
   4.9654000e-03
   5.8469000e-03
   7.0311000e-03
   4.9205000e-03
   1.7336000e-02
   5.5623000e-03
   6.6454000e-03
   7.6781000e-03
   7.0572000e-03
   9.7374000e-03
   8.6636000e-03
   6.6857000e-03
   4.5177000e-03
   7.8362000e-03
   5.5248000e-03
   5.8721000e-03
   7.4790000e-03
   6.6650000e-03
   5.1729000e-03
   6.6683000e-03
   6.0545000e-03
   6.8634000e-03
   8.1419000e-03
   7.2461000e-03
   5.8361000e-03
   6.6671000e-03
   6.9877000e-03
   7.7093000e-03
   6.3034000e-03
   7.3639000e-03
   7.8135000e-03
   6.2110000e-03
   6.2893000e-03
   6.0306000e-03
   5.7105000e-03
   6.1188000e-03
   6.6085000e-03
   8.6248000e-03
   6.8360000e-03
   6.0014000e-03
   5.6008000e-03
   6.0706000e-03
   7.8663000e-03
   5.8651000e-03
   5.6117000e-03
   7.4573000e-03
   6.2577000e-03
   5.5432000e-03
   1.0502000e-02
   6.6265000e-03
   6.3210000e-03
   6.7221000e-03
   8.2890000e-03
   6.5024000e-03
   6.3912000e-03
   6.9456000e-03
   6.5327000e-03
   6.1731000e-03
   6.6743000e-03
   5.9946000e-03
   6.3989000e-03
   5.4348000e-03
   6.3546000e-03
   5.2609000e-03
   5.9184000e-03
   6.3904000e-03
   6.2699000e-03
   5.8294000e-03
   6.3020000e-03
   6.1925000e-03
   5.4590000e-03
   6.1172000e-03
   8.2298000e-03
   5.3064000e-03
   5.8253000e-03
   6.7004000e-03
   7.0161000e-03
   7.6375000e-03
   5.2762000e-03
   7.6866000e-03
   9.5908000e-03
   7.2190000e-03
   6.2922000e-03
   5.3261000e-03
   6.9539000e-03
   6.3718000e-03
   6.1582000e-03
   8.3485000e-03
   5.7260000e-03
   9.4649000e-03
   6.7141000e-03
   6.1531000e-03
   5.3926000e-03
   5.9141000e-03
   9.0685000e-03
   8.8373000e-03
   6.0759000e-03
   8.3232000e-03
   7.4716000e-03
   7.1284000e-03
   6.7952000e-03
   5.7396000e-03
   6.5989000e-03
   9.9990000e-03
   5.1598000e-03
   5.1168000e-03
   6.1939000e-03
   6.4874000e-03
   5.0535000e-03
   7.7864000e-03
   6.6579000e-03
   5.9075000e-03
   6.8497000e-03
   5.9272000e-03
   6.9449000e-03
   4.9705000e-03
   8.0993000e-03
   6.0292000e-03
   8.3977000e-03
   5.6761000e-03
   8.3051000e-03
   6.7441000e-03
   6.3839000e-03
   7.5059000e-03
   6.5287000e-03
   7.2450000e-03
   5.7221000e-03
   5.4295000e-03
   8.1024000e-03
   5.1501000e-03
   8.1524000e-03
   5.9983000e-03
   5.2357000e-03
   5.0055000e-03
   5.4861000e-03
   6.7721000e-03
   6.1749000e-03
   6.0445000e-03
   6.7574000e-03
   6.3574000e-03
   5.3301000e-03
   6.2169000e-03
   8.5050000e-03
   8.0487000e-03
   5.9912000e-03
   6.1372000e-03
   6.4332000e-03
   8.6613000e-03
   6.6404000e-03
   5.0361000e-03
   5.0622000e-03
   6.2845000e-03
   5.4444000e-03
   6.3528000e-03
   5.1908000e-03
   5.6813000e-03
   5.6684000e-03
   7.1197000e-03
   5.6611000e-03
   5.6208000e-03
   5.9574000e-03
   8.3671000e-03
   5.6029000e-03
   5.4174000e-03
   6.4649000e-03
   6.2097000e-03
   6.3697000e-03
   6.6509000e-03
   7.9544000e-03
   6.1833000e-03
   6.1953000e-03
   6.2436000e-03
   6.4259000e-03
   8.0933000e-03
   6.5386000e-03
   5.5824000e-03
   6.7362000e-03
   5.9054000e-03
   6.1677000e-03
   5.8761000e-03
   5.9423000e-03
   5.9249000e-03
   5.8986000e-03
   6.9267000e-03
   9.4250000e-03
   5.6794000e-03
   5.2129000e-03
   6.0692000e-03
   6.6816000e-03
   5.7247000e-03
   6.3117000e-03
   5.5282000e-03
   7.2869000e-03
   8.3609000e-03
   6.3703000e-03
   5.2116000e-03
   6.5746000e-03
   5.3567000e-03
   4.8947000e-03
   5.2399000e-03
   5.6723000e-03
   6.5833000e-03
   6.0351000e-03
   5.9228000e-03
   6.2174000e-03
   7.0383000e-03
   5.9953000e-03
   6.2998000e-03
   6.7016000e-03
   6.1108000e-03
   6.4150000e-03
   6.1703000e-03
   6.8483000e-03
   6.9347000e-03
   5.0555000e-03
   5.6548000e-03
   5.8051000e-03
   6.3204000e-03
   8.2504000e-03
   6.1420000e-03
   6.6172000e-03
   5.4342000e-03
   7.1379000e-03
   5.0606000e-03
   6.6664000e-03
   6.5076000e-03
   5.8282000e-03
   8.8886000e-03
   5.0335000e-03
   5.6273000e-03
   6.6070000e-03
   8.0544000e-03
   5.4019000e-03
   5.1900000e-03
   6.9014000e-03
   5.2864000e-03
   8.8727000e-03
   5.8895000e-03
   7.3054000e-03
   5.8174000e-03
   5.3612000e-03
   5.0996000e-03
   6.8082000e-03
   7.9926000e-03
   6.0201000e-03
   6.2486000e-03
   8.0597000e-03
   7.0922000e-03
   6.8714000e-03
   6.0838000e-03
   5.0619000e-03
   7.0070000e-03
   5.6567000e-03
   5.7055000e-03
   6.5592000e-03
   4.8935000e-03
   7.1823000e-03
   5.7801000e-03
   5.1321000e-03
   6.5814000e-03
   4.7087000e-03
   6.4615000e-03
   7.3544000e-03
   6.1911000e-03
   6.5287000e-03
   5.5660000e-03
   6.2959000e-03
   5.8765000e-03
   5.9717000e-03
   5.6432000e-03
   8.0592000e-03
   5.7688000e-03
   6.1238000e-03
   6.6821000e-03
   5.5167000e-03
   6.9130000e-03
   5.7600000e-03
   5.1488000e-03
   6.4702000e-03
   4.8291000e-03
   6.1619000e-03
   5.9289000e-03
   6.6812000e-03
   6.9490000e-03
   5.4300000e-03
   7.7052000e-03
   5.5524000e-03
   5.1196000e-03
   6.4159000e-03
   7.1406000e-03
   5.4241000e-03
   7.7579000e-03
   7.2538000e-03
   6.2299000e-03
   7.8084000e-03
   8.0119000e-03
   6.5047000e-03
   5.1912000e-03
   6.3903000e-03
   6.2543000e-03
   8.0875000e-03
   5.6608000e-03
   4.7685000e-03
   5.5003000e-03
   6.0484000e-03
   6.4039000e-03
   5.5219000e-03
   7.3600000e-03
   6.9332000e-03
   7.3104000e-03
   5.6225000e-03
   5.9992000e-03
   6.1096000e-03
   6.4343000e-03
   5.3409000e-03
   4.8926000e-03
   5.5145000e-03
   6.4586000e-03
   5.6469000e-03
   5.6769000e-03
   5.9642000e-03
   5.9932000e-03
   5.6784000e-03
   7.3532000e-03
   6.9586000e-03
   6.4383000e-03
   5.6114000e-03
   7.1605000e-03
   6.3345000e-03
   6.8090000e-03
   6.6496000e-03
   5.9356000e-03
   8.8461000e-03
   6.0844000e-03
   4.7917000e-03
   6.0609000e-03
   6.3834000e-03
   6.3264000e-03
   6.4564000e-03
   6.3910000e-03
   5.2422000e-03
   6.3038000e-03
   7.2490000e-03
   5.7210000e-03
   5.2542000e-03
   7.1609000e-03
   5.2918000e-03
   8.4541000e-03
   6.9714000e-03
   6.2633000e-03
   5.6467000e-03
   5.3063000e-03
   6.3200000e-03
   6.3580000e-03
   5.3072000e-03
   8.1286000e-03
   5.5344000e-03
   6.3268000e-03
   7.3235000e-03
   5.4908000e-03
   5.2672000e-03
   7.5271000e-03
   5.8321000e-03
   5.7115000e-03
   5.2278000e-03
   5.5075000e-03
   5.1118000e-03
   5.8857000e-03
   6.4671000e-03
   6.2461000e-03
   4.8286000e-03
   7.3520000e-03
   5.2575000e-03
   6.4927000e-03
   5.9697000e-03
   7.7181000e-03
   5.2829000e-03
   7.3461000e-03
   6.5558000e-03
   5.4002000e-03
   6.5319000e-03
   6.5862000e-03
   7.9522000e-03
   6.3331000e-03
   6.6686000e-03
   5.9964000e-03
   5.9946000e-03
   5.5993000e-03
   4.7906000e-03
   5.9068000e-03
   5.0598000e-03
   5.1841000e-03
   6.1660000e-03
   5.6161000e-03
   4.9355000e-03
   1.2373000e-02
   6.9971000e-03
   1.1495000e-02
   5.8960000e-03
   7.0695000e-03
   5.9948000e-03
   5.8942000e-03
   5.9856000e-03
   5.3974000e-03
   6.1176000e-03
   5.1407000e-03
   5.7635000e-03
   5.9523000e-03
   5.1747000e-03
   7.5750000e-03
   6.1457000e-03
   6.7116000e-03
   7.2074000e-03
   5.8226000e-03
   7.9843000e-03
   6.2268000e-03
   5.2787000e-03
   6.4926000e-03
   5.3755000e-03
   8.4848000e-03
   6.2481000e-03
   8.2950000e-03
   6.2535000e-03
   6.7319000e-03
   5.6262000e-03
   5.1664000e-03
   5.2499000e-03
   6.4815000e-03
   7.9411000e-03
   6.7081000e-03
   5.7809000e-03
   6.0013000e-03
   8.1568000e-03
   7.4084000e-03
   4.8902000e-03
   5.7456000e-03
   5.7125000e-03
   5.7521000e-03
   5.7008000e-03
   5.8196000e-03
   5.5315000e-03
   5.3805000e-03
   5.0771000e-03
   5.7087000e-03
   6.6302000e-03
   8.8029000e-03
   4.7768000e-03
   9.8180000e-03
   6.4729000e-03
   6.5580000e-03
   7.0104000e-03
   5.6540000e-03
   5.6954000e-03
   5.5953000e-03
   5.9327000e-03
   5.7982000e-03
   4.7709000e-03
   6.0637000e-03
   6.4045000e-03
   5.5806000e-03
   8.9441000e-03
   5.9968000e-03
   7.8663000e-03
   7.1944000e-03
   6.9618000e-03
   6.5164000e-03
   9.5217000e-03
   5.7613000e-03
   6.0683000e-03
   5.7728000e-03
   9.5912000e-03
   7.0146000e-03
   6.9947000e-03
   7.7438000e-03
   6.2843000e-03
   7.2233000e-03
   5.4073000e-03
   6.7145000e-03
   7.7165000e-03
   6.1971000e-03
   5.7116000e-03
   5.0922000e-03
   7.1683000e-03
   6.0453000e-03
   9.5640000e-03
   5.7590000e-03
   7.3921000e-03
   6.8704000e-03
   6.4842000e-03
   5.3625000e-03
   5.7613000e-03
   5.8049000e-03
   5.5853000e-03
   6.3905000e-03
   5.5545000e-03
   6.8559000e-03
   5.8849000e-03
   9.0800000e-03
   6.1223000e-03
   1.0235000e-02
   5.4502000e-03
   6.4950000e-03
   7.6632000e-03
   6.8104000e-03
   5.9774000e-03
   6.3156000e-03
   6.3727000e-03
   7.6054000e-03
   6.7693000e-03
   6.6345000e-03
   5.9660000e-03
   7.1975000e-03
   7.4004000e-03
   5.1894000e-03
   6.4463000e-03
   7.0580000e-03
   5.5897000e-03
   6.0702000e-03
   7.6679000e-03
   6.0178000e-03
   4.8729000e-03
   5.5526000e-03
   6.1780000e-03
   7.9428000e-03
   5.7202000e-03
   5.7633000e-03
   6.4748000e-03
   6.6005000e-03
   6.1024000e-03
   7.6889000e-03
   6.1201000e-03
   5.6044000e-03
   5.5758000e-03
   6.9222000e-03
   6.9806000e-03
   6.0463000e-03
   7.0280000e-03
   5.7252000e-03
   6.3212000e-03
   8.3152000e-03
   5.4566000e-03
   6.8508000e-03
   6.2829000e-03
   4.9161000e-03
   6.3298000e-03
   6.5103000e-03
   5.1489000e-03
   6.5690000e-03
   6.3533000e-03
   7.5443000e-03
   5.8080000e-03
   5.4932000e-03
   5.2794000e-03
   4.8259000e-03
   5.7101000e-03
   6.4735000e-03
   5.9577000e-03
   8.6862000e-03
   8.0358000e-03
   5.9910000e-03
   5.7200000e-03
   5.4773000e-03
   8.4307000e-03
   6.4080000e-03
   6.0845000e-03
   6.0599000e-03
   5.4618000e-03
   5.5404000e-03
   5.6802000e-03
   5.9596000e-03
   6.0307000e-03
   5.9163000e-03
   5.5204000e-03
   5.9657000e-03
   5.4815000e-03
   6.8602000e-03
   5.4837000e-03
   5.2747000e-03
   5.6748000e-03
   7.5597000e-03
   6.5503000e-03
   7.0040000e-03
   7.8102000e-03
   5.9998000e-03
   5.7839000e-03
   5.5743000e-03
   5.9248000e-03
   9.5411000e-03
   2.2997000e-02
   5.9643000e-03
   5.9610000e-03
   5.5058000e-03
   6.1342000e-03
   5.6602000e-03
   6.3850000e-03
   6.6934000e-03
   6.4270000e-03
   5.8328000e-03
   5.6603000e-03
   5.0881000e-03
   6.2060000e-03
   6.2195000e-03
   6.4415000e-03
   6.0159000e-03
   7.0565000e-03
   5.5161000e-03
   7.1092000e-03
   5.1419000e-03
   7.1336000e-03
   5.2296000e-03
   6.8302000e-03
   6.5270000e-03
   6.6656000e-03
   5.6639000e-03
   2.3786000e-02
   6.0025000e-03
   5.4879000e-03
   5.9833000e-03
   9.4581000e-03
   5.9940000e-03
   6.5744000e-03
   7.8068000e-03
   7.7279000e-03
   6.0313000e-03
   5.6094000e-03
   6.5008000e-03
   6.2606000e-03
   5.7771000e-03
   7.5672000e-03
   6.3654000e-03
   2.2590000e-02
   6.9728000e-03
   8.6642000e-03
   5.6834000e-03
   5.7812000e-03
   7.8446000e-03
   6.5458000e-03
   5.3501000e-03
   5.9962000e-03
   6.7808000e-03
   5.2945000e-03
   7.5287000e-03
   6.2133000e-03
   6.1140000e-03
   5.0665000e-03
   7.6084000e-03
   8.5271000e-03
   6.1351000e-03
   6.7617000e-03
   1.0882000e-02
   5.3506000e-03
   6.9995000e-03
   6.0499000e-03
   5.5433000e-03
   7.1143000e-03
   6.0380000e-03
   7.2683000e-03
   6.2291000e-03
   5.7797000e-03
   5.4355000e-03
   5.9841000e-03
   6.5504000e-03
   6.5291000e-03
   5.1450000e-03
   5.3762000e-03
   7.0338000e-03
   6.4208000e-03
   6.9225000e-03
   7.5673000e-03
   6.8024000e-03
   5.6589000e-03
   2.4117000e-02
   6.4201000e-03
   7.1947000e-03
   5.2469000e-03
   6.4942000e-03
   5.2595000e-03
   6.3714000e-03
   6.4551000e-03
   5.4863000e-03
   6.2882000e-03
   6.2535000e-03
   5.4955000e-03
   7.2623000e-03
   6.6278000e-03
   6.8019000e-03
   6.5732000e-03
   6.9393000e-03
   5.9271000e-03
   6.1852000e-03
   6.4821000e-03
   5.8900000e-03
   6.9189000e-03
   6.7748000e-03
   6.2819000e-03
   5.3373000e-03
   7.0596000e-03
   5.8449000e-03
   6.2759000e-03
   7.7393000e-03
   5.3513000e-03
   5.8865000e-03
   5.7097000e-03
   6.0690000e-03
   7.8844000e-03
   5.9331000e-03
   6.7442000e-03
   6.9540000e-03
   6.7729000e-03
   7.5151000e-03
   6.3726000e-03
   6.1472000e-03
   5.4636000e-03
   5.8472000e-03
   6.6794000e-03
   8.3025000e-03
   5.8051000e-03
   6.5754000e-03
   6.8616000e-03
   5.9633000e-03
   5.8908000e-03
   5.7390000e-03
   1.1236000e-02
   9.8192000e-03
   8.9153000e-03
   2.6488000e-02
   8.4647000e-03
   6.2745000e-03
   5.7788000e-03
   5.4285000e-03
   7.4926000e-03
   5.3711000e-03
   5.6583000e-03
   5.5548000e-03
   5.8743000e-03
   5.3556000e-03
   6.5188000e-03
   6.5885000e-03
   5.8522000e-03
   6.0614000e-03
   5.3156000e-03
   6.9214000e-03
   5.5071000e-03
   5.9131000e-03
   5.7940000e-03
   7.7070000e-03
   5.0090000e-03
   7.8167000e-03
   5.9815000e-03
   6.7168000e-03
   8.1916000e-03
   6.4457000e-03
   7.6856000e-03
   5.4914000e-03
   8.2724000e-03
   6.3605000e-03
   7.0057000e-03
   5.8435000e-03
   6.0504000e-03
   4.7802000e-03
   7.8252000e-03
   6.3356000e-03
   5.9146000e-03
   5.5612000e-03
   6.4385000e-03
   7.0075000e-03
   6.7834000e-03
   6.5247000e-03
   6.4268000e-03
   8.3334000e-03
   7.2109000e-03
   6.6349000e-03
   6.4899000e-03
   5.0318000e-03
   5.9584000e-03
   6.2935000e-03
   6.8921000e-03
   7.3209000e-03
   5.9905000e-03
   6.3426000e-03
   6.0517000e-03
   5.8415000e-03
   6.2095000e-03
   6.8151000e-03
   5.7138000e-03
   6.3170000e-03
   5.5665000e-03
   6.0947000e-03
   6.3153000e-03
   6.2826000e-03
   6.8227000e-03
   5.3935000e-03
   5.6991000e-03
   5.8007000e-03
   6.0802000e-03
   5.8699000e-03
   5.9894000e-03
   5.2499000e-03
   6.7955000e-03
   7.7358000e-03
   5.8762000e-03
   5.3261000e-03
   6.2043000e-03
   6.1225000e-03
   9.3800000e-03
   5.4228000e-03
   9.7936000e-03
   7.0715000e-03
   5.8248000e-03
   8.3541000e-03
   7.2623000e-03
   5.2819000e-03
   6.5269000e-03
   8.1995000e-03
   5.5108000e-03
   5.6680000e-03
   8.4318000e-03
   5.6828000e-03
   7.6670000e-03
   5.7036000e-03
   7.5007000e-03
   5.2803000e-03
   6.2583000e-03
   6.1748000e-03
   7.0852000e-03
   5.4173000e-03
   7.2483000e-03
   6.4280000e-03
   5.3592000e-03
   6.1602000e-03
   4.9143000e-03
   6.7061000e-03
   7.2871000e-03
   1.0256000e-02
   5.0674000e-03
   5.2350000e-03
   5.1325000e-03
   6.3896000e-03
   7.1103000e-03
   7.0149000e-03
   6.8087000e-03
   6.9571000e-03
   5.3864000e-03
   5.9083000e-03
   5.3132000e-03
   6.3242000e-03
   5.2942000e-03
   5.2394000e-03
   5.5248000e-03
   5.8644000e-03
   5.5924000e-03
   7.5274000e-03
   7.8790000e-03
   5.3905000e-03
   6.3859000e-03
   4.9567000e-03
   6.0290000e-03
   7.5446000e-03
   1.1780000e-02
   6.0723000e-03
   5.7987000e-03
   6.1396000e-03
   6.0714000e-03
   5.1128000e-03
   6.2967000e-03
   5.9347000e-03
   5.4647000e-03
   6.5917000e-03
   7.1331000e-03
   7.0644000e-03
   5.2987000e-03
   5.3459000e-03
   7.5883000e-03
   6.0901000e-03
   7.7336000e-03
   7.5965000e-03
   6.9387000e-03
   6.0252000e-03
   2.4239000e-02
   5.9119000e-03
   4.9635000e-03
   4.8344000e-03
   7.3668000e-03
   5.9302000e-03
   7.7917000e-03
   7.1276000e-03
   6.3029000e-03
   6.4675000e-03
   5.2457000e-03
   5.6058000e-03
   7.2253000e-03
   6.2280000e-03
   6.7559000e-03
   5.9556000e-03
   8.4119000e-03
   5.4436000e-03
   7.7597000e-03
   5.4421000e-03
   5.2782000e-03
   5.7554000e-03
   6.1942000e-03
   6.9227000e-03
   6.1250000e-03
   5.4726000e-03
   5.8913000e-03
   6.4262000e-03
   5.5094000e-03
   5.3359000e-03
   5.8062000e-03
   4.6061000e-03
   5.7607000e-03
   7.2681000e-03
   5.5088000e-03
   6.5629000e-03
   4.9029000e-03
   6.0016000e-03
   6.9727000e-03
   6.0647000e-03
   5.7875000e-03
   7.3442000e-03
   7.0792000e-03
   7.2576000e-03
   6.0202000e-03
   5.9859000e-03
   6.1650000e-03
   7.7120000e-03
   5.7342000e-03
   5.9603000e-03
   5.9860000e-03
   7.1471000e-03
   5.0592000e-03
   6.4346000e-03
   4.9861000e-03
   5.8067000e-03
   6.8163000e-03
   4.7525000e-03
   6.7917000e-03
   6.2814000e-03
   5.5404000e-03
   5.9425000e-03
   6.6187000e-03
   6.7997000e-03
   5.2412000e-03
   7.4619000e-03
   6.8070000e-03
   7.0859000e-03
   6.0691000e-03
   5.6092000e-03
   5.5943000e-03
   5.6547000e-03
   7.2841000e-03
   6.2048000e-03
   6.2432000e-03
   6.5593000e-03
   7.2651000e-03
   5.9444000e-03
   5.9338000e-03
   7.4368000e-03
   5.2116000e-03
   5.9409000e-03
   7.1048000e-03
   9.4903000e-03
   7.1791000e-03
   9.1431000e-03
   7.0406000e-03
   5.5260000e-03
   5.3371000e-03
   6.3728000e-03
   7.1557000e-03
   5.4973000e-03
   6.6629000e-03
   5.2794000e-03
   7.0441000e-03
   6.3276000e-03
   8.6288000e-03
   5.4095000e-03
   5.3394000e-03
   6.5805000e-03
   6.0823000e-03
   6.8583000e-03
   7.6212000e-03
   6.5877000e-03
   5.4435000e-03
   7.2199000e-03
   1.0424000e-02
   5.9323000e-03
   6.3167000e-03
   6.6345000e-03
   5.9908000e-03
   5.1683000e-03
   7.2778000e-03
   5.3731000e-03
   6.9130000e-03
   5.8043000e-03
   5.2977000e-03
   7.3939000e-03
   5.2792000e-03
   4.9944000e-03
   9.1953000e-03
   5.3380000e-03
   5.5225000e-03
   5.6576000e-03
   5.5278000e-03
   6.6856000e-03
   5.9979000e-03
   5.2661000e-03
   7.0329000e-03
   6.4485000e-03
   5.3971000e-03
   5.4167000e-03
   1.0399000e-02
   7.4387000e-03
   5.8473000e-03
   6.3440000e-03
   5.6066000e-03
   8.9346000e-03
   5.9239000e-03
   5.4097000e-03
   4.9455000e-03
   6.9761000e-03
   4.8879000e-03
   4.9077000e-03
   6.8008000e-03
   5.6831000e-03
   6.5228000e-03
   7.0936000e-03
   5.3011000e-03
   6.7113000e-03
   7.1646000e-03
   7.8062000e-03
   5.6909000e-03
   6.1187000e-03
   6.9413000e-03
   5.8992000e-03
   5.3534000e-03
   5.7875000e-03
   5.6969000e-03
   5.5922000e-03
   5.2964000e-03
   6.1566000e-03
   5.7761000e-03
   5.8834000e-03
   5.2307000e-03
   5.5551000e-03
   5.9289000e-03
   7.5866000e-03
   6.2254000e-03
   6.1171000e-03
   4.8227000e-03
   5.3573000e-03
   7.6475000e-03
   5.5520000e-03
   5.7345000e-03
   4.8763000e-03
   6.6089000e-03
   5.6491000e-03
   6.4434000e-03
   7.9004000e-03
   7.1396000e-03
   5.8016000e-03
   6.0462000e-03
   5.4198000e-03
   5.5666000e-03
   6.5124000e-03
   5.6542000e-03
   6.1679000e-03
   5.6718000e-03
   7.2084000e-03
   6.2897000e-03
   5.7620000e-03
   5.9272000e-03
   6.1034000e-03
   6.4876000e-03
   4.8608000e-03
   5.2973000e-03
   5.3246000e-03
   6.9648000e-03
   5.3322000e-03
   6.6511000e-03
   6.5752000e-03
   5.0195000e-03
   7.0838000e-03
   6.2934000e-03
   7.2664000e-03
   6.5353000e-03
   6.9222000e-03
   5.4560000e-03
   5.0309000e-03
   6.9497000e-03
   5.6092000e-03
   1.1120000e-02
   5.8423000e-03
   4.9367000e-03
   8.5535000e-03
   6.5173000e-03
   6.4578000e-03
   5.8928000e-03
   6.5932000e-03
   5.0282000e-03
   6.3386000e-03
   6.3160000e-03
   6.0863000e-03
   6.5922000e-03
   6.7241000e-03
   8.9968000e-03
   6.6141000e-03
   6.3045000e-03
   5.8898000e-03
   5.4893000e-03
   6.5911000e-03
   8.2447000e-03
   5.5974000e-03
   6.2120000e-03
   6.8692000e-03
   6.4003000e-03
   5.8621000e-03
   5.6980000e-03
   6.4683000e-03
   6.9107000e-03
   5.7870000e-03
   7.9069000e-03
   5.3075000e-03
   5.4876000e-03
   6.0003000e-03
   6.0059000e-03
   5.2362000e-03
   7.0051000e-03
   5.7163000e-03
   5.0988000e-03
   5.8283000e-03
   6.3235000e-03
   5.7049000e-03
   5.2714000e-03
   8.5495000e-03
   7.1232000e-03
   1.0463000e-02
   6.0240000e-03
   6.7314000e-03
   5.3831000e-03
   5.9765000e-03
   7.2770000e-03
   9.3049000e-03
   6.6362000e-03
   7.1058000e-03
   6.0725000e-03
   5.5950000e-03
   1.1074000e-02
   5.4216000e-03
   6.0238000e-03
   7.1398000e-03
   7.2999000e-03
   5.0526000e-03
   8.3573000e-03
   5.9051000e-03
   6.2100000e-03
   6.3448000e-03
   6.2110000e-03
   2.2682000e-02
   6.7886000e-03
   6.5562000e-03
   6.0815000e-03
   5.8224000e-03
   5.8226000e-03
   5.0631000e-03
   6.8852000e-03
   5.5656000e-03
   6.5701000e-03
   4.7751000e-03
   6.9964000e-03
   5.4384000e-03
   5.3805000e-03
   5.9092000e-03
   6.1874000e-03
   6.2879000e-03
   6.0052000e-03
   9.4703000e-03
   6.9565000e-03
   6.3886000e-03
   7.4806000e-03
   5.8977000e-03
   1.0762000e-02
   7.5690000e-03
   4.9641000e-03
   7.4228000e-03
   7.2307000e-03
   5.2738000e-03
   4.9980000e-03
   5.9616000e-03
   5.4023000e-03
   6.3615000e-03
   7.4352000e-03
   7.0449000e-03
   6.1925000e-03
   6.3711000e-03
   5.5811000e-03
   6.7144000e-03
   6.0971000e-03
   8.1595000e-03
   5.8137000e-03
   6.1356000e-03
   5.8419000e-03
   7.5642000e-03
   5.8021000e-03
   5.9680000e-03
   5.7096000e-03
   6.9501000e-03
   5.6355000e-03
   5.9702000e-03
   6.1005000e-03
   8.4945000e-03
   6.0965000e-03
   5.6078000e-03
   6.4516000e-03
   6.0398000e-03
   5.6153000e-03
   7.0689000e-03
   8.1912000e-03
   6.5788000e-03
   8.2125000e-03
   4.9872000e-03
   5.7151000e-03
   6.5337000e-03
   5.7305000e-03
   6.3761000e-03
   6.9366000e-03
   5.7912000e-03
   6.1393000e-03
   5.9558000e-03
   7.9673000e-03
   6.1616000e-03
   6.4594000e-03
   5.5160000e-03
   7.6490000e-03
   8.6621000e-03
   7.5152000e-03
   6.9277000e-03
   5.5772000e-03
   8.7681000e-03
   6.9501000e-03
   6.3544000e-03
   7.3370000e-03
   7.1711000e-03
   7.4826000e-03
   7.4932000e-03
   6.2634000e-03
   6.1895000e-03
   5.8879000e-03
   8.1118000e-03
   6.3828000e-03
   6.6686000e-03
   5.5212000e-03
   8.7804000e-03
   5.3850000e-03
   6.6645000e-03
   6.4890000e-03
   6.6403000e-03
   7.0555000e-03
   5.9082000e-03
   5.9638000e-03
   5.0990000e-03
   7.8697000e-03
   7.4610000e-03
   6.1234000e-03
   8.5912000e-03
   6.1917000e-03
   5.1866000e-03
   5.2198000e-03
   7.1531000e-03
   6.4979000e-03
   5.8105000e-03
   5.5989000e-03
   5.6247000e-03
   7.1833000e-03
   6.7646000e-03
   7.5218000e-03
   5.4752000e-03
   5.9820000e-03
   5.2873000e-03
   6.8775000e-03
   5.1396000e-03
   5.8744000e-03
   7.3858000e-03
   7.4555000e-03
   5.4185000e-03
   6.7913000e-03
   5.2236000e-03
   6.0897000e-03
   5.8414000e-03
   5.2578000e-03
   6.7604000e-03
   7.6973000e-03
   4.8496000e-03
   6.2873000e-03
   6.8021000e-03
   6.0498000e-03
   7.3325000e-03
   6.2057000e-03
   7.5811000e-03
   9.4794000e-03
   9.2179000e-03
   6.8937000e-03
   8.8856000e-03
   6.7315000e-03
   5.7406000e-03
   6.0685000e-03
   6.6121000e-03
   7.3997000e-03
   6.7690000e-03
   5.4203000e-03
   6.4081000e-03
   6.1349000e-03
   5.6509000e-03
   6.3086000e-03
   5.3155000e-03
   4.9555000e-03
   7.0693000e-03
   6.3700000e-03
   7.9453000e-03
   6.3117000e-03
   5.9699000e-03
   6.2572000e-03
   5.7759000e-03
   5.3735000e-03
   8.0909000e-03
   6.6034000e-03
   6.8184000e-03
   9.4596000e-03
   6.0454000e-03
   5.7760000e-03
   7.4955000e-03
   8.6587000e-03
   6.9961000e-03
   6.9731000e-03
   7.4060000e-03
   5.2644000e-03
   8.7255000e-03
   6.2131000e-03
   6.0387000e-03
   6.3155000e-03
   5.5981000e-03
   6.2268000e-03
   6.6895000e-03
   6.0605000e-03
   5.0284000e-03
   5.9649000e-03
   6.8330000e-03
   6.0256000e-03
   6.0991000e-03
   6.2944000e-03
   5.4495000e-03
   6.5414000e-03
   1.0064000e-02
   6.0511000e-03
   5.8444000e-03
   5.2656000e-03
   6.0216000e-03
   5.4384000e-03
   5.3663000e-03
   6.2117000e-03
   5.7299000e-03
   6.4848000e-03
   6.5305000e-03
   5.6178000e-03
   6.4113000e-03
   5.6483000e-03
   8.0890000e-03
   7.6576000e-03
   7.6346000e-03
   6.5552000e-03
   5.7597000e-03
   5.9080000e-03
   8.2253000e-03
   6.1778000e-03
   6.0096000e-03
   7.7407000e-03
   6.4842000e-03
   7.6939000e-03
   7.2537000e-03
   4.4117000e-03
   5.2355000e-03
   9.1447000e-03
   7.6187000e-03
   5.3126000e-03
   5.9369000e-03
   8.0891000e-03
   4.9231000e-03
   6.2943000e-03
   6.3970000e-03
   4.8602000e-03
   5.6134000e-03
   5.2354000e-03
   5.3300000e-03
   6.5853000e-03
   1.0834000e-02
   6.4023000e-03
   7.4705000e-03
   6.3039000e-03
   6.5881000e-03
   6.1335000e-03
   5.3752000e-03
   6.0503000e-03
   6.3903000e-03
   6.1306000e-03
   6.3808000e-03
   5.8165000e-03
   6.8448000e-03
   5.6139000e-03
   7.3115000e-03
   5.8029000e-03
   5.7008000e-03
   5.7000000e-03
   5.3931000e-03
   6.6058000e-03
   7.2504000e-03
   6.6427000e-03
   5.7140000e-03
   5.1579000e-03
   2.4112000e-02
   7.9693000e-03
   6.4268000e-03
   6.6535000e-03
   6.7579000e-03
   7.4773000e-03
   6.0388000e-03
   6.9716000e-03
   6.0434000e-03
   1.0478000e-02
   6.2102000e-03
   5.3039000e-03
   6.6528000e-03
   5.6863000e-03
   6.4958000e-03
   5.5757000e-03
   6.3057000e-03
   7.7668000e-03
   6.2336000e-03
   6.7316000e-03
   6.0400000e-03
   9.2725000e-03
   9.1713000e-03
   6.6388000e-03
   7.4894000e-03
   6.0942000e-03
   7.2844000e-03
   6.6795000e-03
   7.0561000e-03
   5.5493000e-03
   6.2712000e-03
   5.2671000e-03
   5.2629000e-03
   5.8400000e-03
   7.3200000e-03
   6.6581000e-03
   4.8057000e-03
   6.6367000e-03
   5.8258000e-03
   6.6222000e-03
   4.9613000e-03
   6.2071000e-03
   6.7338000e-03
   7.5557000e-03
   6.3865000e-03
   6.8428000e-03
   6.0607000e-03
   6.2030000e-03
   6.7211000e-03
   5.8279000e-03
   5.8893000e-03
   6.0273000e-03
   5.6393000e-03
   6.0449000e-03
   5.5874000e-03
   5.7174000e-03
   1.2862000e-02
   6.8173000e-03
   5.4317000e-03
   6.0828000e-03
   6.6601000e-03
   5.8768000e-03
   6.1909000e-03
   5.4701000e-03
   6.5409000e-03
   7.5891000e-03
   8.0033000e-03
   5.7211000e-03
   5.7647000e-03
   1.2321000e-02
   5.4266000e-03
   6.4004000e-03
   6.3484000e-03
   5.3553000e-03
   5.3997000e-03
   5.1457000e-03
   5.1121000e-03
   7.0973000e-03
   6.6777000e-03
   6.2749000e-03
   1.2647000e-02
   6.0742000e-03
   6.2139000e-03
   5.4595000e-03
   5.7916000e-03
   7.4394000e-03
   8.0949000e-03
   5.9765000e-03
   6.5048000e-03
   7.5667000e-03
   7.1718000e-03
   6.7690000e-03
   6.2797000e-03
   5.8198000e-03
   7.1522000e-03
   8.3080000e-03
   5.8470000e-03
   8.3823000e-03
   6.5590000e-03
   6.8195000e-03
   5.9228000e-03
   5.6469000e-03
   6.6652000e-03
   7.6651000e-03
   6.0764000e-03
   6.1501000e-03
   5.5523000e-03
   7.1730000e-03
   1.5393000e-02
   6.5871000e-03
   6.2058000e-03
   4.9770000e-03
   6.0466000e-03
   4.9455000e-03
   6.8042000e-03
   6.7441000e-03
   5.9531000e-03
   6.8049000e-03
   5.6164000e-03
   7.0400000e-03
   5.8538000e-03
   5.4196000e-03
   7.8944000e-03
   6.4296000e-03
   6.7963000e-03
   6.0149000e-03
   6.2466000e-03
   6.1239000e-03
   5.4278000e-03
   6.2039000e-03
   7.2295000e-03
   5.5703000e-03
   5.9280000e-03
   6.1300000e-03
   5.8235000e-03
   6.7471000e-03
   5.7729000e-03
   6.0822000e-03
   7.6784000e-03
   7.6100000e-03
   5.3565000e-03
   5.3512000e-03
   5.2007000e-03
   6.4985000e-03
   6.4564000e-03
   6.2432000e-03
   5.7619000e-03
   5.0800000e-03
   5.6470000e-03
   5.8193000e-03
   5.9887000e-03
   7.2498000e-03
   7.6887000e-03
   6.1638000e-03
   4.9145000e-03
   6.1117000e-03
   8.2520000e-03
   6.4931000e-03
   7.1228000e-03
   6.0569000e-03
   6.5355000e-03
   8.8373000e-03
   6.0232000e-03
   6.3140000e-03
   5.6325000e-03
   6.0823000e-03
   8.1058000e-03
   5.7944000e-03
   5.7478000e-03
   6.2443000e-03
   5.6583000e-03
   5.9395000e-03
   5.2642000e-03
   6.4374000e-03
   5.7052000e-03
   6.2713000e-03
   5.4681000e-03
   8.1092000e-03
   6.0116000e-03
   6.9412000e-03
   5.3572000e-03
   6.2281000e-03
   4.9981000e-03
   7.2144000e-03
   5.4910000e-03
   6.1413000e-03
   5.5288000e-03
   6.2081000e-03
   6.3701000e-03
   5.1822000e-03
   7.1333000e-03
   6.1886000e-03
   8.5601000e-03
   5.2436000e-03
   6.8171000e-03
   4.8211000e-03
   5.6781000e-03
   6.3282000e-03
   6.1729000e-03
   5.8119000e-03
   6.0375000e-03
   6.2142000e-03
   5.5605000e-03
   5.2017000e-03
   6.1403000e-03
   8.7818000e-03
   6.7556000e-03
   6.5650000e-03
   6.6611000e-03
   5.8844000e-03
   9.5526000e-03
   6.3685000e-03
   6.3040000e-03
   5.1752000e-03
   6.0942000e-03
   6.6984000e-03
   6.8352000e-03
   5.7173000e-03
   5.9441000e-03
   5.5503000e-03
   5.3725000e-03
   5.9710000e-03
   6.5608000e-03
   6.4285000e-03
   7.6970000e-03
   6.6935000e-03
   6.1860000e-03
   6.7372000e-03
   5.9461000e-03
   4.9915000e-03
   6.7787000e-03
   6.4101000e-03
   7.3616000e-03
   5.3345000e-03
   1.0917000e-02
   6.3789000e-03
   6.3036000e-03
   5.4669000e-03
   5.2209000e-03
   6.1418000e-03
   4.9196000e-03
   6.8036000e-03
   6.4577000e-03
   6.3714000e-03
   5.2832000e-03
   6.1283000e-03
   5.8271000e-03
   5.9583000e-03
   6.3737000e-03
   6.7746000e-03
   6.5562000e-03
   5.5882000e-03
   5.3079000e-03
   5.7441000e-03
   5.4241000e-03
   5.6421000e-03
   5.7410000e-03
   5.6657000e-03
   5.6554000e-03
   6.9576000e-03
   6.5955000e-03
   5.6843000e-03
   6.1416000e-03
   7.0974000e-03
   6.6891000e-03
   5.4485000e-03
   5.3370000e-03
   9.7215000e-03
   5.6432000e-03
   5.5632000e-03
   5.6790000e-03
   7.6079000e-03
   7.2415000e-03
   5.9421000e-03
   5.9564000e-03
   5.3145000e-03
   4.7010000e-03
   6.4637000e-03
   5.7612000e-03
   8.6677000e-03
   7.6644000e-03
   5.4506000e-03
   7.2722000e-03
   9.1587000e-03
   5.4240000e-03
   6.4202000e-03
   5.3101000e-03
   5.5236000e-03
   7.0747000e-03
   5.6388000e-03
   6.4570000e-03
   9.0506000e-03
   6.7766000e-03
   5.3080000e-03
   7.1901000e-03
   6.1539000e-03
   8.0654000e-03
   7.0580000e-03
   6.0028000e-03
   7.9690000e-03
   7.3520000e-03
   4.9421000e-03
   6.6139000e-03
   7.2917000e-03
   6.8652000e-03
   6.2220000e-03
   6.5525000e-03
   6.7094000e-03
   6.6834000e-03
   5.3094000e-03
   5.1432000e-03
   2.3150000e-02
   6.7016000e-03
   6.7440000e-03
   5.1342000e-03
   5.9552000e-03
   4.8151000e-03
   4.8872000e-03
   4.9384000e-03
   6.4294000e-03
   5.9266000e-03
   4.9471000e-03
   5.1787000e-03
   5.6195000e-03
   6.8521000e-03
   5.4850000e-03
   5.0306000e-03
   6.9483000e-03
   7.0859000e-03
   5.4694000e-03
   6.2476000e-03
   6.3044000e-03
   6.7110000e-03
   6.2481000e-03
   8.0612000e-03
   6.9357000e-03
   9.3926000e-03
   6.2805000e-03
   5.3804000e-03
   6.1563000e-03
   5.5436000e-03
   6.0592000e-03
   7.2344000e-03
   6.3672000e-03
   5.9342000e-03
   6.8826000e-03
   6.5711000e-03
   7.1201000e-03
   7.5443000e-03
   7.1051000e-03
   7.5776000e-03
   7.1893000e-03
   5.7852000e-03
   6.5855000e-03
   7.6263000e-03
   5.4797000e-03
   6.0875000e-03
   7.1910000e-03
   5.6585000e-03
   6.7669000e-03
   7.0262000e-03
   6.1566000e-03
   7.6515000e-03
   5.2294000e-03
   5.7620000e-03
   9.4322000e-03
   5.7177000e-03
   5.8388000e-03
   6.2813000e-03
   5.5704000e-03
   6.2397000e-03
   6.2344000e-03
   5.5222000e-03
   6.0661000e-03
   7.2931000e-03
   5.3489000e-03
   7.6485000e-03
   6.5037000e-03
   6.4393000e-03
   5.7019000e-03
   6.1630000e-03
   7.0737000e-03
   5.7110000e-03
   6.2551000e-03
   2.2733000e-02
   5.4919000e-03
   5.6751000e-03
   5.3197000e-03
   4.9385000e-03
   5.4409000e-03
   7.4552000e-03
   5.3800000e-03
   5.4593000e-03
   7.5715000e-03
   5.5492000e-03
   6.6078000e-03
   6.4559000e-03
   6.2738000e-03
   5.5449000e-03
   6.1075000e-03
   8.2040000e-03
   6.2296000e-03
   6.3506000e-03
   4.8513000e-03
   6.0109000e-03
   8.7369000e-03
   6.3455000e-03
   5.4903000e-03
   6.0871000e-03
   6.1282000e-03
   5.3440000e-03
   5.8416000e-03
   6.4862000e-03
   5.8346000e-03
   6.9752000e-03
   6.3493000e-03
   6.8433000e-03
   6.0981000e-03
   5.3996000e-03
   8.2084000e-03
   6.8082000e-03
   6.0260000e-03
   7.1087000e-03
   7.7188000e-03
   6.0330000e-03
   5.7516000e-03
   6.8224000e-03
   6.6361000e-03
   7.8114000e-03
   6.2826000e-03
   6.3001000e-03
   6.2500000e-03
   6.3168000e-03
   6.8589000e-03
   5.0590000e-03
   6.7318000e-03
   5.9223000e-03
   5.6634000e-03
   6.6711000e-03
   6.0577000e-03
   5.9402000e-03
   8.0827000e-03
   6.2383000e-03
   4.7278000e-03
   6.0304000e-03
   5.3639000e-03
   5.0961000e-03
   6.7643000e-03
   6.7325000e-03
   5.7823000e-03
   5.2824000e-03
   6.8046000e-03
   7.1594000e-03
   6.7344000e-03
   5.8182000e-03
   7.3199000e-03
   6.7193000e-03
   7.4389000e-03
   4.9048000e-03
   5.5714000e-03
   7.2858000e-03
   5.6046000e-03
   6.1182000e-03
   5.9118000e-03
   7.5650000e-03
   6.2052000e-03
   5.0587000e-03
   5.3861000e-03
   6.6083000e-03
   6.8300000e-03
   6.7395000e-03
   6.1103000e-03
   5.8335000e-03
   6.6470000e-03
   5.9750000e-03
   5.9467000e-03
   6.5586000e-03
   6.1743000e-03
   6.1114000e-03
   5.5508000e-03
   6.9133000e-03
   6.3747000e-03
   2.2330000e-02
   5.1140000e-03
   6.5368000e-03
   5.9594000e-03
   6.6442000e-03
   6.2454000e-03
   5.1614000e-03
   6.4001000e-03
   6.3085000e-03
   8.8901000e-03
   7.0909000e-03
   6.2998000e-03
   5.2922000e-03
   7.2719000e-03
   8.1925000e-03
   1.0938000e-02
   5.6996000e-03
   6.0092000e-03
   6.2124000e-03
   7.6625000e-03
   5.7693000e-03
   6.6383000e-03
   7.4142000e-03
   7.1794000e-03
   6.2498000e-03
   7.2065000e-03
   5.0262000e-03
   6.0784000e-03
   5.0048000e-03
   5.6223000e-03
   5.6920000e-03
   5.8056000e-03
   7.4331000e-03
   6.1426000e-03
   5.9252000e-03
   5.5612000e-03
   6.2828000e-03
   8.0984000e-03
   7.9904000e-03
   6.2573000e-03
   6.1553000e-03
   4.8199000e-03
   5.6363000e-03
   6.4671000e-03
   5.3725000e-03
   7.1550000e-03
   8.2936000e-03
   1.0424000e-02
   5.1569000e-03
   5.9308000e-03
   7.2340000e-03
   6.8677000e-03
   5.9283000e-03
   6.3431000e-03
   6.1315000e-03
   1.0267000e-02
   6.5798000e-03
   6.2739000e-03
   6.5727000e-03
   4.9994000e-03
   1.3023000e-02
   5.3113000e-03
   9.0123000e-03
   5.4491000e-03
   6.3438000e-03
   9.1295000e-03
   5.9231000e-03
   5.7362000e-03
   5.6000000e-03
   5.6647000e-03
   7.3192000e-03
   5.1619000e-03
   6.3073000e-03
   5.4721000e-03
   6.0250000e-03
   6.8553000e-03
   9.0567000e-03
   6.0438000e-03
   6.3536000e-03
   6.6762000e-03
   8.1389000e-03
   6.7019000e-03
   6.7328000e-03
   6.2835000e-03
   6.3791000e-03
   6.0913000e-03
   5.7818000e-03
   5.4393000e-03
   1.0942000e-02
   7.7093000e-03
   7.6572000e-03
   5.6273000e-03
   6.1360000e-03
   5.7782000e-03
   7.5304000e-03
   6.3648000e-03
   7.2791000e-03
   5.5113000e-03
   6.8703000e-03
   6.2858000e-03
   5.9033000e-03
   6.5930000e-03
   7.4503000e-03
   6.7173000e-03
   5.4530000e-03
   6.1387000e-03
   6.5077000e-03
   6.2682000e-03
   4.9290000e-03
   6.5913000e-03
   5.6558000e-03
   8.4673000e-03
   6.1403000e-03
   2.4064000e-02
   6.7392000e-03
   7.8589000e-03
   7.1380000e-03
   6.4840000e-03
   6.1642000e-03
   7.3985000e-03
   7.0574000e-03
   6.0694000e-03
   8.0620000e-03
   5.5790000e-03
   4.9244000e-03
   4.9314000e-03
   6.6078000e-03
   6.2208000e-03
   9.1595000e-03
   6.9315000e-03
   6.5017000e-03
   5.3973000e-03
   6.6634000e-03
   6.5690000e-03
   5.3066000e-03
   5.7326000e-03
   7.9188000e-03
   6.7812000e-03
   6.4186000e-03
   6.4813000e-03
   5.8096000e-03
   6.0391000e-03
   7.1326000e-03
   5.6842000e-03
   8.7557000e-03
   5.4687000e-03
   6.7148000e-03
   8.2607000e-03
   7.4543000e-03
   5.6106000e-03
   5.4470000e-03
   6.2048000e-03
   5.3822000e-03
   9.4781000e-03
   6.5875000e-03
   4.7963000e-03
   6.0281000e-03
   6.1479000e-03
   5.1001000e-03
   7.1058000e-03
   5.8068000e-03
   7.6046000e-03
   6.6179000e-03
   6.1553000e-03
   6.1425000e-03
   6.5057000e-03
   5.6200000e-03
   5.8415000e-03
   5.5616000e-03
   5.7940000e-03
   6.2386000e-03
   5.6449000e-03
   4.9511000e-03
   5.4106000e-03
   7.7152000e-03
   7.8551000e-03
   7.4135000e-03
   6.1983000e-03
   5.7152000e-03
   7.1454000e-03
   6.4200000e-03
   7.1662000e-03
   7.3467000e-03
   4.7683000e-03
   5.8916000e-03
   7.7422000e-03
   6.1968000e-03
   5.9344000e-03
   6.1787000e-03
   6.4981000e-03
   8.1244000e-03
   7.1252000e-03
   7.8308000e-03
   5.6402000e-03
   5.3179000e-03
   6.3000000e-03
   9.4547000e-03
   5.2898000e-03
   5.7049000e-03
   6.8277000e-03
   6.8700000e-03
   6.7472000e-03
   9.0733000e-03
   6.7593000e-03
   6.2562000e-03
   5.7247000e-03
   5.9242000e-03
   5.7013000e-03
   8.0006000e-03
   7.1953000e-03
   6.2890000e-03
   5.8997000e-03
   7.3746000e-03
   7.5559000e-03
   5.9056000e-03
   5.6446000e-03
   5.9089000e-03
   6.5523000e-03
   5.6884000e-03
   6.5485000e-03
   7.0692000e-03
   7.5465000e-03
   9.5925000e-03
   5.9366000e-03
   5.5279000e-03
   8.1999000e-03
   8.4164000e-03
   7.2512000e-03
   7.2713000e-03
   5.7442000e-03
   6.9800000e-03
   5.2702000e-03
   7.1465000e-03
   5.5448000e-03
   5.7202000e-03
   7.3919000e-03
   6.4821000e-03
   5.7737000e-03
   5.7794000e-03
   5.0398000e-03
   6.1766000e-03
   9.1479000e-03
   5.9035000e-03
   8.2994000e-03
   5.5230000e-03
   6.7261000e-03
   5.5473000e-03
   6.1089000e-03
   9.3902000e-03
   7.0363000e-03
   7.7551000e-03
   8.0958000e-03
   8.6809000e-03
   5.5303000e-03
   6.4800000e-03
   5.1365000e-03
   5.9045000e-03
   4.9671000e-03
   4.9869000e-03
   8.3428000e-03
   5.5002000e-03
   6.0207000e-03
   6.8484000e-03
   5.7296000e-03
   6.3885000e-03
   7.1299000e-03
   5.2290000e-03
   6.2804000e-03
   6.8986000e-03
   6.7623000e-03
   6.2450000e-03
   5.7763000e-03
   5.5611000e-03
   6.2555000e-03
   5.0158000e-03
   6.4772000e-03
   7.3969000e-03
   2.4023000e-02
   7.0289000e-03
   5.3178000e-03
   6.7784000e-03
   6.5423000e-03
   5.8189000e-03
   8.4708000e-03
   6.5180000e-03
   6.6900000e-03
   8.0253000e-03
   7.6371000e-03
   6.8684000e-03
   6.1456000e-03
   1.2237000e-02
   6.1773000e-03
   5.6711000e-03
   6.3604000e-03
   5.5021000e-03
   5.5402000e-03
   5.9990000e-03
   5.2311000e-03
   7.6539000e-03
   5.0682000e-03
   5.1475000e-03
   5.2539000e-03
   6.4184000e-03
   5.3039000e-03
   4.8002000e-03
   5.7370000e-03
   6.1999000e-03
   5.3956000e-03
   6.4731000e-03
   6.1581000e-03
   6.0344000e-03
   6.0208000e-03
   9.4819000e-03
   5.6269000e-03
   6.3676000e-03
   5.6766000e-03
   5.5265000e-03
   7.0759000e-03
   4.9218000e-03
   7.2776000e-03
   5.6576000e-03
   5.7274000e-03
   5.6355000e-03
   6.0492000e-03
   4.8357000e-03
   6.4589000e-03
   7.4882000e-03
   7.0040000e-03
   6.4489000e-03
   4.9691000e-03
   6.6177000e-03
   5.3212000e-03
   5.5619000e-03
   6.8030000e-03
   7.1854000e-03
   6.3185000e-03
   6.4598000e-03
   7.2404000e-03
   5.5249000e-03
   4.6269000e-03
   6.2352000e-03
   5.6773000e-03
   6.0136000e-03
   6.5172000e-03
   6.8547000e-03
   6.0302000e-03
   6.1362000e-03
   5.4077000e-03
   5.5733000e-03
   6.6990000e-03
   5.7248000e-03
   7.2205000e-03
   5.7642000e-03
   6.2213000e-03
   5.5784000e-03
   6.3454000e-03
   6.6653000e-03
   8.3591000e-03
   6.1554000e-03
   6.3308000e-03
   6.7220000e-03
   5.2241000e-03
   5.7658000e-03
   2.4068000e-02
   5.4204000e-03
   6.2041000e-03
   5.4716000e-03
   6.3011000e-03
   6.4080000e-03
   7.4213000e-03
   5.8983000e-03
   7.0174000e-03
   5.9618000e-03
   6.5322000e-03
   5.3949000e-03
   6.9607000e-03
   8.1879000e-03
   5.5640000e-03
   5.3296000e-03
   5.7513000e-03
   6.7329000e-03
   5.7005000e-03
   6.4405000e-03
   6.3561000e-03
   6.9422000e-03
   1.1395000e-02
   5.7346000e-03
   6.3178000e-03
   8.0099000e-03
   5.3754000e-03
   7.3269000e-03
   7.9997000e-03
   7.1655000e-03
   6.0745000e-03
   5.9391000e-03
   8.4341000e-03
   5.6882000e-03
   7.4809000e-03
   7.3211000e-03
   8.4211000e-03
   6.1428000e-03
   7.2766000e-03
   6.0884000e-03
   5.7139000e-03
   5.3217000e-03
   5.9807000e-03
   6.0686000e-03
   5.2397000e-03
   5.4780000e-03
   7.3492000e-03
   7.0071000e-03
   5.7774000e-03
   6.6388000e-03
   8.0421000e-03
   8.2611000e-03
   8.0965000e-03
   5.3698000e-03
   5.1721000e-03
   6.5469000e-03
   4.7471000e-03
   6.0821000e-03
   6.1511000e-03
   5.5563000e-03
   5.4972000e-03
   7.7108000e-03
   6.8510000e-03
   5.1137000e-03
   6.6960000e-03
   6.1058000e-03
   6.6608000e-03
   6.9771000e-03
   6.8113000e-03
   6.7492000e-03
   5.9368000e-03
   5.5366000e-03
   5.8073000e-03
   7.2491000e-03
   6.9711000e-03
   6.0780000e-03
   6.5224000e-03
   5.6859000e-03
   6.8971000e-03
   4.8993000e-03
   7.3560000e-03
   7.6011000e-03
   6.0304000e-03
   5.7249000e-03
   5.4492000e-03
   5.5117000e-03
   6.0394000e-03
   5.5122000e-03
   5.3862000e-03
   5.9136000e-03
   9.5388000e-03
   7.2120000e-03
   5.6120000e-03
   6.2920000e-03
   6.7210000e-03
   9.7007000e-03
   6.2271000e-03
   5.4952000e-03
   1.0535000e-02
   6.1120000e-03
   5.7304000e-03
   5.4667000e-03
   6.6306000e-03
   2.2741000e-02
   6.4713000e-03
   6.8114000e-03
   6.3514000e-03
   5.2759000e-03
   7.2085000e-03
   7.1172000e-03
   6.6879000e-03
   6.3539000e-03
   5.8978000e-03
   5.0613000e-03
   5.7043000e-03
   5.2627000e-03
   6.7497000e-03
   7.6637000e-03
   5.4217000e-03
   4.7521000e-03
   6.2239000e-03
   7.8197000e-03
   1.0314000e-02
   6.7858000e-03
   1.0814000e-02
   5.6190000e-03
   6.3331000e-03
   7.2436000e-03
   5.4756000e-03
   9.2699000e-03
   5.6171000e-03
   6.1687000e-03
   6.0448000e-03
   6.5766000e-03
   6.0184000e-03
   8.0633000e-03
   7.4950000e-03
   5.3051000e-03
   1.5185000e-02
   5.5196000e-03
   8.7172000e-03
   4.8686000e-03
   5.8750000e-03
   7.9994000e-03
   6.5797000e-03
   5.4826000e-03
   5.3044000e-03
   6.7465000e-03
   7.4893000e-03
   5.3909000e-03
   4.8372000e-03
   5.6196000e-03
   9.7569000e-03
   7.9263000e-03
   7.2992000e-03
   6.9367000e-03
   5.5292000e-03
   5.2924000e-03
   7.0444000e-03
   6.2624000e-03
   5.4597000e-03
   5.1896000e-03
   5.9820000e-03
   5.8824000e-03
   5.3348000e-03
   5.7521000e-03
   6.2139000e-03
   5.2529000e-03
   6.3171000e-03
   6.5687000e-03
   7.1587000e-03
   5.5531000e-03
   6.8852000e-03
   6.4154000e-03
   6.8414000e-03
   6.3748000e-03
   6.5355000e-03
   5.6921000e-03
   5.5222000e-03
   6.5670000e-03
   6.6250000e-03
   5.1630000e-03
   6.4431000e-03
   5.9637000e-03
   5.4000000e-03
   8.5375000e-03
   6.1000000e-03
   6.2036000e-03
   8.8866000e-03
   6.2750000e-03
   5.5162000e-03
   5.8495000e-03
   5.0808000e-03
   6.7192000e-03
   4.9104000e-03
   2.3023000e-02
   5.9983000e-03
   6.0629000e-03
   6.3631000e-03
   7.3416000e-03
   5.9613000e-03
   7.6403000e-03
   8.4470000e-03
   6.6444000e-03
   6.7690000e-03
   5.2273000e-03
   5.7077000e-03
   6.3027000e-03
   5.2805000e-03
   5.8274000e-03
   5.9614000e-03
   6.1494000e-03
   5.3270000e-03
   5.5780000e-03
   6.7055000e-03
   6.0804000e-03
   7.2548000e-03
   6.0343000e-03
   6.2273000e-03
   1.0006000e-02
   7.5583000e-03
   7.1555000e-03
   6.8220000e-03
   7.2305000e-03
   6.0641000e-03
   7.0271000e-03
   5.5091000e-03
   5.6906000e-03
   6.6802000e-03
   5.6560000e-03
   6.4528000e-03
   7.3290000e-03
   8.6035000e-03
   6.1104000e-03
   6.3827000e-03
   5.8834000e-03
   8.1283000e-03
   6.2274000e-03
   5.4534000e-03
   5.1305000e-03
   7.3836000e-03
   5.7464000e-03
   8.2344000e-03
   5.7351000e-03
   5.8405000e-03
   7.7098000e-03
   5.8558000e-03
   7.7872000e-03
   7.0525000e-03
   5.4061000e-03
   5.8237000e-03
   5.1657000e-03
   6.9265000e-03
   5.4791000e-03
   5.3367000e-03
   8.5444000e-03
   6.1700000e-03
   6.6826000e-03
   9.4795000e-03
   6.7787000e-03
   1.3808000e-02
   1.0415000e-02
   6.9162000e-03
   5.0327000e-03
   5.6784000e-03
   4.7623000e-03
   5.0853000e-03
   7.1744000e-03
   6.2294000e-03
   6.0706000e-03
   6.5723000e-03
   6.9186000e-03
   5.6829000e-03
   6.5656000e-03
   5.2761000e-03
   6.1311000e-03
   7.1138000e-03
   5.5623000e-03
   7.8087000e-03
   5.0464000e-03
   6.5905000e-03
   6.5995000e-03
   6.2590000e-03
   5.4662000e-03
   5.4922000e-03
   7.7376000e-03
   7.2282000e-03
   7.3037000e-03
   6.2467000e-03
   7.1537000e-03
   8.5398000e-03
   6.0191000e-03
   6.3803000e-03
   6.2083000e-03
   5.2235000e-03
   5.9706000e-03
   5.7385000e-03
   6.1087000e-03
   6.3222000e-03
   5.8074000e-03
   8.9854000e-03
   5.9132000e-03
   5.8155000e-03
   5.9194000e-03
   6.5720000e-03
   6.0883000e-03
   5.8181000e-03
   5.9851000e-03
   5.6066000e-03
   6.5234000e-03
   5.4927000e-03
   6.1333000e-03
   5.8697000e-03
   7.3194000e-03
   6.5921000e-03
   5.2682000e-03
   6.4315000e-03
   7.1074000e-03
   6.1325000e-03
   5.8596000e-03
   7.1688000e-03
   8.2445000e-03
   7.5337000e-03
   6.4858000e-03
   6.7729000e-03
   5.5531000e-03
   6.7414000e-03
   6.2387000e-03
   5.5863000e-03
   5.4485000e-03
   6.0807000e-03
   6.7267000e-03
   6.1500000e-03
   5.8867000e-03
   5.4456000e-03
   5.3031000e-03
   4.7571000e-03
   4.8936000e-03
   6.1565000e-03
   5.6178000e-03
   5.9557000e-03
   5.8832000e-03
   5.2852000e-03
   6.1954000e-03
   5.7227000e-03
   5.5025000e-03
   6.2805000e-03
   6.3575000e-03
   5.2622000e-03
   6.3648000e-03
   5.0439000e-03
   6.8420000e-03
   5.8231000e-03
   5.3928000e-03
   5.7900000e-03
   6.4321000e-03
   6.1038000e-03
   6.2580000e-03
   6.8252000e-03
   5.5372000e-03
   6.4547000e-03
   6.8435000e-03
   6.0761000e-03
   6.3986000e-03
   5.4902000e-03
   6.7311000e-03
   5.9152000e-03
   7.5573000e-03
   5.8637000e-03
   5.8525000e-03
   6.1356000e-03
   8.1895000e-03
   7.9139000e-03
   5.0290000e-03
   5.3598000e-03
   5.4154000e-03
   8.8218000e-03
   6.3960000e-03
   7.8503000e-03
   6.1685000e-03
   5.6441000e-03
   5.2819000e-03
   6.3179000e-03
   1.1305000e-02
   5.9347000e-03
   5.7333000e-03
   5.6942000e-03
   5.8114000e-03
   5.9201000e-03
   8.9362000e-03
   2.2835000e-02
   6.9180000e-03
   5.6769000e-03
   5.7257000e-03
   6.4414000e-03
   6.8232000e-03
   7.9322000e-03
   5.7004000e-03
   5.9439000e-03
   6.8159000e-03
   5.7559000e-03
   6.4993000e-03
   5.5957000e-03
   6.4052000e-03
   7.5429000e-03
   6.1557000e-03
   5.6132000e-03
   5.6836000e-03
   9.3125000e-03
   5.4936000e-03
   5.6827000e-03
   1.0520000e-02
   7.5199000e-03
   6.6075000e-03
   5.5152000e-03
   6.1162000e-03
   6.0972000e-03
   5.7945000e-03
   6.3626000e-03
   5.2202000e-03
   2.2737000e-02
   6.2863000e-03
   7.4580000e-03
   6.7017000e-03
   5.1306000e-03
   7.6193000e-03
   7.0870000e-03
   6.5708000e-03
   5.4481000e-03
   7.1148000e-03
   5.8250000e-03
   6.8107000e-03
   5.6321000e-03
   5.4850000e-03
   6.1143000e-03
   5.9179000e-03
   6.3537000e-03
   9.3970000e-03
   6.0710000e-03
   5.4937000e-03
   5.9131000e-03
   5.4617000e-03
   6.6658000e-03
   6.6570000e-03
   5.1950000e-03
   6.2868000e-03
   6.7002000e-03
   9.3425000e-03
   6.4277000e-03
   5.3013000e-03
   6.2499000e-03
   5.6009000e-03
   5.5536000e-03
   5.6350000e-03
   6.1061000e-03
   6.4005000e-03
   6.7848000e-03
   6.5015000e-03
   6.5487000e-03
   6.6653000e-03
   5.5778000e-03
   6.2767000e-03
   6.9178000e-03
   6.6255000e-03
   6.4289000e-03
   6.1168000e-03
   5.3429000e-03
   6.0073000e-03
   5.4941000e-03
   6.2086000e-03
   6.1248000e-03
   6.0604000e-03
   7.3509000e-03
   6.1391000e-03
   7.3483000e-03
   6.1902000e-03
   6.5806000e-03
   6.0407000e-03
   5.5536000e-03
   5.5670000e-03
   5.4677000e-03
   6.0900000e-03
   6.6647000e-03
   6.8416000e-03
   8.0434000e-03
   5.2732000e-03
   5.9026000e-03
   8.0344000e-03
   5.6144000e-03
   6.9930000e-03
   7.7003000e-03
   8.0486000e-03
   4.8603000e-03
   6.2842000e-03
   5.8766000e-03
   5.6622000e-03
   6.1681000e-03
   5.7759000e-03
   5.3757000e-03
   6.3538000e-03
   7.8332000e-03
   6.6852000e-03
   9.5827000e-03
   1.0837000e-02
   5.7662000e-03
   5.5469000e-03
   6.8845000e-03
   5.4380000e-03
   4.9019000e-03
   6.2684000e-03
   4.9311000e-03
   8.4927000e-03
   6.1496000e-03
   7.7878000e-03
   6.4049000e-03
   5.7927000e-03
   6.7097000e-03
   2.3835000e-02
   6.7860000e-03
   7.4135000e-03
   6.9147000e-03
   8.7179000e-03
   5.6268000e-03
   5.8108000e-03
   7.2564000e-03
   6.1714000e-03
   5.9880000e-03
   5.3080000e-03
   7.0226000e-03
   7.1846000e-03
   5.6534000e-03
   6.3241000e-03
   5.4226000e-03
   5.1532000e-03
   5.8288000e-03
   5.1570000e-03
   5.4217000e-03
   5.8867000e-03
   6.0082000e-03
   5.7215000e-03
   8.3791000e-03
   6.4130000e-03
   7.4907000e-03
   6.1042000e-03
   6.1935000e-03
   6.3148000e-03
   6.7058000e-03
   6.2351000e-03
   7.3446000e-03
   6.8278000e-03
   6.1310000e-03
   6.1073000e-03
   4.6420000e-03
   6.1868000e-03
   7.0399000e-03
   7.1684000e-03
   6.2548000e-03
   5.0646000e-03
   7.8542000e-03
   7.1620000e-03
   2.2656000e-02
   5.1978000e-03
   6.6589000e-03
   5.3235000e-03
   6.7053000e-03
   6.1005000e-03
   6.1928000e-03
   7.3438000e-03
   6.8001000e-03
   5.2295000e-03
   6.2960000e-03
   6.3544000e-03
   6.5430000e-03
   7.5110000e-03
   6.2543000e-03
   8.7234000e-03
   4.6471000e-03
   5.5159000e-03
   5.7082000e-03
   6.0941000e-03
   6.6479000e-03
   6.0354000e-03
   7.8576000e-03
   2.2486000e-02
   5.9100000e-03
   5.7824000e-03
   5.5116000e-03
   6.5841000e-03
   4.9999000e-03
   5.2254000e-03
   5.7809000e-03
   6.1263000e-03
   6.1515000e-03
   6.8568000e-03
   6.1419000e-03
   6.0261000e-03
   5.8552000e-03
   7.2107000e-03
   6.8602000e-03
   6.5046000e-03
   5.1486000e-03
   7.3734000e-03
   6.2614000e-03
   8.1334000e-03
   6.6200000e-03
   5.7380000e-03
   5.6491000e-03
   1.2738000e-02
   7.5534000e-03
   5.4331000e-03
   5.6458000e-03
   5.2033000e-03
   5.4323000e-03
   7.5103000e-03
   6.8780000e-03
   5.6687000e-03
   8.5325000e-03
   6.5666000e-03
   5.6018000e-03
   6.9905000e-03
   6.4569000e-03
   7.0209000e-03
   6.0946000e-03
   5.3133000e-03
   6.5074000e-03
   5.8319000e-03
   6.1906000e-03
   6.2962000e-03
   6.9723000e-03
   1.0038000e-02
   5.0395000e-03
   7.6259000e-03
   5.5156000e-03
   1.0029000e-02
   5.1348000e-03
   6.2543000e-03
   6.3331000e-03
   6.3730000e-03
   7.1365000e-03
   6.5691000e-03
   6.8599000e-03
   5.4855000e-03
   6.5072000e-03
   6.5965000e-03
   6.4432000e-03
   7.9412000e-03
   5.5234000e-03
   6.1908000e-03
   5.4860000e-03
   6.7113000e-03
   6.4393000e-03
   6.6797000e-03
   6.2713000e-03
   6.3407000e-03
   6.6980000e-03
   8.2764000e-03
   5.0700000e-03
   5.8778000e-03
   7.2866000e-03
   6.3801000e-03
   5.7741000e-03
   5.7803000e-03
   5.3637000e-03
   7.3929000e-03
   5.9038000e-03
   8.0271000e-03
   5.5286000e-03
   6.2236000e-03
   5.3502000e-03
   5.7745000e-03
   3.8705000e-02
   6.4918000e-03
   8.2508000e-03
   5.2876000e-03
   7.5519000e-03
   6.8212000e-03
   7.0233000e-03
   5.7246000e-03
   4.8601000e-03
   5.7281000e-03
   5.9894000e-03
   6.6476000e-03
   5.9055000e-03
   5.6879000e-03
   7.5988000e-03
   7.9081000e-03
   5.6419000e-03
   6.3758000e-03
   7.5169000e-03
   6.4793000e-03
   5.1687000e-03
   6.5429000e-03
   5.8856000e-03
   6.4483000e-03
   8.1669000e-03
   5.9672000e-03
   5.2575000e-03
   7.9656000e-03
   8.3576000e-03
   5.9653000e-03
   7.3925000e-03
   5.3613000e-03
   5.2201000e-03
   6.8830000e-03
   6.6769000e-03
   8.1718000e-03
   5.0502000e-03
   5.8281000e-03
   7.3048000e-03
   6.7578000e-03
   5.2006000e-03
   7.7098000e-03
   6.3204000e-03
   6.5767000e-03
   5.9280000e-03
   5.2377000e-03
   6.0568000e-03
   6.2544000e-03
   6.4510000e-03
   6.6428000e-03
   6.7092000e-03
   8.0844000e-03
   5.9041000e-03
   7.7375000e-03
   6.5874000e-03
   5.9186000e-03
   6.9843000e-03
   5.9256000e-03
   6.2564000e-03
   6.6806000e-03
   6.6456000e-03
   5.6310000e-03
   7.4001000e-03
   5.4224000e-03
   8.9377000e-03
   5.3856000e-03
   7.1664000e-03
   6.6688000e-03
   7.8208000e-03
   5.6525000e-03
   5.6835000e-03
   7.0352000e-03
   5.8889000e-03
   5.0438000e-03
   5.7528000e-03
   8.2211000e-03
   5.2495000e-03
   1.1655000e-02
   6.1145000e-03
   5.6916000e-03
   5.1774000e-03
   7.4398000e-03
   5.7573000e-03
   6.6465000e-03
   5.8523000e-03
   6.1270000e-03
   5.5473000e-03
   6.5314000e-03
   7.7624000e-03
   5.8109000e-03
   6.8454000e-03
   5.8068000e-03
   5.7137000e-03
   6.2670000e-03
   5.5125000e-03
   5.7224000e-03
   5.7981000e-03
   5.9082000e-03
   9.1257000e-03
   6.2958000e-03
   6.5524000e-03
   7.9838000e-03
   6.4588000e-03
   5.5769000e-03
   6.1770000e-03
   6.3780000e-03
   1.0339000e-02
   1.1549000e-02
   8.3461000e-03
   5.6455000e-03
   5.1696000e-03
   7.3534000e-03
   6.2016000e-03
   6.0858000e-03
   7.1579000e-03
   5.0667000e-03
   5.5726000e-03
   6.0989000e-03
   5.1180000e-03
   6.0637000e-03
   6.0467000e-03
   7.3781000e-03
   4.9476000e-03
   6.4691000e-03
   6.5486000e-03
   7.0333000e-03
   6.3748000e-03
   6.1719000e-03
   5.6320000e-03
   5.2168000e-03
   6.5584000e-03
   8.4838000e-03
   5.9325000e-03
   5.4343000e-03
   6.3593000e-03
   5.9715000e-03
   5.7114000e-03
   8.3203000e-03
   8.6416000e-03
   5.4002000e-03
   5.5063000e-03
   6.5554000e-03
   6.3650000e-03
   6.9690000e-03
   6.3656000e-03
   5.8909000e-03
   5.4330000e-03
   5.1529000e-03
   5.7285000e-03
   6.6186000e-03
   5.9149000e-03
   5.9154000e-03
   6.9868000e-03
   5.5744000e-03
   7.4670000e-03
   7.6531000e-03
   5.2566000e-03
   7.4188000e-03
   6.6546000e-03
   4.8771000e-03
   5.0361000e-03
   6.6110000e-03
   7.7945000e-03
   5.8291000e-03
   1.1826000e-02
   6.6159000e-03
   5.6484000e-03
   6.8566000e-03
   7.2706000e-03
   7.8295000e-03
   5.3779000e-03
   6.5406000e-03
   4.9596000e-03
   8.6004000e-03
   6.0936000e-03
   7.0100000e-03
   6.0620000e-03
   7.6469000e-03
   5.9272000e-03
   5.8216000e-03
   6.7248000e-03
   6.2353000e-03
   6.5532000e-03
   5.8740000e-03
   5.4651000e-03
   6.6396000e-03
   6.2999000e-03
   7.3599000e-03
   6.9573000e-03
   6.6880000e-03
   5.3791000e-03
   5.3226000e-03
   5.9551000e-03
   6.2873000e-03
   5.4302000e-03
   7.5477000e-03
   6.7640000e-03
   5.4737000e-03
   6.0845000e-03
   5.2548000e-03
   6.8279000e-03
   4.3213000e-03
   6.3516000e-03
   5.8103000e-03
   5.5990000e-03
   6.4710000e-03
   5.8295000e-03
   1.0877000e-02
   6.2000000e-03
   4.9714000e-03
   6.1971000e-03
   7.3187000e-03
   1.2041000e-02
   5.5431000e-03
   8.0100000e-03
   6.5916000e-03
   6.7653000e-03
   5.2067000e-03
   5.8191000e-03
   6.2262000e-03
   6.2021000e-03
   5.2959000e-03
   6.5988000e-03
   1.1195000e-02
   6.2585000e-03
   5.9246000e-03
   8.2887000e-03
   7.4833000e-03
   6.4269000e-03
   7.4986000e-03
   6.7457000e-03
   5.4498000e-03
   7.9000000e-03
   5.4980000e-03
   6.2391000e-03
   6.1126000e-03
   8.8670000e-03
   9.9444000e-03
   6.0034000e-03
   7.2840000e-03
   8.6647000e-03
   6.4489000e-03
   7.2175000e-03
   5.0157000e-03
   6.9230000e-03
   6.5675000e-03
   7.2651000e-03
   7.9815000e-03
   5.7985000e-03
   5.4392000e-03
   5.4218000e-03
   6.6525000e-03
   6.1692000e-03
   6.8958000e-03
   5.4568000e-03
   7.5977000e-03
   5.7389000e-03
   6.4981000e-03
   5.7946000e-03
   5.5590000e-03
   5.5062000e-03
   8.5775000e-03
   6.6330000e-03
   6.5257000e-03
   6.5329000e-03
   5.7954000e-03
   1.0085000e-02
   6.4461000e-03
   5.9895000e-03
   4.9148000e-03
   6.3991000e-03
   5.8197000e-03
   6.8424000e-03
   6.0074000e-03
   4.9328000e-03
   6.0830000e-03
   5.6304000e-03
   6.4924000e-03
   5.3744000e-03
   5.2626000e-03
   4.8336000e-03
   5.3551000e-03
   6.9533000e-03
   6.0421000e-03
   5.8379000e-03
   5.8993000e-03
   5.3014000e-03
   5.8460000e-03
   6.2145000e-03
   6.5665000e-03
   7.6348000e-03
   5.7381000e-03
   6.2681000e-03
   6.5624000e-03
   5.4293000e-03
   6.0278000e-03
   6.2258000e-03
   7.0214000e-03
   6.3280000e-03
   5.5973000e-03
   5.4420000e-03
   6.7549000e-03
   1.3547000e-02
   5.1628000e-03
   6.1259000e-03
   6.6625000e-03
   6.6233000e-03
   7.2353000e-03
   4.8472000e-03
   5.2495000e-03
   6.7790000e-03
   5.2725000e-03
   6.5274000e-03
   5.4074000e-03
   6.5791000e-03
   6.0054000e-03
   6.6536000e-03
   5.3995000e-03
   5.6759000e-03
   2.9667000e-02
   7.9224000e-03
   6.8773000e-03
   6.2238000e-03
   6.3815000e-03
   5.8103000e-03
   6.1160000e-03
   6.1354000e-03
   8.2898000e-03
   8.0128000e-03
   8.0886000e-03
   6.6829000e-03
   7.0079000e-03
   6.2961000e-03
   6.1618000e-03
   1.1607000e-02
   7.0920000e-03
   5.9253000e-03
   5.5103000e-03
   5.0063000e-03
   7.1192000e-03
   5.8693000e-03
   6.7227000e-03
   7.0848000e-03
   8.5549000e-03
   5.5129000e-03
   5.8163000e-03
   8.1365000e-03
   5.0846000e-03
   5.3871000e-03
   6.5825000e-03
   8.2308000e-03
   6.3418000e-03
   6.8456000e-03
   6.2737000e-03
   6.3296000e-03
   6.7144000e-03
   5.8835000e-03
   4.9536000e-03
   8.4753000e-03
   6.0372000e-03
   5.7051000e-03
   9.0150000e-03
   6.1469000e-03
   8.2567000e-03
   8.0881000e-03
   7.1649000e-03
   6.4279000e-03
   7.2110000e-03
   5.5899000e-03
   7.0121000e-03
   6.2611000e-03
   1.1380000e-02
   6.6882000e-03
   5.0355000e-03
   1.0932000e-02
   6.0396000e-03
   6.2066000e-03
   5.0665000e-03
   6.2179000e-03
   7.3677000e-03
   5.7763000e-03
   7.5489000e-03
   5.5641000e-03
   6.2344000e-03
   2.3116000e-02
   5.4778000e-03
   7.6527000e-03
   7.1731000e-03
   6.2707000e-03
   6.0517000e-03
   6.4182000e-03
   5.8184000e-03
   5.2055000e-03
   9.6203000e-03
   5.5658000e-03
   5.3327000e-03
   5.4753000e-03
   7.4419000e-03
   6.1659000e-03
   1.0809000e-02
   5.6376000e-03
   7.1197000e-03
   5.9917000e-03
   5.8067000e-03
   6.3126000e-03
   4.9628000e-03
   6.0124000e-03
   7.6303000e-03
   6.0659000e-03
   5.1485000e-03
   7.4772000e-03
   6.4632000e-03
   6.4592000e-03
   7.4454000e-03
   9.9220000e-03
   6.0914000e-03
   6.0901000e-03
   5.7131000e-03
   6.1277000e-03
   5.4267000e-03
   7.1568000e-03
   5.2926000e-03
   5.7454000e-03
   9.5266000e-03
   4.7071000e-03
   5.5048000e-03
   7.0843000e-03
   5.7977000e-03
   7.7664000e-03
   8.0425000e-03
   6.4375000e-03
   5.3223000e-03
   5.7808000e-03
   7.8677000e-03
   5.0253000e-03
   1.6115000e-02
   5.8649000e-03
   5.9367000e-03
   6.0623000e-03
   6.3402000e-03
   5.5819000e-03
   5.7526000e-03
   6.6959000e-03
   2.2090000e-02
   7.5116000e-03
   7.3088000e-03
   5.9078000e-03
   5.1771000e-03
   7.5353000e-03
   7.2324000e-03
   7.0648000e-03
   6.0155000e-03
   6.3160000e-03
   7.4029000e-03
   6.4966000e-03
   6.8134000e-03
   5.9633000e-03
   6.5707000e-03
   7.3565000e-03
   6.2339000e-03
   4.8525000e-03
   5.9409000e-03
   6.1602000e-03
   6.4736000e-03
   7.6302000e-03
   6.9111000e-03
   5.9101000e-03
   6.2362000e-03
   4.8525000e-03
   5.8720000e-03
   5.7231000e-03
   5.3680000e-03
   6.2517000e-03
   5.2840000e-03
   7.0173000e-03
   6.0011000e-03
   6.2944000e-03
   6.1631000e-03
   4.8576000e-03
   5.7988000e-03
   7.5742000e-03
   6.7271000e-03
   6.5381000e-03
   6.9455000e-03
   6.3979000e-03
   6.8604000e-03
   5.1010000e-03
   7.7378000e-03
   5.2993000e-03
   5.2652000e-03
   6.5711000e-03
   5.1027000e-03
   5.8149000e-03
   5.2493000e-03
   6.5222000e-03
   6.2341000e-03
   6.7161000e-03
   5.4141000e-03
   6.4085000e-03
   6.9840000e-03
   5.8111000e-03
   6.7793000e-03
   5.7542000e-03
   6.5478000e-03
   9.8073000e-03
   5.9241000e-03
   6.1646000e-03
   5.3905000e-03
   6.0478000e-03
   4.3408000e-03
   7.0890000e-03
   7.2122000e-03
   8.4502000e-03
   5.8014000e-03
   7.3934000e-03
   5.9247000e-03
   5.1868000e-03
   8.5280000e-03
   5.4728000e-03
   5.8056000e-03
   5.3457000e-03
   5.9820000e-03
   6.1598000e-03
   6.7392000e-03
   6.4014000e-03
   7.2576000e-03
   6.7551000e-03
   4.8139000e-03
   7.8688000e-03
   2.3247000e-02
   5.2150000e-03
   6.4719000e-03
   5.4426000e-03
   6.7218000e-03
   5.3195000e-03
   5.6979000e-03
   6.0466000e-03
   5.0269000e-03
   5.2282000e-03
   7.0804000e-03
   6.1652000e-03
   5.3497000e-03
   5.3047000e-03
   6.4155000e-03
   1.0114000e-02
   6.4001000e-03
   6.7445000e-03
   6.9404000e-03
   6.1071000e-03
   6.2584000e-03
   6.0794000e-03
   6.0379000e-03
   5.8405000e-03
   6.9699000e-03
   6.7742000e-03
   6.1416000e-03
   6.0651000e-03
   7.0428000e-03
   5.6269000e-03
   6.7224000e-03
   9.7745000e-03
   5.3061000e-03
   4.6501000e-03
   5.9288000e-03
   8.1205000e-03
   5.9881000e-03
   6.3480000e-03
   5.8022000e-03
   6.3620000e-03
   7.0418000e-03
   5.8975000e-03
   5.3932000e-03
   7.3820000e-03
   7.2610000e-03
   7.9833000e-03
   2.3954000e-02
   5.1097000e-03
   6.8027000e-03
   6.6810000e-03
   1.3558000e-02
   6.0593000e-03
   6.2579000e-03
   6.5764000e-03
   5.9162000e-03
   6.6453000e-03
   6.1412000e-03
   5.4100000e-03
   1.0412000e-02
   7.4876000e-03
   5.6513000e-03
   6.4458000e-03
   6.3805000e-03
   6.5645000e-03
   6.3908000e-03
   5.0940000e-03
   7.0330000e-03
   5.8969000e-03
   6.7440000e-03
   7.6380000e-03
   6.4738000e-03
   1.3911000e-02
   6.1192000e-03
   5.1098000e-03
   6.1545000e-03
   5.3848000e-03
   6.5613000e-03
   4.7187000e-03
   5.2151000e-03
   5.7252000e-03
   1.1664000e-02
   6.4381000e-03
   6.1786000e-03
   1.0980000e-02
   6.5018000e-03
   6.8555000e-03
   8.3017000e-03
   8.4997000e-03
   5.7659000e-03
   6.1179000e-03
   6.7556000e-03
   6.4341000e-03
   7.9174000e-03
   7.0375000e-03
   5.2247000e-03
   7.0366000e-03
   6.1744000e-03
   7.2126000e-03
   6.0208000e-03
   8.1323000e-03
   6.1891000e-03
   6.7702000e-03
   8.1118000e-03
   7.9441000e-03
   7.5352000e-03
   6.8315000e-03
   8.8237000e-03
   6.5584000e-03
   7.5063000e-03
   6.0685000e-03
   6.8693000e-03
   6.8510000e-03
   8.1663000e-03
   5.6133000e-03
   6.2153000e-03
   6.7094000e-03
   6.3364000e-03
   5.6500000e-03
   7.0308000e-03
   6.6295000e-03
   9.7439000e-03
   5.8026000e-03
   6.1781000e-03
   5.4867000e-03
   6.2157000e-03
   5.2574000e-03
   6.6845000e-03
   6.2582000e-03
   5.7675000e-03
   6.1594000e-03
   6.7946000e-03
   5.6789000e-03
   7.0374000e-03
   5.9940000e-03
   5.9360000e-03
   7.5895000e-03
   4.9600000e-03
   8.0233000e-03
   6.3087000e-03
   8.3330000e-03
   7.9256000e-03
   5.5258000e-03
   5.2077000e-03
   5.7787000e-03
   6.8033000e-03
   1.5064000e-02
   5.8672000e-03
   6.6324000e-03
   5.8556000e-03
   5.5500000e-03
   5.6745000e-03
   5.6299000e-03
   6.8609000e-03
   8.8856000e-03
   6.0204000e-03
   5.7505000e-03
   6.1825000e-03
   6.2445000e-03
   5.6975000e-03
   5.4976000e-03
   6.5472000e-03
   7.7885000e-03
   5.6773000e-03
   6.7701000e-03
   7.3335000e-03
   5.1922000e-03
   5.7451000e-03
   5.1221000e-03
   6.6646000e-03
   5.9490000e-03
   5.3955000e-03
   6.0741000e-03
   7.1583000e-03
   6.1852000e-03
   5.9310000e-03
   6.0832000e-03
   6.0121000e-03
   1.0489000e-02
   7.5161000e-03
   5.6117000e-03
   6.4864000e-03
   5.3410000e-03
   8.5635000e-03
   7.1589000e-03
   5.8291000e-03
   5.9310000e-03
   6.0351000e-03
   5.7109000e-03
   5.7878000e-03
   5.3702000e-03
   7.6712000e-03
   6.3723000e-03
   1.1140000e-02
   6.3360000e-03
   5.6966000e-03
   6.4938000e-03
   6.2149000e-03
   5.1996000e-03
   6.2996000e-03
   6.4559000e-03
   5.3709000e-03
   6.0673000e-03
   6.7308000e-03
   5.2037000e-03
   8.7974000e-03
   6.9832000e-03
   6.9752000e-03
   4.8614000e-03
   5.2632000e-03
   5.6068000e-03
   5.6995000e-03
   6.6649000e-03
   2.2549000e-02
   8.2528000e-03
   6.1462000e-03
   5.1949000e-03
   6.6819000e-03
   6.4173000e-03
   5.4278000e-03
   6.9916000e-03
   7.2858000e-03
   6.3398000e-03
   6.3811000e-03
   7.6372000e-03
   6.3940000e-03
   5.0205000e-03
   7.0815000e-03
   5.9572000e-03
   7.6679000e-03
   5.7451000e-03
   6.1136000e-03
   5.8883000e-03
   5.2424000e-03
   5.7975000e-03
   5.1255000e-03
   5.9276000e-03
   6.1355000e-03
   5.6396000e-03
   5.8978000e-03
   5.7218000e-03
   6.2558000e-03
   6.6061000e-03
   5.3221000e-03
   5.5833000e-03
   5.9973000e-03
   5.6807000e-03
   5.2894000e-03
   6.3108000e-03
   6.8225000e-03
   6.0761000e-03
   6.7501000e-03
   5.8840000e-03
   6.0509000e-03
   6.0179000e-03
   5.5082000e-03
   8.8277000e-03
   7.9989000e-03
   6.9239000e-03
   5.9196000e-03
   5.0144000e-03
   5.3278000e-03
   5.8587000e-03
   5.5246000e-03
   6.2307000e-03
   5.4125000e-03
   4.9971000e-03
   6.4145000e-03
   8.3392000e-03
   5.4031000e-03
   5.6883000e-03
   6.1610000e-03
   6.2643000e-03
   7.3063000e-03
   7.0377000e-03
   5.9441000e-03
   5.0345000e-03
   6.4484000e-03
   5.6180000e-03
   5.9142000e-03
   6.0182000e-03
   4.8742000e-03
   7.7305000e-03
   5.1833000e-03
   5.7087000e-03
   7.6626000e-03
   5.1334000e-03
   6.1406000e-03
   6.3761000e-03
   6.8398000e-03
   1.1738000e-02
   5.0950000e-03
   5.1166000e-03
   5.6937000e-03
   5.6480000e-03
   5.9627000e-03
   6.6533000e-03
   5.2844000e-03
   6.7412000e-03
   5.8606000e-03
   6.6546000e-03
   6.3646000e-03
   5.8371000e-03
   4.9919000e-03
   6.8144000e-03
   5.4102000e-03
   6.2291000e-03
   5.7070000e-03
   5.7487000e-03
   5.3807000e-03
   1.0284000e-02
   6.6275000e-03
   8.2475000e-03
   6.2037000e-03
   6.5553000e-03
   5.7147000e-03
   5.5767000e-03
   6.4536000e-03
   8.6702000e-03
   6.3460000e-03
   4.5174000e-03
   6.5668000e-03
   6.9528000e-03
   4.5971000e-03
   7.0757000e-03
   5.7982000e-03
   6.6418000e-03
   6.2837000e-03
   6.2407000e-03
   7.2917000e-03
   5.9665000e-03
   8.8925000e-03
   5.3329000e-03
   6.1380000e-03
   7.0534000e-03
   5.4665000e-03
   5.8028000e-03
   5.6284000e-03
   6.7595000e-03
   5.9763000e-03
   5.1511000e-03
   4.4752000e-03
   6.1576000e-03
   6.2156000e-03
   6.8175000e-03
   6.5897000e-03
   5.9256000e-03
   5.8844000e-03
   5.6198000e-03
   7.3700000e-03
   6.1020000e-03
   5.7149000e-03
   6.2073000e-03
   5.5716000e-03
   5.3665000e-03
   5.8628000e-03
   8.2031000e-03
   6.5690000e-03
   7.1149000e-03
   7.4989000e-03
   5.3550000e-03
   7.0264000e-03
   6.1413000e-03
   7.0241000e-03
   6.3249000e-03
   5.0859000e-03
   5.6366000e-03
   7.9004000e-03
   7.3171000e-03
   7.0051000e-03
   5.6611000e-03
   7.0893000e-03
   5.8867000e-03
   6.7907000e-03
   5.4264000e-03
   6.4471000e-03
   5.6638000e-03
   2.3562000e-02
   6.4603000e-03
   6.7106000e-03
   6.8919000e-03
   7.0192000e-03
   5.8050000e-03
   8.1181000e-03
   8.4567000e-03
   6.0240000e-03
   5.6498000e-03
   6.5370000e-03
   6.1985000e-03
   5.6528000e-03
   6.1404000e-03
   5.4051000e-03
   4.8278000e-03
   5.7558000e-03
   5.7580000e-03
   7.1838000e-03
   7.5444000e-03
   7.4916000e-03
   6.3252000e-03
   7.2683000e-03
   5.1626000e-03
   6.3467000e-03
   6.4117000e-03
   5.7656000e-03
   4.9997000e-03
   6.2014000e-03
   5.3992000e-03
   5.0252000e-03
   7.5175000e-03
   7.2657000e-03
   5.8179000e-03
   6.8106000e-03
   6.3612000e-03
   6.7837000e-03
   5.1015000e-03
   5.5994000e-03
   6.0607000e-03
   5.8916000e-03
   6.3809000e-03
   6.0600000e-03
   6.3705000e-03
   5.9840000e-03
   7.5098000e-03
   8.0343000e-03
   2.4374000e-02
   6.6572000e-03
   6.0380000e-03
   5.8225000e-03
   5.6872000e-03
   5.3008000e-03
   7.4811000e-03
   6.2720000e-03
   4.7974000e-03
   5.7069000e-03
   7.4891000e-03
   6.3182000e-03
   6.8038000e-03
   5.6393000e-03
   4.7766000e-03
   6.3788000e-03
   5.5998000e-03
   5.7415000e-03
   6.1075000e-03
   5.2352000e-03
   5.1869000e-03
   7.9640000e-03
   6.4172000e-03
   5.6123000e-03
   6.1951000e-03
   7.3130000e-03
   5.9741000e-03
   6.9713000e-03
   5.8345000e-03
   5.8363000e-03
   6.6109000e-03
   6.7004000e-03
   6.9261000e-03
   6.3019000e-03
   5.3645000e-03
   6.3781000e-03
   5.4180000e-03
   5.6338000e-03
   6.2906000e-03
   6.3599000e-03
   6.7227000e-03
   1.0719000e-02
   5.9817000e-03
   6.2305000e-03
   5.4590000e-03
   8.0255000e-03
   5.6588000e-03
   7.3381000e-03
   6.3595000e-03
   7.0947000e-03
   5.4209000e-03
   5.6215000e-03
   6.8494000e-03
   5.7355000e-03
   6.5358000e-03
   8.1819000e-03
   4.6610000e-03
   6.7752000e-03
   5.0074000e-03
   6.8327000e-03
   5.4032000e-03
   6.1109000e-03
   4.5193000e-03
   5.5965000e-03
   6.3217000e-03
   6.6287000e-03
   4.2050000e-03
   5.9731000e-03
   5.7914000e-03
   5.7232000e-03
   1.0777000e-02
   4.9520000e-03
   5.5163000e-03
   6.0733000e-03
   5.2556000e-03
   5.4857000e-03
   7.2051000e-03
   6.0566000e-03
   7.4207000e-03
   6.0030000e-03
   5.3669000e-03
   5.6955000e-03
   6.0864000e-03
   5.2772000e-03
   6.1202000e-03
   6.1769000e-03
   7.1383000e-03
   5.7427000e-03
   7.4142000e-03
   5.3225000e-03
   6.6465000e-03
   6.0929000e-03
   6.0327000e-03
   6.2467000e-03
   6.0383000e-03
   5.0173000e-03
   5.4854000e-03
   6.4792000e-03
   6.2364000e-03
   5.8043000e-03
   6.1800000e-03
   6.1938000e-03
   6.9631000e-03
   4.7639000e-03
   5.1280000e-03
   5.5906000e-03
   6.5029000e-03
   8.1218000e-03
   6.9272000e-03
   5.8083000e-03
   8.4447000e-03
   5.1659000e-03
   5.6555000e-03
   7.0307000e-03
   5.4036000e-03
   6.0492000e-03
   5.1615000e-03
   7.7517000e-03
   4.9768000e-03
   5.6985000e-03
   5.5009000e-03
   8.1022000e-03
   5.8257000e-03
   6.6057000e-03
   5.4422000e-03
   5.6672000e-03
   6.0795000e-03
   5.3774000e-03
   7.4689000e-03
   5.2026000e-03
   6.2040000e-03
   6.3552000e-03
   7.7399000e-03
   5.9642000e-03
   6.4672000e-03
   5.7258000e-03
   6.5488000e-03
   6.0922000e-03
   6.2301000e-03
   6.7533000e-03
   8.9494000e-03
   6.0537000e-03
   8.0170000e-03
   7.8772000e-03
   5.3588000e-03
   6.0651000e-03
   5.4391000e-03
   6.7996000e-03
   5.6217000e-03
   7.1150000e-03
   6.3761000e-03
   6.3961000e-03
   5.6298000e-03
   5.9644000e-03
   6.6550000e-03
   7.2592000e-03
   5.7815000e-03
   7.8581000e-03
   7.8359000e-03
   5.0676000e-03
   8.1933000e-03
   6.2132000e-03
   6.4050000e-03
   5.0723000e-03
   5.6156000e-03
   5.1315000e-03
   8.2006000e-03
   6.9047000e-03
   6.6357000e-03
   6.6191000e-03
   6.0085000e-03
   5.1838000e-03
   6.3899000e-03
   5.5116000e-03
   5.3535000e-03
   6.5454000e-03
   5.8091000e-03
   6.5444000e-03
   6.6153000e-03
   6.0631000e-03
   6.5272000e-03
   6.1621000e-03
   6.2912000e-03
   5.9162000e-03
   5.4539000e-03
   1.1054000e-02
   5.8489000e-03
   5.2007000e-03
   6.0641000e-03
   5.1103000e-03
   5.4980000e-03
   5.9196000e-03
   7.2448000e-03
   6.5078000e-03
   6.4423000e-03
   1.3605000e-02
   5.9997000e-03
   5.8913000e-03
   5.4677000e-03
   5.8538000e-03
   6.2146000e-03
   5.2437000e-03
   2.2621000e-02
   5.6956000e-03
   7.3531000e-03
   6.7179000e-03
   5.1481000e-03
   6.2237000e-03
   5.9510000e-03
   5.7523000e-03
   5.2320000e-03
   6.4662000e-03
   6.3822000e-03
   5.6457000e-03
   7.0507000e-03
   5.7539000e-03
   5.6980000e-03
   5.6912000e-03
   5.4754000e-03
   6.3764000e-03
   6.7921000e-03
   6.6508000e-03
   6.9677000e-03
   5.4099000e-03
   7.1376000e-03
   6.6329000e-03
   6.2661000e-03
   5.8923000e-03
   6.1484000e-03
   5.6347000e-03
   1.2447000e-02
   6.0928000e-03
   7.2391000e-03
   6.3563000e-03
   5.6183000e-03
   8.2466000e-03
   5.2244000e-03
   6.2264000e-03
   6.2573000e-03
   5.5972000e-03
   6.0046000e-03
   5.3079000e-03
   6.2465000e-03
   6.0899000e-03
   5.5598000e-03
   6.7449000e-03
   6.7250000e-03
   5.9861000e-03
   5.7350000e-03
   5.7437000e-03
   6.8578000e-03
   6.2574000e-03
   6.7005000e-03
   5.3683000e-03
   5.8653000e-03
   4.7642000e-03
   5.9426000e-03
   5.7697000e-03
   5.4528000e-03
   6.3472000e-03
   8.0086000e-03
   7.0581000e-03
   9.7868000e-03
   5.9001000e-03
   5.1573000e-03
   6.2988000e-03
   7.3060000e-03
   5.6216000e-03
   7.0516000e-03
   6.7048000e-03
   5.6717000e-03
   6.6076000e-03
   6.2596000e-03
   5.2821000e-03
   5.8801000e-03
   6.2722000e-03
   5.5009000e-03
   5.6833000e-03
   6.4774000e-03
   5.8613000e-03
   4.5403000e-03
   4.9612000e-03
   6.7593000e-03
   6.9514000e-03
   5.6370000e-03
   5.9101000e-03
   6.6072000e-03
   5.6777000e-03
   5.2212000e-03
   5.5766000e-03
   5.5067000e-03
   6.2088000e-03
   8.8116000e-03
   6.3572000e-03
   6.0726000e-03
   5.9856000e-03
   5.7124000e-03
   5.7296000e-03
   7.7285000e-03
   5.9044000e-03
   5.5654000e-03
   5.9395000e-03
   7.8659000e-03
   6.0656000e-03
   5.3426000e-03
   8.3481000e-03
   5.8232000e-03
   5.9558000e-03
   5.6072000e-03
   5.2907000e-03
   6.2751000e-03
   5.8015000e-03
   6.3660000e-03
   7.8519000e-03
   5.5950000e-03
   5.8797000e-03
   6.5442000e-03
   5.4683000e-03
   1.0244000e-02
   5.5001000e-03
   5.8185000e-03
   6.9885000e-03
   5.9156000e-03
   7.5622000e-03
   5.6990000e-03
   5.1322000e-03
   5.3850000e-03
   6.7355000e-03
   6.9330000e-03
   6.2325000e-03
   5.2609000e-03
   6.1089000e-03
   7.1286000e-03
   5.5466000e-03
   6.3903000e-03
   6.4734000e-03
   5.3992000e-03
   7.2907000e-03
   5.4554000e-03
   5.9155000e-03
   5.5897000e-03
   8.3530000e-03
   7.0150000e-03
   5.9246000e-03
   6.2947000e-03
   7.1162000e-03
   5.6186000e-03
   6.8724000e-03
   7.2959000e-03
   6.0170000e-03
   8.2778000e-03
   5.6997000e-03
   6.1169000e-03
   6.0354000e-03
   5.8339000e-03
   7.7218000e-03
   6.1518000e-03
   5.6965000e-03
   6.0519000e-03
   8.6289000e-03
   6.6635000e-03
   6.6417000e-03
   5.8033000e-03
   6.6020000e-03
   6.6098000e-03
   5.1992000e-03
   5.1259000e-03
   4.9135000e-03
   6.0026000e-03
   6.0300000e-03
   5.7106000e-03
   4.7444000e-03
   5.5909000e-03
   6.6696000e-03
   5.2755000e-03
   6.6741000e-03
   6.5866000e-03
   6.8039000e-03
   5.5439000e-03
   5.7841000e-03
   7.9142000e-03
   6.4166000e-03
   5.8957000e-03
   5.7535000e-03
   5.3256000e-03
   5.4080000e-03
   6.2643000e-03
   5.6783000e-03
   5.7330000e-03
   5.1046000e-03
   6.6146000e-03
   5.1075000e-03
   5.8206000e-03
   5.8383000e-03
   5.6724000e-03
   5.4610000e-03
   6.8398000e-03
   7.0783000e-03
   7.2395000e-03
   6.6270000e-03
   6.3682000e-03
   5.6731000e-03
   5.0850000e-03
   5.3264000e-03
   6.8286000e-03
   6.4064000e-03
   6.8674000e-03
   6.1978000e-03
   6.5612000e-03
   6.8190000e-03
   5.8320000e-03
   5.5906000e-03
   6.1796000e-03
   5.2447000e-03
   5.0190000e-03
   6.9001000e-03
   6.7403000e-03
   6.6598000e-03
   8.9064000e-03
   5.2554000e-03
   5.9644000e-03
   9.5928000e-03
   5.7749000e-03
   9.8415000e-03
   1.1077000e-02
   6.3848000e-03
   5.4237000e-03
   6.5102000e-03
   6.4155000e-03
   6.8270000e-03
   5.6226000e-03
   5.9002000e-03
   5.7679000e-03
   7.8087000e-03
   5.6139000e-03
   6.5273000e-03
   6.1253000e-03
   5.5900000e-03
   6.7271000e-03
   6.4664000e-03
   5.9463000e-03
   6.5085000e-03
   5.6324000e-03
   5.8066000e-03
   5.8156000e-03
   5.5206000e-03
   6.7485000e-03
   6.5501000e-03
   5.2321000e-03
   6.7703000e-03
   5.7919000e-03
   5.5024000e-03
   6.5125000e-03
   6.4276000e-03
   5.0862000e-03
   5.6625000e-03
   5.5482000e-03
   6.5282000e-03
   6.2241000e-03
   5.4754000e-03
   5.7644000e-03
   5.8695000e-03
   5.8701000e-03
   4.7578000e-03
   7.1356000e-03
   5.9799000e-03
   6.3149000e-03
   4.9358000e-03
   6.4764000e-03
   5.5316000e-03
   5.4400000e-03
   5.1997000e-03
   5.4559000e-03
   6.4085000e-03
   6.0447000e-03
   6.6989000e-03
   5.5156000e-03
   5.1700000e-03
   5.9919000e-03
   6.3812000e-03
   5.3535000e-03
   6.2501000e-03
   9.2008000e-03
   7.5239000e-03
   5.8715000e-03
   6.2690000e-03
   6.3058000e-03
   5.2906000e-03
   6.1553000e-03
   5.6563000e-03
   5.9863000e-03
   6.5002000e-03
   5.2805000e-03
   5.8680000e-03
   6.3024000e-03
   7.3136000e-03
   8.5180000e-03
   5.0278000e-03
   5.9283000e-03
   6.6644000e-03
   5.5745000e-03
   5.9373000e-03
   5.3201000e-03
   6.5691000e-03
   5.0967000e-03
   5.6368000e-03
   6.6641000e-03
   5.5503000e-03
   5.2935000e-03
   7.5320000e-03
   6.5245000e-03
   5.8966000e-03
   5.8650000e-03
   1.1651000e-02
   5.9714000e-03
   7.3871000e-03
   6.2222000e-03
   5.2185000e-03
   6.1350000e-03
   6.4499000e-03
   5.5597000e-03
   5.7259000e-03
   6.6822000e-03
   5.6240000e-03
   7.1414000e-03
   6.4716000e-03
   5.2845000e-03
   5.6090000e-03
   6.3951000e-03
   6.0387000e-03
   7.2605000e-03
   1.1128000e-02
   7.0142000e-03
   8.3952000e-03
   6.1702000e-03
   6.4730000e-03
   6.6696000e-03
   6.1742000e-03
   5.1833000e-03
   4.6220000e-03
   6.2162000e-03
   6.3396000e-03
   5.2816000e-03
   5.8972000e-03
   5.8349000e-03
   6.9898000e-03
   6.6687000e-03
   4.9821000e-03
   5.8449000e-03
   6.7174000e-03
   5.3754000e-03
   6.4938000e-03
   7.6143000e-03
   5.8400000e-03
   7.4443000e-03
   6.7493000e-03
   5.7942000e-03
   7.1374000e-03
   5.5489000e-03
   5.8379000e-03
   5.1884000e-03
   6.4232000e-03
   4.9175000e-03
   7.4979000e-03
   6.9356000e-03
   8.3081000e-03
   5.5954000e-03
   5.3996000e-03
   5.7297000e-03
   6.7001000e-03
   5.9121000e-03
   5.5381000e-03
   5.8363000e-03
   9.9206000e-03
   6.2858000e-03
   6.1096000e-03
   1.0568000e-02
   5.2617000e-03
   5.9389000e-03
   5.5337000e-03
   7.5905000e-03
   8.3558000e-03
   7.6348000e-03
   8.1514000e-03
   7.1998000e-03
   8.1454000e-03
   6.0643000e-03
   5.8655000e-03
   7.2320000e-03
   6.6366000e-03
   5.5725000e-03
   6.0400000e-03
   6.4847000e-03
   5.4572000e-03
   6.3212000e-03
   5.7129000e-03
   5.6391000e-03
   8.1342000e-03
   5.8697000e-03
   6.9451000e-03
   5.9280000e-03
   5.9541000e-03
   4.7298000e-03
   5.0393000e-03
   7.2562000e-03
   5.4228000e-03
   6.0561000e-03
   5.9324000e-03
   5.9005000e-03
   5.3259000e-03
   8.1028000e-03
   5.3174000e-03
   6.0841000e-03
   6.8689000e-03
   5.8442000e-03
   5.8248000e-03
   5.7395000e-03
   1.0129000e-02
   6.1435000e-03
   6.1778000e-03
   5.2678000e-03
   6.6791000e-03
   7.8561000e-03
   6.5851000e-03
   6.7248000e-03
   6.6364000e-03
   6.4046000e-03
   5.5655000e-03
   6.7047000e-03
   6.4384000e-03
   7.1261000e-03
   6.8115000e-03
   6.8039000e-03
   7.7983000e-03
   5.9099000e-03
   6.3217000e-03
   6.7856000e-03
   6.3175000e-03
   5.8974000e-03
   5.7801000e-03
   4.9007000e-03
   5.8632000e-03
   6.4271000e-03
   4.8905000e-03
   5.5221000e-03
   6.0748000e-03
   6.5563000e-03
   8.9279000e-03
   4.7485000e-03
   5.9503000e-03
   5.7119000e-03
   7.7892000e-03
   4.8153000e-03
   7.3826000e-03
   6.5211000e-03
   6.7586000e-03
   7.0069000e-03
   5.6809000e-03
   5.6809000e-03
   6.2851000e-03
   5.2191000e-03
   5.5607000e-03
   6.1997000e-03
   6.7960000e-03
   5.3597000e-03
   5.9298000e-03
   8.1230000e-03
   4.9769000e-03
   8.6949000e-03
   5.8312000e-03
   5.1796000e-03
   6.3681000e-03
   5.9544000e-03
   5.3732000e-03
   8.5709000e-03
   6.9372000e-03
   6.5799000e-03
   1.1132000e-02
   7.9793000e-03
   6.4078000e-03
   5.4528000e-03
   9.4411000e-03
   6.1138000e-03
   6.6518000e-03
   5.6941000e-03
   6.0794000e-03
   5.2312000e-03
   7.9699000e-03
   6.4589000e-03
   5.6048000e-03
   6.3892000e-03
   6.2132000e-03
   6.1443000e-03
   5.7688000e-03
   5.6116000e-03
   1.2112000e-02
   7.1856000e-03
   5.3255000e-03
   6.0797000e-03
   5.6205000e-03
   5.9077000e-03
   7.3813000e-03
   6.1289000e-03
   6.6762000e-03
   7.1070000e-03
   6.6544000e-03
   5.4806000e-03
   5.8659000e-03
   7.1477000e-03
   6.8642000e-03
   5.5811000e-03
   5.1006000e-03
   6.9059000e-03
   6.5899000e-03
   6.0918000e-03
   5.0385000e-03
   6.5335000e-03
   5.6129000e-03
   5.2102000e-03
   5.2730000e-03
   7.9841000e-03
   7.0604000e-03
   6.7893000e-03
   5.8928000e-03
   6.7654000e-03
   5.6985000e-03
   5.1207000e-03
   6.3498000e-03
   6.3103000e-03
   7.1841000e-03
   6.3357000e-03
   5.8204000e-03
   7.4706000e-03
   5.2610000e-03
   5.8065000e-03
   5.8059000e-03
   6.7367000e-03
   5.8355000e-03
   6.7822000e-03
   5.6179000e-03
   5.6735000e-03
   6.4254000e-03
   7.6549000e-03
   5.6064000e-03
   5.8339000e-03
   4.9391000e-03
   7.0583000e-03
   5.9243000e-03
   6.4933000e-03
   1.0211000e-02
   6.8546000e-03
   6.2824000e-03
   5.4954000e-03
   7.6610000e-03
   5.8613000e-03
   6.2520000e-03
   5.8007000e-03
   8.9832000e-03
   5.3661000e-03
   6.8039000e-03
   6.9716000e-03
   5.6149000e-03
   5.4759000e-03
   5.4017000e-03
   5.4434000e-03
   5.9111000e-03
   5.9801000e-03
   7.8841000e-03
   6.1646000e-03
   6.0095000e-03
   5.8700000e-03
   5.4581000e-03
   6.2814000e-03
   6.7952000e-03
   6.4433000e-03
   9.4454000e-03
   6.8706000e-03
   7.0452000e-03
   5.6129000e-03
   5.7874000e-03
   5.3737000e-03
   5.8903000e-03
   6.1804000e-03
   7.2972000e-03
   5.9559000e-03
   7.4759000e-03
   6.1910000e-03
   5.8713000e-03
   5.7091000e-03
   5.2387000e-03
   8.2257000e-03
   6.3716000e-03
   7.6758000e-03
   5.3004000e-03
   6.2240000e-03
   5.7465000e-03
   7.6319000e-03
   1.0063000e-02
   6.7174000e-03
   6.6513000e-03
   6.8466000e-03
   6.8956000e-03
   5.2788000e-03
   5.0327000e-03
   6.0935000e-03
   5.1545000e-03
   7.6501000e-03
   5.9921000e-03
   6.7213000e-03
   4.7249000e-03
   6.1488000e-03
   5.8451000e-03
   6.0973000e-03
   7.2404000e-03
   5.4949000e-03
   6.3447000e-03
   5.6370000e-03
   6.3877000e-03
   5.3910000e-03
   5.6673000e-03
   5.8854000e-03
   6.1228000e-03
   5.2398000e-03
   5.6638000e-03
   2.3091000e-02
   9.1090000e-03
   5.6553000e-03
   5.8956000e-03
   6.4977000e-03
   7.0981000e-03
   6.0189000e-03
   7.4924000e-03
   6.9628000e-03
   5.8602000e-03
   5.7495000e-03
   6.1649000e-03
   5.9939000e-03
   5.9831000e-03
   6.7668000e-03
   5.7297000e-03
   6.1137000e-03
   5.2559000e-03
   5.9139000e-03
   6.5770000e-03
   5.9623000e-03
   6.6058000e-03
   6.7158000e-03
   6.0645000e-03
   6.8693000e-03
   7.4081000e-03
   7.3836000e-03
   5.2317000e-03
   6.1326000e-03
   5.7413000e-03
   6.0811000e-03
   6.0966000e-03
   6.9514000e-03
   6.9559000e-03
   7.2600000e-03
   5.6903000e-03
   6.6904000e-03
   5.5046000e-03
   6.7409000e-03
   5.7016000e-03
   5.7581000e-03
   6.3733000e-03
   6.2815000e-03
   7.0237000e-03
   5.3047000e-03
   5.8199000e-03
   6.1536000e-03
   6.2643000e-03
   8.6863000e-03
   6.7849000e-03
   5.4988000e-03
   6.9081000e-03
   6.7926000e-03
   6.2336000e-03
   5.8501000e-03
   5.7500000e-03
   7.1465000e-03
   5.4481000e-03
   7.2033000e-03
   7.6523000e-03
   5.7349000e-03
   7.3383000e-03
   6.4277000e-03
   6.9553000e-03
   6.2937000e-03
   6.4072000e-03
   7.3035000e-03
   6.0127000e-03
   6.4881000e-03
   5.5699000e-03
   5.1936000e-03
   7.5118000e-03
   5.9827000e-03
   5.9382000e-03
   5.1809000e-03
   7.1071000e-03
   6.6235000e-03
   6.0826000e-03
   6.0882000e-03
   6.4520000e-03
   5.4216000e-03
   5.5350000e-03
   5.9258000e-03
   7.1650000e-03
   5.6129000e-03
   5.6230000e-03
   4.9748000e-03
   8.0191000e-03
   6.7115000e-03
   5.9294000e-03
   7.6263000e-03
   5.8599000e-03
   5.3043000e-03
   5.2781000e-03
   7.3393000e-03
   6.7601000e-03
   7.1063000e-03
   6.0043000e-03
   7.6830000e-03
   9.4769000e-03
   8.5668000e-03
   6.5645000e-03
   1.0032000e-02
   6.1670000e-03
   7.5821000e-03
   5.2444000e-03
   7.2896000e-03
   5.5329000e-03
   6.5931000e-03
   5.5075000e-03
   7.1323000e-03
   7.7940000e-03
   5.2603000e-03
   5.2010000e-03
   7.4844000e-03
   6.3818000e-03
   5.5027000e-03
   5.8601000e-03
   6.3570000e-03
   7.7294000e-03
   6.8416000e-03
   6.9477000e-03
   5.2267000e-03
   6.3115000e-03
   6.4980000e-03
   6.1102000e-03
   7.5033000e-03
   6.0591000e-03
   6.4485000e-03
   5.5725000e-03
   6.6071000e-03
   5.7150000e-03
   6.1800000e-03
   5.3234000e-03
   6.2995000e-03
   6.7543000e-03
   6.0497000e-03
   6.0781000e-03
   6.6976000e-03
   7.0520000e-03
   6.1749000e-03
   5.7053000e-03
   5.7243000e-03
   5.8252000e-03
   6.0390000e-03
   7.1596000e-03
   6.4008000e-03
   6.6984000e-03
   5.2693000e-03
   5.1297000e-03
   5.6301000e-03
   6.0499000e-03
   6.9714000e-03
   5.0786000e-03
   5.9155000e-03
   6.0689000e-03
   6.1242000e-03
   6.7752000e-03
   1.0050000e-02
   5.5936000e-03
   6.2395000e-03
   6.8782000e-03
   5.8041000e-03
   8.3082000e-03
   7.3961000e-03
   6.2714000e-03
   4.8920000e-03
   5.1758000e-03
   6.1789000e-03
   6.8223000e-03
   5.3673000e-03
   6.1007000e-03
   6.4458000e-03
   6.2699000e-03
   6.4870000e-03
   6.2865000e-03
   6.3683000e-03
   5.5796000e-03
   5.5831000e-03
   7.0066000e-03
   5.6861000e-03
   7.1802000e-03
   5.4170000e-03
   6.6463000e-03
   6.2819000e-03
   6.4524000e-03
   4.7929000e-03
   7.1783000e-03
   6.2261000e-03
   6.5123000e-03
   5.9561000e-03
   5.7001000e-03
   6.0783000e-03
   5.3085000e-03
   6.0487000e-03
   5.2025000e-03
   5.4209000e-03
   5.3399000e-03
   6.4896000e-03
   6.4059000e-03
   8.6612000e-03
   7.4315000e-03
   6.6032000e-03
   5.3829000e-03
   8.4244000e-03
   9.1759000e-03
   6.8799000e-03
   5.4721000e-03
   7.4918000e-03
   5.7143000e-03
   7.0143000e-03
   5.9559000e-03
   6.1205000e-03
   6.6919000e-03
   6.1446000e-03
   5.9459000e-03
   5.9116000e-03
   5.9641000e-03
   7.6169000e-03
   6.9309000e-03
   5.2912000e-03
   6.8561000e-03
   5.3835000e-03
   5.1843000e-03
   6.2256000e-03
   5.8435000e-03
   6.8226000e-03
   5.5489000e-03
   2.1617000e-02
   7.1174000e-03
   6.9071000e-03
   5.3627000e-03
   7.4124000e-03
   6.2137000e-03
   6.5172000e-03
   6.4940000e-03
   4.8138000e-03
   8.2951000e-03
   5.7701000e-03
   6.0482000e-03
   8.7524000e-03
   6.0116000e-03
   6.1057000e-03
   5.4709000e-03
   7.5581000e-03
   5.3336000e-03
   7.0150000e-03
   5.7234000e-03
   5.9220000e-03
   5.6847000e-03
   8.1367000e-03
   5.6431000e-03
   5.6547000e-03
   5.4882000e-03
   6.5127000e-03
   9.8078000e-03
   5.3681000e-03
   5.6004000e-03
   7.0847000e-03
   5.4339000e-03
   7.1121000e-03
   6.6915000e-03
   6.7740000e-03
   8.3020000e-03
   5.1865000e-03
   5.3149000e-03
   5.1187000e-03
   5.4288000e-03
   5.9622000e-03
   5.5284000e-03
   7.6790000e-03
   6.7738000e-03
   8.0897000e-03
   6.1802000e-03
   6.8947000e-03
   5.3907000e-03
   6.4183000e-03
   9.5171000e-03
   5.0733000e-03
   6.2811000e-03
   6.6504000e-03
   5.3075000e-03
   4.8949000e-03
   6.6854000e-03
   5.9178000e-03
   6.4855000e-03
   5.5200000e-03
   5.6998000e-03
   6.2215000e-03
   6.0613000e-03
   5.8365000e-03
   5.6784000e-03
   7.6623000e-03
   5.2288000e-03
   5.9288000e-03
   5.2606000e-03
   6.7883000e-03
   6.4634000e-03
   6.2625000e-03
   6.2113000e-03
   7.9576000e-03
   6.1984000e-03
   6.8737000e-03
   6.4141000e-03
   7.9965000e-03
   5.6141000e-03
   7.8816000e-03
   7.5380000e-03
   5.3711000e-03
   7.3813000e-03
   6.4447000e-03
   9.8468000e-03
   6.6140000e-03
   5.6154000e-03
   5.6137000e-03
   6.0443000e-03
   5.9126000e-03
   7.4920000e-03
   5.4129000e-03
   5.7726000e-03
   5.9101000e-03
   6.1121000e-03
   6.3310000e-03
   6.9589000e-03
   7.5673000e-03
   6.6207000e-03
   6.2852000e-03
   6.1165000e-03
   5.2474000e-03
   5.8124000e-03
   7.6249000e-03
   5.2368000e-03
   5.2512000e-03
   5.5219000e-03
   6.9989000e-03
   5.1050000e-03
   6.2015000e-03
   6.4747000e-03
   6.2018000e-03
   6.0062000e-03
   5.6523000e-03
   5.7021000e-03
   6.2670000e-03
   7.7247000e-03
   6.2442000e-03
   5.7229000e-03
   6.9729000e-03
   5.9698000e-03
   4.8661000e-03
   6.7038000e-03
   6.4469000e-03
   5.2655000e-03
   5.4476000e-03
   8.7230000e-03
   8.2110000e-03
   7.0853000e-03
   5.5746000e-03
   6.0355000e-03
   5.3755000e-03
   5.3979000e-03
   5.6164000e-03
   5.0189000e-03
   5.9808000e-03
   5.6915000e-03
   5.9044000e-03
   5.2856000e-03
   5.8073000e-03
   6.9992000e-03
   7.6876000e-03
   5.2615000e-03
   5.7442000e-03
   1.3648000e-02
   8.2245000e-03
   5.1345000e-03
   6.6607000e-03
   6.3459000e-03
   6.1598000e-03
   7.1652000e-03
   5.6688000e-03
   6.1631000e-03
   6.4426000e-03
   6.8045000e-03
   6.5304000e-03
   5.7239000e-03
   5.5967000e-03
   4.5778000e-03
   5.7963000e-03
   5.0769000e-03
   5.9745000e-03
   8.9129000e-03
   5.5670000e-03
   5.3247000e-03
   5.5389000e-03
   7.7376000e-03
   7.4320000e-03
   5.5829000e-03
   7.0561000e-03
   5.8138000e-03
   7.3135000e-03
   2.1767000e-02
   6.0147000e-03
   5.9772000e-03
   6.1889000e-03
   5.4390000e-03
   6.9212000e-03
   6.1957000e-03
   7.3007000e-03
   6.1104000e-03
   8.0533000e-03
   6.8464000e-03
   5.4985000e-03
   6.5457000e-03
   5.3912000e-03
   6.1170000e-03
   5.7223000e-03
   2.2853000e-02
   6.1343000e-03
   5.8509000e-03
   6.3153000e-03
   7.9518000e-03
   6.7993000e-03
   8.5427000e-03
   5.7332000e-03
   6.9982000e-03
   8.1976000e-03
   5.7116000e-03
   9.1869000e-03
   7.0037000e-03
   6.1370000e-03
   5.7794000e-03
   5.6655000e-03
   5.9918000e-03
   5.6548000e-03
   5.7182000e-03
   6.5974000e-03
   6.4466000e-03
   6.4615000e-03
   7.9575000e-03
   6.8415000e-03
   7.3070000e-03
   5.6597000e-03
   8.5053000e-03
   5.4605000e-03
   6.2614000e-03
   5.5711000e-03
   5.5800000e-03
   6.3639000e-03
   6.0827000e-03
   5.6556000e-03
   6.2173000e-03
   6.6516000e-03
   6.5280000e-03
   5.7654000e-03
   5.8031000e-03
   7.1216000e-03
   7.5313000e-03
   8.6746000e-03
   6.1998000e-03
   7.0279000e-03
   6.3836000e-03
   5.3910000e-03
   6.8786000e-03
   6.7601000e-03
   6.7891000e-03
   7.0021000e-03
   5.1660000e-03
   5.8986000e-03
   5.6998000e-03
   5.1309000e-03
   5.4879000e-03
   7.9806000e-03
   7.2995000e-03
   5.1656000e-03
   5.4642000e-03
   6.1564000e-03
   5.7911000e-03
   6.0184000e-03
   5.9597000e-03
   7.4511000e-03
   6.1098000e-03
   6.3908000e-03
   7.4553000e-03
   5.8209000e-03
   5.8548000e-03
   6.7766000e-03
   7.8717000e-03
   4.7746000e-03
   4.9545000e-03
   5.6246000e-03
   7.3997000e-03
   9.4968000e-03
   6.2964000e-03
   5.3646000e-03
   8.9587000e-03
   6.9522000e-03
   7.0522000e-03
   6.7240000e-03
   5.9619000e-03
   6.8248000e-03
   5.6834000e-03
   6.7864000e-03
   5.7304000e-03
   7.1488000e-03
   8.1495000e-03
   6.7491000e-03
   5.5755000e-03
   6.2574000e-03
   6.6362000e-03
   5.3653000e-03
   6.3681000e-03
   5.0994000e-03
   5.9689000e-03
   5.5713000e-03
   5.4981000e-03
   6.2626000e-03
   1.0034000e-02
   7.0323000e-03
   5.8233000e-03
   5.9491000e-03
   5.3592000e-03
   6.3012000e-03
   6.3758000e-03
   5.5316000e-03
   5.6865000e-03
   7.0721000e-03
   6.6453000e-03
   6.0745000e-03
   6.0772000e-03
   6.3013000e-03
   5.7338000e-03
   5.9343000e-03
   6.7605000e-03
   5.8894000e-03
   7.0833000e-03
   6.3218000e-03
   7.2133000e-03
   5.9378000e-03
   6.5500000e-03
   5.8255000e-03
   5.3583000e-03
   5.7223000e-03
   6.9450000e-03
   5.2935000e-03
   6.1024000e-03
   6.7013000e-03
   6.3719000e-03
   6.4742000e-03
   5.8411000e-03
   6.3209000e-03
   6.5438000e-03
   7.2914000e-03
   7.3527000e-03
   6.1349000e-03
   6.3685000e-03
   5.5405000e-03
   5.2903000e-03
   8.3218000e-03
   5.0528000e-03
   6.6935000e-03
   6.9312000e-03
   7.6153000e-03
   7.5842000e-03
   6.5960000e-03
   5.0630000e-03
   5.5061000e-03
   6.7398000e-03
   6.8439000e-03
   5.3690000e-03
   6.6744000e-03
   6.0334000e-03
   7.2763000e-03
   6.4983000e-03
   5.6252000e-03
   6.5477000e-03
   7.1300000e-03
   9.7560000e-03
   7.2474000e-03
   6.0206000e-03
   9.5266000e-03
   5.5172000e-03
   5.7028000e-03
   6.4329000e-03
   5.3597000e-03
   7.2526000e-03
   5.1965000e-03
   6.7009000e-03
   7.1876000e-03
   5.9803000e-03
   5.6019000e-03
   7.2519000e-03
   7.3740000e-03
   8.5944000e-03
   7.1030000e-03
   6.8750000e-03
   6.3398000e-03
   5.3889000e-03
   6.7684000e-03
   5.3645000e-03
   6.0874000e-03
   7.2523000e-03
   6.1407000e-03
   6.3490000e-03
   8.9697000e-03
   6.0325000e-03
   6.9829000e-03
   6.2477000e-03
   6.0559000e-03
   6.5581000e-03
   5.5675000e-03
   7.6112000e-03
   6.7682000e-03
   5.0725000e-03
   7.4077000e-03
   5.6991000e-03
   5.1877000e-03
   5.8137000e-03
   6.1451000e-03
   6.3371000e-03
   5.7902000e-03
   7.2931000e-03
   1.1011000e-02
   5.3159000e-03
   7.4555000e-03
   1.2816000e-02
   6.9110000e-03
   6.2435000e-03
   5.9681000e-03
   6.1720000e-03
   6.8162000e-03
   6.6230000e-03
   7.9560000e-03
   7.9936000e-03
   6.0064000e-03
   6.5308000e-03
   6.4405000e-03
   5.6103000e-03
   6.6642000e-03
   7.0403000e-03
   6.6609000e-03
   9.6230000e-03
   5.7516000e-03
   6.4623000e-03
   6.2254000e-03
   4.5143000e-03
   5.8102000e-03
   5.9090000e-03
   7.5181000e-03
   6.5378000e-03
   8.8049000e-03
   6.3940000e-03
   6.1952000e-03
   6.0004000e-03
   5.7834000e-03
   6.1695000e-03
   5.2532000e-03
   6.7539000e-03
   7.6578000e-03
   4.9246000e-03
   8.0372000e-03
   6.1065000e-03
   6.6819000e-03
   6.7324000e-03
   5.9157000e-03
   4.8265000e-03
   5.4183000e-03
   6.4526000e-03
   5.5647000e-03
   7.8897000e-03
   5.5805000e-03
   7.4873000e-03
   6.8620000e-03
   6.6400000e-03
   5.8727000e-03
   6.6063000e-03
   7.4596000e-03
   6.7845000e-03
   2.5264000e-02
   5.9507000e-03
   5.1013000e-03
   5.9720000e-03
   6.0517000e-03
   6.0792000e-03
   5.8123000e-03
   6.1042000e-03
   6.5328000e-03
   6.3444000e-03
   6.1746000e-03
   9.4607000e-03
   5.7135000e-03
   5.7887000e-03
   5.7094000e-03
   5.5894000e-03
   6.2149000e-03
   5.8200000e-03
   5.8201000e-03
   7.3548000e-03
   6.5564000e-03
   5.3676000e-03
   6.3408000e-03
   5.2649000e-03
   5.5414000e-03
   5.7363000e-03
   5.4575000e-03
   7.2542000e-03
   5.8759000e-03
   4.9780000e-03
   5.8889000e-03
   6.2449000e-03
   5.9164000e-03
   6.2234000e-03
   5.5581000e-03
   6.8444000e-03
   5.5863000e-03
   6.0507000e-03
   6.5194000e-03
   5.7036000e-03
   5.5320000e-03
   7.2162000e-03
   6.4442000e-03
   7.4372000e-03
   7.0426000e-03
   5.9657000e-03
   6.4431000e-03
   5.2564000e-03
   5.7624000e-03
   6.5590000e-03
   5.8378000e-03
   7.9387000e-03
   6.5367000e-03
   5.7818000e-03
   6.0719000e-03
   5.3649000e-03
   6.4329000e-03
   6.1275000e-03
   6.0133000e-03
   5.7201000e-03
   8.1094000e-03
   8.8121000e-03
   7.0358000e-03
   4.9346000e-03
   4.9846000e-03
   5.5128000e-03
   5.0378000e-03
   7.2153000e-03
   6.3733000e-03
   5.1250000e-03
   7.5073000e-03
   5.6073000e-03
   6.5056000e-03
   6.4497000e-03
   9.3225000e-03
   7.2032000e-03
   5.7506000e-03
   6.0008000e-03
   8.6190000e-03
   6.4594000e-03
   6.9352000e-03
   5.4931000e-03
   8.2020000e-03
   6.7614000e-03
   5.2612000e-03
   5.3229000e-03
   4.7147000e-03
   5.7530000e-03
   5.6512000e-03
   7.1435000e-03
   5.5233000e-03
   6.2096000e-03
   5.6642000e-03
   6.1497000e-03
   6.2160000e-03
   5.7166000e-03
   5.8061000e-03
   5.6899000e-03
   6.5758000e-03
   6.1386000e-03
   7.0020000e-03
   6.3347000e-03
   5.8587000e-03
   5.2739000e-03
   6.7736000e-03
   5.1667000e-03
   7.8468000e-03
   6.5054000e-03
   6.4678000e-03
   6.4874000e-03
   5.7630000e-03
   6.4897000e-03
   6.9167000e-03
   5.6207000e-03
   6.4885000e-03
   7.4111000e-03
   6.2046000e-03
   1.1369000e-02
   7.2679000e-03
   7.2257000e-03
   6.1656000e-03
   5.7671000e-03
   5.8979000e-03
   5.9873000e-03
   6.1734000e-03
   6.6580000e-03
   6.0518000e-03
   5.5639000e-03
   6.7270000e-03
   5.3635000e-03
   6.9524000e-03
   6.0591000e-03
   6.0794000e-03
   5.9484000e-03
   5.6725000e-03
   8.2813000e-03
   5.9908000e-03
   5.9116000e-03
   6.1904000e-03
   6.4489000e-03
   5.9736000e-03
   6.0462000e-03
   5.6863000e-03
   5.4057000e-03
   6.2661000e-03
   5.8068000e-03
   5.7966000e-03
   5.8221000e-03
   7.1314000e-03
   5.3908000e-03
   5.5474000e-03
   6.4965000e-03
   6.6509000e-03
   6.2826000e-03
   5.9195000e-03
   6.3166000e-03
   6.8723000e-03
   5.4980000e-03
   5.9191000e-03
   6.6797000e-03
   6.2360000e-03
   6.2911000e-03
   6.2744000e-03
   5.7736000e-03
   6.8146000e-03
   5.7612000e-03
   5.7984000e-03
   6.2272000e-03
   5.8606000e-03
   5.9807000e-03
   6.9434000e-03
   7.1520000e-03
   6.0710000e-03
   6.3337000e-03
   8.4573000e-03
   6.4402000e-03
   5.5310000e-03
   8.3252000e-03
   5.9979000e-03
   6.1461000e-03
   5.7177000e-03
   5.6495000e-03
   5.7548000e-03
   6.4605000e-03
   6.5068000e-03
   6.0994000e-03
   5.0807000e-03
   5.7643000e-03
   5.7959000e-03
   6.5481000e-03
   6.3742000e-03
   7.4401000e-03
   6.8918000e-03
   5.2819000e-03
   5.4818000e-03
   5.9481000e-03
   6.5238000e-03
   6.7176000e-03
   5.6046000e-03
   6.3509000e-03
   6.1116000e-03
   7.2389000e-03
   5.9010000e-03
   6.0801000e-03
   5.2784000e-03
   5.8411000e-03
   6.4778000e-03
   5.6446000e-03
   5.9219000e-03
   5.5195000e-03
   5.6487000e-03
   5.8573000e-03
   6.9708000e-03
   6.3466000e-03
   5.9546000e-03
   7.0859000e-03
   5.3753000e-03
   5.4222000e-03
   4.8626000e-03
   6.1436000e-03
   5.5411000e-03
   6.7862000e-03
   6.1298000e-03
   5.7896000e-03
   7.4622000e-03
   6.7903000e-03
   7.0582000e-03
   6.2849000e-03
   5.1863000e-03
   7.1912000e-03
   5.3339000e-03
   5.5385000e-03
   5.5225000e-03
   5.0515000e-03
   5.1520000e-03
   5.6168000e-03
   6.1898000e-03
   5.7232000e-03
   6.8071000e-03
   7.7379000e-03
   5.1870000e-03
   5.8549000e-03
   5.1150000e-03
   5.9383000e-03
   5.9835000e-03
   5.9546000e-03
   5.1569000e-03
   7.5734000e-03
   5.9715000e-03
   6.2861000e-03
   6.9055000e-03
   5.2459000e-03
   5.5368000e-03
   5.2848000e-03
   4.7648000e-03
   7.0447000e-03
   5.2439000e-03
   6.5105000e-03
   5.4298000e-03
   6.4042000e-03
   7.7696000e-03
   6.4015000e-03
   7.0797000e-03
   5.7167000e-03
   7.5136000e-03
   6.4780000e-03
   5.6458000e-03
   5.1394000e-03
   6.0268000e-03
   4.9692000e-03
   1.0428000e-02
   6.7677000e-03
   6.1075000e-03
   5.8890000e-03
   6.5891000e-03
   7.4524000e-03
   6.8543000e-03
   6.3814000e-03
   5.3599000e-03
   5.0719000e-03
   7.2838000e-03
   1.0440000e-02
   5.8824000e-03
   6.1728000e-03
   7.9899000e-03
   6.3516000e-03
   7.0249000e-03
   7.6020000e-03
   6.3615000e-03
   6.2464000e-03
   4.8376000e-03
   5.9272000e-03
   6.9460000e-03
   8.3294000e-03
   5.8971000e-03
   6.1277000e-03
   5.6234000e-03
   5.5795000e-03
   8.1750000e-03
   6.5388000e-03
   6.3299000e-03
   5.3390000e-03
   5.6235000e-03
   6.0796000e-03
   5.5611000e-03
   9.1534000e-03
   6.2146000e-03
   6.9208000e-03
   5.6954000e-03
   4.9417000e-03
   6.3953000e-03
   6.5844000e-03
   5.2867000e-03
   5.7230000e-03
   5.5067000e-03
   6.7263000e-03
   9.2669000e-03
   6.6035000e-03
   5.3596000e-03
   6.7026000e-03
   5.0718000e-03
   6.3236000e-03
   5.7056000e-03
   5.9663000e-03
   7.5871000e-03
   6.6699000e-03
   5.2151000e-03
   6.3421000e-03
   5.6877000e-03
   6.0386000e-03
   6.3596000e-03
   5.8043000e-03
   6.0976000e-03
   5.0479000e-03
   7.5767000e-03
   5.8379000e-03
   6.6620000e-03
   5.6137000e-03
   4.9315000e-03
   5.1949000e-03
   6.0317000e-03
   6.5819000e-03
   5.7247000e-03
   5.4493000e-03
   8.4988000e-03
   6.7975000e-03
   5.9947000e-03
   7.0556000e-03
   5.6338000e-03
   6.6108000e-03
   7.5314000e-03
   5.6674000e-03
   7.3209000e-03
   7.7917000e-03
   6.6420000e-03
   6.0889000e-03
   5.4278000e-03
   5.6522000e-03
   8.3067000e-03
   5.2976000e-03
   6.6445000e-03
   5.8203000e-03
   6.5512000e-03
   7.3948000e-03
   6.4569000e-03
   5.6020000e-03
   7.2803000e-03
   6.2544000e-03
   6.3737000e-03
   6.4002000e-03
   7.9481000e-03
   6.4414000e-03
   5.7606000e-03
   6.3231000e-03
   5.6551000e-03
   5.3431000e-03
   6.1959000e-03
   7.1309000e-03
   7.6296000e-03
   1.0657000e-02
   5.7380000e-03
   6.1655000e-03
   8.3868000e-03
   4.6245000e-03
   5.7402000e-03
   7.0500000e-03
   6.3987000e-03
   7.5800000e-03
   7.1104000e-03
   6.3802000e-03
   5.6783000e-03
   6.8569000e-03
   4.9515000e-03
   6.8561000e-03
   5.4936000e-03
   5.5806000e-03
   6.9983000e-03
   6.5112000e-03
   5.5190000e-03
   6.3167000e-03
   6.5965000e-03
   7.0494000e-03
   7.7683000e-03
   6.5625000e-03
   6.7715000e-03
   6.3171000e-03
   1.2061000e-02
   6.2193000e-03
   9.4193000e-03
   5.5281000e-03
   6.7805000e-03
   7.3221000e-03
   6.5185000e-03
   6.3657000e-03
   5.3401000e-03
   6.0213000e-03
   6.2568000e-03
   7.4520000e-03
   5.6078000e-03
   6.8403000e-03
   5.6794000e-03
   5.5998000e-03
   7.4671000e-03
   6.7594000e-03
   4.7104000e-03
   8.9383000e-03
   6.6161000e-03
   5.5639000e-03
   5.5250000e-03
   5.5078000e-03
   6.3395000e-03
   7.2234000e-03
   6.7403000e-03
   6.1160000e-03
   5.3785000e-03
   5.8250000e-03
   6.0373000e-03
   5.7930000e-03
   5.7185000e-03
   5.1978000e-03
   7.7664000e-03
   5.6987000e-03
   5.6356000e-03
   4.9317000e-03
   7.8257000e-03
   9.3603000e-03
   5.3112000e-03
   8.9670000e-03
   5.8526000e-03
   8.9969000e-03
   6.3516000e-03
   5.8417000e-03
   5.7874000e-03
   4.8676000e-03
   4.7296000e-03
   6.4534000e-03
   1.0390000e-02
   6.1390000e-03
   6.0610000e-03
   5.6663000e-03
   4.9771000e-03
   6.1452000e-03
   5.8670000e-03
   5.2006000e-03
   5.7616000e-03
   7.3719000e-03
   9.5689000e-03
   6.0183000e-03
   5.9156000e-03
   6.0095000e-03
   6.6941000e-03
   6.6916000e-03
   6.5069000e-03
   6.1013000e-03
   5.9851000e-03
   6.2013000e-03
   6.7557000e-03
   7.0657000e-03
   6.1978000e-03
   1.1104000e-02
   5.9131000e-03
   6.3902000e-03
   5.1898000e-03
   6.2759000e-03
   1.1051000e-02
   6.0605000e-03
   7.3951000e-03
   5.7969000e-03
   5.8729000e-03
   7.6976000e-03
   6.8100000e-03
   5.6225000e-03
   7.1046000e-03
   7.6496000e-03
   7.1923000e-03
   5.1225000e-03
   6.1604000e-03
   4.6135000e-03
   5.0461000e-03
   5.1044000e-03
   5.7912000e-03
   7.7288000e-03
   6.1372000e-03
   5.2543000e-03
   6.0442000e-03
   5.4441000e-03
   6.0948000e-03
   8.1393000e-03
   6.5107000e-03
   6.6021000e-03
   6.8746000e-03
   7.1394000e-03
   8.1425000e-03
   5.2151000e-03
   6.1095000e-03
   5.8938000e-03
   6.6488000e-03
   7.7463000e-03
   6.3126000e-03
   7.9487000e-03
   6.6522000e-03
   6.0995000e-03
   5.1173000e-03
   7.0696000e-03
   7.5697000e-03
   5.8553000e-03
   6.2716000e-03
   8.6749000e-03
   4.6653000e-03
   5.6804000e-03
   5.7357000e-03
   6.3469000e-03
   5.9781000e-03
   6.9946000e-03
   7.6207000e-03
   4.7187000e-03
   6.0196000e-03
   7.0403000e-03
   5.5025000e-03
   5.9269000e-03
   1.2181000e-02
   4.9553000e-03
   6.1548000e-03
   5.9044000e-03
   6.6374000e-03
   6.1910000e-03
   6.3440000e-03
   7.5637000e-03
   5.0164000e-03
   6.3857000e-03
   6.8885000e-03
   6.1567000e-03
   5.7515000e-03
   5.5721000e-03
   6.8335000e-03
   5.6354000e-03
   7.4412000e-03
   5.1627000e-03
   6.2990000e-03
   8.8065000e-03
   5.9145000e-03
   4.9765000e-03
   5.7980000e-03
   5.7890000e-03
   6.3962000e-03
   6.9933000e-03
   5.2249000e-03
   6.3744000e-03
   5.0121000e-03
   5.6397000e-03
   5.4559000e-03
   5.6996000e-03
   5.7757000e-03
   7.1292000e-03
   6.5564000e-03
   7.6911000e-03
   7.8099000e-03
   5.6179000e-03
   6.3595000e-03
   5.7334000e-03
   6.0951000e-03
   6.0820000e-03
   5.8133000e-03
   7.0973000e-03
   5.5912000e-03
   5.7156000e-03
   5.3789000e-03
   5.8498000e-03
   6.0868000e-03
   6.4049000e-03
   6.3453000e-03
   5.0816000e-03
   6.9770000e-03
   8.7745000e-03
   7.3090000e-03
   5.1495000e-03
   6.4288000e-03
   6.8447000e-03
   7.9350000e-03
   6.0872000e-03
   6.7142000e-03
   6.2525000e-03
   9.4096000e-03
   1.1497000e-02
   6.2074000e-03
   6.5368000e-03
   1.0943000e-02
   6.4859000e-03
   7.9185000e-03
   6.0579000e-03
   5.1380000e-03
   8.1463000e-03
   5.6520000e-03
   5.8512000e-03
   5.1262000e-03
   5.4657000e-03
   5.3232000e-03
   5.8460000e-03
   6.4825000e-03
   8.8877000e-03
   5.6540000e-03
   5.7238000e-03
   7.6140000e-03
   5.8554000e-03
   6.6737000e-03
   5.7265000e-03
   6.4724000e-03
   8.0183000e-03
   6.3697000e-03
   6.0553000e-03
   6.3627000e-03
   6.5377000e-03
   5.8505000e-03
   6.8890000e-03
   6.1666000e-03
   6.6025000e-03
   6.4944000e-03
   5.6613000e-03
   6.1117000e-03
   6.9225000e-03
   6.4033000e-03
   6.5702000e-03
   1.0275000e-02
   7.5518000e-03
   6.2970000e-03
   5.9103000e-03
   5.7525000e-03
   7.5983000e-03
   5.8092000e-03
   5.2620000e-03
   5.1393000e-03
   5.8555000e-03
   6.4440000e-03
   6.5771000e-03
   5.8617000e-03
   6.1042000e-03
   6.5081000e-03
   6.3191000e-03
   7.0384000e-03
   5.6289000e-03
   6.1360000e-03
   8.0849000e-03
   6.0858000e-03
   6.3221000e-03
   5.6399000e-03
   5.5186000e-03
   7.2726000e-03
   6.0260000e-03
   6.5029000e-03
   6.2996000e-03
   7.4217000e-03
   5.2624000e-03
   6.4135000e-03
   5.8643000e-03
   7.0305000e-03
   6.0506000e-03
   5.6674000e-03
   6.4663000e-03
   6.3491000e-03
   4.9685000e-03
   5.8799000e-03
   6.0829000e-03
   6.1984000e-03
   6.2113000e-03
   5.7944000e-03
   5.9890000e-03
   7.0684000e-03
   5.7002000e-03
   5.1716000e-03
   5.6754000e-03
   4.9831000e-03
   7.7603000e-03
   5.5339000e-03
   6.2718000e-03
   6.8679000e-03
   7.9685000e-03
   6.5061000e-03
   5.3694000e-03
   5.4079000e-03
   4.6543000e-03
   5.2918000e-03
   5.0583000e-03
   6.1018000e-03
   6.6305000e-03
   5.2117000e-03
   5.6836000e-03
   5.9090000e-03
   9.3038000e-03
   4.9821000e-03
   6.0833000e-03
   5.9132000e-03
   6.4361000e-03
   5.5995000e-03
   6.4376000e-03
   6.7160000e-03
   6.3381000e-03
   6.1386000e-03
   7.3844000e-03
   6.1272000e-03
   5.8444000e-03
   6.2566000e-03
   6.2021000e-03
   6.7851000e-03
   7.6764000e-03
   8.1191000e-03
   5.8171000e-03
   5.4766000e-03
   5.8041000e-03
   6.0094000e-03
   9.4265000e-03
   9.4719000e-03
   7.6907000e-03
   6.3095000e-03
   6.2946000e-03
   5.1993000e-03
   5.9403000e-03
   1.1175000e-02
   6.5835000e-03
   7.1012000e-03
   6.2740000e-03
   5.2682000e-03
   5.2138000e-03
   5.8910000e-03
   5.9584000e-03
   6.3586000e-03
   6.2076000e-03
   7.0129000e-03
   7.5122000e-03
   6.3542000e-03
   6.9592000e-03
   7.3343000e-03
   6.9288000e-03
   6.8502000e-03
   8.0150000e-03
   5.3857000e-03
   5.5862000e-03
   7.4534000e-03
   5.9375000e-03
   7.0290000e-03
   5.1857000e-03
   7.2658000e-03
   6.8144000e-03
   7.6418000e-03
   6.5402000e-03
   2.2273000e-02
   6.0788000e-03
   5.5058000e-03
   5.5266000e-03
   8.0758000e-03
   6.2415000e-03
   8.5655000e-03
   5.6716000e-03
   5.0781000e-03
   5.5836000e-03
   5.9276000e-03
   6.8171000e-03
   6.1305000e-03
   6.8743000e-03
   5.6656000e-03
   6.5363000e-03
   6.5814000e-03
   6.1117000e-03
   6.6725000e-03
   6.1201000e-03
   6.5219000e-03
   5.8330000e-03
   6.1183000e-03
   6.7699000e-03
   5.8770000e-03
   1.0856000e-02
   5.7871000e-03
   8.4734000e-03
   5.4568000e-03
   5.0646000e-03
   5.5088000e-03
   6.4755000e-03
   6.0028000e-03
   7.0141000e-03
   6.7381000e-03
   5.6964000e-03
   6.7879000e-03
   5.2985000e-03
   5.4187000e-03
   5.3557000e-03
   5.8166000e-03
   5.7695000e-03
   6.3731000e-03
   6.0286000e-03
   7.8060000e-03
   5.3269000e-03
   5.3213000e-03
   7.1674000e-03
   6.7712000e-03
   6.5848000e-03
   8.8238000e-03
   6.7846000e-03
   1.0445000e-02
   5.8991000e-03
   8.0192000e-03
   5.4744000e-03
   7.0182000e-03
   7.3286000e-03
   6.3658000e-03
   6.9374000e-03
   5.1344000e-03
   6.4895000e-03
   4.5842000e-03
   6.3098000e-03
   5.2964000e-03
   7.2817000e-03
   6.6722000e-03
   5.3575000e-03
   4.9379000e-03
   6.3850000e-03
   7.1835000e-03
   6.5622000e-03
   6.6613000e-03
   7.0954000e-03
   5.8683000e-03
   6.9823000e-03
   5.8367000e-03
   7.0114000e-03
   5.1321000e-03
   5.7645000e-03
   7.4710000e-03
   6.4317000e-03
   6.0657000e-03
   6.0051000e-03
   6.2183000e-03
   5.5763000e-03
   6.5650000e-03
   5.8173000e-03
   4.9209000e-03
   5.0730000e-03
   5.4532000e-03
   5.9465000e-03
   6.4760000e-03
   8.1493000e-03
   6.4696000e-03
   8.7381000e-03
   6.0548000e-03
   5.0795000e-03
   5.0808000e-03
   5.6724000e-03
   6.0681000e-03
   5.7838000e-03
   6.4691000e-03
   5.8584000e-03
   5.6323000e-03
   6.6755000e-03
   9.1649000e-03
   7.5611000e-03
   6.5209000e-03
   7.9320000e-03
   6.3720000e-03
   6.1960000e-03
   6.3192000e-03
   5.7348000e-03
   7.6355000e-03
   5.9898000e-03
   8.5653000e-03
   5.0295000e-03
   7.7338000e-03
   5.2553000e-03
   6.8711000e-03
   5.6197000e-03
   5.5296000e-03
   8.4593000e-03
   7.3695000e-03
   5.9211000e-03
   6.4759000e-03
   7.3274000e-03
   5.7362000e-03
   5.2936000e-03
   4.7659000e-03
   6.3499000e-03
   6.3102000e-03
   8.4229000e-03
   6.3064000e-03
   8.5358000e-03
   6.1668000e-03
   6.3620000e-03
   6.4841000e-03
   5.1594000e-03
   6.1884000e-03
   7.1618000e-03
   6.3967000e-03
   6.9776000e-03
   6.0775000e-03
   6.1043000e-03
   6.7727000e-03
   6.5045000e-03
   5.1471000e-03
   7.7437000e-03
   7.0097000e-03
   5.3201000e-03
   5.0690000e-03
   7.0754000e-03
   5.2869000e-03
   5.6737000e-03
   5.1244000e-03
   6.3914000e-03
   6.8966000e-03
   5.1825000e-03
   6.3593000e-03
   6.8055000e-03
   9.5478000e-03
   5.8414000e-03
   6.1182000e-03
   5.2656000e-03
   5.6660000e-03
   5.1345000e-03
   7.1888000e-03
   6.8393000e-03
   5.6090000e-03
   6.9335000e-03
   6.4126000e-03
   7.3321000e-03
   6.1704000e-03
   5.2750000e-03
   6.3605000e-03
   6.0882000e-03
   6.9638000e-03
   7.0789000e-03
   5.6830000e-03
   6.4254000e-03
   5.2685000e-03
   8.4673000e-03
   5.0723000e-03
   6.0579000e-03
   6.5284000e-03
   5.9811000e-03
   5.5754000e-03
   5.9563000e-03
   5.3429000e-03
   5.3349000e-03
   5.5757000e-03
   6.2732000e-03
   6.4275000e-03
   5.9489000e-03
   5.5195000e-03
   5.6740000e-03
   6.4895000e-03
   5.7291000e-03
   5.2435000e-03
   6.9969000e-03
   6.5478000e-03
   5.4682000e-03
   6.0585000e-03
   9.4139000e-03
   5.1463000e-03
   8.0886000e-03
   6.7830000e-03
   5.3061000e-03
   7.5492000e-03
   6.4260000e-03
   5.5268000e-03
   7.9172000e-03
   7.1631000e-03
   6.7987000e-03
   5.9904000e-03
   5.9645000e-03
   8.6243000e-03
   8.9764000e-03
   7.5269000e-03
   8.0397000e-03
   5.0822000e-03
   5.4729000e-03
   5.6597000e-03
   2.2084000e-02
   5.9962000e-03
   5.3038000e-03
   9.5517000e-03
   6.3729000e-03
   6.4794000e-03
   1.4088000e-02
   4.9757000e-03
   5.6798000e-03
   6.2953000e-03
   5.5613000e-03
   6.6831000e-03
   6.6599000e-03
   6.4291000e-03
   6.1506000e-03
   5.4176000e-03
   5.8215000e-03
   5.6285000e-03
   6.1684000e-03
   5.8706000e-03
   7.0053000e-03
   9.5529000e-03
   8.9956000e-03
   5.2633000e-03
   6.1034000e-03
   2.4073000e-02
   4.9984000e-03
   6.4406000e-03
   6.7322000e-03
   5.6367000e-03
   6.9506000e-03
   5.0250000e-03
   5.4260000e-03
   6.7168000e-03
   6.7134000e-03
   6.4790000e-03
   5.6859000e-03
   6.3550000e-03
   6.8186000e-03
   6.1841000e-03
   6.7902000e-03
   5.8646000e-03
   7.2235000e-03
   5.9855000e-03
   6.5364000e-03
   5.5694000e-03
   6.0045000e-03
   5.4685000e-03
   7.1604000e-03
   6.9427000e-03
   7.8515000e-03
   6.2204000e-03
   5.2756000e-03
   7.8934000e-03
   6.2185000e-03
   6.6472000e-03
   5.5299000e-03
   6.7770000e-03
   6.9887000e-03
   6.1488000e-03
   5.6151000e-03
   5.8313000e-03
   6.0678000e-03
   5.8235000e-03
   6.9620000e-03
   6.6428000e-03
   5.8192000e-03
   5.8279000e-03
   6.2055000e-03
   7.7399000e-03
   5.8228000e-03
   5.6672000e-03
   5.1946000e-03
   7.2969000e-03
   5.5523000e-03
   5.9493000e-03
   5.8100000e-03
   5.5777000e-03
   5.3656000e-03
   5.6082000e-03
   5.6773000e-03
   5.4418000e-03
   6.8080000e-03
   6.0978000e-03
   5.0042000e-03
   6.4087000e-03
   5.1504000e-03
   8.1943000e-03
   6.0203000e-03
   4.8730000e-03
   5.3142000e-03
   5.2713000e-03
   8.4680000e-03
   7.4052000e-03
   5.4979000e-03
   6.1201000e-03
   5.5875000e-03
   1.1769000e-02
   5.6067000e-03
   5.1942000e-03
   7.6919000e-03
   8.3104000e-03
   6.4441000e-03
   7.1242000e-03
   6.1098000e-03
   6.0273000e-03
   6.0954000e-03
   5.7623000e-03
   1.0415000e-02
   5.9322000e-03
   6.4839000e-03
   5.1954000e-03
   6.0113000e-03
   5.9860000e-03
   5.7094000e-03
   2.1553000e-02
   6.4971000e-03
   6.8416000e-03
   6.8615000e-03
   5.7258000e-03
   5.8845000e-03
   6.8139000e-03
   7.3251000e-03
   6.5233000e-03
   6.3808000e-03
   6.1995000e-03
   7.1938000e-03
   6.5923000e-03
   8.7406000e-03
   7.3931000e-03
   5.3757000e-03
   6.3021000e-03
   5.6803000e-03
   7.2843000e-03
   5.8800000e-03
   5.6474000e-03
   5.3630000e-03
   5.9607000e-03
   4.8485000e-03
   9.0044000e-03
   5.6370000e-03
   5.5767000e-03
   4.8801000e-03
   7.2418000e-03
   6.0217000e-03
   5.9019000e-03
   6.7023000e-03
   6.7835000e-03
   5.4676000e-03
   6.6898000e-03
   6.3890000e-03
   6.6676000e-03
   5.4590000e-03
   5.5021000e-03
   5.8375000e-03
   5.7287000e-03
   6.9285000e-03
   6.3218000e-03
   5.8460000e-03
   5.7192000e-03
   5.4426000e-03
   5.3038000e-03
   7.5372000e-03
   7.6516000e-03
   6.2915000e-03
   7.3543000e-03
   7.1458000e-03
   5.6525000e-03
   6.6896000e-03
   5.5524000e-03
   6.2949000e-03
   8.5506000e-03
   5.1888000e-03
   6.0378000e-03
   8.6497000e-03
   7.6246000e-03
   5.9439000e-03
   5.9754000e-03
   5.5556000e-03
   7.1115000e-03
   6.0148000e-03
   6.9791000e-03
   6.0385000e-03
   5.7337000e-03
   6.6464000e-03
   5.4782000e-03
   7.6341000e-03
   8.5987000e-03
   5.4163000e-03
   6.3062000e-03
   6.1637000e-03
   6.6968000e-03
   5.9534000e-03
   6.4076000e-03
   7.0356000e-03
   6.6971000e-03
   4.7274000e-03
   8.1955000e-03
   5.7561000e-03
   5.6536000e-03
   5.8052000e-03
   6.9118000e-03
   5.3057000e-03
   5.5441000e-03
   5.6748000e-03
   9.6391000e-03
   6.6055000e-03
   7.6414000e-03
   5.9678000e-03
   5.7520000e-03
   5.5029000e-03
   8.0728000e-03
   5.8233000e-03
   5.4739000e-03
   7.4811000e-03
   6.8042000e-03
   5.4580000e-03
   6.5581000e-03
   6.0520000e-03
   5.8395000e-03
   6.2693000e-03
   5.8782000e-03
   6.7031000e-03
   5.4600000e-03
   5.6252000e-03
   6.4193000e-03
   6.9969000e-03
   6.7467000e-03
   5.8159000e-03
   6.5944000e-03
   6.3281000e-03
   5.5850000e-03
   6.3484000e-03
   5.2885000e-03
   4.9793000e-03
   7.1519000e-03
   7.8804000e-03
   7.1301000e-03
   5.3917000e-03
   5.6927000e-03
   6.1096000e-03
   5.3602000e-03
   5.7409000e-03
   6.4327000e-03
   6.3323000e-03
   6.6987000e-03
   6.5210000e-03
   6.4665000e-03
   6.4356000e-03
   5.7479000e-03
   6.0165000e-03
   6.1170000e-03
   7.5099000e-03
   6.7487000e-03
   6.0041000e-03
   7.2244000e-03
   4.7030000e-03
   7.3673000e-03
   5.7143000e-03
   5.0459000e-03
   7.6338000e-03
   5.8788000e-03
   5.9518000e-03
   5.0539000e-03
   5.8305000e-03
   5.9308000e-03
   5.1378000e-03
   6.5139000e-03
   6.3239000e-03
   5.7285000e-03
   8.0019000e-03
   6.0790000e-03
   7.2660000e-03
   6.2596000e-03
   7.2688000e-03
   9.4303000e-03
   6.7970000e-03
   5.2403000e-03
   5.0996000e-03
   5.9200000e-03
   6.4569000e-03
   6.0509000e-03
   5.3793000e-03
   6.2836000e-03
   6.1137000e-03
   6.0949000e-03
   5.4212000e-03
   6.6827000e-03
   6.8916000e-03
   5.5824000e-03
   2.2747000e-02
   5.2069000e-03
   4.5503000e-03
   5.4971000e-03
   7.1264000e-03
   5.9660000e-03
   6.5770000e-03
   6.6338000e-03
   7.3313000e-03
   8.0015000e-03
   5.6571000e-03
   6.6361000e-03
   5.5374000e-03
   4.9527000e-03
   5.6208000e-03
   6.3896000e-03
   5.1489000e-03
   1.3605000e-02
   7.1883000e-03
   5.8498000e-03
   6.0322000e-03
   7.6023000e-03
   4.9414000e-03
   6.5157000e-03
   6.9846000e-03
   6.5728000e-03
   7.5699000e-03
   7.1456000e-03
   6.3592000e-03
   6.8243000e-03
   7.0815000e-03
   5.8393000e-03
   5.6151000e-03
   6.7389000e-03
   6.3646000e-03
   5.4198000e-03
   5.4620000e-03
   6.3606000e-03
   7.1105000e-03
   6.3641000e-03
   6.2026000e-03
   6.2313000e-03
   6.1430000e-03
   6.0168000e-03
   6.1648000e-03
   7.0145000e-03
   5.7952000e-03
   6.3839000e-03
   5.6620000e-03
   6.3648000e-03
   5.6924000e-03
   6.3006000e-03
   6.0373000e-03
   5.2311000e-03
   8.0544000e-03
   5.5343000e-03
   6.9676000e-03
   5.9828000e-03
   8.5357000e-03
   7.8834000e-03
   6.5915000e-03
   6.0719000e-03
   5.7956000e-03
   6.8873000e-03
   7.7863000e-03
   5.5747000e-03
   5.5160000e-03
   5.3365000e-03
   5.8190000e-03
   6.5464000e-03
   6.1147000e-03
   7.0525000e-03
   6.1770000e-03
   6.4860000e-03
   6.2989000e-03
   6.3392000e-03
   6.6821000e-03
   4.5762000e-03
   7.9777000e-03
   5.9267000e-03
   6.1411000e-03
   7.0122000e-03
   1.0861000e-02
   5.5259000e-03
   7.1438000e-03
   5.2565000e-03
   5.4210000e-03
   5.9354000e-03
   6.6914000e-03
   6.0633000e-03
   6.8395000e-03
   6.2404000e-03
   6.4653000e-03
   6.5680000e-03
   6.7741000e-03
   6.2105000e-03
   6.4272000e-03
   5.4303000e-03
   8.2364000e-03
   5.3655000e-03
   6.4773000e-03
   8.1695000e-03
   6.2253000e-03
   6.5798000e-03
   6.0418000e-03
   1.0096000e-02
   6.5470000e-03
   6.4481000e-03
   6.1719000e-03
   8.5565000e-03
   5.2146000e-03
   6.1092000e-03
   6.9194000e-03
   6.1516000e-03
   6.1822000e-03
   5.7870000e-03
   5.4594000e-03
   5.6139000e-03
   5.8930000e-03
   1.0310000e-02
   7.1940000e-03
   6.1402000e-03
   1.2613000e-02
   8.2145000e-03
   7.6937000e-03
   5.9432000e-03
   5.8660000e-03
   7.1995000e-03
   5.5396000e-03
   5.2783000e-03
   7.4761000e-03
   7.3610000e-03
   6.4775000e-03
   5.0223000e-03
   7.8465000e-03
   7.5342000e-03
   6.6852000e-03
   5.6699000e-03
   5.5539000e-03
   7.8582000e-03
   5.4206000e-03
   7.0753000e-03
   7.1107000e-03
   5.5533000e-03
   8.0726000e-03
   6.2666000e-03
   6.1145000e-03
   7.5152000e-03
   6.0572000e-03
   6.2808000e-03
   6.0119000e-03
   7.2641000e-03
   8.6236000e-03
   5.4730000e-03
   5.1807000e-03
   4.8113000e-03
   5.9518000e-03
   4.9999000e-03
   5.8981000e-03
   5.8867000e-03
   9.0129000e-03
   6.9928000e-03
   5.7321000e-03
   6.6611000e-03
   7.0682000e-03
   6.5737000e-03
   7.0680000e-03
   6.9690000e-03
   5.7506000e-03
   6.8498000e-03
   5.6304000e-03
   5.2298000e-03
   4.8223000e-03
   6.2711000e-03
   6.0847000e-03
   6.8553000e-03
   5.8371000e-03
   7.1578000e-03
   5.5319000e-03
   9.2021000e-03
   5.8292000e-03
   7.0693000e-03
   4.9831000e-03
   5.5971000e-03
   1.1241000e-02
   7.0583000e-03
   7.5468000e-03
   5.4807000e-03
   6.3199000e-03
   5.6767000e-03
   7.5318000e-03
   8.3485000e-03
   5.5948000e-03
   6.3083000e-03
   6.1017000e-03
   6.4994000e-03
   5.9849000e-03
   7.1384000e-03
   5.6352000e-03
   8.4945000e-03
   7.9637000e-03
   5.7005000e-03
   6.1828000e-03
   5.6228000e-03
   5.3436000e-03
   6.3120000e-03
   5.1514000e-03
   6.6523000e-03
   6.5430000e-03
   6.6704000e-03
   1.0958000e-02
   7.6621000e-03
   8.2254000e-03
   6.4327000e-03
   5.2793000e-03
   6.1120000e-03
   6.3893000e-03
   5.6446000e-03
   5.2959000e-03
   5.2006000e-03
   6.1758000e-03
   5.6856000e-03
   5.7629000e-03
   6.1332000e-03
   5.9435000e-03
   5.9606000e-03
   7.3360000e-03
   6.6278000e-03
   5.5649000e-03
   6.3867000e-03
   5.4092000e-03
   6.7980000e-03
   5.9033000e-03
   6.6418000e-03
   5.3992000e-03
   6.8119000e-03
   6.3468000e-03
   5.5515000e-03
   5.8746000e-03
   6.0398000e-03
   5.5423000e-03
   5.6076000e-03
   6.1478000e-03
   6.0718000e-03
   5.7768000e-03
   5.6185000e-03
   5.6377000e-03
   8.6572000e-03
   6.9702000e-03
   5.6199000e-03
   5.7928000e-03
   7.2462000e-03
   5.6216000e-03
   7.9035000e-03
   1.0769000e-02
   5.1995000e-03
   6.9809000e-03
   7.2949000e-03
   5.0667000e-03
   6.2967000e-03
   5.2416000e-03
   7.2217000e-03
   6.0118000e-03
   6.9491000e-03
   5.7636000e-03
   6.7370000e-03
   8.3785000e-03
   6.1256000e-03
   5.8577000e-03
   7.3196000e-03
   6.3974000e-03
   6.4379000e-03
   5.3068000e-03
   4.9994000e-03
   7.7427000e-03
   8.1814000e-03
   5.5919000e-03
   5.2434000e-03
   4.8563000e-03
   6.0503000e-03
   7.3168000e-03
   8.1441000e-03
   1.4060000e-02
   8.4892000e-03
   7.7410000e-03
   4.4662000e-03
   5.5104000e-03
   5.4886000e-03
   6.8667000e-03
   5.7898000e-03
   5.8545000e-03
   5.8863000e-03
   4.9723000e-03
   6.8424000e-03
   5.6645000e-03
   7.9295000e-03
   6.0931000e-03
   2.4315000e-02
   7.7730000e-03
   5.7447000e-03
   6.5836000e-03
   9.5943000e-03
   5.9276000e-03
   6.9135000e-03
   5.7900000e-03
   6.2193000e-03
   6.5249000e-03
   7.2174000e-03
   5.6075000e-03
   6.0337000e-03
   5.9471000e-03
   6.8840000e-03
   5.8262000e-03
   7.2533000e-03
   6.4197000e-03
   6.0734000e-03
   5.2577000e-03
   5.8663000e-03
   6.1693000e-03
   7.1410000e-03
   6.6662000e-03
   5.7237000e-03
   5.9214000e-03
   6.1436000e-03
   6.4919000e-03
   6.2109000e-03
   5.6307000e-03
   7.9211000e-03
   6.6548000e-03
   7.9204000e-03
   6.1578000e-03
   2.3980000e-02
   5.8230000e-03
   1.3089000e-02
   6.8876000e-03
   6.5940000e-03
   5.1329000e-03
   6.3974000e-03
   6.0463000e-03
   6.4409000e-03
   6.7519000e-03
   5.2983000e-03
   5.9229000e-03
   6.6191000e-03
   7.0383000e-03
   6.1299000e-03
   5.9929000e-03
   9.3891000e-03
   6.8117000e-03
   6.5995000e-03
   5.4058000e-03
   5.0880000e-03
   5.6175000e-03
   7.1968000e-03
   5.7294000e-03
   6.4072000e-03
   7.7321000e-03
   5.2240000e-03
   6.0736000e-03
   6.0527000e-03
   7.4008000e-03
   5.0400000e-03
   7.5488000e-03
   5.9249000e-03
   5.9503000e-03
   8.3294000e-03
   6.7113000e-03
   5.8703000e-03
   6.0535000e-03
   6.4782000e-03
   6.2777000e-03
   5.9250000e-03
   6.5311000e-03
   6.8027000e-03
   6.6724000e-03
   6.6286000e-03
   4.7836000e-03
   6.4490000e-03
   5.2751000e-03
   7.0070000e-03
   7.3473000e-03
   5.5064000e-03
   6.1346000e-03
   4.7739000e-03
   5.3988000e-03
   5.3944000e-03
   2.3969000e-02
   6.5888000e-03
   5.9694000e-03
   6.1684000e-03
   6.6264000e-03
   5.1467000e-03
   5.7784000e-03
   5.2141000e-03
   6.2215000e-03
   7.8248000e-03
   7.2629000e-03
   5.9756000e-03
   7.0694000e-03
   5.4441000e-03
   6.8968000e-03
   5.3635000e-03
   5.7192000e-03
   7.7750000e-03
   6.9315000e-03
   5.0532000e-03
   6.4041000e-03
   5.4598000e-03
   6.0236000e-03
   4.8006000e-03
   5.9561000e-03
   7.8666000e-03
   7.0512000e-03
   5.8461000e-03
   5.4853000e-03
   5.3261000e-03
   4.8956000e-03
   9.7759000e-03
   5.9289000e-03
   8.5226000e-03
   5.8902000e-03
   6.8176000e-03
   5.8004000e-03
   6.6305000e-03
   6.2536000e-03
   6.1885000e-03
   6.2940000e-03
   4.9807000e-03
   5.2950000e-03
   5.3986000e-03
   5.4899000e-03
   6.7136000e-03
   5.7785000e-03
   6.2642000e-03
   7.8274000e-03
   5.3901000e-03
   8.0340000e-03
   6.0285000e-03
   7.7880000e-03
   6.4325000e-03
   5.9458000e-03
   6.2894000e-03
   7.9671000e-03
   5.2962000e-03
   5.8566000e-03
   7.1258000e-03
   7.5469000e-03
   6.1619000e-03
   5.4536000e-03
   8.5466000e-03
   6.9776000e-03
   6.5651000e-03
   6.3956000e-03
   6.0441000e-03
   5.8514000e-03
   6.9865000e-03
   5.6333000e-03
   5.6275000e-03
   7.7060000e-03
   7.4281000e-03
   7.4364000e-03
   5.7971000e-03
   7.0018000e-03
   6.9672000e-03
   6.7235000e-03
   5.8582000e-03
   6.2667000e-03
   5.3279000e-03
   7.3116000e-03
   5.9623000e-03
   5.1241000e-03
   6.7179000e-03
   5.9585000e-03
   6.2973000e-03
   6.4010000e-03
   6.8255000e-03
   5.8969000e-03
   6.8028000e-03
   6.3162000e-03
   6.1814000e-03
   6.1628000e-03
   6.7502000e-03
   8.5344000e-03
   6.4070000e-03
   5.1336000e-03
   6.8688000e-03
   8.3074000e-03
   6.4164000e-03
   9.7445000e-03
   7.7634000e-03
   8.6830000e-03
   5.9735000e-03
   6.4740000e-03
   6.4259000e-03
   5.5010000e-03
   7.4112000e-03
   7.0388000e-03
   9.2602000e-03
   8.8428000e-03
   6.8034000e-03
   5.1858000e-03
   6.0914000e-03
   6.7209000e-03
   6.7766000e-03
   6.5872000e-03
   6.6352000e-03
   5.5013000e-03
   6.3010000e-03
   5.8521000e-03
   7.9716000e-03
   6.3368000e-03
   5.1984000e-03
   6.7656000e-03
   5.6624000e-03
   6.7493000e-03
   5.5012000e-03
   7.2311000e-03
   5.1610000e-03
   6.0749000e-03
   6.0918000e-03
   6.2406000e-03
   5.8500000e-03
   7.2826000e-03
   5.9318000e-03
   6.5557000e-03
   6.6797000e-03
   4.8727000e-03
   5.3217000e-03
   7.2100000e-03
   6.5915000e-03
   6.2304000e-03
   6.2511000e-03
   6.9986000e-03
   5.6197000e-03
   5.3700000e-03
   6.7350000e-03
   8.9810000e-03
   5.5362000e-03
   6.2241000e-03
   5.8804000e-03
   5.6160000e-03
   8.7097000e-03
   5.0781000e-03
   5.9255000e-03
   5.4652000e-03
   6.8256000e-03
   5.9053000e-03
   7.8610000e-03
   6.8476000e-03
   1.0820000e-02
   7.0009000e-03
   5.1263000e-03
   5.6071000e-03
   5.5438000e-03
   5.9080000e-03
   5.4315000e-03
   5.8106000e-03
   5.6090000e-03
   8.1483000e-03
   6.6015000e-03
   6.2666000e-03
   5.9470000e-03
   5.2311000e-03
   5.7480000e-03
   5.8703000e-03
   6.3249000e-03
   5.7422000e-03
   6.7568000e-03
   6.0646000e-03
   5.0489000e-03
   5.8968000e-03
   6.8875000e-03
   7.4189000e-03
   5.3598000e-03
   6.1758000e-03
   4.6761000e-03
   7.6007000e-03
   5.9257000e-03
   5.9631000e-03
   8.6903000e-03
   7.4873000e-03
   6.1041000e-03
   6.0895000e-03
   8.2431000e-03
   5.7026000e-03
   5.6923000e-03
   6.0287000e-03
   6.3442000e-03
   7.0050000e-03
   7.7241000e-03
   5.6878000e-03
   6.1364000e-03
   6.9538000e-03
   5.0769000e-03
   5.1028000e-03
   5.3572000e-03
   5.8535000e-03
   6.1671000e-03
   7.3051000e-03
   6.2426000e-03
   6.3650000e-03
   6.7270000e-03
   5.4823000e-03
   6.0415000e-03
   6.7943000e-03
   5.1096000e-03
   6.9465000e-03
   5.0162000e-03
   6.4513000e-03
   6.7220000e-03
   6.5589000e-03
   6.2771000e-03
   5.5682000e-03
   6.2353000e-03
   5.9974000e-03
   5.4554000e-03
   1.0103000e-02
   9.3507000e-03
   5.9481000e-03
   5.4782000e-03
   7.9909000e-03
   6.0660000e-03
   5.9748000e-03
   5.2351000e-03
   5.5537000e-03
   5.8832000e-03
   5.5501000e-03
   5.8125000e-03
   6.7085000e-03
   5.6497000e-03
   5.9060000e-03
   6.0920000e-03
   8.2583000e-03
   5.1631000e-03
   5.3706000e-03
   6.0856000e-03
   9.4110000e-03
   6.6545000e-03
   5.7644000e-03
   6.1677000e-03
   6.0410000e-03
   7.7391000e-03
   6.0584000e-03
   6.1307000e-03
   6.8994000e-03
   8.0531000e-03
   6.3337000e-03
   5.3374000e-03
   6.0073000e-03
   7.3579000e-03
   6.8256000e-03
   5.9531000e-03
   6.1184000e-03
   5.7920000e-03
   6.7748000e-03
   5.7858000e-03
   6.3793000e-03
   5.9927000e-03
   6.7387000e-03
   5.5307000e-03
   7.3973000e-03
   5.8095000e-03
   5.7857000e-03
   8.3102000e-03
   5.4290000e-03
   8.4783000e-03
   6.2698000e-03
   5.5933000e-03
   6.1305000e-03
   6.9794000e-03
   7.0911000e-03
   5.4962000e-03
   6.1887000e-03
   5.2436000e-03
   6.2186000e-03
   1.0514000e-02
   6.7840000e-03
   5.6549000e-03
   5.9702000e-03
   6.5372000e-03
   5.0927000e-03
   5.6358000e-03
   5.8081000e-03
   5.4151000e-03
   5.8528000e-03
   7.3306000e-03
   6.3544000e-03
   7.4727000e-03
   6.7875000e-03
   5.7220000e-03
   6.9289000e-03
   7.0718000e-03
   6.6423000e-03
   5.8112000e-03
   6.9198000e-03
   5.6559000e-03
   5.5999000e-03
   4.5653000e-03
   7.3015000e-03
   5.9187000e-03
   6.0816000e-03
   6.5515000e-03
   6.9533000e-03
   5.8685000e-03
   5.5390000e-03
   5.4528000e-03
   7.9881000e-03
   5.3574000e-03
   6.4359000e-03
   6.4860000e-03
   6.3004000e-03
   6.0485000e-03
   5.9645000e-03
   5.8423000e-03
   5.8640000e-03
   6.8181000e-03
   5.5909000e-03
   5.3914000e-03
   6.2463000e-03
   5.9258000e-03
   5.7890000e-03
   8.1876000e-03
   5.4140000e-03
   5.8285000e-03
   8.1376000e-03
   7.4973000e-03
   7.3340000e-03
   7.0293000e-03
   5.0889000e-03
   5.5896000e-03
   5.9820000e-03
   6.7259000e-03
   6.2175000e-03
   6.2321000e-03
   5.4206000e-03
   5.5361000e-03
   6.4859000e-03
   5.7881000e-03
   6.3978000e-03
   6.0042000e-03
   5.7115000e-03
   5.8466000e-03
   1.1147000e-02
   6.5766000e-03
   5.7927000e-03
   5.8902000e-03
   8.7283000e-03
   4.5605000e-03
   6.3318000e-03
   5.5530000e-03
   6.9669000e-03
   6.0515000e-03
   5.4305000e-03
   8.0113000e-03
   5.7716000e-03
   5.8168000e-03
   7.0598000e-03
   7.3258000e-03
   5.8724000e-03
   5.6421000e-03
   6.1200000e-03
   6.4802000e-03
   5.7430000e-03
   6.0481000e-03
   6.5013000e-03
   6.1173000e-03
   7.1637000e-03
   6.0087000e-03
   4.7165000e-03
   5.8737000e-03
   7.4923000e-03
   4.4107000e-03
   7.2342000e-03
   6.8112000e-03
   6.5052000e-03
   5.9824000e-03
   7.3550000e-03
   5.5054000e-03
   7.6412000e-03
   7.9674000e-03
   8.2159000e-03
   8.6322000e-03
   5.2274000e-03
   5.5848000e-03
   5.9737000e-03
   7.1463000e-03
   9.3449000e-03
   5.2256000e-03
   6.6249000e-03
   9.0716000e-03
   5.5490000e-03
   8.2958000e-03
   6.9331000e-03
   7.2754000e-03
   7.2587000e-03
   5.3535000e-03
   5.8411000e-03
   6.4006000e-03
   6.4210000e-03
   5.8243000e-03
   5.4007000e-03
   6.8087000e-03
   6.8047000e-03
   5.9178000e-03
   4.9883000e-03
   5.8104000e-03
   6.8143000e-03
   6.7991000e-03
   6.8900000e-03
   5.8742000e-03
   6.1189000e-03
   5.0880000e-03
   6.6602000e-03
   5.3651000e-03
   7.0208000e-03
   5.4890000e-03
   6.4146000e-03
   5.7378000e-03
   6.0020000e-03
   6.0957000e-03
   6.0971000e-03
   6.0706000e-03
   6.5098000e-03
   5.7415000e-03
   5.8579000e-03
   6.8970000e-03
   5.4667000e-03
   7.1163000e-03
   5.8386000e-03
   6.4109000e-03
   6.4203000e-03
   5.6907000e-03
   5.7749000e-03
   5.7579000e-03
   2.3625000e-02
   6.5600000e-03
   6.0906000e-03
   5.9783000e-03
   7.1100000e-03
   5.9542000e-03
   8.2639000e-03
   5.5690000e-03
   5.9843000e-03
   5.6124000e-03
   5.3871000e-03
   5.9580000e-03
   9.2133000e-03
   6.8404000e-03
   7.5320000e-03
   5.9921000e-03
   6.8050000e-03
   5.5770000e-03
   1.0130000e-02
   5.5336000e-03
   6.1321000e-03
   7.0982000e-03
   7.3811000e-03
   1.0116000e-02
   1.0757000e-02
   7.5492000e-03
   7.1859000e-03
   6.7726000e-03
   6.1168000e-03
   6.3963000e-03
   6.0891000e-03
   6.6720000e-03
   4.7674000e-03
   5.6909000e-03
   5.5431000e-03
   7.4180000e-03
   6.6624000e-03
   6.3922000e-03
   4.8376000e-03
   5.8415000e-03
   6.8315000e-03
   5.9565000e-03
   6.2576000e-03
   5.8514000e-03
   6.0177000e-03
   6.3956000e-03
   7.5144000e-03
   6.1768000e-03
   5.8005000e-03
   6.5698000e-03
   5.3671000e-03
   6.1723000e-03
   7.2837000e-03
   5.4444000e-03
   5.1651000e-03
   5.0770000e-03
   5.8045000e-03
   5.8353000e-03
   4.8658000e-03
   5.0928000e-03
   6.6965000e-03
   5.6328000e-03
   5.2147000e-03
   5.2100000e-03
   7.0703000e-03
   5.4100000e-03
   7.1009000e-03
   5.6336000e-03
   6.0273000e-03
   5.6766000e-03
   5.1519000e-03
   5.4085000e-03
   6.5965000e-03
   7.2654000e-03
   5.8581000e-03
   6.0186000e-03
   7.3146000e-03
   8.2467000e-03
   5.5988000e-03
   5.9555000e-03
   5.1791000e-03
   5.8071000e-03
   6.1576000e-03
   7.7630000e-03
   6.1669000e-03
   6.8973000e-03
   5.4195000e-03
   7.4339000e-03
   5.6931000e-03
   7.4950000e-03
   6.1150000e-03
   7.4224000e-03
   4.9764000e-03
   5.0778000e-03
   5.8874000e-03
   7.7877000e-03
   5.6004000e-03
   7.1812000e-03
   5.9726000e-03
   5.3413000e-03
   5.5572000e-03
   5.2423000e-03
   6.3680000e-03
   6.7607000e-03
   5.8817000e-03
   6.2374000e-03
   6.0623000e-03
   5.7344000e-03
   7.6018000e-03
   6.0401000e-03
   8.5894000e-03
   6.7847000e-03
   6.0707000e-03
   6.8828000e-03
   7.4409000e-03
   7.4595000e-03
   5.8424000e-03
   6.6911000e-03
   5.6019000e-03
   6.0082000e-03
   6.6901000e-03
   6.4989000e-03
   6.5436000e-03
   6.2393000e-03
   4.5349000e-03
   7.1447000e-03
   5.6282000e-03
   6.1383000e-03
   5.8446000e-03
   6.1704000e-03
   6.4835000e-03
   6.5332000e-03
   5.4931000e-03
   6.7057000e-03
   6.1932000e-03
   6.3279000e-03
   6.2038000e-03
   8.0963000e-03
   6.4977000e-03
   5.1387000e-03
   6.6217000e-03
   6.9444000e-03
   6.0230000e-03
   6.1640000e-03
   5.0784000e-03
   5.4667000e-03
   6.9136000e-03
   5.1471000e-03
   5.8728000e-03
   6.1497000e-03
   2.5494000e-02
   4.4900000e-03
   7.4798000e-03
   7.6769000e-03
   5.2367000e-03
   6.1899000e-03
   6.7392000e-03
   6.2557000e-03
   6.2134000e-03
   6.1222000e-03
   6.9130000e-03
   7.8927000e-03
   6.4044000e-03
   6.9652000e-03
   7.5672000e-03
   7.1668000e-03
   5.7405000e-03
   5.8120000e-03
   6.0520000e-03
   6.7335000e-03
   6.7615000e-03
   6.0734000e-03
   5.1540000e-03
   6.8301000e-03
   5.8809000e-03
   6.8800000e-03
   6.9742000e-03
   5.9715000e-03
   7.0640000e-03
   7.2827000e-03
   7.4853000e-03
   5.4585000e-03
   5.8490000e-03
   2.2481000e-02
   5.4477000e-03
   5.5141000e-03
   7.2564000e-03
   4.9994000e-03
   6.3847000e-03
   6.9725000e-03
   5.7635000e-03
   6.5711000e-03
   5.4978000e-03
   5.8911000e-03
   5.4411000e-03
   6.5083000e-03
   6.1796000e-03
   6.8615000e-03
   7.2199000e-03
   6.1810000e-03
   5.7569000e-03
   6.6447000e-03
   6.5204000e-03
   5.3842000e-03
   6.0613000e-03
   6.4554000e-03
   6.2274000e-03
   6.2019000e-03
   9.3820000e-03
   5.4672000e-03
   5.5477000e-03
   5.0981000e-03
   5.5678000e-03
   6.4575000e-03
   6.7039000e-03
   5.7523000e-03
   6.3438000e-03
   6.7648000e-03
   5.3319000e-03
   5.6208000e-03
   5.8528000e-03
   5.7400000e-03
   7.4308000e-03
   5.9847000e-03
   4.9704000e-03
   6.1827000e-03
   2.2399000e-02
   6.3699000e-03
   6.1146000e-03
   7.1301000e-03
   6.5832000e-03
   6.8753000e-03
   6.5637000e-03
   6.8001000e-03
   7.3411000e-03
   1.0491000e-02
   7.1507000e-03
   5.4811000e-03
   5.0765000e-03
   6.6518000e-03
   6.6488000e-03
   6.4106000e-03
   6.8289000e-03
   4.8907000e-03
   6.5686000e-03
   5.4133000e-03
   5.7761000e-03
   8.5319000e-03
   6.1258000e-03
   6.3605000e-03
   6.4997000e-03
   6.7897000e-03
   4.9039000e-03
   5.3676000e-03
   5.5145000e-03
   7.2631000e-03
   6.5875000e-03
   1.1722000e-02
   5.5933000e-03
   6.8478000e-03
   5.4222000e-03
   4.9635000e-03
   5.8176000e-03
   5.7931000e-03
   6.5812000e-03
   5.6036000e-03
   6.4155000e-03
   6.1822000e-03
   4.9792000e-03
   6.0410000e-03
   8.0815000e-03
   7.8564000e-03
   7.0101000e-03
   7.5408000e-03
   5.3307000e-03
   6.0391000e-03
   8.0635000e-03
   7.3036000e-03
   8.2445000e-03
   6.9499000e-03
   6.5586000e-03
   5.9551000e-03
   5.0274000e-03
   5.4776000e-03
   5.3428000e-03
   5.8193000e-03
   5.5492000e-03
   6.5454000e-03
   5.0871000e-03
   8.4260000e-03
   7.6841000e-03
   7.2564000e-03
   6.8063000e-03
   5.8187000e-03
   6.2963000e-03
   5.2829000e-03
   5.6595000e-03
   6.3825000e-03
   5.9904000e-03
   7.7082000e-03
   5.5891000e-03
   7.6036000e-03
   5.9449000e-03
   5.3565000e-03
   6.1015000e-03
   6.9698000e-03
   5.8539000e-03
   6.5557000e-03
   7.2935000e-03
   6.8141000e-03
   6.3872000e-03
   5.9366000e-03
   6.3383000e-03
   5.5544000e-03
   5.1172000e-03
   6.6640000e-03
   6.1433000e-03
   7.9522000e-03
   6.2221000e-03
   6.0488000e-03
   5.3077000e-03
   2.2479000e-02
   6.5308000e-03
   6.0603000e-03
   1.1010000e-02
   7.0749000e-03
   5.4547000e-03
   6.2547000e-03
   5.9157000e-03
   6.7012000e-03
   6.6814000e-03
   6.9240000e-03
   5.7787000e-03
   6.4914000e-03
   5.5555000e-03
   5.4133000e-03
   5.6548000e-03
   6.8702000e-03
   6.8734000e-03
   5.1655000e-03
   6.4193000e-03
   5.4377000e-03
   6.6790000e-03
   1.3349000e-02
   7.6529000e-03
   9.6580000e-03
   8.3892000e-03
   5.3123000e-03
   6.6533000e-03
   6.2922000e-03
   5.2846000e-03
   6.4607000e-03
   6.7823000e-03
   5.8986000e-03
   5.5028000e-03
   6.3971000e-03
   5.1931000e-03
   4.9764000e-03
   5.5078000e-03
   6.0374000e-03
   6.0633000e-03
   2.3427000e-02
   6.2147000e-03
   5.9551000e-03
   6.1368000e-03
   5.9837000e-03
   7.4872000e-03
   5.6263000e-03
   5.7184000e-03
   8.7173000e-03
   5.2523000e-03
   5.5872000e-03
   8.7762000e-03
   5.7259000e-03
   5.9777000e-03
   5.4848000e-03
   5.5279000e-03
   6.4100000e-03
   4.8535000e-03
   5.6759000e-03
   9.4839000e-03
   6.4441000e-03
   8.1337000e-03
   7.1051000e-03
   6.6131000e-03
   5.6248000e-03
   5.7862000e-03
   7.2023000e-03
   6.6462000e-03
   5.5067000e-03
   7.2246000e-03
   6.0777000e-03
   6.0379000e-03
   6.4536000e-03
   4.9104000e-03
   5.2943000e-03
   1.1353000e-02
   7.1683000e-03
   6.0661000e-03
   6.7675000e-03
   5.8768000e-03
   8.3724000e-03
   1.1969000e-02
   6.4768000e-03
   5.5336000e-03
   5.6875000e-03
   6.8922000e-03
   9.7887000e-03
   6.8469000e-03
   5.9708000e-03
   6.8900000e-03
   6.6730000e-03
   6.2964000e-03
   6.7260000e-03
   5.6394000e-03
   6.1599000e-03
   5.0029000e-03
   5.6517000e-03
   6.0705000e-03
   8.5291000e-03
   5.2401000e-03
   7.0818000e-03
   6.2004000e-03
   6.6209000e-03
   5.8841000e-03
   5.6655000e-03
   6.9595000e-03
   6.6228000e-03
   5.5203000e-03
   6.9362000e-03
   4.6394000e-03
   6.8456000e-03
   5.7768000e-03
   6.5233000e-03
   6.6034000e-03
   7.4278000e-03
   6.5727000e-03
   6.3449000e-03
   5.9895000e-03
   5.9235000e-03
   5.7109000e-03
   5.0098000e-03
   5.5154000e-03
   6.8389000e-03
   5.1925000e-03
   5.8204000e-03
   7.9798000e-03
   5.7264000e-03
   5.7516000e-03
   6.7751000e-03
   6.1228000e-03
   6.8126000e-03
   7.1621000e-03
   6.5627000e-03
   6.8729000e-03
   6.7270000e-03
   6.4272000e-03
   5.1155000e-03
   5.4408000e-03
   6.2286000e-03
   6.4102000e-03
   5.3491000e-03
   5.5775000e-03
   6.3750000e-03
   5.1227000e-03
   5.0461000e-03
   5.5959000e-03
   4.8971000e-03
   5.4979000e-03
   6.4787000e-03
   5.1054000e-03
   7.3368000e-03
   5.6962000e-03
   5.6803000e-03
   7.1617000e-03
   7.0560000e-03
   7.8448000e-03
   6.9219000e-03
   6.1534000e-03
   6.8801000e-03
   8.3401000e-03
   6.1955000e-03
   6.7728000e-03
   6.8336000e-03
   5.6605000e-03
   6.9440000e-03
   6.0069000e-03
   4.9704000e-03
   7.9741000e-03
   5.0086000e-03
   5.4984000e-03
   7.5658000e-03
   5.2706000e-03
   5.3129000e-03
   6.2015000e-03
   5.9668000e-03
   8.0483000e-03
   6.7455000e-03
   6.1896000e-03
   6.2550000e-03
   6.2982000e-03
   6.0877000e-03
   5.4272000e-03
   6.6582000e-03
   5.4130000e-03
   5.1320000e-03
   1.1953000e-02
   7.1753000e-03
   7.2700000e-03
   7.1747000e-03
   6.3967000e-03
   7.3750000e-03
   1.0084000e-02
   7.5382000e-03
   6.9891000e-03
   5.0699000e-03
   5.3155000e-03
   6.6102000e-03
   6.2935000e-03
   5.9827000e-03
   6.6989000e-03
   5.7237000e-03
   5.7702000e-03
   6.4579000e-03
   2.2234000e-02
   6.1427000e-03
   4.9989000e-03
   6.1381000e-03
   5.2183000e-03
   5.0323000e-03
   4.6283000e-03
   6.6962000e-03
   4.6066000e-03
   7.3866000e-03
   6.9276000e-03
   5.3840000e-03
   1.0675000e-02
   5.8172000e-03
   6.4202000e-03
   5.8862000e-03
   5.3359000e-03
   5.6912000e-03
   5.8278000e-03
   6.4233000e-03
   9.1392000e-03
   4.6401000e-03
   6.6212000e-03
   9.1338000e-03
   6.1233000e-03
   6.4875000e-03
   6.3788000e-03
   6.4694000e-03
   6.1819000e-03
   6.3483000e-03
   6.5227000e-03
   1.0204000e-02
   1.1445000e-02
   5.8509000e-03
   5.8824000e-03
   5.1216000e-03
   5.5626000e-03
   6.9683000e-03
   6.6130000e-03
   6.7188000e-03
   7.2426000e-03
   6.2247000e-03
   6.1064000e-03
   6.3126000e-03
   6.1050000e-03
   5.7410000e-03
   5.2491000e-03
   6.1717000e-03
   5.8870000e-03
   6.3695000e-03
   6.9042000e-03
   5.2321000e-03
   4.7302000e-03
   5.8660000e-03
   6.3313000e-03
   6.9029000e-03
   6.3313000e-03
   4.9891000e-03
   5.3009000e-03
   5.2013000e-03
   6.1590000e-03
   8.3148000e-03
   6.1072000e-03
   7.0118000e-03
   6.5480000e-03
   6.3269000e-03
   5.8781000e-03
   6.2081000e-03
   7.0797000e-03
   6.1502000e-03
   7.0186000e-03
   6.8401000e-03
   6.6751000e-03
   6.6107000e-03
   6.0073000e-03
   5.4311000e-03
   7.0344000e-03
   6.1109000e-03
   5.3820000e-03
   8.9479000e-03
   6.5824000e-03
   6.3177000e-03
   6.5755000e-03
   8.9924000e-03
   5.3618000e-03
   7.1186000e-03
   5.9856000e-03
   5.9238000e-03
   6.5177000e-03
   6.9179000e-03
   7.5691000e-03
   5.1926000e-03
   6.4147000e-03
   7.0547000e-03
   5.4053000e-03
   5.5513000e-03
   7.6497000e-03
   6.1538000e-03
   5.3200000e-03
   4.9691000e-03
   5.9733000e-03
   5.5642000e-03
   6.2519000e-03
   6.5639000e-03
   5.3115000e-03
   6.0459000e-03
   6.0288000e-03
   5.9069000e-03
   6.1677000e-03
   6.5265000e-03
   4.9987000e-03
   5.8027000e-03
   6.2858000e-03
   8.1743000e-03
   8.4112000e-03
   5.8019000e-03
   6.1679000e-03
   5.2624000e-03
   5.7661000e-03
   9.9708000e-03
   6.5949000e-03
   6.0141000e-03
   6.2582000e-03
   5.3859000e-03
   5.7738000e-03
   6.3028000e-03
   6.1374000e-03
   6.1775000e-03
   5.2251000e-03
   7.4057000e-03
   5.7651000e-03
   7.1843000e-03
   6.0834000e-03
   6.4132000e-03
   8.0065000e-03
   6.2312000e-03
   7.1296000e-03
   6.5386000e-03
   5.6111000e-03
   5.1846000e-03
   6.0485000e-03
   7.3228000e-03
   6.5694000e-03
   5.6417000e-03
   7.1206000e-03
   5.4219000e-03
   6.4293000e-03
   6.1421000e-03
   5.0547000e-03
   6.2363000e-03
   6.4561000e-03
   6.0572000e-03
   5.4390000e-03
   6.0648000e-03
   5.8804000e-03
   6.4060000e-03
   6.1496000e-03
   6.5447000e-03
   5.9020000e-03
   5.6275000e-03
   5.4546000e-03
   6.0882000e-03
   7.4641000e-03
   4.5729000e-03
   6.0784000e-03
   5.6974000e-03
   5.6532000e-03
   6.4200000e-03
   6.0676000e-03
   5.6341000e-03
   5.6240000e-03
   5.6503000e-03
   6.2270000e-03
   6.0276000e-03
   8.5476000e-03
   1.0978000e-02
   6.3768000e-03
   5.9888000e-03
   7.0066000e-03
   6.3339000e-03
   4.9992000e-03
   6.2910000e-03
   5.3204000e-03
   5.8740000e-03
   5.2520000e-03
   9.7889000e-03
   7.0080000e-03
   5.3179000e-03
   6.5430000e-03
   6.8107000e-03
   6.6394000e-03
   6.0235000e-03
   9.8970000e-03
   6.1020000e-03
   6.2901000e-03
   2.3149000e-02
   6.3701000e-03
   6.3203000e-03
   5.7733000e-03
   1.2571000e-02
   5.7997000e-03
   5.4339000e-03
   7.6470000e-03
   5.2743000e-03
   5.9611000e-03
   6.9657000e-03
   5.7140000e-03
   6.3108000e-03
   5.3621000e-03
   5.6196000e-03
   6.5355000e-03
   9.2572000e-03
   5.4893000e-03
   5.3019000e-03
   7.8118000e-03
   6.9499000e-03
   6.6247000e-03
   4.6670000e-03
   5.6289000e-03
   7.6028000e-03
   6.4824000e-03
   6.1659000e-03
   7.1401000e-03
   6.7593000e-03
   5.8155000e-03
   6.9429000e-03
   6.0413000e-03
   5.3648000e-03
   6.2113000e-03
   7.8891000e-03
   6.1109000e-03
   6.0518000e-03
   6.5057000e-03
   5.2876000e-03
   6.8874000e-03
   6.3791000e-03
   5.5508000e-03
   5.8273000e-03
   6.7434000e-03
   5.3394000e-03
   6.0608000e-03
   6.4988000e-03
   7.0949000e-03
   7.0560000e-03
   6.1425000e-03
   6.0408000e-03
   7.2152000e-03
   6.5012000e-03
   8.3036000e-03
   7.6896000e-03
   8.0420000e-03
   5.5948000e-03
   6.0828000e-03
   7.0497000e-03
   5.2585000e-03
   5.4533000e-03
   7.1748000e-03
   6.1259000e-03
   5.9477000e-03
   5.7862000e-03
   7.7387000e-03
   5.3982000e-03
   5.4312000e-03
   5.3560000e-03
   6.5004000e-03
   6.7946000e-03
   6.6086000e-03
   6.2345000e-03
   5.7006000e-03
   6.2584000e-03
   6.3003000e-03
   6.6971000e-03
   5.7286000e-03
   5.3573000e-03
   5.6623000e-03
   8.0394000e-03
   5.9726000e-03
   6.0149000e-03
   6.7144000e-03
   7.2182000e-03
   4.7928000e-03
   6.7136000e-03
   5.9335000e-03
   6.7718000e-03
   6.1930000e-03
   7.3273000e-03
   5.5242000e-03
   6.0306000e-03
   6.7860000e-03
   5.4750000e-03
   8.0850000e-03
   6.6230000e-03
   6.1134000e-03
   5.7869000e-03
   6.0039000e-03
   7.1473000e-03
   5.2969000e-03
   6.6952000e-03
   6.6362000e-03
   5.2730000e-03
   6.6088000e-03
   5.7230000e-03
   5.9609000e-03
   7.0805000e-03
   5.7044000e-03
   7.4696000e-03
   6.3799000e-03
   8.3660000e-03
   6.1106000e-03
   6.6544000e-03
   5.5523000e-03
   5.0133000e-03
   7.0201000e-03
   6.1430000e-03
   4.8663000e-03
   6.5403000e-03
   5.3975000e-03
   5.1615000e-03
   7.3277000e-03
   6.6733000e-03
   6.0045000e-03
   5.4145000e-03
   5.8658000e-03
   6.0590000e-03
   6.2147000e-03
   5.4028000e-03
   6.4213000e-03
   6.9291000e-03
   6.9179000e-03
   6.4238000e-03
   8.1899000e-03
   5.0916000e-03
   5.2743000e-03
   5.5211000e-03
   6.6348000e-03
   6.5453000e-03
   6.6692000e-03
   6.2584000e-03
   6.4564000e-03
   5.2995000e-03
   9.3625000e-03
   6.7411000e-03
   5.7478000e-03
   6.7941000e-03
   6.5461000e-03
   5.3673000e-03
   7.1491000e-03
   6.0516000e-03
   5.1137000e-03
   5.6841000e-03
   7.3162000e-03
   6.1837000e-03
   5.3560000e-03
   5.1410000e-03
   6.5139000e-03
   5.6227000e-03
   5.1578000e-03
   6.0100000e-03
   1.0577000e-02
   5.4398000e-03
   7.9350000e-03
   6.0633000e-03
   7.1055000e-03
   7.1417000e-03
   6.4257000e-03
   6.6736000e-03
   6.3203000e-03
   1.0857000e-02
   8.9733000e-03
   7.1421000e-03
   5.9095000e-03
   6.3096000e-03
   7.1869000e-03
   4.9527000e-03
   6.4584000e-03
   5.9425000e-03
   7.0096000e-03
   5.8547000e-03
   7.5323000e-03
   7.2877000e-03
   5.4666000e-03
   6.9273000e-03
   7.8074000e-03
   5.2872000e-03
   6.2143000e-03
   6.8646000e-03
   7.0764000e-03
   6.2351000e-03
   7.0026000e-03
   5.1406000e-03
   6.0503000e-03
   6.3187000e-03
   6.4089000e-03
   4.5382000e-03
   6.1254000e-03
   5.9960000e-03
   5.3610000e-03
   5.9248000e-03
   6.0428000e-03
   7.5874000e-03
   6.0200000e-03
   6.5179000e-03
   5.6690000e-03
   5.8802000e-03
   6.4138000e-03
   6.3464000e-03
   6.9689000e-03
   5.1930000e-03
   6.2356000e-03
   9.1601000e-03
   6.8647000e-03
   6.2414000e-03
   6.3510000e-03
   5.6420000e-03
   5.7492000e-03
   4.7279000e-03
   5.4601000e-03
   6.2870000e-03
   7.8115000e-03
   6.4110000e-03
   7.9818000e-03
   5.4800000e-03
   6.9487000e-03
   6.0323000e-03
   7.2576000e-03
   7.7439000e-03
   7.0614000e-03
   6.3655000e-03
   5.6355000e-03
   7.1815000e-03
   5.7524000e-03
   7.5712000e-03
   5.3675000e-03
   6.1116000e-03
   5.5823000e-03
   6.2912000e-03
   7.4418000e-03
   5.3353000e-03
   8.1055000e-03
   5.9917000e-03
   5.3022000e-03
   5.8839000e-03
   5.7596000e-03
   5.9445000e-03
   5.5650000e-03
   5.7967000e-03
   5.3560000e-03
   5.1679000e-03
   5.2204000e-03
   6.3872000e-03
   5.5773000e-03
   7.6729000e-03
   7.5328000e-03
   6.5767000e-03
   5.8059000e-03
   5.3098000e-03
   8.5831000e-03
   5.5444000e-03
   7.0860000e-03
   6.6444000e-03
   7.0474000e-03
   5.3037000e-03
   5.2357000e-03
   6.3938000e-03
   9.1205000e-03
   6.3111000e-03
   7.2072000e-03
   5.4977000e-03
   5.7545000e-03
   6.1826000e-03
   5.2127000e-03
   7.1959000e-03
   5.8032000e-03
   6.5304000e-03
   7.4942000e-03
   6.1473000e-03
   6.1766000e-03
   6.2939000e-03
   5.8389000e-03
   4.7511000e-03
   5.8035000e-03
   7.1558000e-03
   5.4110000e-03
   6.1808000e-03
   6.1377000e-03
   5.3701000e-03
   6.5850000e-03
   6.9047000e-03
   7.0923000e-03
   6.6133000e-03
   8.3744000e-03
   5.5564000e-03
   9.1015000e-03
   5.8239000e-03
   2.2837000e-02
   5.6835000e-03
   5.6154000e-03
   5.5982000e-03
   6.7181000e-03
   5.1381000e-03
   5.9499000e-03
   6.2631000e-03
   6.5738000e-03
   6.1206000e-03
   5.4756000e-03
   7.8844000e-03
   5.3076000e-03
   6.1022000e-03
   6.5309000e-03
   6.3159000e-03
   6.0573000e-03
   5.1453000e-03
   6.5118000e-03
   6.4324000e-03
   5.7991000e-03
   6.3336000e-03
   6.3744000e-03
   7.0367000e-03
   5.9596000e-03
   5.3151000e-03
   5.7409000e-03
   5.4627000e-03
   5.9025000e-03
   7.1974000e-03
   5.1463000e-03
   7.1057000e-03
   1.2901000e-02
   6.0608000e-03
   5.8867000e-03
   8.3120000e-03
   6.8648000e-03
   6.5774000e-03
   6.9823000e-03
   5.1481000e-03
   6.5386000e-03
   5.6380000e-03
   6.1388000e-03
   5.4218000e-03
   5.3342000e-03
   6.3864000e-03
   7.0950000e-03
   7.9686000e-03
   5.8834000e-03
   6.3256000e-03
   7.4156000e-03
   8.4333000e-03
   6.0527000e-03
   6.0486000e-03
   8.0098000e-03
   5.9375000e-03
   5.3041000e-03
   6.7144000e-03
   5.5861000e-03
   8.9492000e-03
   6.7351000e-03
   5.9808000e-03
   6.4146000e-03
   5.3628000e-03
   6.4055000e-03
   5.5949000e-03
   7.0188000e-03
   6.6937000e-03
   5.9889000e-03
   6.5777000e-03
   5.4608000e-03
   6.3240000e-03
   6.3606000e-03
   6.3174000e-03
   5.5771000e-03
   5.3832000e-03
   9.9377000e-03
   8.1030000e-03
   9.2397000e-03
   6.9792000e-03
   6.7071000e-03
   5.8813000e-03
   5.9427000e-03
   7.1009000e-03
   5.7451000e-03
   5.4194000e-03
   6.7737000e-03
   6.1522000e-03
   5.1806000e-03
   5.1106000e-03
   6.4571000e-03
   6.1263000e-03
   7.2249000e-03
   6.0506000e-03
   4.8346000e-03
   5.6969000e-03
   7.8378000e-03
   5.2050000e-03
   5.8882000e-03
   5.2135000e-03
   6.2609000e-03
   8.8788000e-03
   8.3177000e-03
   6.5750000e-03
   7.4391000e-03
   7.1215000e-03
   6.0232000e-03
   5.4433000e-03
   7.2326000e-03
   6.5850000e-03
   6.8598000e-03
   6.1790000e-03
   7.3144000e-03
   5.3596000e-03
   6.3274000e-03
   8.8798000e-03
   5.6582000e-03
   5.7731000e-03
   7.2915000e-03
   5.7701000e-03
   6.3355000e-03
   5.8645000e-03
   7.4749000e-03
   6.8095000e-03
   6.4195000e-03
   6.1491000e-03
   5.9825000e-03
   6.7101000e-03
   6.5363000e-03
   7.2380000e-03
   9.6331000e-03
   6.7410000e-03
   5.7658000e-03
   6.3268000e-03
   6.9797000e-03
   5.7272000e-03
   6.4154000e-03
   6.2472000e-03
   6.6644000e-03
   6.2784000e-03
   5.8043000e-03
   7.0679000e-03
   6.8430000e-03
   5.5340000e-03
   5.4412000e-03
   5.2650000e-03
   4.9025000e-03
   5.4756000e-03
   5.6140000e-03
   5.6810000e-03
   5.9126000e-03
   6.0646000e-03
   7.0258000e-03
   5.0911000e-03
   6.6426000e-03
   5.5971000e-03
   5.0221000e-03
   5.9327000e-03
   5.5846000e-03
   5.2482000e-03
   5.1636000e-03
   6.3062000e-03
   6.8878000e-03
   5.3674000e-03
   5.5357000e-03
   6.1803000e-03
   6.1766000e-03
   5.4922000e-03
   6.2897000e-03
   5.4880000e-03
   4.9474000e-03
   6.2508000e-03
   6.4820000e-03
   7.9466000e-03
   5.9270000e-03
   8.8350000e-03
   5.1239000e-03
   8.2630000e-03
   5.9579000e-03
   5.4429000e-03
   7.2289000e-03
   6.4090000e-03
   7.6000000e-03
   6.1440000e-03
   5.4909000e-03
   7.1441000e-03
   5.8674000e-03
   6.4808000e-03
   6.2477000e-03
   5.9248000e-03
   5.7143000e-03
   6.8381000e-03
   5.9023000e-03
   5.5826000e-03
   6.2111000e-03
   5.4054000e-03
   5.8648000e-03
   5.6972000e-03
   6.3225000e-03
   6.6866000e-03
   5.7925000e-03
   7.3781000e-03
   7.3783000e-03
   6.1833000e-03
   7.1293000e-03
   5.7861000e-03
   6.6722000e-03
   5.1800000e-03
   5.8810000e-03
   5.6121000e-03
   5.9705000e-03
   5.6672000e-03
   8.4703000e-03
   5.5368000e-03
   4.5826000e-03
   8.3985000e-03
   6.7094000e-03
   6.1034000e-03
   1.3237000e-02
   4.8628000e-03
   6.8398000e-03
   6.0854000e-03
   7.5245000e-03
   6.6142000e-03
   7.0055000e-03
   5.9612000e-03
   7.1606000e-03
   5.3809000e-03
   6.9900000e-03
   5.5692000e-03
   5.9590000e-03
   4.8818000e-03
   6.4139000e-03
   5.3413000e-03
   5.2561000e-03
   6.0041000e-03
   5.8615000e-03
   5.2261000e-03
   5.4460000e-03
   6.5125000e-03
   6.0188000e-03
   7.2196000e-03
   6.2010000e-03
   6.9372000e-03
   7.2258000e-03
   5.9044000e-03
   6.2840000e-03
   1.1466000e-02
   6.2823000e-03
   5.6958000e-03
   8.7413000e-03
   5.8084000e-03
   5.2089000e-03
   6.7081000e-03
   5.8912000e-03
   5.3983000e-03
   7.2083000e-03
   9.3196000e-03
   5.8927000e-03
   5.6527000e-03
   5.5886000e-03
   7.1416000e-03
   5.6553000e-03
   5.9356000e-03
   1.3987000e-02
   6.2925000e-03
   5.9850000e-03
   5.4949000e-03
   5.1644000e-03
   8.0153000e-03
   5.8528000e-03
   6.4036000e-03
   6.7304000e-03
   5.6591000e-03
   6.0675000e-03
   5.7480000e-03
   5.8582000e-03
   6.5024000e-03
   6.1466000e-03
   7.2017000e-03
   5.2835000e-03
   7.2330000e-03
   6.8800000e-03
   6.8853000e-03
   8.3198000e-03
   7.4422000e-03
   6.4871000e-03
   5.1582000e-03
   5.8031000e-03
   6.5224000e-03
   6.9161000e-03
   6.8483000e-03
   5.7252000e-03
   5.6481000e-03
   2.1857000e-02
   4.9454000e-03
   8.4432000e-03
   5.6590000e-03
   5.8879000e-03
   5.7771000e-03
   7.5162000e-03
   5.8136000e-03
   6.5438000e-03
   2.4945000e-02
   6.6221000e-03
   6.0826000e-03
   5.4424000e-03
   8.7135000e-03
   6.6571000e-03
   6.1439000e-03
   7.1187000e-03
   5.4729000e-03
   5.5712000e-03
   6.1367000e-03
   5.8925000e-03
   5.2930000e-03
   5.8378000e-03
   6.8790000e-03
   6.2609000e-03
   6.6947000e-03
   6.1509000e-03
   8.2253000e-03
   5.6297000e-03
   6.4743000e-03
   6.9438000e-03
   8.7654000e-03
   6.0701000e-03
   6.3787000e-03
   5.5362000e-03
   5.4640000e-03
   5.6525000e-03
   7.9942000e-03
   5.5562000e-03
   6.4354000e-03
   5.5247000e-03
   6.8337000e-03
   7.1905000e-03
   9.6975000e-03
   5.5729000e-03
   4.8291000e-03
   5.9446000e-03
   5.5959000e-03
   7.0306000e-03
   5.1785000e-03
   7.1197000e-03
   5.4119000e-03
   6.9051000e-03
   5.8315000e-03
   8.1050000e-03
   8.2732000e-03
   6.1065000e-03
   6.9298000e-03
   6.4866000e-03
   8.4835000e-03
   5.3835000e-03
   7.1482000e-03
   8.6582000e-03
   8.4313000e-03
   7.6255000e-03
   5.2097000e-03
   5.6340000e-03
   6.9252000e-03
   5.5538000e-03
   5.5829000e-03
   5.4648000e-03
   5.1898000e-03
   5.5989000e-03
   8.2321000e-03
   6.7718000e-03
   6.5993000e-03
   1.0738000e-02
   5.8585000e-03
   5.4933000e-03
   4.8925000e-03
   6.0185000e-03
   5.6830000e-03
   6.9442000e-03
   6.3850000e-03
   6.2921000e-03
   5.8793000e-03
   5.8200000e-03
   5.4666000e-03
   7.2058000e-03
   5.6374000e-03
   5.8828000e-03
   5.4439000e-03
   5.8608000e-03
   6.5816000e-03
   5.3950000e-03
   8.5188000e-03
   7.0285000e-03
   5.5802000e-03
   5.0878000e-03
   4.5765000e-03
   6.7084000e-03
   5.0626000e-03
   5.9987000e-03
   7.7413000e-03
   1.0544000e-02
   5.0917000e-03
   6.0165000e-03
   5.6113000e-03
   5.9062000e-03
   5.5893000e-03
   5.5776000e-03
   6.1432000e-03
   6.3082000e-03
   7.6151000e-03
   6.8830000e-03
   6.4740000e-03
   7.9371000e-03
   5.3696000e-03
   7.5884000e-03
   6.0354000e-03
   6.9731000e-03
   5.1562000e-03
   5.3942000e-03
   6.0335000e-03
   6.6344000e-03
   6.9882000e-03
   6.0791000e-03
   7.7594000e-03
   2.4941000e-02
   5.8587000e-03
   5.2579000e-03
   6.8521000e-03
   4.9463000e-03
   6.3125000e-03
   7.0736000e-03
   6.0315000e-03
   6.2031000e-03
   5.6651000e-03
   6.9210000e-03
   6.3769000e-03
   6.1994000e-03
   6.5182000e-03
   7.2063000e-03
   6.1489000e-03
   4.9549000e-03
   4.5907000e-03
   9.1687000e-03
   6.2049000e-03
   5.0966000e-03
   6.0473000e-03
   9.7491000e-03
   5.1209000e-03
   5.7210000e-03
   5.2670000e-03
   6.9308000e-03
   6.0831000e-03
   6.1630000e-03
   6.2857000e-03
   7.2511000e-03
   5.6059000e-03
   6.8055000e-03
   4.8812000e-03
   6.5705000e-03
   6.0456000e-03
   7.2958000e-03
   6.5923000e-03
   6.2568000e-03
   7.1453000e-03
   5.6431000e-03
   7.3432000e-03
   6.2549000e-03
   5.8753000e-03
   5.3671000e-03
   6.8554000e-03
   5.5615000e-03
   6.5969000e-03
   7.4973000e-03
   8.0836000e-03
   7.4733000e-03
   5.7009000e-03
   6.6104000e-03
   6.0549000e-03
   5.6382000e-03
   5.4327000e-03
   7.8044000e-03
   6.1209000e-03
   6.3678000e-03
   5.2844000e-03
   5.9709000e-03
   6.7383000e-03
   5.8139000e-03
   5.6094000e-03
   7.0548000e-03
   5.5428000e-03
   6.2609000e-03
   5.2723000e-03
   6.7447000e-03
   5.1760000e-03
   1.2019000e-02
   5.7808000e-03
   6.0130000e-03
   6.0709000e-03
   5.4022000e-03
   6.5003000e-03
   6.0597000e-03
   6.3452000e-03
   7.1817000e-03
   6.7648000e-03
   7.3582000e-03
   6.6593000e-03
   5.8230000e-03
   6.1148000e-03
   6.2994000e-03
   6.4168000e-03
   5.9366000e-03
   6.5678000e-03
   5.8220000e-03
   6.8725000e-03
   8.1396000e-03
   9.8194000e-03
   5.4632000e-03
   6.8337000e-03
   6.2649000e-03
   5.4656000e-03
   5.9199000e-03
   6.1702000e-03
   7.4026000e-03
   8.1371000e-03
   6.6644000e-03
   6.7679000e-03
   6.1767000e-03
   6.1059000e-03
   5.4136000e-03
   5.0013000e-03
   1.0182000e-02
   6.6767000e-03
   6.1487000e-03
   6.4738000e-03
   6.0994000e-03
   6.8810000e-03
   6.8464000e-03
   9.5675000e-03
   6.7333000e-03
   6.1860000e-03
   5.6014000e-03
   5.8025000e-03
   7.2127000e-03
   5.8220000e-03
   7.4468000e-03
   6.1506000e-03
   5.3589000e-03
   5.8012000e-03
   5.5292000e-03
   7.2837000e-03
   5.9960000e-03
   7.6954000e-03
   6.5566000e-03
   6.8019000e-03
   6.2174000e-03
   5.2824000e-03
   7.3532000e-03
   6.4640000e-03
   6.3582000e-03
   5.4325000e-03
   7.0940000e-03
   6.4617000e-03
   6.4993000e-03
   5.2083000e-03
   5.9666000e-03
   6.5549000e-03
   8.7171000e-03
   5.7880000e-03
   6.1943000e-03
   5.8725000e-03
   5.7184000e-03
   7.9081000e-03
   6.2630000e-03
   6.6928000e-03
   7.1567000e-03
   6.4623000e-03
   7.4020000e-03
   6.3634000e-03
   6.2237000e-03
   6.1222000e-03
   5.8232000e-03
   7.0647000e-03
   7.2146000e-03
   6.1507000e-03
   8.5565000e-03
   5.3124000e-03
   5.4669000e-03
   6.3135000e-03
   7.3515000e-03
   5.5104000e-03
   5.7543000e-03
   6.5143000e-03
   6.2814000e-03
   6.0737000e-03
   6.4595000e-03
   5.7186000e-03
   6.5344000e-03
   6.0672000e-03
   5.9359000e-03
   4.9293000e-03
   6.7017000e-03
   8.2222000e-03
   6.8981000e-03
   6.2952000e-03
   6.2982000e-03
   5.8657000e-03
   7.4813000e-03
   5.3223000e-03
   6.7750000e-03
   6.5002000e-03
   6.2567000e-03
   7.6699000e-03
   7.0227000e-03
   5.9110000e-03
   6.3557000e-03
   7.7359000e-03
   5.2887000e-03
   6.1135000e-03
   6.1885000e-03
   5.9147000e-03
   7.9454000e-03
   6.0351000e-03
   6.4541000e-03
   5.1552000e-03
   5.6783000e-03
   6.0671000e-03
   5.3265000e-03
   9.6775000e-03
   7.2193000e-03
   7.5409000e-03
   6.9302000e-03
   6.9666000e-03
   6.5494000e-03
   5.6170000e-03
   6.4222000e-03
   7.4154000e-03
   6.1468000e-03
   5.6318000e-03
   7.6168000e-03
   7.1745000e-03
   5.5312000e-03
   6.1608000e-03
   5.5217000e-03
   6.5636000e-03
   6.1139000e-03
   6.9204000e-03
   5.6837000e-03
   5.2463000e-03
   6.4253000e-03
   5.0096000e-03
   5.5682000e-03
   5.7120000e-03
   6.3203000e-03
   6.2296000e-03
   6.0797000e-03
   9.1877000e-03
   5.9694000e-03
   7.1364000e-03
   7.6618000e-03
   5.6532000e-03
   4.9526000e-03
   6.7077000e-03
   5.4791000e-03
   4.6733000e-03
   7.5772000e-03
   5.2285000e-03
   7.0650000e-03
   7.5210000e-03
   7.1059000e-03
   7.4468000e-03
   5.7531000e-03
   5.3878000e-03
   5.6053000e-03
   8.8700000e-03
   5.8323000e-03
   5.6193000e-03
   5.6212000e-03
   6.4931000e-03
   6.1481000e-03
   6.3475000e-03
   5.5896000e-03
   5.9259000e-03
   9.1856000e-03
   6.5952000e-03
   6.7741000e-03
   6.1247000e-03
   6.8462000e-03
   7.1562000e-03
   6.3905000e-03
   6.3843000e-03
   5.6236000e-03
   6.1879000e-03
   5.5088000e-03
   5.7799000e-03
   7.8016000e-03
   5.1340000e-03
   5.4458000e-03
   6.6799000e-03
   7.0649000e-03
   5.4780000e-03
   5.3317000e-03
   5.8265000e-03
   6.8800000e-03
   5.7546000e-03
   5.7604000e-03
   6.3921000e-03
   6.5192000e-03
   5.4547000e-03
   5.8228000e-03
   5.9714000e-03
   5.3892000e-03
   7.4755000e-03
   7.1135000e-03
   1.0804000e-02
   6.5261000e-03
   6.6906000e-03
   5.6543000e-03
   5.3250000e-03
   8.0817000e-03
   1.0131000e-02
   5.6093000e-03
   5.4521000e-03
   5.6215000e-03
   6.3108000e-03
   6.2953000e-03
   6.8311000e-03
   6.0666000e-03
   8.1558000e-03
   5.4802000e-03
   6.3008000e-03
   7.0625000e-03
   5.6564000e-03
   4.7040000e-03
   6.5000000e-03
   5.6298000e-03
   5.5839000e-03
   6.0437000e-03
   8.6008000e-03
   6.4155000e-03
   5.9002000e-03
   8.8405000e-03
   6.1802000e-03
   7.6877000e-03
   1.1628000e-02
   5.6489000e-03
   7.2780000e-03
   7.2928000e-03
   6.1120000e-03
   7.1712000e-03
   6.1391000e-03
   5.6252000e-03
   4.6357000e-03
   5.7265000e-03
   7.5394000e-03
   7.7872000e-03
   7.6562000e-03
   5.6750000e-03
   6.4872000e-03
   6.4488000e-03
   6.0616000e-03
   7.0005000e-03
   5.8850000e-03
   7.1643000e-03
   6.0022000e-03
   7.4916000e-03
   5.7017000e-03
   5.3554000e-03
   5.3556000e-03
   6.2540000e-03
   6.1752000e-03
   5.4912000e-03
   5.7826000e-03
   6.0339000e-03
   9.7373000e-03
   5.8278000e-03
   8.0925000e-03
   6.5371000e-03
   6.4434000e-03
   7.4545000e-03
   5.7958000e-03
   5.6142000e-03
   7.5176000e-03
   6.4599000e-03
   5.0973000e-03
   5.9757000e-03
   1.1892000e-02
   8.4125000e-03
   6.3417000e-03
   4.6173000e-03
   6.2806000e-03
   5.9552000e-03
   5.8915000e-03
   5.3155000e-03
   7.2430000e-03
   5.3540000e-03
   9.1424000e-03
   6.3322000e-03
   6.7097000e-03
   6.7217000e-03
   6.5341000e-03
   5.8980000e-03
   6.1045000e-03
   5.6853000e-03
   6.4500000e-03
   5.7208000e-03
   6.0313000e-03
   7.5491000e-03
   7.3056000e-03
   5.6745000e-03
   5.8410000e-03
   7.7849000e-03
   6.4921000e-03
   5.3852000e-03
   6.5220000e-03
   6.1846000e-03
   6.0047000e-03
   7.4860000e-03
   5.5542000e-03
   6.1561000e-03
   6.5962000e-03
   6.7991000e-03
   5.7432000e-03
   6.7918000e-03
   6.4532000e-03
   5.7622000e-03
   6.8312000e-03
   5.9197000e-03
   5.1403000e-03
   7.8341000e-03
   5.7916000e-03
   5.5606000e-03
   5.5949000e-03
   6.8712000e-03
   5.9724000e-03
   4.7176000e-03
   6.8791000e-03
   5.5369000e-03
   6.0746000e-03
   5.4807000e-03
   6.5462000e-03
   5.1691000e-03
   6.9800000e-03
   6.5206000e-03
   6.5806000e-03
   6.7966000e-03
   5.7897000e-03
   5.8454000e-03
   5.7165000e-03
   5.6260000e-03
   6.6463000e-03
   6.0385000e-03
   5.6709000e-03
   6.4631000e-03
   6.2645000e-03
   6.8697000e-03
   8.0044000e-03
   5.6697000e-03
   5.9846000e-03
   5.7130000e-03
   5.5637000e-03
   6.6528000e-03
   6.8194000e-03
   6.0999000e-03
   7.0278000e-03
   7.2742000e-03
   7.0092000e-03
   6.1436000e-03
   4.9969000e-03
   5.6078000e-03
   6.7466000e-03
   6.8567000e-03
   7.9380000e-03
   1.0194000e-02
   5.0950000e-03
   5.4660000e-03
   5.1598000e-03
   5.2150000e-03
   5.7960000e-03
   7.1488000e-03
   7.0196000e-03
   5.5155000e-03
   6.4299000e-03
   5.4983000e-03
   6.8879000e-03
   5.7587000e-03
   5.3687000e-03
   5.3668000e-03
   6.5430000e-03
   5.5617000e-03
   5.6398000e-03
   6.1263000e-03
   6.5099000e-03
   5.2141000e-03
   7.1882000e-03
   6.3001000e-03
   5.3496000e-03
   6.9698000e-03
   5.0984000e-03
   9.6372000e-03
   6.3250000e-03
   6.2856000e-03
   6.6174000e-03
   6.8856000e-03
   6.7668000e-03
   7.4742000e-03
   5.7162000e-03
   6.6010000e-03
   6.3163000e-03
   5.8399000e-03
   5.1789000e-03
   5.8306000e-03
   6.5638000e-03
   5.2456000e-03
   8.5345000e-03
   9.9533000e-03
   7.3279000e-03
   7.0751000e-03
   5.7421000e-03
   4.8784000e-03
   7.0806000e-03
   5.3147000e-03
   6.5374000e-03
   6.3480000e-03
   6.8442000e-03
   6.6733000e-03
   6.6723000e-03
   8.3381000e-03
   6.9861000e-03
   6.5172000e-03
   6.5078000e-03
   5.9046000e-03
   6.5428000e-03
   4.8714000e-03
   5.9966000e-03
   6.4315000e-03
   6.0600000e-03
   5.3538000e-03
   5.4315000e-03
   8.8095000e-03
   4.8440000e-03
   5.8982000e-03
   9.4548000e-03
   6.7858000e-03
   6.4208000e-03
   6.2918000e-03
   6.4259000e-03
   7.6290000e-03
   5.0209000e-03
   4.8908000e-03
   6.1375000e-03
   6.0965000e-03
   6.3032000e-03
   5.7647000e-03
   5.4505000e-03
   5.9856000e-03
   7.5128000e-03
   6.2731000e-03
   6.0823000e-03
   6.4516000e-03
   6.0488000e-03
   9.5262000e-03
   6.0553000e-03
   7.5883000e-03
   7.2728000e-03
   6.5137000e-03
   7.2499000e-03
   7.4515000e-03
   5.2131000e-03
   1.1606000e-02
   6.2454000e-03
   6.4011000e-03
   5.0435000e-03
   5.3835000e-03
   2.3855000e-02
   5.1330000e-03
   6.1720000e-03
   7.6963000e-03
   7.4495000e-03
   7.2576000e-03
   5.6903000e-03
   7.7223000e-03
   6.1248000e-03
   7.3331000e-03
   5.5941000e-03
   8.1935000e-03
   6.2443000e-03
   5.6710000e-03
   6.2261000e-03
   7.7777000e-03
   5.5939000e-03
   5.7518000e-03
   6.6356000e-03
   6.0086000e-03
   7.9283000e-03
   5.6155000e-03
   7.1040000e-03
   5.7487000e-03
   5.2228000e-03
   6.4957000e-03
   5.6601000e-03
   6.1799000e-03
   6.0701000e-03
   1.2636000e-02
   5.6681000e-03
   6.8696000e-03
   6.9849000e-03
   6.5028000e-03
   7.5090000e-03
   5.5218000e-03
   6.1694000e-03
   5.0922000e-03
   4.8903000e-03
   5.3195000e-03
   6.3739000e-03
   5.7893000e-03
   6.0270000e-03
   5.7724000e-03
   7.2262000e-03
   7.4389000e-03
   7.2620000e-03
   5.7448000e-03
   5.7222000e-03
   5.8187000e-03
   5.1977000e-03
   6.0938000e-03
   6.0376000e-03
   7.1855000e-03
   7.6787000e-03
   5.7858000e-03
   4.7592000e-03
   6.2965000e-03
   8.1885000e-03
   5.5906000e-03
   7.8789000e-03
   2.2377000e-02
   5.3421000e-03
   5.7450000e-03
   6.0804000e-03
   5.3390000e-03
   6.9583000e-03
   5.1422000e-03
   5.7947000e-03
   5.7109000e-03
   8.9746000e-03
   1.1174000e-02
   6.8050000e-03
   7.0761000e-03
   5.8943000e-03
   5.3444000e-03
   6.6827000e-03
   6.3949000e-03
   5.1759000e-03
   7.1271000e-03
   5.9341000e-03
   7.1071000e-03
   6.1240000e-03
   5.7361000e-03
   6.5179000e-03
   5.3424000e-03
   7.6680000e-03
   6.7796000e-03
   5.3273000e-03
   5.2360000e-03
   6.6126000e-03
   6.6619000e-03
   4.9812000e-03
   5.4956000e-03
   4.5270000e-03
   6.8167000e-03
   5.7084000e-03
   8.5526000e-03
   5.2206000e-03
   9.1510000e-03
   6.0588000e-03
   5.6190000e-03
   5.5173000e-03
   1.3475000e-02
   7.2934000e-03
   6.2771000e-03
   7.6871000e-03
   6.1212000e-03
   7.3010000e-03
   5.7056000e-03
   6.2900000e-03
   5.9847000e-03
   8.9873000e-03
   7.6772000e-03
   7.4671000e-03
   5.6983000e-03
   5.3971000e-03
   7.2934000e-03
   6.4170000e-03
   6.1674000e-03
   6.4349000e-03
   4.9812000e-03
   5.4484000e-03
   5.8809000e-03
   5.2555000e-03
   6.6479000e-03
   6.5368000e-03
   5.9450000e-03
   6.8775000e-03
   6.5546000e-03
   6.7403000e-03
   6.8566000e-03
   5.6190000e-03
   7.2891000e-03
   5.9397000e-03
   7.3079000e-03
   7.1793000e-03
   6.5814000e-03
   6.5840000e-03
   5.6578000e-03
   5.6271000e-03
   5.1103000e-03
   5.7103000e-03
   5.2364000e-03
   5.4024000e-03
   9.9562000e-03
   5.2250000e-03
   6.1638000e-03
   5.7355000e-03
   6.5378000e-03
   6.4985000e-03
   4.8208000e-03
   6.4420000e-03
   6.0431000e-03
   5.3787000e-03
   7.5127000e-03
   6.7638000e-03
   8.6163000e-03
   5.5618000e-03
   8.0030000e-03
   7.4175000e-03
   6.1644000e-03
   6.7731000e-03
   4.8691000e-03
   7.1555000e-03
   5.2896000e-03
   5.6420000e-03
   5.2591000e-03
   5.3385000e-03
   5.6880000e-03
   5.6783000e-03
   4.6829000e-03
   8.8876000e-03
   7.1674000e-03
   6.5089000e-03
   5.6457000e-03
   5.3660000e-03
   6.9564000e-03
   7.4709000e-03
   5.5451000e-03
   6.2385000e-03
   6.8698000e-03
   4.8067000e-03
   6.5909000e-03
   6.3538000e-03
   5.9616000e-03
   8.5714000e-03
   6.5753000e-03
   5.4642000e-03
   5.6065000e-03
   8.2779000e-03
   5.4277000e-03
   5.7261000e-03
   8.4059000e-03
   7.3088000e-03
   5.6217000e-03
   5.5341000e-03
   4.8924000e-03
   7.8725000e-03
   5.3893000e-03
   5.9019000e-03
   7.6727000e-03
   5.8794000e-03
   7.3041000e-03
   5.4054000e-03
   5.2807000e-03
   5.4591000e-03
   6.6034000e-03
   5.7358000e-03
   5.0735000e-03
   8.5316000e-03
   6.5890000e-03
   5.6006000e-03
   5.9505000e-03
   6.7614000e-03
   5.4569000e-03
   7.3905000e-03
   6.2296000e-03
   6.2337000e-03
   5.9063000e-03
   6.1017000e-03
   7.2083000e-03
   6.5987000e-03
   7.2760000e-03
   5.8529000e-03
   5.4090000e-03
   4.7831000e-03
   7.5177000e-03
   6.7684000e-03
   5.3042000e-03
   6.5040000e-03
   6.4369000e-03
   5.4259000e-03
   5.4369000e-03
   6.8589000e-03
   8.4438000e-03
   8.3658000e-03
   6.8070000e-03
   5.3786000e-03
   5.7656000e-03
   5.7698000e-03
   6.8096000e-03
   8.7506000e-03
   5.1035000e-03
   7.6979000e-03
   6.0415000e-03
   6.0056000e-03
   6.4266000e-03
   6.7094000e-03
   6.4311000e-03
   6.4149000e-03
   5.5756000e-03
   5.3261000e-03
   5.4874000e-03
   6.3536000e-03
   4.8695000e-03
   6.4958000e-03
   5.7402000e-03
   5.5185000e-03
   5.2897000e-03
   6.4181000e-03
   6.3194000e-03
   7.4859000e-03
   7.5887000e-03
   5.5594000e-03
   7.4023000e-03
   6.0959000e-03
   6.0255000e-03
   7.2250000e-03
   4.4799000e-03
   7.3604000e-03
   6.7739000e-03
   5.0307000e-03
   5.9786000e-03
   5.6112000e-03
   7.5755000e-03
   6.1659000e-03
   6.1970000e-03
   5.9050000e-03
   7.4028000e-03
   6.6293000e-03
   6.6613000e-03
   6.2482000e-03
   5.7445000e-03
   5.6604000e-03
   5.6526000e-03
   5.4982000e-03
   5.1665000e-03
   6.6487000e-03
   6.6575000e-03
   5.8320000e-03
   5.0371000e-03
   6.3423000e-03
   6.0768000e-03
   7.3401000e-03
   6.4835000e-03
   1.3956000e-02
   5.9825000e-03
   6.0688000e-03
   5.8568000e-03
   5.5904000e-03
   6.2808000e-03
   6.2039000e-03
   5.1401000e-03
   5.4398000e-03
   6.8949000e-03
   6.9438000e-03
   6.2683000e-03
   6.3463000e-03
   6.0794000e-03
   6.1791000e-03
   6.7250000e-03
   5.9489000e-03
   4.7262000e-03
   6.5359000e-03
   6.3897000e-03
   5.8095000e-03
   6.2669000e-03
   6.0130000e-03
   6.7230000e-03
   6.1929000e-03
   9.0806000e-03
   7.0069000e-03
   5.2766000e-03
   8.5187000e-03
   5.6389000e-03
   6.7805000e-03
   6.4083000e-03
   6.0899000e-03
   6.2310000e-03
   6.1209000e-03
   1.1224000e-02
   7.4037000e-03
   6.5542000e-03
   8.1517000e-03
   5.6569000e-03
   7.6373000e-03
   5.8294000e-03
   7.5402000e-03
   7.2455000e-03
   6.2107000e-03
   5.4873000e-03
   5.9404000e-03
   5.7149000e-03
   5.7608000e-03
   7.9345000e-03
   6.6812000e-03
   6.1063000e-03
   6.8316000e-03
   9.0119000e-03
   5.4570000e-03
   5.2659000e-03
   6.9262000e-03
   7.4472000e-03
   5.4502000e-03
   6.8431000e-03
   6.7216000e-03
   6.3944000e-03
   5.8515000e-03
   5.8390000e-03
   7.1222000e-03
   6.5450000e-03
   5.0871000e-03
   5.1902000e-03
   6.5317000e-03
   6.4836000e-03
   2.2857000e-02
   6.5761000e-03
   6.6984000e-03
   6.5490000e-03
   6.2985000e-03
   6.1482000e-03
   7.8865000e-03
   7.3154000e-03
   5.8677000e-03
   6.7736000e-03
   8.1500000e-03
   5.8928000e-03
   6.3570000e-03
   8.3185000e-03
   7.4128000e-03
   5.7025000e-03
   6.8471000e-03
   4.9948000e-03
   5.4646000e-03
   5.0064000e-03
   6.9617000e-03
   5.2830000e-03
   5.3420000e-03
   5.7117000e-03
   5.2094000e-03
   5.4065000e-03
   6.7195000e-03
   5.7807000e-03
   6.7906000e-03
   6.7138000e-03
   8.8503000e-03
   6.2236000e-03
   8.8277000e-03
   6.9447000e-03
   6.8684000e-03
   6.1257000e-03
   5.3515000e-03
   6.7129000e-03
   8.9889000e-03
   5.6886000e-03
   6.6542000e-03
   8.7770000e-03
   6.6540000e-03
   6.2526000e-03
   6.7097000e-03
   6.8762000e-03
   5.3793000e-03
   6.6403000e-03
   8.0110000e-03
   5.6509000e-03
   5.5496000e-03
   5.3583000e-03
   5.6494000e-03
   7.9253000e-03
   6.7273000e-03
   6.5682000e-03
   8.2878000e-03
   7.6457000e-03
   6.3429000e-03
   5.2582000e-03
   5.2327000e-03
   6.6449000e-03
   5.8576000e-03
   5.8527000e-03
   6.2415000e-03
   6.9951000e-03
   6.0487000e-03
   5.7785000e-03
   6.0726000e-03
   6.0285000e-03
   5.9617000e-03
   7.4795000e-03
   2.2374000e-02
   4.9227000e-03
   8.6536000e-03
   1.5221000e-02
   6.9748000e-03
   6.0562000e-03
   5.5843000e-03
   6.3444000e-03
   5.6550000e-03
   6.6909000e-03
   6.8564000e-03
   5.7872000e-03
   6.1783000e-03
   7.1597000e-03
   6.1026000e-03
   1.2521000e-02
   5.9394000e-03
   6.7372000e-03
   7.2431000e-03
   5.6932000e-03
   1.0284000e-02
   6.8348000e-03
   6.6784000e-03
   6.4237000e-03
   6.2341000e-03
   7.6285000e-03
   5.9482000e-03
   6.0013000e-03
   6.1015000e-03
   5.8939000e-03
   6.4066000e-03
   6.4872000e-03
   5.4621000e-03
   6.4759000e-03
   2.5163000e-02
   7.5065000e-03
   7.7057000e-03
   5.1744000e-03
   6.2919000e-03
   5.9479000e-03
   7.3871000e-03
   6.8284000e-03
   5.0431000e-03
   5.7377000e-03
   5.6398000e-03
   6.2724000e-03
   5.7251000e-03
   6.2845000e-03
   7.2389000e-03
   5.5601000e-03
   8.0745000e-03
   6.0032000e-03
   6.1102000e-03
   5.2622000e-03
   6.3951000e-03
   5.0013000e-03
   5.3223000e-03
   8.6451000e-03
   5.2654000e-03
   6.3662000e-03
   6.3980000e-03
   6.2467000e-03
   5.2955000e-03
   5.6127000e-03
   7.2593000e-03
   6.3507000e-03
   5.1177000e-03
   8.1999000e-03
   5.8724000e-03
   7.3206000e-03
   7.5463000e-03
   7.0534000e-03
   6.1939000e-03
   7.2266000e-03
   6.7017000e-03
   7.2129000e-03
   7.6829000e-03
   5.5458000e-03
   5.2489000e-03
   6.1635000e-03
   2.4804000e-02
   6.6340000e-03
   6.1679000e-03
   6.9684000e-03
   8.2991000e-03
   5.7846000e-03
   7.3597000e-03
   6.3243000e-03
   4.9505000e-03
   5.6565000e-03
   5.1644000e-03
   5.3850000e-03
   7.0799000e-03
   5.3818000e-03
   7.7179000e-03
   6.8856000e-03
   8.1555000e-03
   6.8947000e-03
   6.3439000e-03
   5.6908000e-03
   5.6901000e-03
   7.0429000e-03
   6.5869000e-03
   5.7664000e-03
   7.8839000e-03
   8.0136000e-03
   5.6908000e-03
   5.3188000e-03
   6.5853000e-03
   6.5458000e-03
   4.9818000e-03
   5.6652000e-03
   7.1211000e-03
   5.4486000e-03
   5.6222000e-03
   6.6537000e-03
   7.2549000e-03
   6.9467000e-03
   6.2538000e-03
   6.1312000e-03
   5.2102000e-03
   6.2350000e-03
   6.2354000e-03
   6.6402000e-03
   6.2363000e-03
   5.6424000e-03
   7.0390000e-03
   6.4946000e-03
   6.3388000e-03
   5.8287000e-03
   5.2790000e-03
   5.9301000e-03
   5.5949000e-03
   5.4953000e-03
   1.1359000e-02
   1.1414000e-02
   9.0376000e-03
   5.7804000e-03
   5.4409000e-03
   5.4219000e-03
   6.8419000e-03
   6.4052000e-03
   6.9289000e-03
   6.2266000e-03
   5.4078000e-03
   6.7234000e-03
   8.9644000e-03
   9.5663000e-03
   4.8674000e-03
   5.6901000e-03
   6.3333000e-03
   5.8928000e-03
   7.4336000e-03
   6.3961000e-03
   5.3459000e-03
   8.4595000e-03
   5.6268000e-03
   5.0580000e-03
   7.1619000e-03
   5.6562000e-03
   5.2726000e-03
   5.8283000e-03
   6.0319000e-03
   6.0988000e-03
   6.4750000e-03
   6.6087000e-03
   5.5895000e-03
   5.4537000e-03
   6.5297000e-03
   5.4048000e-03
   6.8392000e-03
   6.1972000e-03
   5.3424000e-03
   6.6243000e-03
   5.3365000e-03
   6.8453000e-03
   7.0011000e-03
   5.8869000e-03
   5.1590000e-03
   7.8027000e-03
   7.6107000e-03
   5.8275000e-03
   5.9865000e-03
   5.1680000e-03
   5.2535000e-03
   6.5523000e-03
   5.9249000e-03
   5.9238000e-03
   5.5221000e-03
   6.3833000e-03
   6.1934000e-03
   5.6948000e-03
   5.9966000e-03
   7.2528000e-03
   7.0264000e-03
   8.9106000e-03
   6.3308000e-03
   5.5832000e-03
   6.7799000e-03
   7.1857000e-03
   8.0835000e-03
   6.0723000e-03
   7.1776000e-03
   5.6035000e-03
   5.2047000e-03
   6.9338000e-03
   6.0365000e-03
   5.4703000e-03
   7.0862000e-03
   6.6832000e-03
   5.5547000e-03
   6.4802000e-03
   5.9377000e-03
   6.5597000e-03
   6.0846000e-03
   7.2955000e-03
   6.0040000e-03
   6.2807000e-03
   4.7427000e-03
   5.4793000e-03
   8.2031000e-03
   4.9746000e-03
   8.1829000e-03
   5.3983000e-03
   8.0541000e-03
   5.8161000e-03
   5.8493000e-03
   5.7873000e-03
   5.8476000e-03
   5.3992000e-03
   5.5708000e-03
   6.5081000e-03
   4.9412000e-03
   5.0646000e-03
   6.0127000e-03
   7.1584000e-03
   5.0317000e-03
   7.0622000e-03
   6.5533000e-03
   5.6801000e-03
   5.3741000e-03
   6.0202000e-03
   8.0098000e-03
   5.9873000e-03
   5.8157000e-03
   6.7578000e-03
   6.0162000e-03
   5.3685000e-03
   5.9999000e-03
   6.2960000e-03
   5.0103000e-03
   7.5018000e-03
   7.3800000e-03
   6.2456000e-03
   5.7972000e-03
   5.4633000e-03
   6.6516000e-03
   5.7519000e-03
   7.4577000e-03
   5.9391000e-03
   5.8283000e-03
   5.7405000e-03
   8.8114000e-03
   5.7461000e-03
   6.5799000e-03
   7.3343000e-03
   6.7340000e-03
   6.2978000e-03
   5.7352000e-03
   6.5531000e-03
   5.3638000e-03
   6.3371000e-03
   6.3418000e-03
   6.0788000e-03
   5.3840000e-03
   6.5356000e-03
   5.3783000e-03
   8.4307000e-03
   5.8573000e-03
   6.1555000e-03
   6.5594000e-03
   5.4005000e-03
   5.0428000e-03
   6.2529000e-03
   7.9228000e-03
   5.9062000e-03
   5.5243000e-03
   6.0560000e-03
   4.8735000e-03
   7.1244000e-03
   5.3516000e-03
   7.1834000e-03
   6.1255000e-03
   6.8033000e-03
   6.3866000e-03
   5.8889000e-03
   5.6652000e-03
   5.2846000e-03
   6.3029000e-03
   5.5023000e-03
   5.6706000e-03
   6.2617000e-03
   7.8605000e-03
   5.5997000e-03
   5.8805000e-03
   6.0583000e-03
   6.3328000e-03
   6.2408000e-03
   5.8442000e-03
   7.7737000e-03
   6.6352000e-03
   5.8052000e-03
   4.9926000e-03
   6.5135000e-03
   6.0479000e-03
   6.2166000e-03
   8.8236000e-03
   7.5905000e-03
   7.3577000e-03
   2.3138000e-02
   6.5826000e-03
   7.1994000e-03
   5.8503000e-03
   4.6220000e-03
   5.6784000e-03
   5.5849000e-03
   6.5789000e-03
   6.3686000e-03
   5.3819000e-03
   7.8101000e-03
   5.4203000e-03
   6.3484000e-03
   4.7357000e-03
   7.0955000e-03
   6.9811000e-03
   6.0660000e-03
   5.7904000e-03
   6.2783000e-03
   5.5573000e-03
   7.6178000e-03
   4.7642000e-03
   6.5004000e-03
   5.3436000e-03
   5.6108000e-03
   5.7408000e-03
   5.7740000e-03
   5.3950000e-03
   7.5906000e-03
   6.0369000e-03
   7.1380000e-03
   5.8222000e-03
   6.6251000e-03
   6.2811000e-03
   7.7035000e-03
   6.2595000e-03
   5.3281000e-03
   6.0203000e-03
   7.1807000e-03
   5.5141000e-03
   6.0726000e-03
   6.2386000e-03
   5.6169000e-03
   5.7074000e-03
   7.0036000e-03
   7.7863000e-03
   6.1599000e-03
   6.1779000e-03
   6.3462000e-03
   6.2345000e-03
   4.8701000e-03
   9.3989000e-03
   6.4062000e-03
   6.6800000e-03
   8.6711000e-03
   5.2363000e-03
   5.8573000e-03
   7.9604000e-03
   6.4286000e-03
   5.5175000e-03
   5.3346000e-03
   4.7285000e-03
   6.1185000e-03
   7.4638000e-03
   8.9971000e-03
   6.2273000e-03
   5.9314000e-03
   7.7306000e-03
   7.7136000e-03
   7.2931000e-03
   5.1971000e-03
   5.4599000e-03
   6.4493000e-03
   5.7547000e-03
   6.1007000e-03
   5.7625000e-03
   5.8714000e-03
   6.2011000e-03
   7.0595000e-03
   5.7655000e-03
   5.1253000e-03
   7.0637000e-03
   6.8460000e-03
   6.5518000e-03
   5.8446000e-03
   6.3835000e-03
   6.5271000e-03
   7.2085000e-03
   6.5119000e-03
   6.2716000e-03
   6.4656000e-03
   6.1295000e-03
   7.4897000e-03
   5.6137000e-03
   7.7517000e-03
   6.4753000e-03
   6.3523000e-03
   5.4127000e-03
   5.1784000e-03
   7.9068000e-03
   5.7186000e-03
   8.0309000e-03
   6.0269000e-03
   5.1680000e-03
   5.9825000e-03
   7.7695000e-03
   5.4304000e-03
   6.4153000e-03
   6.6606000e-03
   6.4579000e-03
   8.0045000e-03
   7.2435000e-03
   6.8425000e-03
   5.6335000e-03
   5.7589000e-03
   6.1308000e-03
   8.1164000e-03
   6.8615000e-03
   6.0419000e-03
   5.4385000e-03
   6.8758000e-03
   5.5171000e-03
   5.0710000e-03
   5.6160000e-03
   5.6501000e-03
   6.2554000e-03
   5.1658000e-03
   6.2038000e-03
   7.5623000e-03
   5.7628000e-03
   5.6646000e-03
   4.5676000e-03
   5.4681000e-03
   4.6954000e-03
   5.0630000e-03
   4.8865000e-03
   5.3741000e-03
   6.4797000e-03
   6.0118000e-03
   5.2308000e-03
   6.6446000e-03
   6.7931000e-03
   2.3516000e-02
   5.1373000e-03
   6.5630000e-03
   7.9752000e-03
   5.6920000e-03
   6.6907000e-03
   7.1879000e-03
   6.7124000e-03
   5.6447000e-03
   5.5946000e-03
   7.9464000e-03
   6.2806000e-03
   6.0329000e-03
   5.6859000e-03
   7.7646000e-03
   7.3228000e-03
   6.0786000e-03
   7.9297000e-03
   7.6573000e-03
   5.7280000e-03
   6.1094000e-03
   6.6543000e-03
   8.6345000e-03
   5.2046000e-03
   5.6447000e-03
   6.5829000e-03
   5.5882000e-03
   6.1175000e-03
   6.9615000e-03
   8.4692000e-03
   6.9802000e-03
   6.2838000e-03
   5.2566000e-03
   6.9343000e-03
   1.0691000e-02
   5.6865000e-03
   5.8140000e-03
   6.9902000e-03
   7.2080000e-03
   5.3777000e-03
   5.3701000e-03
   6.3058000e-03
   7.8122000e-03
   6.3705000e-03
   6.8873000e-03
   5.0089000e-03
   4.7030000e-03
   7.1038000e-03
   6.1753000e-03
   5.3799000e-03
   6.4368000e-03
   5.6005000e-03
   9.6223000e-03
   5.6871000e-03
   6.0144000e-03
   7.8941000e-03
   6.5604000e-03
   5.5108000e-03
   5.9944000e-03
   6.5727000e-03
   6.8770000e-03
   5.1098000e-03
   6.9187000e-03
   5.3957000e-03
   7.5502000e-03
   5.8824000e-03
   7.2926000e-03
   5.8342000e-03
   5.8148000e-03
   6.2660000e-03
   5.9289000e-03
   6.7090000e-03
   6.3077000e-03
   6.3624000e-03
   7.1746000e-03
   5.2950000e-03
   5.8797000e-03
   6.2527000e-03
   6.2728000e-03
   5.9464000e-03
   6.2992000e-03
   5.9636000e-03
   5.3405000e-03
   5.9708000e-03
   5.9138000e-03
   7.8907000e-03
   6.8585000e-03
   5.7975000e-03
   1.0891000e-02
   5.7998000e-03
   5.6567000e-03
   5.6601000e-03
   5.7994000e-03
   6.5947000e-03
   7.1163000e-03
   6.6177000e-03
   6.6118000e-03
   7.0611000e-03
   5.8588000e-03
   6.4419000e-03
   7.0308000e-03
   6.7128000e-03
   5.0999000e-03
   5.9897000e-03
   6.6751000e-03
   7.5461000e-03
   5.9642000e-03
   6.3151000e-03
   6.6799000e-03
   7.5090000e-03
   2.2661000e-02
   7.2335000e-03
   6.2179000e-03
   6.8789000e-03
   5.9541000e-03
   5.6132000e-03
   6.2019000e-03
   5.6556000e-03
   5.9085000e-03
   6.8664000e-03
   6.3632000e-03
   7.7069000e-03
   5.9713000e-03
   7.1419000e-03
   6.3825000e-03
   5.0313000e-03
   5.7000000e-03
   6.1934000e-03
   6.2502000e-03
   5.9913000e-03
   8.0870000e-03
   6.4415000e-03
   7.9486000e-03
   6.3684000e-03
   6.7787000e-03
   6.1022000e-03
   5.9346000e-03
   7.9193000e-03
   6.0057000e-03
   6.6922000e-03
   7.5411000e-03
   6.6750000e-03
   6.1589000e-03
   5.9578000e-03
   6.2862000e-03
   6.5766000e-03
   6.8136000e-03
   5.6459000e-03
   4.9989000e-03
   7.2384000e-03
   6.6795000e-03
   5.4958000e-03
   5.6742000e-03
   6.5315000e-03
   7.6910000e-03
   6.1007000e-03
   6.4839000e-03
   4.9121000e-03
   8.0193000e-03
   6.3399000e-03
   7.3398000e-03
   6.2229000e-03
   6.5789000e-03
   5.5457000e-03
   6.0386000e-03
   6.5852000e-03
   5.6039000e-03
   5.8787000e-03
   5.5825000e-03
   6.7623000e-03
   7.4608000e-03
   8.3522000e-03
   5.9737000e-03
   7.7250000e-03
   5.2918000e-03
   5.4237000e-03
   6.3518000e-03
   6.9191000e-03
   7.4338000e-03
   1.0502000e-02
   5.5243000e-03
   8.7806000e-03
   5.4590000e-03
   6.8106000e-03
   5.4566000e-03
   5.7745000e-03
   7.0273000e-03
   6.3405000e-03
   7.2693000e-03
   5.9084000e-03
   6.7104000e-03
   6.9211000e-03
   5.3065000e-03
   5.9340000e-03
   7.0464000e-03
   6.6298000e-03
   5.2281000e-03
   8.1141000e-03
   5.3301000e-03
   6.4855000e-03
   6.1739000e-03
   5.5004000e-03
   6.0378000e-03
   5.7543000e-03
   7.8064000e-03
   6.6037000e-03
   5.3646000e-03
   5.3475000e-03
   5.4264000e-03
   6.9548000e-03
   6.9615000e-03
   8.1087000e-03
   5.5419000e-03
   1.0842000e-02
   5.9960000e-03
   5.2934000e-03
   4.6776000e-03
   5.9812000e-03
   5.8327000e-03
   6.4541000e-03
   6.2358000e-03
   5.9427000e-03
   7.0364000e-03
   5.2269000e-03
   6.3806000e-03
   5.7532000e-03
   5.8870000e-03
   6.2833000e-03
   6.9675000e-03
   5.7944000e-03
   6.4441000e-03
   8.1654000e-03
   5.8940000e-03
   5.4748000e-03
   6.2116000e-03
   7.0250000e-03
   6.1425000e-03
   5.9202000e-03
   5.0123000e-03
   6.1374000e-03
   6.7391000e-03
   6.3935000e-03
   5.9756000e-03
   6.8301000e-03
   7.6885000e-03
   6.9646000e-03
   5.2643000e-03
   6.4602000e-03
   5.9420000e-03
   5.4381000e-03
   6.2217000e-03
   7.2225000e-03
   7.3966000e-03
   5.8014000e-03
   5.3935000e-03
   5.8148000e-03
   9.2211000e-03
   7.9232000e-03
   7.7402000e-03
   6.6643000e-03
   5.2514000e-03
   6.3946000e-03
   5.5335000e-03
   4.9236000e-03
   5.7216000e-03
   7.1983000e-03
   5.7349000e-03
   5.8778000e-03
   6.8788000e-03
   6.0609000e-03
   6.2198000e-03
   4.7446000e-03
   6.9789000e-03
   7.0609000e-03
   5.5181000e-03
   6.2643000e-03
   5.9095000e-03
   5.3435000e-03
   6.0712000e-03
   5.3628000e-03
   6.9585000e-03
   6.2569000e-03
   7.8862000e-03
   6.0400000e-03
   8.2272000e-03
   5.8190000e-03
   5.4359000e-03
   5.3075000e-03
   6.2848000e-03
   6.3108000e-03
   5.5663000e-03
   6.8072000e-03
   5.8601000e-03
   7.3500000e-03
   7.7285000e-03
   6.5904000e-03
   7.6098000e-03
   6.8521000e-03
   7.0133000e-03
   5.4934000e-03
   5.7549000e-03
   5.3950000e-03
   6.5184000e-03
   6.5529000e-03
   8.3812000e-03
   6.2302000e-03
   6.8787000e-03
   7.2396000e-03
   9.5501000e-03
   6.5375000e-03
   7.4084000e-03
   6.7991000e-03
   6.3258000e-03
   8.0604000e-03
   6.1661000e-03
   5.3096000e-03
   6.7633000e-03
   6.1456000e-03
   6.0589000e-03
   5.9341000e-03
   5.0692000e-03
   7.5994000e-03
   6.9482000e-03
   2.3150000e-02
   6.1334000e-03
   9.5962000e-03
   5.8183000e-03
   6.1934000e-03
   5.4677000e-03
   1.0723000e-02
   8.3164000e-03
   5.9378000e-03
   5.9744000e-03
   5.7023000e-03
   6.1162000e-03
   5.9070000e-03
   5.7756000e-03
   7.1623000e-03
   5.9493000e-03
   8.5749000e-03
   5.3585000e-03
   6.6304000e-03
   6.9996000e-03
   7.1056000e-03
   5.8205000e-03
   6.9873000e-03
   1.1459000e-02
   5.7296000e-03
   7.5331000e-03
   9.7444000e-03
   5.9920000e-03
   6.1641000e-03
   5.0084000e-03
   7.2131000e-03
   6.7620000e-03
   5.3621000e-03
   5.2624000e-03
   6.3846000e-03
   5.7132000e-03
   6.3068000e-03
   9.9267000e-03
   6.3786000e-03
   6.5712000e-03
   5.4953000e-03
   6.9049000e-03
   5.8015000e-03
   6.5627000e-03
   8.8767000e-03
   9.3156000e-03
   5.4540000e-03
   5.9795000e-03
   6.7032000e-03
   6.5320000e-03
   5.7554000e-03
   6.1956000e-03
   6.7987000e-03
   1.0756000e-02
   8.1169000e-03
   5.2361000e-03
   6.3488000e-03
   5.5300000e-03
   5.5662000e-03
   5.9382000e-03
   7.6116000e-03
   8.1443000e-03
   6.3317000e-03
   7.2571000e-03
   1.3885000e-02
   6.1689000e-03
   5.1506000e-03
   5.8206000e-03
   5.4506000e-03
   6.9036000e-03
   5.4959000e-03
   6.2788000e-03
   5.9476000e-03
   7.1678000e-03
   6.3006000e-03
   7.2857000e-03
   6.0763000e-03
   6.5069000e-03
   7.5990000e-03
   5.3348000e-03
   7.7271000e-03
   6.8292000e-03
   5.6556000e-03
   6.7961000e-03
   5.6122000e-03
   8.6131000e-03
   5.7073000e-03
   5.6095000e-03
   6.0385000e-03
   6.3078000e-03
   6.6036000e-03
   6.2043000e-03
   5.5565000e-03
   6.3226000e-03
   7.6232000e-03
   5.5525000e-03
   6.0088000e-03
   5.7268000e-03
   5.8574000e-03
   5.8092000e-03
   7.0494000e-03
   6.8931000e-03
   5.1438000e-03
   5.5067000e-03
   5.1340000e-03
   5.6325000e-03
   7.2900000e-03
   6.7516000e-03
   5.3141000e-03
   6.0963000e-03
   6.6796000e-03
   5.0436000e-03
   5.4304000e-03
   5.8553000e-03
   9.4942000e-03
   6.0397000e-03
   9.1314000e-03
   7.9254000e-03
   6.9267000e-03
   6.9207000e-03
   5.4718000e-03
   5.5738000e-03
   7.2847000e-03
   7.7324000e-03
   5.8220000e-03
   6.4878000e-03
   5.7109000e-03
   7.3927000e-03
   4.6690000e-03
   5.5111000e-03
   6.9891000e-03
   5.6591000e-03
   4.8496000e-03
   8.3754000e-03
   5.2334000e-03
   6.3179000e-03
   6.6111000e-03
   6.9659000e-03
   6.1076000e-03
   5.4597000e-03
   4.8918000e-03
   6.5864000e-03
   5.9143000e-03
   5.8035000e-03
   6.9348000e-03
   5.3445000e-03
   9.9779000e-03
   5.9026000e-03
   6.3787000e-03
   6.9924000e-03
   7.4952000e-03
   6.6048000e-03
   5.8032000e-03
   6.3680000e-03
   6.0553000e-03
   6.1278000e-03
   5.7650000e-03
   5.8611000e-03
   4.9817000e-03
   7.6976000e-03
   6.3771000e-03
   5.9137000e-03
   7.4159000e-03
   6.4377000e-03
   5.6915000e-03
   7.1346000e-03
   5.2476000e-03
   6.1534000e-03
   5.1221000e-03
   6.5763000e-03
   7.4748000e-03
   4.9492000e-03
   7.1047000e-03
   6.2420000e-03
   6.2801000e-03
   5.9312000e-03
   7.7850000e-03
   6.0507000e-03
   6.2048000e-03
   1.3846000e-02
   5.9122000e-03
   6.1174000e-03
   7.4094000e-03
   6.1484000e-03
   5.1507000e-03
   7.5168000e-03
   5.4840000e-03
   5.5235000e-03
   5.0173000e-03
   7.0649000e-03
   6.3542000e-03
   8.5079000e-03
   7.8907000e-03
   8.1466000e-03
   6.5047000e-03
   6.3079000e-03
   8.1048000e-03
   5.9333000e-03
   6.1429000e-03
   5.6827000e-03
   6.5311000e-03
   8.6734000e-03
   4.9268000e-03
   7.1694000e-03
   5.4066000e-03
   7.1563000e-03
   5.4085000e-03
   6.1556000e-03
   5.5441000e-03
   7.1619000e-03
   5.5763000e-03
   5.7237000e-03
   6.7689000e-03
   6.2103000e-03
   5.8094000e-03
   4.9542000e-03
   7.6433000e-03
   6.6307000e-03
   5.0421000e-03
   6.3938000e-03
   7.7439000e-03
   7.7179000e-03
   5.5389000e-03
   5.9914000e-03
   5.7215000e-03
   4.6001000e-03
   7.0308000e-03
   5.7903000e-03
   5.7312000e-03
   7.9371000e-03
   5.3487000e-03
   6.5018000e-03
   5.7201000e-03
   6.5830000e-03
   5.4125000e-03
   7.3511000e-03
   5.8042000e-03
   5.0334000e-03
   5.3502000e-03
   4.9766000e-03
   7.3759000e-03
   6.6913000e-03
   8.3076000e-03
   5.8770000e-03
   5.4197000e-03
   5.6941000e-03
   7.6880000e-03
   6.6435000e-03
   6.4061000e-03
   6.1217000e-03
   6.4087000e-03
   5.2198000e-03
   6.8988000e-03
   5.6413000e-03
   5.1548000e-03
   5.1244000e-03
   4.9806000e-03
   6.1055000e-03
   9.1744000e-03
   5.8905000e-03
   5.6413000e-03
   6.8078000e-03
   5.5787000e-03
   8.3264000e-03
   8.8586000e-03
   1.2668000e-02
   6.1211000e-03
   5.4879000e-03
   5.4993000e-03
   4.9026000e-03
   9.9217000e-03
   6.9529000e-03
   5.8400000e-03
   8.9605000e-03
   5.7426000e-03
   5.1756000e-03
   6.0047000e-03
   2.1408000e-02
   5.6962000e-03
   5.6834000e-03
   7.4759000e-03
   4.8769000e-03
   5.7253000e-03
   7.1186000e-03
   5.0894000e-03
   5.2099000e-03
   7.4185000e-03
   6.2045000e-03
   5.6919000e-03
   5.5829000e-03
   5.6840000e-03
   6.0811000e-03
   6.6438000e-03
   6.1374000e-03
   1.3158000e-02
   5.9739000e-03
   5.9015000e-03
   5.5775000e-03
   6.8685000e-03
   6.5779000e-03
   5.2789000e-03
   6.4678000e-03
   8.3425000e-03
   5.2135000e-03
   1.4187000e-02
   5.2411000e-03
   8.2080000e-03
   5.8672000e-03
   5.7958000e-03
   6.2398000e-03
   4.8272000e-03
   8.1296000e-03
   1.0880000e-02
   6.8432000e-03
   5.3902000e-03
   6.1490000e-03
   6.3621000e-03
   5.3600000e-03
   7.1260000e-03
   9.8810000e-03
   5.3203000e-03
   6.9385000e-03
   5.9105000e-03
   5.8820000e-03
   4.8400000e-03
   7.1952000e-03
   6.5328000e-03
   6.3877000e-03
   7.5236000e-03
   8.5507000e-03
   6.6235000e-03
   5.2720000e-03
   7.4915000e-03
   6.4880000e-03
   5.5191000e-03
   6.6363000e-03
   6.0839000e-03
   5.3469000e-03
   5.4074000e-03
   6.1751000e-03
   6.2798000e-03
   5.4950000e-03
   5.3854000e-03
   8.5830000e-03
   7.7007000e-03
   5.5354000e-03
   5.9019000e-03
   8.3887000e-03
   5.5363000e-03
   6.2253000e-03
   2.4035000e-02
   5.2920000e-03
   5.8971000e-03
   5.7272000e-03
   5.4357000e-03
   1.0234000e-02
   6.5721000e-03
   5.7109000e-03
   6.5793000e-03
   6.6075000e-03
   5.7751000e-03
   6.0665000e-03
   8.8338000e-03
   7.2063000e-03
   5.6307000e-03
   5.1481000e-03
   6.6882000e-03
   6.3947000e-03
   6.0122000e-03
   8.4874000e-03
   5.8888000e-03
   5.7985000e-03
   6.2612000e-03
   8.6989000e-03
   8.0605000e-03
   6.3808000e-03
   6.1403000e-03
   6.3301000e-03
   7.0787000e-03
   6.1861000e-03
   6.9093000e-03
   5.0285000e-03
   5.8048000e-03
   5.7450000e-03
   4.9453000e-03
   7.3211000e-03
   7.4108000e-03
   6.7638000e-03
   4.8819000e-03
   5.3837000e-03
   5.5975000e-03
   6.3080000e-03
   6.5224000e-03
   6.0944000e-03
   5.2448000e-03
   7.2485000e-03
   5.8007000e-03
   6.4616000e-03
   6.4795000e-03
   5.9572000e-03
   6.0719000e-03
   5.9464000e-03
   5.9064000e-03
   7.5650000e-03
   6.4545000e-03
   7.1453000e-03
   6.4120000e-03
   6.7568000e-03
   5.4099000e-03
   6.2430000e-03
   7.2722000e-03
   5.5439000e-03
   6.5189000e-03
   5.4823000e-03
   6.2274000e-03
   4.7886000e-03
   7.0153000e-03
   6.3193000e-03
   6.8003000e-03
   5.7139000e-03
   6.0410000e-03
   5.4435000e-03
   5.2463000e-03
   6.1649000e-03
   4.6977000e-03
   7.4396000e-03
   6.3133000e-03
   6.2510000e-03
   5.8450000e-03
   6.7500000e-03
   6.1242000e-03
   5.8758000e-03
   5.6112000e-03
   6.8013000e-03
   5.6421000e-03
   5.8357000e-03
   5.1091000e-03
   5.5563000e-03
   5.6405000e-03
   5.5297000e-03
   5.1548000e-03
   7.7750000e-03
   6.2611000e-03
   1.0648000e-02
   6.0554000e-03
   6.1446000e-03
   5.3803000e-03
   4.8613000e-03
   6.5331000e-03
   6.0917000e-03
   6.1960000e-03
   5.0634000e-03
   5.9557000e-03
   5.4877000e-03
   5.4943000e-03
   5.4571000e-03
   7.7681000e-03
   5.4796000e-03
   8.0213000e-03
   6.1030000e-03
   5.5825000e-03
   5.6740000e-03
   4.9665000e-03
   8.3616000e-03
   6.4726000e-03
   8.8255000e-03
   5.3647000e-03
   5.3627000e-03
   6.5060000e-03
   7.2817000e-03
   5.0579000e-03
   6.6680000e-03
   8.4394000e-03
   5.7162000e-03
   8.2136000e-03
   6.3233000e-03
   7.0885000e-03
   6.6641000e-03
   6.2427000e-03
   6.5589000e-03
   5.8883000e-03
   5.4535000e-03
   9.9400000e-03
   5.8051000e-03
   5.3385000e-03
   6.3381000e-03
   6.4547000e-03
   7.3756000e-03
   7.8880000e-03
   2.1972000e-02
   6.2783000e-03
   5.5582000e-03
   6.5055000e-03
   5.7152000e-03
   5.5581000e-03
   5.2132000e-03
   4.9490000e-03
   7.3038000e-03
   5.4565000e-03
   7.9666000e-03
   5.7304000e-03
   6.2594000e-03
   7.0930000e-03
   6.9875000e-03
   7.0291000e-03
   6.2438000e-03
   6.3757000e-03
   6.1587000e-03
   6.2593000e-03
   6.3644000e-03
   5.5636000e-03
   6.3157000e-03
   6.9932000e-03
   8.1936000e-03
   7.0978000e-03
   6.0413000e-03
   6.0107000e-03
   5.6252000e-03
   6.4113000e-03
   7.7194000e-03
   5.8614000e-03
   5.6451000e-03
   6.2384000e-03
   6.5128000e-03
   5.8026000e-03
   5.8185000e-03
   5.7612000e-03
   5.3745000e-03
   7.7299000e-03
   6.2600000e-03
   5.7212000e-03
   5.0932000e-03
   5.2268000e-03
   6.2738000e-03
   5.2147000e-03
   5.5491000e-03
   6.7236000e-03
   6.7884000e-03
   6.9182000e-03
   5.6085000e-03
   6.3537000e-03
   9.0484000e-03
   5.4455000e-03
   6.8606000e-03
   5.4541000e-03
   5.8803000e-03
   8.7453000e-03
   6.1076000e-03
   6.9405000e-03
   6.9800000e-03
   5.3135000e-03
   6.2962000e-03
   6.8431000e-03
   9.0700000e-03
   6.7311000e-03
   5.6217000e-03
   5.1175000e-03
   5.1588000e-03
   7.8002000e-03
   6.6500000e-03
   5.2373000e-03
   5.9054000e-03
   5.2668000e-03
   7.3344000e-03
   7.1257000e-03
   6.8759000e-03
   5.2093000e-03
   6.0772000e-03
   6.4780000e-03
   5.4430000e-03
   6.9275000e-03
   5.9389000e-03
   6.8880000e-03
   6.8852000e-03
   5.4485000e-03
   6.9586000e-03
   5.6200000e-03
   6.2658000e-03
   5.9028000e-03
   9.5432000e-03
   6.7735000e-03
   6.1661000e-03
   5.9134000e-03
   6.8061000e-03
   6.3768000e-03
   7.4092000e-03
   7.0950000e-03
   6.3320000e-03
   4.8257000e-03
   5.2344000e-03
   6.6338000e-03
   6.6951000e-03
   6.5601000e-03
   5.5134000e-03
   7.2047000e-03
   5.5988000e-03
   6.2813000e-03
   6.1537000e-03
   5.9474000e-03
   7.4131000e-03
   5.7705000e-03
   5.3449000e-03
   4.8133000e-03
   9.5139000e-03
   5.9036000e-03
   9.1657000e-03
   5.7293000e-03
   6.8097000e-03
   8.8848000e-03
   5.5263000e-03
   6.6625000e-03
   5.3031000e-03
   6.3119000e-03
   6.9399000e-03
   5.7773000e-03
   5.6069000e-03
   7.3304000e-03
   6.5839000e-03
   6.4801000e-03
   7.4723000e-03
   5.7831000e-03
   5.9678000e-03
   7.7902000e-03
   8.3602000e-03
   6.0534000e-03
   5.6937000e-03
   6.4283000e-03
   5.9690000e-03
   7.7220000e-03
   6.3394000e-03
   6.9234000e-03
   7.0527000e-03
   5.9789000e-03
   5.2810000e-03
   7.5997000e-03
   6.2399000e-03
   6.2656000e-03
   5.9876000e-03
   6.1516000e-03
   6.0621000e-03
   6.0864000e-03
   7.9763000e-03
   5.9089000e-03
   1.1700000e-02
   7.3681000e-03
   5.1393000e-03
   6.1574000e-03
   4.9353000e-03
   6.8039000e-03
   6.4169000e-03
   5.3053000e-03
   5.9301000e-03
   8.6847000e-03
   5.7212000e-03
   5.2699000e-03
   6.2467000e-03
   6.5376000e-03
   7.6568000e-03
   5.8604000e-03
   6.2234000e-03
   6.3414000e-03
   7.4842000e-03
   5.7508000e-03
   6.8441000e-03
   6.0226000e-03
   6.5277000e-03
   5.8066000e-03
   5.0535000e-03
   5.7356000e-03
   6.7607000e-03
   8.7842000e-03
   6.6341000e-03
   5.3686000e-03
   6.1714000e-03
   6.8900000e-03
   6.2546000e-03
   5.8288000e-03
   5.9237000e-03
   6.2433000e-03
   5.6069000e-03
   5.6872000e-03
   7.2749000e-03
   5.8949000e-03
   5.0528000e-03
   6.1424000e-03
   5.9645000e-03
   5.5776000e-03
   7.3804000e-03
   6.1280000e-03
   5.9004000e-03
   7.1480000e-03
   5.3822000e-03
   6.3780000e-03
   5.4682000e-03
   6.5339000e-03
   1.0622000e-02
   7.8357000e-03
   5.3412000e-03
   8.5037000e-03
   2.3921000e-02
   5.7354000e-03
   7.0279000e-03
   5.6500000e-03
   6.0743000e-03
   5.4991000e-03
   5.0219000e-03
   5.1212000e-03
   5.8886000e-03
   6.2120000e-03
   7.0353000e-03
   6.4702000e-03
   5.1205000e-03
   7.8268000e-03
   8.6045000e-03
   5.0998000e-03
   6.5138000e-03
   4.7844000e-03
   5.4510000e-03
   6.2328000e-03
   8.3150000e-03
   5.4514000e-03
   6.4682000e-03
   7.8000000e-03
   6.1859000e-03
   1.2518000e-02
   7.4256000e-03
   5.4034000e-03
   8.1196000e-03
   7.2812000e-03
   5.2742000e-03
   7.6617000e-03
   6.5989000e-03
   6.2571000e-03
   6.1664000e-03
   6.0459000e-03
   5.3850000e-03
   7.3202000e-03
   7.4457000e-03
   5.8602000e-03
   6.6646000e-03
   6.0232000e-03
   7.4168000e-03
   5.1780000e-03
   5.0075000e-03
   6.0045000e-03
   6.0735000e-03
   7.4042000e-03
   1.0449000e-02
   4.9893000e-03
   7.6622000e-03
   7.7266000e-03
   6.2784000e-03
   5.3688000e-03
   5.6979000e-03
   6.6507000e-03
   5.8972000e-03
   5.8729000e-03
   5.9869000e-03
   9.7116000e-03
   5.2340000e-03
   1.2085000e-02
   5.9578000e-03
   7.2986000e-03
   5.2593000e-03
   6.7445000e-03
   5.4163000e-03
   5.9562000e-03
   6.9616000e-03
   6.0976000e-03
   6.1505000e-03
   6.4842000e-03
   5.7213000e-03
   5.9146000e-03
   5.3415000e-03
   5.8491000e-03
   5.6586000e-03
   6.3301000e-03
   5.7497000e-03
   7.5263000e-03
   7.0625000e-03
   2.3172000e-02
   5.5988000e-03
   5.9234000e-03
   5.5749000e-03
   6.5684000e-03
   6.4251000e-03
   5.3014000e-03
   6.2974000e-03
   7.2692000e-03
   7.2640000e-03
   6.2886000e-03
   5.1302000e-03
   7.5281000e-03
   7.1503000e-03
   7.9758000e-03
   5.7746000e-03
   6.4113000e-03
   6.9672000e-03
   5.4088000e-03
   6.0492000e-03
   1.1273000e-02
   7.0848000e-03
   7.5399000e-03
   7.2623000e-03
   6.5251000e-03
   5.5696000e-03
   5.8726000e-03
   6.7133000e-03
   5.5149000e-03
   5.5260000e-03
   5.7841000e-03
   5.5513000e-03
   7.3070000e-03
   1.1590000e-02
   5.5014000e-03
   6.8832000e-03
   5.7340000e-03
   6.2792000e-03
   6.8969000e-03
   6.6600000e-03
   7.8444000e-03
   7.1443000e-03
   7.6784000e-03
   6.5099000e-03
   5.2169000e-03
   5.3161000e-03
   5.7947000e-03
   6.5879000e-03
   5.4981000e-03
   6.1985000e-03
   5.5199000e-03
   6.1439000e-03
   5.6699000e-03
   5.6167000e-03
   7.2497000e-03
   6.1313000e-03
   5.2755000e-03
   6.4313000e-03
   7.7465000e-03
   7.1719000e-03
   8.1767000e-03
   7.1861000e-03
   6.9115000e-03
   8.2115000e-03
   5.7454000e-03
   6.2999000e-03
   5.4964000e-03
   5.2289000e-03
   6.5239000e-03
   6.6817000e-03
   6.2122000e-03
   5.2942000e-03
   5.5392000e-03
   1.5985000e-02
   5.4354000e-03
   6.5603000e-03
   5.7173000e-03
   6.5844000e-03
   7.0026000e-03
   7.6848000e-03
   6.7402000e-03
   5.5768000e-03
   6.5187000e-03
   6.4977000e-03
   5.6152000e-03
   6.4119000e-03
   4.9106000e-03
   6.1947000e-03
   6.8457000e-03
   7.2788000e-03
   6.3404000e-03
   6.3970000e-03
   6.3434000e-03
   7.7915000e-03
   5.3576000e-03
   7.2346000e-03
   5.8598000e-03
   6.9507000e-03
   9.4923000e-03
   7.5147000e-03
   6.3619000e-03
   6.6087000e-03
   4.6436000e-03
   5.6209000e-03
   5.7419000e-03
   8.1798000e-03
   7.9261000e-03
   5.1275000e-03
   7.0823000e-03
   5.0189000e-03
   5.6217000e-03
   6.4454000e-03
   7.5950000e-03
   6.4108000e-03
   6.7842000e-03
   5.2900000e-03
   6.2856000e-03
   6.3425000e-03
   5.6887000e-03
   5.9105000e-03
   6.5960000e-03
   7.1704000e-03
   5.1563000e-03
   5.8190000e-03
   5.0333000e-03
   6.9811000e-03
   7.5782000e-03
   6.3268000e-03
   5.6786000e-03
   6.1144000e-03
   5.9943000e-03
   5.0814000e-03
   6.8941000e-03
   7.2002000e-03
   6.5887000e-03
   6.1885000e-03
   6.5084000e-03
   6.2512000e-03
   6.4255000e-03
   7.6384000e-03
   5.7154000e-03
   7.4498000e-03
   7.4566000e-03
   5.8174000e-03
   5.8629000e-03
   7.1917000e-03
   5.9800000e-03
   6.7656000e-03
   6.6669000e-03
   5.2429000e-03
   6.0303000e-03
   6.3515000e-03
   7.4102000e-03
   6.6443000e-03
   5.8925000e-03
   4.9997000e-03
   7.0701000e-03
   6.3590000e-03
   5.4350000e-03
   6.4280000e-03
   5.3386000e-03
   6.7659000e-03
   6.6011000e-03
   7.1786000e-03
   6.8745000e-03
   5.6608000e-03
   7.0020000e-03
   4.7611000e-03
   6.2941000e-03
   1.0464000e-02
   7.2703000e-03
   6.5005000e-03
   6.5102000e-03
   7.4036000e-03
   5.6343000e-03
   5.4846000e-03
   5.3403000e-03
   8.1710000e-03
   5.6534000e-03
   5.6439000e-03
   5.7751000e-03
   6.8182000e-03
   6.0533000e-03
   6.8438000e-03
   5.4682000e-03
   9.2256000e-03
   5.8208000e-03
   5.6676000e-03
   6.7563000e-03
   7.8039000e-03
   8.3418000e-03
   6.6721000e-03
   6.8578000e-03
   6.0731000e-03
   5.6720000e-03
   5.9051000e-03
   6.2667000e-03
   6.3883000e-03
   6.2628000e-03
   6.7351000e-03
   5.5140000e-03
   2.2226000e-02
   6.2323000e-03
   5.7369000e-03
   7.5908000e-03
   6.5355000e-03
   5.5559000e-03
   6.2110000e-03
   6.1748000e-03
   5.5789000e-03
   6.4810000e-03
   4.6876000e-03
   8.6535000e-03
   4.7424000e-03
   5.8058000e-03
   5.6882000e-03
   7.0342000e-03
   7.9706000e-03
   7.0324000e-03
   1.2647000e-02
   7.0080000e-03
   8.3121000e-03
   6.3527000e-03
   5.9623000e-03
   6.1035000e-03
   7.1725000e-03
   7.5010000e-03
   6.2132000e-03
   6.4319000e-03
   6.7475000e-03
   5.8767000e-03
   7.6437000e-03
   5.8408000e-03
   5.1258000e-03
   8.5902000e-03
   5.9141000e-03
   7.2297000e-03
   6.9047000e-03
   9.9918000e-03
   6.4440000e-03
   6.5922000e-03
   8.8322000e-03
   5.3508000e-03
   6.9298000e-03
   8.0544000e-03
   7.9672000e-03
   6.8489000e-03
   6.1586000e-03
   7.1524000e-03
   7.5442000e-03
   6.1960000e-03
   5.4566000e-03
   5.2117000e-03
   6.2689000e-03
   8.0502000e-03
   5.9437000e-03
   7.2046000e-03
   7.8362000e-03
   6.0852000e-03
   5.6749000e-03
   1.0679000e-02
   5.9527000e-03
   5.6541000e-03
   6.3920000e-03
   6.9570000e-03
   7.5648000e-03
   5.7743000e-03
   6.9848000e-03
   8.4841000e-03
   5.4653000e-03
   9.5599000e-03
   9.2379000e-03
   6.4381000e-03
   5.9267000e-03
   6.0149000e-03
   5.4699000e-03
   6.1428000e-03
   6.7563000e-03
   7.5754000e-03
   5.6022000e-03
   5.8325000e-03
   6.4203000e-03
   5.0779000e-03
   7.7391000e-03
   1.0030000e-02
   6.0719000e-03
   5.4809000e-03
   6.2365000e-03
   6.4998000e-03
   5.3013000e-03
   6.7610000e-03
   8.7865000e-03
   6.8090000e-03
   5.8763000e-03
   8.8641000e-03
   6.2375000e-03
   6.3348000e-03
   5.8726000e-03
   5.2958000e-03
   5.8190000e-03
   8.2717000e-03
   7.3733000e-03
   5.9452000e-03
   6.4479000e-03
   5.9626000e-03
   8.2315000e-03
   6.2887000e-03
   5.8109000e-03
   5.5296000e-03
   7.0219000e-03
   5.5745000e-03
   6.5795000e-03
   6.8243000e-03
   5.5235000e-03
   6.0130000e-03
   5.2342000e-03
   9.7780000e-03
   7.5135000e-03
   5.6588000e-03
   6.4026000e-03
   5.1524000e-03
   5.6005000e-03
   5.8416000e-03
   8.3493000e-03
   5.2522000e-03
   5.3136000e-03
   5.5920000e-03
   7.0934000e-03
   5.9101000e-03
   5.5300000e-03
   4.8280000e-03
   4.9564000e-03
   8.5450000e-03
   6.4680000e-03
   7.0115000e-03
   5.5317000e-03
   6.0223000e-03
   5.1039000e-03
   6.7615000e-03
   6.7928000e-03
   5.3238000e-03
   7.4507000e-03
   6.4302000e-03
   7.9816000e-03
   6.5238000e-03
   2.2276000e-02
   7.2770000e-03
   6.5853000e-03
   6.6096000e-03
   5.2656000e-03
   5.9118000e-03
   5.4914000e-03
   7.8785000e-03
   6.2426000e-03
   6.1485000e-03
   5.6624000e-03
   7.5754000e-03
   8.1018000e-03
   5.8405000e-03
   7.7088000e-03
   6.2684000e-03
   4.9465000e-03
   6.3810000e-03
   5.5256000e-03
   5.2212000e-03
   5.0513000e-03
   5.9901000e-03
   6.9589000e-03
   8.0588000e-03
   5.9589000e-03
   5.7573000e-03
   7.1194000e-03
   5.4163000e-03
   8.6081000e-03
   6.4168000e-03
   6.2584000e-03
   5.9581000e-03
   5.3414000e-03
   6.3158000e-03
   6.2964000e-03
   5.5133000e-03
   6.3357000e-03
   5.7063000e-03
   6.9170000e-03
   6.0832000e-03
   7.7552000e-03
   5.8423000e-03
   6.3881000e-03
   7.3850000e-03
   7.3034000e-03
   6.9124000e-03
   5.8196000e-03
   5.9326000e-03
   5.2768000e-03
   6.0086000e-03
   5.4851000e-03
   7.3206000e-03
   5.3357000e-03
   5.7899000e-03
   8.4888000e-03
   5.7252000e-03
   6.4542000e-03
   5.8238000e-03
   7.0835000e-03
   5.2804000e-03
   5.7427000e-03
   6.6635000e-03
   5.7979000e-03
   7.0185000e-03
   5.6327000e-03
   5.8468000e-03
   5.6067000e-03
   7.1900000e-03
   9.0803000e-03
   8.2889000e-03
   7.0286000e-03
   6.5378000e-03
   5.9450000e-03
   5.6994000e-03
   6.8090000e-03
   5.7715000e-03
   5.5624000e-03
   6.2727000e-03
   5.5619000e-03
   6.5411000e-03
   7.2477000e-03
   6.1312000e-03
   6.0968000e-03
   6.3672000e-03
   6.4480000e-03
   6.4768000e-03
   6.4121000e-03
   5.9130000e-03
   5.5347000e-03
   5.8601000e-03
   5.5118000e-03
   5.5876000e-03
   6.1439000e-03
   5.6720000e-03
   6.4980000e-03
   6.2503000e-03
   7.5548000e-03
   6.4493000e-03
   6.3473000e-03
   6.2890000e-03
   8.5623000e-03
   4.9069000e-03
   5.7745000e-03
   6.8557000e-03
   1.2380000e-02
   1.2008000e-02
   6.3133000e-03
   5.6564000e-03
   6.8549000e-03
   5.6004000e-03
   5.4632000e-03
   1.0162000e-02
   6.8850000e-03
   5.4767000e-03
   6.2208000e-03
   5.3761000e-03
   5.3237000e-03
   7.3838000e-03
   5.2823000e-03
   5.7655000e-03
   6.7396000e-03
   5.0654000e-03
   6.1403000e-03
   5.6879000e-03
   7.3722000e-03
   6.5883000e-03
   6.8269000e-03
   6.0327000e-03
   6.0339000e-03
   7.3962000e-03
   7.1452000e-03
   5.7368000e-03
   5.8403000e-03
   7.2924000e-03
   5.6517000e-03
   6.4252000e-03
   5.4863000e-03
   5.2247000e-03
   9.9957000e-03
   5.2945000e-03
   6.5718000e-03
   7.3492000e-03
   6.8255000e-03
   6.6309000e-03
   6.6337000e-03
   5.2724000e-03
   7.0378000e-03
   5.8544000e-03
   6.2507000e-03
   7.6631000e-03
   7.7887000e-03
   5.4893000e-03
   6.5616000e-03
   7.4275000e-03
   6.3725000e-03
   7.0692000e-03
   6.3949000e-03
   5.8700000e-03
   7.3847000e-03
   7.5223000e-03
   5.3499000e-03
   5.7785000e-03
   5.6999000e-03
   6.1910000e-03
   7.1746000e-03
   6.6818000e-03
   6.3092000e-03
   6.6993000e-03
   4.5668000e-03
   4.7652000e-03
   5.9258000e-03
   6.6003000e-03
   6.8788000e-03
   5.9950000e-03
   5.6126000e-03
   6.2760000e-03
   5.7925000e-03
   6.1026000e-03
   6.6601000e-03
   5.8031000e-03
   5.5736000e-03
   8.2286000e-03
   6.4615000e-03
   6.1657000e-03
   5.8395000e-03
   8.9729000e-03
   6.1027000e-03
   5.0193000e-03
   6.2953000e-03
   5.9269000e-03
   5.1587000e-03
   6.0559000e-03
   6.1605000e-03
   5.3308000e-03
   5.5773000e-03
   6.0126000e-03
   5.9101000e-03
   6.1199000e-03
   7.5614000e-03
   6.2164000e-03
   5.7629000e-03
   5.8741000e-03
   7.0119000e-03
   5.2634000e-03
   5.4402000e-03
   5.2456000e-03
   6.1070000e-03
   5.4653000e-03
   6.1052000e-03
   5.9837000e-03
   4.7048000e-03
   5.2326000e-03
   7.1640000e-03
   5.6411000e-03
   7.0172000e-03
   7.2336000e-03
   6.7730000e-03
   7.8286000e-03
   6.5665000e-03
   7.0882000e-03
   6.2623000e-03
   5.0958000e-03
   6.2854000e-03
   8.4971000e-03
   7.1672000e-03
   6.2295000e-03
   6.1870000e-03
   6.1257000e-03
   5.8528000e-03
   5.8713000e-03
   8.6656000e-03
   7.4171000e-03
   6.1740000e-03
   6.4176000e-03
   6.7014000e-03
   4.6455000e-03
   6.6285000e-03
   7.2292000e-03
   1.2012000e-02
   6.3484000e-03
   5.4524000e-03
   5.8932000e-03
   8.1246000e-03
   6.4693000e-03
   6.1050000e-03
   5.4433000e-03
   6.3232000e-03
   6.3648000e-03
   5.2506000e-03
   5.4542000e-03
   5.8268000e-03
   6.9196000e-03
   7.0054000e-03
   6.2333000e-03
   6.3113000e-03
   6.6189000e-03
   5.2990000e-03
   6.2861000e-03
   6.3679000e-03
   5.6251000e-03
   5.6983000e-03
   5.2040000e-03
   4.5512000e-03
   6.3530000e-03
   5.5330000e-03
   2.3437000e-02
   6.0442000e-03
   5.3762000e-03
   5.4763000e-03
   7.1432000e-03
   6.0254000e-03
   6.9151000e-03
   5.4044000e-03
   6.1755000e-03
   5.7744000e-03
   5.4229000e-03
   5.5527000e-03
   7.5037000e-03
   5.9903000e-03
   5.4951000e-03
   6.2477000e-03
   8.0643000e-03
   7.4048000e-03
   5.6014000e-03
   7.3222000e-03
   5.7407000e-03
   5.6335000e-03
   5.8100000e-03
   5.2515000e-03
   5.1595000e-03
   6.7535000e-03
   5.5898000e-03
   6.1862000e-03
   5.6203000e-03
   5.6368000e-03
   6.2287000e-03
   6.1603000e-03
   6.9703000e-03
   5.9829000e-03
   5.6170000e-03
   6.1512000e-03
   5.6047000e-03
   5.4406000e-03
   5.9840000e-03
   6.5768000e-03
   6.3292000e-03
   7.0253000e-03
   6.6303000e-03
   5.7891000e-03
   5.6659000e-03
   6.8114000e-03
   8.4368000e-03
   5.9524000e-03
   6.9533000e-03
   5.2585000e-03
   6.2570000e-03
   5.1750000e-03
   4.8084000e-03
   5.5389000e-03
   6.0408000e-03
   7.3892000e-03
   5.7947000e-03
   6.0763000e-03
   6.8451000e-03
   5.3009000e-03
   5.8577000e-03
   8.0124000e-03
   7.2717000e-03
   5.7127000e-03
   5.9851000e-03
   7.6620000e-03
   1.1651000e-02
   6.2367000e-03
   5.1197000e-03
   6.1858000e-03
   6.3237000e-03
   6.9672000e-03
   7.6901000e-03
   6.7604000e-03
   6.0218000e-03
   5.4616000e-03
   6.3716000e-03
   6.3815000e-03
   6.7081000e-03
   8.1447000e-03
   5.8429000e-03
   7.5912000e-03
   5.3765000e-03
   5.5400000e-03
   5.5679000e-03
   9.2294000e-03
   5.3918000e-03
   5.9027000e-03
   5.3540000e-03
   4.9236000e-03
   9.9484000e-03
   7.8047000e-03
   5.9323000e-03
   4.9918000e-03
   7.0217000e-03
   7.0250000e-03
   6.7968000e-03
   6.7365000e-03
   6.3867000e-03
   6.5691000e-03
   8.2582000e-03
   5.3553000e-03
   6.9833000e-03
   5.5930000e-03
   5.0622000e-03
   5.7980000e-03
   7.3472000e-03
   6.0798000e-03
   7.5569000e-03
   8.3478000e-03
   5.8671000e-03
   5.6546000e-03
   5.5758000e-03
   5.5145000e-03
   6.2017000e-03
   6.7196000e-03
   5.9790000e-03
   5.8170000e-03
   6.4125000e-03
   7.0713000e-03
   7.7690000e-03
   6.1753000e-03
   5.1082000e-03
   7.0100000e-03
   6.2952000e-03
   5.2300000e-03
   5.6697000e-03
   6.5111000e-03
   6.4761000e-03
   6.0501000e-03
   8.1733000e-03
   8.4151000e-03
   5.0114000e-03
   5.1936000e-03
   4.9963000e-03
   5.2862000e-03
   5.7942000e-03
   5.7388000e-03
   6.1231000e-03
   6.0205000e-03
   6.0033000e-03
   6.7761000e-03
   6.7177000e-03
   6.2329000e-03
   5.6957000e-03
   5.5390000e-03
   5.1229000e-03
   6.6853000e-03
   5.1725000e-03
   5.6681000e-03
   6.1257000e-03
   7.4654000e-03
   6.1328000e-03
   6.2074000e-03
   1.1524000e-02
   4.7657000e-03
   5.8873000e-03
   5.4356000e-03
   6.5407000e-03
   7.2504000e-03
   7.0430000e-03
   6.1141000e-03
   5.3491000e-03
   6.0807000e-03
   6.1480000e-03
   7.0256000e-03
   5.5730000e-03
   5.1812000e-03
   7.5235000e-03
   5.5504000e-03
   7.5817000e-03
   4.9405000e-03
   5.8614000e-03
   6.1590000e-03
   5.8078000e-03
   6.1181000e-03
   6.3735000e-03
   5.3810000e-03
   5.4596000e-03
   6.1298000e-03
   5.9868000e-03
   5.8189000e-03
   5.7973000e-03
   5.3588000e-03
   7.7327000e-03
   7.4810000e-03
   6.8561000e-03
   6.4184000e-03
   9.2817000e-03
   5.8583000e-03
   5.6872000e-03
   6.3892000e-03
   6.1124000e-03
   6.3874000e-03
   5.7819000e-03
   5.1774000e-03
   6.6910000e-03
   5.4822000e-03
   5.8380000e-03
   5.1822000e-03
   5.7245000e-03
   5.2286000e-03
   7.6860000e-03
   6.3120000e-03
   7.9308000e-03
   5.5026000e-03
   6.6660000e-03
   6.5355000e-03
   5.7448000e-03
   5.9729000e-03
   6.2223000e-03
   6.6762000e-03
   6.6079000e-03
   7.2614000e-03
   7.1004000e-03
   5.3610000e-03
   5.0375000e-03
   6.2830000e-03
   4.9156000e-03
   6.6024000e-03
   5.3749000e-03
   6.2585000e-03
   6.9090000e-03
   5.9631000e-03
   5.8784000e-03
   1.0117000e-02
   6.3207000e-03
   6.2120000e-03
   6.4118000e-03
   6.2663000e-03
   6.3399000e-03
   7.5122000e-03
   6.8776000e-03
   6.7121000e-03
   7.7017000e-03
   5.7886000e-03
   1.3277000e-02
   6.1948000e-03
   4.9198000e-03
   7.3149000e-03
   5.6091000e-03
   6.2565000e-03
   2.4449000e-02
   6.3024000e-03
   7.3655000e-03
   6.7468000e-03
   6.6357000e-03
   5.7206000e-03
   6.4311000e-03
   6.8220000e-03
   5.5419000e-03
   5.1182000e-03
   5.5099000e-03
   6.9039000e-03
   5.8603000e-03
   5.6085000e-03
   7.0527000e-03
   6.6904000e-03
   6.1100000e-03
   6.8155000e-03
   5.5485000e-03
   6.4017000e-03
   5.1131000e-03
   6.9147000e-03
   5.7674000e-03
   1.2343000e-02
   4.4683000e-03
   6.5992000e-03
   5.1710000e-03
   6.7962000e-03
   6.4950000e-03
   5.5734000e-03
   5.6460000e-03
   5.8794000e-03
   7.1885000e-03
   7.3095000e-03
   5.8144000e-03
   6.4588000e-03
   5.4170000e-03
   5.5685000e-03
   1.0881000e-02
   6.4779000e-03
   5.8912000e-03
   1.0682000e-02
   7.4070000e-03
   5.6318000e-03
   6.5376000e-03
   6.5262000e-03
   6.0315000e-03
   5.2617000e-03
   6.5070000e-03
   5.0227000e-03
   6.9956000e-03
   6.7174000e-03
   5.8255000e-03
   6.2648000e-03
   6.4035000e-03
   5.8460000e-03
   5.5181000e-03
   6.1829000e-03
   5.2711000e-03
   4.9473000e-03
   1.6945000e-02
   5.1687000e-03
   5.1220000e-03
   6.2637000e-03
   5.7538000e-03
   6.1284000e-03
   5.3329000e-03
   5.6745000e-03
   8.3428000e-03
   5.2434000e-03
   6.2227000e-03
   6.3573000e-03
   6.4095000e-03
   6.4532000e-03
   6.0241000e-03
   6.7236000e-03
   6.6847000e-03
   7.0387000e-03
   5.9501000e-03
   6.2559000e-03
   5.4807000e-03
   7.1338000e-03
   5.2475000e-03
   7.4338000e-03
   4.7135000e-03
   5.6809000e-03
   5.8995000e-03
   7.9013000e-03
   5.8511000e-03
   6.7476000e-03
   6.1914000e-03
   5.2781000e-03
   5.2616000e-03
   5.3263000e-03
   5.2864000e-03
   4.6457000e-03
   6.3533000e-03
   5.8575000e-03
   5.9620000e-03
   5.6336000e-03
   6.2518000e-03
   5.6611000e-03
   5.9749000e-03
   7.6513000e-03
   7.3717000e-03
   5.4863000e-03
   5.7332000e-03
   5.3793000e-03
   6.5743000e-03
   6.1929000e-03
   6.0694000e-03
   8.1133000e-03
   5.7362000e-03
   5.8087000e-03
   5.4391000e-03
   5.5746000e-03
   7.9016000e-03
   5.1319000e-03
   5.8138000e-03
   5.2736000e-03
   5.9672000e-03
   5.9504000e-03
   8.1531000e-03
   5.8362000e-03
   7.4332000e-03
   6.9523000e-03
   5.4207000e-03
   5.9537000e-03
   6.3977000e-03
   5.8054000e-03
   8.5805000e-03
   5.2723000e-03
   6.3733000e-03
   6.3429000e-03
   4.9827000e-03
   6.0203000e-03
   8.1477000e-03
   6.2850000e-03
   5.3036000e-03
   5.5118000e-03
   5.5751000e-03
   5.0859000e-03
   6.7471000e-03
   5.0156000e-03
   6.3066000e-03
   6.7619000e-03
   5.8847000e-03
   4.9668000e-03
   6.6012000e-03
   5.3791000e-03
   7.4988000e-03
   5.3680000e-03
   6.9356000e-03
   6.4562000e-03
   4.6916000e-03
   7.6271000e-03
   5.5282000e-03
   7.2900000e-03
   5.6895000e-03
   6.3309000e-03
   5.4171000e-03
   7.6393000e-03
   5.6978000e-03
   5.3986000e-03
   6.1485000e-03
   6.1200000e-03
   6.0432000e-03
   7.1338000e-03
   6.5780000e-03
   7.4909000e-03
   6.9939000e-03
   5.7963000e-03
   7.9646000e-03
   5.4160000e-03
   5.6987000e-03
   4.9317000e-03
   5.0909000e-03
   6.0474000e-03
   6.1703000e-03
   5.4281000e-03
   5.7719000e-03
   6.6190000e-03
   5.5680000e-03
   6.0892000e-03
   8.4857000e-03
   7.1033000e-03
   6.0476000e-03
   6.1611000e-03
   5.7510000e-03
   7.0937000e-03
   5.9465000e-03
   5.6180000e-03
   7.6922000e-03
   1.0728000e-02
   5.6648000e-03
   5.9240000e-03
   6.6995000e-03
   7.3821000e-03
   6.3158000e-03
   5.8153000e-03
   5.5743000e-03
   5.3243000e-03
   7.5999000e-03
   5.5774000e-03
   5.7943000e-03
   6.2361000e-03
   7.2077000e-03
   6.3070000e-03
   5.9996000e-03
   6.0575000e-03
   7.7630000e-03
   5.4321000e-03
   7.0636000e-03
   5.8644000e-03
   6.9345000e-03
   7.6538000e-03
   6.0365000e-03
   6.3903000e-03
   5.7050000e-03
   6.8716000e-03
   6.7637000e-03
   5.4976000e-03
   6.2346000e-03
   5.1516000e-03
   5.8315000e-03
   5.8564000e-03
   5.5194000e-03
   5.8941000e-03
   6.5352000e-03
   6.3048000e-03
   5.6464000e-03
   6.8712000e-03
   5.9090000e-03
   6.1871000e-03
   5.4275000e-03
   5.4985000e-03
   4.9212000e-03
   5.3372000e-03
   5.8866000e-03
   6.1883000e-03
   5.6753000e-03
   5.7222000e-03
   5.8053000e-03
   5.8755000e-03
   6.0042000e-03
   5.2795000e-03
   5.6568000e-03
   6.0685000e-03
   6.2764000e-03
   7.2929000e-03
   5.8755000e-03
   5.9623000e-03
   5.4569000e-03
   7.3384000e-03
   7.6492000e-03
   5.9471000e-03
   6.3217000e-03
   8.2412000e-03
   7.0275000e-03
   6.4915000e-03
   5.6478000e-03
   5.4767000e-03
   5.2125000e-03
   6.4413000e-03
   6.9945000e-03
   6.9362000e-03
   6.8769000e-03
   6.7963000e-03
   6.0541000e-03
   5.9401000e-03
   7.5257000e-03
   5.8260000e-03
   5.6302000e-03
   7.0593000e-03
   6.5356000e-03
   5.8143000e-03
   8.1539000e-03
   6.5956000e-03
   6.0293000e-03
   5.9908000e-03
   5.7866000e-03
   8.5966000e-03
   5.7222000e-03
   6.3599000e-03
   6.4310000e-03
   1.0777000e-02
   7.1162000e-03
   6.0239000e-03
   6.6555000e-03
   6.0232000e-03
   5.3687000e-03
   7.7425000e-03
   5.0812000e-03
   6.4061000e-03
   9.0641000e-03
   7.3492000e-03
   5.5362000e-03
   9.6994000e-03
   7.0742000e-03
   5.9397000e-03
   5.4943000e-03
   6.4824000e-03
   7.0655000e-03
   5.5828000e-03
   6.8541000e-03
   7.6938000e-03
   6.3762000e-03
   6.2276000e-03
   6.4255000e-03
   6.8890000e-03
   7.2363000e-03
   9.3997000e-03
   6.4768000e-03
   6.4727000e-03
   6.1193000e-03
   6.2458000e-03
   7.1602000e-03
   6.6739000e-03
   6.9164000e-03
   5.4369000e-03
   6.2949000e-03
   6.4125000e-03
   5.3821000e-03
   7.1392000e-03
   6.3995000e-03
   7.8583000e-03
   6.0215000e-03
   6.5139000e-03
   6.6277000e-03
   6.8701000e-03
   6.9049000e-03
   6.6043000e-03
   5.1187000e-03
   6.5264000e-03
   7.8734000e-03
   2.4136000e-02
   6.2007000e-03
   5.6351000e-03
   6.7810000e-03
   1.5861000e-02
   6.2650000e-03
   5.5809000e-03
   7.7664000e-03
   6.8222000e-03
   6.8229000e-03
   8.3320000e-03
   7.0784000e-03
   6.4135000e-03
   6.8000000e-03
   5.7245000e-03
   7.2626000e-03
   1.0500000e-02
   5.9638000e-03
   6.2261000e-03
   5.8512000e-03
   5.6805000e-03
   7.6689000e-03
   5.6184000e-03
   8.1135000e-03
   5.8009000e-03
   7.6994000e-03
   5.7871000e-03
   5.6994000e-03
   5.0266000e-03
   6.4404000e-03
   6.5304000e-03
   5.0292000e-03
   5.0570000e-03
   6.5044000e-03
   5.3487000e-03
   5.3361000e-03
   7.9255000e-03
   6.2540000e-03
   5.1228000e-03
   6.7807000e-03
   6.8586000e-03
   7.0648000e-03
   8.2970000e-03
   7.1051000e-03
   5.4593000e-03
   5.1406000e-03
   8.7835000e-03
   5.4630000e-03
   6.3737000e-03
   8.6747000e-03
   6.5254000e-03
   5.0352000e-03
   5.9373000e-03
   7.6380000e-03
   6.5794000e-03
   7.6169000e-03
   6.5414000e-03
   5.7250000e-03
   5.8030000e-03
   6.8427000e-03
   6.5638000e-03
   5.3321000e-03
   7.1802000e-03
   6.7536000e-03
   5.7338000e-03
   5.0862000e-03
   6.2250000e-03
   5.5083000e-03
   6.8919000e-03
   6.6025000e-03
   1.2787000e-02
   5.6311000e-03
   6.1994000e-03
   6.1558000e-03
   5.7925000e-03
   6.0660000e-03
   6.2340000e-03
   6.4974000e-03
   7.1295000e-03
   7.1506000e-03
   7.5489000e-03
   6.4754000e-03
   7.8757000e-03
   8.8251000e-03
   6.5154000e-03
   5.6662000e-03
   4.6827000e-03
   5.6383000e-03
   6.3669000e-03
   8.1150000e-03
   6.5015000e-03
   6.1615000e-03
   7.2177000e-03
   6.4564000e-03
   7.3569000e-03
   5.8336000e-03
   6.4562000e-03
   6.0579000e-03
   5.9773000e-03
   6.1377000e-03
   6.0601000e-03
   4.5594000e-03
   4.9769000e-03
   5.8366000e-03
   6.4530000e-03
   4.8507000e-03
   6.2984000e-03
   7.7513000e-03
   1.0565000e-02
   7.7983000e-03
   7.4705000e-03
   8.8274000e-03
   5.0931000e-03
   5.3051000e-03
   5.7305000e-03
   5.5274000e-03
   6.8429000e-03
   5.4199000e-03
   5.2852000e-03
   6.8171000e-03
   5.4545000e-03
   7.2574000e-03
   6.1286000e-03
   5.7251000e-03
   7.3974000e-03
   5.3487000e-03
   5.6675000e-03
   5.8019000e-03
   6.4451000e-03
   7.7205000e-03
   6.1597000e-03
   5.4654000e-03
   4.9148000e-03
   6.1260000e-03
   5.9332000e-03
   7.4679000e-03
   6.5907000e-03
   5.0420000e-03
   6.3841000e-03
   6.6653000e-03
   9.0863000e-03
   6.7374000e-03
   8.0409000e-03
   5.7066000e-03
   6.1712000e-03
   7.5429000e-03
   6.0485000e-03
   5.3788000e-03
   6.7161000e-03
   8.2612000e-03
   5.5759000e-03
   6.1053000e-03
   5.5245000e-03
   5.8436000e-03
   5.9742000e-03
   6.8645000e-03
   7.8492000e-03
   5.7772000e-03
   6.1073000e-03
   5.7041000e-03
   7.8961000e-03
   8.0745000e-03
   6.7960000e-03
   6.1419000e-03
   7.8628000e-03
   8.1965000e-03
   5.8851000e-03
   6.6670000e-03
   6.3084000e-03
   6.1241000e-03
   5.8903000e-03
   5.7384000e-03
   5.3634000e-03
   6.3797000e-03
   7.8763000e-03
   6.5769000e-03
   6.2888000e-03
   6.6032000e-03
   6.1890000e-03
   5.8730000e-03
   7.2679000e-03
   5.3712000e-03
   6.0222000e-03
   5.6020000e-03
   6.0362000e-03
   5.6142000e-03
   6.8152000e-03
   5.3650000e-03
   5.5789000e-03
   5.2388000e-03
   5.4481000e-03
   5.5772000e-03
   7.2164000e-03
   5.0863000e-03
   6.1223000e-03
   6.2121000e-03
   7.1486000e-03
   5.4856000e-03
   6.3121000e-03
   1.1187000e-02
   6.7667000e-03
   5.7336000e-03
   5.2521000e-03
   5.6704000e-03
   5.8515000e-03
   5.5536000e-03
   5.8598000e-03
   6.5072000e-03
   5.6575000e-03
   5.9106000e-03
   7.9563000e-03
   6.8124000e-03
   6.2785000e-03
   5.1167000e-03
   6.9540000e-03
   5.7804000e-03
   6.3223000e-03
   7.4131000e-03
   7.0266000e-03
   6.6256000e-03
   5.6957000e-03
   5.9857000e-03
   6.8800000e-03
   6.1251000e-03
   6.8718000e-03
   6.6611000e-03
   5.3913000e-03
   5.2921000e-03
   5.3125000e-03
   6.4890000e-03
   6.7736000e-03
   1.2719000e-02
   5.6326000e-03
   6.5406000e-03
   5.6919000e-03
   6.3311000e-03
   7.4905000e-03
   5.1644000e-03
   5.6847000e-03
   7.2576000e-03
   5.5411000e-03
   5.7011000e-03
   5.7384000e-03
   5.1852000e-03
   5.8218000e-03
   5.0906000e-03
   7.8540000e-03
   5.8737000e-03
   5.9461000e-03
   5.9818000e-03
   7.5228000e-03
   5.6380000e-03
   6.0724000e-03
   6.3710000e-03
   6.2193000e-03
   5.5352000e-03
   5.1495000e-03
   7.3792000e-03
   5.9740000e-03
   6.6924000e-03
   6.1543000e-03
   5.9977000e-03
   5.0343000e-03
   7.0939000e-03
   7.2002000e-03
   5.5410000e-03
   5.4301000e-03
   7.4182000e-03
   6.5461000e-03
   6.2579000e-03
   6.7609000e-03
   5.9866000e-03
   6.4977000e-03
   6.2930000e-03
   5.0215000e-03
   6.2056000e-03
   6.1334000e-03
   6.9240000e-03
   6.5482000e-03
   5.1966000e-03
   5.2239000e-03
   7.1105000e-03
   5.6796000e-03
   7.0990000e-03
   7.3297000e-03
   6.5233000e-03
   5.3807000e-03
   6.1302000e-03
   5.8524000e-03
   7.0712000e-03
   6.2049000e-03
   6.4045000e-03
   5.4061000e-03
   5.8760000e-03
   5.7937000e-03
   5.1606000e-03
   5.7877000e-03
   2.5198000e-02
   6.4387000e-03
   5.2330000e-03
   4.8938000e-03
   5.4123000e-03
   6.0256000e-03
   5.3229000e-03
   5.4393000e-03
   5.1359000e-03
   5.0791000e-03
   5.4326000e-03
   5.9569000e-03
   6.2886000e-03
   5.5055000e-03
   5.3290000e-03
   6.1211000e-03
   5.5283000e-03
   6.3779000e-03
   6.4612000e-03
   6.9829000e-03
   5.7086000e-03
   6.0086000e-03
   5.2588000e-03
   5.3988000e-03
   6.5116000e-03
   6.8716000e-03
   6.2480000e-03
   7.2056000e-03
   6.5152000e-03
   7.2113000e-03
   5.8885000e-03
   7.7282000e-03
   6.4279000e-03
   5.8187000e-03
   5.2534000e-03
   7.0032000e-03
   7.4534000e-03
   6.4269000e-03
   5.4878000e-03
   6.9938000e-03
   5.9590000e-03
   5.9682000e-03
   6.5957000e-03
   5.7682000e-03
   5.3094000e-03
   5.1704000e-03
   7.1165000e-03
   6.8673000e-03
   6.9418000e-03
   7.2983000e-03
   7.0268000e-03
   5.9441000e-03
   5.9080000e-03
   5.5755000e-03
   5.8479000e-03
   5.7975000e-03
   8.3669000e-03
   5.8693000e-03
   6.9409000e-03
   5.3148000e-03
   6.5376000e-03
   6.3693000e-03
   5.6969000e-03
   8.5362000e-03
   5.7053000e-03
   7.3148000e-03
   6.0274000e-03
   5.4736000e-03
   6.1119000e-03
   6.0540000e-03
   7.0338000e-03
   9.7449000e-03
   6.3282000e-03
   6.5325000e-03
   7.2325000e-03
   6.8244000e-03
   5.7003000e-03
   8.4625000e-03
   6.7693000e-03
   8.0900000e-03
   7.9522000e-03
   5.7667000e-03
   5.5890000e-03
   5.6151000e-03
   5.9360000e-03
   5.8626000e-03
   9.9379000e-03
   6.5497000e-03
   8.5980000e-03
   5.2202000e-03
   5.8749000e-03
   5.0258000e-03
   5.4439000e-03
   7.2642000e-03
   7.6101000e-03
   5.6894000e-03
   5.8196000e-03
   5.8003000e-03
   6.8717000e-03
   5.7477000e-03
   5.0175000e-03
   7.4277000e-03
   6.4209000e-03
   6.4398000e-03
   5.3591000e-03
   5.3762000e-03
   6.0605000e-03
   5.1165000e-03
   5.5572000e-03
   5.5404000e-03
   6.9096000e-03
   5.5645000e-03
   6.3969000e-03
   5.4618000e-03
   6.0775000e-03
   5.9092000e-03
   6.0804000e-03
   7.2346000e-03
   6.3206000e-03
   7.6310000e-03
   6.4922000e-03
   5.3589000e-03
   5.0759000e-03
   5.5845000e-03
   6.1350000e-03
   1.3028000e-02
   6.4426000e-03
   5.7041000e-03
   5.2902000e-03
   6.8835000e-03
   5.4905000e-03
   6.5643000e-03
   6.2484000e-03
   6.1352000e-03
   4.8225000e-03
   6.0397000e-03
   6.5909000e-03
   9.8663000e-03
   7.3397000e-03
   6.9131000e-03
   6.2955000e-03
   5.6423000e-03
   5.9415000e-03
   6.2667000e-03
   7.4200000e-03
   7.5316000e-03
   6.9882000e-03
   6.4473000e-03
   9.2580000e-03
   6.3025000e-03
   7.3854000e-03
   2.3095000e-02
   7.5369000e-03
   8.0945000e-03
   5.8787000e-03
   5.9257000e-03
   5.9573000e-03
   7.6655000e-03
   6.2623000e-03
   5.8571000e-03
   5.2905000e-03
   7.5502000e-03
   6.4622000e-03
   7.5773000e-03
   5.1070000e-03
   6.0594000e-03
   8.6938000e-03
   5.7749000e-03
   6.0264000e-03
   5.3157000e-03
   6.4672000e-03
   6.4431000e-03
   6.1439000e-03
   6.2886000e-03
   5.1274000e-03
   6.5844000e-03
   5.9678000e-03
   7.3084000e-03
   7.8269000e-03
   6.5762000e-03
   5.5552000e-03
   6.9926000e-03
   5.4420000e-03
   6.6016000e-03
   7.0392000e-03
   7.4752000e-03
   5.4049000e-03
   6.0853000e-03
   5.5184000e-03
   5.4206000e-03
   6.1530000e-03
   6.7401000e-03
   5.1775000e-03
   7.2867000e-03
   5.7838000e-03
   5.6829000e-03
   5.9744000e-03
   6.5042000e-03
   6.1876000e-03
   6.6781000e-03
   6.2013000e-03
   6.5522000e-03
   5.7004000e-03
   7.7647000e-03
   6.6733000e-03
   5.6926000e-03
   5.4010000e-03
   5.5033000e-03
   8.6757000e-03
   6.7293000e-03
   5.9128000e-03
   6.3062000e-03
   6.4020000e-03
   6.2152000e-03
   6.0944000e-03
   4.7733000e-03
   6.1332000e-03
   6.9278000e-03
   5.9676000e-03
   5.4067000e-03
   7.0630000e-03
   5.9274000e-03
   5.9586000e-03
   6.1047000e-03
   7.1084000e-03
   7.3519000e-03
   6.0240000e-03
   6.4437000e-03
   6.0121000e-03
   6.0449000e-03
   5.3397000e-03
   7.1290000e-03
   8.5860000e-03
   5.6996000e-03
   5.7301000e-03
   6.1977000e-03
   6.4417000e-03
   5.1748000e-03
   9.1977000e-03
   5.2979000e-03
   6.0012000e-03
   5.1893000e-03
   6.2882000e-03
   6.5732000e-03
   7.3638000e-03
   6.2337000e-03
   6.4718000e-03
   6.4991000e-03
   5.3773000e-03
   6.1468000e-03
   5.7067000e-03
   6.6461000e-03
   6.4109000e-03
   5.6212000e-03
   7.2175000e-03
   7.8726000e-03
   6.3984000e-03
   7.3481000e-03
   5.5902000e-03
   7.0338000e-03
   5.5511000e-03
   6.7898000e-03
   5.8163000e-03
   6.2523000e-03
   6.7838000e-03
   6.8700000e-03
   5.9596000e-03
   6.7753000e-03
   6.4753000e-03
   6.4205000e-03
   7.1881000e-03
   6.6676000e-03
   4.9015000e-03
   6.0035000e-03
   6.9873000e-03
   5.7425000e-03
   6.3184000e-03
   8.7376000e-03
   5.6332000e-03
   6.0736000e-03
   5.3633000e-03
   5.6812000e-03
   5.4948000e-03
   6.8103000e-03
   5.8046000e-03
   6.4806000e-03
   6.7942000e-03
   7.7766000e-03
   7.0121000e-03
   5.8427000e-03
   7.3996000e-03
   5.5413000e-03
   5.8615000e-03
   6.6264000e-03
   5.6810000e-03
   5.6952000e-03
   6.0384000e-03
   6.3877000e-03
   5.6549000e-03
   6.0221000e-03
   6.3361000e-03
   6.4494000e-03
   5.3659000e-03
   9.2010000e-03
   5.9745000e-03
   5.8329000e-03
   6.2927000e-03
   6.9058000e-03
   5.6118000e-03
   6.2100000e-03
   5.9936000e-03
   7.8481000e-03
   6.5994000e-03
   6.0800000e-03
   9.5864000e-03
   5.3684000e-03
   9.1243000e-03
   5.6844000e-03
   6.5809000e-03
   5.4701000e-03
   7.5653000e-03
   6.7386000e-03
   5.1987000e-03
   6.1619000e-03
   5.1030000e-03
   7.7731000e-03
   6.4794000e-03
   5.1944000e-03
   6.4217000e-03
   1.1713000e-02
   6.3941000e-03
   6.1651000e-03
   5.4432000e-03
   6.3669000e-03
   6.1023000e-03
   6.3013000e-03
   7.4654000e-03
   6.3095000e-03
   5.4041000e-03
   5.4282000e-03
   6.3148000e-03
   6.9830000e-03
   6.7169000e-03
   5.3667000e-03
   5.4481000e-03
   5.7567000e-03
   5.8382000e-03
   7.0716000e-03
   5.3609000e-03
   6.0800000e-03
   6.3042000e-03
   5.5881000e-03
   6.9213000e-03
   5.9479000e-03
   6.1326000e-03
   6.8889000e-03
   2.2120000e-02
   5.4837000e-03
   7.2476000e-03
   5.7065000e-03
   4.6038000e-03
   6.3731000e-03
   7.3417000e-03
   8.8444000e-03
   5.3333000e-03
   6.6279000e-03
   8.3976000e-03
   6.4588000e-03
   5.7116000e-03
   5.5788000e-03
   4.9551000e-03
   5.3366000e-03
   6.9762000e-03
   5.9733000e-03
   5.5097000e-03
   5.8486000e-03
   7.4183000e-03
   7.1534000e-03
   2.2894000e-02
   6.7740000e-03
   7.3818000e-03
   5.1959000e-03
   6.0403000e-03
   6.2548000e-03
   5.8684000e-03
   6.4966000e-03
   4.7192000e-03
   5.5731000e-03
   5.8408000e-03
   5.3350000e-03
   5.1280000e-03
   6.8578000e-03
   6.7738000e-03
   5.8257000e-03
   5.9862000e-03
   5.5321000e-03
   5.7206000e-03
   5.9709000e-03
   7.1697000e-03
   6.7679000e-03
   6.0393000e-03
   7.4961000e-03
   6.1389000e-03
   5.3747000e-03
   6.8627000e-03
   6.6143000e-03
   5.0260000e-03
   6.5054000e-03
   7.3097000e-03
   5.2106000e-03
   7.2687000e-03
   6.3259000e-03
   5.6778000e-03
   9.1998000e-03
   5.3381000e-03
   7.3235000e-03
   6.5299000e-03
   5.4314000e-03
   5.5510000e-03
   5.2377000e-03
   5.6184000e-03
   6.4897000e-03
   5.1725000e-03
   4.9780000e-03
   5.9091000e-03
   7.4398000e-03
   7.6120000e-03
   4.9475000e-03
   5.6458000e-03
   6.5163000e-03
   6.2861000e-03
   5.4096000e-03
   6.2453000e-03
   6.4614000e-03
   4.4652000e-03
   4.9480000e-03
   4.8821000e-03
   6.0582000e-03
   5.3181000e-03
   6.4321000e-03
   6.2324000e-03
   7.0724000e-03
   6.9934000e-03
   8.1101000e-03
   6.0748000e-03
   5.1661000e-03
   5.8505000e-03
   7.1891000e-03
   6.8798000e-03
   5.7643000e-03
   7.8016000e-03
   7.5545000e-03
   6.8705000e-03
   5.7429000e-03
   6.9258000e-03
   8.1851000e-03
   6.3743000e-03
   7.5015000e-03
   6.0891000e-03
   5.1250000e-03
   5.7352000e-03
   5.8667000e-03
   5.9491000e-03
   6.8810000e-03
   6.4666000e-03
   6.3098000e-03
   7.0928000e-03
   5.9835000e-03
   6.5372000e-03
   7.4571000e-03
   6.0616000e-03
   6.6655000e-03
   5.7918000e-03
   6.4349000e-03
   6.5493000e-03
   5.8831000e-03
   7.1737000e-03
   6.1991000e-03
   5.5358000e-03
   6.3159000e-03
   6.1538000e-03
   5.3203000e-03
   5.5892000e-03
   5.8597000e-03
   6.7494000e-03
   6.2372000e-03
   5.9344000e-03
   6.3824000e-03
   6.4072000e-03
   5.4354000e-03
   4.6492000e-03
   6.1846000e-03
   7.1570000e-03
   6.8532000e-03
   5.3842000e-03
   7.3360000e-03
   6.4104000e-03
   6.5464000e-03
   6.7795000e-03
   8.2026000e-03
   5.1144000e-03
   5.7746000e-03
   5.2332000e-03
   5.1560000e-03
   5.8150000e-03
   6.5426000e-03
   6.8852000e-03
   5.3568000e-03
   6.0436000e-03
   6.3080000e-03
   5.0287000e-03
   7.3546000e-03
   5.0347000e-03
   6.5772000e-03
   5.9134000e-03
   6.7547000e-03
   6.1405000e-03
   7.6862000e-03
   6.8860000e-03
   5.3116000e-03
   7.4024000e-03
   6.6532000e-03
   5.2976000e-03
   5.3911000e-03
   5.3782000e-03
   5.5012000e-03
   6.6607000e-03
   5.3561000e-03
   6.4399000e-03
   6.4502000e-03
   5.2392000e-03
   6.4209000e-03
   1.2129000e-02
   5.2785000e-03
   6.2879000e-03
   6.1978000e-03
   5.7518000e-03
   7.8785000e-03
   5.2614000e-03
   6.2819000e-03
   5.4612000e-03
   5.8218000e-03
   6.8376000e-03
   5.6775000e-03
   6.2187000e-03
   5.3948000e-03
   6.0509000e-03
   5.3502000e-03
   1.0173000e-02
   5.6374000e-03
   5.7506000e-03
   7.1271000e-03
   5.8912000e-03
   5.6354000e-03
   6.6083000e-03
   6.0280000e-03
   6.1763000e-03
   4.9422000e-03
   5.0419000e-03
   6.2387000e-03
   5.6467000e-03
   6.1755000e-03
   6.6057000e-03
   5.8033000e-03
   7.3287000e-03
   6.0597000e-03
   5.8510000e-03
   5.2828000e-03
   6.2201000e-03
   5.2916000e-03
   6.7965000e-03
   2.3519000e-02
   5.1177000e-03
   5.0996000e-03
   7.0282000e-03
   6.4917000e-03
   5.5359000e-03
   6.7585000e-03
   6.4661000e-03
   7.9694000e-03
   4.9176000e-03
   5.8347000e-03
   6.7060000e-03
   6.4558000e-03
   5.9128000e-03
   5.7814000e-03
   7.4222000e-03
   5.2670000e-03
   6.2582000e-03
   5.8914000e-03
   5.2622000e-03
   5.2807000e-03
   7.7617000e-03
   6.4616000e-03
   5.9559000e-03
   6.2252000e-03
   6.2033000e-03
   5.4582000e-03
   5.4058000e-03
   6.1310000e-03
   5.9396000e-03
   6.3824000e-03
   6.8886000e-03
   5.4857000e-03
   7.3307000e-03
   6.4529000e-03
   8.1117000e-03
   6.9281000e-03
   6.4990000e-03
   5.6641000e-03
   6.9009000e-03
   8.0695000e-03
   6.5122000e-03
   6.1364000e-03
   5.0916000e-03
   6.2580000e-03
   8.7954000e-03
   6.8349000e-03
   5.3409000e-03
   7.6514000e-03
   5.2114000e-03
   7.9759000e-03
   6.9760000e-03
   5.7661000e-03
   6.8521000e-03
   6.0631000e-03
   7.0752000e-03
   5.1975000e-03
   6.6613000e-03
   6.3894000e-03
   6.4422000e-03
   7.5970000e-03
   6.3202000e-03
   5.9331000e-03
   1.0456000e-02
   6.4514000e-03
   6.0447000e-03
   5.4265000e-03
   6.7107000e-03
   7.3244000e-03
   6.8537000e-03
   6.6092000e-03
   6.3767000e-03
   7.3339000e-03
   5.4502000e-03
   5.9179000e-03
   5.5981000e-03
   7.6291000e-03
   7.0026000e-03
   6.6570000e-03
   6.6213000e-03
   5.9132000e-03
   6.1848000e-03
   5.4510000e-03
   5.1506000e-03
   5.3520000e-03
   5.4639000e-03
   8.4881000e-03
   5.8905000e-03
   5.4321000e-03
   5.4863000e-03
   9.0833000e-03
   6.2670000e-03
   5.5737000e-03
   7.4193000e-03
   6.9246000e-03
   6.4286000e-03
   5.8885000e-03
   6.0074000e-03
   5.5172000e-03
   5.7322000e-03
   6.2042000e-03
   5.7006000e-03
   5.8709000e-03
   7.7095000e-03
   5.0412000e-03
   6.6195000e-03
   6.4154000e-03
   6.7106000e-03
   5.3822000e-03
   2.2235000e-02
   6.1151000e-03
   6.7614000e-03
   7.8567000e-03
   5.6171000e-03
   5.9781000e-03
   6.4843000e-03
   5.5736000e-03
   5.6219000e-03
   5.7721000e-03
   5.3335000e-03
   4.9508000e-03
   5.9720000e-03
   5.0822000e-03
   5.2867000e-03
   6.4505000e-03
   5.7751000e-03
   5.6260000e-03
   6.6269000e-03
   6.4993000e-03
   5.8066000e-03
   4.8803000e-03
   1.3713000e-02
   6.1373000e-03
   6.5871000e-03
   6.7778000e-03
   8.0696000e-03
   6.6868000e-03
   6.9868000e-03
   6.0748000e-03
   5.2676000e-03
   4.9878000e-03
   6.2158000e-03
   5.9221000e-03
   6.6335000e-03
   5.2489000e-03
   7.1478000e-03
   5.2616000e-03
   6.2836000e-03
   5.2678000e-03
   4.9082000e-03
   5.0637000e-03
   4.8640000e-03
   5.5284000e-03
   6.1746000e-03
   6.3461000e-03
   6.3241000e-03
   7.7437000e-03
   6.4743000e-03
   6.1011000e-03
   4.9206000e-03
   5.1007000e-03
   6.7365000e-03
   5.6194000e-03
   7.4845000e-03
   5.4582000e-03
   6.0234000e-03
   5.7818000e-03
   6.9101000e-03
   6.2687000e-03
   6.2673000e-03
   7.2559000e-03
   6.6899000e-03
   7.8013000e-03
   6.3460000e-03
   6.7724000e-03
   5.6007000e-03
   5.6683000e-03
   7.4213000e-03
   6.6000000e-03
   6.8208000e-03
   7.5114000e-03
   5.1167000e-03
   6.2548000e-03
   5.8646000e-03
   6.2207000e-03
   7.9450000e-03
   5.7330000e-03
   7.6307000e-03
   6.7764000e-03
   6.0530000e-03
   5.3392000e-03
   5.5063000e-03
   5.5525000e-03
   5.8716000e-03
   5.8636000e-03
   6.1247000e-03
   5.8195000e-03
   6.3257000e-03
   6.9963000e-03
   5.7841000e-03
   6.1507000e-03
   5.4866000e-03
   7.3756000e-03
   5.8132000e-03
   6.1513000e-03
   7.0930000e-03
   6.9699000e-03
   6.0084000e-03
   6.5372000e-03
   5.6177000e-03
   6.8148000e-03
   5.3792000e-03
   6.6983000e-03
   6.5207000e-03
   4.9655000e-03
   7.4297000e-03
   6.8363000e-03
   5.3805000e-03
   6.4954000e-03
   6.0025000e-03
   7.2173000e-03
   6.8189000e-03
   7.3666000e-03
   7.3002000e-03
   6.1656000e-03
   5.9814000e-03
   6.1080000e-03
   7.6204000e-03
   7.6929000e-03
   7.0509000e-03
   6.4146000e-03
   5.8456000e-03
   6.5173000e-03
   5.5009000e-03
   6.4503000e-03
   6.0745000e-03
   5.5289000e-03
   7.1597000e-03
   6.1999000e-03
   5.6392000e-03
   5.0767000e-03
   6.6057000e-03
   5.6448000e-03
   6.8649000e-03
   9.2869000e-03
   5.6933000e-03
   7.6242000e-03
   6.0284000e-03
   8.4686000e-03
   6.6640000e-03
   5.6550000e-03
   6.1097000e-03
   6.3174000e-03
   4.8725000e-03
   5.3600000e-03
   6.1384000e-03
   6.5776000e-03
   1.3452000e-02
   5.3738000e-03
   7.1078000e-03
   6.9175000e-03
   7.4363000e-03
   5.6399000e-03
   9.7984000e-03
   6.5755000e-03
   6.8371000e-03
   7.2338000e-03
   6.0320000e-03
   5.4909000e-03
   6.0992000e-03
   6.6129000e-03
   5.0613000e-03
   5.8431000e-03
   6.2197000e-03
   7.3915000e-03
   7.1949000e-03
   4.9192000e-03
   5.8634000e-03
   5.7918000e-03
   5.0383000e-03
   7.1980000e-03
   6.4246000e-03
   6.5528000e-03
   7.6503000e-03
   6.3744000e-03
   7.1697000e-03
   5.8024000e-03
   4.8929000e-03
   7.1797000e-03
   5.2262000e-03
   6.5421000e-03
   5.6906000e-03
   6.1519000e-03
   5.6059000e-03
   6.5475000e-03
   6.6724000e-03
   6.5413000e-03
   6.3503000e-03
   6.6219000e-03
   5.7198000e-03
   6.0145000e-03
   6.5378000e-03
   5.9197000e-03
   7.3421000e-03
   6.5781000e-03
   6.4834000e-03
   7.5792000e-03
   5.0997000e-03
   5.0236000e-03
   9.0224000e-03
   6.7749000e-03
   5.3685000e-03
   5.8404000e-03
   6.0513000e-03
   6.3616000e-03
   6.0760000e-03
   6.5244000e-03
   8.6317000e-03
   5.9973000e-03
   7.3349000e-03
   5.4372000e-03
   5.2612000e-03
   6.7558000e-03
   5.7091000e-03
   5.2696000e-03
   6.1568000e-03
   5.5051000e-03
   4.8353000e-03
   4.9056000e-03
   6.3543000e-03
   5.6819000e-03
   6.2207000e-03
   5.7039000e-03
   6.8720000e-03
   7.6229000e-03
   5.0423000e-03
   6.7380000e-03
   6.1258000e-03
   6.1237000e-03
   5.4666000e-03
   5.1896000e-03
   6.8558000e-03
   5.2869000e-03
   6.4973000e-03
   7.0685000e-03
   6.2614000e-03
   6.4283000e-03
   6.3994000e-03
   6.4617000e-03
   6.8371000e-03
   5.4409000e-03
   5.4177000e-03
   9.2235000e-03
   5.9053000e-03
   6.1965000e-03
   5.8255000e-03
   6.0575000e-03
   9.9483000e-03
   6.0638000e-03
   5.4172000e-03
   5.1888000e-03
   6.3183000e-03
   7.5736000e-03
   6.3706000e-03
   6.4573000e-03
   5.4695000e-03
   5.0938000e-03
   6.0040000e-03
   5.8458000e-03
   1.1049000e-02
   8.0168000e-03
   5.5826000e-03
   5.9635000e-03
   7.0415000e-03
   7.3299000e-03
   6.3181000e-03
   6.9493000e-03
   5.6551000e-03
   6.4737000e-03
   5.2734000e-03
   8.5148000e-03
   5.8558000e-03
   6.1119000e-03
   4.9307000e-03
   5.6719000e-03
   5.2341000e-03
   5.9576000e-03
   6.4740000e-03
   5.4884000e-03
   6.1142000e-03
   6.0880000e-03
   7.7246000e-03
   6.0591000e-03
   5.1278000e-03
   4.6932000e-03
   8.2134000e-03
   5.0942000e-03
   5.8551000e-03
   5.6228000e-03
   6.6560000e-03
   6.9282000e-03
   6.0596000e-03
   6.9370000e-03
   7.3078000e-03
   6.3797000e-03
   6.3836000e-03
   6.0036000e-03
   4.7370000e-03
   6.5173000e-03
   8.3466000e-03
   5.0617000e-03
   5.4940000e-03
   5.6230000e-03
   7.0864000e-03
   6.5336000e-03
   6.9703000e-03
   6.4789000e-03
   6.5728000e-03
   5.7828000e-03
   5.7711000e-03
   6.0341000e-03
   5.8266000e-03
   7.0838000e-03
   6.4546000e-03
   6.4803000e-03
   5.5968000e-03
   7.8635000e-03
   6.8181000e-03
   6.3011000e-03
   6.0398000e-03
   5.4266000e-03
   6.4287000e-03
   7.6597000e-03
   7.1173000e-03
   7.5142000e-03
   6.3081000e-03
   5.8256000e-03
   7.4601000e-03
   4.1310000e-03
   6.2738000e-03
   8.4051000e-03
   5.3131000e-03
   6.3794000e-03
   5.0782000e-03
   5.7184000e-03
   5.6683000e-03
   5.8309000e-03
   5.9558000e-03
   7.7911000e-03
   5.7222000e-03
   6.2805000e-03
   6.7223000e-03
   5.5007000e-03
   5.5244000e-03
   8.2275000e-03
   7.9450000e-03
   6.0420000e-03
   5.5570000e-03
   1.0312000e-02
   6.2040000e-03
   8.2661000e-03
   5.9248000e-03
   6.3276000e-03
   9.3713000e-03
   6.1825000e-03
   6.2648000e-03
   5.9362000e-03
   6.4644000e-03
   6.7626000e-03
   8.6905000e-03
   6.1307000e-03
   6.7308000e-03
   6.2495000e-03
   1.4143000e-02
   6.2833000e-03
   7.3569000e-03
   9.2217000e-03
   6.1960000e-03
   6.5795000e-03
   7.0753000e-03
   5.9664000e-03
   7.2255000e-03
   6.1257000e-03
   5.2358000e-03
   6.4368000e-03
   6.1839000e-03
   7.1138000e-03
   7.0089000e-03
   5.8114000e-03
   6.2355000e-03
   6.4097000e-03
   5.6949000e-03
   4.7406000e-03
   7.2665000e-03
   5.9537000e-03
   6.4246000e-03
   5.8798000e-03
   5.3117000e-03
   6.5241000e-03
   7.6503000e-03
   6.0611000e-03
   5.5038000e-03
   5.2226000e-03
   6.7034000e-03
   6.9592000e-03
   7.0202000e-03
   6.9065000e-03
   5.1162000e-03
   6.5071000e-03
   7.1856000e-03
   6.9888000e-03
   5.4638000e-03
   5.8654000e-03
   6.2186000e-03
   5.4854000e-03
   7.9428000e-03
   5.1605000e-03
   7.4222000e-03
   5.2073000e-03
   6.2058000e-03
   5.9020000e-03
   8.0182000e-03
   5.0058000e-03
   5.7024000e-03
   6.6597000e-03
   5.4427000e-03
   9.7099000e-03
   5.3330000e-03
   6.3516000e-03
   7.0456000e-03
   6.2322000e-03
   6.0844000e-03
   6.6210000e-03
   7.1130000e-03
   5.8868000e-03
   7.9239000e-03
   5.9841000e-03
   5.5403000e-03
   5.3420000e-03
   6.3633000e-03
   5.4438000e-03
   6.0383000e-03
   5.2208000e-03
   5.8004000e-03
   5.6387000e-03
   5.8420000e-03
   6.3112000e-03
   6.7951000e-03
   8.2472000e-03
   5.4445000e-03
   6.4099000e-03
   6.2108000e-03
   5.9377000e-03
   6.1592000e-03
   7.4628000e-03
   6.8864000e-03
   6.1694000e-03
   6.0966000e-03
   4.8469000e-03
   6.5444000e-03
   6.0933000e-03
   7.0698000e-03
   5.0009000e-03
   6.0205000e-03
   7.4411000e-03
   6.9570000e-03
   5.7681000e-03
   5.3713000e-03
   7.0780000e-03
   9.0256000e-03
   9.7981000e-03
   5.6918000e-03
   9.8618000e-03
   6.3414000e-03
   5.8761000e-03
   4.9071000e-03
   8.9100000e-03
   6.1051000e-03
   4.9220000e-03
   5.9018000e-03
   5.8632000e-03
   7.2435000e-03
   5.8374000e-03
   6.3461000e-03
   6.6756000e-03
   5.3091000e-03
   7.0692000e-03
   7.0149000e-03
   8.1822000e-03
   6.3719000e-03
   1.0692000e-02
   5.4993000e-03
   8.8087000e-03
   6.0903000e-03
   6.6918000e-03
   5.6719000e-03
   6.6762000e-03
   6.8590000e-03
   5.8922000e-03
   6.0462000e-03
   7.2860000e-03
   5.9265000e-03
   5.3843000e-03
   6.1210000e-03
   5.1533000e-03
   5.6597000e-03
   5.1042000e-03
   4.9187000e-03
   5.0498000e-03
   5.4259000e-03
   8.2834000e-03
   6.4364000e-03
   6.3586000e-03
   5.1061000e-03
   6.7788000e-03
   5.4781000e-03
   5.6394000e-03
   6.6129000e-03
   5.9884000e-03
   5.2900000e-03
   5.8621000e-03
   1.2222000e-02
   7.7557000e-03
   8.0284000e-03
   6.2460000e-03
   5.0494000e-03
   5.5669000e-03
   7.3015000e-03
   5.8543000e-03
   6.2468000e-03
   8.1840000e-03
   6.7762000e-03
   7.7698000e-03
   5.4757000e-03
   5.1643000e-03
   5.2653000e-03
   5.1243000e-03
   5.8587000e-03
   4.7090000e-03
   6.2072000e-03
   6.0341000e-03
   6.1415000e-03
   6.8237000e-03
   5.7570000e-03
   5.7275000e-03
   5.5108000e-03
   5.3721000e-03
   7.4019000e-03
   7.5694000e-03
   7.5616000e-03
   5.8405000e-03
   5.7502000e-03
   4.8339000e-03
   5.5932000e-03
   6.4746000e-03
   5.1546000e-03
   7.2390000e-03
   6.8425000e-03
   5.4382000e-03
   5.9240000e-03
   7.0638000e-03
   1.3179000e-02
   6.0940000e-03
   7.5800000e-03
   6.4967000e-03
   5.0400000e-03
   5.3230000e-03
   6.3276000e-03
   8.0910000e-03
   6.7860000e-03
   5.6316000e-03
   4.9293000e-03
   6.6426000e-03
   9.5340000e-03
   8.3859000e-03
   5.7910000e-03
   5.9012000e-03
   6.5404000e-03
   6.4864000e-03
   6.4000000e-03
   7.9832000e-03
   5.1835000e-03
   5.6562000e-03
   5.4795000e-03
   9.2949000e-03
   5.7242000e-03
   5.5662000e-03
   6.4595000e-03
   6.2026000e-03
   4.7389000e-03
   7.1161000e-03
   6.3185000e-03
   5.7632000e-03
   1.4289000e-02
   7.2568000e-03
   5.7407000e-03
   6.3990000e-03
   7.7960000e-03
   6.7869000e-03
   1.1358000e-02
   5.8597000e-03
   5.9100000e-03
   5.7337000e-03
   6.3062000e-03
   6.5341000e-03
   5.9925000e-03
   5.8809000e-03
   7.0525000e-03
   6.6316000e-03
   5.8676000e-03
   5.5960000e-03
   5.0753000e-03
   8.1053000e-03
   5.6897000e-03
   2.2119000e-02
   6.3270000e-03
   7.4496000e-03
   5.2671000e-03
   5.2956000e-03
   6.0029000e-03
   5.4856000e-03
   6.2391000e-03
   6.1616000e-03
   6.4019000e-03
   7.6295000e-03
   5.8543000e-03
   6.2789000e-03
   7.8402000e-03
   6.3583000e-03
   7.7723000e-03
   5.7709000e-03
   7.2437000e-03
   5.1476000e-03
   6.3069000e-03
   7.8044000e-03
   5.0158000e-03
   5.3352000e-03
   5.7108000e-03
   7.0141000e-03
   6.3111000e-03
   5.3512000e-03
   5.4517000e-03
   5.3295000e-03
   6.5248000e-03
   2.2012000e-02
   5.5357000e-03
   7.1006000e-03
   4.5973000e-03
   5.0524000e-03
   6.4924000e-03
   1.0042000e-02
   6.4929000e-03
   5.8603000e-03
   6.6935000e-03
   6.2504000e-03
   6.1363000e-03
   5.7403000e-03
   6.9199000e-03
   6.0939000e-03
   6.7447000e-03
   5.2342000e-03
   6.4581000e-03
   7.9331000e-03
   5.3012000e-03
   5.8795000e-03
   5.8625000e-03
   6.1051000e-03
   5.0753000e-03
   6.2939000e-03
   6.4460000e-03
   6.9502000e-03
   8.0665000e-03
   6.0392000e-03
   5.8564000e-03
   5.5841000e-03
   6.2565000e-03
   5.5940000e-03
   7.1378000e-03
   6.5131000e-03
   6.9549000e-03
   5.6882000e-03
   6.0705000e-03
   5.3214000e-03
   5.2009000e-03
   6.9433000e-03
   5.1501000e-03
   6.0542000e-03
   7.0936000e-03
   6.5526000e-03
   7.7361000e-03
   7.3675000e-03
   6.9951000e-03
   7.3729000e-03
   6.0104000e-03
   6.5379000e-03
   6.0230000e-03
   5.8212000e-03
   6.6119000e-03
   5.0170000e-03
   6.1926000e-03
   5.4106000e-03
   6.7510000e-03
   5.2862000e-03
   7.5362000e-03
   6.5211000e-03
   6.4973000e-03
   9.5448000e-03
   6.7717000e-03
   7.1766000e-03
   6.1729000e-03
   6.2346000e-03
   6.0481000e-03
   5.9468000e-03
   6.2012000e-03
   6.6685000e-03
   6.0723000e-03
   6.4435000e-03
   5.8729000e-03
   5.7706000e-03
   6.2484000e-03
   6.1814000e-03
   6.3473000e-03
   6.5269000e-03
   6.9788000e-03
   5.5028000e-03
   5.2323000e-03
   7.1507000e-03
   6.1572000e-03
   6.0463000e-03
   6.4955000e-03
   5.8933000e-03
   6.0574000e-03
   6.1841000e-03
   5.4656000e-03
   7.1328000e-03
   4.8405000e-03
   5.9627000e-03
   7.1742000e-03
   6.0124000e-03
   5.4218000e-03
   6.7061000e-03
   5.7185000e-03
   5.6170000e-03
   5.1167000e-03
   6.9283000e-03
   5.6969000e-03
   5.5457000e-03
   5.3573000e-03
   5.9192000e-03
   5.7515000e-03
   9.6126000e-03
   5.1196000e-03
   5.9638000e-03
   6.1283000e-03
   5.7381000e-03
   5.2337000e-03
   6.7631000e-03
   5.5071000e-03
   8.0553000e-03
   6.2519000e-03
   6.2267000e-03
   5.7125000e-03
   7.5306000e-03
   7.1025000e-03
   7.6151000e-03
   6.3013000e-03
   4.8786000e-03
   7.2838000e-03
   6.1731000e-03
   6.7035000e-03
   1.2620000e-02
   7.1389000e-03
   7.3204000e-03
   5.9701000e-03
   6.7996000e-03
   7.6755000e-03
   5.4872000e-03
   5.8460000e-03
   7.4978000e-03
   6.8311000e-03
   5.8033000e-03
   8.3087000e-03
   5.9298000e-03
   7.0829000e-03
   5.7378000e-03
   5.4509000e-03
   5.1027000e-03
   7.2811000e-03
   5.9681000e-03
   6.2551000e-03
   6.1336000e-03
   8.7089000e-03
   5.4840000e-03
   6.9528000e-03
   6.5161000e-03
   6.6380000e-03
   5.5949000e-03
   5.8486000e-03
   5.6419000e-03
   6.3548000e-03
   6.2212000e-03
   6.6071000e-03
   6.5724000e-03
   6.2548000e-03
   7.0855000e-03
   5.7704000e-03
   7.1886000e-03
   5.3059000e-03
   8.7929000e-03
   5.6532000e-03
   6.2484000e-03
   6.1642000e-03
   5.6407000e-03
   6.5411000e-03
   6.1474000e-03
   5.5953000e-03
   5.5612000e-03
   6.5031000e-03
   5.5895000e-03
   7.2986000e-03
   5.3704000e-03
   5.5253000e-03
   6.2065000e-03
   5.9282000e-03
   7.6594000e-03
   8.9759000e-03
   6.6294000e-03
   7.2005000e-03
   6.9952000e-03
   5.8214000e-03
   5.6835000e-03
   6.8986000e-03
   6.6402000e-03
   5.7325000e-03
   6.4473000e-03
   7.1429000e-03
   5.9638000e-03
   7.2790000e-03
   5.7895000e-03
   7.8234000e-03
   6.2081000e-03
   6.5545000e-03
   6.4853000e-03
   9.1970000e-03
   7.2840000e-03
   5.0849000e-03
   6.4998000e-03
   6.9987000e-03
   1.0920000e-02
   6.6529000e-03
   6.4745000e-03
   6.3110000e-03
   6.6885000e-03
   6.3179000e-03
   6.7308000e-03
   6.2312000e-03
   6.0575000e-03
   7.0543000e-03
   6.0113000e-03
   5.3686000e-03
   6.5629000e-03
   7.2674000e-03
   6.6731000e-03
   5.8675000e-03
   6.4359000e-03
   6.5605000e-03
   6.3492000e-03
   7.2791000e-03
   5.1335000e-03
   6.0729000e-03
   7.1735000e-03
   6.5833000e-03
   6.7715000e-03
   6.9043000e-03
   5.6905000e-03
   5.7437000e-03
   6.0556000e-03
   5.1477000e-03
   6.2880000e-03
   7.4410000e-03
   7.3412000e-03
   6.5803000e-03
   8.0366000e-03
   6.6644000e-03
   6.1769000e-03
   1.6725000e-02
   4.8984000e-03
   6.8819000e-03
   6.5810000e-03
   5.8603000e-03
   4.9601000e-03
   5.7599000e-03
   6.3158000e-03
   5.8916000e-03
   7.2359000e-03
   6.6815000e-03
   5.9763000e-03
   7.5251000e-03
   5.7830000e-03
   5.7875000e-03
   6.0594000e-03
   5.9930000e-03
   6.2934000e-03
   5.6635000e-03
   7.4464000e-03
   6.3314000e-03
   6.7782000e-03
   5.1545000e-03
   7.3907000e-03
   5.8176000e-03
   5.4257000e-03
   7.0984000e-03
   1.2552000e-02
   7.3157000e-03
   5.7009000e-03
   5.2519000e-03
   5.5539000e-03
   8.0649000e-03
   6.3111000e-03
   6.3313000e-03
   8.7123000e-03
   9.2756000e-03
   5.2805000e-03
   5.5741000e-03
   6.4084000e-03
   6.7272000e-03
   6.2276000e-03
   6.0685000e-03
   6.6577000e-03
   7.0555000e-03
   6.7878000e-03
   5.8142000e-03
   6.0598000e-03
   5.5025000e-03
   5.6561000e-03
   8.1878000e-03
   6.2150000e-03
   6.3251000e-03
   5.7115000e-03
   6.1419000e-03
   6.1656000e-03
   6.7737000e-03
   6.3327000e-03
   6.3910000e-03
   5.2222000e-03
   6.2171000e-03
   7.1965000e-03
   6.0016000e-03
   7.4360000e-03
   5.5900000e-03
   6.9827000e-03
   6.3228000e-03
   5.8645000e-03
   6.2919000e-03
   5.4592000e-03
   6.0057000e-03
   6.6609000e-03
   5.5000000e-03
   2.5562000e-02
   5.1906000e-03
   6.3036000e-03
   7.9563000e-03
   7.1887000e-03
   6.7198000e-03
   4.9442000e-03
   6.9453000e-03
   7.0255000e-03
   5.4081000e-03
   7.7786000e-03
   5.8659000e-03
   2.1157000e-02
   4.9707000e-03
   6.0402000e-03
   5.1520000e-03
   5.9300000e-03
   5.5418000e-03
   6.2499000e-03
   5.9558000e-03
   6.8464000e-03
   6.7908000e-03
   5.6821000e-03
   5.0672000e-03
   5.1916000e-03
   7.5764000e-03
   7.0020000e-03
   8.6919000e-03
   5.8837000e-03
   6.6058000e-03
   8.8960000e-03
   6.0357000e-03
   6.7789000e-03
   5.6395000e-03
   5.3018000e-03
   7.0252000e-03
   6.3365000e-03
   6.8033000e-03
   6.0318000e-03
   5.4429000e-03
   5.4821000e-03
   5.7738000e-03
   6.4236000e-03
   6.2418000e-03
   5.2240000e-03
   6.4292000e-03
   6.0457000e-03
   7.7677000e-03
   7.4978000e-03
   6.0431000e-03
   5.8268000e-03
   5.9512000e-03
   7.5731000e-03
   6.6111000e-03
   6.0187000e-03
   6.1886000e-03
   6.8529000e-03
   8.2953000e-03
   8.9731000e-03
   7.1033000e-03
   5.6759000e-03
   4.6089000e-03
   5.9603000e-03
   6.4699000e-03
   5.1394000e-03
   6.4798000e-03
   6.8689000e-03
   5.0484000e-03
   8.0775000e-03
   6.4841000e-03
   5.2258000e-03
   5.0442000e-03
   5.5215000e-03
   6.4585000e-03
   5.9664000e-03
   7.3360000e-03
   5.4415000e-03
   5.1618000e-03
   6.4497000e-03
   6.3165000e-03
   5.9949000e-03
   5.0990000e-03
   5.8437000e-03
   7.4961000e-03
   7.2868000e-03
   5.7487000e-03
   5.2977000e-03
   5.6978000e-03
   6.7938000e-03
   5.7261000e-03
   5.3899000e-03
   6.3645000e-03
   5.6103000e-03
   6.3276000e-03
   6.2786000e-03
   5.8432000e-03
   5.7004000e-03
   5.5324000e-03
   6.0753000e-03
   6.9112000e-03
   5.7227000e-03
   6.9904000e-03
   6.6294000e-03
   6.1130000e-03
   6.7355000e-03
   7.0070000e-03
   5.7978000e-03
   6.7127000e-03
   6.0049000e-03
   6.8211000e-03
   6.2467000e-03
   7.4475000e-03
   6.6030000e-03
   5.5646000e-03
   5.4346000e-03
   6.7536000e-03
   6.7968000e-03
   5.9053000e-03
   6.6898000e-03
   5.7013000e-03
   5.8785000e-03
   5.9013000e-03
   5.4989000e-03
   5.4844000e-03
   6.5981000e-03
   6.4795000e-03
   6.1220000e-03
   7.2377000e-03
   5.4808000e-03
   6.5191000e-03
   6.5381000e-03
   9.0968000e-03
   8.1379000e-03
   5.2654000e-03
   5.5885000e-03
   7.1156000e-03
   6.3094000e-03
   7.2028000e-03
   7.2735000e-03
   1.0901000e-02
   6.6026000e-03
   5.1816000e-03
   6.1464000e-03
   6.4051000e-03
   8.3831000e-03
   6.1923000e-03
   5.8844000e-03
   5.8503000e-03
   5.1012000e-03
   8.0611000e-03
   7.4612000e-03
   5.9921000e-03
   8.5845000e-03
   6.2033000e-03
   7.3648000e-03
   5.6798000e-03
   6.6125000e-03
   5.6271000e-03
   5.2295000e-03
   6.0385000e-03
   4.9045000e-03
   7.0732000e-03
   5.4095000e-03
   4.8366000e-03
   6.1239000e-03
   7.4735000e-03
   6.0130000e-03
   4.9831000e-03
   5.5598000e-03
   5.7713000e-03
   5.4214000e-03
   5.7191000e-03
   5.8169000e-03
   6.3751000e-03
   6.7037000e-03
   1.1233000e-02
   6.0378000e-03
   4.9999000e-03
   5.1186000e-03
   7.1401000e-03
   8.3120000e-03
   5.1375000e-03
   5.1956000e-03
   5.0747000e-03
   5.9372000e-03
   1.0905000e-02
   6.5769000e-03
   5.6220000e-03
   6.9275000e-03
   6.2581000e-03
   6.4438000e-03
   5.5001000e-03
   6.4835000e-03
   8.2647000e-03
   6.5756000e-03
   7.4742000e-03
   4.9973000e-03
   4.5445000e-03
   5.1759000e-03
   4.8596000e-03
   5.5951000e-03
   7.0426000e-03
   5.9533000e-03
   5.0851000e-03
   6.0113000e-03
   7.0982000e-03
   6.8031000e-03
   6.4571000e-03
   6.2222000e-03
   5.7823000e-03
   6.1940000e-03
   4.9371000e-03
   6.1091000e-03
   6.2850000e-03
   6.3753000e-03
   6.7212000e-03
   5.8137000e-03
   6.4643000e-03
   5.6289000e-03
   5.8312000e-03
   6.2683000e-03
   8.2179000e-03
   5.8064000e-03
   6.8060000e-03
   5.9909000e-03
   5.8312000e-03
   6.5648000e-03
   5.9917000e-03
   5.7393000e-03
   6.4391000e-03
   6.5654000e-03
   5.2730000e-03
   7.3003000e-03
   4.9023000e-03
   6.4869000e-03
   5.4134000e-03
   7.3150000e-03
   5.1000000e-03
   5.6766000e-03
   6.8176000e-03
   5.4972000e-03
   7.6683000e-03
   5.7955000e-03
   7.3002000e-03
   8.5121000e-03
   7.6746000e-03
   6.4445000e-03
   5.1281000e-03
   6.3443000e-03
   5.4050000e-03
   6.4009000e-03
   6.7406000e-03
   8.3155000e-03
   6.8969000e-03
   5.6859000e-03
   5.9988000e-03
   6.2677000e-03
   5.5571000e-03
   5.4730000e-03
   8.1795000e-03
   7.2696000e-03
   6.8845000e-03
   6.7111000e-03
   5.6006000e-03
   6.7103000e-03
   5.3848000e-03
   5.6493000e-03
   7.4549000e-03
   7.1853000e-03
   7.5677000e-03
   6.2056000e-03
   5.1630000e-03
   6.7520000e-03
   4.6205000e-03
   5.9820000e-03
   6.0949000e-03
   8.1105000e-03
   6.0977000e-03
   5.6066000e-03
   5.2417000e-03
   6.4392000e-03
   5.3228000e-03
   5.2962000e-03
   5.3672000e-03
   6.2723000e-03
   8.4776000e-03
   7.9519000e-03
   5.1796000e-03
   6.2155000e-03
   4.7333000e-03
   5.7714000e-03
   5.9647000e-03
   5.0403000e-03
   9.3345000e-03
   6.9027000e-03
   5.0108000e-03
   5.2090000e-03
   5.9870000e-03
   5.5599000e-03
   5.4578000e-03
   6.0808000e-03
   9.8788000e-03
   8.8585000e-03
   6.4957000e-03
   6.4878000e-03
   6.1953000e-03
   6.5425000e-03
   1.0184000e-02
   6.1900000e-03
   6.3280000e-03
   6.7207000e-03
   8.1212000e-03
   5.8400000e-03
   5.9572000e-03
   5.2460000e-03
   6.0002000e-03
   6.1378000e-03
   5.6150000e-03
   6.2167000e-03
   5.7667000e-03
   6.4679000e-03
   5.9815000e-03
   6.0537000e-03
   6.4133000e-03
   7.1812000e-03
   6.7909000e-03
   4.8004000e-03
   5.3349000e-03
   5.6437000e-03
   5.8155000e-03
   5.3511000e-03
   6.6627000e-03
   5.4087000e-03
   6.9378000e-03
   5.7634000e-03
   4.8010000e-03
   6.7647000e-03
   6.6692000e-03
   7.2704000e-03
   7.2286000e-03
   6.2419000e-03
   6.1181000e-03
   6.6250000e-03
   6.5310000e-03
   5.0182000e-03
   5.2799000e-03
   7.7442000e-03
   7.6649000e-03
   7.4374000e-03
   5.6559000e-03
   5.3392000e-03
   7.0671000e-03
   5.9871000e-03
   5.4852000e-03
   7.1104000e-03
   6.1683000e-03
   7.1814000e-03
   7.8835000e-03
   6.1942000e-03
   2.2768000e-02
   6.6201000e-03
   7.1427000e-03
   5.9029000e-03
   6.5737000e-03
   7.1153000e-03
   5.9739000e-03
   5.8517000e-03
   5.7428000e-03
   5.7998000e-03
   1.0122000e-02
   7.8128000e-03
   6.1555000e-03
   6.2955000e-03
   6.3712000e-03
   6.2014000e-03
   6.4946000e-03
   6.7944000e-03
   7.1380000e-03
   6.4975000e-03
   5.2921000e-03
   6.6234000e-03
   4.9536000e-03
   5.7799000e-03
   6.7717000e-03
   5.5087000e-03
   5.6633000e-03
   7.2913000e-03
   6.9226000e-03
   4.8176000e-03
   6.4310000e-03
   6.9261000e-03
   8.3989000e-03
   8.2706000e-03
   6.5884000e-03
   6.7294000e-03
   6.9397000e-03
   6.2199000e-03
   6.6983000e-03
   8.3214000e-03
   6.5193000e-03
   6.9511000e-03
   7.8070000e-03
   7.1103000e-03
   5.5432000e-03
   6.8744000e-03
   6.2373000e-03
   5.0182000e-03
   6.7486000e-03
   5.1111000e-03
   6.0645000e-03
   5.4976000e-03
   4.7667000e-03
   8.1510000e-03
   5.2376000e-03
   6.6528000e-03
   5.5562000e-03
   5.1490000e-03
   6.3288000e-03
   6.7424000e-03
   5.9544000e-03
   6.2738000e-03
   5.4541000e-03
   4.7843000e-03
   6.9153000e-03
   5.2236000e-03
   6.5289000e-03
   6.3676000e-03
   7.7388000e-03
   5.2082000e-03
   8.3183000e-03
   5.4223000e-03
   5.4197000e-03
   7.1541000e-03
   6.9952000e-03
   5.8593000e-03
   5.9265000e-03
   6.8196000e-03
   6.4225000e-03
   7.1987000e-03
   5.9343000e-03
   6.2000000e-03
   7.8572000e-03
   6.1135000e-03
   6.2562000e-03
   5.6965000e-03
   5.8853000e-03
   6.5713000e-03
   8.4795000e-03
   5.3619000e-03
   5.6082000e-03
   4.8869000e-03
   6.4187000e-03
   7.0302000e-03
   5.8524000e-03
   6.7566000e-03
   8.3274000e-03
   6.6277000e-03
   7.3847000e-03
   6.2095000e-03
   6.3073000e-03
   1.0175000e-02
   6.0835000e-03
   6.1951000e-03
   8.4625000e-03
   6.4196000e-03
   5.4915000e-03
   6.1021000e-03
   5.8866000e-03
   5.4479000e-03
   5.5035000e-03
   7.8506000e-03
   6.9259000e-03
   6.2166000e-03
   8.0902000e-03
   5.8934000e-03
   7.0901000e-03
   2.3661000e-02
   6.4407000e-03
   5.1218000e-03
   7.6972000e-03
   7.6683000e-03
   6.0931000e-03
   7.3885000e-03
   8.2167000e-03
   8.0350000e-03
   6.8365000e-03
   7.3043000e-03
   6.6287000e-03
   5.3615000e-03
   6.1046000e-03
   6.9334000e-03
   6.9528000e-03
   7.0108000e-03
   7.4100000e-03
   7.4191000e-03
   5.6772000e-03
   7.3056000e-03
   6.4537000e-03
   5.7888000e-03
   5.7898000e-03
   8.0441000e-03
   6.1465000e-03
   4.9701000e-03
   5.4280000e-03
   9.3329000e-03
   6.2862000e-03
   6.9045000e-03
   6.1450000e-03
   7.3584000e-03
   6.1703000e-03
   4.6913000e-03
   6.0067000e-03
   5.5684000e-03
   5.9151000e-03
   6.1873000e-03
   7.2547000e-03
   6.9670000e-03
   6.4180000e-03
   5.7018000e-03
   5.8972000e-03
   6.4335000e-03
   5.7025000e-03
   5.8446000e-03
   5.4012000e-03
   5.8125000e-03
   6.5501000e-03
   4.8205000e-03
   5.6993000e-03
   6.8445000e-03
   5.3675000e-03
   6.0317000e-03
   6.1351000e-03
   5.3774000e-03
   6.6499000e-03
   6.7102000e-03
   6.3860000e-03
   7.2828000e-03
   7.1232000e-03
   5.9507000e-03
   5.8691000e-03
   5.6208000e-03
   5.6304000e-03
   7.5861000e-03
   7.6358000e-03
   7.0736000e-03
   6.7983000e-03
   5.9418000e-03
   6.4874000e-03
   7.8869000e-03
   5.5965000e-03
   7.1694000e-03
   5.6308000e-03
   5.7507000e-03
   8.1038000e-03
   5.3625000e-03
   6.3944000e-03
   5.7609000e-03
   6.8812000e-03
   7.3264000e-03
   7.6563000e-03
   7.4998000e-03
   7.7393000e-03
   6.3750000e-03
   6.0379000e-03
   6.5048000e-03
   7.6507000e-03
   5.7871000e-03
   5.3230000e-03
   5.6698000e-03
   5.3979000e-03
   5.9698000e-03
   6.9075000e-03
   5.9051000e-03
   6.2283000e-03
   5.6127000e-03
   5.9895000e-03
   6.2547000e-03
   7.5002000e-03
   4.9197000e-03
   6.8412000e-03
   8.5723000e-03
   8.1791000e-03
   6.1245000e-03
   6.0282000e-03
   5.7956000e-03
   6.6933000e-03
   6.9564000e-03
   9.2294000e-03
   6.0987000e-03
   5.6349000e-03
   6.0901000e-03
   5.8692000e-03
   5.8083000e-03
   8.4055000e-03
   6.4843000e-03
   6.4866000e-03
   6.4092000e-03
   6.3110000e-03
   5.4456000e-03
   7.2580000e-03
   5.8955000e-03
   6.3649000e-03
   6.3233000e-03
   5.0980000e-03
   5.5065000e-03
   5.5230000e-03
   6.0780000e-03
   6.8874000e-03
   8.7553000e-03
   5.4970000e-03
   6.3062000e-03
   4.9002000e-03
   5.6162000e-03
   5.7521000e-03
   8.7364000e-03
   4.5617000e-03
   6.3359000e-03
   6.1201000e-03
   1.0545000e-02
   5.2685000e-03
   7.0134000e-03
   7.4769000e-03
   5.3994000e-03
   9.9057000e-03
   6.4558000e-03
   5.9913000e-03
   7.7109000e-03
   5.9552000e-03
   6.1406000e-03
   7.0776000e-03
   5.1817000e-03
   6.8109000e-03
   6.1470000e-03
   6.5459000e-03
   5.6380000e-03
   5.5616000e-03
   5.6347000e-03
   7.8712000e-03
   4.6061000e-03
   5.1684000e-03
   7.9233000e-03
   6.5978000e-03
   6.5308000e-03
   7.5257000e-03
   5.6709000e-03
   7.5464000e-03
   5.5815000e-03
   6.4759000e-03
   5.7784000e-03
   7.5187000e-03
   5.9280000e-03
   7.9505000e-03
   4.8873000e-03
   6.3657000e-03
   6.6412000e-03
   5.8420000e-03
   5.3174000e-03
   7.4916000e-03
   5.4823000e-03
   5.4490000e-03
   5.4968000e-03
   6.1041000e-03
   5.3706000e-03
   6.3095000e-03
   6.7219000e-03
   1.2890000e-02
   6.3279000e-03
   6.2615000e-03
   5.5098000e-03
   6.8500000e-03
   5.8901000e-03
   5.8721000e-03
   8.7877000e-03
   7.3131000e-03
   5.5199000e-03
   5.5913000e-03
   5.6066000e-03
   6.0269000e-03
   1.3458000e-02
   5.5579000e-03
   5.6017000e-03
   5.9223000e-03
   5.8685000e-03
   6.0137000e-03
   6.2117000e-03
   6.4956000e-03
   5.7263000e-03
   5.5731000e-03
   6.0504000e-03
   5.7508000e-03
   6.3697000e-03
   7.1346000e-03
   9.8046000e-03
   5.7760000e-03
   5.4066000e-03
   6.7501000e-03
   6.2404000e-03
   7.7369000e-03
   6.1782000e-03
   7.1288000e-03
   6.8358000e-03
   6.7692000e-03
   6.4357000e-03
   4.8468000e-03
   6.3598000e-03
   4.9699000e-03
   5.8733000e-03
   6.7786000e-03
   5.3700000e-03
   6.0732000e-03
   5.1481000e-03
   6.2413000e-03
   5.8682000e-03
   6.7863000e-03
   6.0393000e-03
   5.5642000e-03
   5.2536000e-03
   6.2246000e-03
   1.0365000e-02
   5.9975000e-03
   6.6301000e-03
   6.7229000e-03
   7.1505000e-03
   5.7393000e-03
   6.9120000e-03
   5.8458000e-03
   6.0267000e-03
   7.8106000e-03
   5.6791000e-03
   5.1926000e-03
   6.1512000e-03
   7.5917000e-03
   6.3841000e-03
   5.7934000e-03
   7.7222000e-03
   6.2250000e-03
   6.8655000e-03
   5.4536000e-03
   6.3867000e-03
   7.2750000e-03
   4.8219000e-03
   5.2729000e-03
   5.1437000e-03
   6.4325000e-03
   6.8070000e-03
   6.1634000e-03
   6.3056000e-03
   5.1500000e-03
   5.6879000e-03
   6.2176000e-03
   7.3902000e-03
   6.3956000e-03
   1.2026000e-02
   6.3256000e-03
   7.0799000e-03
   6.9962000e-03
   5.8857000e-03
   5.4742000e-03
   5.5489000e-03
   6.7178000e-03
   7.2158000e-03
   5.2925000e-03
   6.2688000e-03
   6.4860000e-03
   6.2510000e-03
   4.6116000e-03
   6.4336000e-03
   7.3967000e-03
   5.7465000e-03
   4.7611000e-03
   5.7050000e-03
   5.3236000e-03
   5.8741000e-03
   9.3530000e-03
   7.0739000e-03
   5.6844000e-03
   7.1688000e-03
   4.7266000e-03
   5.5931000e-03
   6.4285000e-03
   5.8417000e-03
   7.9206000e-03
   5.8551000e-03
   5.0758000e-03
   6.1310000e-03
   6.1863000e-03
   6.3061000e-03
   5.3448000e-03
   6.2544000e-03
   5.7801000e-03
   5.0368000e-03
   5.0033000e-03
   6.7992000e-03
   6.1743000e-03
   6.3631000e-03
   7.4717000e-03
   6.5264000e-03
   6.7641000e-03
   5.1306000e-03
   6.2308000e-03
   5.6339000e-03
   6.2256000e-03
   6.1990000e-03
   5.4549000e-03
   7.4721000e-03
   6.3389000e-03
   6.3647000e-03
   7.2112000e-03
   4.8725000e-03
   6.8873000e-03
   6.0431000e-03
   6.8215000e-03
   6.9398000e-03
   5.7589000e-03
   8.5459000e-03
   7.3518000e-03
   5.8301000e-03
   5.3065000e-03
   5.7279000e-03
   6.8693000e-03
   6.0388000e-03
   6.6710000e-03
   5.5328000e-03
   5.0589000e-03
   6.5764000e-03
   5.8153000e-03
   6.6619000e-03
   6.6250000e-03
   6.4188000e-03
   6.4725000e-03
   5.8636000e-03
   6.7061000e-03
   5.3820000e-03
   6.3828000e-03
   5.8765000e-03
   6.0524000e-03
   5.3967000e-03
   5.1575000e-03
   6.4220000e-03
   7.0758000e-03
   6.7021000e-03
   5.5163000e-03
   6.5014000e-03
   6.1311000e-03
   4.8526000e-03
   6.1195000e-03
   6.6229000e-03
   5.8110000e-03
   6.1422000e-03
   7.3538000e-03
   6.7588000e-03
   5.1700000e-03
   6.4494000e-03
   6.0762000e-03
   5.6586000e-03
   6.7029000e-03
   6.6333000e-03
   6.2500000e-03
   5.4027000e-03
   5.2923000e-03
   6.0667000e-03
   5.5111000e-03
   7.5388000e-03
   5.5067000e-03
   5.6090000e-03
   7.8105000e-03
   4.8178000e-03
   7.3768000e-03
   7.8769000e-03
   5.1530000e-03
   5.8186000e-03
   8.4995000e-03
   7.7156000e-03
   6.0062000e-03
   7.0306000e-03
   7.0113000e-03
   5.8034000e-03
   5.9227000e-03
   7.2624000e-03
   5.6827000e-03
   9.6541000e-03
   5.6992000e-03
   6.1483000e-03
   7.1752000e-03
   6.9422000e-03
   6.0892000e-03
   1.0515000e-02
   6.3091000e-03
   5.5518000e-03
   2.2518000e-02
   5.6513000e-03
   6.6930000e-03
   5.2524000e-03
   5.2332000e-03
   5.9420000e-03
   8.2845000e-03
   6.2669000e-03
   6.9059000e-03
   5.3695000e-03
   5.3592000e-03
   6.5428000e-03
   6.8270000e-03
   7.6457000e-03
   6.5433000e-03
   5.6945000e-03
   7.1177000e-03
   6.9278000e-03
   5.1574000e-03
   7.3372000e-03
   6.7687000e-03
   7.7737000e-03
   6.8551000e-03
   6.1104000e-03
   6.2941000e-03
   5.7861000e-03
   5.8797000e-03
   6.5959000e-03
   6.8878000e-03
   6.2478000e-03
   5.9783000e-03
   6.2006000e-03
   6.7699000e-03
   2.3035000e-02
   5.4642000e-03
   6.7210000e-03
   6.1141000e-03
   6.1831000e-03
   6.9461000e-03
   6.0604000e-03
   6.2737000e-03
   6.2237000e-03
   5.9412000e-03
   6.4594000e-03
   7.0604000e-03
   6.6892000e-03
   5.9663000e-03
   5.4094000e-03
   2.2893000e-02
   7.6149000e-03
   5.7203000e-03
   7.1503000e-03
   7.6617000e-03
   5.4234000e-03
   5.5298000e-03
   6.3648000e-03
   7.7221000e-03
   6.7376000e-03
   6.2517000e-03
   6.0902000e-03
   6.6611000e-03
   6.8798000e-03
   6.0142000e-03
   1.0563000e-02
   6.0256000e-03
   5.9070000e-03
   7.7128000e-03
   6.2677000e-03
   5.0435000e-03
   4.7031000e-03
   2.2413000e-02
   5.7924000e-03
   6.7756000e-03
   5.8487000e-03
   6.6210000e-03
   5.5255000e-03
   6.4609000e-03
   5.9260000e-03
   7.3963000e-03
   8.0782000e-03
   5.0004000e-03
   5.9366000e-03
   5.8884000e-03
   5.6495000e-03
   7.0307000e-03
   6.0030000e-03
   6.0160000e-03
   5.5650000e-03
   5.7449000e-03
   7.4397000e-03
   6.9086000e-03
   7.2407000e-03
   7.1269000e-03
   7.4961000e-03
   7.1303000e-03
   7.3846000e-03
   6.2116000e-03
   1.1083000e-02
   6.4188000e-03
   7.7996000e-03
   5.6107000e-03
   5.7669000e-03
   6.7709000e-03
   5.3255000e-03
   5.4962000e-03
   6.0965000e-03
   5.1637000e-03
   6.0525000e-03
   5.9346000e-03
   4.7214000e-03
   6.1311000e-03
   5.5786000e-03
   7.7967000e-03
   5.4461000e-03
   6.0823000e-03
   5.1210000e-03
   7.6982000e-03
   6.2647000e-03
   6.0762000e-03
   6.2985000e-03
   5.5647000e-03
   4.6801000e-03
   6.7532000e-03
   5.8052000e-03
   5.6568000e-03
   5.7708000e-03
   6.3961000e-03
   8.9775000e-03
   5.7441000e-03
   6.1321000e-03
   6.0307000e-03
   6.2952000e-03
   6.0605000e-03
   5.5706000e-03
   2.2643000e-02
   9.3636000e-03
   5.0112000e-03
   5.5044000e-03
   4.8025000e-03
   5.8304000e-03
   6.7058000e-03
   6.2800000e-03
   6.2496000e-03
   5.8151000e-03
   6.4127000e-03
   6.1358000e-03
   6.6748000e-03
   7.3073000e-03
   6.9963000e-03
   6.5670000e-03
   5.2833000e-03
   5.9959000e-03
   5.2753000e-03
   5.8470000e-03
   9.1368000e-03
   5.0736000e-03
   7.8047000e-03
   6.0415000e-03
   5.2077000e-03
   5.1770000e-03
   6.8733000e-03
   8.6602000e-03
   6.9482000e-03
   6.5005000e-03
   6.4036000e-03
   9.4760000e-03
   5.8423000e-03
   6.0815000e-03
   8.0700000e-03
   6.8221000e-03
   5.5701000e-03
   6.5215000e-03
   6.6684000e-03
   4.8996000e-03
   6.2260000e-03
   5.3082000e-03
   7.6070000e-03
   6.2117000e-03
   4.9058000e-03
   5.7430000e-03
   5.5402000e-03
   8.1144000e-03
   6.1842000e-03
   6.3030000e-03
   5.7686000e-03
   5.6027000e-03
   5.5749000e-03
   5.3117000e-03
   5.5057000e-03
   6.7521000e-03
   7.2540000e-03
   5.0815000e-03
   6.6716000e-03
   6.7858000e-03
   5.5744000e-03
   6.9364000e-03
   6.5373000e-03
   7.5002000e-03
   5.9996000e-03
   6.1708000e-03
   1.0156000e-02
   6.6689000e-03
   7.0239000e-03
   5.9842000e-03
   1.1196000e-02
   6.7886000e-03
   6.2976000e-03
   6.2829000e-03
   6.1044000e-03
   4.7426000e-03
   7.3246000e-03
   5.8561000e-03
   6.3320000e-03
   6.2247000e-03
   5.0735000e-03
   6.4149000e-03
   5.9809000e-03
   5.2184000e-03
   5.7800000e-03
   6.8810000e-03
   5.8338000e-03
   6.7254000e-03
   7.8989000e-03
   2.2059000e-02
   6.1636000e-03
   6.6612000e-03
   6.4054000e-03
   6.6803000e-03
   5.8467000e-03
   5.7528000e-03
   5.4624000e-03
   6.8590000e-03
   7.0620000e-03
   7.1464000e-03
   6.5348000e-03
   5.9296000e-03
   5.4979000e-03
   4.9574000e-03
   6.6172000e-03
   5.4071000e-03
   6.4497000e-03
   5.7400000e-03
   6.2335000e-03
   5.5696000e-03
   5.2223000e-03
   7.0824000e-03
   5.6427000e-03
   8.0321000e-03
   8.6647000e-03
   5.6210000e-03
   5.4504000e-03
   5.9539000e-03
   6.9433000e-03
   5.2622000e-03
   7.6907000e-03
   5.5103000e-03
   6.3014000e-03
   5.8358000e-03
   5.6129000e-03
   5.5516000e-03
   5.1484000e-03
   5.2462000e-03
   5.1498000e-03
   6.6329000e-03
   5.2182000e-03
   5.2771000e-03
   8.6602000e-03
   1.1663000e-02
   5.4689000e-03
   7.1955000e-03
   7.4523000e-03
   5.7528000e-03
   5.3493000e-03
   6.8691000e-03
   5.1057000e-03
   6.3700000e-03
   7.1802000e-03
   8.7243000e-03
   7.1133000e-03
   7.2177000e-03
   7.6372000e-03
   7.3788000e-03
   5.1051000e-03
   5.1264000e-03
   5.5195000e-03
   5.9453000e-03
   6.4227000e-03
   5.9708000e-03
   6.5462000e-03
   6.5072000e-03
   7.2506000e-03
   6.2207000e-03
   6.8557000e-03
   6.5572000e-03
   6.7022000e-03
   5.4796000e-03
   5.7562000e-03
   6.1238000e-03
   5.5821000e-03
   7.6301000e-03
   7.9787000e-03
   7.3862000e-03
   6.3973000e-03
   6.2126000e-03
   5.7876000e-03
   5.4226000e-03
   9.1817000e-03
   5.5488000e-03
   4.9197000e-03
   6.2366000e-03
   5.1141000e-03
   6.9219000e-03
   6.6230000e-03
   7.8372000e-03
   5.8262000e-03
   5.7362000e-03
   6.8187000e-03
   5.5514000e-03
   6.6121000e-03
   5.2048000e-03
   5.6866000e-03
   6.8084000e-03
   7.1819000e-03
   4.4619000e-03
   8.7010000e-03
   5.7881000e-03
   5.5636000e-03
   5.9845000e-03
   5.8922000e-03
   5.9404000e-03
   6.0860000e-03
   5.8258000e-03
   6.5288000e-03
   6.4388000e-03
   6.5784000e-03
   6.0692000e-03
   5.8994000e-03
   7.4894000e-03
   5.5952000e-03
   8.2101000e-03
   7.3354000e-03
   6.5915000e-03
   9.2158000e-03
   5.6590000e-03
   5.9618000e-03
   6.0387000e-03
   7.2031000e-03
   6.9123000e-03
   8.1255000e-03
   6.6349000e-03
   5.8981000e-03
   5.5406000e-03
   7.9947000e-03
   6.2793000e-03
   6.3420000e-03
   7.0279000e-03
   4.6930000e-03
   6.3012000e-03
   5.0889000e-03
   5.3444000e-03
   5.4628000e-03
   5.8457000e-03
   5.4635000e-03
   6.0103000e-03
   6.8471000e-03
   6.3293000e-03
   6.0207000e-03
   7.7008000e-03
   5.8487000e-03
   6.1656000e-03
   6.8795000e-03
   6.0190000e-03
   1.1495000e-02
   7.5915000e-03
   5.7463000e-03
   5.0481000e-03
   6.3445000e-03
   7.5769000e-03
   1.0264000e-02
   6.7401000e-03
   6.9271000e-03
   6.0224000e-03
   5.7286000e-03
   5.3604000e-03
   7.5642000e-03
   6.3797000e-03
   6.5331000e-03
   6.1838000e-03
   6.9261000e-03
   5.4893000e-03
   5.3833000e-03
   6.3706000e-03
   6.2866000e-03
   8.0907000e-03
   6.7076000e-03
   5.4518000e-03
   6.9235000e-03
   6.1400000e-03
   5.4789000e-03
   6.2455000e-03
   7.5286000e-03
   5.6386000e-03
   6.5904000e-03
   5.9571000e-03
   9.3106000e-03
   5.7384000e-03
   6.4958000e-03
   5.8570000e-03
   1.0142000e-02
   6.2425000e-03
   5.9702000e-03
   5.3643000e-03
   5.8957000e-03
   6.1116000e-03
   5.9750000e-03
   6.0396000e-03
   9.7594000e-03
   6.1633000e-03
   7.9640000e-03
   5.0019000e-03
   5.8615000e-03
   7.0672000e-03
   7.1617000e-03
   6.4785000e-03
   7.7217000e-03
   5.9630000e-03
   5.6045000e-03
   6.2655000e-03
   7.9453000e-03
   7.4341000e-03
   6.2795000e-03
   8.6827000e-03
   5.9369000e-03
   5.6662000e-03
   2.2011000e-02
   5.9567000e-03
   6.3537000e-03
   5.9330000e-03
   5.6432000e-03
   6.0611000e-03
   5.9293000e-03
   5.6846000e-03
   7.7111000e-03
   4.9400000e-03
   6.6795000e-03
   8.0619000e-03
   5.8798000e-03
   5.6986000e-03
   5.2151000e-03
   1.1806000e-02
   6.5353000e-03
   7.7230000e-03
   7.5888000e-03
   7.8026000e-03
   5.2714000e-03
   6.8151000e-03
   5.3824000e-03
   5.0938000e-03
   5.1595000e-03
   6.7587000e-03
   6.2671000e-03
   6.2368000e-03
   5.3752000e-03
   6.1941000e-03
   5.2032000e-03
   7.7954000e-03
   6.3343000e-03
   6.2212000e-03
   6.7639000e-03
   6.3776000e-03
   2.5038000e-02
   6.1371000e-03
   5.8533000e-03
   6.3915000e-03
   5.7114000e-03
   5.8587000e-03
   7.8883000e-03
   7.0912000e-03
   7.4741000e-03
   6.2373000e-03
   7.5895000e-03
   5.4709000e-03
   6.9266000e-03
   6.9709000e-03
   1.0220000e-02
   6.2534000e-03
   6.5140000e-03
   5.3135000e-03
   5.2128000e-03
   6.1579000e-03
   6.0459000e-03
   7.1210000e-03
   7.1605000e-03
   9.1767000e-03
   6.7514000e-03
   6.1980000e-03
   7.8292000e-03
   5.5016000e-03
   5.8247000e-03
   5.4846000e-03
   8.8167000e-03
   6.6012000e-03
   6.9429000e-03
   6.3973000e-03
   5.4078000e-03
   6.5863000e-03
   5.6849000e-03
   6.6495000e-03
   8.9529000e-03
   2.2883000e-02
   6.0042000e-03
   8.4762000e-03
   6.5381000e-03
   6.3853000e-03
   4.5948000e-03
   5.4348000e-03
   6.6588000e-03
   5.7661000e-03
   4.7937000e-03
   5.3670000e-03
   7.7261000e-03
   5.9051000e-03
   5.6709000e-03
   6.4381000e-03
   7.0105000e-03
   6.1392000e-03
   6.4679000e-03
   6.7469000e-03
   4.9481000e-03
   6.2660000e-03
   5.8672000e-03
   6.7517000e-03
   6.2673000e-03
   7.3000000e-03
   8.5466000e-03
   7.2957000e-03
   6.0309000e-03
   6.1755000e-03
   6.1973000e-03
   5.3667000e-03
   6.6293000e-03
   5.9559000e-03
   5.7026000e-03
   6.1261000e-03
   8.7718000e-03
   6.0141000e-03
   8.2287000e-03
   6.0705000e-03
   5.9816000e-03
   6.6219000e-03
   5.9838000e-03
   5.9957000e-03
   7.3421000e-03
   1.2088000e-02
   5.5245000e-03
   6.2243000e-03
   6.6627000e-03
   5.1718000e-03
   7.9425000e-03
   6.1788000e-03
   7.3923000e-03
   5.6982000e-03
   5.4787000e-03
   5.1201000e-03
   4.9077000e-03
   6.0700000e-03
   5.5019000e-03
   5.1732000e-03
   6.3513000e-03
   5.3649000e-03
   7.1245000e-03
   6.1312000e-03
   4.8426000e-03
   5.5479000e-03
   6.3823000e-03
   6.2046000e-03
   5.5439000e-03
   6.8458000e-03
   6.0220000e-03
   6.4698000e-03
   7.5249000e-03
   6.5583000e-03
   5.9578000e-03
   7.6951000e-03
   7.5659000e-03
   6.5978000e-03
   6.9390000e-03
   6.7572000e-03
   6.6753000e-03
   6.9316000e-03
   6.7138000e-03
   6.0539000e-03
   5.9128000e-03
   7.2933000e-03
   6.5151000e-03
   5.6872000e-03
   6.7790000e-03
   5.4002000e-03
   5.3193000e-03
   6.4173000e-03
   7.9892000e-03
   5.3115000e-03
   5.9458000e-03
   6.2647000e-03
   5.4029000e-03
   5.1965000e-03
   7.1630000e-03
   6.8054000e-03
   6.1849000e-03
   5.9901000e-03
   6.7865000e-03
   5.3672000e-03
   6.0919000e-03
   4.7379000e-03
   7.4681000e-03
   6.1506000e-03
   7.2309000e-03
   6.4627000e-03
   5.7245000e-03
   5.7891000e-03
   5.8207000e-03
   5.6582000e-03
   6.0147000e-03
   6.8388000e-03
   4.6950000e-03
   5.1331000e-03
   6.4293000e-03
   5.4410000e-03
   7.1085000e-03
   6.5098000e-03
   6.6074000e-03
   8.6328000e-03
   4.6503000e-03
   5.2336000e-03
   5.5641000e-03
   5.7169000e-03
   7.6877000e-03
   5.1833000e-03
   7.8649000e-03
   6.3675000e-03
   5.2457000e-03
   5.7912000e-03
   6.9864000e-03
   6.5309000e-03
   5.2025000e-03
   6.0978000e-03
   6.0433000e-03
   6.5357000e-03
   9.0046000e-03
   7.2216000e-03
   5.6510000e-03
   6.4726000e-03
   6.3018000e-03
   5.3828000e-03
   7.1709000e-03
   6.3391000e-03
   5.1744000e-03
   6.2919000e-03
   5.9835000e-03
   6.1067000e-03
   6.5007000e-03
   6.9678000e-03
   7.0728000e-03
   7.9616000e-03
   6.0129000e-03
   5.0422000e-03
   6.1953000e-03
   5.1225000e-03
   5.3020000e-03
   6.5730000e-03
   6.6854000e-03
   5.1489000e-03
   6.0979000e-03
   6.1719000e-03
   9.3653000e-03
   5.0381000e-03
   8.0371000e-03
   6.5034000e-03
   6.3398000e-03
   6.0903000e-03
   6.4753000e-03
   6.6678000e-03
   5.6890000e-03
   5.9984000e-03
   4.9118000e-03
   6.2302000e-03
   7.1884000e-03
   4.9836000e-03
   5.3796000e-03
   4.9654000e-03
   6.1131000e-03
   5.8176000e-03
   7.1256000e-03
   5.9844000e-03
   6.2792000e-03
   6.1394000e-03
   6.0294000e-03
   6.1173000e-03
   5.6776000e-03
   6.3577000e-03
   5.5737000e-03
   6.9568000e-03
   6.3685000e-03
   5.0120000e-03
   6.6169000e-03
   5.2606000e-03
   6.2349000e-03
   7.1874000e-03
   5.9228000e-03
   5.7051000e-03
   6.7156000e-03
   6.0986000e-03
   6.0862000e-03
   6.5159000e-03
   5.8933000e-03
   6.0110000e-03
   5.9389000e-03
   7.4624000e-03
   5.7764000e-03
   5.6692000e-03
   7.9239000e-03
   5.0861000e-03
   6.6674000e-03
   6.0810000e-03
   5.5273000e-03
   5.6721000e-03
   5.7751000e-03
   4.7971000e-03
   5.6328000e-03
   7.5416000e-03
   5.3714000e-03
   5.8670000e-03
   7.2400000e-03
   9.0467000e-03
   6.2197000e-03
   8.9412000e-03
   5.1020000e-03
   6.2771000e-03
   7.6889000e-03
   6.4012000e-03
   5.3439000e-03
   4.1009000e-02
   8.6820000e-03
   5.8291000e-03
   6.7049000e-03
   8.6553000e-03
   7.1543000e-03
   5.0812000e-03
   5.4680000e-03
   5.8612000e-03
   5.2256000e-03
   6.4241000e-03
   7.0941000e-03
   6.2724000e-03
   7.8992000e-03
   5.9191000e-03
   5.3283000e-03
   5.9960000e-03
   5.4835000e-03
   5.4471000e-03
   5.3800000e-03
   5.4484000e-03
   5.2016000e-03
   7.2788000e-03
   5.2669000e-03
   5.8607000e-03
   6.9112000e-03
   7.0456000e-03
   6.5822000e-03
   8.8036000e-03
   5.7165000e-03
   5.2435000e-03
   7.6684000e-03
   6.1541000e-03
   6.6343000e-03
   6.7924000e-03
   6.0227000e-03
   5.8615000e-03
   8.0375000e-03
   6.5152000e-03
   5.7890000e-03
   5.8492000e-03
   5.4141000e-03
   5.3229000e-03
   1.0677000e-02
   7.6124000e-03
   6.2985000e-03
   6.0240000e-03
   6.0542000e-03
   6.6831000e-03
   6.5784000e-03
   5.3109000e-03
   4.6750000e-03
   6.1201000e-03
   7.6359000e-03
   5.9539000e-03
   8.7390000e-03
   4.9401000e-03
   6.6981000e-03
   6.0500000e-03
   5.3811000e-03
   6.8208000e-03
   5.7529000e-03
   5.9009000e-03
   5.5227000e-03
   5.7619000e-03
   7.6656000e-03
   5.1385000e-03
   6.6819000e-03
   4.9182000e-03
   5.8543000e-03
   5.6776000e-03
   5.4849000e-03
   7.2015000e-03
   7.7093000e-03
   5.2650000e-03
   5.9384000e-03
   5.1863000e-03
   5.0467000e-03
   6.3498000e-03
   5.1434000e-03
   7.0384000e-03
   8.0942000e-03
   6.6935000e-03
   7.2056000e-03
   4.6897000e-03
   5.6583000e-03
   6.3899000e-03
   5.2337000e-03
   4.7182000e-03
   5.4240000e-03
   8.5815000e-03
   5.4984000e-03
   6.5173000e-03
   5.4701000e-03
   6.4292000e-03
   6.0021000e-03
   5.8962000e-03
   5.6919000e-03
   5.8553000e-03
   4.5733000e-03
   7.6681000e-03
   8.3924000e-03
   5.5722000e-03
   7.3061000e-03
   5.8423000e-03
   7.1384000e-03
   6.2470000e-03
   5.2090000e-03
   6.7116000e-03
   9.9085000e-03
   5.2455000e-03
   6.0750000e-03
   6.4774000e-03
   5.4354000e-03
   6.4749000e-03
   5.5405000e-03
   5.7637000e-03
   6.1891000e-03
   6.2798000e-03
   6.2320000e-03
   5.4867000e-03
   6.5559000e-03
   6.6652000e-03
   8.3140000e-03
   7.3145000e-03
   8.4447000e-03
   6.3499000e-03
   6.4397000e-03
   7.3079000e-03
   6.8775000e-03
   5.8023000e-03
   1.4458000e-02
   6.9379000e-03
   7.1184000e-03
   7.1118000e-03
   8.2140000e-03
   7.7634000e-03
   5.3715000e-03
   6.6757000e-03
   7.2418000e-03
   5.6161000e-03
   5.3880000e-03
   6.7433000e-03
   6.4858000e-03
   5.7616000e-03
   5.6462000e-03
   5.9077000e-03
   6.5776000e-03
   6.1032000e-03
   6.0826000e-03
   6.3035000e-03
   6.7754000e-03
   6.1266000e-03
   5.3266000e-03
   6.0764000e-03
   6.3842000e-03
   6.3103000e-03
   5.4356000e-03
   6.6960000e-03
   6.0034000e-03
   5.9530000e-03
   5.8387000e-03
   5.5627000e-03
   6.8712000e-03
   1.4991000e-02
   5.1208000e-03
   5.5963000e-03
   7.1666000e-03
   6.7061000e-03
   5.6914000e-03
   7.7151000e-03
   6.3954000e-03
   5.7800000e-03
   5.6933000e-03
   6.8873000e-03
   8.9868000e-03
   5.4311000e-03
   6.5452000e-03
   7.6203000e-03
   5.5404000e-03
   6.1661000e-03
   5.5760000e-03
   6.3472000e-03
   4.9167000e-03
   5.9973000e-03
   7.9385000e-03
   7.4449000e-03
   4.7711000e-03
   7.1060000e-03
   6.7682000e-03
   5.9515000e-03
   6.7906000e-03
   5.5021000e-03
   6.0315000e-03
   5.1887000e-03
   5.8008000e-03
   5.6004000e-03
   5.3051000e-03
   5.8400000e-03
   6.6522000e-03
   5.4080000e-03
   1.0098000e-02
   6.2538000e-03
   6.2625000e-03
   8.3749000e-03
   8.4434000e-03
   6.1016000e-03
   9.2507000e-03
   6.6467000e-03
   7.6961000e-03
   6.2580000e-03
   6.1179000e-03
   7.3912000e-03
   6.4658000e-03
   5.9110000e-03
   6.0160000e-03
   5.4204000e-03
   6.4343000e-03
   8.5081000e-03
   5.5312000e-03
   6.0815000e-03
   7.9769000e-03
   1.1330000e-02
   5.5241000e-03
   2.3792000e-02
   5.3988000e-03
   5.8988000e-03
   6.0306000e-03
   5.8591000e-03
   6.7073000e-03
   1.0060000e-02
   6.3848000e-03
   6.1234000e-03
   6.4289000e-03
   8.2533000e-03
   6.0302000e-03
   6.3793000e-03
   5.3988000e-03
   5.5512000e-03
   5.9770000e-03
   6.3211000e-03
   5.9546000e-03
   7.0842000e-03
   6.5227000e-03
   7.0550000e-03
   4.7680000e-03
   6.0902000e-03
   6.0399000e-03
   5.7657000e-03
   7.4930000e-03
   1.0329000e-02
   6.5646000e-03
   6.5316000e-03
   8.2887000e-03
   8.3682000e-03
   6.4256000e-03
   7.0420000e-03
   5.4039000e-03
   5.0834000e-03
   8.3991000e-03
   6.4125000e-03
   5.4758000e-03
   5.9194000e-03
   6.3994000e-03
   6.3065000e-03
   8.7399000e-03
   7.1122000e-03
   6.2424000e-03
   6.1453000e-03
   5.5877000e-03
   6.3745000e-03
   5.5480000e-03
   5.4810000e-03
   1.0755000e-02
   5.6492000e-03
   4.9640000e-03
   6.5027000e-03
   6.3112000e-03
   5.4392000e-03
   6.2720000e-03
   8.1937000e-03
   5.6812000e-03
   7.6014000e-03
   6.4766000e-03
   6.6859000e-03
   6.0810000e-03
   5.6435000e-03
   6.2645000e-03
   7.0362000e-03
   6.2646000e-03
   6.4529000e-03
   6.4419000e-03
   4.6938000e-03
   5.7217000e-03
   7.0524000e-03
   7.6468000e-03
   7.8913000e-03
   4.9622000e-03
   5.4079000e-03
   5.7715000e-03
   6.9479000e-03
   5.8502000e-03
   5.5265000e-03
   6.7618000e-03
   7.3903000e-03
   7.0083000e-03
   6.3537000e-03
   5.1271000e-03
   1.1996000e-02
   5.2692000e-03
   5.6501000e-03
   6.3974000e-03
   5.7044000e-03
   7.4985000e-03
   7.3771000e-03
   6.5569000e-03
   5.3261000e-03
   5.7949000e-03
   6.1962000e-03
   5.7629000e-03
   1.0013000e-02
   7.8585000e-03
   5.1943000e-03
   1.0802000e-02
   5.8100000e-03
   7.0296000e-03
   6.8317000e-03
   5.6501000e-03
   5.8282000e-03
   8.5514000e-03
   8.9959000e-03
   2.2165000e-02
   5.5740000e-03
   7.3373000e-03
   5.8819000e-03
   5.9480000e-03
   6.4345000e-03
   6.0168000e-03
   4.8892000e-03
   6.5463000e-03
   6.1946000e-03
   5.4799000e-03
   7.3084000e-03
   5.5496000e-03
   5.3436000e-03
   8.7600000e-03
   6.5035000e-03
   5.6905000e-03
   6.1589000e-03
   6.1374000e-03
   7.4010000e-03
   6.0546000e-03
   4.9885000e-03
   6.1696000e-03
   5.4476000e-03
   6.2592000e-03
   7.9299000e-03
   5.8335000e-03
   7.5986000e-03
   6.8458000e-03
   6.6351000e-03
   6.0500000e-03
   5.7736000e-03
   6.3220000e-03
   5.2257000e-03
   5.8485000e-03
   6.4284000e-03
   5.6835000e-03
   6.3342000e-03
   6.1709000e-03
   6.5333000e-03
   5.1993000e-03
   6.7042000e-03
   5.4703000e-03
   8.8679000e-03
   1.2736000e-02
   6.5677000e-03
   5.5055000e-03
   6.7086000e-03
   5.8112000e-03
   7.7982000e-03
   7.1042000e-03
   5.6746000e-03
   6.3145000e-03
   4.8398000e-03
   6.1120000e-03
   6.2312000e-03
   6.0238000e-03
   6.3578000e-03
   5.6670000e-03
   5.9757000e-03
   5.8275000e-03
   6.7575000e-03
   7.3371000e-03
   7.6174000e-03
   5.8671000e-03
   5.7981000e-03
   5.3475000e-03
   6.8905000e-03
   5.6109000e-03
   5.4701000e-03
   6.6783000e-03
   7.9391000e-03
   7.7427000e-03
   5.3880000e-03
   6.4429000e-03
   6.6569000e-03
   6.2548000e-03
   8.0722000e-03
   6.4471000e-03
   6.5316000e-03
   7.0594000e-03
   6.4878000e-03
   5.6326000e-03
   7.1107000e-03
   6.6600000e-03
   8.1464000e-03
   5.5012000e-03
   5.9453000e-03
   5.5049000e-03
   6.0115000e-03
   6.5818000e-03
   1.1905000e-02
   5.1185000e-03
   7.7909000e-03
   6.2060000e-03
   7.8640000e-03
   5.3887000e-03
   7.1008000e-03
   5.4922000e-03
   6.3287000e-03
   6.1600000e-03
   6.0755000e-03
   6.7158000e-03
   6.4636000e-03
   8.7410000e-03
   4.9635000e-03
   5.1910000e-03
   7.4075000e-03
   5.8176000e-03
   6.5257000e-03
   6.8626000e-03
   6.5797000e-03
   7.6828000e-03
   6.2793000e-03
   5.7178000e-03
   6.5931000e-03
   6.3529000e-03
   6.5443000e-03
   5.7274000e-03
   6.7067000e-03
   5.1723000e-03
   7.4478000e-03
   7.0728000e-03
   5.0772000e-03
   6.4513000e-03
   7.2936000e-03
   7.2269000e-03
   7.3692000e-03
   7.4108000e-03
   6.9681000e-03
   6.9897000e-03
   5.8313000e-03
   6.3334000e-03
   5.5320000e-03
   6.0597000e-03
   8.0467000e-03
   7.3284000e-03
   5.3024000e-03
   6.0951000e-03
   4.9777000e-03
   5.2196000e-03
   5.3352000e-03
   6.8360000e-03
   6.3033000e-03
   9.8674000e-03
   5.1823000e-03
   7.1821000e-03
   7.0725000e-03
   6.2406000e-03
   7.1008000e-03
   6.3086000e-03
   5.5986000e-03
   1.0141000e-02
   6.1356000e-03
   7.1465000e-03
   7.3060000e-03
   2.3410000e-02
   5.2682000e-03
   6.3690000e-03
   5.3684000e-03
   6.5027000e-03
   5.5486000e-03
   5.1130000e-03
   1.1020000e-02
   7.2227000e-03
   5.1549000e-03
   6.0511000e-03
   6.0485000e-03
   5.1441000e-03
   7.0314000e-03
   5.9417000e-03
   6.1943000e-03
   8.0609000e-03
   6.5474000e-03
   5.5631000e-03
   6.0752000e-03
   7.2692000e-03
   6.9004000e-03
   5.9277000e-03
   7.4608000e-03
   8.6541000e-03
   5.1721000e-03
   4.9296000e-03
   6.4479000e-03
   5.4496000e-03
   6.6382000e-03
   6.2751000e-03
   5.6102000e-03
   7.9718000e-03
   5.8099000e-03
   5.8948000e-03
   6.8275000e-03
   6.5515000e-03
   6.4105000e-03
   6.5732000e-03
   6.9540000e-03
   5.9211000e-03
   5.7302000e-03
   1.7586000e-02
   6.0786000e-03
   6.0750000e-03
   5.8438000e-03
   6.4371000e-03
   4.9410000e-03
   6.5799000e-03
   6.1717000e-03
   6.7260000e-03
   7.6677000e-03
   5.3332000e-03
   5.3476000e-03
   7.3985000e-03
   7.1101000e-03
   5.7647000e-03
   6.8215000e-03
   5.1108000e-03
   6.2503000e-03
   5.9757000e-03
   6.5939000e-03
   5.2986000e-03
   5.9567000e-03
   6.2977000e-03
   6.9820000e-03
   5.5627000e-03
   5.4644000e-03
   7.2306000e-03
   7.8134000e-03
   5.8307000e-03
   6.3700000e-03
   5.1766000e-03
   8.0597000e-03
   6.8382000e-03
   6.2121000e-03
   6.2397000e-03
   8.8641000e-03
   5.5754000e-03
   6.8121000e-03
   7.0483000e-03
   7.5357000e-03
   5.5310000e-03
   5.3751000e-03
   5.3990000e-03
   6.7945000e-03
   5.4742000e-03
   5.5676000e-03
   5.9304000e-03
   5.5926000e-03
   6.6874000e-03
   8.2518000e-03
   7.2376000e-03
   6.4750000e-03
   6.9296000e-03
   5.8123000e-03
   5.7249000e-03
   7.4476000e-03
   7.1063000e-03
   6.8324000e-03
   5.3409000e-03
   6.2317000e-03
   8.8761000e-03
   5.7745000e-03
   6.8687000e-03
   6.8315000e-03
   6.0597000e-03
   6.0376000e-03
   7.2513000e-03
   7.8962000e-03
   5.3773000e-03
   6.6108000e-03
   7.7495000e-03
   5.2851000e-03
   6.2960000e-03
   5.5936000e-03
   6.4432000e-03
   7.1196000e-03
   7.0671000e-03
   6.0460000e-03
   8.7410000e-03
   5.8245000e-03
   6.8408000e-03
   5.5904000e-03
   5.3220000e-03
   6.0616000e-03
   5.3801000e-03
   5.9033000e-03
   5.7013000e-03
   6.5722000e-03
   7.0455000e-03
   7.1405000e-03
   5.8634000e-03
   6.0011000e-03
   5.5369000e-03
   6.0578000e-03
   6.3611000e-03
   5.3398000e-03
   7.3955000e-03
   5.5074000e-03
   5.8592000e-03
   6.8594000e-03
   6.3352000e-03
   6.0043000e-03
   5.2663000e-03
   6.0005000e-03
   5.8162000e-03
   1.1672000e-02
   6.1925000e-03
   5.4018000e-03
   5.0884000e-03
   6.4692000e-03
   6.5130000e-03
   6.7200000e-03
   6.0844000e-03
   6.1066000e-03
   6.3784000e-03
   7.0173000e-03
   7.0437000e-03
   5.6441000e-03
   5.6661000e-03
   6.2964000e-03
   5.4644000e-03
   8.0834000e-03
   7.1946000e-03
   6.2816000e-03
   7.4169000e-03
   7.4723000e-03
   5.9584000e-03
   6.4123000e-03
   5.4714000e-03
   5.0118000e-03
   9.8969000e-03
   6.5164000e-03
   6.2314000e-03
   4.5631000e-03
   5.5010000e-03
   6.1458000e-03
   2.3004000e-02
   5.8385000e-03
   7.0532000e-03
   5.5072000e-03
   6.2694000e-03
   6.7463000e-03
   4.8178000e-03
   1.0118000e-02
   6.5004000e-03
   5.2722000e-03
   6.5859000e-03
   6.4293000e-03
   6.0544000e-03
   5.4373000e-03
   6.5568000e-03
   5.6577000e-03
   6.2450000e-03
   5.5500000e-03
   7.3974000e-03
   5.5445000e-03
   6.9626000e-03
   6.1453000e-03
   6.2974000e-03
   7.5322000e-03
   5.9033000e-03
   6.2655000e-03
   6.3166000e-03
   6.6576000e-03
   6.9188000e-03
   6.4608000e-03
   5.6222000e-03
   5.7055000e-03
   6.3964000e-03
   5.1984000e-03
   5.0089000e-03
   7.5994000e-03
   8.4955000e-03
   7.7396000e-03
   6.5028000e-03
   6.8594000e-03
   7.7190000e-03
   6.0972000e-03
   4.8716000e-03
   6.8386000e-03
   7.9825000e-03
   8.4817000e-03
   8.0525000e-03
   6.9573000e-03
   4.8520000e-03
   5.7517000e-03
   6.0499000e-03
   5.9094000e-03
   7.2954000e-03
   5.8786000e-03
   6.6240000e-03
   7.3910000e-03
   5.7289000e-03
   5.4702000e-03
   7.2103000e-03
   9.4936000e-03
   5.9731000e-03
   6.2850000e-03
   6.5220000e-03
   6.6898000e-03
   5.8120000e-03
   5.6022000e-03
   6.8707000e-03
   4.5986000e-03
   5.9128000e-03
   6.1165000e-03
   6.3844000e-03
   7.1995000e-03
   6.2554000e-03
   6.4603000e-03
   6.7978000e-03
   6.2443000e-03
   5.6935000e-03
   5.7871000e-03
   6.2111000e-03
   6.4702000e-03
   5.5830000e-03
   6.2528000e-03
   5.5320000e-03
   6.5480000e-03
   8.4729000e-03
   6.2342000e-03
   5.7271000e-03
   6.6344000e-03
   6.9921000e-03
   6.9390000e-03
   6.2989000e-03
   5.3674000e-03
   7.7345000e-03
   6.0373000e-03
   6.1534000e-03
   8.2086000e-03
   7.2146000e-03
   6.5945000e-03
   5.9057000e-03
   9.4110000e-03
   7.6586000e-03
   6.3500000e-03
   5.8158000e-03
   6.5071000e-03
   6.0797000e-03
   7.7095000e-03
   5.9542000e-03
   5.8388000e-03
   6.9967000e-03
   6.1082000e-03
   5.7321000e-03
   8.1768000e-03
   5.9510000e-03
   5.1731000e-03
   6.0512000e-03
   5.4763000e-03
   5.7471000e-03
   5.2903000e-03
   6.5312000e-03
   7.6951000e-03
   6.5158000e-03
   5.9744000e-03
   6.3476000e-03
   6.2786000e-03
   5.3984000e-03
   5.9216000e-03
   6.1421000e-03
   5.5984000e-03
   5.9297000e-03
   5.9326000e-03
   6.4701000e-03
   8.8083000e-03
   7.3408000e-03
   5.5518000e-03
   5.2485000e-03
   6.4173000e-03
   5.7621000e-03
   5.6346000e-03
   7.6280000e-03
   6.2805000e-03
   6.1087000e-03
   5.6319000e-03
   6.1229000e-03
   6.6092000e-03
   6.3349000e-03
   7.1353000e-03
   5.2986000e-03
   6.4743000e-03
   6.3070000e-03
   1.0102000e-02
   6.5091000e-03
   6.1770000e-03
   6.0753000e-03
   9.3487000e-03
   7.7315000e-03
   6.1288000e-03
   6.5063000e-03
   5.9744000e-03
   6.1410000e-03
   6.8218000e-03
   6.9563000e-03
   8.8712000e-03
   7.1104000e-03
   8.3052000e-03
   5.5783000e-03
   7.1768000e-03
   6.0732000e-03
   4.8589000e-03
   8.6131000e-03
   5.4493000e-03
   5.6327000e-03
   6.4992000e-03
   6.6145000e-03
   5.5038000e-03
   6.4941000e-03
   5.9868000e-03
   7.3137000e-03
   6.2441000e-03
   5.7517000e-03
   6.0457000e-03
   5.6359000e-03
   5.4034000e-03
   6.4251000e-03
   7.8265000e-03
   6.2702000e-03
   6.8066000e-03
   6.4953000e-03
   5.9361000e-03
   7.4466000e-03
   6.2681000e-03
   6.3758000e-03
   6.4880000e-03
   5.3590000e-03
   6.1059000e-03
   8.1516000e-03
   6.1989000e-03
   6.8858000e-03
   5.6972000e-03
   2.3128000e-02
   5.6511000e-03
   5.8192000e-03
   6.4009000e-03
   6.0206000e-03
   1.0652000e-02
   5.8858000e-03
   8.3437000e-03
   5.8034000e-03
   5.6314000e-03
   7.2066000e-03
   5.7449000e-03
   7.2135000e-03
   6.8497000e-03
   5.6596000e-03
   5.9161000e-03
   5.2770000e-03
   5.7658000e-03
   5.9282000e-03
   6.2758000e-03
   9.8919000e-03
   5.7662000e-03
   5.7111000e-03
   6.0191000e-03
   6.3520000e-03
   7.3843000e-03
   5.9184000e-03
   6.1220000e-03
   5.3207000e-03
   5.8242000e-03
   5.4428000e-03
   1.0416000e-02
   5.6083000e-03
   6.5647000e-03
   5.7490000e-03
   6.7849000e-03
   5.0423000e-03
   6.4539000e-03
   6.6387000e-03
   8.4735000e-03
   6.3123000e-03
   6.8477000e-03
   5.9538000e-03
   5.0705000e-03
   6.0946000e-03
   7.1987000e-03
   6.7582000e-03
   6.9289000e-03
   5.8256000e-03
   7.4762000e-03
   6.6129000e-03
   6.4643000e-03
   5.9930000e-03
   5.4869000e-03
   5.4513000e-03
   5.6200000e-03
   5.7639000e-03
   6.3458000e-03
   5.7515000e-03
   8.7187000e-03
   5.9197000e-03
   8.4324000e-03
   4.9086000e-03
   7.2919000e-03
   5.7650000e-03
   6.7796000e-03
   7.0014000e-03
   4.9348000e-03
   9.3499000e-03
   5.4617000e-03
   5.0806000e-03
   4.9820000e-03
   6.6343000e-03
   7.3189000e-03
   5.1634000e-03
   6.9236000e-03
   5.0103000e-03
   6.6694000e-03
   7.1868000e-03
   5.3068000e-03
   5.4221000e-03
   6.0044000e-03
   5.4391000e-03
   5.7888000e-03
   6.6404000e-03
   5.3473000e-03
   5.4880000e-03
   6.9741000e-03
   6.4703000e-03
   5.7283000e-03
   5.7981000e-03
   5.8185000e-03
   5.6158000e-03
   7.0063000e-03
   6.5914000e-03
   5.8960000e-03
   5.4170000e-03
   6.1012000e-03
   5.0958000e-03
   7.7370000e-03
   6.3331000e-03
   5.9645000e-03
   6.5658000e-03
   6.6984000e-03
   5.3953000e-03
   5.2439000e-03
   5.8291000e-03
   7.0420000e-03
   6.2274000e-03
   6.3780000e-03
   8.1944000e-03
   6.0957000e-03
   7.5649000e-03
   7.6101000e-03
   6.9187000e-03
   8.4317000e-03
   5.5966000e-03
   5.5260000e-03
   5.2896000e-03
   5.7767000e-03
   5.7016000e-03
   5.8293000e-03
   7.5080000e-03
   5.5446000e-03
   7.9661000e-03
   5.9906000e-03
   6.9156000e-03
   5.3532000e-03
   6.1277000e-03
   5.9252000e-03
   7.5529000e-03
   6.6976000e-03
   7.0464000e-03
   5.9828000e-03
   7.8305000e-03
   6.8330000e-03
   6.7696000e-03
   7.2477000e-03
   6.3485000e-03
   6.3922000e-03
   5.8798000e-03
   5.6045000e-03
   6.5062000e-03
   5.8337000e-03
   6.8307000e-03
   7.8508000e-03
   5.2285000e-03
   5.7727000e-03
   5.5993000e-03
   6.0022000e-03
   6.1262000e-03
   7.9791000e-03
   6.6929000e-03
   6.0576000e-03
   5.4177000e-03
   6.2429000e-03
   5.7249000e-03
   5.9462000e-03
   5.8985000e-03
   7.4567000e-03
   5.6728000e-03
   5.5082000e-03
   6.2548000e-03
   6.2924000e-03
   5.6845000e-03
   5.6300000e-03
   5.1573000e-03
   7.4621000e-03
   5.0909000e-03
   1.2925000e-02
   6.5931000e-03
   6.0070000e-03
   6.1699000e-03
   5.9586000e-03
   5.8720000e-03
   6.1666000e-03
   6.9806000e-03
   6.6644000e-03
   5.9970000e-03
   5.3033000e-03
   6.1672000e-03
   7.0858000e-03
   5.4489000e-03
   6.5926000e-03
   6.7022000e-03
   5.8009000e-03
   7.6962000e-03
   5.5973000e-03
   5.2528000e-03
   5.4100000e-03
   5.1583000e-03
   6.3700000e-03
   5.8183000e-03
   6.8920000e-03
   4.9628000e-03
   7.1799000e-03
   7.1576000e-03
   7.1379000e-03
   5.2093000e-03
   5.2900000e-03
   6.2972000e-03
   5.3526000e-03
   5.8587000e-03
   7.0020000e-03
   8.1132000e-03
   5.2544000e-03
   5.3066000e-03
   5.9985000e-03
   6.3023000e-03
   8.6676000e-03
   5.1713000e-03
   5.3938000e-03
   6.3706000e-03
   2.3754000e-02
   5.4071000e-03
   9.6000000e-03
   5.2821000e-03
   6.6635000e-03
   5.8208000e-03
   6.3155000e-03
   8.9482000e-03
   6.1560000e-03
   4.8631000e-03
   6.2566000e-03
   5.7799000e-03
   7.5193000e-03
   6.4270000e-03
   5.8735000e-03
   5.3189000e-03
   5.9610000e-03
   5.4433000e-03
   6.2485000e-03
   7.0623000e-03
   6.1479000e-03
   7.8528000e-03
   5.8151000e-03
   6.4952000e-03
   6.0195000e-03
   5.7375000e-03
   7.0666000e-03
   4.8802000e-03
   5.7420000e-03
   7.9635000e-03
   6.2097000e-03
   6.9966000e-03
   6.7801000e-03
   7.4735000e-03
   6.5030000e-03
   5.4224000e-03
   6.3113000e-03
   5.6023000e-03
   4.7236000e-03
   6.8583000e-03
   6.9878000e-03
   6.9024000e-03
   7.5704000e-03
   6.1239000e-03
   5.8531000e-03
   5.5249000e-03
   1.1158000e-02
   5.5287000e-03
   4.8848000e-03
   5.7851000e-03
   6.3732000e-03
   5.3332000e-03
   5.2722000e-03
   5.1936000e-03
   6.3623000e-03
   7.1578000e-03
   6.2159000e-03
   6.2187000e-03
   5.5052000e-03
   6.3179000e-03
   6.6068000e-03
   5.6039000e-03
   5.7961000e-03
   6.0668000e-03
   4.9136000e-03
   6.5582000e-03
   6.2281000e-03
   5.7451000e-03
   7.7775000e-03
   5.6023000e-03
   6.0555000e-03
   7.4432000e-03
   7.6963000e-03
   7.3297000e-03
   6.4392000e-03
   6.2229000e-03
   5.8567000e-03
   5.8594000e-03
   6.0882000e-03
   7.0571000e-03
   6.6773000e-03
   1.1966000e-02
   5.6516000e-03
   5.0730000e-03
   7.3453000e-03
   5.1163000e-03
   7.1433000e-03
   6.9775000e-03
   6.4580000e-03
   9.2414000e-03
   5.6506000e-03
   5.7007000e-03
   7.1397000e-03
   5.2675000e-03
   6.2591000e-03
   5.9773000e-03
   5.2290000e-03
   5.9694000e-03
   6.2409000e-03
   6.0095000e-03
   5.9804000e-03
   5.5161000e-03
   4.7268000e-03
   6.1313000e-03
   7.7913000e-03
   5.3968000e-03
   5.9001000e-03
   6.2461000e-03
   5.5345000e-03
   7.2750000e-03
   1.0024000e-02
   6.7796000e-03
   5.7427000e-03
   6.1410000e-03
   6.8105000e-03
   5.5180000e-03
   5.9886000e-03
   5.8848000e-03
   6.7959000e-03
   6.2438000e-03
   6.3931000e-03
   5.6123000e-03
   6.1610000e-03
   5.4722000e-03
   6.1911000e-03
   6.1088000e-03
   6.1910000e-03
   5.8216000e-03
   5.5097000e-03
   7.2064000e-03
   6.4985000e-03
   5.7291000e-03
   6.1204000e-03
   7.0173000e-03
   5.4196000e-03
   8.7992000e-03
   9.9587000e-03
   6.8223000e-03
   7.2193000e-03
   6.2951000e-03
   9.4151000e-03
   7.2543000e-03
   5.5458000e-03
   7.1390000e-03
   5.9402000e-03
   5.5534000e-03
   7.1997000e-03
   5.7147000e-03
   7.5444000e-03
   5.5190000e-03
   6.0989000e-03
   7.4526000e-03
   9.1180000e-03
   5.1465000e-03
   5.7180000e-03
   6.5502000e-03
   7.3996000e-03
   5.5401000e-03
   5.3773000e-03
   6.3800000e-03
   6.2458000e-03
   7.2415000e-03
   6.7444000e-03
   5.3202000e-03
   5.5016000e-03
   5.3637000e-03
   5.4105000e-03
   6.5500000e-03
   5.4956000e-03
   6.2665000e-03
   6.5756000e-03
   7.9666000e-03
   6.0015000e-03
   6.0514000e-03
   5.1757000e-03
   6.5148000e-03
   5.4495000e-03
   6.0431000e-03
   6.5829000e-03
   5.0267000e-03
   6.0866000e-03
   6.8202000e-03
   5.4389000e-03
   5.8517000e-03
   5.1256000e-03
   5.0286000e-03
   6.4381000e-03
   6.5545000e-03
   7.8004000e-03
   7.9877000e-03
   6.6462000e-03
   5.1471000e-03
   5.7372000e-03
   6.4139000e-03
   6.1352000e-03
   6.3849000e-03
   7.2329000e-03
   5.9164000e-03
   5.9787000e-03
   6.0442000e-03
   5.9259000e-03
   5.1160000e-03
   6.3874000e-03
   7.2820000e-03
   6.6431000e-03
   1.0781000e-02
   6.2940000e-03
   6.5272000e-03
   5.5065000e-03
   5.5359000e-03
   6.1976000e-03
   8.6208000e-03
   6.8060000e-03
   8.5586000e-03
   5.6808000e-03
   6.5920000e-03
   6.8267000e-03
   5.9630000e-03
   5.8900000e-03
   6.6359000e-03
   5.7873000e-03
   6.3118000e-03
   6.2083000e-03
   5.7185000e-03
   5.7160000e-03
   7.7230000e-03
   6.3538000e-03
   5.5214000e-03
   6.3918000e-03
   7.0389000e-03
   9.2417000e-03
   5.9306000e-03
   6.2437000e-03
   8.7873000e-03
   7.1130000e-03
   5.8051000e-03
   6.2041000e-03
   5.9774000e-03
   4.5228000e-03
   6.9553000e-03
   6.2888000e-03
   8.0074000e-03
   5.5846000e-03
   7.5625000e-03
   6.3863000e-03
   5.9456000e-03
   6.4988000e-03
   6.1041000e-03
   6.5393000e-03
   5.7647000e-03
   7.4997000e-03
   5.9847000e-03
   7.0957000e-03
   5.8920000e-03
   5.9664000e-03
   6.5652000e-03
   6.1498000e-03
   5.7829000e-03
   7.9319000e-03
   5.9152000e-03
   6.2856000e-03
   5.4384000e-03
   7.3394000e-03
   6.1978000e-03
   6.3250000e-03
   7.2857000e-03
   5.0559000e-03
   6.6208000e-03
   5.4292000e-03
   5.5584000e-03
   5.6891000e-03
   6.1016000e-03
   6.4973000e-03
   6.4251000e-03
   4.8284000e-03
   5.4046000e-03
   5.4417000e-03
   7.5078000e-03
   5.4655000e-03
   5.4570000e-03
   6.2776000e-03
   5.7218000e-03
   5.5656000e-03
   6.5517000e-03
   7.0666000e-03
   6.7718000e-03
   5.8587000e-03
   5.2436000e-03
   6.0076000e-03
   5.2485000e-03
   7.4976000e-03
   5.4463000e-03
   5.9409000e-03
   6.0316000e-03
   7.0919000e-03
   7.0818000e-03
   5.7081000e-03
   6.6743000e-03
   5.7565000e-03
   6.4774000e-03
   6.0926000e-03
   7.5555000e-03
   5.3956000e-03
   7.1017000e-03
   5.2076000e-03
   6.9292000e-03
   6.8145000e-03
   5.9682000e-03
   6.5323000e-03
   7.3001000e-03
   7.3473000e-03
   7.5832000e-03
   5.4243000e-03
   4.9478000e-03
   6.4600000e-03
   5.8966000e-03
   5.3210000e-03
   6.1438000e-03
   8.6111000e-03
   6.8211000e-03
   6.1417000e-03
   6.6467000e-03
   6.6937000e-03
   5.1777000e-03
   6.4235000e-03
   5.0585000e-03
   5.4693000e-03
   6.3241000e-03
   5.4742000e-03
   5.6408000e-03
   7.0901000e-03
   5.6348000e-03
   4.9259000e-03
   8.0455000e-03
   6.1596000e-03
   5.8652000e-03
   7.8433000e-03
   6.5131000e-03
   5.5051000e-03
   5.4762000e-03
   5.5016000e-03
   6.1302000e-03
   6.8484000e-03
   7.3681000e-03
   5.2104000e-03
   6.9017000e-03
   6.4670000e-03
   5.0770000e-03
   8.5502000e-03
   6.6488000e-03
   6.2977000e-03
   6.7473000e-03
   6.6173000e-03
   6.3584000e-03
   7.2318000e-03
   9.0270000e-03
   6.6132000e-03
   6.9925000e-03
   1.2070000e-02
   4.8636000e-03
   6.1011000e-03
   6.2908000e-03
   6.6798000e-03
   6.8546000e-03
   4.9029000e-03
   1.2007000e-02
   6.0102000e-03
   9.2410000e-03
   5.9437000e-03
   5.9625000e-03
   4.6955000e-03
   8.0419000e-03
   5.9244000e-03
   6.0595000e-03
   5.4540000e-03
   6.6955000e-03
   6.0382000e-03
   7.5353000e-03
   6.0305000e-03
   5.8603000e-03
   5.6821000e-03
   6.0002000e-03
   6.7677000e-03
   6.1516000e-03
   6.5379000e-03
   7.7966000e-03
   7.3180000e-03
   6.6669000e-03
   5.3883000e-03
   9.5191000e-03
   5.9840000e-03
   5.7451000e-03
   6.5893000e-03
   5.8048000e-03
   6.6344000e-03
   5.7418000e-03
   7.0350000e-03
   5.0433000e-03
   5.6112000e-03
   4.8875000e-03
   5.9871000e-03
   5.0944000e-03
   4.8702000e-03
   6.1818000e-03
   7.1698000e-03
   7.8195000e-03
   6.8222000e-03
   8.0057000e-03
   6.4472000e-03
   6.5544000e-03
   6.6318000e-03
   5.6401000e-03
   5.4061000e-03
   5.4856000e-03
   4.8477000e-03
   7.5999000e-03
   5.7578000e-03
   8.3361000e-03
   5.8080000e-03
   6.8932000e-03
   7.1773000e-03
   5.7772000e-03
   5.7111000e-03
   5.7264000e-03
   6.7456000e-03
   5.7644000e-03
   5.9474000e-03
   5.3787000e-03
   5.3633000e-03
   6.8619000e-03
   9.2664000e-03
   5.2155000e-03
   6.0551000e-03
   5.4979000e-03
   2.3189000e-02
   5.4937000e-03
   6.6677000e-03
   6.3568000e-03
   6.6292000e-03
   5.5679000e-03
   5.7644000e-03
   6.2644000e-03
   5.8547000e-03
   6.3630000e-03
   6.4269000e-03
   7.4097000e-03
   6.5753000e-03
   5.3311000e-03
   6.5645000e-03
   4.7932000e-03
   6.6662000e-03
   7.3854000e-03
   6.6393000e-03
   6.5355000e-03
   1.3998000e-02
   5.9760000e-03
   6.6773000e-03
   7.3244000e-03
   6.6636000e-03
   5.8248000e-03
   7.1910000e-03
   6.0568000e-03
   7.3334000e-03
   5.2254000e-03
   5.4900000e-03
   5.4423000e-03
   5.9848000e-03
   6.5044000e-03
   5.9095000e-03
   5.8519000e-03
   6.4102000e-03
   6.4620000e-03
   5.0508000e-03
   6.2580000e-03
   6.4520000e-03
   6.7898000e-03
   6.5536000e-03
   5.8044000e-03
   5.7009000e-03
   6.7756000e-03
   5.0573000e-03
   5.9793000e-03
   6.6991000e-03
   5.9963000e-03
   5.5272000e-03
   7.3312000e-03
   4.8587000e-03
   6.6314000e-03
   9.3937000e-03
   6.7908000e-03
   6.9996000e-03
   7.2279000e-03
   6.5291000e-03
   6.4936000e-03
   6.4194000e-03
   5.9893000e-03
   5.9138000e-03
   5.3260000e-03
   5.3012000e-03
   7.4001000e-03
   6.0172000e-03
   7.8949000e-03
   5.2337000e-03
   7.1029000e-03
   7.3834000e-03
   5.5381000e-03
   5.9255000e-03
   5.0609000e-03
   6.9235000e-03
   6.3425000e-03
   5.8489000e-03
   6.9995000e-03
   6.6138000e-03
   6.2741000e-03
   5.4745000e-03
   6.2839000e-03
   4.9485000e-03
   6.8220000e-03
   7.8868000e-03
   1.1811000e-02
   7.5745000e-03
   7.0851000e-03
   6.6230000e-03
   5.3531000e-03
   6.1322000e-03
   6.9304000e-03
   6.2157000e-03
   8.2674000e-03
   5.1639000e-03
   6.7110000e-03
   8.8209000e-03
   6.3124000e-03
   5.5429000e-03
   8.7674000e-03
   5.8024000e-03
   6.0596000e-03
   5.2691000e-03
   6.0824000e-03
   5.7480000e-03
   5.7321000e-03
   5.5394000e-03
   9.6322000e-03
   5.5938000e-03
   7.1534000e-03
   7.0737000e-03
   5.3230000e-03
   6.3416000e-03
   6.1043000e-03
   6.3827000e-03
   1.1071000e-02
   6.9302000e-03
   6.1612000e-03
   5.5794000e-03
   6.0963000e-03
   5.7877000e-03
   5.5238000e-03
   6.9995000e-03
   6.1192000e-03
   6.0359000e-03
   4.6503000e-03
   6.4263000e-03
   5.5006000e-03
   5.3976000e-03
   5.7466000e-03
   5.3112000e-03
   5.8804000e-03
   4.9414000e-03
   6.7349000e-03
   5.6439000e-03
   4.7178000e-03
   5.7110000e-03
   6.0457000e-03
   5.7046000e-03
   5.9650000e-03
   5.6421000e-03
   6.2478000e-03
   5.3435000e-03
   5.8384000e-03
   5.7528000e-03
   5.0671000e-03
   6.0759000e-03
   5.7903000e-03
   6.2829000e-03
   6.2849000e-03
   7.0868000e-03
   5.9861000e-03
   7.5934000e-03
   7.9601000e-03
   5.7579000e-03
   6.5684000e-03
   5.8946000e-03
   6.3260000e-03
   5.1343000e-03
   6.6532000e-03
   5.6908000e-03
   6.8508000e-03
   4.9882000e-03
   6.9360000e-03
   7.1184000e-03
   5.5629000e-03
   5.9375000e-03
   7.1947000e-03
   6.7957000e-03
   8.1208000e-03
   5.8462000e-03
   7.3113000e-03
   6.2821000e-03
   5.9034000e-03
   5.9335000e-03
   6.8253000e-03
   9.6429000e-03
   7.7798000e-03
   7.5717000e-03
   6.9165000e-03
   5.9311000e-03
   5.3481000e-03
   6.1300000e-03
   7.3948000e-03
   5.4493000e-03
   8.0226000e-03
   6.3948000e-03
   5.5087000e-03
   6.5323000e-03
   6.8402000e-03
   4.9694000e-03
   6.1271000e-03
   7.0644000e-03
   5.6682000e-03
   5.1695000e-03
   6.1245000e-03
   6.6708000e-03
   7.0486000e-03
   5.2052000e-03
   5.6448000e-03
   6.7274000e-03
   5.0348000e-03
   5.8513000e-03
   6.9095000e-03
   7.6241000e-03
   5.7925000e-03
   6.0371000e-03
   8.5236000e-03
   5.9548000e-03
   6.0710000e-03
   6.7559000e-03
   5.9989000e-03
   5.0707000e-03
   6.6365000e-03
   6.3307000e-03
   5.1856000e-03
   5.9573000e-03
   5.3624000e-03
   6.8517000e-03
   6.4240000e-03
   6.9858000e-03
   6.1476000e-03
   5.2138000e-03
   6.2712000e-03
   6.1738000e-03
   5.4617000e-03
   6.5286000e-03
   5.9299000e-03
   5.6768000e-03
   5.2788000e-03
   5.8824000e-03
   7.6593000e-03
   6.0796000e-03
   6.3542000e-03
   5.7966000e-03
   6.0116000e-03
   4.9329000e-03
   6.3457000e-03
   6.0536000e-03
   6.6269000e-03
   5.9535000e-03
   6.4672000e-03
   6.2249000e-03
   8.5545000e-03
   7.3040000e-03
   6.1931000e-03
   5.7203000e-03
   6.7298000e-03
   7.6463000e-03
   5.6123000e-03
   5.2357000e-03
   6.5073000e-03
   6.2856000e-03
   5.9862000e-03
   6.9393000e-03
   5.8304000e-03
   5.8282000e-03
   7.9647000e-03
   7.3267000e-03
   5.8042000e-03
   6.1155000e-03
   6.1022000e-03
   6.5162000e-03
   5.6600000e-03
   6.2955000e-03
   6.5225000e-03
   4.7513000e-03
   5.5541000e-03
   6.5912000e-03
   6.4154000e-03
   6.2415000e-03
   6.7946000e-03
   7.2349000e-03
   5.6173000e-03
   6.8445000e-03
   6.8227000e-03
   5.1036000e-03
   6.7250000e-03
   5.3248000e-03
   5.3075000e-03
   7.3704000e-03
   8.2940000e-03
   8.8271000e-03
   7.2513000e-03
   6.9872000e-03
   7.1276000e-03
   8.3661000e-03
   6.3293000e-03
   7.3151000e-03
   6.1637000e-03
   6.5817000e-03
   7.9365000e-03
   6.2447000e-03
   5.7855000e-03
   6.8857000e-03
   6.7088000e-03
   5.1130000e-03
   6.9375000e-03
   5.8770000e-03
   5.5498000e-03
   6.3680000e-03
   6.6744000e-03
   6.1882000e-03
   6.3612000e-03
   5.9649000e-03
   5.1071000e-03
   5.6981000e-03
   6.3354000e-03
   5.7442000e-03
   6.2346000e-03
   6.0504000e-03
   5.5608000e-03
   5.2028000e-03
   5.4435000e-03
   5.4147000e-03
   7.3370000e-03
   6.8587000e-03
   5.8278000e-03
   6.5374000e-03
   4.9072000e-03
   5.7539000e-03
   5.7577000e-03
   5.7780000e-03
   5.4078000e-03
   7.6366000e-03
   5.0775000e-03
   7.2074000e-03
   6.4696000e-03
   8.9434000e-03
   6.3578000e-03
   7.7843000e-03
   7.6536000e-03
   6.2095000e-03
   6.1610000e-03
   5.5085000e-03
   6.2760000e-03
   5.4581000e-03
   5.9285000e-03
   5.1014000e-03
   6.3708000e-03
   6.7364000e-03
   5.2610000e-03
   5.4260000e-03
   6.0647000e-03
   7.1390000e-03
   5.7463000e-03
   1.1055000e-02
   5.4821000e-03
   5.6391000e-03
   6.3162000e-03
   6.7884000e-03
   6.6375000e-03
   6.2359000e-03
   7.4637000e-03
   5.3395000e-03
   7.7607000e-03
   5.5574000e-03
   6.6508000e-03
   4.7174000e-03
   5.0636000e-03
   7.4840000e-03
   8.4315000e-03
   6.3305000e-03
   6.1381000e-03
   6.5770000e-03
   6.8255000e-03
   5.7677000e-03
   6.5658000e-03
   6.7391000e-03
   6.3374000e-03
   5.6767000e-03
   6.8573000e-03
   5.8388000e-03
   5.6428000e-03
   6.6334000e-03
   6.2585000e-03
   8.8161000e-03
   5.8275000e-03
   5.1956000e-03
   7.1236000e-03
   6.0218000e-03
   5.8223000e-03
   6.1477000e-03
   5.3246000e-03
   5.7838000e-03
   6.7150000e-03
   5.5276000e-03
   5.9083000e-03
   6.9688000e-03
   8.0504000e-03
   7.6535000e-03
   7.0193000e-03
   7.5794000e-03
   5.7613000e-03
   6.6052000e-03
   7.0723000e-03
   5.5886000e-03
   7.5086000e-03
   1.3936000e-02
   5.0840000e-03
   7.0527000e-03
   5.4276000e-03
   5.9903000e-03
   5.9010000e-03
   7.4229000e-03
   5.4919000e-03
   7.3365000e-03
   6.1105000e-03
   5.6657000e-03
   5.7841000e-03
   5.6955000e-03
   5.0200000e-03
   6.8162000e-03
   9.7592000e-03
   4.4868000e-03
   5.9894000e-03
   6.4404000e-03
   6.8148000e-03
   4.9860000e-03
   5.9647000e-03
   6.6325000e-03
   6.6601000e-03
   6.7450000e-03
   6.4352000e-03
   6.7080000e-03
   5.7130000e-03
   5.3717000e-03
   4.8891000e-03
   5.1352000e-03
   8.2023000e-03
   5.5893000e-03
   5.4797000e-03
   5.3054000e-03
   6.2022000e-03
   6.2530000e-03
   6.4267000e-03
   8.0576000e-03
   5.8680000e-03
   6.2446000e-03
   5.7630000e-03
   6.0818000e-03
   5.7909000e-03
   5.8275000e-03
   6.4879000e-03
   6.5965000e-03
   6.5258000e-03
   6.1135000e-03
   5.2815000e-03
   5.8164000e-03
   6.1026000e-03
   7.0342000e-03
   6.4857000e-03
   6.4382000e-03
   5.6196000e-03
   5.9042000e-03
   5.6684000e-03
   5.7206000e-03
   5.9475000e-03
   5.5678000e-03
   6.3672000e-03
   5.3254000e-03
   5.9149000e-03
   6.0964000e-03
   5.9037000e-03
   6.8437000e-03
   6.7039000e-03
   5.1914000e-03
   5.8592000e-03
   7.3466000e-03
   6.2618000e-03
   7.5892000e-03
   6.7817000e-03
   7.3058000e-03
   7.2532000e-03
   5.8274000e-03
   4.9120000e-03
   6.6235000e-03
   8.2538000e-03
   6.4487000e-03
   1.5348000e-02
   4.8154000e-03
   6.2617000e-03
   7.0176000e-03
   8.3636000e-03
   9.4778000e-03
   5.8421000e-03
   7.3377000e-03
   6.1270000e-03
   6.3646000e-03
   5.3207000e-03
   6.7815000e-03
   5.2434000e-03
   5.7800000e-03
   7.1288000e-03
   6.7044000e-03
   5.8378000e-03
   5.3013000e-03
   5.5423000e-03
   7.5743000e-03
   8.8025000e-03
   5.4444000e-03
   8.5705000e-03
   7.8892000e-03
   6.0058000e-03
   6.0067000e-03
   6.7748000e-03
   5.4515000e-03
   8.0936000e-03
   6.2768000e-03
   5.7421000e-03
   5.8002000e-03
   4.9274000e-03
   6.3336000e-03
   5.6201000e-03
   6.7464000e-03
   5.4088000e-03
   6.5530000e-03
   1.0021000e-02
   6.6845000e-03
   5.1867000e-03
   6.9245000e-03
   5.6736000e-03
   5.2360000e-03
   7.6170000e-03
   5.3532000e-03
   5.2933000e-03
   4.9526000e-03
   5.4121000e-03
   6.6021000e-03
   7.0035000e-03
   5.9930000e-03
   6.2984000e-03
   7.7421000e-03
   5.6317000e-03
   5.7921000e-03
   5.9407000e-03
   6.9695000e-03
   5.6900000e-03
   5.5877000e-03
   6.4635000e-03
   6.5321000e-03
   6.5160000e-03
   7.3340000e-03
   5.6940000e-03
   5.4041000e-03
   5.4507000e-03
   4.8727000e-03
   5.3142000e-03
   5.8718000e-03
   6.2406000e-03
   6.0097000e-03
   7.4870000e-03
   7.5606000e-03
   6.4485000e-03
   7.8607000e-03
   5.8263000e-03
   1.1697000e-02
   6.9726000e-03
   6.7069000e-03
   7.6861000e-03
   5.2399000e-03
   5.0794000e-03
   6.3631000e-03
   6.3635000e-03
   5.9184000e-03
   6.9006000e-03
   5.5758000e-03
   8.6986000e-03
   5.2784000e-03
   4.8592000e-03
   5.2195000e-03
   5.6796000e-03
   6.0633000e-03
   5.2812000e-03
   6.8741000e-03
   8.7924000e-03
   6.1265000e-03
   7.0696000e-03
   8.3829000e-03
   5.4769000e-03
   7.4360000e-03
   5.9883000e-03
   6.9337000e-03
   7.1179000e-03
   7.1596000e-03
   6.7412000e-03
   5.2873000e-03
   6.4581000e-03
   6.0665000e-03
   6.4456000e-03
   5.2190000e-03
   6.0652000e-03
   7.7947000e-03
   5.6682000e-03
   5.5451000e-03
   5.0884000e-03
   6.5732000e-03
   7.9679000e-03
   1.1184000e-02
   6.5088000e-03
   5.7590000e-03
   5.4955000e-03
   7.9236000e-03
   7.3135000e-03
   6.0256000e-03
   7.0798000e-03
   5.8511000e-03
   6.3644000e-03
   7.3948000e-03
   6.3794000e-03
   6.3612000e-03
   5.3493000e-03
   5.8355000e-03
   6.7771000e-03
   4.7667000e-03
   6.4130000e-03
   6.7749000e-03
   7.8040000e-03
   6.3955000e-03
   6.3566000e-03
   6.4271000e-03
   5.1212000e-03
   8.3166000e-03
   8.0248000e-03
   5.9683000e-03
   5.7078000e-03
   9.5258000e-03
   5.4178000e-03
   6.5972000e-03
   5.8655000e-03
   6.3168000e-03
   5.0083000e-03
   1.1587000e-02
   8.2750000e-03
   6.9394000e-03
   6.4988000e-03
   6.9848000e-03
   4.8885000e-03
   6.5156000e-03
   7.3406000e-03
   6.1267000e-03
   5.9100000e-03
   6.7802000e-03
   8.8624000e-03
   6.5350000e-03
   7.9122000e-03
   6.5513000e-03
   6.4453000e-03
   1.1642000e-02
   7.7668000e-03
   7.1430000e-03
   5.4021000e-03
   5.4269000e-03
   5.5251000e-03
   5.7694000e-03
   8.3129000e-03
   6.0755000e-03
   6.3585000e-03
   6.1429000e-03
   6.1824000e-03
   6.4348000e-03
   7.4073000e-03
   6.8723000e-03
   5.8535000e-03
   5.1427000e-03
   6.3287000e-03
   7.4402000e-03
   7.2395000e-03
   7.4920000e-03
   8.4687000e-03
   6.1952000e-03
   5.4905000e-03
   5.4417000e-03
   5.4333000e-03
   6.0605000e-03
   6.2307000e-03
   4.8130000e-03
   5.6158000e-03
   6.4962000e-03
   6.3731000e-03
   6.5051000e-03
   7.6135000e-03
   8.9795000e-03
   5.5369000e-03
   6.1704000e-03
   5.1920000e-03
   5.9727000e-03
   7.0667000e-03
   7.1721000e-03
   4.9025000e-03
   5.5726000e-03
   1.0715000e-02
   6.1130000e-03
   6.2845000e-03
   6.3366000e-03
   5.3390000e-03
   5.6825000e-03
   8.3877000e-03
   9.7254000e-03
   5.1797000e-03
   6.2552000e-03
   5.8518000e-03
   5.6873000e-03
   7.2583000e-03
   5.5990000e-03
   7.8559000e-03
   5.0796000e-03
   5.0245000e-03
   6.3552000e-03
   6.4013000e-03
   5.4467000e-03
   5.9094000e-03
   5.6164000e-03
   6.9915000e-03
   7.1921000e-03
   5.8739000e-03
   5.8636000e-03
   5.6483000e-03
   6.2076000e-03
   7.9018000e-03
   7.0961000e-03
   5.7077000e-03
   6.1939000e-03
   1.0601000e-02
   6.0437000e-03
   5.4621000e-03
   7.4040000e-03
   6.0315000e-03
   6.9828000e-03
   7.2056000e-03
   5.8677000e-03
   5.8246000e-03
   5.9373000e-03
   5.2148000e-03
   5.4933000e-03
   6.0347000e-03
   7.0343000e-03
   5.2238000e-03
   5.7835000e-03
   8.4380000e-03
   5.9851000e-03
   6.7159000e-03
   6.0302000e-03
   6.1850000e-03
   5.2130000e-03
   5.5227000e-03
   9.9864000e-03
   5.6503000e-03
   6.7497000e-03
   6.3124000e-03
   6.3067000e-03
   6.4126000e-03
   5.7891000e-03
   6.0314000e-03
   7.0372000e-03
   5.9262000e-03
   7.5632000e-03
   5.8656000e-03
   6.3501000e-03
   6.6526000e-03
   6.6110000e-03
   5.9596000e-03
   7.0958000e-03
   5.9098000e-03
   6.9305000e-03
   6.3373000e-03
   6.9162000e-03
   4.6892000e-03
   9.2281000e-03
   5.6390000e-03
   6.9740000e-03
   5.7767000e-03
   5.4373000e-03
   7.4549000e-03
   6.8550000e-03
   5.8192000e-03
   5.6554000e-03
   6.2765000e-03
   6.4833000e-03
   6.3389000e-03
   7.2584000e-03
   6.0478000e-03
   6.7187000e-03
   5.2658000e-03
   5.5165000e-03
   7.0573000e-03
   6.1129000e-03
   8.6525000e-03
   7.2032000e-03
   5.1321000e-03
   5.1476000e-03
   6.3510000e-03
   6.4019000e-03
   5.9664000e-03
   2.4232000e-02
   6.6933000e-03
   1.1113000e-02
   5.9959000e-03
   6.0270000e-03
   1.0918000e-02
   6.3142000e-03
   6.2423000e-03
   7.5399000e-03
   4.9704000e-03
   5.4534000e-03
   7.0418000e-03
   9.7070000e-03
   6.1997000e-03
   6.1967000e-03
   5.4883000e-03
   5.5816000e-03
   5.9693000e-03
   7.5532000e-03
   5.9473000e-03
   6.1504000e-03
   6.5623000e-03
   6.0421000e-03
   6.6751000e-03
   6.2279000e-03
   6.6413000e-03
   5.3075000e-03
   5.5927000e-03
   5.2603000e-03
   5.8767000e-03
   5.3431000e-03
   5.0655000e-03
   5.4610000e-03
   7.4029000e-03
   6.7399000e-03
   4.9150000e-03
   5.1474000e-03
   8.7941000e-03
   6.1274000e-03
   5.2683000e-03
   6.0968000e-03
   6.3568000e-03
   8.0326000e-03
   6.1107000e-03
   6.9886000e-03
   1.3900000e-02
   8.2678000e-03
   9.2237000e-03
   7.0998000e-03
   5.8474000e-03
   7.0842000e-03
   5.5654000e-03
   5.9037000e-03
   7.4830000e-03
   5.1128000e-03
   6.0384000e-03
   7.8288000e-03
   6.9299000e-03
   5.5817000e-03
   5.5781000e-03
   7.5324000e-03
   6.5095000e-03
   6.6409000e-03
   4.9842000e-03
   5.7087000e-03
   7.0853000e-03
   5.0270000e-03
   6.6130000e-03
   7.4221000e-03
   5.6998000e-03
   6.1588000e-03
   6.1740000e-03
   7.1760000e-03
   6.0880000e-03
   6.6447000e-03
   9.6002000e-03
   5.7753000e-03
   5.8732000e-03
   8.1547000e-03
   6.9271000e-03
   6.6763000e-03
   4.4133000e-03
   6.3120000e-03
   7.5813000e-03
   6.0729000e-03
   5.7770000e-03
   5.6771000e-03
   6.5057000e-03
   7.2690000e-03
   6.2907000e-03
   8.3081000e-03
   7.3880000e-03
   6.3621000e-03
   6.0620000e-03
   5.6883000e-03
   5.8871000e-03
   5.7721000e-03
   6.5457000e-03
   6.0470000e-03
   5.8852000e-03
   5.1599000e-03
   6.0410000e-03
   6.3191000e-03
   6.9264000e-03
   5.6512000e-03
   5.4342000e-03
   7.6227000e-03
   6.4963000e-03
   6.8569000e-03
   8.5779000e-03
   7.6477000e-03
   5.9864000e-03
   6.0030000e-03
   5.3919000e-03
   6.1791000e-03
   6.7356000e-03
   6.4348000e-03
   9.2484000e-03
   6.0548000e-03
   6.1018000e-03
   6.7940000e-03
   6.6103000e-03
   6.8036000e-03
   6.6485000e-03
   5.2283000e-03
   5.4247000e-03
   5.8159000e-03
   6.2431000e-03
   5.1596000e-03
   8.0292000e-03
   5.5593000e-03
   6.5773000e-03
   6.1970000e-03
   6.0439000e-03
   6.5219000e-03
   6.2893000e-03
   5.8846000e-03
   5.7102000e-03
   8.5149000e-03
   6.6189000e-03
   5.6096000e-03
   6.1371000e-03
   9.0076000e-03
   6.2374000e-03
   6.7307000e-03
   5.8307000e-03
   5.4467000e-03
   6.4780000e-03
   5.6555000e-03
   7.4365000e-03
   7.5531000e-03
   6.2317000e-03
   8.1895000e-03
   7.0655000e-03
   6.8462000e-03
   6.8109000e-03
   6.2184000e-03
   8.1189000e-03
   7.1111000e-03
   5.4673000e-03
   5.8090000e-03
   7.2209000e-03
   6.3757000e-03
   6.1494000e-03
   5.2421000e-03
   6.4886000e-03
   5.7522000e-03
   5.2640000e-03
   5.5899000e-03
   6.1338000e-03
   5.5703000e-03
   5.6920000e-03
   5.5596000e-03
   6.6467000e-03
   6.1902000e-03
   6.2351000e-03
   5.8578000e-03
   7.6902000e-03
   5.8565000e-03
   5.1483000e-03
   5.2422000e-03
   6.1177000e-03
   5.3102000e-03
   5.3303000e-03
   5.8048000e-03
   6.9193000e-03
   7.3180000e-03
   8.0694000e-03
   2.4690000e-02
   6.8256000e-03
   5.7946000e-03
   6.2807000e-03
   7.7093000e-03
   6.5241000e-03
   6.0662000e-03
   5.1975000e-03
   6.0593000e-03
   6.4905000e-03
   5.3496000e-03
   5.3240000e-03
   5.4208000e-03
   6.0394000e-03
   5.4735000e-03
   6.1829000e-03
   6.6740000e-03
   6.2715000e-03
   6.3726000e-03
   6.9546000e-03
   6.6629000e-03
   5.8931000e-03
   7.3657000e-03
   7.5389000e-03
   5.4955000e-03
   5.2118000e-03
   6.7856000e-03
   6.4622000e-03
   7.3323000e-03
   6.5829000e-03
   5.7595000e-03
   5.0107000e-03
   7.2074000e-03
   5.0511000e-03
   5.2112000e-03
   7.6441000e-03
   6.8888000e-03
   6.2799000e-03
   6.0416000e-03
   5.4290000e-03
   1.3555000e-02
   4.6340000e-03
   7.2067000e-03
   7.8444000e-03
   1.1733000e-02
   5.4266000e-03
   5.7511000e-03
   5.2020000e-03
   6.1771000e-03
   7.5013000e-03
   6.0753000e-03
   1.0207000e-02
   5.4259000e-03
   7.7680000e-03
   5.6447000e-03
   6.9407000e-03
   5.4936000e-03
   7.0163000e-03
   5.4632000e-03
   6.5515000e-03
   6.1532000e-03
   6.3506000e-03
   5.3321000e-03
   6.0606000e-03
   5.2327000e-03
   6.2023000e-03
   5.2540000e-03
   6.3029000e-03
   7.5530000e-03
   6.6660000e-03
   5.5903000e-03
   6.2055000e-03
   5.6511000e-03
   7.7452000e-03
   1.0297000e-02
   6.3172000e-03
   6.0058000e-03
   1.2197000e-02
   6.5060000e-03
   7.7061000e-03
   5.8820000e-03
   6.6490000e-03
   6.0665000e-03
   7.4125000e-03
   4.9884000e-03
   5.9382000e-03
   6.0480000e-03
   5.0630000e-03
   7.3423000e-03
   6.0203000e-03
   6.1556000e-03
   6.0430000e-03
   6.6471000e-03
   5.6460000e-03
   5.4773000e-03
   5.9224000e-03
   6.8430000e-03
   5.9636000e-03
   5.5875000e-03
   5.7346000e-03
   8.3269000e-03
   6.7220000e-03
   5.7470000e-03
   7.3222000e-03
   5.9125000e-03
   5.4458000e-03
   9.2344000e-03
   7.0860000e-03
   1.1634000e-02
   6.7809000e-03
   2.3701000e-02
   5.3835000e-03
   5.1570000e-03
   6.2441000e-03
   6.1824000e-03
   6.5348000e-03
   6.4422000e-03
   9.2038000e-03
   4.8683000e-03
   6.3280000e-03
   7.6113000e-03
   7.7062000e-03
   5.2254000e-03
   5.9737000e-03
   5.7511000e-03
   6.5791000e-03
   5.8690000e-03
   5.9423000e-03
   6.3941000e-03
   5.5801000e-03
   6.3768000e-03
   6.7005000e-03
   7.2329000e-03
   6.7224000e-03
   5.3532000e-03
   6.1405000e-03
   5.7300000e-03
   6.5037000e-03
   7.4098000e-03
   5.6106000e-03
   5.5218000e-03
   7.4771000e-03
   6.4577000e-03
   7.1455000e-03
   5.0581000e-03
   5.4435000e-03
   5.9841000e-03
   6.2310000e-03
   9.6250000e-03
   7.7826000e-03
   5.5264000e-03
   6.1494000e-03
   4.5991000e-03
   7.1912000e-03
   6.8741000e-03
   5.1228000e-03
   5.7085000e-03
   7.2473000e-03
   6.2875000e-03
   1.0242000e-02
   5.9348000e-03
   7.1745000e-03
   6.0181000e-03
   6.3911000e-03
   6.1728000e-03
   5.3819000e-03
   7.6271000e-03
   5.5505000e-03
   5.2735000e-03
   6.1268000e-03
   9.5287000e-03
   6.4349000e-03
   6.7252000e-03
   5.7642000e-03
   5.9021000e-03
   6.3543000e-03
   7.2364000e-03
   6.9544000e-03
   6.5250000e-03
   9.8865000e-03
   2.2841000e-02
   5.6556000e-03
   8.9182000e-03
   5.7481000e-03
   5.7654000e-03
   7.6377000e-03
   6.4855000e-03
   5.5016000e-03
   5.9662000e-03
   6.4298000e-03
   5.6483000e-03
   5.9577000e-03
   5.5545000e-03
   6.1722000e-03
   7.9399000e-03
   7.2412000e-03
   7.0618000e-03
   5.0861000e-03
   6.2734000e-03
   7.1496000e-03
   5.9185000e-03
   5.7304000e-03
   6.8081000e-03
   6.0422000e-03
   5.7242000e-03
   5.7018000e-03
   4.9568000e-03
   6.1914000e-03
   5.4420000e-03
   6.2928000e-03
   5.7448000e-03
   7.5632000e-03
   6.8374000e-03
   5.7769000e-03
   7.0876000e-03
   5.1888000e-03
   6.3534000e-03
   7.6351000e-03
   8.1993000e-03
   6.1541000e-03
   7.2712000e-03
   5.8778000e-03
   5.6216000e-03
   5.5454000e-03
   6.4342000e-03
   7.4451000e-03
   5.4575000e-03
   6.0346000e-03
   6.6028000e-03
   6.3655000e-03
   6.1260000e-03
   6.2374000e-03
   7.1085000e-03
   5.9052000e-03
   5.4719000e-03
   6.1642000e-03
   5.7610000e-03
   6.6114000e-03
   5.8699000e-03
   6.1942000e-03
   6.2807000e-03
   6.1314000e-03
   5.4861000e-03
   6.8973000e-03
   5.5461000e-03
   5.8042000e-03
   6.3228000e-03
   6.6520000e-03
   5.2274000e-03
   4.8450000e-03
   5.8493000e-03
   6.0167000e-03
   6.4597000e-03
   5.2967000e-03
   7.3239000e-03
   5.5031000e-03
   5.4556000e-03
   5.2400000e-03
   6.8139000e-03
   7.7439000e-03
   5.9862000e-03
   6.6663000e-03
   6.4423000e-03
   5.2102000e-03
   5.1818000e-03
   5.4554000e-03
   9.7254000e-03
   5.8611000e-03
   6.2576000e-03
   5.1108000e-03
   5.5282000e-03
   5.7698000e-03
   6.1064000e-03
   5.9899000e-03
   6.6391000e-03
   6.5293000e-03
   6.1169000e-03
   7.6424000e-03
   5.8575000e-03
   5.6375000e-03
   5.4439000e-03
   4.8178000e-03
   5.4042000e-03
   6.3410000e-03
   5.5597000e-03
   6.2624000e-03
   4.9729000e-03
   5.9094000e-03
   6.1241000e-03
   5.4617000e-03
   6.6380000e-03
   6.4178000e-03
   6.2692000e-03
   6.0192000e-03
   6.1745000e-03
   5.8670000e-03
   6.6050000e-03
   7.1687000e-03
   8.1850000e-03
   6.8128000e-03
   7.1781000e-03
   5.5065000e-03
   5.5048000e-03
   9.1257000e-03
   5.1147000e-03
   7.2861000e-03
   7.6561000e-03
   5.9272000e-03
   7.9407000e-03
   7.8465000e-03
   6.1143000e-03
   7.0216000e-03
   5.1125000e-03
   5.6347000e-03
   6.0283000e-03
   5.6949000e-03
   7.1995000e-03
   5.6700000e-03
   5.5968000e-03
   8.2219000e-03
   6.8934000e-03
   6.5437000e-03
   7.3532000e-03
   5.2457000e-03
   8.2293000e-03
   7.2613000e-03
   6.0282000e-03
   6.3751000e-03
   5.8949000e-03
   6.2546000e-03
   4.8132000e-03
   5.9871000e-03
   6.7598000e-03
   7.9400000e-03
   5.9996000e-03
   7.8179000e-03
   7.2170000e-03
   5.6155000e-03
   5.9110000e-03
   8.4096000e-03
   5.8233000e-03
   7.9692000e-03
   6.3547000e-03
   6.3859000e-03
   5.2121000e-03
   5.8497000e-03
   9.0113000e-03
   6.8281000e-03
   6.6978000e-03
   5.3155000e-03
   4.9573000e-03
   5.6891000e-03
   6.5630000e-03
   5.8284000e-03
   6.8904000e-03
   5.4894000e-03
   5.4597000e-03
   7.0213000e-03
   6.1326000e-03
   6.3802000e-03
   5.8140000e-03
   6.2510000e-03
   7.2324000e-03
   7.9137000e-03
   9.1400000e-03
   5.2230000e-03
   7.0029000e-03
   5.9855000e-03
   5.7067000e-03
   6.7348000e-03
   6.4936000e-03
   6.0720000e-03
   6.4939000e-03
   6.4561000e-03
   4.9885000e-03
   4.8289000e-03
   6.3645000e-03
   5.3812000e-03
   5.0065000e-03
   6.7717000e-03
   6.3986000e-03
   5.8169000e-03
   6.7253000e-03
   5.6748000e-03
   6.3657000e-03
   6.0731000e-03
   6.6088000e-03
   5.7367000e-03
   6.1744000e-03
   6.9511000e-03
   6.1867000e-03
   5.6349000e-03
   5.9513000e-03
   5.2103000e-03
   5.1772000e-03
   5.8095000e-03
   5.7768000e-03
   5.9720000e-03
   6.7489000e-03
   6.5373000e-03
   5.9169000e-03
   6.1919000e-03
   8.5979000e-03
   6.9769000e-03
   5.7104000e-03
   5.1319000e-03
   6.1920000e-03
   5.5758000e-03
   7.2389000e-03
   6.7836000e-03
   5.9104000e-03
   5.0247000e-03
   5.5595000e-03
   2.3555000e-02
   5.8144000e-03
   7.5849000e-03
   7.1550000e-03
   6.5310000e-03
   8.3603000e-03
   5.1888000e-03
   6.1415000e-03
   6.7536000e-03
   5.8204000e-03
   5.6315000e-03
   6.8135000e-03
   6.7169000e-03
   6.7242000e-03
   5.7801000e-03
   8.8712000e-03
   7.1440000e-03
   6.9105000e-03
   6.2547000e-03
   7.5337000e-03
   1.3376000e-02
   5.5934000e-03
   7.3866000e-03
   6.3990000e-03
   7.1601000e-03
   5.7360000e-03
   5.1081000e-03
   6.3105000e-03
   5.8797000e-03
   6.4125000e-03
   6.1245000e-03
   6.9719000e-03
   5.9622000e-03
   6.7502000e-03
   7.6942000e-03
   5.2694000e-03
   5.7529000e-03
   7.6918000e-03
   5.0559000e-03
   5.6284000e-03
   6.5308000e-03
   6.3297000e-03
   6.5605000e-03
   6.9016000e-03
   6.7230000e-03
   6.8026000e-03
   6.2477000e-03
   6.8539000e-03
   6.2833000e-03
   6.3165000e-03
   6.0948000e-03
   5.1975000e-03
   6.2194000e-03
   6.1402000e-03
   6.2479000e-03
   6.0293000e-03
   1.1461000e-02
   5.0276000e-03
   5.5201000e-03
   6.9083000e-03
   7.9835000e-03
   6.8394000e-03
   6.0749000e-03
   5.5325000e-03
   6.5767000e-03
   8.1010000e-03
   7.4348000e-03
   5.6410000e-03
   5.7974000e-03
   5.5646000e-03
   2.2712000e-02
   5.2871000e-03
   5.4408000e-03
   6.3239000e-03
   6.1270000e-03
   6.0789000e-03
   6.2948000e-03
   5.9685000e-03
   5.4623000e-03
   5.5155000e-03
   6.2382000e-03
   5.4562000e-03
   6.2703000e-03
   6.0922000e-03
   8.7530000e-03
   6.5637000e-03
   5.6870000e-03
   7.0039000e-03
   7.0344000e-03
   4.7668000e-03
   5.8615000e-03
   6.1550000e-03
   7.7085000e-03
   5.9202000e-03
   5.7059000e-03
   5.2839000e-03
   5.1523000e-03
   5.3013000e-03
   4.9531000e-03
   5.4205000e-03
   5.5920000e-03
   9.6018000e-03
   7.1419000e-03
   5.8160000e-03
   5.5508000e-03
   6.1627000e-03
   6.1109000e-03
   6.2179000e-03
   6.1723000e-03
   6.2930000e-03
   7.0494000e-03
   6.2279000e-03
   6.4774000e-03
   5.3412000e-03
   5.9900000e-03
   5.8760000e-03
   5.1309000e-03
   5.8080000e-03
   6.8053000e-03
   7.1306000e-03
   6.7714000e-03
   5.6151000e-03
   7.6180000e-03
   7.3705000e-03
   5.9851000e-03
   6.2804000e-03
   6.2735000e-03
   6.2357000e-03
   6.4615000e-03
   5.5310000e-03
   6.5441000e-03
   5.9617000e-03
   6.7859000e-03
   4.7516000e-03
   7.4648000e-03
   6.0258000e-03
   1.0161000e-02
   6.2379000e-03
   6.9414000e-03
   6.7982000e-03
   6.5441000e-03
   5.9312000e-03
   4.7390000e-03
   5.5440000e-03
   5.4418000e-03
   5.8902000e-03
   6.3681000e-03
   6.1964000e-03
   4.9740000e-03
   6.6679000e-03
   5.4320000e-03
   9.4843000e-03
   9.2506000e-03
   7.7030000e-03
   7.2599000e-03
   7.4912000e-03
   5.1568000e-03
   5.7987000e-03
   5.8511000e-03
   5.2921000e-03
   6.6099000e-03
   6.5601000e-03
   6.2391000e-03
   5.3890000e-03
   6.2651000e-03
   5.1950000e-03
   6.0554000e-03
   5.9692000e-03
   6.8622000e-03
   6.4847000e-03
   6.3887000e-03
   6.0707000e-03
   5.8725000e-03
   6.3239000e-03
   5.5424000e-03
   1.0416000e-02
   1.2420000e-02
   5.1319000e-03
   7.6338000e-03
   6.7025000e-03
   6.2576000e-03
   5.4853000e-03
   1.1857000e-02
   5.8354000e-03
   9.7849000e-03
   5.6822000e-03
   5.9183000e-03
   8.2324000e-03
   5.8364000e-03
   6.1419000e-03
   5.3346000e-03
   6.1720000e-03
   5.5753000e-03
   7.6874000e-03
   7.2307000e-03
   9.8339000e-03
   7.8238000e-03
   6.8902000e-03
   5.3029000e-03
   5.9491000e-03
   5.2443000e-03
   6.7991000e-03
   5.4741000e-03
   6.0114000e-03
   5.4538000e-03
   6.0903000e-03
   5.3398000e-03
   5.8498000e-03
   5.1411000e-03
   5.2032000e-03
   7.0247000e-03
   7.9922000e-03
   5.5822000e-03
   5.2471000e-03
   6.0388000e-03
   6.1121000e-03
   5.3208000e-03
   5.7187000e-03
   5.5302000e-03
   5.5193000e-03
   6.1682000e-03
   9.1237000e-03
   6.7267000e-03
   7.7070000e-03
   6.2643000e-03
   6.3056000e-03
   5.8639000e-03
   6.8346000e-03
   4.7188000e-03
   8.0885000e-03
   7.3130000e-03
   5.8012000e-03
   6.8487000e-03
   1.5005000e-02
   6.4787000e-03
   6.5637000e-03
   5.3018000e-03
   5.9077000e-03
   5.9981000e-03
   5.6257000e-03
   6.2367000e-03
   6.1476000e-03
   5.7189000e-03
   5.6437000e-03
   6.7944000e-03
   6.5499000e-03
   6.6570000e-03
   5.6609000e-03
   5.7114000e-03
   5.9566000e-03
   5.8649000e-03
   5.1709000e-03
   5.9242000e-03
   6.6830000e-03
   5.3752000e-03
   6.2777000e-03
   6.0853000e-03
   5.6456000e-03
   6.3059000e-03
   5.7770000e-03
   6.5078000e-03
   7.4807000e-03
   9.5330000e-03
   6.8878000e-03
   5.5816000e-03
   5.7013000e-03
   6.1214000e-03
   6.1639000e-03
   7.2730000e-03
   6.3789000e-03
   5.3534000e-03
   6.5804000e-03
   5.7967000e-03
   6.4534000e-03
   5.6144000e-03
   6.5056000e-03
   6.0391000e-03
   5.5570000e-03
   6.6526000e-03
   7.8549000e-03
   8.9893000e-03
   6.2774000e-03
   6.1171000e-03
   5.9794000e-03
   6.4061000e-03
   5.6354000e-03
   5.9408000e-03
   5.5021000e-03
   2.3175000e-02
   9.6087000e-03
   7.1072000e-03
   6.9179000e-03
   6.4152000e-03
   7.0453000e-03
   5.5705000e-03
   6.6150000e-03
   5.3184000e-03
   9.3337000e-03
   6.3420000e-03
   6.4668000e-03
   5.9253000e-03
   7.3254000e-03
   5.2647000e-03
   7.0261000e-03
   7.2105000e-03
   6.1616000e-03
   5.0035000e-03
   5.2099000e-03
   7.2286000e-03
   6.8547000e-03
   5.4091000e-03
   6.4280000e-03
   6.0763000e-03
   7.4948000e-03
   8.7776000e-03
   8.5918000e-03
   2.2585000e-02
   6.0692000e-03
   5.8086000e-03
   7.2254000e-03
   5.3167000e-03
   6.3393000e-03
   6.3083000e-03
   5.3902000e-03
   6.2549000e-03
   6.0902000e-03
   5.6131000e-03
   6.8227000e-03
   6.4468000e-03
   6.8212000e-03
   5.6695000e-03
   6.7792000e-03
   6.0168000e-03
   6.0399000e-03
   6.6027000e-03
   5.9005000e-03
   5.7640000e-03
   6.4776000e-03
   5.7023000e-03
   5.3182000e-03
   7.1223000e-03
   9.4790000e-03
   5.9230000e-03
   7.8363000e-03
   6.5602000e-03
   5.6577000e-03
   5.8504000e-03
   4.8438000e-03
   7.1210000e-03
   5.1124000e-03
   6.5981000e-03
   5.2371000e-03
   6.7339000e-03
   5.6632000e-03
   5.8801000e-03
   8.2924000e-03
   5.7123000e-03
   5.8503000e-03
   4.8764000e-03
   7.3230000e-03
   7.0169000e-03
   5.6239000e-03
   5.7947000e-03
   6.2417000e-03
   6.1455000e-03
   6.5900000e-03
   1.1377000e-02
   7.1585000e-03
   5.4889000e-03
   5.9768000e-03
   6.4008000e-03
   6.0087000e-03
   8.2319000e-03
   6.9329000e-03
   6.1925000e-03
   6.3265000e-03
   6.2221000e-03
   5.5185000e-03
   4.8400000e-03
   7.2294000e-03
   6.4891000e-03
   7.0365000e-03
   6.1461000e-03
   7.6084000e-03
   6.7186000e-03
   5.5106000e-03
   7.0922000e-03
   6.1575000e-03
   2.3325000e-02
   6.3322000e-03
   6.6818000e-03
   6.3913000e-03
   5.4956000e-03
   5.9060000e-03
   8.5617000e-03
   9.8635000e-03
   6.4732000e-03
   5.7691000e-03
   6.5099000e-03
   2.3989000e-02
   1.1137000e-02
   5.7308000e-03
   6.9135000e-03
   6.5748000e-03
   5.9593000e-03
   5.2185000e-03
   6.1372000e-03
   5.6911000e-03
   6.6775000e-03
   6.7085000e-03
   6.9543000e-03
   5.4391000e-03
   5.9541000e-03
   5.7440000e-03
   6.8949000e-03
   5.3979000e-03
   6.4920000e-03
   4.5472000e-03
   6.1015000e-03
   6.5150000e-03
   6.7598000e-03
   5.4005000e-03
   7.0123000e-03
   6.6908000e-03
   5.8632000e-03
   6.5852000e-03
   4.6909000e-03
   6.7408000e-03
   5.9740000e-03
   6.0618000e-03
   5.7282000e-03
   7.1896000e-03
   5.6952000e-03
   5.8652000e-03
   5.5150000e-03
   6.5263000e-03
   6.4654000e-03
   8.0852000e-03
   6.5934000e-03
   6.0973000e-03
   6.2683000e-03
   7.5616000e-03
   5.7942000e-03
   7.0683000e-03
   7.9086000e-03
   5.3212000e-03
   5.1992000e-03
   6.6644000e-03
   7.3916000e-03
   7.3074000e-03
   5.1968000e-03
   4.9799000e-03
   5.6369000e-03
   6.5574000e-03
   5.5607000e-03
   5.8973000e-03
   8.2073000e-03
   6.0980000e-03
   6.0274000e-03
   7.0442000e-03
   5.9928000e-03
   6.5809000e-03
   7.0754000e-03
   9.5805000e-03
   5.3660000e-03
   6.7565000e-03
   7.4496000e-03
   6.6213000e-03
   6.4616000e-03
   5.7247000e-03
   5.9354000e-03
   6.5269000e-03
   7.3807000e-03
   6.8784000e-03
   6.4497000e-03
   6.5817000e-03
   5.9257000e-03
   5.5984000e-03
   5.5969000e-03
   6.2814000e-03
   5.2432000e-03
   6.2471000e-03
   7.7502000e-03
   6.0800000e-03
   5.7625000e-03
   9.1821000e-03
   6.3487000e-03
   5.8338000e-03
   5.5316000e-03
   5.9023000e-03
   6.9763000e-03
   6.5432000e-03
   7.4066000e-03
   6.7385000e-03
   5.8885000e-03
   5.7917000e-03
   6.3188000e-03
   7.0201000e-03
   5.9155000e-03
   7.1899000e-03
   5.3888000e-03
   7.0504000e-03
   7.9489000e-03
   8.8368000e-03
   5.8281000e-03
   6.4299000e-03
   5.7144000e-03
   5.5135000e-03
   6.0885000e-03
   7.2307000e-03
   6.3700000e-03
   5.6295000e-03
   8.8234000e-03
   5.7367000e-03
   7.2987000e-03
   5.7052000e-03
   5.6577000e-03
   5.8083000e-03
   6.2280000e-03
   5.3381000e-03
   9.0734000e-03
   5.5610000e-03
   6.9538000e-03
   7.0386000e-03
   6.8943000e-03
   6.8463000e-03
   6.0526000e-03
   6.7946000e-03
   5.6308000e-03
   7.3189000e-03
   8.1297000e-03
   6.9259000e-03
   5.8926000e-03
   6.4262000e-03
   7.2526000e-03
   6.3046000e-03
   6.8589000e-03
   5.5477000e-03
   5.5549000e-03
   6.2568000e-03
   7.9755000e-03
   6.4557000e-03
   6.3826000e-03
   6.8089000e-03
   8.3907000e-03
   5.9032000e-03
   5.5016000e-03
   5.7315000e-03
   7.1677000e-03
   8.4222000e-03
   7.0611000e-03
   5.7804000e-03
   5.1374000e-03
   7.4805000e-03
   5.3397000e-03
   6.2140000e-03
   5.7007000e-03
   5.9531000e-03
   4.8082000e-03
   6.8305000e-03
   5.3096000e-03
   5.9404000e-03
   7.0997000e-03
   5.7762000e-03
   7.6193000e-03
   6.2826000e-03
   7.5802000e-03
   8.2659000e-03
   7.1314000e-03
   6.2174000e-03
   5.1276000e-03
   8.0908000e-03
   6.0495000e-03
   6.7919000e-03
   5.9647000e-03
   6.1166000e-03
   7.0671000e-03
   6.6409000e-03
   9.7392000e-03
   6.3179000e-03
   6.5777000e-03
   5.6979000e-03
   6.9209000e-03
   5.8987000e-03
   7.0081000e-03
   6.7812000e-03
   6.5309000e-03
   6.6700000e-03
   6.3104000e-03
   7.1477000e-03
   6.4625000e-03
   5.8834000e-03
   5.0825000e-03
   5.5110000e-03
   5.8969000e-03
   6.2218000e-03
   6.8264000e-03
   6.0393000e-03
   6.8078000e-03
   6.1780000e-03
   5.9385000e-03
   6.6629000e-03
   5.0531000e-03
   5.6886000e-03
   6.8395000e-03
   6.6649000e-03
   6.5891000e-03
   6.5874000e-03
   5.8193000e-03
   6.4235000e-03
   5.9074000e-03
   5.9273000e-03
   4.6997000e-03
   5.9025000e-03
   6.6986000e-03
   6.0820000e-03
   5.7573000e-03
   5.9718000e-03
   5.8638000e-03
   6.0983000e-03
   5.6524000e-03
   8.6276000e-03
   6.3902000e-03
   5.9610000e-03
   7.9335000e-03
   6.3584000e-03
   9.1479000e-03
   6.0718000e-03
   6.3694000e-03
   6.0631000e-03
   6.9473000e-03
   4.9761000e-03
   7.2700000e-03
   5.5840000e-03
   5.1800000e-03
   5.4466000e-03
   6.0665000e-03
   5.3485000e-03
   6.1392000e-03
   5.7560000e-03
   6.3237000e-03
   8.4864000e-03
   6.5145000e-03
   5.2982000e-03
   6.4373000e-03
   5.4504000e-03
   5.7368000e-03
   6.0080000e-03
   5.7588000e-03
   5.7141000e-03
   6.5154000e-03
   6.0059000e-03
   7.4127000e-03
   6.4111000e-03
   7.3613000e-03
   6.8190000e-03
   5.8904000e-03
   6.9649000e-03
   7.1409000e-03
   6.2994000e-03
   6.2941000e-03
   5.6944000e-03
   7.5069000e-03
   7.6099000e-03
   5.5385000e-03
   1.3241000e-02
   4.8792000e-03
   1.1534000e-02
   6.9959000e-03
   6.0638000e-03
   5.3260000e-03
   6.7437000e-03
   6.5057000e-03
   7.9141000e-03
   6.2730000e-03
   6.3644000e-03
   6.4748000e-03
   5.7636000e-03
   6.5520000e-03
   6.1053000e-03
   7.0599000e-03
   5.3314000e-03
   6.6163000e-03
   5.5998000e-03
   6.5103000e-03
   2.1493000e-02
   5.7974000e-03
   5.4394000e-03
   6.9449000e-03
   5.7560000e-03
   6.8382000e-03
   5.2502000e-03
   6.8067000e-03
   5.8518000e-03
   5.5538000e-03
   5.8613000e-03
   4.6659000e-03
   7.5963000e-03
   7.8317000e-03
   5.3743000e-03
   5.4734000e-03
   5.9980000e-03
   6.4039000e-03
   7.0789000e-03
   6.7277000e-03
   5.7232000e-03
   5.2302000e-03
   5.3615000e-03
   6.5246000e-03
   6.7608000e-03
   5.2350000e-03
   1.2040000e-02
   5.8593000e-03
   7.4751000e-03
   6.3060000e-03
   5.1678000e-03
   5.2489000e-03
   5.4631000e-03
   5.9108000e-03
   6.8046000e-03
   5.2510000e-03
   4.9205000e-03
   7.0175000e-03
   5.0629000e-03
   5.2932000e-03
   5.9403000e-03
   6.2127000e-03
   7.3422000e-03
   5.8953000e-03
   5.8945000e-03
   9.1929000e-03
   5.1424000e-03
   5.3855000e-03
   6.6440000e-03
   6.9176000e-03
   7.6757000e-03
   6.7503000e-03
   5.4154000e-03
   6.6985000e-03
   5.9418000e-03
   5.7088000e-03
   6.3383000e-03
   7.8159000e-03
   5.4187000e-03
   2.1749000e-02
   5.1080000e-03
   7.2332000e-03
   5.3127000e-03
   6.7408000e-03
   5.2780000e-03
   4.7357000e-03
   1.0671000e-02
   5.6059000e-03
   6.3132000e-03
   6.3593000e-03
   6.3040000e-03
   5.5519000e-03
   6.5930000e-03
   6.7980000e-03
   6.0676000e-03
   7.7465000e-03
   5.5350000e-03
   5.7604000e-03
   5.9381000e-03
   5.7832000e-03
   5.4689000e-03
   4.9877000e-03
   7.6557000e-03
   5.9558000e-03
   7.0232000e-03
   6.7073000e-03
   6.9891000e-03
   5.9224000e-03
   5.7901000e-03
   6.1030000e-03
   5.8682000e-03
   5.7288000e-03
   5.4513000e-03
   5.7804000e-03
   7.0795000e-03
   6.5814000e-03
   5.6229000e-03
   6.4696000e-03
   1.1290000e-02
   6.5892000e-03
   6.1568000e-03
   7.3691000e-03
   6.9026000e-03
   5.7381000e-03
   5.8881000e-03
   6.4323000e-03
   6.3537000e-03
   6.4636000e-03
   6.8426000e-03
   4.9801000e-03
   5.7929000e-03
   6.1067000e-03
   7.1150000e-03
   5.4530000e-03
   5.4521000e-03
   4.8797000e-03
   5.6775000e-03
   5.8267000e-03
   5.3183000e-03
   6.7475000e-03
   6.0234000e-03
   6.8122000e-03
   5.4712000e-03
   6.4997000e-03
   5.7202000e-03
   6.3688000e-03
   5.9703000e-03
   8.6248000e-03
   8.8914000e-03
   6.0956000e-03
   7.1344000e-03
   6.4717000e-03
   6.9849000e-03
   5.7268000e-03
   5.7627000e-03
   6.0848000e-03
   8.8872000e-03
   6.0115000e-03
   5.0952000e-03
   5.8851000e-03
   5.5798000e-03
   6.2064000e-03
   4.6090000e-03
   5.5739000e-03
   7.0384000e-03
   6.3072000e-03
   5.5383000e-03
   6.3964000e-03
   5.9998000e-03
   5.3238000e-03
   6.1606000e-03
   6.4146000e-03
   5.9187000e-03
   5.9475000e-03
   5.6618000e-03
   6.2619000e-03
   6.5063000e-03
   5.9191000e-03
   5.9060000e-03
   6.4118000e-03
   6.3367000e-03
   6.8493000e-03
   5.8153000e-03
   6.8390000e-03
   6.2069000e-03
   5.9351000e-03
   6.5576000e-03
   6.9581000e-03
   5.7037000e-03
   5.7679000e-03
   6.6612000e-03
   7.6861000e-03
   6.1561000e-03
   5.5087000e-03
   5.6292000e-03
   6.8550000e-03
   5.9129000e-03
   5.0614000e-03
   6.7383000e-03
   5.5712000e-03
   6.2078000e-03
   7.4453000e-03
   5.7586000e-03
   6.5558000e-03
   5.6932000e-03
   6.4503000e-03
   5.8248000e-03
   6.8771000e-03
   5.7991000e-03
   5.8993000e-03
   6.5690000e-03
   5.7345000e-03
   6.1552000e-03
   6.5248000e-03
   6.0647000e-03
   5.5114000e-03
   5.0814000e-03
   6.3813000e-03
   5.7659000e-03
   5.7999000e-03
   5.9757000e-03
   5.8344000e-03
   5.9862000e-03
   6.4956000e-03
   6.5662000e-03
   5.4431000e-03
   6.1195000e-03
   5.0479000e-03
   7.7104000e-03
   7.8510000e-03
   5.2137000e-03
   6.5405000e-03
   5.7592000e-03
   6.2993000e-03
   7.6651000e-03
   6.7783000e-03
   4.7964000e-03
   6.8012000e-03
   6.7774000e-03
   8.7347000e-03
   6.0148000e-03
   6.2262000e-03
   5.7667000e-03
   6.9879000e-03
   8.0750000e-03
   7.1047000e-03
   6.0150000e-03
   6.6969000e-03
   8.5711000e-03
   7.0955000e-03
   5.6525000e-03
   5.5155000e-03
   5.1600000e-03
   6.8662000e-03
   6.4915000e-03
   6.3412000e-03
   2.4510000e-02
   5.5288000e-03
   6.9747000e-03
   6.5307000e-03
   6.6227000e-03
   5.6643000e-03
   6.7618000e-03
   6.6727000e-03
   5.3448000e-03
   6.2992000e-03
   5.5386000e-03
   6.1761000e-03
   6.3270000e-03
   8.3683000e-03
   4.9305000e-03
   8.0447000e-03
   6.4029000e-03
   7.2357000e-03
   6.1976000e-03
   5.4844000e-03
   5.5966000e-03
   5.6421000e-03
   5.1307000e-03
   6.3994000e-03
   5.8930000e-03
   5.7005000e-03
   6.4959000e-03
   7.2303000e-03
   5.3058000e-03
   7.1928000e-03
   5.0061000e-03
   6.0489000e-03
   5.8939000e-03
   5.4952000e-03
   5.8098000e-03
   4.9084000e-03
   6.3037000e-03
   6.8561000e-03
   6.1439000e-03
   5.5519000e-03
   6.2776000e-03
   6.9784000e-03
   5.9876000e-03
   6.1035000e-03
   6.9447000e-03
   6.4396000e-03
   5.4807000e-03
   5.7282000e-03
   6.9399000e-03
   5.0784000e-03
   7.3983000e-03
   7.1521000e-03
   7.4700000e-03
   1.0060000e-02
   7.6155000e-03
   6.2122000e-03
   6.6257000e-03
   7.1350000e-03
   6.1021000e-03
   6.0376000e-03
   5.6027000e-03
   5.6532000e-03
   6.4560000e-03
   5.0158000e-03
   5.6883000e-03
   7.9387000e-03
   8.7767000e-03
   5.0532000e-03
   5.3770000e-03
   5.9864000e-03
   5.8346000e-03
   6.5960000e-03
   6.2636000e-03
   5.5351000e-03
   7.8046000e-03
   4.4318000e-03
   5.4895000e-03
   7.0366000e-03
   6.3077000e-03
   5.2178000e-03
   6.3973000e-03
   6.2942000e-03
   6.3377000e-03
   7.4806000e-03
   5.6134000e-03
   6.6014000e-03
   6.4195000e-03
   6.5740000e-03
   6.3860000e-03
   6.0986000e-03
   5.6885000e-03
   5.8551000e-03
   5.5725000e-03
   5.5259000e-03
   6.1804000e-03
   5.4956000e-03
   5.5226000e-03
   5.5857000e-03
   5.2297000e-03
   7.7010000e-03
   5.6001000e-03
   7.4132000e-03
   6.0120000e-03
   6.6209000e-03
   5.3182000e-03
   6.2899000e-03
   8.2125000e-03
   6.0051000e-03
   6.4755000e-03
   5.6413000e-03
   5.9676000e-03
   6.6558000e-03
   5.7014000e-03
   6.3579000e-03
   5.5921000e-03
   7.0620000e-03
   6.1387000e-03
   5.8014000e-03
   6.8554000e-03
   5.6950000e-03
   5.5240000e-03
   5.7822000e-03
   5.4867000e-03
   5.4752000e-03
   5.5738000e-03
   6.1648000e-03
   7.9666000e-03
   5.2614000e-03
   6.4859000e-03
   6.8445000e-03
   5.2936000e-03
   7.3396000e-03
   6.9482000e-03
   6.8729000e-03
   6.9711000e-03
   6.3170000e-03
   5.0115000e-03
   5.9012000e-03
   5.6704000e-03
   7.7776000e-03
   7.1815000e-03
   5.5993000e-03
   5.6222000e-03
   7.3543000e-03
   4.7743000e-03
   5.5341000e-03
   5.5632000e-03
   6.2889000e-03
   5.8593000e-03
   5.9936000e-03
   5.5160000e-03
   7.0478000e-03
   5.3130000e-03
   8.3338000e-03
   5.6696000e-03
   5.6453000e-03
   5.7265000e-03
   7.4755000e-03
   6.0389000e-03
   1.0547000e-02
   5.7962000e-03
   7.9710000e-03
   5.0273000e-03
   7.3288000e-03
   9.6173000e-03
   5.6049000e-03
   6.0894000e-03
   6.6281000e-03
   6.1738000e-03
   5.3808000e-03
   6.4017000e-03
   9.8198000e-03
   6.0291000e-03
   7.3302000e-03
   5.7961000e-03
   7.3228000e-03
   4.9833000e-03
   5.4066000e-03
   6.2604000e-03
   6.2229000e-03
   6.9681000e-03
   5.7741000e-03
   5.9966000e-03
   5.3071000e-03
   6.3298000e-03
   6.5727000e-03
   4.8688000e-03
   8.4071000e-03
   5.7183000e-03
   5.6382000e-03
   4.8469000e-03
   1.0178000e-02
   5.6564000e-03
   6.3786000e-03
   6.6968000e-03
   6.5006000e-03
   5.6512000e-03
   6.2804000e-03
   6.2415000e-03
   6.5191000e-03
   5.3865000e-03
   7.7886000e-03
   5.9988000e-03
   8.4348000e-03
   6.7868000e-03
   5.5856000e-03
   6.0783000e-03
   5.8799000e-03
   5.6971000e-03
   6.6966000e-03
   5.8875000e-03
   6.0537000e-03
   6.1824000e-03
   2.3095000e-02
   7.0813000e-03
   5.5846000e-03
   5.6428000e-03
   5.7911000e-03
   5.2173000e-03
   6.3670000e-03
   6.2127000e-03
   6.4414000e-03
   5.7710000e-03
   5.5253000e-03
   5.5406000e-03
   5.7086000e-03
   5.4813000e-03
   7.2554000e-03
   6.0259000e-03
   8.3970000e-03
   5.3324000e-03
   7.8899000e-03
   5.0207000e-03
   5.5837000e-03
   4.8354000e-03
   7.4622000e-03
   8.4216000e-03
   5.2961000e-03
   5.6459000e-03
   5.3416000e-03
   8.5605000e-03
   5.7553000e-03
   6.0803000e-03
   5.3477000e-03
   6.2837000e-03
   8.1831000e-03
   5.2268000e-03
   6.8455000e-03
   5.6259000e-03
   5.6986000e-03
   5.0207000e-03
   5.6548000e-03
   5.3321000e-03
   6.2636000e-03
   6.3768000e-03
   5.7580000e-03
   5.8685000e-03
   5.4605000e-03
   6.7091000e-03
   5.2972000e-03
   7.0748000e-03
   1.0409000e-02
   5.4379000e-03
   6.7957000e-03
   5.5065000e-03
   6.2525000e-03
   6.1795000e-03
   6.2268000e-03
   5.6431000e-03
   1.5975000e-02
   7.7849000e-03
   7.4314000e-03
   5.7331000e-03
   6.3051000e-03
   4.6982000e-03
   7.3698000e-03
   5.7737000e-03
   6.7755000e-03
   5.3118000e-03
   5.5524000e-03
   5.6450000e-03
   5.5607000e-03
   7.2720000e-03
   6.9244000e-03
   7.7410000e-03
   7.2533000e-03
   6.1517000e-03
   1.2255000e-02
   6.2415000e-03
   7.3467000e-03
   7.2887000e-03
   6.3849000e-03
   5.2274000e-03
   2.3766000e-02
   5.4209000e-03
   5.0707000e-03
   6.2782000e-03
   6.0867000e-03
   4.5837000e-03
   5.0147000e-03
   6.2805000e-03
   5.1182000e-03
   6.8602000e-03
   6.4704000e-03
   6.2730000e-03
   9.5819000e-03
   5.3914000e-03
   7.3728000e-03
   6.1017000e-03
   7.9198000e-03
   8.6246000e-03
   6.6371000e-03
   5.4229000e-03
   7.8864000e-03
   5.8032000e-03
   6.4843000e-03
   5.6832000e-03
   9.1056000e-03
   6.0987000e-03
   6.5753000e-03
   6.3102000e-03
   5.2138000e-03
   7.3972000e-03
   6.2049000e-03
   5.5356000e-03
   6.8774000e-03
   6.9079000e-03
   6.7833000e-03
   6.0097000e-03
   6.0374000e-03
   6.1109000e-03
   7.3537000e-03
   8.1576000e-03
   6.5532000e-03
   7.5617000e-03
   5.8975000e-03
   6.1128000e-03
   6.7649000e-03
   5.2964000e-03
   5.8691000e-03
   5.3022000e-03
   6.8052000e-03
   6.1324000e-03
   6.5214000e-03
   6.8509000e-03
   7.0928000e-03
   6.7795000e-03
   6.4662000e-03
   5.8633000e-03
   5.5857000e-03
   5.7779000e-03
   5.7276000e-03
   6.1790000e-03
   6.5180000e-03
   9.0183000e-03
   8.9819000e-03
   8.1361000e-03
   5.1205000e-03
   6.3279000e-03
   6.7525000e-03
   5.3632000e-03
   8.6097000e-03
   6.7035000e-03
   6.9559000e-03
   6.6698000e-03
   6.4358000e-03
   9.0442000e-03
   7.0455000e-03
   5.1686000e-03
   5.4904000e-03
   6.6249000e-03
   6.1170000e-03
   7.7269000e-03
   7.5401000e-03
   6.1291000e-03
   6.6381000e-03
   6.8389000e-03
   1.3484000e-02
   5.1092000e-03
   5.8268000e-03
   6.8560000e-03
   7.5839000e-03
   5.5153000e-03
   6.5137000e-03
   6.2677000e-03
   5.9660000e-03
   6.5948000e-03
   6.3247000e-03
   6.6739000e-03
   5.7897000e-03
   6.4421000e-03
   6.1669000e-03
   5.8146000e-03
   6.7985000e-03
   7.7363000e-03
   5.8421000e-03
   6.0275000e-03
   5.3662000e-03
   6.6915000e-03
   5.2669000e-03
   6.3080000e-03
   6.0155000e-03
   5.3909000e-03
   6.4895000e-03
   7.8005000e-03
   5.5652000e-03
   6.7011000e-03
   5.8716000e-03
   5.4370000e-03
   6.2599000e-03
   5.8270000e-03
   7.6543000e-03
   6.9965000e-03
   5.8461000e-03
   6.2961000e-03
   5.5841000e-03
   5.9011000e-03
   8.4078000e-03
   5.7717000e-03
   7.2400000e-03
   6.2660000e-03
   6.9817000e-03
   8.1689000e-03
   6.7971000e-03
   6.6316000e-03
   6.9930000e-03
   9.0439000e-03
   5.4568000e-03
   4.7955000e-03
   6.2552000e-03
   7.3730000e-03
   6.1880000e-03
   5.1731000e-03
   6.5766000e-03
   6.7486000e-03
   7.0405000e-03
   5.6549000e-03
   6.0941000e-03
   7.3548000e-03
   7.3153000e-03
   8.4155000e-03
   5.4151000e-03
   5.7805000e-03
   1.2127000e-02
   6.9951000e-03
   5.8091000e-03
   5.8013000e-03
   6.1051000e-03
   6.1750000e-03
   7.0961000e-03
   6.1819000e-03
   5.7849000e-03
   6.6699000e-03
   7.3431000e-03
   5.6060000e-03
   5.6499000e-03
   1.0905000e-02
   6.0218000e-03
   5.5635000e-03
   5.0438000e-03
   7.5621000e-03
   6.0930000e-03
   7.0070000e-03
   6.1200000e-03
   4.5937000e-03
   5.3328000e-03
   5.2155000e-03
   5.8655000e-03
   5.6405000e-03
   9.4926000e-03
   5.8112000e-03
   5.2732000e-03
   4.9841000e-03
   5.3228000e-03
   8.6975000e-03
   6.7073000e-03
   6.9154000e-03
   6.4530000e-03
   5.3338000e-03
   5.4327000e-03
   6.3133000e-03
   5.8033000e-03
   5.6041000e-03
   5.0441000e-03
   6.7962000e-03
   6.3420000e-03
   5.9173000e-03
   6.9092000e-03
   7.7877000e-03
   5.3750000e-03
   6.3447000e-03
   6.1413000e-03
   5.7369000e-03
   6.8795000e-03
   6.3541000e-03
   5.4200000e-03
   6.2231000e-03
   6.9395000e-03
   5.9592000e-03
   5.9996000e-03
   7.1636000e-03
   5.0582000e-03
   5.3810000e-03
   6.5047000e-03
   6.8409000e-03
   8.3279000e-03
   7.5163000e-03
   6.1587000e-03
   6.4066000e-03
   6.3013000e-03
   5.8832000e-03
   5.3568000e-03
   5.7146000e-03
   5.3190000e-03
   7.3987000e-03
   8.6264000e-03
   6.7984000e-03
   6.2719000e-03
   7.4518000e-03
   7.0834000e-03
   8.5850000e-03
   5.6647000e-03
   7.0021000e-03
   6.3584000e-03
   7.1364000e-03
   7.1309000e-03
   5.7155000e-03
   5.8247000e-03
   7.5351000e-03
   7.4647000e-03
   6.1969000e-03
   7.4224000e-03
   6.5425000e-03
   6.1365000e-03
   5.8709000e-03
   5.9525000e-03
   4.9657000e-03
   6.1017000e-03
   6.9836000e-03
   6.3471000e-03
   6.3035000e-03
   5.8193000e-03
   5.3468000e-03
   6.3340000e-03
   7.2382000e-03
   6.5638000e-03
   5.2781000e-03
   7.1075000e-03
   6.9284000e-03
   5.0569000e-03
   6.8001000e-03
   5.3777000e-03
   5.6286000e-03
   6.7743000e-03
   5.7952000e-03
   6.1116000e-03
   6.4843000e-03
   5.1945000e-03
   5.5284000e-03
   7.2742000e-03
   6.4576000e-03
   6.5905000e-03
   5.1837000e-03
   6.1921000e-03
   5.0597000e-03
   6.4140000e-03
   6.8312000e-03
   6.3629000e-03
   7.9624000e-03
   8.8069000e-03
   6.9238000e-03
   6.1338000e-03
   6.2577000e-03
   8.0750000e-03
   5.0664000e-03
   5.0344000e-03
   5.9956000e-03
   6.1878000e-03
   5.5626000e-03
   6.7952000e-03
   7.2369000e-03
   7.1679000e-03
   6.4707000e-03
   6.5527000e-03
   6.8535000e-03
   6.7536000e-03
   6.4676000e-03
   9.7634000e-03
   5.6341000e-03
   6.4363000e-03
   6.8057000e-03
   5.1226000e-03
   5.9218000e-03
   7.6117000e-03
   5.3366000e-03
   5.5336000e-03
   7.9628000e-03
   5.6857000e-03
   5.9121000e-03
   5.3790000e-03
   6.0354000e-03
   6.7594000e-03
   7.8841000e-03
   5.6026000e-03
   1.1124000e-02
   6.6867000e-03
   7.3114000e-03
   5.1746000e-03
   5.2784000e-03
   5.9737000e-03
   6.2673000e-03
   6.5156000e-03
   7.8390000e-03
   7.0561000e-03
   6.0103000e-03
   5.3818000e-03
   6.2838000e-03
   7.6822000e-03
   5.4213000e-03
   7.7560000e-03
   6.7489000e-03
   7.4645000e-03
   5.8089000e-03
   6.4491000e-03
   5.6045000e-03
   5.1793000e-03
   6.1288000e-03
   5.7560000e-03
   6.9225000e-03
   6.1591000e-03
   7.6993000e-03
   5.6602000e-03
   6.7709000e-03
   6.3650000e-03
   5.7047000e-03
   5.8680000e-03
   6.2460000e-03
   6.5678000e-03
   7.1118000e-03
   6.8691000e-03
   7.0941000e-03
   5.6186000e-03
   6.6962000e-03
   8.1377000e-03
   5.7321000e-03
   7.1743000e-03
   6.0063000e-03
   6.3921000e-03
   5.0154000e-03
   5.5639000e-03
   5.8866000e-03
   6.3564000e-03
   5.9759000e-03
   7.0555000e-03
   5.8631000e-03
   7.3474000e-03
   8.3675000e-03
   4.5616000e-03
   5.2831000e-03
   6.4474000e-03
   6.9073000e-03
   4.9500000e-03
   7.8729000e-03
   6.1874000e-03
   8.4378000e-03
   6.1746000e-03
   6.0441000e-03
   5.4005000e-03
   5.5728000e-03
   6.8266000e-03
   5.7997000e-03
   6.5133000e-03
   6.4804000e-03
   6.5464000e-03
   5.1696000e-03
   6.1722000e-03
   7.1427000e-03
   8.4520000e-03
   5.6226000e-03
   6.0989000e-03
   6.4252000e-03
   7.2471000e-03
   5.2124000e-03
   4.5342000e-03
   5.7056000e-03
   4.7204000e-03
   5.6091000e-03
   7.6622000e-03
   6.2480000e-03
   6.7894000e-03
   6.0672000e-03
   7.1306000e-03
   6.7178000e-03
   8.6165000e-03
   5.5312000e-03
   6.8946000e-03
   5.7109000e-03
   7.3200000e-03
   5.5981000e-03
   7.0805000e-03
   5.8934000e-03
   9.5590000e-03
   6.2007000e-03
   6.2131000e-03
   6.6069000e-03
   6.1358000e-03
   6.0642000e-03
   6.2453000e-03
   6.2210000e-03
   7.9630000e-03
   6.8383000e-03
   6.3535000e-03
   2.3593000e-02
   5.8191000e-03
   6.6687000e-03
   6.0203000e-03
   6.4254000e-03
   7.3961000e-03
   5.8872000e-03
   5.0706000e-03
   5.9719000e-03
   5.0478000e-03
   6.2879000e-03
   7.2114000e-03
   5.9150000e-03
   8.3843000e-03
   6.2887000e-03
   6.0324000e-03
   9.0940000e-03
   5.8202000e-03
   8.1987000e-03
   6.2666000e-03
   5.9397000e-03
   4.9803000e-03
   7.4372000e-03
   7.4241000e-03
   6.4550000e-03
   6.9019000e-03
   5.7622000e-03
   7.7044000e-03
   6.2194000e-03
   6.9643000e-03
   6.6176000e-03
   5.6608000e-03
   5.4454000e-03
   6.3180000e-03
   6.4707000e-03
   5.7257000e-03
   5.7133000e-03
   8.7295000e-03
   5.7489000e-03
   5.7444000e-03
   5.3792000e-03
   7.5804000e-03
   5.6846000e-03
   8.2124000e-03
   5.7749000e-03
   5.0956000e-03
   5.6101000e-03
   5.1865000e-03
   6.8056000e-03
   5.7114000e-03
   5.6898000e-03
   5.9419000e-03
   6.4980000e-03
   7.2767000e-03
   6.4747000e-03
   7.4897000e-03
   6.9480000e-03
   5.4482000e-03
   4.9335000e-03
   6.7808000e-03
   5.9892000e-03
   8.4934000e-03
   7.5827000e-03
   6.8133000e-03
   6.3457000e-03
   5.6990000e-03
   6.1051000e-03
   6.5254000e-03
   8.5012000e-03
   5.5065000e-03
   5.8492000e-03
   5.6227000e-03
   6.5913000e-03
   6.4006000e-03
   6.2836000e-03
   6.3378000e-03
   7.1362000e-03
   6.1006000e-03
   5.7889000e-03
   6.3307000e-03
   5.7209000e-03
   6.4721000e-03
   6.2995000e-03
   4.7345000e-03
   8.4982000e-03
   6.3443000e-03
   9.5143000e-03
   7.0790000e-03
   5.5913000e-03
   7.5692000e-03
   4.9504000e-03
   5.6388000e-03
   5.2597000e-03
   5.2353000e-03
   5.6581000e-03
   6.1589000e-03
   7.6084000e-03
   5.9053000e-03
   6.9308000e-03
   5.8327000e-03
   7.5765000e-03
   5.5663000e-03
   6.3022000e-03
   7.0024000e-03
   6.1199000e-03
   6.1593000e-03
   5.1111000e-03
   8.0414000e-03
   5.8306000e-03
   5.6768000e-03
   5.4534000e-03
   5.6265000e-03
   5.8077000e-03
   6.6029000e-03
   5.2453000e-03
   5.6226000e-03
   6.0985000e-03
   5.1675000e-03
   5.9178000e-03
   6.6311000e-03
   6.0398000e-03
   5.6222000e-03
   5.7654000e-03
   7.7278000e-03
   6.3157000e-03
   7.1256000e-03
   5.9560000e-03
   7.4765000e-03
   5.9594000e-03
   5.4259000e-03
   8.3320000e-03
   4.9980000e-03
   6.4279000e-03
   6.7103000e-03
   6.3233000e-03
   7.0276000e-03
   5.1746000e-03
   6.6385000e-03
   5.3742000e-03
   5.7757000e-03
   7.6265000e-03
   5.9847000e-03
   8.0927000e-03
   6.2146000e-03
   6.1674000e-03
   6.5229000e-03
   6.1586000e-03
   6.2020000e-03
   8.3541000e-03
   5.2001000e-03
   7.6975000e-03
   5.7463000e-03
   5.9155000e-03
   6.7271000e-03
   6.1300000e-03
   4.7379000e-03
   6.9184000e-03
   5.5016000e-03
   5.8534000e-03
   8.1501000e-03
   6.1171000e-03
   5.7978000e-03
   5.5497000e-03
   5.7369000e-03
   7.5295000e-03
   5.1778000e-03
   7.0744000e-03
   5.5183000e-03
   4.6524000e-03
   6.1321000e-03
   6.5658000e-03
   6.0557000e-03
   5.9795000e-03
   5.0762000e-03
   7.2419000e-03
   6.1307000e-03
   4.7270000e-03
   8.0543000e-03
   5.7512000e-03
   8.0923000e-03
   6.0966000e-03
   6.4352000e-03
   6.2620000e-03
   6.8615000e-03
   5.9258000e-03
   6.4764000e-03
   5.3401000e-03
   7.3593000e-03
   5.9434000e-03
   2.3408000e-02
   6.1380000e-03
   6.2477000e-03
   5.2894000e-03
   5.6503000e-03
   5.6389000e-03
   5.7420000e-03
   5.8313000e-03
   5.3469000e-03
   5.5092000e-03
   5.8204000e-03
   6.5011000e-03
   6.7329000e-03
   7.4629000e-03
   7.9374000e-03
   7.0848000e-03
   9.5155000e-03
   5.6548000e-03
   1.0177000e-02
   6.2669000e-03
   5.6272000e-03
   9.8307000e-03
   9.4414000e-03
   6.7057000e-03
   5.3539000e-03
   7.4305000e-03
   7.4362000e-03
   5.5386000e-03
   7.2697000e-03
   6.3354000e-03
   7.4092000e-03
   6.8173000e-03
   6.7875000e-03
   7.1639000e-03
   6.7913000e-03
   6.0646000e-03
   6.7836000e-03
   9.5849000e-03
   6.2492000e-03
   5.1894000e-03
   5.4040000e-03
   5.0901000e-03
   7.0145000e-03
   6.6963000e-03
   6.4837000e-03
   6.4449000e-03
   5.3057000e-03
   5.8281000e-03
   7.4960000e-03
   6.0923000e-03
   6.0681000e-03
   5.9570000e-03
   7.1036000e-03
   5.7809000e-03
   6.2003000e-03
   8.8794000e-03
   6.5260000e-03
   5.3961000e-03
   1.2720000e-02
   5.4254000e-03
   8.3809000e-03
   5.8871000e-03
   6.4762000e-03
   5.5220000e-03
   5.4741000e-03
   5.2125000e-03
   7.2984000e-03
   6.9137000e-03
   5.9412000e-03
   8.0420000e-03
   5.3634000e-03
   4.4251000e-03
   7.7353000e-03
   6.3018000e-03
   6.2709000e-03
   5.8520000e-03
   6.4585000e-03
   6.8820000e-03
   7.1585000e-03
   6.5746000e-03
   5.1799000e-03
   5.9400000e-03
   6.5701000e-03
   5.1784000e-03
   6.5756000e-03
   5.1457000e-03
   5.2966000e-03
   6.1517000e-03
   5.5452000e-03
   4.7692000e-03
   7.1849000e-03
   5.9684000e-03
   7.1294000e-03
   5.4807000e-03
   9.7647000e-03
   6.5449000e-03
   6.2818000e-03
   6.4920000e-03
   5.1496000e-03
   6.9777000e-03
   5.8942000e-03
   6.2741000e-03
   6.0239000e-03
   6.6242000e-03
   6.4305000e-03
   5.7372000e-03
   7.5099000e-03
   5.1524000e-03
   7.0332000e-03
   5.4788000e-03
   1.1539000e-02
   5.6453000e-03
   6.0682000e-03
   6.8605000e-03
   6.2759000e-03
   6.4115000e-03
   5.2570000e-03
   7.0120000e-03
   6.5533000e-03
   7.7118000e-03
   5.6501000e-03
   7.3113000e-03
   5.9333000e-03
   7.1840000e-03
   5.7278000e-03
   6.5047000e-03
   6.6292000e-03
   6.3229000e-03
   6.7581000e-03
   1.1255000e-02
   5.5617000e-03
   1.0017000e-02
   7.8569000e-03
   6.2806000e-03
   5.7666000e-03
   6.0226000e-03
   5.6037000e-03
   6.4498000e-03
   6.1666000e-03
   6.5822000e-03
   8.1848000e-03
   7.1376000e-03
   6.0976000e-03
   7.8598000e-03
   5.3897000e-03
   8.1434000e-03
   5.4377000e-03
   6.1420000e-03
   6.2970000e-03
   7.6105000e-03
   6.3960000e-03
   6.4178000e-03
   5.1053000e-03
   5.3840000e-03
   5.1914000e-03
   5.1687000e-03
   7.4943000e-03
   5.9384000e-03
   6.2012000e-03
   5.4263000e-03
   7.9808000e-03
   6.0321000e-03
   5.5225000e-03
   4.8708000e-03
   5.9455000e-03
   5.9927000e-03
   5.3209000e-03
   7.4775000e-03
   7.0817000e-03
   4.9298000e-03
   5.2326000e-03
   9.1633000e-03
   1.0663000e-02
   8.9086000e-03
   7.3540000e-03
   5.6514000e-03
   5.7066000e-03
   7.2867000e-03
   7.3285000e-03
   5.6215000e-03
   6.5790000e-03
   1.1940000e-02
   5.9865000e-03
   6.2909000e-03
   7.8475000e-03
   5.6678000e-03
   5.6652000e-03
   5.0702000e-03
   6.4136000e-03
   6.7109000e-03
   9.0617000e-03
   9.9285000e-03
   6.0765000e-03
   6.0778000e-03
   7.2774000e-03
   8.5270000e-03
   5.4841000e-03
   5.9048000e-03
   6.1750000e-03
   6.4647000e-03
   9.2898000e-03
   6.3699000e-03
   9.5473000e-03
   6.2649000e-03
   5.4936000e-03
   6.9777000e-03
   6.0476000e-03
   6.4181000e-03
   6.4600000e-03
   7.3395000e-03
   7.6450000e-03
   7.3575000e-03
   6.2609000e-03
   5.4675000e-03
   6.4218000e-03
   5.1737000e-03
   5.3505000e-03
   8.2063000e-03
   6.6019000e-03
   7.3680000e-03
   5.9465000e-03
   4.9130000e-03
   5.8753000e-03
   5.4014000e-03
   6.7876000e-03
   5.5258000e-03
   6.5238000e-03
   6.3076000e-03
   6.2734000e-03
   6.2124000e-03
   6.3904000e-03
   5.9180000e-03
   5.2792000e-03
   6.6181000e-03
   6.7195000e-03
   8.1617000e-03
   5.9914000e-03
   6.5895000e-03
   6.6470000e-03
   5.4957000e-03
   5.4133000e-03
   6.1645000e-03
   7.9410000e-03
   7.0561000e-03
   6.5850000e-03
   5.6550000e-03
   6.4456000e-03
   7.1679000e-03
   5.2310000e-03
   5.8624000e-03
   5.8207000e-03
   6.6193000e-03
   5.1152000e-03
   5.7161000e-03
   7.1315000e-03
   7.7211000e-03
   6.4171000e-03
   5.8505000e-03
   5.4939000e-03
   8.0720000e-03
   5.7478000e-03
   6.4158000e-03
   7.5684000e-03
   6.3300000e-03
   6.5927000e-03
   6.6776000e-03
   5.6486000e-03
   4.5930000e-03
   6.4352000e-03
   5.7094000e-03
   5.8116000e-03
   6.3179000e-03
   5.4274000e-03
   5.2146000e-03
   5.3808000e-03
   6.3707000e-03
   7.2086000e-03
   5.8684000e-03
   1.3299000e-02
   8.6713000e-03
   6.8662000e-03
   6.4432000e-03
   6.4205000e-03
   6.3001000e-03
   7.0237000e-03
   6.5367000e-03
   6.7436000e-03
   1.1119000e-02
   6.0741000e-03
   6.7505000e-03
   7.2745000e-03
   6.0073000e-03
   5.7329000e-03
   7.1575000e-03
   5.0783000e-03
   5.3803000e-03
   6.7270000e-03
   5.1657000e-03
   6.5542000e-03
   4.8464000e-03
   6.4956000e-03
   1.0844000e-02
   7.1048000e-03
   6.7817000e-03
   6.6223000e-03
   6.3808000e-03
   7.4875000e-03
   7.1200000e-03
   5.4499000e-03
   5.8716000e-03
   7.7486000e-03
   6.7953000e-03
   5.4944000e-03
   5.9575000e-03
   7.6163000e-03
   5.6543000e-03
   6.7303000e-03
   7.1711000e-03
   8.8767000e-03
   6.0273000e-03
   7.6343000e-03
   6.2725000e-03
   5.0958000e-03
   5.5731000e-03
   6.0434000e-03
   8.1846000e-03
   5.7577000e-03
   8.2190000e-03
   6.5525000e-03
   5.2659000e-03
   6.1174000e-03
   5.1521000e-03
   6.0748000e-03
   6.3219000e-03
   6.1184000e-03
   6.6920000e-03
   6.0165000e-03
   8.3591000e-03
   5.1725000e-03
   6.7549000e-03
   5.4981000e-03
   6.4283000e-03
   6.0569000e-03
   5.7110000e-03
   6.1527000e-03
   6.3370000e-03
   9.9216000e-03
   6.2438000e-03
   6.0847000e-03
   5.9893000e-03
   6.7240000e-03
   5.8669000e-03
   1.0307000e-02
   5.7250000e-03
   6.5250000e-03
   6.4985000e-03
   6.5382000e-03
   6.3141000e-03
   6.1386000e-03
   6.7512000e-03
   6.0729000e-03
   6.1876000e-03
   7.9533000e-03
   6.1104000e-03
   1.1520000e-02
   6.2955000e-03
   6.4712000e-03
   6.0669000e-03
   6.0345000e-03
   7.1438000e-03
   6.0362000e-03
   1.1778000e-02
   6.3710000e-03
   9.4695000e-03
   5.7737000e-03
   6.1213000e-03
   7.0316000e-03
   5.3275000e-03
   6.6034000e-03
   5.7195000e-03
   6.8148000e-03
   6.1233000e-03
   5.7678000e-03
   6.6770000e-03
   8.7242000e-03
   8.0334000e-03
   6.4522000e-03
   6.6251000e-03
   5.2181000e-03
   5.3316000e-03
   5.3387000e-03
   6.5061000e-03
   5.0013000e-03
   5.5169000e-03
   6.0817000e-03
   7.2743000e-03
   8.2249000e-03
   6.4569000e-03
   6.1546000e-03
   5.9763000e-03
   6.9088000e-03
   5.7897000e-03
   6.2568000e-03
   7.4379000e-03
   4.8580000e-03
   6.8222000e-03
   6.6757000e-03
   6.6740000e-03
   6.3040000e-03
   6.9636000e-03
   6.5273000e-03
   5.1736000e-03
   6.3799000e-03
   8.4149000e-03
   7.1181000e-03
   5.2914000e-03
   5.0945000e-03
   5.6225000e-03
   8.5559000e-03
   6.2624000e-03
   7.8688000e-03
   7.7358000e-03
   6.4845000e-03
   7.3697000e-03
   6.9851000e-03
   6.1032000e-03
   5.5802000e-03
   6.1937000e-03
   5.8162000e-03
   6.5909000e-03
   5.6945000e-03
   5.4327000e-03
   5.6637000e-03
   8.6698000e-03
   7.0761000e-03
   6.9588000e-03
   7.9271000e-03
   6.3279000e-03
   5.6162000e-03
   5.9308000e-03
   6.2285000e-03
   6.2381000e-03
   6.6474000e-03
   5.4416000e-03
   5.9483000e-03
   8.5168000e-03
   6.3391000e-03
   5.8926000e-03
   8.9433000e-03
   5.6980000e-03
   5.6202000e-03
   8.0455000e-03
   5.4955000e-03
   6.2640000e-03
   6.2181000e-03
   6.0070000e-03
   6.9199000e-03
   6.8465000e-03
   5.6508000e-03
   6.8321000e-03
   5.5066000e-03
   5.4933000e-03
   6.2515000e-03
   7.3178000e-03
   5.9406000e-03
   8.1335000e-03
   7.1408000e-03
   5.5657000e-03
   7.0595000e-03
   6.6319000e-03
   4.8123000e-03
   6.1634000e-03
   4.8350000e-03
   6.1465000e-03
   6.4339000e-03
   5.7110000e-03
   7.3530000e-03
   7.7880000e-03
   7.4073000e-03
   6.5057000e-03
   6.9602000e-03
   6.1717000e-03
   6.4508000e-03
   5.5691000e-03
   6.4042000e-03
   6.6612000e-03
   5.1468000e-03
   5.2474000e-03
   6.2149000e-03
   6.1139000e-03
   6.0432000e-03
   6.1134000e-03
   5.6682000e-03
   6.3776000e-03
   6.7030000e-03
   6.2091000e-03
   5.2308000e-03
   5.9135000e-03
   5.0663000e-03
   5.5206000e-03
   6.7538000e-03
   6.6681000e-03
   7.2412000e-03
   5.4044000e-03
   5.1858000e-03
   5.9474000e-03
   6.7521000e-03
   5.7121000e-03
   6.3647000e-03
   7.6622000e-03
   6.7230000e-03
   7.8054000e-03
   7.3340000e-03
   6.5991000e-03
   6.5178000e-03
   7.7147000e-03
   8.2776000e-03
   5.1030000e-03
   4.9329000e-03
   5.6068000e-03
   6.1769000e-03
   7.4254000e-03
   6.3979000e-03
   6.6616000e-03
   7.1123000e-03
   6.7542000e-03
   5.8691000e-03
   5.3727000e-03
   7.3755000e-03
   6.7839000e-03
   5.9082000e-03
   5.4641000e-03
   5.9388000e-03
   8.6029000e-03
   5.5683000e-03
   6.9597000e-03
   7.3137000e-03
   6.2360000e-03
   5.2345000e-03
   1.1575000e-02
   7.9488000e-03
   8.0891000e-03
   6.7249000e-03
   6.3549000e-03
   7.6911000e-03
   5.5236000e-03
   5.8712000e-03
   5.9657000e-03
   8.6762000e-03
   6.5299000e-03
   5.7337000e-03
   1.0149000e-02
   9.2971000e-03
   6.7484000e-03
   6.6311000e-03
   6.0467000e-03
   5.8276000e-03
   2.2870000e-02
   6.0958000e-03
   4.9963000e-03
   5.8517000e-03
   5.8364000e-03
   5.6424000e-03
   7.1891000e-03
   6.2494000e-03
   5.1817000e-03
   6.0923000e-03
   5.1885000e-03
   5.2963000e-03
   5.2061000e-03
   6.5089000e-03
   6.5356000e-03
   4.9496000e-03
   6.4713000e-03
   6.9229000e-03
   5.6813000e-03
   8.9531000e-03
   5.5912000e-03
   6.7472000e-03
   5.3000000e-03
   6.3399000e-03
   8.3896000e-03
   7.2303000e-03
   8.5428000e-03
   5.6901000e-03
   5.5705000e-03
   8.0841000e-03
   6.0165000e-03
   7.4125000e-03
   6.6739000e-03
   6.4673000e-03
   6.7925000e-03
   6.5017000e-03
   6.7552000e-03
   7.0093000e-03
   5.2912000e-03
   7.7654000e-03
   7.4930000e-03
   6.1363000e-03
   7.8202000e-03
   6.6756000e-03
   5.6471000e-03
   5.6736000e-03
   6.6687000e-03
   6.3698000e-03
   7.6407000e-03
   5.7611000e-03
   5.0395000e-03
[truncated: 1,300,007 more chars]
