# Supplementary material for: Assessment of Network Inference Methods: How to Cope with an Underdetermined Problem
Source: PLoS One. 2014 Mar 6;9(3):e90481. doi: 10.1371/journal.pone.0090481 (PMC3946176; doi:10.1371/journal.pone.0090481)
Supplement: File S1 — MATLAB codes for the new assessment of network inference methods. (ZIP) [file pone.0090481.s001.zip › Siegenthaler_PONE_Code/INPUT/Random_Network_AUROC_AUPR_Values/Size_100_100000/Size100_5_AUROC_Values_DREAM4.txt]

   4.5819000e-01
   4.8144000e-01
   5.3949000e-01
   4.5357000e-01
   4.7446000e-01
   5.0350000e-01
   4.6932000e-01
   4.5906000e-01
   4.4738000e-01
   4.7731000e-01
   5.2783000e-01
   5.3741000e-01
   4.9911000e-01
   5.2571000e-01
   5.3207000e-01
   4.6115000e-01
   5.2976000e-01
   5.4586000e-01
   4.6872000e-01
   5.7379000e-01
   5.0380000e-01
   4.9338000e-01
   4.5208000e-01
   5.2450000e-01
   4.9395000e-01
   5.0995000e-01
   4.9155000e-01
   5.1121000e-01
   5.1628000e-01
   5.0442000e-01
   5.4661000e-01
   5.3225000e-01
   4.7918000e-01
   5.4804000e-01
   4.9767000e-01
   4.6403000e-01
   4.8947000e-01
   5.0009000e-01
   4.6426000e-01
   5.1768000e-01
   5.5286000e-01
   5.2704000e-01
   4.7886000e-01
   5.1319000e-01
   4.6273000e-01
   4.7045000e-01
   4.8641000e-01
   4.8980000e-01
   5.0564000e-01
   4.9973000e-01
   4.9727000e-01
   5.6974000e-01
   4.7212000e-01
   5.3437000e-01
   4.5126000e-01
   4.9282000e-01
   4.9100000e-01
   5.0473000e-01
   5.3362000e-01
   4.6149000e-01
   4.7056000e-01
   4.4722000e-01
   5.4459000e-01
   5.2403000e-01
   5.1062000e-01
   5.3546000e-01
   5.0149000e-01
   5.2988000e-01
   4.3529000e-01
   5.0766000e-01
   5.4077000e-01
   4.8280000e-01
   4.5243000e-01
   5.2362000e-01
   4.2995000e-01
   4.9168000e-01
   5.6153000e-01
   4.1945000e-01
   4.8065000e-01
   5.0737000e-01
   4.6598000e-01
   5.0416000e-01
   4.9788000e-01
   4.7044000e-01
   5.2192000e-01
   5.5949000e-01
   4.3531000e-01
   4.7737000e-01
   4.8422000e-01
   4.9103000e-01
   5.1186000e-01
   4.8943000e-01
   5.0664000e-01
   4.8229000e-01
   4.6780000e-01
   4.5330000e-01
   5.3942000e-01
   5.1717000e-01
   5.0056000e-01
   5.0357000e-01
   4.9852000e-01
   4.7463000e-01
   5.5065000e-01
   4.9406000e-01
   5.7083000e-01
   5.2186000e-01
   5.1735000e-01
   5.0009000e-01
   5.2242000e-01
   4.9403000e-01
   5.5248000e-01
   5.0736000e-01
   5.3683000e-01
   4.9444000e-01
   4.8812000e-01
   5.4488000e-01
   5.1743000e-01
   5.3554000e-01
   4.8831000e-01
   4.5169000e-01
   5.0706000e-01
   4.4884000e-01
   4.8399000e-01
   5.2721000e-01
   4.7836000e-01
   4.7368000e-01
   5.3562000e-01
   5.4120000e-01
   4.8197000e-01
   4.5821000e-01
   4.0252000e-01
   4.7299000e-01
   5.2144000e-01
   5.6966000e-01
   5.1768000e-01
   5.2438000e-01
   5.0428000e-01
   4.2595000e-01
   5.3013000e-01
   5.9233000e-01
   4.8660000e-01
   4.7454000e-01
   4.7831000e-01
   4.8567000e-01
   4.9486000e-01
   4.7506000e-01
   5.1153000e-01
   5.5319000e-01
   4.9280000e-01
   4.7514000e-01
   4.8498000e-01
   5.2816000e-01
   5.0350000e-01
   4.4614000e-01
   5.3974000e-01
   5.4539000e-01
   5.5645000e-01
   5.1666000e-01
   5.6974000e-01
   5.0314000e-01
   5.1162000e-01
   4.9190000e-01
   5.0215000e-01
   4.9540000e-01
   4.6306000e-01
   4.9991000e-01
   5.2300000e-01
   4.8503000e-01
   4.7895000e-01
   5.8360000e-01
   4.9649000e-01
   5.7786000e-01
   4.3547000e-01
   4.6810000e-01
   5.2250000e-01
   4.8883000e-01
   4.9661000e-01
   5.3290000e-01
   5.0320000e-01
   4.9763000e-01
   4.8682000e-01
   5.0539000e-01
   5.3667000e-01
   4.7876000e-01
   5.0363000e-01
   4.5578000e-01
   4.4749000e-01
   5.5716000e-01
   4.7755000e-01
   4.6657000e-01
   5.0994000e-01
   4.8270000e-01
   4.8836000e-01
   4.6265000e-01
   5.4086000e-01
   5.2335000e-01
   4.6240000e-01
   5.6843000e-01
   4.7646000e-01
   4.5385000e-01
   4.9387000e-01
   4.8384000e-01
   4.4380000e-01
   4.7469000e-01
   4.1645000e-01
   5.2803000e-01
   5.0950000e-01
   5.0867000e-01
   5.4837000e-01
   5.4434000e-01
   5.0374000e-01
   3.9393000e-01
   4.8723000e-01
   5.5759000e-01
   4.9124000e-01
   5.8707000e-01
   5.5158000e-01
   4.9824000e-01
   5.7667000e-01
   4.8529000e-01
   4.8273000e-01
   5.1930000e-01
   5.3527000e-01
   5.1331000e-01
   4.6639000e-01
   4.7614000e-01
   5.0860000e-01
   4.9967000e-01
   4.8648000e-01
   4.6973000e-01
   5.3196000e-01
   4.5535000e-01
   4.7687000e-01
   5.0964000e-01
   5.0322000e-01
   5.4418000e-01
   5.0547000e-01
   5.6331000e-01
   4.8143000e-01
   4.9505000e-01
   5.4837000e-01
   4.9227000e-01
   4.8961000e-01
   5.4495000e-01
   5.3684000e-01
   5.3923000e-01
   4.1490000e-01
   4.3948000e-01
   4.9881000e-01
   5.0643000e-01
   5.1801000e-01
   5.3046000e-01
   5.5053000e-01
   5.3412000e-01
   6.0235000e-01
   5.6349000e-01
   5.1084000e-01
   5.2780000e-01
   4.8748000e-01
   4.9906000e-01
   5.4743000e-01
   4.8838000e-01
   4.7142000e-01
   4.8601000e-01
   4.2663000e-01
   5.3504000e-01
   5.1938000e-01
   4.3520000e-01
   4.8811000e-01
   4.6518000e-01
   5.3353000e-01
   4.1622000e-01
   5.2891000e-01
   5.0839000e-01
   4.6731000e-01
   4.8267000e-01
   5.0546000e-01
   5.0018000e-01
   4.7598000e-01
   4.7052000e-01
   4.9331000e-01
   4.4665000e-01
   5.5111000e-01
   5.1282000e-01
   5.4298000e-01
   5.3150000e-01
   5.1894000e-01
   4.9309000e-01
   4.7815000e-01
   4.6143000e-01
   5.1882000e-01
   5.1349000e-01
   4.5994000e-01
   5.1105000e-01
   5.7815000e-01
   4.0741000e-01
   5.7567000e-01
   4.7484000e-01
   4.5617000e-01
   5.1677000e-01
   5.1501000e-01
   4.8706000e-01
   5.2153000e-01
   4.7785000e-01
   4.5649000e-01
   4.8840000e-01
   5.8612000e-01
   5.4024000e-01
   5.0938000e-01
   4.8446000e-01
   4.2400000e-01
   5.2463000e-01
   5.4010000e-01
   4.5353000e-01
   5.5244000e-01
   5.5602000e-01
   4.8523000e-01
   5.0550000e-01
   4.6633000e-01
   4.7864000e-01
   5.4652000e-01
   5.3889000e-01
   4.5969000e-01
   5.0301000e-01
   4.5373000e-01
   5.1684000e-01
   5.2062000e-01
   5.4873000e-01
   5.1612000e-01
   4.6974000e-01
   4.4356000e-01
   5.4133000e-01
   5.0258000e-01
   5.6797000e-01
   4.6155000e-01
   5.4572000e-01
   5.2654000e-01
   4.5881000e-01
   4.2569000e-01
   4.4978000e-01
   4.6259000e-01
   5.5316000e-01
   5.4205000e-01
   5.1133000e-01
   6.2128000e-01
   5.2070000e-01
   4.5547000e-01
   5.0558000e-01
   4.8603000e-01
   5.4241000e-01
   5.1059000e-01
   5.3689000e-01
   4.4563000e-01
   4.2593000e-01
   5.8120000e-01
   4.8632000e-01
   5.0766000e-01
   5.2490000e-01
   4.8731000e-01
   4.6936000e-01
   5.3199000e-01
   5.1707000e-01
   4.4952000e-01
   5.0117000e-01
   5.4641000e-01
   4.6859000e-01
   4.6003000e-01
   5.3466000e-01
   5.2280000e-01
   5.4470000e-01
   5.1375000e-01
   5.3380000e-01
   5.0565000e-01
   5.2034000e-01
   5.2638000e-01
   5.3318000e-01
   4.7277000e-01
   4.7413000e-01
   4.5392000e-01
   5.2122000e-01
   5.2420000e-01
   4.5467000e-01
   5.0527000e-01
   4.7188000e-01
   5.1110000e-01
   4.8283000e-01
   5.4426000e-01
   5.4627000e-01
   5.4965000e-01
   4.8920000e-01
   4.7443000e-01
   4.9536000e-01
   4.7532000e-01
   4.7030000e-01
   5.6221000e-01
   4.9608000e-01
   5.4041000e-01
   5.4890000e-01
   5.3304000e-01
   4.4079000e-01
   4.6353000e-01
   5.3461000e-01
   4.6810000e-01
   5.1037000e-01
   5.4367000e-01
   4.6424000e-01
   5.3226000e-01
   4.5795000e-01
   4.8274000e-01
   4.5019000e-01
   5.0085000e-01
   5.0970000e-01
   5.3037000e-01
   5.1811000e-01
   4.9465000e-01
   5.3228000e-01
   5.8889000e-01
   4.0790000e-01
   4.9854000e-01
   4.7022000e-01
   4.8131000e-01
   5.2896000e-01
   4.1256000e-01
   5.0486000e-01
   4.8312000e-01
   5.0930000e-01
   5.4075000e-01
   4.8827000e-01
   4.9747000e-01
   5.1433000e-01
   4.5685000e-01
   4.9143000e-01
   5.0812000e-01
   5.2002000e-01
   4.4740000e-01
   5.2801000e-01
   5.3665000e-01
   5.5358000e-01
   4.9722000e-01
   5.1234000e-01
   5.3197000e-01
   5.1760000e-01
   4.6017000e-01
   5.2231000e-01
   4.9270000e-01
   5.1607000e-01
   4.4359000e-01
   4.7555000e-01
   4.7625000e-01
   4.8773000e-01
   4.6060000e-01
   5.0270000e-01
   4.3197000e-01
   4.6857000e-01
   4.7795000e-01
   5.3953000e-01
   4.6573000e-01
   4.6850000e-01
   4.9589000e-01
   4.8391000e-01
   5.1011000e-01
   5.0588000e-01
   5.2481000e-01
   5.4276000e-01
   5.0057000e-01
   4.7260000e-01
   5.4296000e-01
   5.2481000e-01
   5.3875000e-01
   5.2843000e-01
   5.0873000e-01
   5.5686000e-01
   5.0189000e-01
   4.2958000e-01
   4.9108000e-01
   5.1514000e-01
   5.5574000e-01
   5.4031000e-01
   5.2855000e-01
   5.1522000e-01
   5.4798000e-01
   3.9975000e-01
   4.8469000e-01
   4.3490000e-01
   4.6542000e-01
   5.5982000e-01
   4.8036000e-01
   5.0447000e-01
   5.4570000e-01
   5.1114000e-01
   5.5612000e-01
   4.8885000e-01
   5.4470000e-01
   4.8085000e-01
   4.7335000e-01
   5.2069000e-01
   5.1931000e-01
   4.6281000e-01
   4.8068000e-01
   4.4401000e-01
   5.4829000e-01
   5.6138000e-01
   5.1377000e-01
   5.1609000e-01
   5.2434000e-01
   5.1024000e-01
   4.7194000e-01
   4.8737000e-01
   4.5958000e-01
   5.1832000e-01
   4.9739000e-01
   5.2889000e-01
   4.8283000e-01
   4.8265000e-01
   4.6662000e-01
   4.4788000e-01
   4.7213000e-01
   4.6313000e-01
   4.8679000e-01
   5.2249000e-01
   4.6417000e-01
   5.4699000e-01
   4.7445000e-01
   5.4040000e-01
   4.6971000e-01
   5.9331000e-01
   5.7186000e-01
   4.8501000e-01
   4.6998000e-01
   5.4123000e-01
   4.8683000e-01
   4.8865000e-01
   5.1626000e-01
   5.3003000e-01
   4.4951000e-01
   4.8820000e-01
   4.7991000e-01
   4.4047000e-01
   5.0028000e-01
   5.0572000e-01
   4.7507000e-01
   4.9631000e-01
   4.7528000e-01
   4.9437000e-01
   4.5707000e-01
   4.7433000e-01
   4.7725000e-01
   5.2084000e-01
   4.7876000e-01
   4.9929000e-01
   5.0316000e-01
   4.8910000e-01
   4.8663000e-01
   5.6740000e-01
   4.7114000e-01
   5.4520000e-01
   4.4215000e-01
   4.9133000e-01
   4.5237000e-01
   4.6315000e-01
   5.1501000e-01
   5.8315000e-01
   5.0638000e-01
   5.1536000e-01
   4.6997000e-01
   4.4202000e-01
   5.1695000e-01
   5.1099000e-01
   5.2927000e-01
   4.3242000e-01
   5.2512000e-01
   5.5506000e-01
   4.9022000e-01
   4.7893000e-01
   4.9278000e-01
   5.0752000e-01
   5.0566000e-01
   5.0719000e-01
   5.1992000e-01
   5.2520000e-01
   4.7067000e-01
   5.3326000e-01
   4.8147000e-01
   5.1188000e-01
   4.6899000e-01
   5.3361000e-01
   4.1874000e-01
   4.3474000e-01
   5.0324000e-01
   4.5611000e-01
   4.9472000e-01
   4.9801000e-01
   4.8730000e-01
   5.1488000e-01
   5.4402000e-01
   5.0132000e-01
   4.6766000e-01
   4.1941000e-01
   5.1099000e-01
   5.7783000e-01
   4.7696000e-01
   4.8611000e-01
   5.9657000e-01
   5.7444000e-01
   5.2419000e-01
   5.0401000e-01
   4.9028000e-01
   5.2322000e-01
   5.0982000e-01
   4.5460000e-01
   4.9246000e-01
   5.3752000e-01
   4.6927000e-01
   4.9617000e-01
   5.1756000e-01
   5.2221000e-01
   5.2133000e-01
   5.5377000e-01
   5.0029000e-01
   5.1878000e-01
   4.9503000e-01
   4.7761000e-01
   4.9013000e-01
   5.4363000e-01
   5.3142000e-01
   5.3015000e-01
   5.6358000e-01
   5.4256000e-01
   5.4021000e-01
   5.1815000e-01
   5.1256000e-01
   5.0512000e-01
   5.6490000e-01
   4.8778000e-01
   4.9580000e-01
   5.0469000e-01
   5.4152000e-01
   5.0297000e-01
   4.0358000e-01
   4.7364000e-01
   4.7586000e-01
   5.2088000e-01
   4.0975000e-01
   5.0498000e-01
   5.3155000e-01
   5.2841000e-01
   4.8487000e-01
   4.8637000e-01
   5.2881000e-01
   4.6702000e-01
   4.0066000e-01
   4.8146000e-01
   4.8451000e-01
   4.8555000e-01
   5.1785000e-01
   5.2451000e-01
   5.6639000e-01
   4.9353000e-01
   5.2929000e-01
   5.5866000e-01
   5.4806000e-01
   4.7628000e-01
   5.0424000e-01
   4.4114000e-01
   4.7876000e-01
   4.5420000e-01
   5.5225000e-01
   4.8529000e-01
   4.7885000e-01
   4.8129000e-01
   4.9682000e-01
   5.2418000e-01
   5.8683000e-01
   5.3443000e-01
   5.0280000e-01
   5.3377000e-01
   5.2045000e-01
   5.0556000e-01
   4.9139000e-01
   4.9101000e-01
   4.7963000e-01
   4.8252000e-01
   4.8851000e-01
   4.3559000e-01
   5.0823000e-01
   5.2968000e-01
   4.9802000e-01
   4.9256000e-01
   5.0616000e-01
   4.9389000e-01
   5.7079000e-01
   4.9965000e-01
   5.3214000e-01
   4.8364000e-01
   4.8715000e-01
   5.2790000e-01
   5.3786000e-01
   5.4321000e-01
   4.3981000e-01
   5.1218000e-01
   5.4271000e-01
   5.9147000e-01
   4.8322000e-01
   4.6772000e-01
   4.4856000e-01
   5.1065000e-01
   5.2897000e-01
   4.9323000e-01
   4.7737000e-01
   4.7540000e-01
   5.2879000e-01
   5.1983000e-01
   4.4260000e-01
   5.1976000e-01
   5.0605000e-01
   5.0634000e-01
   5.2173000e-01
   5.0473000e-01
   5.0394000e-01
   5.2125000e-01
   4.5859000e-01
   5.3252000e-01
   5.3230000e-01
   5.0765000e-01
   4.7534000e-01
   5.2959000e-01
   5.6518000e-01
   5.1537000e-01
   5.1553000e-01
   4.6752000e-01
   4.6569000e-01
   4.5002000e-01
   5.4006000e-01
   5.0478000e-01
   5.0453000e-01
   4.4387000e-01
   5.5053000e-01
   4.7799000e-01
   4.9957000e-01
   4.5642000e-01
   4.6921000e-01
   4.8016000e-01
   4.1459000e-01
   4.6912000e-01
   5.5748000e-01
   4.2685000e-01
   4.8284000e-01
   4.7151000e-01
   4.9294000e-01
   4.9285000e-01
   5.7139000e-01
   5.1835000e-01
   4.8889000e-01
   4.6375000e-01
   5.0772000e-01
   5.3290000e-01
   5.4196000e-01
   5.5363000e-01
   5.2817000e-01
   5.4045000e-01
   5.5288000e-01
   4.9835000e-01
   5.4443000e-01
   4.8119000e-01
   5.3626000e-01
   4.9379000e-01
   5.0441000e-01
   4.9040000e-01
   4.3127000e-01
   4.5333000e-01
   5.6255000e-01
   4.4781000e-01
   4.8473000e-01
   4.4680000e-01
   5.8649000e-01
   5.4223000e-01
   4.8920000e-01
   4.8939000e-01
   5.0971000e-01
   5.6035000e-01
   4.4773000e-01
   4.9864000e-01
   5.2282000e-01
   4.7745000e-01
   5.0860000e-01
   4.3572000e-01
   5.2259000e-01
   5.0427000e-01
   4.9294000e-01
   5.2150000e-01
   4.9001000e-01
   5.9616000e-01
   5.3278000e-01
   4.2626000e-01
   4.7385000e-01
   5.5812000e-01
   5.3979000e-01
   5.1415000e-01
   4.4637000e-01
   5.4350000e-01
   5.1523000e-01
   5.4922000e-01
   4.5491000e-01
   4.8660000e-01
   5.5824000e-01
   4.9205000e-01
   5.1058000e-01
   5.0098000e-01
   5.2039000e-01
   4.9925000e-01
   4.7470000e-01
   4.6000000e-01
   4.8940000e-01
   4.9339000e-01
   4.4230000e-01
   4.9739000e-01
   4.8263000e-01
   4.7262000e-01
   4.9336000e-01
   4.5764000e-01
   5.1319000e-01
   4.7411000e-01
   5.0968000e-01
   5.2467000e-01
   5.0197000e-01
   4.0586000e-01
   4.5075000e-01
   5.0367000e-01
   5.3278000e-01
   4.7676000e-01
   5.2975000e-01
   5.1775000e-01
   4.8223000e-01
   4.8798000e-01
   5.2082000e-01
   5.2792000e-01
   4.8915000e-01
   4.8797000e-01
   4.9721000e-01
   5.0029000e-01
   4.9627000e-01
   4.8940000e-01
   4.7753000e-01
   5.6970000e-01
   4.8849000e-01
   4.8898000e-01
   5.6314000e-01
   5.0332000e-01
   5.0530000e-01
   4.7749000e-01
   5.4194000e-01
   4.7923000e-01
   5.6353000e-01
   4.7936000e-01
   4.6652000e-01
   5.2492000e-01
   5.0140000e-01
   4.9840000e-01
   4.3478000e-01
   5.3875000e-01
   4.8911000e-01
   4.6191000e-01
   5.6205000e-01
   4.4574000e-01
   5.6457000e-01
   5.0489000e-01
   5.4844000e-01
   5.2750000e-01
   5.2760000e-01
   5.1242000e-01
   5.0124000e-01
   5.0160000e-01
   4.4428000e-01
   4.3590000e-01
   4.9306000e-01
   5.2404000e-01
   4.7341000e-01
   4.9069000e-01
   5.1940000e-01
   5.6003000e-01
   4.8266000e-01
   5.1419000e-01
   5.7918000e-01
   4.8719000e-01
   5.6275000e-01
   4.5236000e-01
   4.6185000e-01
   5.1759000e-01
   5.1286000e-01
   5.2768000e-01
   4.5867000e-01
   4.4908000e-01
   4.4814000e-01
   5.0481000e-01
   5.1145000e-01
   5.0466000e-01
   4.6890000e-01
   5.1965000e-01
   4.7025000e-01
   5.5553000e-01
   4.8623000e-01
   4.9188000e-01
   4.7701000e-01
   5.3381000e-01
   4.5540000e-01
   4.7430000e-01
   5.3471000e-01
   4.6704000e-01
   5.3662000e-01
   5.0571000e-01
   5.0670000e-01
   5.1702000e-01
   4.8905000e-01
   4.8922000e-01
   4.4431000e-01
   4.6933000e-01
   4.5668000e-01
   4.4314000e-01
   4.6554000e-01
   4.6218000e-01
   5.2782000e-01
   4.4190000e-01
   5.7875000e-01
   5.6935000e-01
   5.4198000e-01
   5.2932000e-01
   4.7774000e-01
   5.3825000e-01
   4.6183000e-01
   4.8824000e-01
   4.8946000e-01
   5.0114000e-01
   4.3707000e-01
   5.5710000e-01
   4.6375000e-01
   4.8459000e-01
   4.6891000e-01
   5.3388000e-01
   4.9195000e-01
   5.5581000e-01
   5.3592000e-01
   4.9889000e-01
   5.1897000e-01
   4.9905000e-01
   4.4591000e-01
   5.3102000e-01
   4.7329000e-01
   4.7337000e-01
   5.2907000e-01
   4.9195000e-01
   5.3366000e-01
   5.1796000e-01
   4.9420000e-01
   5.3427000e-01
   5.0556000e-01
   4.6209000e-01
   4.1843000e-01
   4.4870000e-01
   5.1837000e-01
   4.7768000e-01
   4.1944000e-01
   4.8808000e-01
   5.0564000e-01
   5.2702000e-01
   4.6740000e-01
   5.3741000e-01
   5.1106000e-01
   5.5100000e-01
   4.9942000e-01
   5.0859000e-01
   5.2525000e-01
   4.8318000e-01
   4.9185000e-01
   5.0751000e-01
   4.5595000e-01
   4.9561000e-01
   5.6655000e-01
   4.7888000e-01
   4.4385000e-01
   5.0949000e-01
   4.8075000e-01
   5.3947000e-01
   4.7686000e-01
   4.6537000e-01
   5.3698000e-01
   4.4398000e-01
   4.9597000e-01
   5.1076000e-01
   4.6281000e-01
   5.7712000e-01
   4.3416000e-01
   5.4434000e-01
   5.0187000e-01
   4.6027000e-01
   5.0686000e-01
   5.4233000e-01
   4.8447000e-01
   4.4971000e-01
   4.5307000e-01
   5.5487000e-01
   5.5776000e-01
   4.7274000e-01
   4.3071000e-01
   4.6989000e-01
   5.3908000e-01
   5.0045000e-01
   4.7433000e-01
   4.1540000e-01
   4.9216000e-01
   5.8005000e-01
   5.2113000e-01
   5.0045000e-01
   5.0460000e-01
   5.3089000e-01
   5.4993000e-01
   5.1245000e-01
   5.4192000e-01
   4.7586000e-01
   4.9077000e-01
   4.8377000e-01
   5.1814000e-01
   5.2797000e-01
   4.6211000e-01
   4.3325000e-01
   5.0006000e-01
   4.1803000e-01
   4.4582000e-01
   5.0522000e-01
   5.1179000e-01
   4.3442000e-01
   5.3366000e-01
   4.7182000e-01
   4.9676000e-01
   5.0448000e-01
   4.8618000e-01
   4.7890000e-01
   5.3098000e-01
   4.9692000e-01
   5.2172000e-01
   4.5775000e-01
   4.4043000e-01
   5.1023000e-01
   5.0436000e-01
   5.6478000e-01
   4.2833000e-01
   4.6523000e-01
   4.5446000e-01
   4.8877000e-01
   4.4674000e-01
   4.4053000e-01
   5.3305000e-01
   5.2018000e-01
   5.4496000e-01
   4.7070000e-01
   5.5460000e-01
   5.0307000e-01
   5.1327000e-01
   5.0070000e-01
   4.8271000e-01
   5.3438000e-01
   5.1106000e-01
   4.4781000e-01
   5.3974000e-01
   5.3224000e-01
   4.7029000e-01
   5.5048000e-01
   4.0497000e-01
   5.3070000e-01
   5.1145000e-01
   5.2835000e-01
   4.6360000e-01
   5.2511000e-01
   5.4497000e-01
   5.0846000e-01
   4.9250000e-01
   4.3538000e-01
   5.2523000e-01
   5.2496000e-01
   5.4300000e-01
   4.6252000e-01
   5.6519000e-01
   4.9359000e-01
   5.5521000e-01
   5.2824000e-01
   5.3356000e-01
   5.2465000e-01
   4.6490000e-01
   5.4147000e-01
   5.1345000e-01
   4.7770000e-01
   4.9832000e-01
   5.6675000e-01
   5.2619000e-01
   4.9823000e-01
   5.3971000e-01
   4.9525000e-01
   5.0085000e-01
   4.8253000e-01
   4.3855000e-01
   5.2976000e-01
   4.9109000e-01
   4.9566000e-01
   5.0284000e-01
   5.0722000e-01
   5.6051000e-01
   5.1270000e-01
   5.0713000e-01
   4.7106000e-01
   5.2576000e-01
   4.8233000e-01
   5.0512000e-01
   5.2839000e-01
   4.5849000e-01
   5.4124000e-01
   5.1245000e-01
   4.7758000e-01
   4.9977000e-01
   4.7572000e-01
   5.4783000e-01
   4.6730000e-01
   4.8761000e-01
   4.5786000e-01
   5.3740000e-01
   5.1972000e-01
   4.9291000e-01
   4.8169000e-01
   5.1888000e-01
   4.6778000e-01
   5.3146000e-01
   4.5232000e-01
   5.3014000e-01
   5.3940000e-01
   5.1223000e-01
   5.2948000e-01
   4.9450000e-01
   5.1685000e-01
   4.6832000e-01
   5.3344000e-01
   5.4666000e-01
   5.1778000e-01
   5.0900000e-01
   5.4520000e-01
   4.8356000e-01
   5.4070000e-01
   4.6413000e-01
   4.9523000e-01
   5.0190000e-01
   5.6088000e-01
   5.7584000e-01
   4.3754000e-01
   4.4015000e-01
   4.6099000e-01
   4.9045000e-01
   5.7527000e-01
   4.6178000e-01
   5.4825000e-01
   5.4146000e-01
   4.3575000e-01
   5.3280000e-01
   5.1625000e-01
   5.3376000e-01
   5.6983000e-01
   5.8273000e-01
   5.1357000e-01
   4.9641000e-01
   5.2847000e-01
   4.6828000e-01
   5.1487000e-01
   5.3224000e-01
   4.3504000e-01
   5.0465000e-01
   5.1512000e-01
   5.1064000e-01
   4.6351000e-01
   5.3198000e-01
   4.9760000e-01
   5.2828000e-01
   4.7694000e-01
   4.1472000e-01
   4.4504000e-01
   5.6239000e-01
   5.4051000e-01
   4.8904000e-01
   5.1784000e-01
   5.1696000e-01
   4.3805000e-01
   4.7256000e-01
   4.6313000e-01
   4.4291000e-01
   4.7393000e-01
   5.1265000e-01
   5.1809000e-01
   4.7809000e-01
   5.2440000e-01
   5.3740000e-01
   5.6928000e-01
   4.5896000e-01
   4.4033000e-01
   5.3073000e-01
   5.2390000e-01
   4.4510000e-01
   4.8753000e-01
   5.1573000e-01
   4.4933000e-01
   4.7870000e-01
   4.8865000e-01
   5.3748000e-01
   5.2137000e-01
   4.5782000e-01
   4.3304000e-01
   5.0775000e-01
   4.7728000e-01
   4.1009000e-01
   5.0654000e-01
   5.0460000e-01
   4.4985000e-01
   4.3900000e-01
   5.3779000e-01
   5.6157000e-01
   5.1596000e-01
   5.3128000e-01
   4.5596000e-01
   5.0643000e-01
   4.7698000e-01
   4.4659000e-01
   4.6658000e-01
   5.0040000e-01
   5.4807000e-01
   5.2107000e-01
   4.9333000e-01
   4.8230000e-01
   5.4403000e-01
   5.0638000e-01
   4.7249000e-01
   4.9374000e-01
   5.5578000e-01
   4.7686000e-01
   4.5600000e-01
   4.9211000e-01
   5.3087000e-01
   4.4101000e-01
   4.9855000e-01
   4.9657000e-01
   4.3763000e-01
   5.1767000e-01
   4.7508000e-01
   4.6685000e-01
   5.1793000e-01
   5.1256000e-01
   4.9849000e-01
   5.3059000e-01
   4.8365000e-01
   4.7529000e-01
   4.9152000e-01
   4.9890000e-01
   5.5179000e-01
   5.5507000e-01
   4.4705000e-01
   5.7354000e-01
   4.6637000e-01
   5.5479000e-01
   4.8576000e-01
   5.1811000e-01
   4.8006000e-01
   4.5298000e-01
   4.7087000e-01
   4.6711000e-01
   5.3605000e-01
   5.3631000e-01
   5.0784000e-01
   5.1756000e-01
   4.9285000e-01
   4.6652000e-01
   4.6716000e-01
   4.5566000e-01
   4.6868000e-01
   4.3937000e-01
   4.5627000e-01
   5.0895000e-01
   4.6633000e-01
   5.2924000e-01
   5.5559000e-01
   4.8562000e-01
   4.8474000e-01
   4.9048000e-01
   5.5062000e-01
   5.1237000e-01
   5.0745000e-01
   4.4643000e-01
   4.8437000e-01
   4.5555000e-01
   4.3810000e-01
   4.3397000e-01
   5.0367000e-01
   5.2101000e-01
   5.1341000e-01
   5.3318000e-01
   5.2623000e-01
   5.2100000e-01
   4.6037000e-01
   4.8604000e-01
   4.5808000e-01
   4.6364000e-01
   5.8078000e-01
   4.8600000e-01
   5.0949000e-01
   4.6795000e-01
   4.8443000e-01
   5.3030000e-01
   5.4041000e-01
   4.7823000e-01
   5.1733000e-01
   5.5330000e-01
   5.2169000e-01
   4.6680000e-01
   4.7336000e-01
   5.0087000e-01
   5.4947000e-01
   4.7680000e-01
   4.0235000e-01
   4.9499000e-01
   4.9420000e-01
   5.1053000e-01
   4.9683000e-01
   4.6210000e-01
   4.4713000e-01
   4.9631000e-01
   5.1727000e-01
   5.5265000e-01
   5.7178000e-01
   5.0974000e-01
   5.7923000e-01
   5.2141000e-01
   5.3893000e-01
   4.6532000e-01
   5.6951000e-01
   5.4496000e-01
   4.7508000e-01
   5.2496000e-01
   5.3938000e-01
   5.2467000e-01
   4.8841000e-01
   5.1652000e-01
   5.3595000e-01
   5.4918000e-01
   5.7009000e-01
   5.1933000e-01
   4.5199000e-01
   5.7246000e-01
   5.0377000e-01
   5.0776000e-01
   5.1059000e-01
   5.7428000e-01
   5.7135000e-01
   5.0045000e-01
   5.2185000e-01
   4.4760000e-01
   4.8205000e-01
   5.8253000e-01
   5.3248000e-01
   5.3361000e-01
   4.7425000e-01
   4.8942000e-01
   4.9489000e-01
   4.6030000e-01
   5.3651000e-01
   5.1016000e-01
   5.4910000e-01
   5.1129000e-01
   4.7708000e-01
   4.9442000e-01
   4.7435000e-01
   5.0345000e-01
   5.1145000e-01
   4.3592000e-01
   5.2841000e-01
   4.3513000e-01
   5.5550000e-01
   5.0922000e-01
   4.2836000e-01
   4.3388000e-01
   5.9275000e-01
   5.2700000e-01
   4.7877000e-01
   4.8302000e-01
   5.0846000e-01
   4.5785000e-01
   5.1192000e-01
   4.7192000e-01
   5.1894000e-01
   4.5555000e-01
   4.1992000e-01
   4.6038000e-01
   4.9376000e-01
   4.7351000e-01
   4.5917000e-01
   5.8881000e-01
   4.3945000e-01
   5.2255000e-01
   5.0891000e-01
   4.7685000e-01
   4.4780000e-01
   4.6046000e-01
   4.7028000e-01
   4.9653000e-01
   4.8775000e-01
   5.3176000e-01
   5.3236000e-01
   5.2273000e-01
   4.5181000e-01
   5.4514000e-01
   5.2810000e-01
   4.7736000e-01
   5.4927000e-01
   5.0082000e-01
   5.1121000e-01
   5.0301000e-01
   5.0547000e-01
   5.6979000e-01
   4.8693000e-01
   4.8309000e-01
   4.5797000e-01
   5.5480000e-01
   4.2826000e-01
   4.6929000e-01
   4.8372000e-01
   4.9654000e-01
   5.3644000e-01
   4.5845000e-01
   4.4937000e-01
   4.9257000e-01
   5.2345000e-01
   4.6483000e-01
   5.2587000e-01
   4.7598000e-01
   4.9756000e-01
   5.3859000e-01
   5.0597000e-01
   4.9864000e-01
   4.8676000e-01
   5.1829000e-01
   4.4558000e-01
   4.6163000e-01
   5.0451000e-01
   5.1742000e-01
   4.7140000e-01
   4.4713000e-01
   5.0639000e-01
   5.3967000e-01
   4.3296000e-01
   4.8352000e-01
   5.3204000e-01
   5.1150000e-01
   5.3513000e-01
   5.2607000e-01
   5.6622000e-01
   5.6312000e-01
   4.9992000e-01
   5.2420000e-01
   5.6531000e-01
   4.7053000e-01
   5.1006000e-01
   5.4077000e-01
   5.1038000e-01
   5.4110000e-01
   5.1559000e-01
   4.9755000e-01
   4.9410000e-01
   4.8563000e-01
   4.7892000e-01
   5.5068000e-01
   5.3125000e-01
   5.0978000e-01
   5.2618000e-01
   5.1638000e-01
   4.7279000e-01
   5.2826000e-01
   4.4063000e-01
   5.2903000e-01
   4.7248000e-01
   4.6275000e-01
   4.9778000e-01
   4.8390000e-01
   5.0651000e-01
   5.0862000e-01
   4.3989000e-01
   5.0376000e-01
   5.2462000e-01
   5.2865000e-01
   5.1871000e-01
   5.1016000e-01
   4.9271000e-01
   4.7456000e-01
   4.8223000e-01
   5.1178000e-01
   5.2297000e-01
   4.7736000e-01
   4.9524000e-01
   4.5739000e-01
   5.0395000e-01
   5.1732000e-01
   5.1727000e-01
   4.8256000e-01
   5.0187000e-01
   4.6901000e-01
   5.3878000e-01
   4.9332000e-01
   5.1857000e-01
   5.5448000e-01
   4.8416000e-01
   5.9233000e-01
   5.1477000e-01
   4.7716000e-01
   5.1446000e-01
   4.4292000e-01
   5.1423000e-01
   4.3863000e-01
   4.7437000e-01
   4.7467000e-01
   4.5988000e-01
   4.5906000e-01
   4.3744000e-01
   4.9959000e-01
   5.2278000e-01
   5.4157000e-01
   4.7955000e-01
   5.3180000e-01
   4.5399000e-01
   5.2735000e-01
   4.7096000e-01
   4.7425000e-01
   4.8395000e-01
   5.0530000e-01
   4.9018000e-01
   4.9114000e-01
   4.9900000e-01
   5.0797000e-01
   4.8424000e-01
   5.6441000e-01
   5.2449000e-01
   4.6134000e-01
   4.6128000e-01
   4.7654000e-01
   4.7009000e-01
   5.9775000e-01
   4.8169000e-01
   4.6723000e-01
   4.7302000e-01
   5.1902000e-01
   5.3366000e-01
   5.0980000e-01
   4.4880000e-01
   4.4574000e-01
   5.2437000e-01
   5.0880000e-01
   4.5117000e-01
   5.1089000e-01
   5.3802000e-01
   4.5710000e-01
   4.6058000e-01
   5.5987000e-01
   4.8130000e-01
   4.9985000e-01
   5.3838000e-01
   5.8024000e-01
   5.3297000e-01
   4.6841000e-01
   4.8121000e-01
   4.8666000e-01
   4.8075000e-01
   4.9050000e-01
   5.6890000e-01
   4.8863000e-01
   4.8864000e-01
   4.1063000e-01
   4.7929000e-01
   4.4508000e-01
   5.8218000e-01
   4.6560000e-01
   5.1269000e-01
   4.6084000e-01
   5.1382000e-01
   5.0442000e-01
   5.3272000e-01
   4.5357000e-01
   4.8632000e-01
   4.9078000e-01
   4.7204000e-01
   5.3484000e-01
   5.2649000e-01
   4.9719000e-01
   5.6108000e-01
   4.0917000e-01
   4.9115000e-01
   5.5658000e-01
   4.8281000e-01
   5.0331000e-01
   4.5888000e-01
   5.5901000e-01
   4.6831000e-01
   4.9595000e-01
   5.4761000e-01
   4.6509000e-01
   5.1525000e-01
   5.0345000e-01
   5.2267000e-01
   4.5655000e-01
   4.6204000e-01
   5.2989000e-01
   5.1131000e-01
   5.2376000e-01
   5.7878000e-01
   5.1812000e-01
   4.9000000e-01
   5.5431000e-01
   4.3674000e-01
   5.1171000e-01
   5.0460000e-01
   4.8296000e-01
   5.0438000e-01
   5.0371000e-01
   4.8493000e-01
   4.6447000e-01
   4.9791000e-01
   5.5859000e-01
   4.7188000e-01
   4.3828000e-01
   5.5001000e-01
   4.8344000e-01
   4.9580000e-01
   4.7624000e-01
   4.8704000e-01
   4.6699000e-01
   5.5049000e-01
   4.3095000e-01
   5.5436000e-01
   5.4688000e-01
   4.0207000e-01
   4.9633000e-01
   5.9912000e-01
   5.3946000e-01
   5.0008000e-01
   5.5466000e-01
   4.8136000e-01
   5.4327000e-01
   4.7649000e-01
   5.1537000e-01
   5.4601000e-01
   5.0187000e-01
   4.6626000e-01
   4.8186000e-01
   4.8488000e-01
   5.6178000e-01
   5.0314000e-01
   4.8486000e-01
   5.2690000e-01
   5.4367000e-01
   5.3532000e-01
   4.8762000e-01
   5.2636000e-01
   5.5539000e-01
   4.9769000e-01
   4.2788000e-01
   5.0869000e-01
   4.6257000e-01
   4.3362000e-01
   4.8771000e-01
   4.9407000e-01
   4.0030000e-01
   5.2882000e-01
   5.2110000e-01
   6.0739000e-01
   5.8788000e-01
   5.0932000e-01
   4.9854000e-01
   5.6915000e-01
   5.4813000e-01
   4.5145000e-01
   4.5872000e-01
   5.3244000e-01
   5.2338000e-01
   5.1332000e-01
   5.0178000e-01
   4.3965000e-01
   4.7584000e-01
   5.6333000e-01
   5.2050000e-01
   5.0406000e-01
   5.1887000e-01
   4.9386000e-01
   4.3077000e-01
   4.2943000e-01
   5.4844000e-01
   4.4250000e-01
   4.5960000e-01
   5.2144000e-01
   4.8339000e-01
   5.0246000e-01
   5.0110000e-01
   5.4412000e-01
   4.7711000e-01
   5.2076000e-01
   4.4366000e-01
   4.9394000e-01
   5.1178000e-01
   5.2401000e-01
   5.4061000e-01
   4.3866000e-01
   4.4341000e-01
   5.8831000e-01
   5.3275000e-01
   4.2426000e-01
   5.7726000e-01
   5.8636000e-01
   5.4399000e-01
   5.6010000e-01
   5.3606000e-01
   4.8856000e-01
   4.6275000e-01
   5.4064000e-01
   4.5960000e-01
   4.5893000e-01
   4.1966000e-01
   4.7564000e-01
   4.8240000e-01
   4.9378000e-01
   4.9491000e-01
   5.6226000e-01
   4.5722000e-01
   4.5022000e-01
   5.0102000e-01
   4.7869000e-01
   5.2920000e-01
   5.0130000e-01
   5.2860000e-01
   4.5840000e-01
   5.3583000e-01
   5.0518000e-01
   4.8387000e-01
   4.6356000e-01
   5.0442000e-01
   5.4920000e-01
   4.9213000e-01
   3.7919000e-01
   4.7309000e-01
   5.7735000e-01
   5.5232000e-01
   4.7744000e-01
   5.6774000e-01
   4.5747000e-01
   5.1609000e-01
   4.9360000e-01
   5.2225000e-01
   5.4114000e-01
   4.6138000e-01
   4.4013000e-01
   5.2597000e-01
   4.9490000e-01
   4.7679000e-01
   5.0455000e-01
   5.2543000e-01
   5.6695000e-01
   4.8425000e-01
   4.3656000e-01
   4.9496000e-01
   4.7973000e-01
   4.5354000e-01
   4.9513000e-01
   5.5344000e-01
   4.9277000e-01
   4.7941000e-01
   4.4935000e-01
   4.8119000e-01
   4.5758000e-01
   4.4900000e-01
   5.0566000e-01
   5.0967000e-01
   5.4176000e-01
   4.8029000e-01
   5.5136000e-01
   4.9201000e-01
   4.2552000e-01
   5.0921000e-01
   5.1849000e-01
   5.0986000e-01
   4.6482000e-01
   5.6373000e-01
   5.2111000e-01
   5.0208000e-01
   4.5498000e-01
   5.2320000e-01
   4.9520000e-01
   5.5783000e-01
   4.6167000e-01
   5.2165000e-01
   5.2661000e-01
   5.1219000e-01
   4.2549000e-01
   5.4947000e-01
   5.0921000e-01
   5.6054000e-01
   4.9461000e-01
   5.5841000e-01
   4.6457000e-01
   5.6604000e-01
   4.1648000e-01
   5.6156000e-01
   4.3274000e-01
   4.6213000e-01
   5.5991000e-01
   5.6487000e-01
   4.9835000e-01
   4.8027000e-01
   4.9301000e-01
   4.5019000e-01
   5.8723000e-01
   5.2400000e-01
   5.4900000e-01
   4.5827000e-01
   4.6420000e-01
   5.3953000e-01
   4.8097000e-01
   4.9274000e-01
   4.4131000e-01
   5.4389000e-01
   4.8982000e-01
   4.7532000e-01
   5.2740000e-01
   5.1261000e-01
   5.1884000e-01
   4.8516000e-01
   5.5910000e-01
   5.1098000e-01
   4.9289000e-01
   4.9260000e-01
   4.8824000e-01
   4.2772000e-01
   3.9480000e-01
   5.0238000e-01
   5.6301000e-01
   5.1931000e-01
   5.1109000e-01
   4.6185000e-01
   5.2649000e-01
   4.9651000e-01
   4.9758000e-01
   4.4110000e-01
   5.1544000e-01
   4.2383000e-01
   4.8148000e-01
   5.5203000e-01
   4.8106000e-01
   4.9222000e-01
   4.5717000e-01
   4.7708000e-01
   5.2995000e-01
   4.5859000e-01
   4.1582000e-01
   5.2112000e-01
   4.7883000e-01
   5.0200000e-01
   5.0905000e-01
   4.4298000e-01
   5.1106000e-01
   5.0102000e-01
   5.2854000e-01
   4.9897000e-01
   4.7178000e-01
   4.5955000e-01
   4.5648000e-01
   5.0345000e-01
   4.9767000e-01
   5.3316000e-01
   4.5422000e-01
   4.2750000e-01
   4.8578000e-01
   4.5094000e-01
   5.2119000e-01
   5.0321000e-01
   5.0590000e-01
   5.4289000e-01
   5.4564000e-01
   5.4827000e-01
   4.9449000e-01
   4.5316000e-01
   5.1620000e-01
   4.8715000e-01
   5.0382000e-01
   5.1283000e-01
   4.2075000e-01
   4.2749000e-01
   5.4453000e-01
   5.3466000e-01
   4.7511000e-01
   4.7690000e-01
   5.3260000e-01
   5.0593000e-01
   4.6598000e-01
   5.2703000e-01
   5.1955000e-01
   5.2143000e-01
   5.2575000e-01
   4.6388000e-01
   5.2954000e-01
   5.2263000e-01
   4.6852000e-01
   3.8303000e-01
   4.9428000e-01
   4.6877000e-01
   4.7050000e-01
   5.1491000e-01
   5.1159000e-01
   4.5143000e-01
   5.4691000e-01
   4.6518000e-01
   5.0001000e-01
   4.7708000e-01
   4.3509000e-01
   5.0040000e-01
   5.0229000e-01
   5.0564000e-01
   5.4985000e-01
   5.4599000e-01
   5.4650000e-01
   4.5064000e-01
   4.4597000e-01
   4.8238000e-01
   4.8299000e-01
   5.2155000e-01
   4.7264000e-01
   4.9054000e-01
   5.7364000e-01
   4.8279000e-01
   5.4360000e-01
   5.1230000e-01
   5.0599000e-01
   5.1176000e-01
   5.0322000e-01
   4.7860000e-01
   4.9181000e-01
   5.4027000e-01
   4.9197000e-01
   5.0791000e-01
   5.2502000e-01
   5.1398000e-01
   4.6875000e-01
   4.6893000e-01
   4.5459000e-01
   5.0818000e-01
   4.5260000e-01
   4.8877000e-01
   4.8859000e-01
   4.9539000e-01
   4.9872000e-01
   5.3535000e-01
   5.0306000e-01
   5.0247000e-01
   5.0568000e-01
   4.9829000e-01
   5.2760000e-01
   4.7785000e-01
   4.9159000e-01
   4.7431000e-01
   4.1969000e-01
   4.7137000e-01
   4.9880000e-01
   4.3086000e-01
   5.1018000e-01
   4.4408000e-01
   5.3342000e-01
   4.8403000e-01
   5.0977000e-01
   5.4891000e-01
   5.2029000e-01
   5.3926000e-01
   4.0080000e-01
   5.5980000e-01
   4.8402000e-01
   5.0385000e-01
   5.0759000e-01
   5.5477000e-01
   4.4400000e-01
   5.6863000e-01
   5.3240000e-01
   5.3663000e-01
   5.6007000e-01
   5.1977000e-01
   5.0154000e-01
   5.1864000e-01
   5.2834000e-01
   5.2375000e-01
   4.7005000e-01
   5.5160000e-01
   5.4331000e-01
   5.3135000e-01
   4.8675000e-01
   5.0490000e-01
   4.8606000e-01
   4.9995000e-01
   4.8880000e-01
   5.5418000e-01
   5.3902000e-01
   4.9556000e-01
   4.6577000e-01
   4.8572000e-01
   5.0195000e-01
   4.9539000e-01
   4.8745000e-01
   5.4117000e-01
   5.0455000e-01
   4.6682000e-01
   5.4038000e-01
   5.1353000e-01
   5.3550000e-01
   5.4106000e-01
   5.5171000e-01
   5.0787000e-01
   5.3508000e-01
   5.1111000e-01
   5.0880000e-01
   4.7938000e-01
   5.2052000e-01
   4.8502000e-01
   5.1626000e-01
   4.5479000e-01
   5.3103000e-01
   4.6615000e-01
   4.9349000e-01
   4.8748000e-01
   5.1550000e-01
   4.8157000e-01
   5.2361000e-01
   4.9687000e-01
   4.5069000e-01
   5.0403000e-01
   4.5900000e-01
   4.6812000e-01
   4.4583000e-01
   5.1128000e-01
   5.0257000e-01
   5.7977000e-01
   4.5749000e-01
   5.4089000e-01
   5.3695000e-01
   5.3917000e-01
   4.8464000e-01
   4.7123000e-01
   5.0800000e-01
   5.2234000e-01
   4.5240000e-01
   5.8699000e-01
   4.7905000e-01
   5.1638000e-01
   5.1902000e-01
   5.1800000e-01
   4.7641000e-01
   4.8500000e-01
   5.3359000e-01
   4.9495000e-01
   4.9225000e-01
   4.8652000e-01
   5.3338000e-01
   5.2671000e-01
   5.4068000e-01
   4.7914000e-01
   5.4083000e-01
   5.8123000e-01
   4.4750000e-01
   4.4457000e-01
   4.9200000e-01
   5.1563000e-01
   4.4500000e-01
   5.8369000e-01
   5.1277000e-01
   5.2116000e-01
   5.1502000e-01
   4.7289000e-01
   5.5656000e-01
   4.4005000e-01
   4.7728000e-01
   5.0958000e-01
   4.6380000e-01
   4.8362000e-01
   5.4219000e-01
   5.1179000e-01
   5.4279000e-01
   5.6153000e-01
   5.3776000e-01
   5.6459000e-01
   4.8374000e-01
   4.7813000e-01
   5.7491000e-01
   4.5086000e-01
   5.9255000e-01
   5.0185000e-01
   4.4494000e-01
   4.2703000e-01
   4.9786000e-01
   5.3501000e-01
   5.2741000e-01
   5.0319000e-01
   5.4939000e-01
   5.4746000e-01
   4.7140000e-01
   4.9906000e-01
   4.9842000e-01
   5.2449000e-01
   4.9362000e-01
   5.0054000e-01
   5.0151000e-01
   5.5176000e-01
   5.2329000e-01
   4.2829000e-01
   4.4524000e-01
   4.9654000e-01
   4.6055000e-01
   5.1797000e-01
   4.6674000e-01
   4.6310000e-01
   4.9762000e-01
   5.1920000e-01
   4.9171000e-01
   4.8213000e-01
   4.8280000e-01
   5.5259000e-01
   4.9320000e-01
   4.3290000e-01
   4.9385000e-01
   5.0574000e-01
   5.0297000e-01
   5.1787000e-01
   5.4064000e-01
   5.0173000e-01
   5.0715000e-01
   4.9638000e-01
   5.4741000e-01
   5.1715000e-01
   5.4078000e-01
   4.7799000e-01
   5.4102000e-01
   5.0560000e-01
   5.0058000e-01
   4.9156000e-01
   5.1336000e-01
   4.9319000e-01
   4.7273000e-01
   5.3930000e-01
   5.4532000e-01
   4.9343000e-01
   4.7284000e-01
   4.9090000e-01
   5.1741000e-01
   4.7853000e-01
   4.8611000e-01
   4.8702000e-01
   5.3241000e-01
   5.8394000e-01
   5.0529000e-01
   4.3946000e-01
   5.3315000e-01
   4.6449000e-01
   4.4059000e-01
   4.5333000e-01
   4.6131000e-01
   5.1953000e-01
   4.4993000e-01
   5.0337000e-01
   5.0086000e-01
   5.4106000e-01
   4.6392000e-01
   5.2101000e-01
   5.3249000e-01
   5.0275000e-01
   5.0346000e-01
   4.9345000e-01
   5.5656000e-01
   5.5251000e-01
   4.5258000e-01
   4.7088000e-01
   4.7086000e-01
   5.0778000e-01
   5.1794000e-01
   5.0952000e-01
   5.4960000e-01
   4.7065000e-01
   5.2117000e-01
   4.5227000e-01
   5.4136000e-01
   5.0345000e-01
   5.0319000e-01
   4.6631000e-01
   4.3975000e-01
   4.1524000e-01
   4.9010000e-01
   5.6876000e-01
   4.6042000e-01
   4.4308000e-01
   5.4973000e-01
   4.5756000e-01
   5.3114000e-01
   5.1347000e-01
   5.2201000e-01
   4.7279000e-01
   4.5149000e-01
   4.5035000e-01
   5.3957000e-01
   5.2290000e-01
   5.2962000e-01
   5.1758000e-01
   5.4574000e-01
   5.5164000e-01
   5.0575000e-01
   5.0459000e-01
   4.2352000e-01
   5.6328000e-01
   5.0383000e-01
   4.8467000e-01
   5.0837000e-01
   4.2964000e-01
   5.5433000e-01
   4.7522000e-01
   4.4478000e-01
   5.1785000e-01
   4.1219000e-01
   5.2247000e-01
   4.9991000e-01
   5.0957000e-01
   5.1045000e-01
   4.8924000e-01
   5.0278000e-01
   5.0749000e-01
   5.0143000e-01
   4.9172000e-01
   5.4574000e-01
   4.6799000e-01
   4.9844000e-01
   5.1461000e-01
   4.6931000e-01
   5.2587000e-01
   4.8886000e-01
   4.5338000e-01
   5.0323000e-01
   4.3075000e-01
   4.6277000e-01
   5.0687000e-01
   5.1770000e-01
   5.3814000e-01
   4.5109000e-01
   5.4654000e-01
   4.8961000e-01
   4.4165000e-01
   5.4874000e-01
   5.6929000e-01
   4.7448000e-01
   4.5396000e-01
   5.4404000e-01
   5.3262000e-01
   4.9681000e-01
   5.7466000e-01
   4.6947000e-01
   4.4016000e-01
   4.2819000e-01
   4.7248000e-01
   5.5340000e-01
   4.9462000e-01
   4.2577000e-01
   4.7540000e-01
   5.1139000e-01
   5.1936000e-01
   4.9432000e-01
   5.8525000e-01
   5.4052000e-01
   5.4482000e-01
   4.9692000e-01
   4.7245000e-01
   4.9297000e-01
   5.1082000e-01
   4.6303000e-01
   4.0610000e-01
   4.5365000e-01
   4.9900000e-01
   4.9578000e-01
   4.8448000e-01
   5.0248000e-01
   5.0793000e-01
   4.6335000e-01
   5.8481000e-01
   5.6204000e-01
   5.1016000e-01
   4.6217000e-01
   5.3810000e-01
   5.1877000e-01
   5.1335000e-01
   4.7453000e-01
   5.1861000e-01
   5.7448000e-01
   5.0196000e-01
   4.2958000e-01
   4.9720000e-01
   5.0185000e-01
   5.3318000e-01
   5.1824000e-01
   4.9263000e-01
   4.3188000e-01
   5.0794000e-01
   4.9445000e-01
   4.7188000e-01
   4.6071000e-01
   5.3140000e-01
   4.6255000e-01
   5.8088000e-01
   5.2433000e-01
   4.9262000e-01
   4.7032000e-01
   4.4471000e-01
   5.1622000e-01
   5.0872000e-01
   4.6776000e-01
   5.7773000e-01
   4.5837000e-01
   5.1167000e-01
   5.6733000e-01
   4.7187000e-01
   4.6038000e-01
   5.6647000e-01
   4.7800000e-01
   4.8011000e-01
   4.6260000e-01
   4.6345000e-01
   4.5920000e-01
   5.0561000e-01
   5.3630000e-01
   5.1934000e-01
   4.3132000e-01
   5.0597000e-01
   4.6973000e-01
   4.7377000e-01
   4.9039000e-01
   4.9006000e-01
   4.4047000e-01
   5.6576000e-01
   5.1206000e-01
   4.7739000e-01
   5.5296000e-01
   5.4984000e-01
   5.4806000e-01
   5.1867000e-01
   5.2326000e-01
   5.0186000e-01
   5.1139000e-01
   4.7094000e-01
   4.2483000e-01
   4.5055000e-01
   4.3756000e-01
   4.5628000e-01
   4.8382000e-01
   4.6042000e-01
   4.3456000e-01
   4.9580000e-01
   5.5450000e-01
   5.5236000e-01
   4.8895000e-01
   5.7552000e-01
   4.9407000e-01
   5.0141000e-01
   4.9353000e-01
   4.8054000e-01
   5.0675000e-01
   4.5615000e-01
   4.7269000e-01
   4.6104000e-01
   4.4977000e-01
   5.5883000e-01
   5.2127000e-01
   5.0413000e-01
   5.3736000e-01
   4.9435000e-01
   5.5434000e-01
   4.9907000e-01
   4.7352000e-01
   5.3470000e-01
   4.4886000e-01
   5.8388000e-01
   4.8429000e-01
   5.9803000e-01
   4.7933000e-01
   5.2579000e-01
   4.9730000e-01
   4.4825000e-01
   4.6623000e-01
   5.3659000e-01
   5.6071000e-01
   5.4779000e-01
   4.7351000e-01
   5.0335000e-01
   5.4533000e-01
   5.6188000e-01
   4.2559000e-01
   4.6313000e-01
   4.9747000e-01
   4.3253000e-01
   4.7139000e-01
   4.9198000e-01
   4.5627000e-01
   4.7462000e-01
   4.5178000e-01
   4.9805000e-01
   5.2348000e-01
   5.8554000e-01
   4.1857000e-01
   6.0748000e-01
   5.1223000e-01
   5.2812000e-01
   5.4242000e-01
   4.9253000e-01
   4.4506000e-01
   4.3585000e-01
   5.2513000e-01
   4.7370000e-01
   4.0803000e-01
   5.0800000e-01
   5.1422000e-01
   4.8715000e-01
   5.3504000e-01
   5.1484000e-01
   5.9620000e-01
   5.5643000e-01
   5.3155000e-01
   5.0957000e-01
   4.9326000e-01
   4.7769000e-01
   4.9219000e-01
   4.7380000e-01
   5.3370000e-01
   5.0243000e-01
   5.3643000e-01
   5.5278000e-01
   5.1850000e-01
   4.9298000e-01
   4.5723000e-01
   5.1667000e-01
   4.9786000e-01
   5.1685000e-01
   4.6221000e-01
   4.5070000e-01
   5.3883000e-01
   5.0509000e-01
   5.6636000e-01
   4.9798000e-01
   5.2313000e-01
   4.8633000e-01
   4.8913000e-01
   4.4842000e-01
   5.0368000e-01
   4.7102000e-01
   4.6489000e-01
   5.1684000e-01
   4.3556000e-01
   5.3219000e-01
   5.0291000e-01
   5.7215000e-01
   5.1021000e-01
   5.7152000e-01
   4.8577000e-01
   5.1098000e-01
   4.8061000e-01
   5.3562000e-01
   5.0794000e-01
   5.0679000e-01
   5.3804000e-01
   5.4695000e-01
   5.5779000e-01
   5.0398000e-01
   4.9397000e-01
   5.6544000e-01
   5.3876000e-01
   4.6127000e-01
   5.2037000e-01
   5.3847000e-01
   4.8934000e-01
   4.8241000e-01
   5.3255000e-01
   4.7451000e-01
   3.9626000e-01
   4.8515000e-01
   5.0535000e-01
   4.9719000e-01
   4.7223000e-01
   4.3292000e-01
   4.8967000e-01
   5.0078000e-01
   4.7192000e-01
   5.4332000e-01
   5.0538000e-01
   4.8887000e-01
   4.7373000e-01
   5.2476000e-01
   5.5001000e-01
   4.5341000e-01
   5.5110000e-01
   4.7797000e-01
   4.7839000e-01
   5.1337000e-01
   4.8197000e-01
   5.3274000e-01
   4.7864000e-01
   4.2789000e-01
   5.3748000e-01
   4.9636000e-01
   4.2080000e-01
   5.2896000e-01
   4.2824000e-01
   5.0133000e-01
   4.8383000e-01
   4.6638000e-01
   4.5589000e-01
   4.2556000e-01
   4.9813000e-01
   5.5232000e-01
   5.0600000e-01
   5.4774000e-01
   5.4483000e-01
   5.2086000e-01
   4.9307000e-01
   4.8502000e-01
   4.5695000e-01
   4.6954000e-01
   4.5706000e-01
   4.9211000e-01
   4.5664000e-01
   4.9606000e-01
   4.5472000e-01
   4.7770000e-01
   4.8097000e-01
   4.9367000e-01
   4.5631000e-01
   4.7741000e-01
   4.5713000e-01
   5.4571000e-01
   4.4327000e-01
   4.5862000e-01
   4.6884000e-01
   4.9583000e-01
   5.1928000e-01
   5.3712000e-01
   5.6040000e-01
   4.7758000e-01
   5.0262000e-01
   4.7553000e-01
   5.0699000e-01
   5.9054000e-01
   5.3720000e-01
   4.7827000e-01
   4.9312000e-01
   4.4783000e-01
   4.5399000e-01
   5.0430000e-01
   5.1739000e-01
   5.5759000e-01
   5.3124000e-01
   4.9985000e-01
   4.7493000e-01
   4.4205000e-01
   4.8467000e-01
   4.8576000e-01
   5.0207000e-01
   4.7979000e-01
   5.0432000e-01
   4.7315000e-01
   5.0233000e-01
   4.6616000e-01
   5.3518000e-01
   4.6124000e-01
   5.2559000e-01
   5.4080000e-01
   5.1114000e-01
   5.1030000e-01
   5.2818000e-01
   5.0164000e-01
   4.7538000e-01
   4.9123000e-01
   5.2007000e-01
   4.9108000e-01
   5.1815000e-01
   5.7836000e-01
   4.9999000e-01
   4.2669000e-01
   4.8469000e-01
   5.1795000e-01
   4.9574000e-01
   4.5948000e-01
   5.1049000e-01
   5.3255000e-01
   4.8947000e-01
   5.5228000e-01
   5.3931000e-01
   4.8831000e-01
   4.9740000e-01
   5.5886000e-01
   5.2897000e-01
   4.6077000e-01
   5.3227000e-01
   4.9144000e-01
   4.4646000e-01
   5.6692000e-01
   4.8632000e-01
   5.1870000e-01
   4.4210000e-01
   5.0317000e-01
   5.8316000e-01
   4.7251000e-01
   5.0063000e-01
   5.1015000e-01
   4.6074000e-01
   5.3878000e-01
   4.8624000e-01
   4.7601000e-01
   4.7837000e-01
   4.8913000e-01
   4.6474000e-01
   5.0704000e-01
   4.8647000e-01
   4.8434000e-01
   5.0147000e-01
   5.0438000e-01
   5.3717000e-01
   4.6156000e-01
   4.7620000e-01
   5.4238000e-01
   4.8997000e-01
   5.3426000e-01
   4.7837000e-01
   5.1887000e-01
   4.6400000e-01
   5.5581000e-01
   4.9977000e-01
   5.1492000e-01
   4.5963000e-01
   4.9325000e-01
   4.4935000e-01
   4.9515000e-01
   5.1334000e-01
   4.4921000e-01
   5.2761000e-01
   4.9721000e-01
   4.6514000e-01
   5.5448000e-01
   5.0652000e-01
   5.5918000e-01
   5.2043000e-01
   4.8677000e-01
   5.1025000e-01
   4.9629000e-01
   5.0072000e-01
   5.0263000e-01
   5.5735000e-01
   5.4482000e-01
   5.1970000e-01
   4.6019000e-01
   4.8736000e-01
   5.1546000e-01
   5.1256000e-01
   5.5265000e-01
   4.5969000e-01
   4.7887000e-01
   4.8525000e-01
   5.0542000e-01
   5.6753000e-01
   4.9929000e-01
   5.0188000e-01
   5.6629000e-01
   4.8839000e-01
   5.3892000e-01
   5.3044000e-01
   5.0266000e-01
   4.4218000e-01
   4.9672000e-01
   4.4434000e-01
   5.1996000e-01
   4.7018000e-01
   5.0530000e-01
   5.3813000e-01
   5.0235000e-01
   5.0005000e-01
   4.7168000e-01
   4.7712000e-01
   5.5417000e-01
   6.0360000e-01
   5.3194000e-01
   5.4299000e-01
   5.2988000e-01
   4.9316000e-01
   4.7381000e-01
   5.5772000e-01
   4.7760000e-01
   4.7907000e-01
   4.6295000e-01
   5.0215000e-01
   4.5140000e-01
   5.0318000e-01
   5.0565000e-01
   4.9908000e-01
   5.0499000e-01
   4.5102000e-01
   5.1233000e-01
   4.7971000e-01
   4.9656000e-01
   5.1157000e-01
   5.0375000e-01
   4.4898000e-01
   5.9722000e-01
   5.2988000e-01
   5.3634000e-01
   5.2216000e-01
   5.1502000e-01
   5.3243000e-01
   4.6619000e-01
   5.7054000e-01
   4.8473000e-01
   5.3330000e-01
   4.9760000e-01
   4.9610000e-01
   4.1183000e-01
   5.5536000e-01
   5.1348000e-01
   5.0920000e-01
   4.5969000e-01
   4.9990000e-01
   5.1564000e-01
   5.2306000e-01
   4.8991000e-01
   5.0779000e-01
   5.7249000e-01
   5.3288000e-01
   5.3354000e-01
   4.9310000e-01
   4.4084000e-01
   5.0694000e-01
   5.0447000e-01
   5.2052000e-01
   5.0937000e-01
   4.6774000e-01
   4.4022000e-01
   5.0974000e-01
   5.0182000e-01
   5.2115000e-01
   5.4123000e-01
   4.9063000e-01
   5.3247000e-01
   4.6978000e-01
   5.0009000e-01
   4.8038000e-01
   5.2383000e-01
   4.8077000e-01
   4.7945000e-01
   4.9241000e-01
   5.1033000e-01
   5.1112000e-01
   5.0313000e-01
   5.0764000e-01
   4.2284000e-01
   5.3422000e-01
   4.9074000e-01
   4.9021000e-01
   4.7505000e-01
   4.8144000e-01
   4.8027000e-01
   5.2020000e-01
   4.8609000e-01
   4.8243000e-01
   5.6519000e-01
   5.0229000e-01
   5.7220000e-01
   5.5277000e-01
   4.6204000e-01
   5.3017000e-01
   5.7379000e-01
   4.6968000e-01
   4.9725000e-01
   6.0387000e-01
   4.8845000e-01
   5.3652000e-01
   4.5969000e-01
   5.6910000e-01
   4.6440000e-01
   5.2028000e-01
   4.9392000e-01
   5.2025000e-01
   4.7149000e-01
   5.0344000e-01
   5.4133000e-01
   4.6118000e-01
   5.2448000e-01
   4.2887000e-01
   4.8625000e-01
   5.4617000e-01
   6.0108000e-01
   4.4741000e-01
   4.0655000e-01
   4.5398000e-01
   4.9226000e-01
   5.3006000e-01
   5.3461000e-01
   5.4375000e-01
   5.2576000e-01
   4.6200000e-01
   4.7746000e-01
   4.7976000e-01
   4.8844000e-01
   4.6589000e-01
   4.7273000e-01
   4.8479000e-01
   4.9016000e-01
   4.7957000e-01
   4.8501000e-01
   5.3748000e-01
   4.5104000e-01
   5.0121000e-01
   4.0574000e-01
   5.0944000e-01
   5.5346000e-01
   5.3861000e-01
   5.1304000e-01
   4.8621000e-01
   5.0524000e-01
   4.8669000e-01
   4.3285000e-01
   5.1941000e-01
   5.1862000e-01
   4.5923000e-01
   4.9856000e-01
   5.0431000e-01
   5.0724000e-01
   4.6585000e-01
   4.7414000e-01
   5.4610000e-01
   4.5645000e-01
   5.8027000e-01
   5.6085000e-01
   5.5183000e-01
   5.0576000e-01
   5.3208000e-01
   4.9912000e-01
   4.0517000e-01
   4.2160000e-01
   5.7686000e-01
   5.0640000e-01
   5.8081000e-01
   5.1470000e-01
   5.1569000e-01
   4.8802000e-01
   4.5189000e-01
   4.9005000e-01
   4.6430000e-01
   5.2629000e-01
   5.4137000e-01
   5.0768000e-01
   5.7269000e-01
   4.5072000e-01
   5.0776000e-01
   4.7859000e-01
   4.5665000e-01
   4.7771000e-01
   5.2728000e-01
   5.4708000e-01
   5.1385000e-01
   4.6644000e-01
   4.7299000e-01
   4.8244000e-01
   4.6831000e-01
   4.7734000e-01
   4.5975000e-01
   3.8002000e-01
   4.9561000e-01
   5.5503000e-01
   4.6749000e-01
   5.4802000e-01
   4.2306000e-01
   4.8897000e-01
   4.9016000e-01
   5.2044000e-01
   4.9476000e-01
   4.9703000e-01
   5.1841000e-01
   4.9440000e-01
   4.9803000e-01
   4.8541000e-01
   5.0532000e-01
   5.0506000e-01
   5.1368000e-01
   5.0816000e-01
   4.9773000e-01
   5.0846000e-01
   4.3792000e-01
   5.2098000e-01
   4.1870000e-01
   5.0008000e-01
   5.1267000e-01
   3.9133000e-01
   5.1364000e-01
   5.0120000e-01
   4.7760000e-01
   4.6653000e-01
   5.2313000e-01
   5.3418000e-01
   4.5806000e-01
   5.6052000e-01
   4.7253000e-01
   5.4563000e-01
   4.8409000e-01
   4.9737000e-01
   4.9729000e-01
   4.9975000e-01
   5.1557000e-01
   5.1323000e-01
   5.1051000e-01
   5.3395000e-01
   4.7735000e-01
   4.9429000e-01
   5.0681000e-01
   5.1868000e-01
   4.5599000e-01
   4.7556000e-01
   4.9074000e-01
   5.7863000e-01
   5.6401000e-01
   4.9436000e-01
   4.9301000e-01
   4.5515000e-01
   4.5565000e-01
   5.2953000e-01
   5.7213000e-01
   4.7823000e-01
   5.0937000e-01
   4.6647000e-01
   5.2303000e-01
   5.0175000e-01
   5.9070000e-01
   4.7182000e-01
   4.5915000e-01
   5.1647000e-01
   5.1064000e-01
   5.1447000e-01
   5.6830000e-01
   4.9779000e-01
   4.5364000e-01
   5.4929000e-01
   5.4851000e-01
   5.0731000e-01
   5.2475000e-01
   4.7404000e-01
   5.0101000e-01
   4.5823000e-01
   5.6706000e-01
   4.3780000e-01
   5.3575000e-01
   5.0746000e-01
   4.6783000e-01
   5.5164000e-01
   4.6023000e-01
   4.3554000e-01
   5.8404000e-01
   4.5649000e-01
   4.7254000e-01
   4.9361000e-01
   4.8123000e-01
   5.4443000e-01
   5.0169000e-01
   4.7302000e-01
   5.0413000e-01
   4.9090000e-01
   4.7932000e-01
   4.8292000e-01
   4.6501000e-01
   5.7183000e-01
   4.8025000e-01
   4.8464000e-01
   4.7244000e-01
   5.9913000e-01
   4.7468000e-01
   4.8272000e-01
   4.4154000e-01
   4.9595000e-01
   4.2972000e-01
   4.3328000e-01
   5.3799000e-01
   4.7355000e-01
   5.0410000e-01
   5.3216000e-01
   4.3199000e-01
   5.1528000e-01
   5.1511000e-01
   5.4815000e-01
   4.8544000e-01
   5.1374000e-01
   4.8883000e-01
   4.7005000e-01
   4.6806000e-01
   4.9828000e-01
   4.8792000e-01
   4.8440000e-01
   4.5348000e-01
   5.1037000e-01
   4.5733000e-01
   4.9105000e-01
   4.5559000e-01
   4.7192000e-01
   4.9318000e-01
   5.1033000e-01
   4.9732000e-01
   4.9648000e-01
   4.2524000e-01
   4.6865000e-01
   5.5217000e-01
   4.9336000e-01
   4.6998000e-01
   4.3215000e-01
   5.2793000e-01
   4.8823000e-01
   4.8707000e-01
   5.6055000e-01
   5.1520000e-01
   4.6248000e-01
   4.8960000e-01
   4.7648000e-01
   4.6357000e-01
   5.3563000e-01
   4.9695000e-01
   5.2156000e-01
   4.6824000e-01
   5.2188000e-01
   5.3367000e-01
   4.8754000e-01
   5.0246000e-01
   4.6630000e-01
   5.0600000e-01
   4.1655000e-01
   4.6019000e-01
   4.6565000e-01
   5.3619000e-01
   4.6159000e-01
   5.4796000e-01
   5.0496000e-01
   4.4781000e-01
   5.5373000e-01
   5.2132000e-01
   5.7901000e-01
   4.9644000e-01
   5.2319000e-01
   4.7576000e-01
   4.5429000e-01
   5.3640000e-01
   4.5833000e-01
   5.0645000e-01
   4.5204000e-01
   4.3522000e-01
   5.2542000e-01
   5.3741000e-01
   5.3012000e-01
   4.7438000e-01
   5.4244000e-01
   4.2354000e-01
   5.0801000e-01
   4.7732000e-01
   4.9516000e-01
   4.5885000e-01
   5.0440000e-01
   5.6376000e-01
   5.3381000e-01
   5.1482000e-01
   4.9776000e-01
   4.6812000e-01
   4.7456000e-01
   5.5994000e-01
   4.6573000e-01
   5.2096000e-01
   5.2911000e-01
   5.0081000e-01
   4.8702000e-01
   4.8537000e-01
   4.9730000e-01
   5.4325000e-01
   4.8469000e-01
   5.3177000e-01
   4.7278000e-01
   4.6672000e-01
   5.0793000e-01
   5.1620000e-01
   4.6699000e-01
   5.6183000e-01
   4.8568000e-01
   4.5515000e-01
   4.7660000e-01
   5.0705000e-01
   4.9654000e-01
   4.5135000e-01
   4.8704000e-01
   5.2891000e-01
   6.0926000e-01
   4.8187000e-01
   5.3792000e-01
   4.7889000e-01
   5.0268000e-01
   5.6534000e-01
   4.6770000e-01
   4.6844000e-01
   5.2478000e-01
   4.7649000e-01
   4.6672000e-01
   4.5620000e-01
   4.7796000e-01
   5.1374000e-01
   5.2606000e-01
   5.4813000e-01
   4.4187000e-01
   5.3745000e-01
   4.8714000e-01
   5.2615000e-01
   5.3243000e-01
   5.1738000e-01
   5.1767000e-01
   5.3962000e-01
   5.0810000e-01
   5.0112000e-01
   5.0137000e-01
   4.6453000e-01
   4.5013000e-01
   5.4523000e-01
   4.8521000e-01
   5.2219000e-01
   4.3046000e-01
   5.1285000e-01
   4.7405000e-01
   4.4759000e-01
   4.8508000e-01
   4.9355000e-01
   5.0447000e-01
   5.1265000e-01
   5.1580000e-01
   4.8934000e-01
   5.1159000e-01
   5.6000000e-01
   5.1481000e-01
   5.6788000e-01
   5.6443000e-01
   4.2543000e-01
   5.1390000e-01
   5.0482000e-01
   4.6571000e-01
   4.4450000e-01
   4.6473000e-01
   4.7677000e-01
   5.3897000e-01
   5.0539000e-01
   5.1523000e-01
   5.0981000e-01
   5.3801000e-01
   4.6284000e-01
   5.4357000e-01
   5.0559000e-01
   5.4125000e-01
   5.0303000e-01
   4.7307000e-01
   4.7525000e-01
   5.8312000e-01
   5.0128000e-01
   4.9566000e-01
   4.8981000e-01
   5.1692000e-01
   4.6331000e-01
   4.9657000e-01
   4.9237000e-01
   5.0479000e-01
   5.1036000e-01
   4.8425000e-01
   5.1224000e-01
   5.1485000e-01
   4.9614000e-01
   5.0904000e-01
   5.3388000e-01
   5.1307000e-01
   5.3500000e-01
   4.2978000e-01
   4.8918000e-01
   5.2932000e-01
   5.0209000e-01
   4.6750000e-01
   5.2811000e-01
   4.8487000e-01
   5.1693000e-01
   4.8760000e-01
   5.5038000e-01
   5.0854000e-01
   5.3154000e-01
   4.8318000e-01
   5.7630000e-01
   5.1981000e-01
   4.9148000e-01
   5.5743000e-01
   4.8584000e-01
   5.6570000e-01
   4.7685000e-01
   4.7614000e-01
   5.3956000e-01
   5.2258000e-01
   5.0325000e-01
   5.2332000e-01
   5.0084000e-01
   4.7595000e-01
   5.1381000e-01
   5.0082000e-01
   5.1592000e-01
   4.9743000e-01
   4.7144000e-01
   5.6079000e-01
   4.7783000e-01
   4.8250000e-01
   5.3558000e-01
   5.1359000e-01
   5.2036000e-01
   4.4825000e-01
   5.0515000e-01
   4.5404000e-01
   5.3636000e-01
   5.3744000e-01
   4.6843000e-01
   5.8285000e-01
   5.0059000e-01
   4.6041000e-01
   4.6360000e-01
   5.5146000e-01
   5.1809000e-01
   5.0362000e-01
   4.8032000e-01
   4.7195000e-01
   5.4705000e-01
   4.4917000e-01
   5.5357000e-01
   4.5163000e-01
   5.1466000e-01
   4.3792000e-01
   5.3389000e-01
   4.6301000e-01
   4.8515000e-01
   5.6672000e-01
   5.0763000e-01
   4.7019000e-01
   4.7894000e-01
   4.7074000e-01
   4.5798000e-01
   4.9045000e-01
   4.3431000e-01
   4.8655000e-01
   5.4108000e-01
   4.2439000e-01
   5.2940000e-01
   5.3630000e-01
   5.0301000e-01
   4.9429000e-01
   5.1547000e-01
   5.5647000e-01
   5.0648000e-01
   5.5893000e-01
   5.0018000e-01
   4.8798000e-01
   5.3743000e-01
   4.9562000e-01
   5.3929000e-01
   4.8272000e-01
   5.2903000e-01
   5.3996000e-01
   4.6763000e-01
   5.4464000e-01
   4.8114000e-01
   4.6120000e-01
   4.9792000e-01
   4.5851000e-01
   4.4914000e-01
   5.3238000e-01
   5.3388000e-01
   5.5910000e-01
   5.0888000e-01
   5.1066000e-01
   5.2268000e-01
   4.9519000e-01
   4.7506000e-01
   5.2249000e-01
   5.6111000e-01
   5.2752000e-01
   5.8211000e-01
   4.7953000e-01
   5.0072000e-01
   5.7465000e-01
   5.6402000e-01
   4.8705000e-01
   4.6975000e-01
   5.7215000e-01
   4.5169000e-01
   5.0307000e-01
   5.0595000e-01
   5.1584000e-01
   5.2461000e-01
   4.8155000e-01
   5.0909000e-01
   4.9932000e-01
   4.6645000e-01
   4.5143000e-01
   5.2424000e-01
   5.3150000e-01
   4.8139000e-01
   5.3424000e-01
   4.8932000e-01
   4.8373000e-01
   5.3600000e-01
   5.4351000e-01
   5.1884000e-01
   4.7409000e-01
   4.5666000e-01
   5.0107000e-01
   4.6803000e-01
   4.6702000e-01
   4.8995000e-01
   4.7331000e-01
   5.0530000e-01
   5.2126000e-01
   4.6724000e-01
   5.3486000e-01
   4.8503000e-01
   5.2364000e-01
   5.4037000e-01
   5.3688000e-01
   5.3353000e-01
   4.7412000e-01
   4.4192000e-01
   5.7534000e-01
   5.3093000e-01
   5.1037000e-01
   5.3312000e-01
   5.2158000e-01
   5.3076000e-01
   5.7198000e-01
   3.8245000e-01
   4.2586000e-01
   5.0525000e-01
   4.8779000e-01
   4.4186000e-01
   4.8060000e-01
   5.7103000e-01
   4.3434000e-01
   5.2051000e-01
   5.3948000e-01
   4.1441000e-01
   4.6394000e-01
   4.4498000e-01
   4.8196000e-01
   4.9967000e-01
   4.6038000e-01
   5.1999000e-01
   5.5993000e-01
   5.0804000e-01
   5.1705000e-01
   4.9643000e-01
   4.7520000e-01
   5.0892000e-01
   5.1293000e-01
   5.1531000e-01
   5.1002000e-01
   4.6998000e-01
   5.4130000e-01
   4.8518000e-01
   5.3955000e-01
   4.9751000e-01
   4.7414000e-01
   4.7816000e-01
   4.6614000e-01
   5.0887000e-01
   5.7032000e-01
   5.2281000e-01
   4.9469000e-01
   4.2309000e-01
   5.0825000e-01
   5.1542000e-01
   5.3248000e-01
   4.9800000e-01
   5.1564000e-01
   5.6843000e-01
   5.0873000e-01
   5.2787000e-01
   5.2150000e-01
   5.2049000e-01
   4.9911000e-01
   4.6318000e-01
   5.4748000e-01
   4.8277000e-01
   5.3933000e-01
   4.7510000e-01
   4.9762000e-01
   5.2637000e-01
   5.2784000e-01
   5.2935000e-01
   5.2382000e-01
   5.0550000e-01
   6.0514000e-01
   5.1484000e-01
   5.4127000e-01
   5.1016000e-01
   5.7093000e-01
   5.1705000e-01
   5.2997000e-01
   5.0282000e-01
   4.8072000e-01
   4.4296000e-01
   4.5674000e-01
   4.9094000e-01
   4.9168000e-01
   5.1915000e-01
   4.0981000e-01
   5.2585000e-01
   4.9255000e-01
   5.2713000e-01
   4.3828000e-01
   5.0216000e-01
   5.2011000e-01
   5.6336000e-01
   5.1903000e-01
   5.2355000e-01
   5.1144000e-01
   4.9619000e-01
   5.0383000e-01
   4.8782000e-01
   5.0340000e-01
   4.8147000e-01
   4.7624000e-01
   5.1082000e-01
   4.7951000e-01
   4.8697000e-01
   5.8133000e-01
   5.0638000e-01
   4.9112000e-01
   5.0691000e-01
   5.4131000e-01
   4.8689000e-01
   5.1907000e-01
   4.7289000e-01
   5.1531000e-01
   5.1165000e-01
   5.5318000e-01
   4.9441000e-01
   4.9890000e-01
   5.1605000e-01
   4.6054000e-01
   5.1389000e-01
   5.1123000e-01
   4.6126000e-01
   4.8363000e-01
   4.2427000e-01
   4.5866000e-01
   5.3409000e-01
   5.2550000e-01
   4.7899000e-01
   5.3410000e-01
   4.9816000e-01
   5.1273000e-01
   4.7910000e-01
   4.8672000e-01
   5.3715000e-01
   4.9735000e-01
   4.8508000e-01
   5.3042000e-01
   5.8269000e-01
   5.3150000e-01
   5.1349000e-01
   5.1090000e-01
   5.0848000e-01
   5.6681000e-01
   5.6763000e-01
   5.0188000e-01
   5.0144000e-01
   5.3137000e-01
   4.6444000e-01
   4.8915000e-01
   4.6340000e-01
   5.1228000e-01
   4.4774000e-01
   5.2237000e-01
   5.1798000e-01
   4.6880000e-01
   5.4023000e-01
   5.4998000e-01
   5.4716000e-01
   5.1648000e-01
   4.3612000e-01
   4.8840000e-01
   4.3785000e-01
   5.2017000e-01
   5.1700000e-01
   4.9860000e-01
   5.4045000e-01
   4.8558000e-01
   5.3544000e-01
   4.7487000e-01
   4.5314000e-01
   5.5727000e-01
   5.2578000e-01
   4.6832000e-01
   4.4435000e-01
   5.0835000e-01
   5.0262000e-01
   4.7461000e-01
   5.0670000e-01
   4.9264000e-01
   4.8896000e-01
   4.9618000e-01
   4.8719000e-01
   5.1084000e-01
   5.0433000e-01
   4.8296000e-01
   5.1123000e-01
   5.1106000e-01
   5.7743000e-01
   4.4611000e-01
   4.3053000e-01
   4.6857000e-01
   5.4043000e-01
   4.5665000e-01
   4.8787000e-01
   4.8807000e-01
   4.4994000e-01
   4.7516000e-01
   4.9011000e-01
   4.6546000e-01
   5.7246000e-01
   5.5239000e-01
   5.0542000e-01
   4.3222000e-01
   5.1271000e-01
   5.3879000e-01
   5.2915000e-01
   5.4312000e-01
   5.0713000e-01
   4.7779000e-01
   5.0061000e-01
   5.2682000e-01
   5.4213000e-01
   4.9079000e-01
   5.0564000e-01
   4.7475000e-01
   4.8778000e-01
   4.7774000e-01
   5.0244000e-01
   4.6091000e-01
   5.1006000e-01
   4.7050000e-01
   5.0083000e-01
   4.6404000e-01
   5.1616000e-01
   4.6856000e-01
   5.3785000e-01
   4.9546000e-01
   5.4099000e-01
   4.4780000e-01
   4.9168000e-01
   4.4407000e-01
   5.3649000e-01
   4.7944000e-01
   5.0928000e-01
   4.7807000e-01
   4.7393000e-01
   5.1980000e-01
   4.4274000e-01
   5.2929000e-01
   5.1449000e-01
   5.7237000e-01
   4.4359000e-01
   5.1898000e-01
   4.1199000e-01
   4.9352000e-01
   4.8739000e-01
   5.1377000e-01
   4.8965000e-01
   5.1470000e-01
   5.3312000e-01
   4.5985000e-01
   4.5235000e-01
   5.1400000e-01
   5.0774000e-01
   5.4546000e-01
   5.2949000e-01
   5.1196000e-01
   4.9718000e-01
   5.5357000e-01
   5.0329000e-01
   5.0628000e-01
   4.2856000e-01
   5.2583000e-01
   5.0360000e-01
   5.4336000e-01
   4.8903000e-01
   5.0107000e-01
   4.7381000e-01
   4.7740000e-01
   5.1058000e-01
   5.2586000e-01
   5.0267000e-01
   5.2223000e-01
   4.8826000e-01
   5.1921000e-01
   5.2226000e-01
   4.8473000e-01
   4.2431000e-01
   5.4993000e-01
   5.3779000e-01
   5.6719000e-01
   4.4895000e-01
   4.8316000e-01
   5.0865000e-01
   4.9141000e-01
   4.3503000e-01
   4.5472000e-01
   5.2231000e-01
   4.2262000e-01
   5.5815000e-01
   4.7550000e-01
   5.3736000e-01
   4.7390000e-01
   5.1965000e-01
   5.0361000e-01
   5.0609000e-01
   4.9798000e-01
   5.2793000e-01
   4.6826000e-01
   4.7668000e-01
   4.5387000e-01
   4.9333000e-01
   4.7659000e-01
   4.6080000e-01
   4.7187000e-01
   4.8689000e-01
   4.9101000e-01
   5.2718000e-01
   5.0298000e-01
   5.0201000e-01
   4.5135000e-01
   5.2786000e-01
   5.3552000e-01
   4.6715000e-01
   4.5703000e-01
   5.2369000e-01
   4.6327000e-01
   4.8115000e-01
   4.8861000e-01
   5.3440000e-01
   5.4174000e-01
   5.0502000e-01
   4.9295000e-01
   4.5751000e-01
   4.2158000e-01
   4.9319000e-01
   5.0177000e-01
   5.9839000e-01
   4.5353000e-01
   4.6069000e-01
   5.2627000e-01
   4.7442000e-01
   4.7016000e-01
   4.9913000e-01
   4.6062000e-01
   4.9081000e-01
   5.6445000e-01
   4.8433000e-01
   5.0639000e-01
   5.5134000e-01
   5.2870000e-01
   4.7159000e-01
   5.1547000e-01
   5.0196000e-01
   5.1823000e-01
   5.1133000e-01
   4.6931000e-01
   5.6323000e-01
   5.3980000e-01
   4.3245000e-01
   5.3603000e-01
   4.9904000e-01
   5.4941000e-01
   5.1961000e-01
   5.2555000e-01
   5.2631000e-01
   4.6899000e-01
   4.7595000e-01
   4.3818000e-01
   5.2669000e-01
   5.1566000e-01
   5.3982000e-01
   4.6282000e-01
   5.1631000e-01
   4.3170000e-01
   4.2622000e-01
   4.3288000e-01
   5.4423000e-01
   5.1016000e-01
   4.3709000e-01
   4.6623000e-01
   4.9197000e-01
   5.1735000e-01
   4.7349000e-01
   4.2277000e-01
   4.7319000e-01
   5.0260000e-01
   4.7247000e-01
   5.2941000e-01
   5.2118000e-01
   5.4050000e-01
   4.9567000e-01
   5.7096000e-01
   5.5017000e-01
   5.1715000e-01
   5.2092000e-01
   4.4108000e-01
   5.0836000e-01
   4.5327000e-01
   5.2362000e-01
   5.6991000e-01
   5.2045000e-01
   5.1603000e-01
   5.3502000e-01
   5.2773000e-01
   5.2206000e-01
   4.9447000e-01
   5.4869000e-01
   6.0087000e-01
   5.0062000e-01
   4.6434000e-01
   5.2036000e-01
   5.5143000e-01
   4.5736000e-01
   4.8764000e-01
   4.9870000e-01
   4.5657000e-01
   5.3089000e-01
   5.1882000e-01
   5.0210000e-01
   5.1244000e-01
   4.4921000e-01
   4.8546000e-01
   5.0566000e-01
   4.8546000e-01
   4.8983000e-01
   5.3758000e-01
   4.9966000e-01
   5.3309000e-01
   4.9707000e-01
   4.5801000e-01
   5.0562000e-01
   4.7361000e-01
   4.4432000e-01
   5.3998000e-01
   4.7560000e-01
   5.0867000e-01
   4.8604000e-01
   4.6943000e-01
   5.0582000e-01
   4.7370000e-01
   5.2108000e-01
   4.8467000e-01
   4.6711000e-01
   4.8194000e-01
   4.6523000e-01
   4.2994000e-01
   4.7698000e-01
   5.8062000e-01
   4.7674000e-01
   4.7903000e-01
   4.9071000e-01
   4.7009000e-01
   5.1542000e-01
   5.2205000e-01
   4.8960000e-01
   4.8606000e-01
   5.1204000e-01
   4.9713000e-01
   4.9616000e-01
   5.0041000e-01
   4.2128000e-01
   4.8457000e-01
   5.8706000e-01
   4.9621000e-01
   4.6534000e-01
   5.0260000e-01
   5.1224000e-01
   4.4883000e-01
   5.1402000e-01
   4.5798000e-01
   4.8176000e-01
   5.4211000e-01
   4.7386000e-01
   5.5644000e-01
   5.2324000e-01
   4.6696000e-01
   5.3688000e-01
   5.2008000e-01
   5.0619000e-01
   5.2842000e-01
   5.5264000e-01
   5.0911000e-01
   4.7822000e-01
   5.2394000e-01
   5.3239000e-01
   5.1329000e-01
   4.7148000e-01
   5.3384000e-01
   5.3234000e-01
   5.2459000e-01
   5.5717000e-01
   3.9446000e-01
   5.4678000e-01
   5.0471000e-01
   4.6811000e-01
   5.3529000e-01
   5.2327000e-01
   4.5441000e-01
   5.9166000e-01
   5.2329000e-01
   4.0097000e-01
   4.8958000e-01
   4.5719000e-01
   4.3101000e-01
   5.2457000e-01
   5.3721000e-01
   4.8661000e-01
   4.6891000e-01
   5.1549000e-01
   5.2456000e-01
   5.4255000e-01
   4.9178000e-01
   5.1772000e-01
   5.0173000e-01
   5.5002000e-01
   4.2804000e-01
   4.9043000e-01
   5.4702000e-01
   4.7657000e-01
   5.2345000e-01
   4.9049000e-01
   5.8249000e-01
   4.6864000e-01
   4.5331000e-01
   4.4767000e-01
   5.3337000e-01
   5.2873000e-01
   4.3935000e-01
   4.5898000e-01
   4.9371000e-01
   5.2766000e-01
   5.0260000e-01
   4.9130000e-01
   4.8799000e-01
   5.2545000e-01
   5.3517000e-01
   4.6887000e-01
   5.3646000e-01
   5.2929000e-01
   4.8880000e-01
   4.4205000e-01
   5.1692000e-01
   4.4705000e-01
   4.9016000e-01
   5.1813000e-01
   4.4986000e-01
   4.9583000e-01
   5.1549000e-01
   5.4639000e-01
   5.8748000e-01
   4.9410000e-01
   4.4070000e-01
   5.3213000e-01
   5.5725000e-01
   5.3347000e-01
   4.7484000e-01
   4.8160000e-01
   4.9704000e-01
   5.8304000e-01
   4.6049000e-01
   5.1961000e-01
   4.9185000e-01
   5.5899000e-01
   5.2484000e-01
   5.3255000e-01
   4.2505000e-01
   5.1617000e-01
   4.2735000e-01
   4.7257000e-01
   4.5764000e-01
   5.0806000e-01
   5.5166000e-01
   4.8490000e-01
   4.8031000e-01
   4.7639000e-01
   4.9363000e-01
   5.5024000e-01
   5.5207000e-01
   5.2404000e-01
   5.1133000e-01
   4.2411000e-01
   4.7591000e-01
   5.2883000e-01
   4.6462000e-01
   5.3362000e-01
   4.9709000e-01
   5.2975000e-01
   4.5515000e-01
   4.9528000e-01
   5.7360000e-01
   4.8973000e-01
   4.8415000e-01
   5.1648000e-01
   5.0713000e-01
   5.5165000e-01
   5.2991000e-01
   5.2476000e-01
   5.4551000e-01
   4.4286000e-01
   5.0489000e-01
   4.6959000e-01
   5.1331000e-01
   4.7076000e-01
   5.1166000e-01
   5.6307000e-01
   4.6942000e-01
   4.9506000e-01
   4.7373000e-01
   4.9369000e-01
   5.7168000e-01
   4.3930000e-01
   5.3741000e-01
   4.8709000e-01
   5.1680000e-01
   5.4332000e-01
   5.0414000e-01
   4.8116000e-01
   5.1053000e-01
   5.3089000e-01
   6.1014000e-01
   5.1047000e-01
   5.2226000e-01
   5.1853000e-01
   5.2665000e-01
   4.9927000e-01
   4.9378000e-01
   4.6631000e-01
   5.7475000e-01
   5.3447000e-01
   5.3388000e-01
   4.7982000e-01
   5.0134000e-01
   4.9168000e-01
   5.5507000e-01
   5.2252000e-01
   5.3275000e-01
   4.7792000e-01
   4.7813000e-01
   5.0238000e-01
   4.9037000e-01
   4.9123000e-01
   5.3834000e-01
   5.1486000e-01
   4.4793000e-01
   4.9790000e-01
   5.5204000e-01
   5.3021000e-01
   4.3496000e-01
   5.3116000e-01
   4.9245000e-01
   5.2219000e-01
   5.1553000e-01
   5.2384000e-01
   5.0010000e-01
   4.7541000e-01
   5.4225000e-01
   5.1910000e-01
   5.2977000e-01
   5.2271000e-01
   5.1323000e-01
   5.1079000e-01
   5.4235000e-01
   4.5710000e-01
   4.2397000e-01
   4.4598000e-01
   5.1347000e-01
   5.1843000e-01
   5.5771000e-01
   5.2900000e-01
   5.2676000e-01
   4.6930000e-01
   5.0909000e-01
   5.3714000e-01
   4.0342000e-01
   4.6557000e-01
   6.0204000e-01
   5.3302000e-01
   5.0028000e-01
   4.9460000e-01
   4.8007000e-01
   5.1206000e-01
   5.6833000e-01
   4.8781000e-01
   4.8512000e-01
   4.8381000e-01
   5.0070000e-01
   5.5428000e-01
   4.7511000e-01
   4.5013000e-01
   4.5287000e-01
   5.2747000e-01
   4.4767000e-01
   6.0592000e-01
   5.0995000e-01
   4.1308000e-01
   4.9036000e-01
   4.9580000e-01
   4.5160000e-01
   4.0143000e-01
   4.9828000e-01
   5.7375000e-01
   5.7074000e-01
   4.5608000e-01
   5.2894000e-01
   5.2297000e-01
   4.8065000e-01
   4.9471000e-01
   4.8436000e-01
   4.9154000e-01
   4.9269000e-01
   4.8691000e-01
   4.3077000e-01
   4.6374000e-01
   5.5453000e-01
   4.7023000e-01
   5.8613000e-01
   5.2669000e-01
   4.8960000e-01
   4.9935000e-01
   5.0410000e-01
   5.1313000e-01
   5.5461000e-01
   4.1737000e-01
   4.7318000e-01
   5.4070000e-01
   4.4144000e-01
   5.0704000e-01
   5.0934000e-01
   5.2875000e-01
   5.6602000e-01
   5.1463000e-01
   5.5371000e-01
   4.8815000e-01
   4.5508000e-01
   4.9686000e-01
   5.5861000e-01
   4.6248000e-01
   4.7045000e-01
   5.3066000e-01
   5.1837000e-01
   5.1037000e-01
   5.4434000e-01
   5.3430000e-01
   5.1548000e-01
   4.8795000e-01
   4.6585000e-01
   4.6259000e-01
   5.6673000e-01
   4.6075000e-01
   5.2861000e-01
   4.9308000e-01
   5.1563000e-01
   5.4881000e-01
   4.8514000e-01
   4.8440000e-01
   5.0756000e-01
   5.2561000e-01
   4.7495000e-01
   4.8271000e-01
   4.8368000e-01
   5.0753000e-01
   5.6918000e-01
   4.6921000e-01
   4.8234000e-01
   5.9974000e-01
   5.9347000e-01
   5.0209000e-01
   5.3620000e-01
   5.0595000e-01
   5.3980000e-01
   4.4113000e-01
   5.2613000e-01
   4.4332000e-01
   4.8501000e-01
   4.7203000e-01
   5.3251000e-01
   4.9151000e-01
   4.9059000e-01
   4.2614000e-01
   5.2716000e-01
   5.5481000e-01
   4.9752000e-01
   5.4488000e-01
   4.8491000e-01
   5.3961000e-01
   4.7163000e-01
   4.8795000e-01
   5.3101000e-01
   5.2448000e-01
   5.5142000e-01
   5.7600000e-01
   4.8754000e-01
   4.6428000e-01
   5.4038000e-01
   4.4948000e-01
   4.9095000e-01
   4.4660000e-01
   4.2312000e-01
   5.7625000e-01
   4.7243000e-01
   5.2829000e-01
   5.4832000e-01
   4.6879000e-01
   4.8973000e-01
   5.2974000e-01
   4.5246000e-01
   5.1191000e-01
   5.2514000e-01
   5.3382000e-01
   5.1425000e-01
   4.9648000e-01
   4.2910000e-01
   5.4089000e-01
   4.2141000e-01
   5.0281000e-01
   5.4627000e-01
   5.5103000e-01
   5.1293000e-01
   4.6782000e-01
   5.0725000e-01
   4.8332000e-01
   5.0024000e-01
   5.3911000e-01
   4.7678000e-01
   5.3902000e-01
   5.6620000e-01
   5.4428000e-01
   5.0710000e-01
   4.8545000e-01
   5.3993000e-01
   4.9976000e-01
   4.7821000e-01
   5.1573000e-01
   4.8232000e-01
   4.7878000e-01
   4.7750000e-01
   4.6689000e-01
   5.3341000e-01
   4.5152000e-01
   4.4385000e-01
   4.2058000e-01
   5.0619000e-01
   4.5241000e-01
   4.1123000e-01
   4.8017000e-01
   4.8548000e-01
   4.5980000e-01
   5.2317000e-01
   5.2956000e-01
   5.1876000e-01
   4.4163000e-01
   5.9698000e-01
   4.6884000e-01
   4.9574000e-01
   4.5904000e-01
   4.6544000e-01
   5.0172000e-01
   4.4105000e-01
   5.2514000e-01
   4.8718000e-01
   4.8472000e-01
   4.7740000e-01
   4.9469000e-01
   4.2879000e-01
   5.1451000e-01
   5.6306000e-01
   5.2588000e-01
   5.2561000e-01
   4.3281000e-01
   5.2813000e-01
   4.7434000e-01
   4.4639000e-01
   5.1460000e-01
   5.2952000e-01
   5.0341000e-01
   5.3068000e-01
   5.0385000e-01
   4.8282000e-01
   4.0898000e-01
   4.8607000e-01
   4.7701000e-01
   4.7810000e-01
   5.3654000e-01
   5.1431000e-01
   4.9326000e-01
   4.9971000e-01
   4.7737000e-01
   4.8310000e-01
   5.4904000e-01
   4.7179000e-01
   5.6263000e-01
   4.8478000e-01
   5.1916000e-01
   5.0154000e-01
   5.2895000e-01
   5.3772000e-01
   5.8003000e-01
   5.2604000e-01
   4.8869000e-01
   5.3421000e-01
   4.5131000e-01
   4.6707000e-01
   5.4343000e-01
   4.6628000e-01
   5.3436000e-01
   4.4538000e-01
   5.0461000e-01
   5.1035000e-01
   5.4734000e-01
   4.8262000e-01
   5.3783000e-01
   5.1976000e-01
   5.0561000e-01
   4.6611000e-01
   5.2552000e-01
   5.5411000e-01
   4.9159000e-01
   4.7424000e-01
   4.8047000e-01
   5.3089000e-01
   4.9847000e-01
   5.1742000e-01
   5.1425000e-01
   5.3996000e-01
   5.8885000e-01
   4.7282000e-01
   5.1138000e-01
   5.9483000e-01
   4.7891000e-01
   5.3743000e-01
   5.8255000e-01
   5.1068000e-01
   5.1342000e-01
   5.1324000e-01
   5.4995000e-01
   4.8465000e-01
   5.5582000e-01
   5.2988000e-01
   5.8825000e-01
   4.9963000e-01
   5.5289000e-01
   4.9927000e-01
   4.6860000e-01
   4.5824000e-01
   4.8985000e-01
   5.0819000e-01
   4.2237000e-01
   4.8340000e-01
   5.1060000e-01
   4.6901000e-01
   4.8131000e-01
   5.2601000e-01
   5.8488000e-01
   5.7424000e-01
   5.3518000e-01
   4.8246000e-01
   4.5037000e-01
   5.3311000e-01
   3.9803000e-01
   4.7166000e-01
   5.0314000e-01
   4.6377000e-01
   4.8275000e-01
   5.4322000e-01
   5.1729000e-01
   4.3351000e-01
   5.4088000e-01
   5.2098000e-01
   5.4101000e-01
   5.3742000e-01
   4.9564000e-01
   5.3620000e-01
   5.2063000e-01
   4.6739000e-01
   4.9504000e-01
   5.3970000e-01
   4.7580000e-01
   5.1972000e-01
   4.9746000e-01
   4.6218000e-01
   5.1954000e-01
   4.3622000e-01
   5.7574000e-01
   5.2538000e-01
   5.0420000e-01
   4.9166000e-01
   4.2832000e-01
   4.5984000e-01
   5.1484000e-01
   4.6144000e-01
   4.6244000e-01
   4.8807000e-01
   5.3233000e-01
   5.1926000e-01
   4.4545000e-01
   5.0795000e-01
   5.0743000e-01
   5.3200000e-01
   4.7208000e-01
   4.4591000e-01
   5.6491000e-01
   4.1985000e-01
   4.9010000e-01
   4.6337000e-01
   5.2869000e-01
   5.2250000e-01
   4.3472000e-01
   4.9042000e-01
   4.8491000e-01
   4.4731000e-01
   5.4685000e-01
   5.4781000e-01
   5.3225000e-01
   5.0599000e-01
   5.1753000e-01
   4.4103000e-01
   5.0364000e-01
   4.6731000e-01
   5.3158000e-01
   5.0726000e-01
   4.6522000e-01
   4.2692000e-01
   5.1768000e-01
   5.8511000e-01
   5.6517000e-01
   4.9967000e-01
   4.8145000e-01
   4.8217000e-01
   5.1460000e-01
   5.0490000e-01
   4.5906000e-01
   4.9243000e-01
   4.8858000e-01
   5.0200000e-01
   5.0684000e-01
   5.5228000e-01
   4.5379000e-01
   5.6986000e-01
   5.5355000e-01
   4.6624000e-01
   5.5752000e-01
   4.4388000e-01
   4.9809000e-01
   4.1408000e-01
   5.1486000e-01
   5.5277000e-01
   5.0453000e-01
   4.6895000e-01
   4.6392000e-01
   5.3096000e-01
   5.1568000e-01
   4.3473000e-01
   4.3158000e-01
   4.7881000e-01
   5.3100000e-01
   5.3723000e-01
   5.5945000e-01
   5.4929000e-01
   4.5091000e-01
   4.5202000e-01
   5.4391000e-01
   5.2339000e-01
   4.2769000e-01
   4.6745000e-01
   5.0804000e-01
   4.9859000e-01
   4.7688000e-01
   4.9916000e-01
   5.0514000e-01
   4.6533000e-01
   5.1428000e-01
   4.9448000e-01
   5.1861000e-01
   4.4975000e-01
   5.2247000e-01
   5.2355000e-01
   5.1930000e-01
   4.9554000e-01
   4.7553000e-01
   4.9172000e-01
   4.8337000e-01
   4.4211000e-01
   5.2652000e-01
   4.4325000e-01
   5.0055000e-01
   5.0427000e-01
   4.6108000e-01
   5.6738000e-01
   5.0626000e-01
   5.2466000e-01
   4.8606000e-01
   4.9548000e-01
   4.8166000e-01
   4.8307000e-01
   4.4288000e-01
   5.4255000e-01
   4.3354000e-01
   5.4119000e-01
   5.0317000e-01
   5.2370000e-01
   5.3913000e-01
   5.2161000e-01
   4.9299000e-01
   5.7003000e-01
   5.4661000e-01
   4.8747000e-01
   5.4050000e-01
   4.7383000e-01
   4.8382000e-01
   4.8368000e-01
   4.5023000e-01
   4.9670000e-01
   4.8189000e-01
   4.9657000e-01
   4.8757000e-01
   4.9518000e-01
   5.1074000e-01
   4.7140000e-01
   5.2337000e-01
   4.9164000e-01
   4.7870000e-01
   6.2192000e-01
   4.6579000e-01
   5.7938000e-01
   5.5129000e-01
   4.8231000e-01
   5.1908000e-01
   5.5510000e-01
   4.9004000e-01
   4.8031000e-01
   5.0658000e-01
   4.7989000e-01
   5.1690000e-01
   4.9703000e-01
   5.8193000e-01
   5.0616000e-01
   5.3798000e-01
   5.0930000e-01
   5.0194000e-01
   5.0383000e-01
   4.6494000e-01
   4.4818000e-01
   5.3256000e-01
   4.7422000e-01
   5.9968000e-01
   4.9740000e-01
   5.0042000e-01
   5.6728000e-01
   5.0544000e-01
   6.0033000e-01
   4.7197000e-01
   4.5600000e-01
   4.5841000e-01
   4.2112000e-01
   5.4057000e-01
   4.7852000e-01
   4.6135000e-01
   5.3705000e-01
   4.7664000e-01
   4.9587000e-01
   5.1622000e-01
   5.6135000e-01
   4.9620000e-01
   5.6126000e-01
   5.0848000e-01
   4.3958000e-01
   4.7836000e-01
   4.2303000e-01
   4.2483000e-01
   5.7546000e-01
   4.9139000e-01
   4.6154000e-01
   5.3112000e-01
   5.4510000e-01
   4.6905000e-01
   5.1894000e-01
   4.5520000e-01
   5.1213000e-01
   5.1430000e-01
   4.4815000e-01
   5.0341000e-01
   4.1914000e-01
   5.3147000e-01
   5.0995000e-01
   5.3779000e-01
   4.7526000e-01
   4.7606000e-01
   4.9313000e-01
   5.0554000e-01
   5.8306000e-01
   5.0102000e-01
   4.5985000e-01
   5.5191000e-01
   4.7614000e-01
   5.3761000e-01
   4.9535000e-01
   4.4983000e-01
   4.2141000e-01
   4.8335000e-01
   5.0484000e-01
   5.1399000e-01
   5.0617000e-01
   5.4604000e-01
   4.8501000e-01
   4.9964000e-01
   4.7341000e-01
   4.9239000e-01
   4.9308000e-01
   5.0288000e-01
   4.9959000e-01
   4.8003000e-01
   5.1212000e-01
   4.8028000e-01
   5.1006000e-01
   5.0907000e-01
   5.6269000e-01
   5.4832000e-01
   4.6419000e-01
   5.0599000e-01
   5.3409000e-01
   4.8152000e-01
   4.8901000e-01
   5.3799000e-01
   4.7243000e-01
   5.3862000e-01
   5.1502000e-01
   5.3328000e-01
   4.8158000e-01
   4.6729000e-01
   4.7929000e-01
   4.8585000e-01
   4.8078000e-01
   4.9201000e-01
   5.3626000e-01
   4.9443000e-01
   5.1169000e-01
   4.6559000e-01
   4.5871000e-01
   4.1924000e-01
   4.1558000e-01
   4.8942000e-01
   4.7272000e-01
   5.0126000e-01
   4.8304000e-01
   4.7270000e-01
   5.1646000e-01
   4.6307000e-01
   4.8416000e-01
   5.0612000e-01
   5.2594000e-01
   4.6247000e-01
   4.6659000e-01
   4.4469000e-01
   5.5287000e-01
   5.1862000e-01
   4.7435000e-01
   4.4235000e-01
   4.8468000e-01
   5.0857000e-01
   4.9113000e-01
   5.4345000e-01
   4.7682000e-01
   5.2424000e-01
   4.6376000e-01
   4.8009000e-01
   4.8272000e-01
   4.7283000e-01
   4.9097000e-01
   5.1021000e-01
   5.4435000e-01
   4.8737000e-01
   5.1653000e-01
   4.5710000e-01
   5.2277000e-01
   5.8338000e-01
   4.3757000e-01
   4.5598000e-01
   4.4676000e-01
   5.0876000e-01
   4.8353000e-01
   5.3402000e-01
   5.0201000e-01
   4.9584000e-01
   4.5147000e-01
   5.2467000e-01
   5.1279000e-01
   4.8109000e-01
   5.0309000e-01
   4.6911000e-01
   4.9374000e-01
   4.9144000e-01
   5.9807000e-01
   4.9559000e-01
   5.6473000e-01
   4.7707000e-01
   4.7364000e-01
   5.0537000e-01
   5.4780000e-01
   5.3863000e-01
   4.7817000e-01
   4.7611000e-01
   4.9559000e-01
   5.0599000e-01
   5.2418000e-01
   4.7750000e-01
   5.1805000e-01
   5.1256000e-01
   4.6587000e-01
   4.9561000e-01
   4.7051000e-01
   4.9313000e-01
   4.6304000e-01
   4.8048000e-01
   5.2447000e-01
   5.5424000e-01
   5.0792000e-01
   4.8334000e-01
   5.1664000e-01
   4.8646000e-01
   5.1095000e-01
   4.9083000e-01
   4.4596000e-01
   4.7588000e-01
   4.7808000e-01
   5.2000000e-01
   5.0232000e-01
   4.4522000e-01
   5.8740000e-01
   4.9730000e-01
   5.2346000e-01
   4.4539000e-01
   5.4621000e-01
   4.9649000e-01
   5.5609000e-01
   4.5036000e-01
   4.8543000e-01
   4.9446000e-01
   4.9682000e-01
   5.3140000e-01
   5.0299000e-01
   4.6850000e-01
   4.9219000e-01
   4.8326000e-01
   4.7398000e-01
   5.0301000e-01
   5.1890000e-01
   4.2489000e-01
   5.2174000e-01
   5.3100000e-01
   5.1481000e-01
   5.4168000e-01
   4.5327000e-01
   5.0182000e-01
   4.5053000e-01
   4.6652000e-01
   4.9398000e-01
   5.0943000e-01
   5.1616000e-01
   5.0380000e-01
   5.0036000e-01
   5.0615000e-01
   4.8921000e-01
   4.4277000e-01
   5.3778000e-01
   5.5886000e-01
   5.2355000e-01
   5.1484000e-01
   5.2577000e-01
   4.7289000e-01
   5.0702000e-01
   4.9784000e-01
   5.0220000e-01
   4.8807000e-01
   4.8047000e-01
   5.6842000e-01
   4.8852000e-01
   5.1182000e-01
   5.2041000e-01
   5.0664000e-01
   4.9065000e-01
   4.9314000e-01
   4.6991000e-01
   4.8309000e-01
   5.1173000e-01
   5.2395000e-01
   5.2804000e-01
   5.3778000e-01
   4.3367000e-01
   5.0352000e-01
   5.8842000e-01
   4.7767000e-01
   5.1118000e-01
   5.5087000e-01
   5.2458000e-01
   4.3244000e-01
   4.9827000e-01
   4.9781000e-01
   4.9393000e-01
   4.9740000e-01
   4.8959000e-01
   4.8156000e-01
   5.2986000e-01
   5.8106000e-01
   5.4413000e-01
   5.3575000e-01
   5.2867000e-01
   5.0717000e-01
   4.8384000e-01
   5.3271000e-01
   4.8214000e-01
   4.2372000e-01
   5.1523000e-01
   4.4670000e-01
   5.0822000e-01
   5.3314000e-01
   5.8250000e-01
   4.9609000e-01
   4.5570000e-01
   5.4590000e-01
   5.3451000e-01
   5.5032000e-01
   5.2163000e-01
   5.3655000e-01
   5.9783000e-01
   4.6224000e-01
   4.8595000e-01
   5.4504000e-01
   4.9918000e-01
   5.1483000e-01
   4.6986000e-01
   5.5960000e-01
   5.6256000e-01
   4.6776000e-01
   4.8960000e-01
   4.8922000e-01
   4.4018000e-01
   4.9623000e-01
   4.4248000e-01
   4.7431000e-01
   4.8322000e-01
   4.9993000e-01
   5.0252000e-01
   5.2189000e-01
   5.1175000e-01
   5.4812000e-01
   4.7997000e-01
   4.3515000e-01
   5.1899000e-01
   5.0928000e-01
   4.7917000e-01
   5.4311000e-01
   5.0011000e-01
   5.0838000e-01
   5.0356000e-01
   3.9614000e-01
   5.2855000e-01
   5.4629000e-01
   5.2447000e-01
   5.2625000e-01
   4.4621000e-01
   5.0852000e-01
   5.7532000e-01
   4.7881000e-01
   4.5664000e-01
   5.2771000e-01
   4.6240000e-01
   5.2600000e-01
   5.4229000e-01
   4.4023000e-01
   5.0199000e-01
   4.4045000e-01
   4.6511000e-01
   5.0236000e-01
   5.1469000e-01
   5.1611000e-01
   5.5767000e-01
   4.7938000e-01
   5.1158000e-01
   4.0925000e-01
   4.7230000e-01
   4.8251000e-01
   5.1125000e-01
   5.2255000e-01
   5.0230000e-01
   5.3072000e-01
   4.5241000e-01
   5.0105000e-01
   4.8616000e-01
   4.8207000e-01
   5.1972000e-01
   4.3648000e-01
   4.5886000e-01
   4.9276000e-01
   5.0890000e-01
   4.6559000e-01
   5.3065000e-01
   5.0602000e-01
   5.1014000e-01
   4.8204000e-01
   5.3525000e-01
   4.8608000e-01
   4.8585000e-01
   4.0877000e-01
   5.5741000e-01
   4.9993000e-01
   5.0453000e-01
   5.1343000e-01
   4.9529000e-01
   4.7493000e-01
   5.5384000e-01
   5.1284000e-01
   4.8701000e-01
   4.8269000e-01
   4.5444000e-01
   4.7070000e-01
   5.7580000e-01
   5.5274000e-01
   4.5292000e-01
   5.0992000e-01
   5.1379000e-01
   4.6770000e-01
   5.4014000e-01
   4.8143000e-01
   4.9897000e-01
   5.1796000e-01
   4.4764000e-01
   4.7385000e-01
   4.8920000e-01
   4.9866000e-01
   4.3660000e-01
   5.6049000e-01
   5.3418000e-01
   4.2051000e-01
   5.4808000e-01
   4.5813000e-01
   5.7217000e-01
   4.0821000e-01
   5.0525000e-01
   5.0669000e-01
   5.1695000e-01
   5.2245000e-01
   5.2995000e-01
   5.3094000e-01
   4.7563000e-01
   5.4730000e-01
   5.1663000e-01
   4.9344000e-01
   5.0048000e-01
   4.7097000e-01
   4.7470000e-01
   4.9122000e-01
   5.1149000e-01
   4.9317000e-01
   5.1504000e-01
   5.2188000e-01
   4.9107000e-01
   5.1789000e-01
   5.5887000e-01
   4.4363000e-01
   4.8644000e-01
   5.4779000e-01
   5.2946000e-01
   4.8635000e-01
   4.6338000e-01
   4.5582000e-01
   4.9239000e-01
   4.9553000e-01
   5.3826000e-01
   4.8174000e-01
   5.2378000e-01
   4.6729000e-01
   5.0422000e-01
   4.6524000e-01
   5.2017000e-01
   5.5789000e-01
   4.7083000e-01
   5.1903000e-01
   5.0833000e-01
   5.1514000e-01
   5.0518000e-01
   4.3409000e-01
   4.9329000e-01
   5.1894000e-01
   5.2159000e-01
   4.8102000e-01
   4.9120000e-01
   5.8082000e-01
   5.3668000e-01
   4.8300000e-01
   5.1483000e-01
   5.3836000e-01
   5.2486000e-01
   4.4653000e-01
   5.2244000e-01
   4.9067000e-01
   5.1096000e-01
   5.7180000e-01
   5.2061000e-01
   4.5679000e-01
   5.7117000e-01
   5.5638000e-01
   4.9411000e-01
   5.6310000e-01
   4.2120000e-01
   4.5250000e-01
   5.0746000e-01
   5.3684000e-01
   5.5160000e-01
   4.4179000e-01
   4.6923000e-01
   4.9227000e-01
   5.1716000e-01
   4.6345000e-01
   5.6148000e-01
   5.0991000e-01
   4.6044000e-01
   4.7632000e-01
   4.5446000e-01
   4.6169000e-01
   5.0780000e-01
   5.1064000e-01
   4.9591000e-01
   5.0643000e-01
   5.4453000e-01
   4.8897000e-01
   5.1176000e-01
   5.2233000e-01
   4.6470000e-01
   5.6646000e-01
   4.9906000e-01
   5.1462000e-01
   5.2958000e-01
   5.0259000e-01
   4.8795000e-01
   5.4889000e-01
   4.5822000e-01
   5.4699000e-01
   4.3400000e-01
   5.1801000e-01
   5.2474000e-01
   5.3926000e-01
   4.9304000e-01
   4.8921000e-01
   4.9209000e-01
   4.5081000e-01
   4.3817000e-01
   4.9357000e-01
   5.7637000e-01
   4.4662000e-01
   4.8535000e-01
   4.8976000e-01
   4.7309000e-01
   4.3871000e-01
   5.6750000e-01
   4.8425000e-01
   5.2827000e-01
   4.8828000e-01
   4.6803000e-01
   4.8504000e-01
   5.1579000e-01
   4.6653000e-01
   4.7935000e-01
   5.4584000e-01
   4.9242000e-01
   4.8996000e-01
   5.0777000e-01
   4.7493000e-01
   4.8722000e-01
   4.8378000e-01
   4.4553000e-01
   4.8797000e-01
   5.1267000e-01
   5.2581000e-01
   5.3630000e-01
   5.0453000e-01
   4.8920000e-01
   4.9286000e-01
   4.8991000e-01
   5.1131000e-01
   5.0271000e-01
   4.9979000e-01
   4.9591000e-01
   4.6619000e-01
   4.9803000e-01
   5.0398000e-01
   5.2083000e-01
   5.4645000e-01
   4.5779000e-01
   4.7180000e-01
   5.1726000e-01
   4.4830000e-01
   4.9678000e-01
   4.9835000e-01
   5.4401000e-01
   4.4492000e-01
   5.0690000e-01
   5.3118000e-01
   5.3786000e-01
   5.2967000e-01
   5.0290000e-01
   4.8534000e-01
   4.2547000e-01
   5.2787000e-01
   5.2765000e-01
   4.8541000e-01
   4.7614000e-01
   5.2028000e-01
   4.8027000e-01
   4.8233000e-01
   5.3471000e-01
   5.4934000e-01
   4.4960000e-01
   4.8404000e-01
   5.2411000e-01
   5.1510000e-01
   5.5703000e-01
   5.4130000e-01
   4.9210000e-01
   4.8222000e-01
   4.5197000e-01
   5.0650000e-01
   5.1010000e-01
   5.0592000e-01
   4.9518000e-01
   5.5479000e-01
   4.5105000e-01
   5.1122000e-01
   5.4699000e-01
   4.5191000e-01
   5.1381000e-01
   5.0061000e-01
   4.3474000e-01
   4.4616000e-01
   4.6232000e-01
   4.8129000e-01
   4.7179000e-01
   5.2484000e-01
   5.0479000e-01
   4.6729000e-01
   5.2893000e-01
   5.2897000e-01
   5.7238000e-01
   4.2051000e-01
   5.4695000e-01
   4.3610000e-01
   5.2767000e-01
   5.2709000e-01
   5.1933000e-01
   4.8629000e-01
   5.2682000e-01
   4.7415000e-01
   4.9851000e-01
   5.1601000e-01
   5.2067000e-01
   5.4298000e-01
   4.9422000e-01
   4.7251000e-01
   5.2759000e-01
   5.3552000e-01
   4.7497000e-01
   5.3598000e-01
   5.1030000e-01
   4.7227000e-01
   4.5785000e-01
   4.9337000e-01
   5.1748000e-01
   4.7820000e-01
   5.5022000e-01
   5.5451000e-01
   4.8129000e-01
   5.1282000e-01
   4.5251000e-01
   5.4274000e-01
   3.6822000e-01
   5.1864000e-01
   4.8125000e-01
   4.5000000e-01
   4.9787000e-01
   4.7789000e-01
   5.1002000e-01
   4.8422000e-01
   4.4045000e-01
   4.9557000e-01
   5.1917000e-01
   5.4251000e-01
   4.7750000e-01
   5.5944000e-01
   5.3033000e-01
   5.5155000e-01
   4.6892000e-01
   5.1468000e-01
   5.2006000e-01
   5.1317000e-01
   4.4835000e-01
   5.4228000e-01
   4.8214000e-01
   5.1339000e-01
   4.8349000e-01
   5.4408000e-01
   4.8651000e-01
   4.9917000e-01
   5.4687000e-01
   5.2598000e-01
   4.8064000e-01
   5.5380000e-01
   4.4961000e-01
   5.0574000e-01
   4.7867000e-01
   5.3067000e-01
   4.1432000e-01
   4.8282000e-01
   4.8804000e-01
   5.1510000e-01
   5.1779000e-01
   5.5535000e-01
   4.4297000e-01
   5.1972000e-01
   4.9421000e-01
   5.4828000e-01
   5.4005000e-01
   4.6280000e-01
   4.7548000e-01
   4.7003000e-01
   5.3799000e-01
   5.2890000e-01
   5.0862000e-01
   4.7930000e-01
   5.5164000e-01
   4.8947000e-01
   5.0079000e-01
   4.7532000e-01
   4.9379000e-01
   4.7805000e-01
   5.7250000e-01
   5.1563000e-01
   5.3329000e-01
   4.7162000e-01
   4.7194000e-01
   4.4025000e-01
   4.8862000e-01
   5.2091000e-01
   4.1141000e-01
   4.9001000e-01
   4.5773000e-01
   5.2589000e-01
   5.0532000e-01
   4.3417000e-01
   5.0929000e-01
   4.7410000e-01
   4.9942000e-01
   4.7121000e-01
   4.6123000e-01
   4.2356000e-01
   4.7397000e-01
   5.2695000e-01
   5.1003000e-01
   4.7530000e-01
   4.8494000e-01
   4.4925000e-01
   4.7975000e-01
   4.9222000e-01
   5.6062000e-01
   5.9459000e-01
   4.8638000e-01
   5.2446000e-01
   4.9233000e-01
   4.5020000e-01
   4.8632000e-01
   5.2913000e-01
   5.3494000e-01
   5.2038000e-01
   4.6507000e-01
   4.7087000e-01
   4.7105000e-01
   6.0210000e-01
   4.3451000e-01
   4.9371000e-01
   5.2116000e-01
   5.1195000e-01
   5.2585000e-01
   4.1983000e-01
   4.4306000e-01
   5.3302000e-01
   4.7013000e-01
   5.1424000e-01
   4.7848000e-01
   4.9448000e-01
   5.0588000e-01
   5.4691000e-01
   4.8144000e-01
   4.7334000e-01
   5.4391000e-01
   5.0923000e-01
   4.9613000e-01
   5.0255000e-01
   5.3351000e-01
   4.9445000e-01
   4.9843000e-01
   5.1954000e-01
   5.2662000e-01
   5.6675000e-01
   5.2522000e-01
   5.0270000e-01
   4.8910000e-01
   5.0474000e-01
   4.6588000e-01
   4.9358000e-01
   5.6560000e-01
   4.8657000e-01
   4.8982000e-01
   4.3820000e-01
   4.7577000e-01
   4.8494000e-01
   5.3023000e-01
   5.4059000e-01
   5.5940000e-01
   4.8362000e-01
   4.9733000e-01
   5.2627000e-01
   4.4024000e-01
   4.4856000e-01
   4.9640000e-01
   5.8808000e-01
   4.8792000e-01
   5.4643000e-01
   4.6668000e-01
   5.3171000e-01
   4.8919000e-01
   4.8609000e-01
   4.3400000e-01
   5.5290000e-01
   4.8782000e-01
   4.5702000e-01
   5.2057000e-01
   5.0237000e-01
   5.7965000e-01
   5.4340000e-01
   5.1605000e-01
   4.4421000e-01
   5.5749000e-01
   4.9111000e-01
   5.2069000e-01
   5.2610000e-01
   4.6333000e-01
   5.3650000e-01
   4.4996000e-01
   5.1021000e-01
   4.6555000e-01
   4.8675000e-01
   4.2805000e-01
   5.3147000e-01
   5.5201000e-01
   4.7628000e-01
   5.5949000e-01
   4.6845000e-01
   5.2472000e-01
   5.0002000e-01
   4.4320000e-01
   5.6133000e-01
   5.0574000e-01
   5.1989000e-01
   5.1705000e-01
   5.1669000e-01
   4.7525000e-01
   4.6641000e-01
   5.8944000e-01
   4.9940000e-01
   4.5253000e-01
   4.5166000e-01
   5.5104000e-01
   4.7722000e-01
   4.8166000e-01
   4.9116000e-01
   5.6322000e-01
   4.8819000e-01
   4.7558000e-01
   4.9952000e-01
   4.3600000e-01
   5.1207000e-01
   6.0599000e-01
   4.9761000e-01
   4.3411000e-01
   4.9369000e-01
   4.9429000e-01
   5.2577000e-01
   5.4002000e-01
   5.6776000e-01
   5.0691000e-01
   5.0764000e-01
   4.9202000e-01
   5.2269000e-01
   4.6590000e-01
   5.1694000e-01
   4.5632000e-01
   5.0870000e-01
   5.8240000e-01
   3.9681000e-01
   4.8553000e-01
   5.8862000e-01
   4.8407000e-01
   5.8503000e-01
   5.6354000e-01
   5.0778000e-01
   4.7913000e-01
   4.7730000e-01
   5.2435000e-01
   4.3485000e-01
   5.9490000e-01
   4.8945000e-01
   4.7506000e-01
   5.2256000e-01
   5.1411000e-01
   4.6634000e-01
   5.0039000e-01
   5.2644000e-01
   4.7706000e-01
   5.3417000e-01
   5.0255000e-01
   4.9955000e-01
   4.4914000e-01
   5.6719000e-01
   5.4337000e-01
   5.1917000e-01
   4.7603000e-01
   4.6771000e-01
   5.3973000e-01
   5.2478000e-01
   4.9009000e-01
   5.2624000e-01
   4.7800000e-01
   5.5799000e-01
   4.9778000e-01
   4.3249000e-01
   4.7757000e-01
   5.2644000e-01
   5.1895000e-01
   5.2286000e-01
   5.5131000e-01
   4.6512000e-01
   4.9762000e-01
   4.3890000e-01
   4.9540000e-01
   4.7761000e-01
   4.5645000e-01
   5.1256000e-01
   4.4967000e-01
   5.4151000e-01
   5.1883000e-01
   5.0372000e-01
   5.2446000e-01
   4.2851000e-01
   4.8151000e-01
   5.4028000e-01
   5.2516000e-01
   5.3834000e-01
   5.1164000e-01
   5.0424000e-01
   5.2579000e-01
   4.4095000e-01
   5.1539000e-01
   4.7188000e-01
   4.6008000e-01
   5.4588000e-01
   4.5801000e-01
   4.9720000e-01
   4.4435000e-01
   5.3178000e-01
   4.8692000e-01
   5.1935000e-01
   4.7758000e-01
   5.1445000e-01
   5.4749000e-01
   4.6638000e-01
   5.3398000e-01
   5.1267000e-01
   5.2205000e-01
   5.6162000e-01
   4.5365000e-01
   4.9148000e-01
   4.8092000e-01
   4.6131000e-01
   3.7745000e-01
   5.3789000e-01
   5.6607000e-01
   5.6653000e-01
   5.0182000e-01
   5.6107000e-01
   5.1196000e-01
   4.4277000e-01
   5.5893000e-01
   4.6854000e-01
   5.0044000e-01
   4.8234000e-01
   5.0853000e-01
   4.9758000e-01
   5.3014000e-01
   5.1833000e-01
   5.1474000e-01
   5.4333000e-01
   4.2739000e-01
   4.8792000e-01
   4.7046000e-01
   4.6950000e-01
   5.1317000e-01
   4.7857000e-01
   5.1163000e-01
   4.7322000e-01
   4.6209000e-01
   5.1560000e-01
   4.3848000e-01
   4.4766000e-01
   5.2991000e-01
   5.2605000e-01
   4.4731000e-01
   4.7080000e-01
   5.4347000e-01
   6.2436000e-01
   4.6202000e-01
   5.2584000e-01
   5.4113000e-01
   5.0486000e-01
   4.9953000e-01
   4.8260000e-01
   4.9120000e-01
   4.7683000e-01
   5.5563000e-01
   5.1535000e-01
   4.9442000e-01
   5.0571000e-01
   5.5534000e-01
   4.7543000e-01
   4.9150000e-01
   5.7228000e-01
   4.6488000e-01
   4.1056000e-01
   5.0539000e-01
   5.0661000e-01
   4.6617000e-01
   5.1554000e-01
   5.0683000e-01
   5.1615000e-01
   5.0856000e-01
   5.1996000e-01
   4.6513000e-01
   5.2018000e-01
   5.3421000e-01
   5.5875000e-01
   5.5073000e-01
   4.5248000e-01
   5.5616000e-01
   5.4127000e-01
   5.2997000e-01
   4.7387000e-01
   4.9734000e-01
   5.3492000e-01
   5.1619000e-01
   5.4036000e-01
   5.2267000e-01
   4.7629000e-01
   5.6853000e-01
   5.4792000e-01
   4.6904000e-01
   5.2315000e-01
   5.0979000e-01
   5.0596000e-01
   5.3154000e-01
   4.4853000e-01
   5.1515000e-01
   5.0392000e-01
   4.8559000e-01
   5.1803000e-01
   5.1523000e-01
   6.0319000e-01
   5.0691000e-01
   4.4288000e-01
   5.1937000e-01
   4.6889000e-01
   4.6032000e-01
   4.0980000e-01
   4.6506000e-01
   4.6587000e-01
   5.2590000e-01
   4.9264000e-01
   4.8680000e-01
   5.0222000e-01
   5.1782000e-01
   5.2062000e-01
   5.2294000e-01
   4.5027000e-01
   5.0219000e-01
   4.9012000e-01
   5.0378000e-01
   5.2946000e-01
   4.6696000e-01
   5.4856000e-01
   4.6168000e-01
   4.5113000e-01
   5.0828000e-01
   5.5279000e-01
   4.8873000e-01
   5.1324000e-01
   4.9738000e-01
   5.5589000e-01
   5.4868000e-01
   5.5900000e-01
   5.4589000e-01
   5.1099000e-01
   5.1598000e-01
   5.0848000e-01
   5.7811000e-01
   5.1505000e-01
   5.1332000e-01
   5.5888000e-01
   5.1117000e-01
   4.7212000e-01
   4.8507000e-01
   5.4435000e-01
   5.1844000e-01
   4.6651000e-01
   5.2682000e-01
   5.2044000e-01
   5.3206000e-01
   4.7291000e-01
   5.1169000e-01
   4.8527000e-01
   5.2639000e-01
   4.6763000e-01
   4.8646000e-01
   4.9540000e-01
   4.8134000e-01
   4.8167000e-01
   5.4146000e-01
   4.6332000e-01
   5.4777000e-01
   4.4997000e-01
   4.9576000e-01
   5.2332000e-01
   4.2797000e-01
   5.2436000e-01
   4.7712000e-01
   5.5050000e-01
   5.1926000e-01
   4.5806000e-01
   4.6214000e-01
   4.6966000e-01
   5.3636000e-01
   5.5646000e-01
   4.9200000e-01
   5.2303000e-01
   4.7936000e-01
   4.8879000e-01
   4.5742000e-01
   4.6011000e-01
   5.3161000e-01
   5.6267000e-01
   4.9936000e-01
   5.0885000e-01
   5.2583000e-01
   4.8854000e-01
   4.8989000e-01
   4.2992000e-01
   5.1330000e-01
   5.5895000e-01
   4.7615000e-01
   5.1818000e-01
   5.1814000e-01
   4.4241000e-01
   5.0060000e-01
   4.2400000e-01
   4.9822000e-01
   5.2649000e-01
   4.4657000e-01
   4.7253000e-01
   5.3660000e-01
   5.3267000e-01
   5.0018000e-01
   5.0662000e-01
   4.1734000e-01
   5.0427000e-01
   4.7407000e-01
   4.6894000e-01
   4.9384000e-01
   4.6496000e-01
   5.8148000e-01
   4.9262000e-01
   4.9997000e-01
   4.9741000e-01
   4.8656000e-01
   4.6233000e-01
   4.8034000e-01
   4.6348000e-01
   5.5458000e-01
   5.2613000e-01
   4.2865000e-01
   5.0293000e-01
   4.7548000e-01
   5.0748000e-01
   4.5611000e-01
   4.3778000e-01
   5.2196000e-01
   5.1771000e-01
   4.6383000e-01
   4.7752000e-01
   5.0059000e-01
   4.3271000e-01
   5.1852000e-01
   5.2574000e-01
   5.5010000e-01
   4.3556000e-01
   4.6969000e-01
   4.8325000e-01
   4.8069000e-01
   5.5108000e-01
   4.8816000e-01
   5.5157000e-01
   5.1034000e-01
   4.6064000e-01
   5.1118000e-01
   5.3602000e-01
   4.3940000e-01
   5.6558000e-01
   5.5949000e-01
   4.9362000e-01
   4.9371000e-01
   4.6071000e-01
   5.3780000e-01
   4.3339000e-01
   5.2555000e-01
   4.8082000e-01
   5.4480000e-01
   4.8184000e-01
   4.6618000e-01
   4.8969000e-01
   4.5870000e-01
   4.8038000e-01
   4.5172000e-01
   5.0093000e-01
   5.1941000e-01
   4.8015000e-01
   4.9528000e-01
   4.8001000e-01
   5.3285000e-01
   5.2418000e-01
   4.6963000e-01
   4.6449000e-01
   4.6060000e-01
   4.9942000e-01
   4.6864000e-01
   4.8225000e-01
   5.2242000e-01
   4.7810000e-01
   5.3992000e-01
   4.9147000e-01
   5.0002000e-01
   4.9426000e-01
   4.5909000e-01
   4.5849000e-01
   5.2153000e-01
   5.5045000e-01
   4.9102000e-01
   4.4154000e-01
   4.5927000e-01
   4.9420000e-01
   4.7766000e-01
   5.2874000e-01
   4.6659000e-01
   4.3233000e-01
   4.8927000e-01
   4.8070000e-01
   4.7411000e-01
   4.8813000e-01
   4.8650000e-01
   5.2584000e-01
   5.7780000e-01
   5.4694000e-01
   5.0584000e-01
   4.3044000e-01
   4.8980000e-01
   4.4697000e-01
   4.8504000e-01
   4.9869000e-01
   4.2604000e-01
   5.7122000e-01
   4.3866000e-01
   5.0172000e-01
   5.5755000e-01
   4.5372000e-01
   5.0003000e-01
   5.1169000e-01
   5.4111000e-01
   4.9301000e-01
   4.3193000e-01
   4.1694000e-01
   4.9485000e-01
   4.8578000e-01
   4.7547000e-01
   5.1972000e-01
   4.5537000e-01
   5.5663000e-01
   4.9455000e-01
   4.9210000e-01
   5.0068000e-01
   4.8925000e-01
   4.3948000e-01
   5.3266000e-01
   4.4686000e-01
   5.2138000e-01
   4.8246000e-01
   5.0371000e-01
   4.2611000e-01
   5.1572000e-01
   5.3667000e-01
   4.9314000e-01
   4.9717000e-01
   5.1691000e-01
   4.8556000e-01
   4.6261000e-01
   5.1749000e-01
   5.5201000e-01
   4.9531000e-01
   3.9463000e-01
   5.4612000e-01
   5.2749000e-01
   3.9979000e-01
   5.3704000e-01
   4.8976000e-01
   5.1622000e-01
   5.0084000e-01
   5.1411000e-01
   5.2837000e-01
   5.0066000e-01
   5.0178000e-01
   4.5609000e-01
   5.0659000e-01
   4.9282000e-01
   4.7732000e-01
   4.7624000e-01
   4.8554000e-01
   4.9802000e-01
   4.8631000e-01
   4.4059000e-01
   3.8329000e-01
   4.9363000e-01
   4.8025000e-01
   5.3133000e-01
   5.1688000e-01
   5.1791000e-01
   5.0804000e-01
   5.0237000e-01
   5.4814000e-01
   5.2850000e-01
   4.7609000e-01
   5.1441000e-01
   4.8020000e-01
   4.8434000e-01
   5.0163000e-01
   5.2032000e-01
   5.2611000e-01
   5.4028000e-01
   5.5078000e-01
   4.3937000e-01
   5.1307000e-01
   4.9031000e-01
   5.2912000e-01
   5.2864000e-01
   4.4793000e-01
   4.8442000e-01
   6.0818000e-01
   5.6326000e-01
   5.3473000e-01
   4.8057000e-01
   5.2707000e-01
   4.6498000e-01
   5.4588000e-01
   4.7849000e-01
   5.0225000e-01
   4.6757000e-01
   4.6264000e-01
   5.3505000e-01
   5.2624000e-01
   5.3820000e-01
   5.2735000e-01
   4.9776000e-01
   5.5100000e-01
   5.1655000e-01
   5.0243000e-01
   4.6501000e-01
   4.9355000e-01
   5.4024000e-01
   4.7660000e-01
   5.0832000e-01
   4.7306000e-01
   4.3204000e-01
   4.8182000e-01
   5.0253000e-01
   5.3515000e-01
   5.1799000e-01
   5.3647000e-01
   5.0943000e-01
   5.3345000e-01
   4.5066000e-01
   4.8736000e-01
   4.9680000e-01
   4.6678000e-01
   4.3521000e-01
   5.0398000e-01
   4.6253000e-01
   4.4508000e-01
   4.9410000e-01
   5.5632000e-01
   4.8286000e-01
   5.1858000e-01
   5.1248000e-01
   5.4672000e-01
   4.3964000e-01
   4.9207000e-01
   4.7721000e-01
   4.5659000e-01
   5.1829000e-01
   5.1329000e-01
   4.6899000e-01
   4.5709000e-01
   5.4693000e-01
   5.4341000e-01
   5.5585000e-01
   5.3084000e-01
   4.3755000e-01
   4.8435000e-01
   4.8871000e-01
   4.7683000e-01
   5.8242000e-01
   4.9951000e-01
   4.3108000e-01
   4.9836000e-01
   5.5461000e-01
   4.8621000e-01
   5.3862000e-01
   4.7338000e-01
   4.0979000e-01
   4.8494000e-01
   4.9526000e-01
   4.6353000e-01
   4.6876000e-01
   4.2648000e-01
   4.3488000e-01
   5.8013000e-01
   4.9623000e-01
   4.7057000e-01
   4.8676000e-01
   5.1639000e-01
   5.0559000e-01
   5.7885000e-01
   5.0993000e-01
   4.8592000e-01
   5.1341000e-01
   5.6023000e-01
   5.1346000e-01
   4.9434000e-01
   4.6024000e-01
   4.6453000e-01
   4.5169000e-01
   4.7736000e-01
   5.0132000e-01
   5.1313000e-01
   5.3440000e-01
   5.7580000e-01
   4.8029000e-01
   5.0274000e-01
   4.8066000e-01
   5.5615000e-01
   4.8188000e-01
   5.5059000e-01
   4.6295000e-01
   5.0685000e-01
   4.6585000e-01
   4.8040000e-01
   5.5403000e-01
   4.9422000e-01
   5.1864000e-01
   6.0044000e-01
   4.0357000e-01
   5.5100000e-01
   4.4460000e-01
   5.3319000e-01
   4.5139000e-01
   5.2073000e-01
   3.7331000e-01
   4.8461000e-01
   4.8242000e-01
   5.3069000e-01
   3.5488000e-01
   4.9762000e-01
   4.9941000e-01
   4.9550000e-01
   5.6649000e-01
   4.2832000e-01
   4.6030000e-01
   4.8875000e-01
   4.6470000e-01
   4.6939000e-01
   5.2967000e-01
   4.9039000e-01
   5.5782000e-01
   5.0303000e-01
   4.3347000e-01
   4.9090000e-01
   5.0317000e-01
   4.7262000e-01
   5.0440000e-01
   5.0552000e-01
   5.3185000e-01
   5.0112000e-01
   5.3134000e-01
   4.5755000e-01
   5.2162000e-01
   5.1456000e-01
   5.2572000e-01
   5.1595000e-01
   4.8619000e-01
   4.4097000e-01
   4.5717000e-01
   5.1045000e-01
   5.0373000e-01
   4.8297000e-01
   5.2293000e-01
   5.0334000e-01
   5.4086000e-01
   4.1080000e-01
   4.3362000e-01
   4.7854000e-01
   5.0266000e-01
   5.6454000e-01
   5.3561000e-01
   4.8910000e-01
   5.4405000e-01
   4.5160000e-01
   4.6986000e-01
   5.5371000e-01
   4.7521000e-01
   4.9214000e-01
   4.5041000e-01
   5.6292000e-01
   4.4185000e-01
   4.7615000e-01
   4.4519000e-01
   5.4903000e-01
   5.0748000e-01
   5.6270000e-01
   4.4635000e-01
   4.5917000e-01
   5.0902000e-01
   4.4960000e-01
   5.4217000e-01
   4.6828000e-01
   5.1121000e-01
   5.0557000e-01
   5.4363000e-01
   5.2384000e-01
   5.0365000e-01
   4.9192000e-01
   5.3765000e-01
   4.9245000e-01
   5.2180000e-01
   5.4379000e-01
   5.1527000e-01
   5.1484000e-01
   5.4616000e-01
   5.2090000e-01
   4.3310000e-01
   4.9532000e-01
   4.6860000e-01
   5.0656000e-01
   4.6265000e-01
   5.2853000e-01
   5.3334000e-01
   5.2160000e-01
   4.9040000e-01
   5.1351000e-01
   4.7885000e-01
   5.2449000e-01
   4.8215000e-01
   5.5364000e-01
   5.9422000e-01
   4.5139000e-01
   5.5267000e-01
   4.7349000e-01
   5.2901000e-01
   4.4129000e-01
   4.6414000e-01
   4.6008000e-01
   5.0219000e-01
   5.2386000e-01
   5.0605000e-01
   4.9661000e-01
   4.7363000e-01
   4.1612000e-01
   4.7827000e-01
   4.6034000e-01
   4.7749000e-01
   5.2631000e-01
   4.7514000e-01
   5.5942000e-01
   5.0699000e-01
   5.0714000e-01
   5.2593000e-01
   4.9817000e-01
   5.2513000e-01
   4.7245000e-01
   4.6239000e-01
   5.7793000e-01
   4.7169000e-01
   4.6010000e-01
   5.1196000e-01
   4.5728000e-01
   4.8599000e-01
   4.7133000e-01
   4.8864000e-01
   5.3495000e-01
   5.0235000e-01
   5.1591000e-01
   5.0172000e-01
   5.0900000e-01
   4.6764000e-01
   4.9294000e-01
   5.0457000e-01
   4.4158000e-01
   5.0500000e-01
   4.8220000e-01
   5.2129000e-01
   5.2451000e-01
   4.5358000e-01
   4.9964000e-01
   4.8474000e-01
   5.0328000e-01
   4.6614000e-01
   5.4801000e-01
   5.3684000e-01
   4.8891000e-01
   5.5094000e-01
   4.7637000e-01
   4.6678000e-01
   5.0368000e-01
   4.6539000e-01
   4.7654000e-01
   4.9112000e-01
   5.1057000e-01
   5.3928000e-01
   4.6288000e-01
   5.4332000e-01
   5.3092000e-01
   4.8894000e-01
   4.6795000e-01
   4.9513000e-01
   4.7652000e-01
   4.8004000e-01
   5.0875000e-01
   5.4486000e-01
   5.0191000e-01
   4.9092000e-01
   5.7870000e-01
   4.6180000e-01
   5.2778000e-01
   5.1223000e-01
   4.9010000e-01
   4.9315000e-01
   4.7263000e-01
   5.2669000e-01
   5.0769000e-01
   4.7879000e-01
   5.2223000e-01
   5.5290000e-01
   4.9002000e-01
   4.6957000e-01
   4.8096000e-01
   5.6311000e-01
   5.0415000e-01
   5.0136000e-01
   4.4804000e-01
   4.9025000e-01
   4.2195000e-01
   5.1887000e-01
   4.7203000e-01
   4.6311000e-01
   5.1249000e-01
   5.5381000e-01
   5.2983000e-01
   5.5952000e-01
   4.9653000e-01
   4.4375000e-01
   4.7136000e-01
   5.5670000e-01
   4.8116000e-01
   5.0426000e-01
   5.4844000e-01
   4.5624000e-01
   5.4715000e-01
   5.1337000e-01
   4.6169000e-01
   4.8576000e-01
   4.7356000e-01
   4.2996000e-01
   4.7431000e-01
   5.0520000e-01
   5.0564000e-01
   3.9347000e-01
   4.3724000e-01
   5.3249000e-01
   4.9824000e-01
   4.7898000e-01
   5.0490000e-01
   4.6001000e-01
   4.3397000e-01
   4.4929000e-01
   4.5367000e-01
   4.3091000e-01
   5.1315000e-01
   5.1396000e-01
   5.2937000e-01
   5.0572000e-01
   5.1004000e-01
   4.8755000e-01
   4.8934000e-01
   5.2253000e-01
   4.9579000e-01
   4.6634000e-01
   5.0245000e-01
   5.2973000e-01
   5.0315000e-01
   4.5827000e-01
   5.3824000e-01
   4.6954000e-01
   4.9600000e-01
   4.7364000e-01
   4.7380000e-01
   5.0512000e-01
   4.7248000e-01
   4.8558000e-01
   5.7905000e-01
   4.7961000e-01
   4.6064000e-01
   5.1110000e-01
   4.8264000e-01
   5.1318000e-01
   4.7449000e-01
   4.7555000e-01
   5.2613000e-01
   4.9013000e-01
   5.0483000e-01
   4.8025000e-01
   4.5072000e-01
   4.7402000e-01
   5.0971000e-01
   5.3275000e-01
   5.1048000e-01
   4.5116000e-01
   4.8449000e-01
   5.3728000e-01
   4.7578000e-01
   5.3031000e-01
   4.8735000e-01
   4.7338000e-01
   5.5554000e-01
   4.6685000e-01
   4.9696000e-01
   4.8338000e-01
   5.8676000e-01
   5.2535000e-01
   4.9785000e-01
   4.4788000e-01
   5.3338000e-01
   4.4068000e-01
   4.9635000e-01
   5.1213000e-01
   4.8915000e-01
   6.0182000e-01
   4.8174000e-01
   4.8416000e-01
   5.0119000e-01
   5.0105000e-01
   5.3838000e-01
   4.7506000e-01
   4.8392000e-01
   4.9502000e-01
   5.5024000e-01
   4.9159000e-01
   5.2151000e-01
   4.9402000e-01
   4.8818000e-01
   5.0814000e-01
   4.5537000e-01
   4.5728000e-01
   4.3322000e-01
   4.2860000e-01
   5.0949000e-01
   4.5848000e-01
   4.1760000e-01
   4.4170000e-01
   5.3957000e-01
   4.6262000e-01
   5.3426000e-01
   5.0602000e-01
   5.4822000e-01
   4.6047000e-01
   4.6567000e-01
   5.6966000e-01
   4.8439000e-01
   5.1053000e-01
   4.7774000e-01
   4.6219000e-01
   4.7919000e-01
   4.8372000e-01
   4.8285000e-01
   4.7731000e-01
   4.3611000e-01
   5.1998000e-01
   4.4885000e-01
   4.6408000e-01
   4.9156000e-01
   4.8376000e-01
   4.6790000e-01
   5.3680000e-01
   5.3267000e-01
   5.5146000e-01
   4.8776000e-01
   4.7717000e-01
   4.6889000e-01
   4.4603000e-01
   4.4210000e-01
   5.0697000e-01
   5.0389000e-01
   5.1170000e-01
   5.2771000e-01
   5.5631000e-01
   5.1869000e-01
   4.8965000e-01
   4.8654000e-01
   4.8713000e-01
   4.3217000e-01
   4.3554000e-01
   5.3995000e-01
   4.9716000e-01
   5.3149000e-01
   5.7143000e-01
   4.5214000e-01
   4.5313000e-01
   5.3993000e-01
   4.9060000e-01
   5.2366000e-01
   5.0026000e-01
   5.1917000e-01
   4.5790000e-01
   4.8993000e-01
   5.2389000e-01
   5.0358000e-01
   4.8891000e-01
   4.7915000e-01
   4.7802000e-01
   5.4135000e-01
   4.9228000e-01
   5.2455000e-01
   5.0022000e-01
   4.6820000e-01
   5.3487000e-01
   4.6774000e-01
   4.7045000e-01
   5.2379000e-01
   4.9478000e-01
   4.9540000e-01
   5.1004000e-01
   4.8229000e-01
   5.1110000e-01
   4.8995000e-01
   4.6949000e-01
   5.2392000e-01
   4.5776000e-01
   4.7603000e-01
   5.1687000e-01
   5.0675000e-01
   4.2579000e-01
   4.7030000e-01
   4.7985000e-01
   4.9883000e-01
   5.3276000e-01
   4.7447000e-01
   4.7934000e-01
   4.7199000e-01
   4.8626000e-01
   4.1846000e-01
   5.3842000e-01
   4.9886000e-01
   4.2329000e-01
   4.3084000e-01
   5.2247000e-01
   4.9193000e-01
   4.7766000e-01
   4.5374000e-01
   4.6421000e-01
   5.1305000e-01
   5.0484000e-01
   5.4238000e-01
   4.4677000e-01
   4.5218000e-01
   5.1079000e-01
   5.3529000e-01
   4.5760000e-01
   5.4719000e-01
   5.4544000e-01
   5.0827000e-01
   4.8219000e-01
   4.8770000e-01
   5.3407000e-01
   4.6368000e-01
   5.2720000e-01
   4.7803000e-01
   4.9535000e-01
   5.1880000e-01
   4.4841000e-01
   4.9749000e-01
   5.2164000e-01
   5.2268000e-01
   5.6001000e-01
   4.3556000e-01
   5.0308000e-01
   5.4836000e-01
   4.8283000e-01
   5.1706000e-01
   4.7087000e-01
   5.2153000e-01
   4.5306000e-01
   4.4619000e-01
   5.0107000e-01
   4.8836000e-01
   4.5575000e-01
   5.6783000e-01
   4.8258000e-01
   5.0929000e-01
   4.7443000e-01
   5.3131000e-01
   4.7214000e-01
   5.0135000e-01
   5.1979000e-01
   4.5225000e-01
   5.0007000e-01
   4.9592000e-01
   4.8465000e-01
   4.8543000e-01
   5.1808000e-01
   4.9138000e-01
   5.6047000e-01
   5.2528000e-01
   4.7003000e-01
   4.8567000e-01
   5.0745000e-01
   5.0767000e-01
   5.6625000e-01
   5.1121000e-01
   5.2878000e-01
   5.9491000e-01
   4.9985000e-01
   4.6634000e-01
   5.2294000e-01
   5.4380000e-01
   4.1416000e-01
   3.8108000e-01
   5.0391000e-01
   4.3629000e-01
   4.6302000e-01
   4.8159000e-01
   4.7922000e-01
   5.4288000e-01
   5.2329000e-01
   4.3481000e-01
   4.5605000e-01
   5.1924000e-01
   4.5124000e-01
   5.1127000e-01
   5.1737000e-01
   4.8023000e-01
   5.1929000e-01
   4.8468000e-01
   4.3767000e-01
   5.4230000e-01
   4.8916000e-01
   4.7867000e-01
   4.4784000e-01
   5.1042000e-01
   4.3858000e-01
   5.2389000e-01
   4.6061000e-01
   5.5991000e-01
   4.7039000e-01
   4.6928000e-01
   4.8589000e-01
   5.1845000e-01
   4.8949000e-01
   4.5493000e-01
   5.1024000e-01
   5.4488000e-01
   5.2140000e-01
   4.6766000e-01
   5.2271000e-01
   4.2161000e-01
   5.0781000e-01
   4.8204000e-01
   5.4993000e-01
   5.2755000e-01
   5.4603000e-01
   5.8509000e-01
   5.1567000e-01
   5.5786000e-01
   4.7171000e-01
   4.8772000e-01
   5.5505000e-01
   5.3128000e-01
   4.8172000e-01
   4.7436000e-01
   4.4802000e-01
   4.7791000e-01
   4.9002000e-01
   4.6006000e-01
   4.8900000e-01
   5.6142000e-01
   5.2201000e-01
   5.0432000e-01
   4.8241000e-01
   5.0908000e-01
   4.1115000e-01
   4.4011000e-01
   5.0420000e-01
   4.5218000e-01
   5.1319000e-01
   5.0762000e-01
   4.9556000e-01
   4.7148000e-01
   5.3273000e-01
   4.5050000e-01
   5.1467000e-01
   4.9323000e-01
   5.0935000e-01
   4.8437000e-01
   4.5898000e-01
   5.2453000e-01
   5.2052000e-01
   5.0122000e-01
   4.7311000e-01
   5.3095000e-01
   5.7175000e-01
   4.8650000e-01
   5.4338000e-01
   5.4966000e-01
   4.9949000e-01
   4.7138000e-01
   4.7892000e-01
   4.7321000e-01
   5.3875000e-01
   5.6302000e-01
   5.4912000e-01
   5.5502000e-01
   4.7883000e-01
   4.5150000e-01
   5.3160000e-01
   4.9104000e-01
   4.8926000e-01
   5.0064000e-01
   4.3371000e-01
   4.6206000e-01
   4.8690000e-01
   4.2586000e-01
   4.7747000e-01
   5.1225000e-01
   5.2302000e-01
   4.7453000e-01
   4.1496000e-01
   5.0570000e-01
   4.9202000e-01
   5.6737000e-01
   4.0869000e-01
   5.3783000e-01
   5.2392000e-01
   5.4439000e-01
   5.3312000e-01
   4.8574000e-01
   4.9159000e-01
   4.8367000e-01
   4.4898000e-01
   4.8396000e-01
   5.3583000e-01
   5.6516000e-01
   4.7213000e-01
   5.1005000e-01
   5.5774000e-01
   4.5066000e-01
   5.3212000e-01
   4.7715000e-01
   4.5454000e-01
   5.0498000e-01
   4.8175000e-01
   4.7493000e-01
   5.3648000e-01
   5.3002000e-01
   5.1266000e-01
   5.0423000e-01
   5.5778000e-01
   4.7282000e-01
   4.3667000e-01
   4.9985000e-01
   5.0646000e-01
   5.3400000e-01
   4.8362000e-01
   5.0523000e-01
   4.3297000e-01
   5.4274000e-01
   5.3110000e-01
   4.8390000e-01
   4.5015000e-01
   5.2230000e-01
   4.6058000e-01
   5.1131000e-01
   4.7775000e-01
   5.4837000e-01
   5.3915000e-01
   4.6452000e-01
   5.2110000e-01
   4.8689000e-01
   4.8005000e-01
   4.9064000e-01
   4.7950000e-01
   5.2427000e-01
   5.5799000e-01
   5.0778000e-01
   4.6427000e-01
   4.9298000e-01
   5.6006000e-01
   5.6016000e-01
   4.9795000e-01
   4.1356000e-01
   5.2185000e-01
   5.3442000e-01
   4.8091000e-01
   4.2366000e-01
   5.3415000e-01
   4.9605000e-01
   4.5757000e-01
   4.3717000e-01
   4.9829000e-01
   5.4561000e-01
   4.9681000e-01
   4.5456000e-01
   4.5842000e-01
   4.8864000e-01
   4.4601000e-01
   4.9539000e-01
   4.8490000e-01
   5.4548000e-01
   5.2386000e-01
   4.9950000e-01
   5.2871000e-01
   4.5180000e-01
   5.0574000e-01
   4.8934000e-01
   4.8617000e-01
   4.7830000e-01
   5.3298000e-01
   4.7638000e-01
   4.8523000e-01
   4.9138000e-01
   5.3676000e-01
   4.6972000e-01
   5.0308000e-01
   4.3248000e-01
   5.6205000e-01
   5.1898000e-01
   5.5259000e-01
   5.4072000e-01
   5.3836000e-01
   4.6177000e-01
   4.6844000e-01
   5.4207000e-01
   4.7504000e-01
   4.8020000e-01
   5.1868000e-01
   5.7689000e-01
   4.6305000e-01
   5.2271000e-01
   5.1925000e-01
   4.8224000e-01
   4.4775000e-01
   4.7150000e-01
   4.7838000e-01
   4.8991000e-01
   5.0579000e-01
   5.5821000e-01
   5.0987000e-01
   5.1316000e-01
   4.7090000e-01
   4.6253000e-01
   5.3485000e-01
   5.4401000e-01
   4.9302000e-01
   5.1488000e-01
   5.3053000e-01
   5.3922000e-01
   4.9447000e-01
   5.0006000e-01
   4.5753000e-01
   5.0551000e-01
   5.1216000e-01
   5.5863000e-01
   4.7987000e-01
   5.4954000e-01
   5.1091000e-01
   4.8284000e-01
   4.9619000e-01
   4.5954000e-01
   5.8833000e-01
   4.7890000e-01
   5.3940000e-01
   4.6780000e-01
   5.1191000e-01
   4.9954000e-01
   5.4389000e-01
   5.2823000e-01
   5.1888000e-01
   4.5552000e-01
   4.8909000e-01
   5.6498000e-01
   4.3772000e-01
   4.4831000e-01
   5.0591000e-01
   4.5712000e-01
   5.5120000e-01
   5.0647000e-01
   5.1540000e-01
   4.1719000e-01
   5.1046000e-01
   4.8846000e-01
   5.0619000e-01
   5.1791000e-01
   4.7789000e-01
   5.2008000e-01
   4.9372000e-01
   4.9331000e-01
   4.8679000e-01
   5.0000000e-01
   5.1571000e-01
   4.7749000e-01
   4.6510000e-01
   4.8817000e-01
   4.8750000e-01
   5.1560000e-01
   4.9707000e-01
   5.0686000e-01
   4.8231000e-01
   5.3877000e-01
   4.7680000e-01
   5.2734000e-01
   5.6196000e-01
   5.0283000e-01
   5.0869000e-01
   4.8621000e-01
   4.9657000e-01
   5.1036000e-01
   5.4285000e-01
   5.0233000e-01
   4.6369000e-01
   4.4954000e-01
   4.9124000e-01
   4.9793000e-01
   5.0284000e-01
   5.1930000e-01
   5.1313000e-01
   5.0871000e-01
   5.2353000e-01
   5.4877000e-01
   5.3643000e-01
   4.5471000e-01
   4.5987000e-01
   4.6958000e-01
   4.6317000e-01
   5.3095000e-01
   5.0077000e-01
   5.0420000e-01
   5.4189000e-01
   4.9050000e-01
   5.2815000e-01
   4.5647000e-01
   5.3205000e-01
   4.7867000e-01
   4.5918000e-01
   5.1304000e-01
   5.2761000e-01
   5.1124000e-01
   4.3640000e-01
   4.8742000e-01
   5.0283000e-01
   5.2638000e-01
   4.9495000e-01
   5.4444000e-01
   4.6369000e-01
   5.2178000e-01
   5.1107000e-01
   5.1050000e-01
   4.8057000e-01
   4.9950000e-01
   5.0209000e-01
   4.6569000e-01
   5.6220000e-01
   5.9105000e-01
   4.7799000e-01
   5.2697000e-01
   5.2145000e-01
   5.0170000e-01
   5.1641000e-01
   5.3489000e-01
   5.3898000e-01
   5.1140000e-01
   4.9678000e-01
   4.7282000e-01
   4.5422000e-01
   5.6788000e-01
   5.0150000e-01
   5.1495000e-01
   4.6927000e-01
   4.6741000e-01
   4.7975000e-01
   5.2051000e-01
   4.9896000e-01
   4.9075000e-01
   4.1384000e-01
   4.8697000e-01
   5.0542000e-01
   5.5572000e-01
   4.9003000e-01
   4.8866000e-01
   4.4681000e-01
   5.2326000e-01
   5.4293000e-01
   4.8173000e-01
   5.4213000e-01
   4.8515000e-01
   4.3323000e-01
   4.4923000e-01
   5.3467000e-01
   5.0338000e-01
   5.3602000e-01
   4.8064000e-01
   5.0985000e-01
   5.5559000e-01
   5.6639000e-01
   5.0100000e-01
   5.7176000e-01
   5.1163000e-01
   4.8395000e-01
   4.7378000e-01
   5.1981000e-01
   4.7313000e-01
   5.4315000e-01
   4.7180000e-01
   5.5802000e-01
   5.6107000e-01
   4.6167000e-01
   4.4992000e-01
   5.1027000e-01
   5.2704000e-01
   4.7107000e-01
   4.9011000e-01
   5.3939000e-01
   5.3479000e-01
   5.2449000e-01
   5.5384000e-01
   4.3838000e-01
   4.5412000e-01
   5.3266000e-01
   5.0865000e-01
   5.1335000e-01
   4.5166000e-01
   4.9190000e-01
   4.7979000e-01
   5.0594000e-01
   4.9723000e-01
   5.0207000e-01
   4.5675000e-01
   5.2371000e-01
   5.2393000e-01
   5.2883000e-01
   5.0982000e-01
   5.3740000e-01
   5.3635000e-01
   4.6627000e-01
   4.9279000e-01
   4.9013000e-01
   4.8060000e-01
   5.2084000e-01
   5.6179000e-01
   5.2389000e-01
   5.2344000e-01
   4.5709000e-01
   4.6171000e-01
   4.9794000e-01
   4.8359000e-01
   5.3132000e-01
   4.4075000e-01
   4.9006000e-01
   4.9800000e-01
   5.2966000e-01
   5.4246000e-01
   5.6703000e-01
   4.1723000e-01
   4.8658000e-01
   4.8356000e-01
   4.7700000e-01
   5.3257000e-01
   4.9739000e-01
   5.0670000e-01
   4.1932000e-01
   4.5807000e-01
   5.0626000e-01
   5.3893000e-01
   4.6671000e-01
   5.3706000e-01
   5.0959000e-01
   5.1378000e-01
   5.2797000e-01
   4.8189000e-01
   5.1192000e-01
   5.0593000e-01
   4.3791000e-01
   5.4869000e-01
   4.7531000e-01
   4.7864000e-01
   4.8668000e-01
   5.3132000e-01
   5.0478000e-01
   5.3466000e-01
   4.3205000e-01
   5.6561000e-01
   5.1243000e-01
   5.0595000e-01
   5.0525000e-01
   4.9134000e-01
   4.9512000e-01
   4.5187000e-01
   5.1532000e-01
   4.6156000e-01
   4.6428000e-01
   4.7652000e-01
   4.9828000e-01
   4.7501000e-01
   5.5562000e-01
   5.2964000e-01
   5.1435000e-01
   4.4883000e-01
   5.2592000e-01
   5.7525000e-01
   5.4682000e-01
   4.7986000e-01
   5.6602000e-01
   4.8360000e-01
   4.9232000e-01
   4.9830000e-01
   4.5448000e-01
   5.2641000e-01
   4.8512000e-01
   5.0360000e-01
   4.5739000e-01
   5.0933000e-01
   5.7342000e-01
   5.5411000e-01
   4.6760000e-01
   4.8617000e-01
   4.3954000e-01
   4.4162000e-01
   5.2417000e-01
   4.4348000e-01
   5.1683000e-01
   4.8766000e-01
   4.4838000e-01
   5.2408000e-01
   5.2535000e-01
   4.6579000e-01
   5.1547000e-01
   4.8551000e-01
   5.2746000e-01
   5.3697000e-01
   4.1167000e-01
   5.3771000e-01
   4.7442000e-01
   4.8780000e-01
   4.9818000e-01
   5.0141000e-01
   4.7924000e-01
   4.5010000e-01
   5.8002000e-01
   4.3932000e-01
   5.3643000e-01
   4.4793000e-01
   5.0371000e-01
   4.6963000e-01
   5.6502000e-01
   4.8944000e-01
   4.9729000e-01
   4.4372000e-01
   5.2611000e-01
   6.0844000e-01
   4.8061000e-01
   4.8337000e-01
   5.3767000e-01
   4.9275000e-01
   5.2320000e-01
   5.6177000e-01
   4.7582000e-01
   5.3352000e-01
   4.4852000e-01
   4.4567000e-01
   4.5787000e-01
   4.6158000e-01
   5.0566000e-01
   4.5142000e-01
   5.1710000e-01
   4.7573000e-01
   5.6277000e-01
   5.0061000e-01
   5.3474000e-01
   4.6735000e-01
   5.2121000e-01
   5.9588000e-01
   4.5271000e-01
   5.0155000e-01
   5.3380000e-01
   4.6955000e-01
   4.2193000e-01
   5.1507000e-01
   4.5477000e-01
   5.3703000e-01
   4.4492000e-01
   4.4325000e-01
   5.4326000e-01
   4.9395000e-01
   4.9793000e-01
   4.8892000e-01
   4.7725000e-01
   4.5347000e-01
   4.8869000e-01
   4.4786000e-01
   4.9742000e-01
   5.2400000e-01
   5.0896000e-01
   4.8655000e-01
   5.4661000e-01
   4.7492000e-01
   5.2098000e-01
   5.4064000e-01
   4.9824000e-01
   4.4172000e-01
   5.6166000e-01
   5.5952000e-01
   4.5684000e-01
   4.9650000e-01
   5.0003000e-01
   5.4267000e-01
   5.4188000e-01
   4.9469000e-01
   4.8723000e-01
   5.1977000e-01
   4.8276000e-01
   5.3365000e-01
   4.8763000e-01
   4.7396000e-01
   5.2697000e-01
   5.1823000e-01
   4.8426000e-01
   5.3278000e-01
   5.3240000e-01
   5.1921000e-01
   5.4271000e-01
   5.0495000e-01
   4.5845000e-01
   4.6746000e-01
   5.1163000e-01
   4.5810000e-01
   4.3291000e-01
   4.7109000e-01
   4.7267000e-01
   4.4894000e-01
   5.3359000e-01
   5.0705000e-01
   4.8766000e-01
   4.8243000e-01
   4.6346000e-01
   4.8038000e-01
   5.2530000e-01
   5.5397000e-01
   5.2590000e-01
   4.7408000e-01
   5.4158000e-01
   4.9683000e-01
   4.1642000e-01
   5.4382000e-01
   5.0111000e-01
   4.5344000e-01
   4.7012000e-01
   5.6175000e-01
   5.3628000e-01
   5.3147000e-01
   4.4786000e-01
   4.9353000e-01
   4.8684000e-01
   4.6092000e-01
   4.6417000e-01
   4.3994000e-01
   5.0735000e-01
   4.8840000e-01
   4.7399000e-01
   4.5012000e-01
   4.9032000e-01
   5.3681000e-01
   5.2509000e-01
   4.6082000e-01
   4.8785000e-01
   5.1046000e-01
   5.3089000e-01
   4.4265000e-01
   5.0610000e-01
   5.4474000e-01
   4.3291000e-01
   5.6304000e-01
   4.7359000e-01
   4.8284000e-01
   5.2099000e-01
   4.6777000e-01
   5.0936000e-01
   4.8767000e-01
   4.8323000e-01
   4.0416000e-01
   4.7527000e-01
   4.2918000e-01
   4.4857000e-01
   5.7321000e-01
   4.7243000e-01
   4.7268000e-01
   4.8436000e-01
   4.7843000e-01
   5.6764000e-01
   4.4570000e-01
   5.5577000e-01
   4.7440000e-01
   5.5138000e-01
   4.6423000e-01
   4.9686000e-01
   4.8857000e-01
   4.7794000e-01
   4.7368000e-01
   5.3448000e-01
   4.9897000e-01
   5.1392000e-01
   5.0740000e-01
   5.0645000e-01
   5.4715000e-01
   4.5689000e-01
   5.1645000e-01
   4.7655000e-01
   5.2122000e-01
   5.0220000e-01
   5.0273000e-01
   4.4771000e-01
   4.8578000e-01
   5.0044000e-01
   5.1556000e-01
   5.4967000e-01
   4.9875000e-01
   4.7417000e-01
   5.6472000e-01
   5.7296000e-01
   4.7569000e-01
   4.7919000e-01
   5.3650000e-01
   4.9565000e-01
   4.8637000e-01
   4.6534000e-01
   5.1842000e-01
   4.8741000e-01
   5.0002000e-01
   4.7556000e-01
   5.4244000e-01
   5.0745000e-01
   4.8462000e-01
   5.2674000e-01
   5.1300000e-01
   4.6777000e-01
   5.3265000e-01
   4.5966000e-01
   5.2488000e-01
   4.7477000e-01
   4.8946000e-01
   4.8380000e-01
   4.7637000e-01
   4.8850000e-01
   5.2546000e-01
   5.2346000e-01
   5.0877000e-01
   5.0226000e-01
   4.4234000e-01
   5.2739000e-01
   5.3385000e-01
   5.8416000e-01
   4.9779000e-01
   5.3139000e-01
   5.0754000e-01
   4.7700000e-01
   5.1998000e-01
   5.1264000e-01
   5.3496000e-01
   5.6478000e-01
   4.5005000e-01
   4.8769000e-01
   4.5002000e-01
   4.5499000e-01
   4.5178000e-01
   5.4079000e-01
   5.0782000e-01
   4.5688000e-01
   4.3836000e-01
   4.8436000e-01
   5.0138000e-01
   4.7549000e-01
   4.7155000e-01
   5.2485000e-01
   5.0737000e-01
   4.9207000e-01
   5.7723000e-01
   5.0075000e-01
   5.1451000e-01
   5.3258000e-01
   5.2707000e-01
   3.9860000e-01
   4.4077000e-01
   4.8185000e-01
   5.0769000e-01
   5.1430000e-01
   5.2215000e-01
   4.7440000e-01
   5.1337000e-01
   5.2857000e-01
   5.6676000e-01
   5.3119000e-01
   4.9501000e-01
   5.5276000e-01
   4.5822000e-01
   5.4592000e-01
   4.7149000e-01
   5.3915000e-01
   5.0695000e-01
   5.0923000e-01
   4.6049000e-01
   5.0995000e-01
   5.0542000e-01
   4.5234000e-01
   5.2001000e-01
   4.5058000e-01
   4.5640000e-01
   4.8178000e-01
   4.8210000e-01
   5.2002000e-01
   4.9776000e-01
   5.4322000e-01
   4.7971000e-01
   5.0838000e-01
   4.7263000e-01
   4.9974000e-01
   5.0488000e-01
   4.7971000e-01
   4.6811000e-01
   5.2538000e-01
   5.3084000e-01
   5.1027000e-01
   4.5715000e-01
   5.2313000e-01
   4.7928000e-01
   4.8174000e-01
   5.1817000e-01
   4.8678000e-01
   5.4114000e-01
   4.9101000e-01
   5.4066000e-01
   5.0001000e-01
   4.9688000e-01
   4.8911000e-01
   4.6240000e-01
   4.8467000e-01
   4.9911000e-01
   4.6589000e-01
   5.0764000e-01
   5.1547000e-01
   5.4152000e-01
   5.0003000e-01
   4.6454000e-01
   5.2237000e-01
   5.0435000e-01
   5.5480000e-01
   5.2072000e-01
   5.2716000e-01
   5.2381000e-01
   4.5247000e-01
   4.5277000e-01
   5.0145000e-01
   4.3431000e-01
   5.1226000e-01
   5.0591000e-01
   5.0236000e-01
   5.1598000e-01
   5.2611000e-01
   4.5205000e-01
   4.6103000e-01
   4.8848000e-01
   5.4189000e-01
   4.6191000e-01
   5.5714000e-01
   5.1288000e-01
   5.2341000e-01
   5.2522000e-01
   4.8471000e-01
   4.9965000e-01
   5.6069000e-01
   5.0779000e-01
   4.9826000e-01
   5.0988000e-01
   4.5265000e-01
   4.6907000e-01
   4.8866000e-01
   5.2174000e-01
   4.4838000e-01
   5.4114000e-01
   4.5018000e-01
   5.4627000e-01
   5.2570000e-01
   5.0957000e-01
   4.8742000e-01
   5.4193000e-01
   5.2574000e-01
   5.7729000e-01
   5.3459000e-01
   5.5347000e-01
   5.0136000e-01
   4.5053000e-01
   5.3128000e-01
   4.3618000e-01
   5.1411000e-01
   5.4846000e-01
   5.0429000e-01
   4.9381000e-01
   5.6483000e-01
   5.1403000e-01
   5.1555000e-01
   4.7966000e-01
   4.7166000e-01
   5.2684000e-01
   4.8168000e-01
   5.1171000e-01
   5.2325000e-01
   4.4481000e-01
   5.4913000e-01
   4.6565000e-01
   4.4923000e-01
   5.0302000e-01
   5.2478000e-01
   5.1738000e-01
   4.7715000e-01
   5.0424000e-01
   5.5250000e-01
   4.7494000e-01
   5.5390000e-01
   4.8520000e-01
   4.9893000e-01
   5.0511000e-01
   4.9326000e-01
   5.0055000e-01
   5.1368000e-01
   5.1649000e-01
   5.4916000e-01
   5.0398000e-01
   4.9870000e-01
   4.9809000e-01
   4.8877000e-01
   4.7490000e-01
   4.9388000e-01
   4.9482000e-01
   5.0691000e-01
   4.8710000e-01
   4.7083000e-01
   5.3246000e-01
   5.0665000e-01
   3.9316000e-01
   4.6206000e-01
   5.1362000e-01
   5.7410000e-01
   4.9118000e-01
   6.0223000e-01
   4.7966000e-01
   4.8631000e-01
   5.0240000e-01
   4.9935000e-01
   5.1642000e-01
   4.5981000e-01
   5.3119000e-01
   5.3584000e-01
   4.2865000e-01
   5.6381000e-01
   5.0764000e-01
   5.4243000e-01
   5.0079000e-01
   4.6971000e-01
   4.0940000e-01
   4.8202000e-01
   5.0725000e-01
   4.8606000e-01
   5.8558000e-01
   4.7866000e-01
   5.3967000e-01
   5.2779000e-01
   5.2690000e-01
   5.0145000e-01
   5.3271000e-01
   5.6471000e-01
   4.5621000e-01
   5.5138000e-01
   4.9496000e-01
   4.3956000e-01
   4.8841000e-01
   4.8399000e-01
   4.9262000e-01
   5.0419000e-01
   4.9991000e-01
   5.0659000e-01
   5.2725000e-01
   5.2644000e-01
   5.2620000e-01
   4.7270000e-01
   5.1005000e-01
   4.9339000e-01
   4.8179000e-01
   5.1232000e-01
   5.0037000e-01
   4.9401000e-01
   5.1459000e-01
   4.8756000e-01
   4.5639000e-01
   5.1574000e-01
   4.5253000e-01
   4.8428000e-01
   4.6357000e-01
   4.6820000e-01
   5.2805000e-01
   5.0787000e-01
   4.5186000e-01
   4.9733000e-01
   4.9877000e-01
   5.0010000e-01
   5.0133000e-01
   4.9100000e-01
   5.3059000e-01
   4.8345000e-01
   4.8846000e-01
   4.8610000e-01
   4.9072000e-01
   4.8447000e-01
   5.1472000e-01
   5.4624000e-01
   5.2367000e-01
   5.6627000e-01
   4.9842000e-01
   4.8029000e-01
   4.5601000e-01
   4.9050000e-01
   5.0198000e-01
   4.7682000e-01
   5.8578000e-01
   5.3861000e-01
   5.0596000e-01
   5.0887000e-01
   4.7018000e-01
   5.3920000e-01
   4.9323000e-01
   4.5572000e-01
   4.8987000e-01
   5.3634000e-01
   5.2142000e-01
   5.4072000e-01
   4.3313000e-01
   4.3319000e-01
   4.8076000e-01
   4.4029000e-01
   5.2791000e-01
   5.3160000e-01
   4.2380000e-01
   5.0613000e-01
   4.5479000e-01
   4.8480000e-01
   5.1185000e-01
   5.9743000e-01
   5.6001000e-01
   4.7198000e-01
   4.8547000e-01
   5.4740000e-01
   5.1691000e-01
   5.3611000e-01
   4.7969000e-01
   5.5229000e-01
   5.4450000e-01
   4.5656000e-01
   4.7210000e-01
   4.1165000e-01
   4.6674000e-01
   4.7958000e-01
   5.3458000e-01
   4.7209000e-01
   5.4833000e-01
   4.9159000e-01
   5.0640000e-01
   4.7746000e-01
   4.8929000e-01
   4.8960000e-01
   4.7291000e-01
   5.4459000e-01
   5.0661000e-01
   5.1595000e-01
   5.1024000e-01
   4.6012000e-01
   4.4966000e-01
   5.7193000e-01
   4.6662000e-01
   4.9882000e-01
   5.3140000e-01
   4.9593000e-01
   4.8926000e-01
   4.9996000e-01
   5.0054000e-01
   5.0265000e-01
   4.7060000e-01
   5.3049000e-01
   5.6477000e-01
   5.3102000e-01
   5.1739000e-01
   5.3669000e-01
   5.3847000e-01
   5.0615000e-01
   4.7600000e-01
   4.6930000e-01
   4.8757000e-01
   4.8873000e-01
   5.1914000e-01
   5.0671000e-01
   4.9200000e-01
   5.3000000e-01
   4.8309000e-01
   5.5531000e-01
   5.0198000e-01
   5.1860000e-01
   4.8383000e-01
   4.7595000e-01
   5.3787000e-01
   5.0348000e-01
   4.9058000e-01
   5.0428000e-01
   4.9074000e-01
   5.0122000e-01
   4.8353000e-01
   4.5854000e-01
   4.4819000e-01
   4.9213000e-01
   5.1328000e-01
   4.4712000e-01
   4.6503000e-01
   5.2327000e-01
   4.7537000e-01
   4.6018000e-01
   4.9785000e-01
   5.1194000e-01
   4.5307000e-01
   5.1938000e-01
   5.0644000e-01
   4.9593000e-01
   4.8378000e-01
   5.0235000e-01
   5.4446000e-01
   5.2221000e-01
   5.3493000e-01
   4.8766000e-01
   4.6609000e-01
   5.5026000e-01
   4.9287000e-01
   4.8753000e-01
   4.9422000e-01
   5.1495000e-01
   5.0560000e-01
   4.7748000e-01
   5.4278000e-01
   5.0825000e-01
   5.1112000e-01
   5.4277000e-01
   5.3213000e-01
   4.4629000e-01
   5.7154000e-01
   5.0613000e-01
   5.0306000e-01
   4.4542000e-01
   4.8733000e-01
   4.8345000e-01
   5.3742000e-01
   5.2264000e-01
   4.8103000e-01
   4.4439000e-01
   4.8845000e-01
   4.8671000e-01
   5.1204000e-01
   5.0372000e-01
   5.4925000e-01
   5.4345000e-01
   4.5589000e-01
   4.4963000e-01
   4.8402000e-01
   5.4032000e-01
   5.2573000e-01
   4.7543000e-01
   5.0704000e-01
   5.0990000e-01
   5.6464000e-01
   5.1398000e-01
   4.7481000e-01
   4.6227000e-01
   4.6865000e-01
   5.2454000e-01
   4.6310000e-01
   4.9587000e-01
   4.6992000e-01
   4.9016000e-01
   5.0081000e-01
   5.0520000e-01
   5.3967000e-01
   5.0540000e-01
   5.5566000e-01
   4.6189000e-01
   4.7751000e-01
   4.3031000e-01
   4.9367000e-01
   4.9437000e-01
   5.5035000e-01
   5.2892000e-01
   5.0910000e-01
   5.5672000e-01
   5.0924000e-01
   5.1030000e-01
   4.6067000e-01
   3.8765000e-01
   5.4776000e-01
   4.6868000e-01
   4.8462000e-01
   4.3941000e-01
   4.3141000e-01
   4.6778000e-01
   4.4298000e-01
   5.2011000e-01
   4.7841000e-01
   5.1355000e-01
   5.3167000e-01
   4.4852000e-01
   4.5475000e-01
   4.5008000e-01
   5.0152000e-01
   4.7947000e-01
   4.9893000e-01
   4.3692000e-01
   5.0781000e-01
   5.0433000e-01
   4.7780000e-01
   5.3082000e-01
   4.4540000e-01
   4.8008000e-01
   4.6348000e-01
   4.2047000e-01
   5.1362000e-01
   4.7210000e-01
   4.8048000e-01
   4.4964000e-01
   5.0354000e-01
   5.2470000e-01
   4.8109000e-01
   5.4780000e-01
   4.8356000e-01
   5.4591000e-01
   5.2713000e-01
   4.8497000e-01
   4.5550000e-01
   4.5423000e-01
   4.3803000e-01
   5.3646000e-01
   5.5337000e-01
   4.9552000e-01
   5.0848000e-01
   4.7071000e-01
   5.4032000e-01
   5.2918000e-01
   4.9708000e-01
   4.3990000e-01
   4.4810000e-01
   5.3145000e-01
   5.0474000e-01
   5.1609000e-01
   4.6937000e-01
   4.7647000e-01
   5.1698000e-01
   5.4662000e-01
   5.7807000e-01
   5.0656000e-01
   5.2112000e-01
   4.2336000e-01
   4.8296000e-01
   5.4268000e-01
   5.2769000e-01
   4.6449000e-01
   4.9984000e-01
   4.8786000e-01
   4.9021000e-01
   5.5281000e-01
   5.0938000e-01
   5.2585000e-01
   4.4920000e-01
   4.8572000e-01
   4.7030000e-01
   4.7072000e-01
   5.7531000e-01
   5.0247000e-01
   5.3766000e-01
   4.7832000e-01
   4.1939000e-01
   4.6794000e-01
   5.1721000e-01
   4.5971000e-01
   4.8352000e-01
   4.6716000e-01
   5.2978000e-01
   5.3925000e-01
   4.8136000e-01
   4.4906000e-01
   4.8422000e-01
   4.4520000e-01
   5.3333000e-01
   4.9957000e-01
   4.9685000e-01
   4.9166000e-01
   5.6191000e-01
   4.4021000e-01
   5.3905000e-01
   5.0753000e-01
   4.8619000e-01
   5.3749000e-01
   5.0464000e-01
   5.0742000e-01
   4.2684000e-01
   5.4433000e-01
   4.8752000e-01
   5.4494000e-01
   4.7351000e-01
   4.2249000e-01
   4.3910000e-01
   4.7685000e-01
   4.8227000e-01
   4.7910000e-01
   4.6747000e-01
   5.3885000e-01
   4.8730000e-01
   4.9908000e-01
   5.2336000e-01
   4.3869000e-01
   4.9259000e-01
   5.4217000e-01
   4.8658000e-01
   5.2926000e-01
   5.3500000e-01
   5.4467000e-01
   4.9939000e-01
   4.7018000e-01
   4.8864000e-01
   5.3976000e-01
   4.6280000e-01
   4.8123000e-01
   4.8584000e-01
   5.0803000e-01
   5.0927000e-01
   5.2399000e-01
   4.6596000e-01
   5.4403000e-01
   4.9755000e-01
   4.7489000e-01
   5.2245000e-01
   5.3269000e-01
   5.2215000e-01
   4.8832000e-01
   5.3189000e-01
   4.8028000e-01
   4.7174000e-01
   4.9750000e-01
   4.8203000e-01
   5.3249000e-01
   5.0934000e-01
   4.6498000e-01
   5.1703000e-01
   5.6270000e-01
   3.9152000e-01
   4.7526000e-01
   5.1516000e-01
   5.2427000e-01
   5.4549000e-01
   5.2940000e-01
   4.8103000e-01
   4.8234000e-01
   4.6471000e-01
   4.3832000e-01
   5.4507000e-01
   4.5637000e-01
   4.4567000e-01
   5.4046000e-01
   4.9425000e-01
   4.6796000e-01
   4.7571000e-01
   5.2346000e-01
   5.0647000e-01
   4.8931000e-01
   5.0502000e-01
   4.9888000e-01
   5.0624000e-01
   5.8408000e-01
   5.3328000e-01
   5.5351000e-01
   4.8554000e-01
   5.6105000e-01
   5.7596000e-01
   5.0123000e-01
   4.7959000e-01
   4.5782000e-01
   5.0823000e-01
   5.1609000e-01
   5.1083000e-01
   4.8685000e-01
   5.1744000e-01
   5.0338000e-01
   4.7482000e-01
   5.1470000e-01
   4.9769000e-01
   4.1526000e-01
   5.6947000e-01
   5.2490000e-01
   4.8190000e-01
   4.7934000e-01
   4.7436000e-01
   5.0351000e-01
   5.2750000e-01
   5.5869000e-01
   5.0920000e-01
   4.7409000e-01
   4.9008000e-01
   5.1307000e-01
   4.8930000e-01
   4.7188000e-01
   4.5723000e-01
   5.4181000e-01
   4.8541000e-01
   4.7339000e-01
   4.2714000e-01
   5.1981000e-01
   4.8660000e-01
   4.5364000e-01
   5.2126000e-01
   4.8790000e-01
   4.8500000e-01
   5.0551000e-01
   5.1275000e-01
   4.3465000e-01
   4.3665000e-01
   4.1763000e-01
   4.8730000e-01
   5.8928000e-01
   4.7794000e-01
   4.7791000e-01
   4.6551000e-01
   4.1579000e-01
   5.0615000e-01
   5.0814000e-01
   4.6227000e-01
   4.8044000e-01
   5.3550000e-01
   4.9045000e-01
   4.8939000e-01
   5.0186000e-01
   5.0363000e-01
   5.1028000e-01
   4.8713000e-01
   5.5376000e-01
   5.1642000e-01
   4.8973000e-01
   4.8056000e-01
   5.3785000e-01
   5.2920000e-01
   5.1685000e-01
   4.9223000e-01
   4.9420000e-01
   5.0448000e-01
   4.6328000e-01
   5.3142000e-01
   4.8881000e-01
   4.7547000e-01
   5.8699000e-01
   4.9397000e-01
   4.9737000e-01
   5.2843000e-01
   4.7957000e-01
   4.8776000e-01
   5.3443000e-01
   5.6493000e-01
   5.4697000e-01
   4.3212000e-01
   5.1294000e-01
   4.0469000e-01
   4.5963000e-01
   4.5208000e-01
   5.0941000e-01
   5.3102000e-01
   5.0346000e-01
   4.3745000e-01
   4.5026000e-01
   4.8332000e-01
   4.8052000e-01
   5.2069000e-01
   5.3674000e-01
   5.0881000e-01
   5.5825000e-01
   5.4255000e-01
   4.8634000e-01
   4.4169000e-01
   5.0077000e-01
   4.9816000e-01
   5.2685000e-01
   5.4435000e-01
   4.4814000e-01
   5.7054000e-01
   5.4803000e-01
   4.8703000e-01
   4.5436000e-01
   5.4729000e-01
   5.8018000e-01
   5.0584000e-01
   5.0307000e-01
   4.9573000e-01
   4.0719000e-01
   4.9828000e-01
   4.7288000e-01
   5.2396000e-01
   4.8234000e-01
   5.1104000e-01
   5.0683000e-01
   4.2662000e-01
   5.0811000e-01
   5.2957000e-01
   4.8884000e-01
   4.6628000e-01
   4.9166000e-01
   4.3853000e-01
   5.0226000e-01
   5.0536000e-01
   5.4213000e-01
   4.8100000e-01
   5.3171000e-01
   5.3736000e-01
   4.4982000e-01
   4.8535000e-01
   5.2071000e-01
   5.1951000e-01
   4.8788000e-01
   4.9732000e-01
   5.3522000e-01
   4.9444000e-01
   5.1291000e-01
   4.3709000e-01
   5.1446000e-01
   5.5083000e-01
   4.7129000e-01
   4.4126000e-01
   4.9830000e-01
   4.6383000e-01
   5.0868000e-01
   5.2033000e-01
   4.6822000e-01
   5.1697000e-01
   4.3948000e-01
   4.8693000e-01
   4.7068000e-01
   4.8075000e-01
   4.7813000e-01
   5.6023000e-01
   5.2044000e-01
   5.5148000e-01
   5.7998000e-01
   4.9980000e-01
   4.8231000e-01
   4.6529000e-01
   5.0626000e-01
   5.1321000e-01
   5.0288000e-01
   5.5780000e-01
   4.8408000e-01
   4.5895000e-01
   4.6712000e-01
   4.7778000e-01
   5.2822000e-01
   5.1612000e-01
   5.1808000e-01
   4.2329000e-01
   5.3609000e-01
   5.4919000e-01
   5.4584000e-01
   4.5539000e-01
   5.1821000e-01
   5.3564000e-01
   5.6200000e-01
   5.1254000e-01
   5.1007000e-01
   5.1604000e-01
   5.3139000e-01
   4.6835000e-01
   4.9465000e-01
   4.9332000e-01
   4.8171000e-01
   5.1848000e-01
   5.9813000e-01
   5.0923000e-01
   4.4886000e-01
   5.4356000e-01
   4.9787000e-01
   4.8365000e-01
   4.4840000e-01
   4.7972000e-01
   4.5509000e-01
   4.9755000e-01
   5.2647000e-01
   5.0879000e-01
   4.8353000e-01
   4.3992000e-01
   5.4975000e-01
   4.6576000e-01
   5.1076000e-01
   4.8063000e-01
   5.2905000e-01
   4.9943000e-01
   5.0930000e-01
   5.1278000e-01
   5.3200000e-01
   5.4028000e-01
   4.8492000e-01
   4.9146000e-01
   5.0910000e-01
   5.4966000e-01
   5.2825000e-01
   4.8736000e-01
   5.0144000e-01
   5.5501000e-01
   5.2094000e-01
   5.1373000e-01
   5.4814000e-01
   5.5762000e-01
   5.2446000e-01
   5.0041000e-01
   4.8644000e-01
   5.5046000e-01
   4.8961000e-01
   4.4404000e-01
   4.4746000e-01
   4.9054000e-01
   5.2197000e-01
   4.9909000e-01
   4.7991000e-01
   5.2429000e-01
   5.3414000e-01
   5.1623000e-01
   5.2341000e-01
   4.8683000e-01
   5.0918000e-01
   5.7419000e-01
   4.9369000e-01
   5.2320000e-01
   4.7314000e-01
   4.7363000e-01
   5.7974000e-01
   4.8277000e-01
   5.1122000e-01
   5.2008000e-01
   5.7514000e-01
   4.5742000e-01
   5.3893000e-01
   4.6166000e-01
   5.0743000e-01
   4.9432000e-01
   4.9647000e-01
   5.1653000e-01
   4.9303000e-01
   4.3934000e-01
   5.0399000e-01
   4.9572000e-01
   5.0454000e-01
   5.2526000e-01
   4.8264000e-01
   4.9747000e-01
   5.4658000e-01
   4.7919000e-01
   4.6687000e-01
   4.7134000e-01
   4.2397000e-01
   5.6497000e-01
   4.8487000e-01
   5.0856000e-01
   4.9423000e-01
   5.6230000e-01
   5.2855000e-01
   4.5308000e-01
   4.5649000e-01
   3.8798000e-01
   4.5244000e-01
   4.5350000e-01
   4.9542000e-01
   5.1475000e-01
   4.2932000e-01
   4.6154000e-01
   4.8369000e-01
   5.4642000e-01
   4.4270000e-01
   5.0548000e-01
   4.7975000e-01
   5.1162000e-01
   4.8013000e-01
   5.0150000e-01
   5.0258000e-01
   5.1476000e-01
   4.6683000e-01
   5.3938000e-01
   5.2053000e-01
   5.0528000e-01
   5.2348000e-01
   5.0230000e-01
   5.1792000e-01
   5.3613000e-01
   5.2193000e-01
   4.3451000e-01
   4.6477000e-01
   4.4263000e-01
   4.9576000e-01
   5.4640000e-01
   5.3617000e-01
   5.8172000e-01
   5.1596000e-01
   4.9556000e-01
   4.5508000e-01
   4.9981000e-01
   5.6318000e-01
   5.3103000e-01
   5.5498000e-01
   5.2086000e-01
   4.3990000e-01
   4.4260000e-01
   5.1175000e-01
   5.0822000e-01
   5.2982000e-01
   5.0257000e-01
   5.3764000e-01
   5.4220000e-01
   4.8653000e-01
   5.2594000e-01
   5.3171000e-01
   5.2421000e-01
   5.1885000e-01
   5.6566000e-01
   4.6675000e-01
   4.5682000e-01
   5.4130000e-01
   5.0095000e-01
   5.4413000e-01
   4.6241000e-01
   5.5381000e-01
   4.9789000e-01
   5.7492000e-01
   5.3023000e-01
   4.7275000e-01
   4.7212000e-01
   4.8360000e-01
   4.4987000e-01
   5.4507000e-01
   5.3811000e-01
   5.1486000e-01
   4.8499000e-01
   4.4212000e-01
   4.4055000e-01
   4.8645000e-01
   5.4041000e-01
   5.0364000e-01
   5.5284000e-01
   4.7602000e-01
   5.4515000e-01
   5.1873000e-01
   5.0251000e-01
   5.5189000e-01
   4.9839000e-01
   5.0854000e-01
   5.1135000e-01
   4.9759000e-01
   5.2749000e-01
   4.9219000e-01
   5.7828000e-01
   4.8078000e-01
   5.1937000e-01
   4.5917000e-01
   4.5199000e-01
   4.7006000e-01
   5.1911000e-01
   5.0742000e-01
   4.9116000e-01
   5.2820000e-01
   4.6102000e-01
   5.0949000e-01
   4.4366000e-01
   4.5641000e-01
   4.3977000e-01
   4.8513000e-01
   4.9764000e-01
   5.3635000e-01
   4.7102000e-01
   5.5968000e-01
   4.4208000e-01
   4.6200000e-01
   5.4695000e-01
   5.1629000e-01
   4.7596000e-01
   5.8494000e-01
   5.3971000e-01
   4.4478000e-01
   4.8865000e-01
   4.6299000e-01
   4.7410000e-01
   5.5094000e-01
   5.3707000e-01
   5.5098000e-01
   5.5244000e-01
   4.5690000e-01
   4.8770000e-01
   3.9866000e-01
   5.1580000e-01
   4.3801000e-01
   5.2529000e-01
   5.1003000e-01
   4.5974000e-01
   4.3421000e-01
   5.0817000e-01
   5.1982000e-01
   4.5779000e-01
   5.1062000e-01
   5.1884000e-01
   5.0185000e-01
   5.4876000e-01
   4.9845000e-01
   5.2643000e-01
   4.4728000e-01
   4.7897000e-01
   5.2703000e-01
   4.9044000e-01
   4.9828000e-01
   4.9781000e-01
   4.9283000e-01
   4.7737000e-01
   4.5588000e-01
   5.0325000e-01
   4.4282000e-01
   4.3765000e-01
   4.7425000e-01
   4.7392000e-01
   5.1425000e-01
   5.0708000e-01
   5.1869000e-01
   5.4283000e-01
   5.2468000e-01
   4.4893000e-01
   4.4693000e-01
   4.8775000e-01
   5.0957000e-01
   4.9792000e-01
   5.2252000e-01
   4.9028000e-01
   5.0381000e-01
   5.0772000e-01
   5.4778000e-01
   5.3088000e-01
   5.2186000e-01
   5.0284000e-01
   5.2750000e-01
   5.0582000e-01
   5.2225000e-01
   4.9491000e-01
   4.9566000e-01
   5.1484000e-01
   5.3588000e-01
   4.4825000e-01
   5.3151000e-01
   4.6494000e-01
   5.2141000e-01
   4.6488000e-01
   4.5741000e-01
   5.2165000e-01
   5.4986000e-01
   5.1087000e-01
   4.7803000e-01
   5.1243000e-01
   4.6511000e-01
   4.7514000e-01
   4.2430000e-01
   5.0685000e-01
   4.4929000e-01
   5.1269000e-01
   5.3961000e-01
   5.9416000e-01
   4.8817000e-01
   5.0600000e-01
   5.1144000e-01
   4.5830000e-01
   5.2903000e-01
   4.9215000e-01
   5.1206000e-01
   5.3441000e-01
   5.0692000e-01
   4.7486000e-01
   5.2525000e-01
   5.4091000e-01
   4.3086000e-01
   5.4558000e-01
   5.5447000e-01
   4.7615000e-01
   4.4901000e-01
   5.0795000e-01
   4.5487000e-01
   4.7999000e-01
   4.4010000e-01
   5.2582000e-01
   4.9743000e-01
   4.4322000e-01
   5.3125000e-01
   5.0547000e-01
   6.0979000e-01
   4.9434000e-01
   4.7287000e-01
   4.5426000e-01
   4.7929000e-01
   4.4780000e-01
   5.5874000e-01
   5.4292000e-01
   4.8215000e-01
   5.2312000e-01
   5.1216000e-01
   5.1085000e-01
   5.0439000e-01
   4.6233000e-01
   4.9776000e-01
   4.7781000e-01
   5.2598000e-01
   5.4606000e-01
   4.5407000e-01
   5.1096000e-01
   4.5963000e-01
   5.3612000e-01
   4.5254000e-01
   5.2406000e-01
   5.1878000e-01
   5.0454000e-01
   4.6636000e-01
   4.9943000e-01
   4.5409000e-01
   4.7328000e-01
   4.7979000e-01
   5.0116000e-01
   5.1421000e-01
   4.9740000e-01
   4.7859000e-01
   4.7047000e-01
   4.9717000e-01
   4.8474000e-01
   4.4031000e-01
   4.8487000e-01
   4.8323000e-01
   4.7492000e-01
   4.8561000e-01
   5.0570000e-01
   4.3891000e-01
   5.3228000e-01
   5.5958000e-01
   4.6018000e-01
   5.4115000e-01
   5.2966000e-01
   4.4903000e-01
   5.5484000e-01
   5.3619000e-01
   4.7367000e-01
   4.9329000e-01
   5.1459000e-01
   5.6381000e-01
   5.7512000e-01
   5.5852000e-01
   4.9556000e-01
   4.5169000e-01
   4.5369000e-01
   4.8117000e-01
   4.3873000e-01
   5.1513000e-01
   4.5868000e-01
   5.4788000e-01
   5.2044000e-01
   4.9403000e-01
   5.5917000e-01
   4.1892000e-01
   4.4855000e-01
   5.0855000e-01
   4.6781000e-01
   5.0349000e-01
   5.3549000e-01
   4.3501000e-01
   5.1257000e-01
   4.5150000e-01
   4.9458000e-01
   4.9170000e-01
   5.0090000e-01
   4.3640000e-01
   5.1620000e-01
   5.8374000e-01
   6.2569000e-01
   4.5588000e-01
   4.9312000e-01
   5.5307000e-01
   4.1603000e-01
   4.9572000e-01
   5.1843000e-01
   4.8019000e-01
   5.2746000e-01
   4.5580000e-01
   4.5856000e-01
   5.4738000e-01
   4.9607000e-01
   5.1995000e-01
   4.9655000e-01
   5.1188000e-01
   5.4171000e-01
   5.0243000e-01
   5.5913000e-01
   5.0047000e-01
   4.6535000e-01
   5.0577000e-01
   5.3106000e-01
   4.6133000e-01
   4.8486000e-01
   4.7503000e-01
   4.5831000e-01
   5.5847000e-01
   5.4263000e-01
   5.0129000e-01
   4.6085000e-01
   5.4507000e-01
   4.6057000e-01
   5.0575000e-01
   4.8881000e-01
   4.9698000e-01
   5.2795000e-01
   5.0189000e-01
   4.8502000e-01
   4.9643000e-01
   4.8517000e-01
   5.0466000e-01
   5.0704000e-01
   5.2528000e-01
   5.0251000e-01
   5.0191000e-01
   5.0045000e-01
   5.4327000e-01
   4.7450000e-01
   4.7706000e-01
   4.5878000e-01
   5.5411000e-01
   4.6410000e-01
   4.9662000e-01
   5.0526000e-01
   4.7412000e-01
   4.5490000e-01
   4.9882000e-01
   4.6534000e-01
   4.4543000e-01
   5.1924000e-01
   5.2562000e-01
   4.3240000e-01
   4.9150000e-01
   4.2981000e-01
   5.9318000e-01
   4.7887000e-01
   4.2530000e-01
   4.2956000e-01
   4.7000000e-01
   5.4924000e-01
   5.5053000e-01
   4.9398000e-01
   4.8195000e-01
   4.5552000e-01
   5.9362000e-01
   5.0282000e-01
   4.4943000e-01
   5.7856000e-01
   5.5046000e-01
   4.9345000e-01
   5.5828000e-01
   5.2219000e-01
   4.9541000e-01
   5.3215000e-01
   4.5961000e-01
   6.0960000e-01
   4.8065000e-01
   4.9121000e-01
   4.4878000e-01
   4.8559000e-01
   5.0548000e-01
   4.9617000e-01
   4.3720000e-01
   5.2053000e-01
   5.4076000e-01
   5.2697000e-01
   4.8286000e-01
   4.8454000e-01
   5.1910000e-01
   5.1870000e-01
   5.0763000e-01
   5.4736000e-01
   5.2623000e-01
   5.4806000e-01
   5.4017000e-01
   5.8973000e-01
   5.2292000e-01
   4.3588000e-01
   5.2570000e-01
   4.7344000e-01
   5.3956000e-01
   4.9297000e-01
   4.8262000e-01
   4.8100000e-01
   4.9275000e-01
   4.3400000e-01
   5.6109000e-01
   4.7750000e-01
   4.6270000e-01
   4.3128000e-01
   5.4869000e-01
   5.0643000e-01
   4.6003000e-01
   5.2883000e-01
   5.1623000e-01
   4.6962000e-01
   5.0225000e-01
   4.5853000e-01
   5.5630000e-01
   4.6755000e-01
   4.4596000e-01
   4.6652000e-01
   4.5227000e-01
   5.1989000e-01
   5.0792000e-01
   5.0304000e-01
   4.5534000e-01
   4.5217000e-01
   4.8317000e-01
   5.0600000e-01
   5.1310000e-01
   5.0717000e-01
   5.3625000e-01
   5.4603000e-01
   4.5137000e-01
   4.7866000e-01
   4.5538000e-01
   5.4123000e-01
   5.6635000e-01
   4.5590000e-01
   4.8049000e-01
   4.7829000e-01
   5.2738000e-01
   5.0124000e-01
   4.9663000e-01
   4.4110000e-01
   5.4611000e-01
   4.6918000e-01
   5.6688000e-01
   5.1380000e-01
   5.0926000e-01
   5.4755000e-01
   4.7188000e-01
   5.3778000e-01
   5.8191000e-01
   4.4752000e-01
   5.3239000e-01
   5.0058000e-01
   4.7731000e-01
   5.2982000e-01
   5.1862000e-01
   4.9419000e-01
   5.4817000e-01
   3.9379000e-01
   5.2830000e-01
   4.9732000e-01
   4.9163000e-01
   4.8441000e-01
   5.3796000e-01
   4.5119000e-01
   4.7469000e-01
   4.7654000e-01
   5.2454000e-01
   5.0558000e-01
   5.1817000e-01
   4.8960000e-01
   4.9945000e-01
   4.8553000e-01
   6.1287000e-01
   4.9697000e-01
   4.4285000e-01
   5.1793000e-01
   5.3750000e-01
   4.8942000e-01
   5.2423000e-01
   5.0523000e-01
   4.7398000e-01
   4.7847000e-01
   5.0427000e-01
   5.2755000e-01
   4.7628000e-01
   4.9298000e-01
   4.9372000e-01
   5.3228000e-01
   5.3644000e-01
   5.0893000e-01
   5.5357000e-01
   4.5461000e-01
   4.8078000e-01
   4.4868000e-01
   4.4861000e-01
   4.3472000e-01
   4.9450000e-01
   5.1655000e-01
   5.4891000e-01
   4.5538000e-01
   4.6961000e-01
   5.3359000e-01
   4.5331000e-01
   5.1070000e-01
   5.1179000e-01
   5.1196000e-01
   5.1182000e-01
   5.3017000e-01
   5.0266000e-01
   5.2682000e-01
   4.9283000e-01
   5.0943000e-01
   4.8287000e-01
   5.6176000e-01
   4.6160000e-01
   5.2576000e-01
   5.2175000e-01
   4.1237000e-01
   5.4301000e-01
   4.7618000e-01
   4.3095000e-01
   5.7992000e-01
   4.9115000e-01
   5.2404000e-01
   4.4631000e-01
   4.9930000e-01
   4.7701000e-01
   4.5005000e-01
   5.1832000e-01
   4.8554000e-01
   4.7560000e-01
   5.8225000e-01
   5.1212000e-01
   5.6346000e-01
   5.0476000e-01
   5.4871000e-01
   5.2476000e-01
   5.3735000e-01
   4.4418000e-01
   4.1413000e-01
   4.9932000e-01
   5.0626000e-01
   4.9605000e-01
   4.4327000e-01
   4.5873000e-01
   4.9234000e-01
   5.3015000e-01
   4.7112000e-01
   5.0264000e-01
   5.2470000e-01
   4.7513000e-01
   5.1074000e-01
   4.4053000e-01
   3.9997000e-01
   4.7425000e-01
   5.3509000e-01
   4.9689000e-01
   4.8259000e-01
   5.4328000e-01
   5.1852000e-01
   5.8388000e-01
   4.8168000e-01
   5.1246000e-01
   4.7606000e-01
   4.0995000e-01
   4.8858000e-01
   5.3279000e-01
   4.3448000e-01
   4.9850000e-01
   5.3545000e-01
   5.1068000e-01
   5.1295000e-01
   5.7509000e-01
   4.2082000e-01
   5.2422000e-01
   5.3030000e-01
   5.2867000e-01
   4.8534000e-01
   5.4347000e-01
   5.1966000e-01
   4.9867000e-01
   5.4532000e-01
   5.0822000e-01
   4.7166000e-01
   4.6545000e-01
   5.0676000e-01
   4.8126000e-01
   4.7829000e-01
   5.3179000e-01
   5.1846000e-01
   5.0215000e-01
   5.0798000e-01
   5.3475000e-01
   4.9923000e-01
   4.8444000e-01
   5.1989000e-01
   5.2149000e-01
   4.7665000e-01
   4.8132000e-01
   4.9616000e-01
   5.0365000e-01
   4.8651000e-01
   5.0054000e-01
   4.7659000e-01
   4.5668000e-01
   5.5592000e-01
   4.6854000e-01
   5.7685000e-01
   4.7407000e-01
   5.5665000e-01
   5.9669000e-01
   5.2903000e-01
   5.2269000e-01
   4.9897000e-01
   4.8254000e-01
   5.4646000e-01
   4.7254000e-01
   4.7521000e-01
   4.5721000e-01
   4.7212000e-01
   5.3244000e-01
   5.1071000e-01
   5.2617000e-01
   5.0032000e-01
   5.2545000e-01
   4.9366000e-01
   5.1478000e-01
   5.2744000e-01
   3.9620000e-01
   5.2254000e-01
   4.8344000e-01
   5.1683000e-01
   5.0981000e-01
   5.5631000e-01
   4.7500000e-01
   5.1245000e-01
   4.3917000e-01
   4.5797000e-01
   5.1222000e-01
   5.4356000e-01
   5.1635000e-01
   5.0947000e-01
   5.2042000e-01
   5.1112000e-01
   5.1717000e-01
   5.4590000e-01
   5.0125000e-01
   5.1697000e-01
   4.5168000e-01
   5.3855000e-01
   4.6715000e-01
   5.4944000e-01
   5.2988000e-01
   5.1515000e-01
   5.3614000e-01
   5.1326000e-01
   5.7419000e-01
   5.0986000e-01
   5.1350000e-01
   4.7446000e-01
   5.1085000e-01
   4.6143000e-01
   4.8509000e-01
   5.5660000e-01
   5.0340000e-01
   5.0110000e-01
   4.9971000e-01
   4.6453000e-01
   4.9213000e-01
   5.2004000e-01
   5.5441000e-01
   5.3538000e-01
   5.1942000e-01
   5.2940000e-01
   5.3078000e-01
   5.3742000e-01
   4.8813000e-01
   5.1688000e-01
   5.3088000e-01
   4.7896000e-01
   4.5483000e-01
   4.8682000e-01
   5.2721000e-01
   5.1997000e-01
   4.4971000e-01
   4.8388000e-01
   5.5935000e-01
   5.1581000e-01
   4.8700000e-01
   4.8922000e-01
   5.3377000e-01
   4.5795000e-01
   5.4124000e-01
   5.3372000e-01
   4.8831000e-01
   5.2507000e-01
   5.0507000e-01
   4.7899000e-01
   5.2254000e-01
   4.8345000e-01
   5.0556000e-01
   4.7952000e-01
   5.1472000e-01
   5.8238000e-01
   4.9801000e-01
   4.3841000e-01
   4.1199000e-01
   5.0774000e-01
   4.4040000e-01
   4.8145000e-01
   4.7984000e-01
   6.1190000e-01
   5.3635000e-01
   4.9930000e-01
   5.0623000e-01
   5.2704000e-01
   5.4463000e-01
   5.3388000e-01
   5.5111000e-01
   4.7302000e-01
   5.1343000e-01
   4.9347000e-01
   4.4684000e-01
   4.2978000e-01
   4.5597000e-01
   5.1404000e-01
   5.5315000e-01
   4.8495000e-01
   5.4957000e-01
   4.4530000e-01
   5.5989000e-01
   4.8547000e-01
   5.2480000e-01
   4.1242000e-01
   4.8386000e-01
   5.1272000e-01
   4.8175000e-01
   5.0746000e-01
   4.6267000e-01
   4.8541000e-01
   4.8770000e-01
   5.4942000e-01
   5.5266000e-01
   4.6877000e-01
   4.7983000e-01
   5.2508000e-01
   5.1470000e-01
   5.1014000e-01
   5.2085000e-01
   4.8305000e-01
   5.6210000e-01
   5.9940000e-01
   4.9187000e-01
   4.7744000e-01
   4.8270000e-01
   4.5438000e-01
   4.9851000e-01
   4.4142000e-01
   5.3829000e-01
   5.4061000e-01
   5.0769000e-01
   6.0734000e-01
   5.0902000e-01
   5.4222000e-01
   5.3806000e-01
   4.4616000e-01
   5.0307000e-01
   4.8440000e-01
   4.7302000e-01
   4.5971000e-01
   4.5111000e-01
   5.1192000e-01
   4.9605000e-01
   4.7301000e-01
   5.0756000e-01
   5.0090000e-01
   4.8479000e-01
   5.6732000e-01
   5.2759000e-01
   4.9238000e-01
   5.0797000e-01
   4.6840000e-01
   5.5394000e-01
   5.0437000e-01
   5.6523000e-01
   4.6207000e-01
   5.1318000e-01
   5.1102000e-01
   4.7586000e-01
   4.7811000e-01
   5.0820000e-01
   4.9537000e-01
   4.8020000e-01
   4.7901000e-01
   4.9438000e-01
   4.6736000e-01
   4.8203000e-01
   4.8011000e-01
   6.1759000e-01
   5.3824000e-01
   4.8546000e-01
   4.6733000e-01
   5.4466000e-01
   4.8151000e-01
   5.4313000e-01
   4.9043000e-01
   4.4457000e-01
   5.1351000e-01
   5.5395000e-01
   4.4066000e-01
   5.0860000e-01
   4.4578000e-01
   5.3687000e-01
   5.0738000e-01
   5.4312000e-01
   4.7089000e-01
   5.5266000e-01
   5.6485000e-01
   5.1141000e-01
   4.5385000e-01
   5.4659000e-01
   5.0070000e-01
   5.1429000e-01
   4.5238000e-01
   4.4869000e-01
   5.4391000e-01
   5.9472000e-01
   4.9069000e-01
   4.7013000e-01
   4.3641000e-01
   4.8546000e-01
   4.8554000e-01
   5.6003000e-01
   5.6406000e-01
   5.2769000e-01
   5.1396000e-01
   3.8421000e-01
   4.7980000e-01
   4.7578000e-01
   5.2141000e-01
   4.7497000e-01
   5.0720000e-01
   4.8140000e-01
   4.3448000e-01
   5.3477000e-01
   4.7923000e-01
   5.4157000e-01
   5.1923000e-01
   5.0524000e-01
   5.5393000e-01
   4.9292000e-01
   5.0895000e-01
   5.3896000e-01
   5.0113000e-01
   5.4766000e-01
   4.9935000e-01
   5.2159000e-01
   5.1950000e-01
   4.8397000e-01
   4.5442000e-01
   5.0322000e-01
   4.4904000e-01
   5.3816000e-01
   5.0765000e-01
   5.6434000e-01
   5.1329000e-01
   5.0457000e-01
   4.5953000e-01
   4.9765000e-01
   5.1069000e-01
   5.3423000e-01
   4.9252000e-01
   4.7712000e-01
   4.7476000e-01
   4.8670000e-01
   5.0321000e-01
   5.0325000e-01
   4.6864000e-01
   5.5099000e-01
   5.3318000e-01
   5.4064000e-01
   5.0959000e-01
   5.0525000e-01
   4.8895000e-01
   5.5649000e-01
   5.3592000e-01
   5.1359000e-01
   4.2595000e-01
   5.3498000e-01
   4.8859000e-01
   4.9814000e-01
   5.5169000e-01
   4.6384000e-01
   5.1370000e-01
   5.0753000e-01
   5.6818000e-01
   5.1377000e-01
   4.6815000e-01
   5.8703000e-01
   5.4703000e-01
   5.3396000e-01
   4.8399000e-01
   4.3594000e-01
   4.8315000e-01
   5.4649000e-01
   4.8154000e-01
   5.0786000e-01
   5.1608000e-01
   4.4552000e-01
   4.6525000e-01
   4.9993000e-01
   5.2418000e-01
   4.5101000e-01
   5.4925000e-01
   5.0686000e-01
   4.9961000e-01
   5.2454000e-01
   5.4065000e-01
   4.9644000e-01
   5.1117000e-01
   5.2408000e-01
   5.2075000e-01
   5.1965000e-01
   5.2194000e-01
   4.9403000e-01
   5.3060000e-01
   5.2924000e-01
   4.1506000e-01
   5.1402000e-01
   4.4686000e-01
   5.6486000e-01
   5.6225000e-01
   4.6525000e-01
   4.8882000e-01
   4.1881000e-01
   4.6513000e-01
   4.6948000e-01
   5.5134000e-01
   5.0572000e-01
   4.9229000e-01
   4.8519000e-01
   5.0303000e-01
   3.9869000e-01
   4.9302000e-01
   4.5788000e-01
   5.0977000e-01
   5.7462000e-01
   4.9613000e-01
   5.0452000e-01
   4.8772000e-01
   4.9135000e-01
   4.9506000e-01
   4.4678000e-01
   4.9197000e-01
   5.5703000e-01
   5.3386000e-01
   4.5397000e-01
   5.2595000e-01
   4.6541000e-01
   5.2127000e-01
   4.0301000e-01
   4.9592000e-01
   5.2371000e-01
   4.9401000e-01
   4.9672000e-01
   4.5102000e-01
   4.7831000e-01
   4.2304000e-01
   5.0185000e-01
   4.7918000e-01
   5.7758000e-01
   5.1396000e-01
   5.0590000e-01
   4.7661000e-01
   5.0269000e-01
   4.9406000e-01
   4.9887000e-01
   4.8114000e-01
   4.2037000e-01
   4.7026000e-01
   4.7445000e-01
   4.8320000e-01
   5.0796000e-01
   5.0940000e-01
   4.5611000e-01
   5.5372000e-01
   4.7576000e-01
   5.6423000e-01
   5.0277000e-01
   4.8462000e-01
   5.2312000e-01
   5.1673000e-01
   5.1750000e-01
   5.8485000e-01
   4.4865000e-01
   4.7636000e-01
   5.4416000e-01
   5.3426000e-01
   5.1677000e-01
   4.5888000e-01
   5.0670000e-01
   5.3920000e-01
   5.1043000e-01
   5.2925000e-01
   5.1192000e-01
   5.0121000e-01
   5.4884000e-01
   4.9694000e-01
   4.6656000e-01
   5.3627000e-01
   5.2736000e-01
   4.9881000e-01
   5.0045000e-01
   5.3260000e-01
   5.0922000e-01
   5.1124000e-01
   4.9355000e-01
   5.0335000e-01
   4.5827000e-01
   5.0653000e-01
   5.1037000e-01
   4.4969000e-01
   4.5805000e-01
   5.0428000e-01
   5.0312000e-01
   5.3326000e-01
   5.3038000e-01
   4.8523000e-01
   5.3530000e-01
   5.2051000e-01
   5.1244000e-01
   4.6794000e-01
   5.0457000e-01
   6.0318000e-01
   5.3876000e-01
   4.5689000e-01
   5.4168000e-01
   5.3100000e-01
   5.0481000e-01
   4.7782000e-01
   5.8993000e-01
   5.7731000e-01
   4.6605000e-01
   5.4560000e-01
   5.2050000e-01
   4.7797000e-01
   5.4154000e-01
   5.1763000e-01
   6.0472000e-01
   5.1924000e-01
   5.0728000e-01
   4.4219000e-01
   5.2038000e-01
   5.3370000e-01
   5.2518000e-01
   4.9201000e-01
   5.1481000e-01
   4.9043000e-01
   4.5631000e-01
   5.0374000e-01
   5.0058000e-01
   5.2691000e-01
   4.2001000e-01
   4.9634000e-01
   5.0011000e-01
   5.4824000e-01
   4.6754000e-01
   5.0730000e-01
   4.6100000e-01
   4.5986000e-01
   4.9929000e-01
   5.0075000e-01
   4.2629000e-01
   5.3967000e-01
   4.9103000e-01
   5.1381000e-01
   5.2978000e-01
   4.1282000e-01
   4.6084000e-01
   5.3889000e-01
   5.3110000e-01
   5.1140000e-01
   5.0631000e-01
   5.2887000e-01
   4.8031000e-01
   4.6671000e-01
   5.4898000e-01
   5.8631000e-01
   4.7850000e-01
   5.0786000e-01
   4.9892000e-01
   4.9265000e-01
   5.6245000e-01
   4.3570000e-01
   4.9490000e-01
   4.5494000e-01
   5.3967000e-01
   4.9597000e-01
   5.4714000e-01
   5.5214000e-01
   5.5183000e-01
   5.3296000e-01
   4.6199000e-01
   4.7298000e-01
   4.4475000e-01
   4.8331000e-01
   4.3663000e-01
   4.9660000e-01
   4.7020000e-01
   4.8611000e-01
   5.1218000e-01
   4.8190000e-01
   4.8834000e-01
   4.5609000e-01
   4.5922000e-01
   4.8974000e-01
   5.1807000e-01
   4.5364000e-01
   5.0739000e-01
   5.1146000e-01
   4.3135000e-01
   4.7499000e-01
   5.3734000e-01
   5.5982000e-01
   4.6508000e-01
   5.1630000e-01
   4.1459000e-01
   5.0663000e-01
   4.7357000e-01
   4.8712000e-01
   5.4069000e-01
   5.6456000e-01
   4.9046000e-01
   5.0482000e-01
   5.7887000e-01
   4.3624000e-01
   4.9555000e-01
   5.0545000e-01
   4.8077000e-01
   5.1581000e-01
   4.8891000e-01
   4.8372000e-01
   4.7288000e-01
   5.1142000e-01
   4.4514000e-01
   4.5253000e-01
   4.6994000e-01
   5.1643000e-01
   4.9992000e-01
   5.4844000e-01
   4.8812000e-01
   5.3290000e-01
   5.2856000e-01
   4.7911000e-01
   5.1417000e-01
   5.0038000e-01
   4.5370000e-01
   5.4590000e-01
   4.4973000e-01
   5.2896000e-01
   5.0694000e-01
   5.1275000e-01
   5.2310000e-01
   4.9411000e-01
   4.7683000e-01
   4.9623000e-01
   4.6632000e-01
   3.8564000e-01
   5.5778000e-01
   4.8200000e-01
   4.9526000e-01
   5.1686000e-01
   5.0900000e-01
   5.1100000e-01
   4.2637000e-01
   4.6160000e-01
   5.1389000e-01
   4.7042000e-01
   4.7529000e-01
   4.7886000e-01
   4.7268000e-01
   4.8139000e-01
   4.7919000e-01
   4.9483000e-01
   4.3920000e-01
   4.6230000e-01
   5.2144000e-01
   5.3346000e-01
   4.9248000e-01
   4.2271000e-01
   4.9020000e-01
   4.9587000e-01
   5.4176000e-01
   4.7338000e-01
   5.2296000e-01
   5.5576000e-01
   6.0468000e-01
   5.1890000e-01
   4.5117000e-01
   4.9688000e-01
   5.2905000e-01
   5.1487000e-01
   5.2563000e-01
   4.5779000e-01
   4.7928000e-01
   5.1278000e-01
   5.0599000e-01
   5.1668000e-01
   4.9608000e-01
   5.3830000e-01
   4.8446000e-01
   5.3515000e-01
   4.7274000e-01
   4.8854000e-01
   4.9322000e-01
   4.6152000e-01
   5.6315000e-01
   5.0479000e-01
   4.8141000e-01
   4.8507000e-01
   5.3068000e-01
   4.9865000e-01
   4.6795000e-01
   4.5706000e-01
   4.6470000e-01
   5.1364000e-01
   5.2548000e-01
   5.0488000e-01
   4.6046000e-01
   5.2117000e-01
   5.1031000e-01
   4.4308000e-01
   4.7985000e-01
   4.9479000e-01
   4.5392000e-01
   4.9071000e-01
   5.3072000e-01
   4.9601000e-01
   5.2720000e-01
   5.3550000e-01
   4.7452000e-01
   4.7526000e-01
   5.5205000e-01
   5.3950000e-01
   5.1996000e-01
   5.1725000e-01
   4.9178000e-01
   4.5988000e-01
   3.9884000e-01
   5.3138000e-01
   4.3660000e-01
   5.1276000e-01
   4.8858000e-01
   4.7070000e-01
   4.8700000e-01
   4.7085000e-01
   4.8230000e-01
   5.6298000e-01
   4.4049000e-01
   5.2508000e-01
   5.1977000e-01
   4.9991000e-01
   4.9364000e-01
   4.9297000e-01
   4.7405000e-01
   5.0421000e-01
   4.8952000e-01
   4.8100000e-01
   4.7940000e-01
   5.0043000e-01
   5.0664000e-01
   4.6120000e-01
   4.9473000e-01
   4.4806000e-01
   4.7210000e-01
   5.2217000e-01
   5.5885000e-01
   5.8480000e-01
   5.4458000e-01
   4.4748000e-01
   4.8511000e-01
   5.0278000e-01
   5.0745000e-01
   5.1803000e-01
   5.2461000e-01
   4.5017000e-01
   4.8698000e-01
   4.9336000e-01
   5.0184000e-01
   5.2569000e-01
   4.8408000e-01
   4.5461000e-01
   4.8619000e-01
   5.4955000e-01
   5.2730000e-01
   5.1246000e-01
   5.0482000e-01
   5.3174000e-01
   3.9553000e-01
   4.8222000e-01
   4.9478000e-01
   5.3444000e-01
   4.7000000e-01
   4.6844000e-01
   5.5099000e-01
   4.7895000e-01
   4.5066000e-01
   5.2616000e-01
   5.6234000e-01
   4.8215000e-01
   4.5531000e-01
   5.1396000e-01
   5.5572000e-01
   4.6395000e-01
   4.8279000e-01
   5.3422000e-01
   4.7061000e-01
   5.6979000e-01
   4.9220000e-01
   4.2056000e-01
   5.0602000e-01
   5.6026000e-01
   3.7821000e-01
   5.5370000e-01
   5.2119000e-01
   5.3029000e-01
   5.0245000e-01
   4.5308000e-01
   4.4660000e-01
   5.6682000e-01
   5.3630000e-01
   5.8537000e-01
   5.2302000e-01
   4.5665000e-01
   4.8727000e-01
   4.9761000e-01
   5.3548000e-01
   5.6140000e-01
   4.6898000e-01
   5.0045000e-01
   4.7172000e-01
   4.7639000e-01
   5.5287000e-01
   5.4833000e-01
   5.2376000e-01
   5.5458000e-01
   4.7408000e-01
   4.7677000e-01
   5.2792000e-01
   4.9780000e-01
   4.9096000e-01
   4.7452000e-01
   5.6027000e-01
   5.2541000e-01
   5.1783000e-01
   4.3017000e-01
   4.9595000e-01
   5.1567000e-01
   5.0396000e-01
   5.3661000e-01
   5.0123000e-01
   5.0971000e-01
   4.3842000e-01
   5.5547000e-01
   4.7300000e-01
   5.0702000e-01
   4.5811000e-01
   5.3256000e-01
   5.0413000e-01
   4.9178000e-01
   5.0017000e-01
   5.0847000e-01
   4.6864000e-01
   5.1982000e-01
   4.9245000e-01
   4.9096000e-01
   5.3907000e-01
   4.6889000e-01
   5.5741000e-01
   4.7337000e-01
   5.4242000e-01
   5.1653000e-01
   4.7237000e-01
   4.7791000e-01
   4.8802000e-01
   5.2686000e-01
   5.1359000e-01
   5.0816000e-01
   4.6584000e-01
   5.4327000e-01
   4.7373000e-01
   5.6176000e-01
   4.9993000e-01
   4.5364000e-01
   4.6532000e-01
   4.7507000e-01
   5.0165000e-01
   5.3100000e-01
   5.5133000e-01
   5.6066000e-01
   4.8527000e-01
   5.4789000e-01
   4.6603000e-01
   4.0666000e-01
   4.4503000e-01
   5.2323000e-01
   5.6952000e-01
   5.6250000e-01
   5.2153000e-01
   5.3294000e-01
   5.1524000e-01
   5.2617000e-01
   5.0232000e-01
   4.8340000e-01
   5.2560000e-01
   4.8202000e-01
   5.2171000e-01
   4.0649000e-01
   4.8430000e-01
   4.7481000e-01
   5.1632000e-01
   5.5211000e-01
   4.5280000e-01
   4.3447000e-01
   4.8207000e-01
   5.5013000e-01
   4.6921000e-01
   4.8010000e-01
   5.1398000e-01
   4.9053000e-01
   5.0982000e-01
   5.0458000e-01
   5.0861000e-01
   4.7367000e-01
   5.2982000e-01
   4.6538000e-01
   4.9271000e-01
   5.3408000e-01
   4.6186000e-01
   4.5377000e-01
   4.3911000e-01
   5.0055000e-01
   4.4360000e-01
   4.3143000e-01
   4.1618000e-01
   5.3207000e-01
   5.0232000e-01
   4.4986000e-01
   4.6238000e-01
   5.4077000e-01
   4.5599000e-01
   5.3544000e-01
   4.7524000e-01
   4.7379000e-01
   4.8317000e-01
   4.5761000e-01
   4.6480000e-01
   5.5605000e-01
   5.2319000e-01
   4.6773000e-01
   4.9266000e-01
   5.1394000e-01
   5.4089000e-01
   4.7621000e-01
   4.9141000e-01
   4.4853000e-01
   4.8729000e-01
   5.0743000e-01
   5.6926000e-01
   4.6377000e-01
   5.3644000e-01
   4.7815000e-01
   5.4088000e-01
   4.7633000e-01
   5.0731000e-01
   5.0222000e-01
   5.3313000e-01
   4.3905000e-01
   4.5426000e-01
   4.8434000e-01
   5.7399000e-01
   4.7469000e-01
   5.1536000e-01
   5.2568000e-01
   4.2260000e-01
   4.9344000e-01
   4.5591000e-01
   5.0739000e-01
   5.3869000e-01
   4.9048000e-01
   5.3477000e-01
   5.3462000e-01
   4.3781000e-01
   5.6116000e-01
   4.6370000e-01
   4.6386000e-01
   5.5523000e-01
   5.1527000e-01
   5.3735000e-01
   4.8478000e-01
   5.0113000e-01
   5.1092000e-01
   5.0596000e-01
   4.6330000e-01
   4.9070000e-01
   5.3796000e-01
   5.3105000e-01
   5.0716000e-01
   5.2468000e-01
   3.8320000e-01
   5.5089000e-01
   4.8402000e-01
   4.8953000e-01
   4.8178000e-01
   4.3658000e-01
   5.2854000e-01
   4.8313000e-01
   4.8698000e-01
   5.2902000e-01
   4.8844000e-01
   4.8892000e-01
   5.2726000e-01
   5.1057000e-01
   5.0131000e-01
   4.4013000e-01
   5.0899000e-01
   4.7259000e-01
   4.7438000e-01
   5.3100000e-01
   4.4127000e-01
   4.8340000e-01
   5.2673000e-01
   4.5053000e-01
   4.7454000e-01
   4.7861000e-01
   4.6954000e-01
   3.9264000e-01
   5.3524000e-01
   5.2171000e-01
   4.5622000e-01
   5.1468000e-01
   5.3736000e-01
   5.4216000e-01
   5.2345000e-01
   4.6800000e-01
   4.4485000e-01
   5.6104000e-01
   5.1638000e-01
   5.5554000e-01
   5.7792000e-01
   5.2508000e-01
   4.5294000e-01
   4.5278000e-01
   4.8509000e-01
   4.9438000e-01
   5.5398000e-01
   5.0063000e-01
   4.2893000e-01
   5.4708000e-01
   5.0814000e-01
   5.6939000e-01
   5.1880000e-01
   5.0697000e-01
   5.2241000e-01
   5.5745000e-01
   5.5176000e-01
   4.5966000e-01
   4.6710000e-01
   4.9562000e-01
   4.8161000e-01
   4.7891000e-01
   5.0744000e-01
   4.2441000e-01
   5.2261000e-01
   5.3077000e-01
   5.0031000e-01
   5.0620000e-01
   4.7545000e-01
   4.9944000e-01
   4.7581000e-01
   5.3788000e-01
   5.2412000e-01
   5.6194000e-01
   5.4593000e-01
   4.9887000e-01
   4.7271000e-01
   5.3350000e-01
   5.1642000e-01
   4.5802000e-01
   5.0646000e-01
   4.6016000e-01
   4.9448000e-01
   5.0695000e-01
   5.9637000e-01
   4.6980000e-01
   4.6136000e-01
   4.4534000e-01
   4.6069000e-01
   5.1371000e-01
   5.2563000e-01
   4.9781000e-01
   5.0662000e-01
   5.4135000e-01
   4.4155000e-01
   4.6998000e-01
   4.9125000e-01
   4.8594000e-01
   5.3863000e-01
   4.8322000e-01
   4.4083000e-01
   5.2049000e-01
   4.7139000e-01
   4.8435000e-01
   4.8158000e-01
   5.4931000e-01
   4.9523000e-01
   5.3774000e-01
   5.2024000e-01
   5.3362000e-01
   5.4021000e-01
   5.9321000e-01
   5.4816000e-01
   4.8081000e-01
   4.5197000e-01
   5.4973000e-01
   5.0032000e-01
   5.1507000e-01
   5.5207000e-01
   4.3285000e-01
   4.7776000e-01
   4.5053000e-01
   4.9010000e-01
   6.0656000e-01
   4.8816000e-01
   5.0501000e-01
   5.4598000e-01
   4.6844000e-01
   4.2014000e-01
   4.7019000e-01
   4.8241000e-01
   5.3257000e-01
   5.1540000e-01
   5.0478000e-01
   4.8027000e-01
   5.2605000e-01
   4.7448000e-01
   4.2400000e-01
   4.6246000e-01
   4.6601000e-01
   5.1550000e-01
   5.0011000e-01
   5.2706000e-01
   5.2815000e-01
   4.4369000e-01
   5.0188000e-01
   5.7958000e-01
   5.4657000e-01
   5.2778000e-01
   5.2013000e-01
   4.7121000e-01
   5.1466000e-01
   5.3723000e-01
   5.4205000e-01
   5.7848000e-01
   5.1927000e-01
   5.5180000e-01
   4.8764000e-01
   4.5636000e-01
   4.7706000e-01
   4.7131000e-01
   4.7421000e-01
   4.9205000e-01
   4.7029000e-01
   4.3815000e-01
   5.3527000e-01
   5.4832000e-01
   5.4284000e-01
   5.1366000e-01
   4.9309000e-01
   5.4354000e-01
   4.7508000e-01
   4.6292000e-01
   5.3494000e-01
   4.8404000e-01
   5.5126000e-01
   4.7933000e-01
   5.3380000e-01
   4.5935000e-01
   4.6005000e-01
   5.1506000e-01
   5.4681000e-01
   4.7508000e-01
   5.0490000e-01
   5.1638000e-01
   5.2063000e-01
   5.2562000e-01
   5.0158000e-01
   4.7563000e-01
   4.8405000e-01
   4.5260000e-01
   5.3358000e-01
   5.0951000e-01
   5.6837000e-01
   5.2107000e-01
   5.1281000e-01
   4.7792000e-01
   5.0226000e-01
   4.7626000e-01
   4.9570000e-01
   5.5093000e-01
   5.5585000e-01
   4.7191000e-01
   5.2050000e-01
   5.0447000e-01
   5.0957000e-01
   4.9706000e-01
   4.8718000e-01
   4.5662000e-01
   5.4276000e-01
   4.7956000e-01
   4.6370000e-01
   5.0252000e-01
   5.0902000e-01
   5.2885000e-01
   4.5311000e-01
   5.2731000e-01
   4.7746000e-01
   5.1889000e-01
   5.4039000e-01
   5.3888000e-01
   5.4593000e-01
   5.3390000e-01
   4.6705000e-01
   5.2721000e-01
   4.8180000e-01
   4.7688000e-01
   5.0205000e-01
   5.1320000e-01
   4.7812000e-01
   4.8717000e-01
   5.0605000e-01
   4.4776000e-01
   4.4060000e-01
   4.5365000e-01
   4.8903000e-01
   5.0768000e-01
   4.9945000e-01
   5.2893000e-01
   4.9010000e-01
   5.0281000e-01
   4.8453000e-01
   5.7480000e-01
   4.8224000e-01
   4.3645000e-01
   5.5927000e-01
   4.6207000e-01
   4.7204000e-01
   5.6538000e-01
   4.7754000e-01
   5.0105000e-01
   4.7348000e-01
   4.6014000e-01
   5.3009000e-01
   4.3406000e-01
   4.3578000e-01
   5.2298000e-01
   5.4265000e-01
   5.4456000e-01
   5.0532000e-01
   5.1290000e-01
   4.9716000e-01
   4.8909000e-01
   5.3717000e-01
   5.0404000e-01
   4.3260000e-01
   5.1925000e-01
   5.0676000e-01
   5.0834000e-01
   5.5018000e-01
   4.1209000e-01
   4.4964000e-01
   5.7639000e-01
   5.6439000e-01
   4.9207000e-01
   5.4649000e-01
   4.9371000e-01
   5.8326000e-01
   5.4489000e-01
   5.3391000e-01
   4.7074000e-01
   4.9049000e-01
   4.8309000e-01
   6.0106000e-01
   5.1937000e-01
   4.9009000e-01
   4.9882000e-01
   5.2542000e-01
   4.9806000e-01
   5.0026000e-01
   4.6884000e-01
   4.8543000e-01
   4.2637000e-01
   4.7419000e-01
   4.9504000e-01
   5.9214000e-01
   4.6564000e-01
   5.2951000e-01
   5.2886000e-01
   5.1148000e-01
   5.2193000e-01
   4.8101000e-01
   5.1352000e-01
   4.9444000e-01
   4.8416000e-01
   5.2056000e-01
   4.0677000e-01
   4.9998000e-01
   4.9298000e-01
   5.3714000e-01
   4.9907000e-01
   4.8478000e-01
   4.9214000e-01
   5.1063000e-01
   4.9015000e-01
   4.9249000e-01
   4.9082000e-01
   4.3132000e-01
   4.6021000e-01
   5.2363000e-01
   4.4090000e-01
   5.0325000e-01
   5.6143000e-01
   4.8402000e-01
   4.8266000e-01
   5.1474000e-01
   4.7558000e-01
   5.3971000e-01
   5.4160000e-01
   4.8831000e-01
   4.9450000e-01
   5.3317000e-01
   5.1122000e-01
   4.6107000e-01
   4.7795000e-01
   5.1072000e-01
   5.3998000e-01
   4.7470000e-01
   4.7504000e-01
   5.2142000e-01
   4.3220000e-01
   4.4863000e-01
   4.8159000e-01
   4.3323000e-01
   4.5846000e-01
   5.2909000e-01
   4.5691000e-01
   4.9352000e-01
   4.7777000e-01
   4.9605000e-01
   5.5911000e-01
   5.4534000e-01
   5.9229000e-01
   5.1917000e-01
   5.1871000e-01
   5.3789000e-01
   5.7860000e-01
   5.1000000e-01
   5.2532000e-01
   5.0914000e-01
   4.8424000e-01
   5.2011000e-01
   5.0634000e-01
   4.3774000e-01
   5.6389000e-01
   4.4021000e-01
   4.6879000e-01
   5.3002000e-01
   4.6297000e-01
   4.2218000e-01
   5.0275000e-01
   5.2446000e-01
   5.4389000e-01
   5.1822000e-01
   5.0228000e-01
   5.1586000e-01
   5.2444000e-01
   4.9069000e-01
   4.7275000e-01
   5.2986000e-01
   4.5685000e-01
   4.1006000e-01
   5.3299000e-01
   5.4553000e-01
   5.4502000e-01
   5.5979000e-01
   5.1944000e-01
   5.4653000e-01
   5.9650000e-01
   5.2508000e-01
   4.8111000e-01
   4.3603000e-01
   4.5917000e-01
   4.9987000e-01
   4.7590000e-01
   4.5350000e-01
   5.3624000e-01
   4.8086000e-01
   4.9215000e-01
   5.1030000e-01
   4.9048000e-01
   4.7411000e-01
   4.4769000e-01
   4.8585000e-01
   4.5502000e-01
   4.2433000e-01
   3.9697000e-01
   5.2842000e-01
   4.0426000e-01
   5.5441000e-01
   5.0237000e-01
   4.6896000e-01
   4.7872000e-01
   5.1691000e-01
   4.9565000e-01
   4.9436000e-01
   4.4799000e-01
   4.7982000e-01
   4.7155000e-01
   5.1567000e-01
   5.3601000e-01
   4.0685000e-01
   5.3532000e-01
   5.5394000e-01
   4.5907000e-01
   4.9372000e-01
   5.1752000e-01
   5.3045000e-01
   4.9988000e-01
   5.2834000e-01
   4.9260000e-01
   5.2268000e-01
   6.1196000e-01
   4.8850000e-01
   4.9006000e-01
   4.5081000e-01
   4.5975000e-01
   5.2604000e-01
   4.8958000e-01
   5.3216000e-01
   5.2109000e-01
   4.8169000e-01
   5.0842000e-01
   5.1156000e-01
   5.0703000e-01
   4.8317000e-01
   4.6503000e-01
   5.0944000e-01
   4.5886000e-01
   5.3812000e-01
   5.1341000e-01
   4.5670000e-01
   4.0748000e-01
   5.1020000e-01
   5.2214000e-01
   5.1698000e-01
   5.1566000e-01
   4.2446000e-01
   4.6742000e-01
   4.6069000e-01
   4.7887000e-01
   5.2965000e-01
   4.9942000e-01
   5.1229000e-01
   4.6941000e-01
   5.2592000e-01
   4.9153000e-01
   4.8600000e-01
   5.3052000e-01
   5.1245000e-01
   5.3038000e-01
   5.2230000e-01
   4.8802000e-01
   5.0820000e-01
   4.9290000e-01
   4.4752000e-01
   5.0995000e-01
   4.8464000e-01
   4.5762000e-01
   4.9586000e-01
   5.1615000e-01
   5.1829000e-01
   5.1068000e-01
   5.6346000e-01
   4.6528000e-01
   4.4573000e-01
   5.0113000e-01
   5.2358000e-01
   4.4498000e-01
   5.2624000e-01
   5.5780000e-01
   4.5874000e-01
   5.1645000e-01
   5.2212000e-01
   4.6530000e-01
   4.8460000e-01
   5.7386000e-01
   4.5190000e-01
   4.5963000e-01
   4.2671000e-01
   5.2230000e-01
   4.7214000e-01
   5.1244000e-01
   5.4183000e-01
   4.7425000e-01
   4.9634000e-01
   4.8648000e-01
   4.7244000e-01
   5.0917000e-01
   4.7242000e-01
   4.1765000e-01
   4.9395000e-01
   5.0971000e-01
   5.7488000e-01
   5.5442000e-01
   4.8839000e-01
   4.8354000e-01
   4.5510000e-01
   4.9361000e-01
   5.7395000e-01
   5.5241000e-01
   5.0442000e-01
   4.5396000e-01
   4.5018000e-01
   4.8517000e-01
   5.0074000e-01
   5.0762000e-01
   5.0914000e-01
   4.3388000e-01
   5.3115000e-01
   5.1622000e-01
   5.4239000e-01
   5.1146000e-01
   5.2102000e-01
   5.0278000e-01
   5.1074000e-01
   4.7829000e-01
   5.1053000e-01
   4.8053000e-01
   4.3681000e-01
   5.1379000e-01
   5.5130000e-01
   5.3258000e-01
   4.9778000e-01
   5.6309000e-01
   4.7635000e-01
   5.2509000e-01
   5.2825000e-01
   4.4032000e-01
   5.3573000e-01
   5.1968000e-01
   5.0938000e-01
   4.5750000e-01
   5.0447000e-01
   4.9363000e-01
   5.2113000e-01
   4.8076000e-01
   5.2693000e-01
   5.0820000e-01
   4.6959000e-01
   4.8522000e-01
   5.3260000e-01
   4.9864000e-01
   3.9332000e-01
   5.1836000e-01
   4.8373000e-01
   4.2967000e-01
   5.2430000e-01
   5.1695000e-01
   4.9487000e-01
   4.8747000e-01
   4.9505000e-01
   4.9297000e-01
   5.0439000e-01
   5.7310000e-01
   5.1369000e-01
   5.1246000e-01
   4.9535000e-01
   4.5688000e-01
   5.0852000e-01
   4.3219000e-01
   4.7474000e-01
   4.5326000e-01
   4.9473000e-01
   4.5848000e-01
   5.4749000e-01
   5.0467000e-01
   4.6635000e-01
   5.1220000e-01
   5.3890000e-01
   5.1593000e-01
   4.3317000e-01
   5.7918000e-01
   4.8259000e-01
   5.4044000e-01
   4.5470000e-01
   5.1313000e-01
   5.1164000e-01
   4.6201000e-01
   5.2564000e-01
   4.9042000e-01
   4.5939000e-01
   5.2387000e-01
   4.2739000e-01
   4.6758000e-01
   5.1424000e-01
   4.8834000e-01
   5.1642000e-01
   4.6967000e-01
   4.8281000e-01
   5.0031000e-01
   4.6842000e-01
   4.9034000e-01
   4.5452000e-01
   5.3588000e-01
   5.0500000e-01
   5.3848000e-01
   4.1261000e-01
   4.9636000e-01
   5.5601000e-01
   5.0734000e-01
   5.0913000e-01
   5.3121000e-01
   5.2306000e-01
   4.5866000e-01
   5.4625000e-01
   5.2866000e-01
   4.7141000e-01
   4.6979000e-01
   5.1715000e-01
   4.7902000e-01
   5.0294000e-01
   5.1247000e-01
   4.7516000e-01
   5.0342000e-01
   5.0593000e-01
   4.8257000e-01
   4.6652000e-01
   5.1296000e-01
   4.5578000e-01
   5.0486000e-01
   5.2894000e-01
   5.5512000e-01
   5.6230000e-01
   5.1666000e-01
   4.9946000e-01
   5.2582000e-01
   5.0852000e-01
   5.3180000e-01
   5.2883000e-01
   5.4850000e-01
   5.0116000e-01
   5.0357000e-01
   5.6764000e-01
   4.4377000e-01
   4.6807000e-01
   5.4071000e-01
   4.9426000e-01
   4.9603000e-01
   4.9050000e-01
   4.6077000e-01
   4.6965000e-01
   4.5244000e-01
   4.7688000e-01
   5.2971000e-01
   4.8497000e-01
   5.3386000e-01
   5.1873000e-01
   4.7065000e-01
   4.9622000e-01
   5.0350000e-01
   5.3607000e-01
   4.9298000e-01
   4.6220000e-01
   4.8221000e-01
   5.5110000e-01
   5.1790000e-01
   5.1158000e-01
   5.0435000e-01
   5.5604000e-01
   4.3062000e-01
   5.0539000e-01
   5.1500000e-01
   5.3225000e-01
   4.9679000e-01
   5.3136000e-01
   4.6285000e-01
   4.8766000e-01
   5.2306000e-01
   4.5697000e-01
   4.6677000e-01
   5.1005000e-01
   5.0696000e-01
   4.9525000e-01
   4.8060000e-01
   5.2349000e-01
   4.3178000e-01
   5.3307000e-01
   5.3457000e-01
   4.6649000e-01
   4.8537000e-01
   4.9394000e-01
   4.9319000e-01
   4.3137000e-01
   4.6212000e-01
   5.2786000e-01
   4.8652000e-01
   5.5203000e-01
   5.1588000e-01
   5.1102000e-01
   4.9002000e-01
   4.3443000e-01
   5.2722000e-01
   5.2671000e-01
   4.2820000e-01
   4.9764000e-01
   4.7848000e-01
   4.5450000e-01
   5.8122000e-01
   5.0572000e-01
   4.6477000e-01
   4.9003000e-01
   4.8901000e-01
   5.0506000e-01
   5.4290000e-01
   4.6679000e-01
   5.1790000e-01
   5.3802000e-01
   5.1947000e-01
   5.1818000e-01
   5.9424000e-01
   4.4790000e-01
   4.5361000e-01
   4.4463000e-01
   5.1279000e-01
   5.2823000e-01
   5.3776000e-01
   5.2111000e-01
   5.4042000e-01
   4.5733000e-01
   4.8812000e-01
   5.2929000e-01
   4.7307000e-01
   5.5524000e-01
   5.1645000e-01
   4.6719000e-01
   5.1078000e-01
   5.1715000e-01
   4.4019000e-01
   4.7578000e-01
   4.8040000e-01
   4.7944000e-01
   4.5911000e-01
   4.5157000e-01
   4.8673000e-01
   4.8081000e-01
   4.4749000e-01
   4.9608000e-01
   5.3560000e-01
   4.6228000e-01
   5.0413000e-01
   5.1139000e-01
   5.4782000e-01
   5.4122000e-01
   5.3476000e-01
   5.3466000e-01
   5.2461000e-01
   4.2659000e-01
   5.8116000e-01
   5.3636000e-01
   4.6460000e-01
   5.1052000e-01
   5.3796000e-01
   4.0670000e-01
   5.3108000e-01
   4.8601000e-01
   5.5614000e-01
   5.0428000e-01
   5.1823000e-01
   5.2926000e-01
   4.7673000e-01
   5.4635000e-01
   5.8079000e-01
   4.6806000e-01
   5.1165000e-01
   5.0746000e-01
   5.2317000e-01
   5.0273000e-01
   5.1055000e-01
   4.4444000e-01
   4.0946000e-01
   4.9127000e-01
   5.1309000e-01
   3.8060000e-01
   4.4368000e-01
   5.0988000e-01
   4.4115000e-01
   4.9407000e-01
   4.9334000e-01
   5.4065000e-01
   5.1781000e-01
   4.7296000e-01
   4.6921000e-01
   4.9393000e-01
   5.2810000e-01
   5.2663000e-01
   5.3595000e-01
   4.4295000e-01
   5.1006000e-01
   5.3516000e-01
   5.4344000e-01
   5.1574000e-01
   4.9258000e-01
   4.8876000e-01
   4.8874000e-01
   4.0048000e-01
   4.7418000e-01
   4.9947000e-01
   5.8899000e-01
   5.1309000e-01
   5.2648000e-01
   4.6890000e-01
   5.4727000e-01
   5.1096000e-01
   5.0265000e-01
   5.6494000e-01
   5.5790000e-01
   5.3395000e-01
   4.9420000e-01
   5.2733000e-01
   5.0300000e-01
   5.2003000e-01
   4.4885000e-01
   5.1490000e-01
   4.8145000e-01
   5.3236000e-01
   5.1069000e-01
   4.5836000e-01
   5.3397000e-01
   4.9574000e-01
   4.5429000e-01
   4.8943000e-01
   4.7294000e-01
   4.9382000e-01
   4.4505000e-01
   4.9210000e-01
   4.5300000e-01
   4.5342000e-01
   4.6707000e-01
   4.9712000e-01
   4.8906000e-01
   5.5238000e-01
   5.7737000e-01
   5.0449000e-01
   5.0175000e-01
   4.5754000e-01
   5.4432000e-01
   4.7200000e-01
   5.0196000e-01
   4.9511000e-01
   4.8299000e-01
   4.7136000e-01
   4.6588000e-01
   5.0444000e-01
   5.9096000e-01
   5.1991000e-01
   5.4996000e-01
   4.8790000e-01
   4.6482000e-01
   4.9892000e-01
   4.4527000e-01
   5.3815000e-01
   4.9248000e-01
   5.1699000e-01
   5.2757000e-01
   5.0914000e-01
   5.0356000e-01
   4.9675000e-01
   4.6771000e-01
   4.0694000e-01
   4.9166000e-01
   5.4335000e-01
   4.4551000e-01
   5.0047000e-01
   5.0708000e-01
   4.6311000e-01
   5.1929000e-01
   5.4672000e-01
   5.5494000e-01
   5.2460000e-01
   5.9603000e-01
   4.6543000e-01
   5.0469000e-01
   4.6951000e-01
   5.1606000e-01
   4.6143000e-01
   4.3987000e-01
   4.7209000e-01
   5.2990000e-01
   4.5974000e-01
   4.8222000e-01
   5.2277000e-01
   5.1524000e-01
   5.0429000e-01
   4.2298000e-01
   5.6082000e-01
   4.5590000e-01
   4.9183000e-01
   5.3561000e-01
   5.2891000e-01
   4.8407000e-01
   4.5669000e-01
   4.9317000e-01
   5.2421000e-01
   4.8244000e-01
   5.0998000e-01
   5.1497000e-01
   5.3158000e-01
   4.8124000e-01
   4.7161000e-01
   5.0904000e-01
   4.8874000e-01
   4.5176000e-01
   5.0817000e-01
   4.6088000e-01
   4.6011000e-01
   5.7063000e-01
   4.6922000e-01
   4.9048000e-01
   5.0437000e-01
   5.0771000e-01
   5.1315000e-01
   5.4924000e-01
   4.4344000e-01
   5.2952000e-01
   4.7126000e-01
   5.0305000e-01
   4.7771000e-01
   4.6378000e-01
   5.1916000e-01
   5.6043000e-01
   5.5131000e-01
   5.0067000e-01
   5.4173000e-01
   5.5460000e-01
   5.3199000e-01
   5.0170000e-01
   5.0176000e-01
   5.1223000e-01
   4.8834000e-01
   4.6526000e-01
   5.3678000e-01
   4.5202000e-01
   5.0861000e-01
   5.5643000e-01
   4.7831000e-01
   4.9910000e-01
   4.7338000e-01
   4.8371000e-01
   4.7192000e-01
   5.4011000e-01
   4.7472000e-01
   5.0737000e-01
   5.1996000e-01
   4.7418000e-01
   4.5028000e-01
   4.9627000e-01
   5.0287000e-01
   4.6655000e-01
   4.6639000e-01
   6.2079000e-01
   5.2473000e-01
   5.8228000e-01
   5.6945000e-01
   5.4272000e-01
   4.9307000e-01
   4.9012000e-01
   5.3177000e-01
   4.7171000e-01
   4.6615000e-01
   5.2736000e-01
   5.1159000e-01
   4.5255000e-01
   4.4671000e-01
   5.1297000e-01
   4.9028000e-01
   5.4972000e-01
   4.8613000e-01
   4.3359000e-01
   5.0963000e-01
   5.8828000e-01
   4.3683000e-01
   4.6171000e-01
   4.3273000e-01
   4.9900000e-01
   5.5569000e-01
   5.4456000e-01
   4.6489000e-01
   5.3536000e-01
   4.8423000e-01
   5.2091000e-01
   4.5238000e-01
   5.4451000e-01
   5.2759000e-01
   5.3073000e-01
   4.6516000e-01
   5.4017000e-01
   4.6099000e-01
   4.8384000e-01
   4.5680000e-01
   4.7446000e-01
   4.6489000e-01
   4.8325000e-01
   4.8079000e-01
   5.1037000e-01
   4.7505000e-01
   5.6366000e-01
   5.1187000e-01
   5.2064000e-01
   5.0013000e-01
   4.9019000e-01
   5.1825000e-01
   4.9412000e-01
   5.2741000e-01
   5.6067000e-01
   5.3083000e-01
   4.8537000e-01
   5.2273000e-01
   5.4428000e-01
   4.8134000e-01
   5.4581000e-01
   5.1910000e-01
   5.5188000e-01
   4.9924000e-01
   4.9996000e-01
   5.2969000e-01
   5.4311000e-01
   4.6988000e-01
   4.7524000e-01
   4.6018000e-01
   4.4270000e-01
   4.6728000e-01
   4.7682000e-01
   4.7034000e-01
   5.0319000e-01
   5.1495000e-01
   5.1642000e-01
   4.4264000e-01
   5.0267000e-01
   4.8274000e-01
   4.4092000e-01
   5.1279000e-01
   4.8290000e-01
   4.5396000e-01
   4.5521000e-01
   4.7109000e-01
   5.1771000e-01
   4.3457000e-01
   4.7789000e-01
   5.0291000e-01
   5.1880000e-01
   4.6239000e-01
   5.1455000e-01
   4.6151000e-01
   4.3275000e-01
   4.7878000e-01
   4.9208000e-01
   5.0928000e-01
   5.0436000e-01
   5.8235000e-01
   4.5645000e-01
   5.6384000e-01
   4.9816000e-01
   4.7455000e-01
   5.0747000e-01
   5.3002000e-01
   5.3063000e-01
   4.7059000e-01
   4.6977000e-01
   5.5007000e-01
   4.7274000e-01
   5.0591000e-01
   5.1050000e-01
   4.7647000e-01
   4.8202000e-01
   5.2655000e-01
   5.0037000e-01
   4.7616000e-01
   5.0952000e-01
   4.6160000e-01
   4.7683000e-01
   5.0449000e-01
   4.9369000e-01
   5.3075000e-01
   4.9021000e-01
   5.3931000e-01
   5.5322000e-01
   5.0857000e-01
   4.8543000e-01
   4.8600000e-01
   5.5285000e-01
   4.2791000e-01
   5.1941000e-01
   4.6639000e-01
   5.0120000e-01
   4.9378000e-01
   5.7483000e-01
   4.3769000e-01
   4.0024000e-01
   5.5488000e-01
   5.1745000e-01
   5.2989000e-01
   5.4232000e-01
   4.3648000e-01
   4.9146000e-01
   4.8968000e-01
   5.3785000e-01
   5.3937000e-01
   5.6492000e-01
   5.0370000e-01
   5.0961000e-01
   4.3783000e-01
   5.3149000e-01
   4.8164000e-01
   5.1494000e-01
   4.3948000e-01
   5.4940000e-01
   4.6877000e-01
   4.6339000e-01
   4.8827000e-01
   4.9690000e-01
   4.5500000e-01
   4.7845000e-01
   5.0192000e-01
   4.9957000e-01
   5.6327000e-01
   4.8162000e-01
   5.4287000e-01
   5.5347000e-01
   4.6141000e-01
   5.1753000e-01
   5.4749000e-01
   5.2432000e-01
   4.7758000e-01
   5.6923000e-01
   4.9053000e-01
   4.6705000e-01
   5.3361000e-01
   4.9143000e-01
   4.6454000e-01
   5.4412000e-01
   5.4204000e-01
   4.7026000e-01
   5.0773000e-01
   4.7989000e-01
   5.2291000e-01
   4.6746000e-01
   4.5445000e-01
   6.0666000e-01
   4.6499000e-01
   4.8002000e-01
   4.7396000e-01
   4.5547000e-01
   5.8090000e-01
   5.0679000e-01
   4.8542000e-01
   5.4752000e-01
   4.8372000e-01
   4.8503000e-01
   4.6761000e-01
   4.9472000e-01
   4.4923000e-01
   4.7002000e-01
   5.3537000e-01
   4.7124000e-01
   5.7566000e-01
   5.5248000e-01
   4.9726000e-01
   5.5039000e-01
   5.3473000e-01
   4.9856000e-01
   4.6002000e-01
   4.8253000e-01
   5.3660000e-01
   5.1499000e-01
   4.8076000e-01
   4.6056000e-01
   4.7271000e-01
   4.2827000e-01
   4.3499000e-01
   5.2832000e-01
   4.8365000e-01
   5.0693000e-01
   4.5112000e-01
   5.5634000e-01
   4.7267000e-01
   4.9914000e-01
   5.5095000e-01
   5.2292000e-01
   4.5427000e-01
   4.5361000e-01
   5.7925000e-01
   5.2097000e-01
   4.8952000e-01
   5.4234000e-01
   4.6354000e-01
   4.8765000e-01
   5.0610000e-01
   4.9155000e-01
   4.5654000e-01
   4.9124000e-01
   5.3108000e-01
   4.9186000e-01
   5.2671000e-01
   5.0171000e-01
   5.2648000e-01
   4.8475000e-01
   5.3854000e-01
   5.4229000e-01
   5.6269000e-01
   5.1635000e-01
   4.8363000e-01
   4.5953000e-01
   4.8447000e-01
   4.6025000e-01
   5.6575000e-01
   4.7034000e-01
   4.8978000e-01
   4.5614000e-01
   5.1271000e-01
   5.0907000e-01
   5.0779000e-01
   4.7792000e-01
   4.1015000e-01
   5.0173000e-01
   4.8815000e-01
   5.1941000e-01
   4.5755000e-01
   5.2083000e-01
   4.3550000e-01
   5.5613000e-01
   4.9695000e-01
   5.1989000e-01
   5.5653000e-01
   4.9205000e-01
   5.4433000e-01
   4.7727000e-01
   5.6402000e-01
   4.5219000e-01
   5.5616000e-01
   5.1089000e-01
   5.3435000e-01
   5.1075000e-01
   4.4639000e-01
   4.7854000e-01
   5.1177000e-01
   4.5686000e-01
   4.9484000e-01
   4.7838000e-01
   4.4809000e-01
   4.8097000e-01
   5.7421000e-01
   4.6456000e-01
   5.0737000e-01
   4.7773000e-01
   4.8703000e-01
   4.8197000e-01
   4.0996000e-01
   4.9184000e-01
   4.5097000e-01
   5.2488000e-01
   5.2523000e-01
   5.1092000e-01
   4.9171000e-01
   4.9474000e-01
   4.5761000e-01
   4.9407000e-01
   4.6115000e-01
   4.7823000e-01
   4.7755000e-01
   5.0864000e-01
   5.2326000e-01
   4.8354000e-01
   5.3380000e-01
   5.3544000e-01
   4.7236000e-01
   4.3157000e-01
   3.8967000e-01
   5.4484000e-01
   4.3673000e-01
   4.8499000e-01
   5.4534000e-01
   4.8147000e-01
   4.5690000e-01
   5.1830000e-01
   4.6791000e-01
   4.7307000e-01
   4.7723000e-01
   4.7047000e-01
   4.6351000e-01
   5.2006000e-01
   5.3554000e-01
   5.3679000e-01
   5.2285000e-01
   5.2804000e-01
   4.6090000e-01
   5.6980000e-01
   5.1982000e-01
   5.6002000e-01
   4.5303000e-01
   4.7532000e-01
   4.3730000e-01
   5.2703000e-01
   4.7806000e-01
   5.0132000e-01
   5.1789000e-01
   5.8381000e-01
   4.8364000e-01
   4.6231000e-01
   5.5749000e-01
   4.3440000e-01
   4.8919000e-01
   4.8832000e-01
   4.7504000e-01
   5.2058000e-01
   4.7081000e-01
   5.1691000e-01
   4.8271000e-01
   5.0561000e-01
   4.8891000e-01
   5.0153000e-01
   4.9815000e-01
   4.4130000e-01
   4.0279000e-01
   5.6572000e-01
   4.8520000e-01
   4.4138000e-01
   5.1095000e-01
   5.1997000e-01
   4.5037000e-01
   4.7452000e-01
   4.7057000e-01
   5.3015000e-01
   4.8725000e-01
   5.3298000e-01
   5.4265000e-01
   5.4577000e-01
   4.6457000e-01
   5.3776000e-01
   4.1699000e-01
   4.8587000e-01
   5.1661000e-01
   5.4124000e-01
   4.4467000e-01
   5.1587000e-01
   5.3169000e-01
   4.7649000e-01
   5.5337000e-01
   4.8853000e-01
   4.8668000e-01
   4.7107000e-01
   5.5685000e-01
   4.8770000e-01
   5.3545000e-01
   5.3341000e-01
   5.7063000e-01
   5.2722000e-01
   4.8854000e-01
   4.9110000e-01
   5.0645000e-01
   4.6785000e-01
   4.7576000e-01
   5.6633000e-01
   4.5496000e-01
   5.2291000e-01
   4.6748000e-01
   4.9462000e-01
   4.9395000e-01
   4.6247000e-01
   4.8627000e-01
   5.1185000e-01
   4.8868000e-01
   5.3496000e-01
   4.4817000e-01
   5.3895000e-01
   4.1698000e-01
   5.5990000e-01
   4.9601000e-01
   4.8738000e-01
   5.1261000e-01
   4.5395000e-01
   4.5752000e-01
   4.9617000e-01
   5.1968000e-01
   5.2831000e-01
   5.5028000e-01
   5.1257000e-01
   5.2416000e-01
   4.4831000e-01
   4.7242000e-01
   4.8762000e-01
   4.9944000e-01
   4.5567000e-01
   5.4010000e-01
   4.8638000e-01
   5.1485000e-01
   5.7675000e-01
   5.7514000e-01
   4.7390000e-01
   5.3858000e-01
   4.7224000e-01
   4.5976000e-01
   4.8780000e-01
   5.0049000e-01
   5.1213000e-01
   5.5710000e-01
   4.8486000e-01
   5.4179000e-01
   4.4302000e-01
   5.0245000e-01
   4.6647000e-01
   4.4938000e-01
   5.6353000e-01
   5.2172000e-01
   4.5219000e-01
   5.0189000e-01
   5.3095000e-01
   5.2899000e-01
   5.2505000e-01
   5.4096000e-01
   5.0924000e-01
   5.1840000e-01
   4.6628000e-01
   4.6514000e-01
   5.5820000e-01
   4.3925000e-01
   5.5269000e-01
   4.9793000e-01
   4.8038000e-01
   4.4523000e-01
   4.7616000e-01
   5.6923000e-01
   5.2982000e-01
   5.7751000e-01
   5.3677000e-01
   5.0407000e-01
   5.3529000e-01
   4.6119000e-01
   5.6081000e-01
   4.9550000e-01
   5.2486000e-01
   4.6826000e-01
   5.2130000e-01
   4.7999000e-01
   5.3924000e-01
   4.6434000e-01
   4.7268000e-01
   4.5520000e-01
   5.8338000e-01
   5.0326000e-01
   5.0806000e-01
   5.0933000e-01
   5.0044000e-01
   5.3188000e-01
   4.9216000e-01
   5.0278000e-01
   5.4203000e-01
   5.2363000e-01
   4.9760000e-01
   5.1967000e-01
   4.7220000e-01
   5.1015000e-01
   4.8758000e-01
   5.4344000e-01
   5.2823000e-01
   5.2354000e-01
   5.7611000e-01
   4.7293000e-01
   4.6053000e-01
   5.0327000e-01
   5.3056000e-01
   4.5351000e-01
   4.8258000e-01
   5.3599000e-01
   4.8940000e-01
   5.2878000e-01
   4.8776000e-01
   4.9980000e-01
   5.2130000e-01
   5.0968000e-01
   4.7754000e-01
   4.2216000e-01
   5.3076000e-01
   5.7964000e-01
   5.4673000e-01
   5.0409000e-01
   5.2312000e-01
   5.0332000e-01
   5.8413000e-01
   4.6321000e-01
   5.0654000e-01
   5.0170000e-01
   5.3412000e-01
   5.3693000e-01
   5.6840000e-01
   4.8921000e-01
   5.3730000e-01
   5.7541000e-01
   4.7244000e-01
   5.1265000e-01
   5.2908000e-01
   4.6870000e-01
   5.3352000e-01
   4.7739000e-01
   5.4394000e-01
   4.5522000e-01
   4.8254000e-01
   5.1518000e-01
   4.6564000e-01
   5.1197000e-01
   5.4583000e-01
   5.5434000e-01
   5.0628000e-01
   5.4764000e-01
   5.3782000e-01
   4.8676000e-01
   5.3328000e-01
   5.2202000e-01
   4.7466000e-01
   4.8412000e-01
   5.5038000e-01
   5.2057000e-01
   4.9072000e-01
   5.0467000e-01
   4.6909000e-01
   5.1985000e-01
   4.8538000e-01
   5.0924000e-01
   5.0746000e-01
   4.4452000e-01
   5.3501000e-01
   4.4768000e-01
   4.7901000e-01
   4.8090000e-01
   4.8365000e-01
   5.0240000e-01
   5.0621000e-01
   5.3645000e-01
   5.0596000e-01
   4.9453000e-01
   5.4706000e-01
   4.5920000e-01
   4.3023000e-01
   5.3567000e-01
   4.8408000e-01
   3.9393000e-01
   5.3444000e-01
   4.2046000e-01
   5.3745000e-01
   5.3455000e-01
   5.1255000e-01
   5.8428000e-01
   5.0366000e-01
   4.8253000e-01
   4.7457000e-01
   5.8085000e-01
   4.8331000e-01
   4.9163000e-01
   4.8578000e-01
   5.0244000e-01
   4.9452000e-01
   4.8239000e-01
   4.4434000e-01
   4.6344000e-01
   5.3232000e-01
   5.2597000e-01
   5.1647000e-01
   4.7733000e-01
   5.5495000e-01
   4.8933000e-01
   5.0050000e-01
   5.0885000e-01
   4.5400000e-01
   4.8390000e-01
   4.8847000e-01
   4.6303000e-01
   5.2065000e-01
   4.4773000e-01
   4.5711000e-01
   5.3532000e-01
   5.6773000e-01
   4.7759000e-01
   4.5547000e-01
   4.9345000e-01
   4.9933000e-01
   4.9104000e-01
   4.7113000e-01
   5.0633000e-01
   4.9468000e-01
   4.6346000e-01
   4.7845000e-01
   4.6695000e-01
   4.8727000e-01
   5.3439000e-01
   5.1759000e-01
   5.3667000e-01
   5.2677000e-01
   5.3839000e-01
   5.0070000e-01
   4.4053000e-01
   5.9063000e-01
   4.3186000e-01
   4.6151000e-01
   4.8741000e-01
   4.7711000e-01
   4.7988000e-01
   5.3220000e-01
   5.0532000e-01
   4.7246000e-01
   5.5844000e-01
   4.8344000e-01
   4.7529000e-01
   5.5966000e-01
   4.7930000e-01
   4.0795000e-01
   5.2581000e-01
   4.6517000e-01
   4.5569000e-01
   5.1777000e-01
   5.5813000e-01
   5.0703000e-01
   4.6938000e-01
   5.2657000e-01
   5.1370000e-01
   5.3533000e-01
   5.1282000e-01
   4.9253000e-01
   4.8416000e-01
   5.3383000e-01
   5.0699000e-01
   5.0818000e-01
   4.9747000e-01
   4.8384000e-01
   4.0564000e-01
   4.9652000e-01
   5.8381000e-01
   5.6779000e-01
   5.4972000e-01
   5.0792000e-01
   4.9868000e-01
   5.3208000e-01
   4.8164000e-01
   5.2235000e-01
   4.9485000e-01
   5.1859000e-01
   4.9860000e-01
   5.3690000e-01
   4.3193000e-01
   4.4797000e-01
   4.6887000e-01
   4.8360000e-01
   5.1350000e-01
   4.9272000e-01
   4.8883000e-01
   5.1431000e-01
   5.0869000e-01
   5.0083000e-01
   5.5677000e-01
   5.0895000e-01
   5.1167000e-01
   5.6117000e-01
   4.8703000e-01
   4.6609000e-01
   5.0424000e-01
   4.9442000e-01
   4.4833000e-01
   4.8929000e-01
   5.5455000e-01
   5.5456000e-01
   5.0286000e-01
   3.8482000e-01
   5.0196000e-01
   4.9233000e-01
   4.8776000e-01
   4.6769000e-01
   5.3196000e-01
   4.6674000e-01
   5.4957000e-01
   4.9599000e-01
   5.2925000e-01
   5.6179000e-01
   5.1875000e-01
   4.7428000e-01
   4.6054000e-01
   4.7288000e-01
   4.9785000e-01
   4.8222000e-01
   4.7261000e-01
   5.7197000e-01
   5.3363000e-01
   4.3683000e-01
   4.6250000e-01
   5.5833000e-01
   5.2312000e-01
   4.7242000e-01
   5.1695000e-01
   4.9026000e-01
   5.1002000e-01
   4.8496000e-01
   4.4023000e-01
   5.3187000e-01
   4.9337000e-01
   5.3744000e-01
   4.8904000e-01
   5.4738000e-01
   5.0717000e-01
   4.4728000e-01
   5.5363000e-01
   4.7700000e-01
   4.6384000e-01
   5.5899000e-01
   4.7449000e-01
   4.8088000e-01
   4.9026000e-01
   5.3627000e-01
   4.9689000e-01
   4.1302000e-01
   5.1823000e-01
   4.4046000e-01
   5.1338000e-01
   4.8635000e-01
   5.1579000e-01
   4.2131000e-01
   5.3858000e-01
   5.0370000e-01
   5.3723000e-01
   5.2585000e-01
   4.8467000e-01
   4.9985000e-01
   5.0411000e-01
   4.7737000e-01
   5.1132000e-01
   4.7321000e-01
   4.8792000e-01
   4.9335000e-01
   4.7268000e-01
   4.9027000e-01
   5.6203000e-01
   4.9833000e-01
   5.1715000e-01
   4.5762000e-01
   4.6983000e-01
   5.3678000e-01
   4.7561000e-01
   4.8543000e-01
   5.4394000e-01
   5.5248000e-01
   5.3440000e-01
   5.0099000e-01
   4.4572000e-01
   4.8704000e-01
   5.0051000e-01
   5.1769000e-01
   5.2403000e-01
   4.3588000e-01
   4.4407000e-01
   4.7527000e-01
   4.5037000e-01
   4.6059000e-01
   5.0528000e-01
   5.2385000e-01
   5.2593000e-01
   4.8556000e-01
   5.1814000e-01
   4.7713000e-01
   5.3737000e-01
   4.7726000e-01
   4.6060000e-01
   4.5669000e-01
   4.9021000e-01
   4.4965000e-01
   4.9613000e-01
   5.0578000e-01
   4.8186000e-01
   4.5640000e-01
   5.2480000e-01
   4.8022000e-01
   4.7225000e-01
   5.0695000e-01
   4.5821000e-01
   5.5410000e-01
   5.1815000e-01
   5.3358000e-01
   5.2945000e-01
   5.0809000e-01
   5.3685000e-01
   5.4959000e-01
   5.0547000e-01
   5.5090000e-01
   4.8338000e-01
   4.7678000e-01
   4.5316000e-01
   4.8841000e-01
   4.8815000e-01
   4.6229000e-01
   5.6409000e-01
   6.0245000e-01
   5.5368000e-01
   5.3375000e-01
   4.9050000e-01
   4.2074000e-01
   5.3719000e-01
   4.4735000e-01
   5.1464000e-01
   4.8486000e-01
   5.6236000e-01
   5.2744000e-01
   5.1664000e-01
   5.0699000e-01
   5.5178000e-01
   5.1168000e-01
   5.1012000e-01
   4.6430000e-01
   5.3024000e-01
   4.0565000e-01
   4.7881000e-01
   5.2590000e-01
   4.8415000e-01
   4.7797000e-01
   4.7430000e-01
   5.3365000e-01
   4.2849000e-01
   5.1476000e-01
   5.4871000e-01
   5.2602000e-01
   5.3564000e-01
   5.1154000e-01
   4.7856000e-01
   5.1165000e-01
   4.4487000e-01
   4.3108000e-01
   5.2534000e-01
   5.3239000e-01
   5.0779000e-01
   4.9203000e-01
   4.7174000e-01
   4.7700000e-01
   5.0252000e-01
   5.0982000e-01
   5.0785000e-01
   5.4931000e-01
   4.9238000e-01
   5.4073000e-01
   4.8489000e-01
   5.4179000e-01
   5.2165000e-01
   5.3203000e-01
   5.2865000e-01
   5.3451000e-01
   4.3440000e-01
   5.0072000e-01
   4.8053000e-01
   5.3632000e-01
   4.3336000e-01
   4.5614000e-01
   5.2240000e-01
   4.5950000e-01
   5.2050000e-01
   5.7443000e-01
   5.1538000e-01
   5.0643000e-01
   4.7445000e-01
   5.4901000e-01
   4.8621000e-01
   5.0494000e-01
   4.9335000e-01
   5.5201000e-01
   5.1377000e-01
   4.8545000e-01
   5.1061000e-01
   5.7888000e-01
   4.8061000e-01
   4.7769000e-01
   5.1842000e-01
   4.7973000e-01
   5.1059000e-01
   4.7595000e-01
   5.6092000e-01
   4.6701000e-01
   4.5673000e-01
   4.9907000e-01
   4.6484000e-01
   5.0501000e-01
   5.2201000e-01
   5.3359000e-01
   4.8711000e-01
   5.0021000e-01
   5.4369000e-01
   5.0768000e-01
   4.7190000e-01
   4.8879000e-01
   5.3963000e-01
   4.3955000e-01
   4.3759000e-01
   4.5779000e-01
   5.2666000e-01
   4.0786000e-01
   5.2386000e-01
   4.9413000e-01
   5.4451000e-01
   5.7110000e-01
   5.4001000e-01
   4.8162000e-01
   4.8901000e-01
   5.0354000e-01
   4.4183000e-01
   4.9070000e-01
   4.9691000e-01
   5.4213000e-01
   4.9208000e-01
   4.8217000e-01
   4.0250000e-01
   5.2522000e-01
   5.5445000e-01
   4.4285000e-01
   4.7474000e-01
   4.8482000e-01
   4.7886000e-01
   4.9187000e-01
   4.8591000e-01
   4.7205000e-01
   5.3668000e-01
   4.4835000e-01
   4.5741000e-01
   4.6554000e-01
   5.5414000e-01
   5.7949000e-01
   5.3701000e-01
   5.2402000e-01
   5.1077000e-01
   4.7435000e-01
   5.6270000e-01
   4.9507000e-01
   4.4551000e-01
   5.2323000e-01
   4.8088000e-01
   5.4328000e-01
   5.2232000e-01
   4.8673000e-01
   5.0303000e-01
   4.6726000e-01
   5.2023000e-01
   5.3317000e-01
   4.5856000e-01
   4.4989000e-01
   4.7960000e-01
   5.2551000e-01
   4.4154000e-01
   4.6694000e-01
   3.9358000e-01
   5.4694000e-01
   4.7791000e-01
   5.5983000e-01
   4.4471000e-01
   4.7183000e-01
   4.9517000e-01
   4.9175000e-01
   4.6283000e-01
   6.0206000e-01
   4.8952000e-01
   5.1299000e-01
   5.4365000e-01
   4.9732000e-01
   5.8362000e-01
   4.4822000e-01
   5.1682000e-01
   5.0557000e-01
   5.3586000e-01
   5.1917000e-01
   5.2792000e-01
   4.8188000e-01
   4.5904000e-01
   5.2181000e-01
   5.4961000e-01
   4.9955000e-01
   5.0234000e-01
   4.3737000e-01
   4.8150000e-01
   4.9924000e-01
   4.7239000e-01
   5.1012000e-01
   4.6491000e-01
   5.0930000e-01
   4.5923000e-01
   5.4017000e-01
   5.1218000e-01
   5.3183000e-01
   4.8040000e-01
   5.2679000e-01
   4.8054000e-01
   5.7860000e-01
   4.8850000e-01
   5.1691000e-01
   5.2086000e-01
   4.7823000e-01
   4.8730000e-01
   4.3217000e-01
   4.7694000e-01
   4.7421000e-01
   4.7303000e-01
   5.0802000e-01
   4.5047000e-01
   5.2505000e-01
   4.8263000e-01
   4.7767000e-01
   5.2034000e-01
   4.2885000e-01
   4.8404000e-01
   4.7772000e-01
   4.6558000e-01
   5.7516000e-01
   5.4470000e-01
   5.7264000e-01
   4.4868000e-01
   5.6966000e-01
   5.7419000e-01
   5.0376000e-01
   5.1440000e-01
   4.2058000e-01
   4.5379000e-01
   4.4016000e-01
   4.8542000e-01
   4.6617000e-01
   4.2798000e-01
   4.7956000e-01
   4.6509000e-01
   3.9944000e-01
   5.4626000e-01
   5.6937000e-01
   5.0837000e-01
   4.8138000e-01
   4.6386000e-01
   5.4473000e-01
   5.2747000e-01
   4.7551000e-01
   4.9581000e-01
   5.3150000e-01
   4.3123000e-01
   5.4098000e-01
   5.2318000e-01
   4.9590000e-01
   5.6990000e-01
   5.0192000e-01
   4.8052000e-01
   5.0176000e-01
   5.1548000e-01
   4.8266000e-01
   4.8494000e-01
   5.2725000e-01
   5.4175000e-01
   4.8794000e-01
   4.7749000e-01
   4.3610000e-01
   5.4092000e-01
   4.7261000e-01
   4.6274000e-01
   5.4661000e-01
   5.1237000e-01
   5.4116000e-01
   4.7788000e-01
   4.5299000e-01
   4.7488000e-01
   4.9861000e-01
   4.5130000e-01
   4.4338000e-01
   5.1791000e-01
   5.0603000e-01
   4.6854000e-01
   4.9811000e-01
   5.3876000e-01
   4.9857000e-01
   5.5627000e-01
   4.9885000e-01
   5.2428000e-01
   4.5093000e-01
   5.2127000e-01
   5.4074000e-01
   5.2821000e-01
   5.5848000e-01
   5.0217000e-01
   4.8817000e-01
   3.9597000e-01
   5.5015000e-01
   5.4513000e-01
   4.4431000e-01
   5.0739000e-01
   5.0988000e-01
   4.5782000e-01
   4.7292000e-01
   5.4584000e-01
   5.5777000e-01
   5.0047000e-01
   5.4144000e-01
   4.6507000e-01
   4.9864000e-01
   5.0562000e-01
   5.0826000e-01
   5.7651000e-01
   4.5741000e-01
   5.6527000e-01
   4.8675000e-01
   4.8055000e-01
   4.9762000e-01
   5.4579000e-01
   5.1388000e-01
   4.7798000e-01
   4.7979000e-01
   4.6515000e-01
   4.5829000e-01
   5.3574000e-01
   4.2553000e-01
   5.2708000e-01
   4.9174000e-01
   4.6417000e-01
   4.6518000e-01
   4.9632000e-01
   4.8204000e-01
   4.6550000e-01
   5.2688000e-01
   4.6319000e-01
   5.4078000e-01
   5.3916000e-01
   5.1928000e-01
   5.6661000e-01
   3.8476000e-01
   5.8547000e-01
   4.6037000e-01
   4.3551000e-01
   5.0560000e-01
   4.6578000e-01
   5.5032000e-01
   5.1141000e-01
   5.1706000e-01
   5.0675000e-01
   5.5932000e-01
   5.2048000e-01
   5.2937000e-01
   5.2215000e-01
   5.0058000e-01
   4.7996000e-01
   4.8500000e-01
   4.5880000e-01
   4.6216000e-01
   4.7867000e-01
   5.3071000e-01
   4.4667000e-01
   4.4182000e-01
   5.2480000e-01
   4.8078000e-01
   5.3305000e-01
   5.4121000e-01
   5.4689000e-01
   5.1134000e-01
   4.6041000e-01
   4.8439000e-01
   4.4364000e-01
   5.2149000e-01
   5.0540000e-01
   4.2621000e-01
   4.8415000e-01
   5.2664000e-01
   5.6571000e-01
   5.1184000e-01
   5.1935000e-01
   4.7220000e-01
   5.1557000e-01
   5.2507000e-01
   5.2491000e-01
   4.1325000e-01
   5.2237000e-01
   5.2136000e-01
   4.8658000e-01
   5.3002000e-01
   4.9631000e-01
   5.5997000e-01
   5.1470000e-01
   5.3406000e-01
   5.6262000e-01
   4.6508000e-01
   5.8230000e-01
   4.6694000e-01
   4.5578000e-01
   5.3157000e-01
   5.0624000e-01
   5.1342000e-01
   5.0159000e-01
   5.7651000e-01
   5.6013000e-01
   4.8537000e-01
   5.3286000e-01
   4.7259000e-01
   4.7097000e-01
   4.8007000e-01
   5.8768000e-01
   5.6203000e-01
   4.8393000e-01
   4.6847000e-01
   5.0677000e-01
   4.5464000e-01
   5.0131000e-01
   5.6476000e-01
   5.0266000e-01
   5.1106000e-01
   5.3095000e-01
   5.0518000e-01
   4.8653000e-01
   4.6815000e-01
   5.4670000e-01
   5.4563000e-01
   4.7907000e-01
   5.2213000e-01
   4.8764000e-01
   5.1931000e-01
   4.8597000e-01
   5.1510000e-01
   5.4326000e-01
   5.5880000e-01
   4.4626000e-01
   4.5980000e-01
   5.3164000e-01
   5.0380000e-01
   4.9028000e-01
   5.3048000e-01
   5.1152000e-01
   5.0055000e-01
   5.2673000e-01
   5.3082000e-01
   5.4396000e-01
   5.5054000e-01
   4.9893000e-01
   5.4998000e-01
   5.2278000e-01
   5.0917000e-01
   5.1291000e-01
   5.8724000e-01
   5.2254000e-01
   5.0083000e-01
   5.0305000e-01
   4.3343000e-01
   4.8331000e-01
   4.2867000e-01
   5.5146000e-01
   4.7143000e-01
   4.7680000e-01
   4.7808000e-01
   4.5081000e-01
   4.5844000e-01
   5.4152000e-01
   4.9177000e-01
   5.4674000e-01
   5.1480000e-01
   5.2548000e-01
   5.0478000e-01
   5.6087000e-01
   4.6597000e-01
   5.6354000e-01
   5.1261000e-01
   4.6866000e-01
   5.0458000e-01
   4.8069000e-01
   4.8703000e-01
   5.0024000e-01
   5.3669000e-01
   5.1855000e-01
   5.1448000e-01
   5.3067000e-01
   5.4146000e-01
   4.2002000e-01
   4.8788000e-01
   5.6432000e-01
   4.7575000e-01
   4.6743000e-01
   4.7047000e-01
   4.5882000e-01
   5.5380000e-01
   4.9646000e-01
   4.7291000e-01
   5.1554000e-01
   5.6691000e-01
   5.0586000e-01
   4.4641000e-01
   4.4440000e-01
   5.4700000e-01
   4.8499000e-01
   4.7396000e-01
   5.1386000e-01
   4.9079000e-01
   4.8643000e-01
   4.7167000e-01
   4.7062000e-01
   5.0231000e-01
   4.8016000e-01
   5.3969000e-01
   4.7181000e-01
   4.2586000e-01
   5.6000000e-01
   5.6044000e-01
   5.5431000e-01
   4.8881000e-01
   4.5775000e-01
   4.9269000e-01
   4.7820000e-01
   5.4247000e-01
   5.1290000e-01
   4.5294000e-01
   5.2007000e-01
   5.5085000e-01
   5.0962000e-01
   5.2993000e-01
   4.9514000e-01
   4.9621000e-01
   5.3575000e-01
   4.8806000e-01
   5.3118000e-01
   5.0441000e-01
   5.4572000e-01
   5.4544000e-01
   4.9446000e-01
   4.8836000e-01
   5.0672000e-01
   5.0112000e-01
   4.6271000e-01
   5.0129000e-01
   5.3619000e-01
   5.1039000e-01
   4.4744000e-01
   5.0250000e-01
   4.6724000e-01
   5.4756000e-01
   5.3407000e-01
   4.6359000e-01
   5.3530000e-01
   4.7303000e-01
   5.4192000e-01
   5.1740000e-01
   4.4854000e-01
   4.8408000e-01
   4.6681000e-01
   5.3792000e-01
   4.7959000e-01
   5.1213000e-01
   5.1472000e-01
   4.6202000e-01
   5.6593000e-01
   5.1264000e-01
   4.9935000e-01
   4.6180000e-01
   5.3059000e-01
   4.3822000e-01
   4.5067000e-01
   4.8132000e-01
   4.5825000e-01
   5.2164000e-01
   4.9526000e-01
   5.1541000e-01
   4.6845000e-01
   4.7404000e-01
   5.2368000e-01
   5.1235000e-01
   4.3977000e-01
   5.2912000e-01
   4.6456000e-01
   5.6524000e-01
   5.4622000e-01
   5.2916000e-01
   4.9542000e-01
   5.1399000e-01
   5.4034000e-01
   5.3913000e-01
   5.9541000e-01
   4.3082000e-01
   4.5135000e-01
   4.9002000e-01
   5.3653000e-01
   5.2962000e-01
   5.1610000e-01
   5.5860000e-01
   5.8879000e-01
   5.0254000e-01
   5.6644000e-01
   5.4211000e-01
   4.2123000e-01
   4.6140000e-01
   4.6143000e-01
   4.6391000e-01
   5.1761000e-01
   4.5990000e-01
   5.4321000e-01
   5.2016000e-01
   5.2130000e-01
   5.2544000e-01
   5.1018000e-01
   5.1123000e-01
   4.7195000e-01
   4.9362000e-01
   4.7200000e-01
   4.8081000e-01
   5.3113000e-01
   5.5392000e-01
   4.8227000e-01
   4.6425000e-01
   5.2204000e-01
   5.1418000e-01
   4.3749000e-01
   4.4619000e-01
   5.5900000e-01
   4.8857000e-01
   4.9500000e-01
   5.2903000e-01
   5.3072000e-01
   5.6043000e-01
   5.2338000e-01
   4.9271000e-01
   4.5703000e-01
   4.9892000e-01
   5.1865000e-01
   5.1580000e-01
   4.6371000e-01
   4.9505000e-01
   5.1370000e-01
   5.1613000e-01
   4.9501000e-01
   4.5734000e-01
   4.7264000e-01
   4.9400000e-01
   4.7358000e-01
   4.6984000e-01
   5.1683000e-01
   5.5945000e-01
   5.4072000e-01
   4.6735000e-01
   4.6867000e-01
   4.5936000e-01
   5.6005000e-01
   5.4365000e-01
   5.5908000e-01
   5.3088000e-01
   4.6712000e-01
   4.9030000e-01
   5.0240000e-01
   5.1188000e-01
   4.2342000e-01
   4.4284000e-01
   5.3114000e-01
   5.0642000e-01
   5.4805000e-01
   5.0926000e-01
   4.6904000e-01
   5.9997000e-01
   4.8300000e-01
   4.5346000e-01
   5.0234000e-01
   4.7316000e-01
   4.5181000e-01
   4.4825000e-01
   4.8382000e-01
   5.1594000e-01
   5.2661000e-01
   5.3489000e-01
   4.7917000e-01
   4.6509000e-01
   5.2661000e-01
   4.8552000e-01
   4.8827000e-01
   5.0377000e-01
   4.3160000e-01
   5.0214000e-01
   4.5083000e-01
   5.1333000e-01
   5.3294000e-01
   4.4473000e-01
   4.5580000e-01
   5.9094000e-01
   5.3668000e-01
   4.7841000e-01
   5.2120000e-01
   4.5966000e-01
   4.5376000e-01
   4.9808000e-01
   5.0456000e-01
   4.9915000e-01
   4.7577000e-01
   4.7832000e-01
   5.1913000e-01
   4.9768000e-01
   4.8879000e-01
   5.5863000e-01
   5.2558000e-01
   4.5791000e-01
   4.9866000e-01
   4.7823000e-01
   5.4913000e-01
   5.6220000e-01
   4.9143000e-01
   4.9504000e-01
   5.7224000e-01
   4.6958000e-01
   4.5862000e-01
   4.8374000e-01
   4.9632000e-01
   4.9502000e-01
   5.4097000e-01
   5.0620000e-01
   4.6785000e-01
   4.7434000e-01
   4.9548000e-01
   5.4512000e-01
   4.9179000e-01
   5.1813000e-01
   4.8181000e-01
   5.2011000e-01
   4.0506000e-01
   4.5807000e-01
   5.3190000e-01
   4.3964000e-01
   5.5652000e-01
   4.5230000e-01
   5.2679000e-01
   4.6984000e-01
   5.1076000e-01
   4.6778000e-01
   5.0481000e-01
   4.7482000e-01
   4.5887000e-01
   5.2764000e-01
   4.4474000e-01
   4.4751000e-01
   5.0729000e-01
   5.3150000e-01
   4.3568000e-01
   5.0969000e-01
   5.0241000e-01
   4.6473000e-01
   4.6808000e-01
   5.0933000e-01
   4.9682000e-01
   5.1202000e-01
   5.0521000e-01
   5.2013000e-01
   5.3081000e-01
   4.4802000e-01
   4.9842000e-01
   4.7853000e-01
   4.3606000e-01
   5.2385000e-01
   4.8456000e-01
   5.4098000e-01
   4.7429000e-01
   4.6438000e-01
   5.4955000e-01
   4.7845000e-01
   4.8791000e-01
   4.7598000e-01
   4.9304000e-01
   4.8931000e-01
   5.4822000e-01
   4.9744000e-01
   5.1664000e-01
   5.2863000e-01
   4.6039000e-01
   5.1693000e-01
   4.8168000e-01
   5.2941000e-01
   4.4128000e-01
   5.4287000e-01
   5.2469000e-01
   5.0038000e-01
   4.7209000e-01
   5.0780000e-01
   4.4867000e-01
   4.7547000e-01
   5.0880000e-01
   5.2751000e-01
   5.4189000e-01
   4.7166000e-01
   4.2672000e-01
   5.0941000e-01
   5.3848000e-01
   4.9118000e-01
   4.7869000e-01
   4.9365000e-01
   4.1926000e-01
   5.1948000e-01
   4.5073000e-01
   5.1926000e-01
   5.0441000e-01
   5.3364000e-01
   5.2939000e-01
   5.0919000e-01
   4.8606000e-01
   4.6278000e-01
   5.2034000e-01
   4.6957000e-01
   4.4934000e-01
   4.7060000e-01
   5.3899000e-01
   4.7372000e-01
   4.9493000e-01
   4.6649000e-01
   5.4281000e-01
   4.8835000e-01
   4.7706000e-01
   5.2224000e-01
   5.3442000e-01
   4.4746000e-01
   4.3343000e-01
   5.3287000e-01
   5.1050000e-01
   4.7343000e-01
   5.8038000e-01
   5.2754000e-01
   5.5741000e-01
   5.4969000e-01
   4.7689000e-01
   5.4624000e-01
   4.4819000e-01
   4.0439000e-01
   4.9408000e-01
   4.7916000e-01
   5.4978000e-01
   5.1992000e-01
   4.6716000e-01
   5.4287000e-01
   4.6320000e-01
   5.2620000e-01
   4.1397000e-01
   5.6735000e-01
   5.4018000e-01
   5.0840000e-01
   4.9441000e-01
   4.7720000e-01
   4.5974000e-01
   5.4629000e-01
   4.0780000e-01
   4.9276000e-01
   4.7410000e-01
   4.6605000e-01
   4.8718000e-01
   4.7115000e-01
   4.5885000e-01
   5.6446000e-01
   4.9871000e-01
   5.6481000e-01
   4.9760000e-01
   4.8363000e-01
   5.1649000e-01
   5.6410000e-01
   5.2167000e-01
   4.5661000e-01
   5.1244000e-01
   5.4629000e-01
   4.7084000e-01
   5.0945000e-01
   4.9818000e-01
   4.8308000e-01
   4.7152000e-01
   5.4811000e-01
   5.7902000e-01
   4.9620000e-01
   5.0175000e-01
   5.2503000e-01
   4.7413000e-01
   4.1424000e-01
   5.7288000e-01
   4.8662000e-01
   5.1770000e-01
   5.7015000e-01
   4.5722000e-01
   4.6683000e-01
   5.3962000e-01
   5.1398000e-01
   4.4716000e-01
   4.7430000e-01
   3.9103000e-01
   4.9157000e-01
   5.3391000e-01
   5.1195000e-01
   4.9734000e-01
   5.0555000e-01
   5.3533000e-01
   5.6009000e-01
   5.1722000e-01
   4.1818000e-01
   4.7401000e-01
   5.1529000e-01
   4.8686000e-01
   4.9906000e-01
   4.5044000e-01
   4.9820000e-01
   5.1298000e-01
   5.3324000e-01
   4.9296000e-01
   4.2772000e-01
   5.2761000e-01
   5.5979000e-01
   5.3335000e-01
   5.0924000e-01
   5.2894000e-01
   5.1943000e-01
   5.1342000e-01
   5.0771000e-01
   4.8851000e-01
   5.4104000e-01
   4.6302000e-01
   5.4896000e-01
   4.8807000e-01
   5.5960000e-01
   5.4356000e-01
   5.2005000e-01
   4.5584000e-01
   4.4518000e-01
   5.4969000e-01
   4.6958000e-01
   4.9064000e-01
   5.0543000e-01
   4.4730000e-01
   4.9633000e-01
   5.5429000e-01
   4.5770000e-01
   4.9844000e-01
   5.3852000e-01
   5.0042000e-01
   5.3694000e-01
   5.3820000e-01
   5.0025000e-01
   4.6863000e-01
   4.8256000e-01
   5.1814000e-01
   5.3458000e-01
   5.4566000e-01
   4.3858000e-01
   4.5854000e-01
   5.4607000e-01
   4.7726000e-01
   4.4603000e-01
   4.8811000e-01
   4.6080000e-01
   4.9638000e-01
   4.6117000e-01
   4.7732000e-01
   5.4558000e-01
   4.7285000e-01
   4.8046000e-01
   4.0517000e-01
   4.6580000e-01
   4.1773000e-01
   4.4526000e-01
   4.3143000e-01
   4.7488000e-01
   5.0558000e-01
   4.8083000e-01
   4.5183000e-01
   5.0325000e-01
   5.5062000e-01
   5.2139000e-01
   4.3667000e-01
   5.4421000e-01
   4.9757000e-01
   4.6116000e-01
   5.0295000e-01
   5.3271000e-01
   5.2837000e-01
   4.8012000e-01
   4.8632000e-01
   5.4577000e-01
   5.2202000e-01
   4.7350000e-01
   4.7967000e-01
   5.2552000e-01
   5.4608000e-01
   5.0962000e-01
   5.9347000e-01
   5.5139000e-01
   4.7312000e-01
   5.1044000e-01
   5.1592000e-01
   5.6456000e-01
   4.3394000e-01
   4.6953000e-01
   5.4326000e-01
   4.7956000e-01
   4.6992000e-01
   5.0876000e-01
   4.5721000e-01
   5.1990000e-01
   4.9913000e-01
   4.5703000e-01
   5.2291000e-01
   5.9455000e-01
   4.8134000e-01
   4.8740000e-01
   5.3735000e-01
   5.2777000e-01
   4.7899000e-01
   4.6203000e-01
   5.1048000e-01
   5.7400000e-01
   5.1572000e-01
   5.0203000e-01
   4.3326000e-01
   4.1198000e-01
   5.6080000e-01
   5.2741000e-01
   4.5263000e-01
   5.1383000e-01
   4.8330000e-01
   5.8186000e-01
   4.9219000e-01
   5.0082000e-01
   5.0921000e-01
   5.0382000e-01
   4.4915000e-01
   4.9558000e-01
   4.8955000e-01
   5.2337000e-01
   4.4262000e-01
   5.2855000e-01
   4.8160000e-01
   5.1761000e-01
   5.1912000e-01
   5.8336000e-01
   4.9841000e-01
   4.8801000e-01
   5.1488000e-01
   5.0533000e-01
   4.6602000e-01
   4.7623000e-01
   4.9739000e-01
   5.5919000e-01
   4.5137000e-01
   4.9262000e-01
   5.3357000e-01
   5.3049000e-01
   4.7836000e-01
   5.1963000e-01
   5.2198000e-01
   4.8045000e-01
   4.9970000e-01
   4.7412000e-01
   5.7164000e-01
   5.0669000e-01
   5.0337000e-01
   5.9321000e-01
   4.8167000e-01
   4.6846000e-01
   4.7936000e-01
   4.9098000e-01
   5.3997000e-01
   5.3010000e-01
   5.1663000e-01
   4.9491000e-01
   5.5555000e-01
   4.6927000e-01
   5.2420000e-01
   5.3810000e-01
   5.2326000e-01
   4.1651000e-01
   5.0423000e-01
   5.3331000e-01
   5.1662000e-01
   4.6565000e-01
   4.8715000e-01
   5.0778000e-01
   5.4236000e-01
   4.8872000e-01
   5.1488000e-01
   5.0774000e-01
   5.1266000e-01
   5.2149000e-01
   4.6440000e-01
   4.9574000e-01
   4.8306000e-01
   4.8815000e-01
   5.0798000e-01
   5.1316000e-01
   5.4333000e-01
   4.8593000e-01
   5.7678000e-01
   4.9037000e-01
   4.3109000e-01
   4.8621000e-01
   4.8826000e-01
   5.1847000e-01
   5.0121000e-01
   5.8927000e-01
   4.8252000e-01
   5.6458000e-01
   5.0310000e-01
   5.2098000e-01
   4.8935000e-01
   4.8210000e-01
   5.5244000e-01
   4.9398000e-01
   5.0208000e-01
   5.2650000e-01
   5.0630000e-01
   4.4874000e-01
   5.0786000e-01
   5.2002000e-01
   5.1361000e-01
   4.9205000e-01
   4.5860000e-01
   4.4730000e-01
   5.3757000e-01
   5.1877000e-01
   4.5473000e-01
   4.7646000e-01
   5.2562000e-01
   6.0656000e-01
   5.0283000e-01
   5.3191000e-01
   4.3024000e-01
   5.7318000e-01
   4.4831000e-01
   5.6639000e-01
   4.6831000e-01
   5.3157000e-01
   4.7321000e-01
   5.1465000e-01
   5.1890000e-01
   4.5131000e-01
   4.9084000e-01
   4.9566000e-01
   5.4671000e-01
   5.1418000e-01
   5.0121000e-01
   5.2725000e-01
   5.2723000e-01
   4.4137000e-01
   4.5026000e-01
   5.0197000e-01
   5.3299000e-01
   5.7878000e-01
   5.3988000e-01
   4.4991000e-01
   5.8672000e-01
   4.6405000e-01
   5.2394000e-01
   4.4116000e-01
   4.7321000e-01
   5.6283000e-01
   5.4758000e-01
   5.2378000e-01
   4.9292000e-01
   5.0122000e-01
   5.3960000e-01
   4.4900000e-01
   5.1393000e-01
   5.4677000e-01
   5.2831000e-01
   4.5920000e-01
   5.5793000e-01
   4.6550000e-01
   4.9919000e-01
   5.1245000e-01
   4.6705000e-01
   4.6096000e-01
   4.7781000e-01
   5.6643000e-01
   5.1650000e-01
   4.1187000e-01
   4.7054000e-01
   4.7326000e-01
   5.3574000e-01
   5.5193000e-01
   5.8714000e-01
   4.7471000e-01
   5.0754000e-01
   5.2207000e-01
   4.6281000e-01
   3.9812000e-01
   4.9902000e-01
   4.9544000e-01
   5.0650000e-01
   5.2437000e-01
   4.9934000e-01
   5.1353000e-01
   4.3975000e-01
   4.8481000e-01
   4.9056000e-01
   4.5960000e-01
   5.3882000e-01
   5.4613000e-01
   4.6151000e-01
   5.2321000e-01
   5.7322000e-01
   5.0310000e-01
   4.6247000e-01
   4.8353000e-01
   5.3189000e-01
   4.8379000e-01
   4.7065000e-01
   4.0738000e-01
   5.0740000e-01
   5.1544000e-01
   5.3613000e-01
   4.4206000e-01
   5.4572000e-01
   5.1870000e-01
   5.4563000e-01
   4.4402000e-01
   4.8745000e-01
   4.9294000e-01
   4.6002000e-01
   5.1953000e-01
   5.4805000e-01
   5.4670000e-01
   4.9869000e-01
   4.6174000e-01
   5.0548000e-01
   5.2853000e-01
   4.6981000e-01
   5.6440000e-01
   5.2503000e-01
   4.4971000e-01
   5.2300000e-01
   4.8169000e-01
   4.3253000e-01
   4.8017000e-01
   5.2392000e-01
   4.9073000e-01
   4.8960000e-01
   5.2727000e-01
   4.8939000e-01
   4.7914000e-01
   4.0767000e-01
   5.1039000e-01
   5.3779000e-01
   4.8575000e-01
   4.6194000e-01
   4.8787000e-01
   4.7326000e-01
   4.9665000e-01
   4.8199000e-01
   5.5730000e-01
   5.3908000e-01
   5.5573000e-01
   5.0522000e-01
   4.8081000e-01
   4.9403000e-01
   4.4791000e-01
   4.3278000e-01
   5.1368000e-01
   5.0263000e-01
   4.5463000e-01
   5.2549000e-01
   4.7559000e-01
   5.2533000e-01
   5.6677000e-01
   5.2541000e-01
   5.7539000e-01
   5.0858000e-01
   5.3115000e-01
   4.8064000e-01
   4.7974000e-01
   4.6986000e-01
   5.2393000e-01
   5.4110000e-01
   5.4508000e-01
   5.1790000e-01
   5.2969000e-01
   5.6166000e-01
   5.8200000e-01
   4.9748000e-01
   5.6073000e-01
   5.1752000e-01
   4.8981000e-01
   4.8944000e-01
   5.2190000e-01
   4.6996000e-01
   5.2669000e-01
   5.1031000e-01
   5.1737000e-01
   5.0411000e-01
   4.3852000e-01
   5.5568000e-01
   5.1687000e-01
   4.8948000e-01
   5.0056000e-01
   5.1149000e-01
   5.0396000e-01
   4.8486000e-01
   4.5025000e-01
   4.8715000e-01
   5.5985000e-01
   4.9807000e-01
   5.2545000e-01
   4.7436000e-01
   5.0600000e-01
   5.2141000e-01
   4.9484000e-01
   5.3977000e-01
   4.8984000e-01
   5.5634000e-01
   4.7378000e-01
   5.3209000e-01
   5.3690000e-01
   4.9051000e-01
   4.8274000e-01
   5.0917000e-01
   5.8260000e-01
   5.0403000e-01
   5.3440000e-01
   5.6486000e-01
   5.0610000e-01
   4.6259000e-01
   4.5651000e-01
   5.2377000e-01
   5.2501000e-01
   4.6898000e-01
   4.7334000e-01
   5.1340000e-01
   4.6479000e-01
   5.2040000e-01
   5.5839000e-01
   5.2895000e-01
   4.6259000e-01
   4.8331000e-01
   5.2895000e-01
   4.9175000e-01
   4.9716000e-01
   5.5436000e-01
   5.8737000e-01
   4.5528000e-01
   4.8702000e-01
   5.3797000e-01
   5.1656000e-01
   4.9394000e-01
   5.2652000e-01
   4.9930000e-01
   5.2341000e-01
   5.6440000e-01
   4.5413000e-01
   4.7481000e-01
   4.7288000e-01
   4.3433000e-01
   5.0383000e-01
   4.9926000e-01
   5.6456000e-01
   4.5959000e-01
   5.3559000e-01
   5.5924000e-01
   5.0134000e-01
   4.6327000e-01
   5.1532000e-01
   4.5376000e-01
   5.1524000e-01
   4.8455000e-01
   5.1232000e-01
   5.0629000e-01
   5.2307000e-01
   5.1060000e-01
   5.5625000e-01
   5.1153000e-01
   5.4799000e-01
   4.8260000e-01
   4.4921000e-01
   5.0382000e-01
   5.4140000e-01
   4.8415000e-01
   5.2216000e-01
   4.9944000e-01
   5.1651000e-01
   4.8611000e-01
   4.6348000e-01
   4.5658000e-01
   5.3375000e-01
   5.5002000e-01
   5.2607000e-01
   4.6804000e-01
   4.8148000e-01
   5.6267000e-01
   4.7745000e-01
   4.3996000e-01
   4.6238000e-01
   4.9253000e-01
   5.0480000e-01
   5.4247000e-01
   5.2497000e-01
   4.4633000e-01
   4.5199000e-01
   4.6196000e-01
   4.8124000e-01
   5.7456000e-01
   5.1090000e-01
   4.4817000e-01
   5.1808000e-01
   5.3853000e-01
   4.4761000e-01
   4.6734000e-01
   4.7770000e-01
   6.0255000e-01
   5.0515000e-01
   5.5727000e-01
   5.6531000e-01
   5.0061000e-01
   5.1678000e-01
   4.6294000e-01
   4.5879000e-01
   5.7187000e-01
   5.3347000e-01
   5.0427000e-01
   4.9537000e-01
   4.8025000e-01
   5.7802000e-01
   4.1277000e-01
   4.8073000e-01
   5.2914000e-01
   4.8566000e-01
   4.2068000e-01
   5.7975000e-01
   4.4200000e-01
   5.4124000e-01
   5.1600000e-01
   5.1155000e-01
   5.0252000e-01
   4.7550000e-01
   4.3276000e-01
   5.1711000e-01
   4.9464000e-01
   4.9616000e-01
   5.0883000e-01
   4.2261000e-01
   6.0570000e-01
   5.0438000e-01
   5.2018000e-01
   5.0700000e-01
   5.4402000e-01
   5.2030000e-01
   4.7075000e-01
   5.4329000e-01
   5.0518000e-01
   4.9301000e-01
   4.6366000e-01
   5.0016000e-01
   4.4042000e-01
   5.1269000e-01
   5.2008000e-01
   4.7139000e-01
   5.3081000e-01
   5.3442000e-01
   4.6094000e-01
   4.8992000e-01
   4.2698000e-01
   4.6885000e-01
   4.4470000e-01
   5.0521000e-01
   5.4357000e-01
   4.4071000e-01
   5.0287000e-01
   5.0110000e-01
   4.5336000e-01
   4.9775000e-01
   4.8494000e-01
   4.9061000e-01
   5.0180000e-01
   5.0751000e-01
   4.8708000e-01
   5.0313000e-01
   5.3343000e-01
   4.8457000e-01
   4.5514000e-01
   5.6436000e-01
   4.7340000e-01
   4.8050000e-01
   4.3215000e-01
   5.5431000e-01
   5.2593000e-01
   5.6235000e-01
   5.2208000e-01
   4.9617000e-01
   5.3584000e-01
   4.7463000e-01
   5.7774000e-01
   4.8112000e-01
   5.2757000e-01
   4.7323000e-01
   5.1963000e-01
   5.7595000e-01
   4.4217000e-01
   5.4341000e-01
   4.6617000e-01
   5.1087000e-01
   4.8090000e-01
   5.2880000e-01
   4.6463000e-01
   4.8870000e-01
   4.9401000e-01
   4.8548000e-01
   4.7871000e-01
   5.0588000e-01
   4.9922000e-01
   4.2506000e-01
   4.9527000e-01
   4.9114000e-01
   4.5762000e-01
   5.2541000e-01
   5.3220000e-01
   5.5357000e-01
   4.6750000e-01
   5.2905000e-01
   4.7272000e-01
   3.8234000e-01
   5.1059000e-01
   4.5938000e-01
   4.8294000e-01
   4.7699000e-01
   4.6253000e-01
   4.9795000e-01
   4.8474000e-01
   5.2523000e-01
   4.7963000e-01
   5.2130000e-01
   5.0273000e-01
   4.2740000e-01
   4.5034000e-01
   4.4271000e-01
   5.6675000e-01
   5.1937000e-01
   4.3468000e-01
   4.9027000e-01
   4.8326000e-01
   5.0037000e-01
   5.8441000e-01
   5.1037000e-01
   5.3388000e-01
   5.2038000e-01
   4.8481000e-01
   4.3686000e-01
   5.3929000e-01
   4.1885000e-01
   4.4541000e-01
   4.4104000e-01
   4.2306000e-01
   4.7919000e-01
   5.3011000e-01
   4.7986000e-01
   4.7170000e-01
   5.1945000e-01
   4.4885000e-01
   5.5390000e-01
   5.3577000e-01
   5.4915000e-01
   4.9226000e-01
   4.4054000e-01
   4.7497000e-01
   4.0829000e-01
   5.1988000e-01
   5.0845000e-01
   5.1436000e-01
   5.5290000e-01
   4.8144000e-01
   4.6697000e-01
   4.8995000e-01
   5.4450000e-01
   4.8638000e-01
   4.9803000e-01
   5.4388000e-01
   3.9952000e-01
   4.4051000e-01
   5.2701000e-01
   4.5036000e-01
   4.5915000e-01
   5.3450000e-01
   5.2801000e-01
   4.8053000e-01
   4.7444000e-01
   4.7965000e-01
   5.2226000e-01
   5.0757000e-01
   4.9964000e-01
   5.2713000e-01
   5.0663000e-01
   4.8143000e-01
   4.7426000e-01
   5.2107000e-01
   5.4091000e-01
   4.4535000e-01
   5.1117000e-01
   5.4652000e-01
   4.3946000e-01
   4.6030000e-01
   4.6246000e-01
   5.0536000e-01
   4.6525000e-01
   4.7668000e-01
   4.9143000e-01
   4.2090000e-01
   5.7590000e-01
   4.4723000e-01
   5.5940000e-01
   4.3897000e-01
   5.0495000e-01
   5.1439000e-01
   4.5097000e-01
   5.4800000e-01
   5.3069000e-01
   4.6797000e-01
   5.2146000e-01
   5.1565000e-01
   5.0725000e-01
   4.3193000e-01
   5.3688000e-01
   5.5445000e-01
   5.0831000e-01
   5.5433000e-01
   5.5531000e-01
   5.1097000e-01
   4.6572000e-01
   5.0257000e-01
   5.3541000e-01
   4.5072000e-01
   5.1721000e-01
   5.0403000e-01
   4.5589000e-01
   4.7458000e-01
   5.0433000e-01
   5.1067000e-01
   4.7303000e-01
   4.4974000e-01
   5.3535000e-01
   5.6243000e-01
   4.8961000e-01
   4.8399000e-01
   6.0801000e-01
   4.7791000e-01
   5.1893000e-01
   5.4962000e-01
   4.5408000e-01
   4.8885000e-01
   4.9642000e-01
   4.7488000e-01
   5.5023000e-01
   5.0349000e-01
   4.5544000e-01
   5.1056000e-01
   4.8276000e-01
   4.9840000e-01
   5.1010000e-01
   5.3077000e-01
   5.8977000e-01
   4.8316000e-01
   4.5918000e-01
   5.2093000e-01
   4.8393000e-01
   4.8515000e-01
   5.9376000e-01
   5.0377000e-01
   4.5270000e-01
   4.9764000e-01
   5.1145000e-01
   5.4923000e-01
   5.2744000e-01
   5.2810000e-01
   5.3849000e-01
   5.4725000e-01
   5.2487000e-01
   5.7027000e-01
   4.4162000e-01
   4.9586000e-01
   4.7841000e-01
   4.3406000e-01
   5.5614000e-01
   5.5993000e-01
   5.3488000e-01
   4.3379000e-01
   4.6208000e-01
   5.0802000e-01
   4.8958000e-01
   4.9869000e-01
   5.1650000e-01
   4.5958000e-01
   5.5527000e-01
   4.2557000e-01
   5.0642000e-01
   5.0124000e-01
   5.0586000e-01
   5.1483000e-01
   4.8120000e-01
   4.9474000e-01
   5.8134000e-01
   5.1135000e-01
   4.8448000e-01
   5.4113000e-01
   5.0765000e-01
   4.7158000e-01
   5.4629000e-01
   5.5234000e-01
   4.5214000e-01
   5.4896000e-01
   4.5774000e-01
   4.9328000e-01
   4.1678000e-01
   5.4783000e-01
   5.1479000e-01
   4.9307000e-01
   4.6571000e-01
   5.1458000e-01
   3.9833000e-01
   4.5512000e-01
   4.6841000e-01
   4.0404000e-01
   5.5266000e-01
   5.1391000e-01
   4.9804000e-01
   4.7782000e-01
   5.1299000e-01
   4.9029000e-01
   4.8490000e-01
   4.5431000e-01
   5.3136000e-01
   4.4845000e-01
   4.8927000e-01
   4.2873000e-01
   4.7208000e-01
   4.6722000e-01
   4.8074000e-01
   4.5289000e-01
   5.6845000e-01
   4.9106000e-01
   5.3086000e-01
   4.8831000e-01
   5.1678000e-01
   4.4682000e-01
   4.0617000e-01
   5.3457000e-01
   5.0664000e-01
   5.0900000e-01
   4.4320000e-01
   4.9453000e-01
   4.7804000e-01
   4.6684000e-01
   4.3543000e-01
   5.7353000e-01
   4.7389000e-01
   5.3936000e-01
   5.0636000e-01
   4.9627000e-01
   4.8973000e-01
   4.4392000e-01
   5.2229000e-01
   5.0790000e-01
   5.0633000e-01
   4.6258000e-01
   4.7183000e-01
   5.1541000e-01
   5.5828000e-01
   4.4502000e-01
   5.0848000e-01
   5.5588000e-01
   4.5110000e-01
   4.5160000e-01
   4.9403000e-01
   4.5292000e-01
   5.4672000e-01
   4.6248000e-01
   5.1298000e-01
   4.9198000e-01
   4.7166000e-01
   5.2980000e-01
   4.8964000e-01
   4.6925000e-01
   5.3077000e-01
   5.2713000e-01
   5.6570000e-01
   5.4116000e-01
   4.5968000e-01
   5.2841000e-01
   4.5744000e-01
   5.2526000e-01
   4.7562000e-01
   4.7365000e-01
   4.6579000e-01
   4.4416000e-01
   4.7482000e-01
   4.6484000e-01
   5.6579000e-01
   4.8235000e-01
   4.6548000e-01
   5.5865000e-01
   5.3894000e-01
   5.3584000e-01
   5.2252000e-01
   5.1152000e-01
   4.8308000e-01
   5.2858000e-01
   4.8551000e-01
   4.6867000e-01
   4.9380000e-01
   5.1981000e-01
   5.9341000e-01
   5.2900000e-01
   5.0500000e-01
   5.1542000e-01
   5.0073000e-01
   5.3563000e-01
   5.8162000e-01
   4.9975000e-01
   4.3923000e-01
   5.2010000e-01
   4.9126000e-01
   5.0067000e-01
   4.9073000e-01
   4.5787000e-01
   4.6503000e-01
   5.5654000e-01
   5.1422000e-01
   4.7845000e-01
   4.3894000e-01
   4.6078000e-01
   5.2307000e-01
   4.6229000e-01
   4.8960000e-01
   5.3632000e-01
   5.4672000e-01
   5.3432000e-01
   4.5312000e-01
   5.0346000e-01
   5.8719000e-01
   4.8872000e-01
   5.2461000e-01
   4.8187000e-01
   4.9563000e-01
   5.7993000e-01
   5.1406000e-01
   5.5506000e-01
   5.5777000e-01
   4.7880000e-01
   4.9364000e-01
   5.4777000e-01
   5.4631000e-01
   5.4778000e-01
   4.7817000e-01
   4.4647000e-01
   4.4361000e-01
   5.6379000e-01
   5.4341000e-01
   4.7570000e-01
   5.0776000e-01
   4.3174000e-01
   5.3679000e-01
   5.4786000e-01
   5.5769000e-01
   4.6161000e-01
   5.3522000e-01
   5.0838000e-01
   4.6737000e-01
   5.1423000e-01
   5.0548000e-01
   5.2850000e-01
   5.4194000e-01
   4.4251000e-01
   4.7618000e-01
   4.6780000e-01
   5.1394000e-01
   5.1027000e-01
   5.1218000e-01
   5.3228000e-01
   4.9575000e-01
   5.0733000e-01
   5.4746000e-01
   5.1157000e-01
   5.3885000e-01
   5.2360000e-01
   5.1357000e-01
   4.2666000e-01
   4.4464000e-01
   5.1884000e-01
   4.9968000e-01
   5.3173000e-01
   4.3520000e-01
   5.0013000e-01
   4.7074000e-01
   5.1938000e-01
   5.0475000e-01
   5.0274000e-01
   5.2816000e-01
   4.4423000e-01
   4.5710000e-01
   4.0363000e-01
   5.7024000e-01
   4.6255000e-01
   5.8272000e-01
   4.5806000e-01
   5.2101000e-01
   6.0762000e-01
   4.5889000e-01
   5.4397000e-01
   4.4626000e-01
   5.2885000e-01
   5.3386000e-01
   4.9325000e-01
   4.9056000e-01
   5.8387000e-01
   5.4426000e-01
   4.7991000e-01
   5.2121000e-01
   4.8947000e-01
   4.9559000e-01
   5.3710000e-01
   5.4449000e-01
   5.2587000e-01
   4.5409000e-01
   5.3226000e-01
   4.7635000e-01
   5.6110000e-01
   4.7221000e-01
   5.3267000e-01
   5.3963000e-01
   4.8114000e-01
   4.5352000e-01
   5.2752000e-01
   5.2571000e-01
   4.7062000e-01
   4.8952000e-01
   5.1447000e-01
   4.9460000e-01
   4.9156000e-01
   5.4272000e-01
   4.6407000e-01
   5.4901000e-01
   5.0197000e-01
   4.5768000e-01
   5.1824000e-01
   4.4335000e-01
   5.4647000e-01
   5.2829000e-01
   4.6364000e-01
   4.7456000e-01
   5.3137000e-01
   5.0676000e-01
   4.7099000e-01
   4.6803000e-01
   5.0976000e-01
   5.7116000e-01
   4.8303000e-01
   4.9512000e-01
   5.0056000e-01
   4.9669000e-01
   4.6915000e-01
   5.4197000e-01
   5.2032000e-01
   5.0221000e-01
   4.8992000e-01
   4.3772000e-01
   4.9811000e-01
   4.9308000e-01
   5.6546000e-01
   5.0394000e-01
   4.6716000e-01
   4.8432000e-01
   5.1663000e-01
   5.0862000e-01
   4.8699000e-01
   5.0734000e-01
   5.2331000e-01
   4.8455000e-01
   5.0757000e-01
   5.1797000e-01
   5.0358000e-01
   4.4679000e-01
   5.1467000e-01
   4.8149000e-01
   4.6237000e-01
   5.5771000e-01
   4.9111000e-01
   4.6356000e-01
   5.1357000e-01
   4.5592000e-01
   5.0224000e-01
   4.4458000e-01
   4.7978000e-01
   4.4553000e-01
   5.2207000e-01
   4.6028000e-01
   5.7232000e-01
   5.7421000e-01
   4.8818000e-01
   4.8902000e-01
   4.9128000e-01
   5.0983000e-01
   4.6950000e-01
   4.3372000e-01
   4.4836000e-01
   4.5837000e-01
   4.9588000e-01
   5.4527000e-01
   4.9749000e-01
   4.5235000e-01
   4.8069000e-01
   5.2009000e-01
   4.4288000e-01
   5.3023000e-01
   4.1370000e-01
   4.6941000e-01
   4.7720000e-01
   5.4756000e-01
   4.6459000e-01
   4.9267000e-01
   5.0712000e-01
   5.0686000e-01
   6.2174000e-01
   5.1577000e-01
   4.6394000e-01
   5.2136000e-01
   5.2422000e-01
   4.4615000e-01
   5.4333000e-01
   5.5377000e-01
   5.1145000e-01
   5.2520000e-01
   4.6257000e-01
   4.3800000e-01
   5.6504000e-01
   5.5276000e-01
   4.9608000e-01
   4.9822000e-01
   5.0733000e-01
   5.2496000e-01
   4.4653000e-01
   4.4229000e-01
   5.1219000e-01
   4.9617000e-01
   5.4700000e-01
   5.9787000e-01
   4.2976000e-01
   5.5892000e-01
   5.2517000e-01
   4.8994000e-01
   4.5541000e-01
   4.8893000e-01
   5.2063000e-01
   4.9064000e-01
   4.7715000e-01
   4.7996000e-01
   5.6459000e-01
   4.4208000e-01
   5.3227000e-01
   4.7094000e-01
   4.9144000e-01
   4.4308000e-01
   5.2463000e-01
   4.8208000e-01
   5.1060000e-01
   5.2049000e-01
   5.1856000e-01
   5.0494000e-01
   5.1663000e-01
   4.8322000e-01
   4.8500000e-01
   4.7396000e-01
   4.7652000e-01
   4.7806000e-01
   4.7366000e-01
   4.8388000e-01
   5.4856000e-01
   4.8721000e-01
   4.9387000e-01
   4.7332000e-01
   4.6457000e-01
   4.4174000e-01
   5.1619000e-01
   5.1114000e-01
   4.6863000e-01
   5.3010000e-01
   5.1160000e-01
   4.9327000e-01
   4.8633000e-01
   4.3754000e-01
   5.1328000e-01
   5.2071000e-01
   5.8759000e-01
   4.8642000e-01
   5.0710000e-01
   5.2346000e-01
   4.7443000e-01
   4.7157000e-01
   5.3528000e-01
   5.4925000e-01
   5.4377000e-01
   5.3673000e-01
   5.3728000e-01
   4.7370000e-01
   4.9937000e-01
   5.1530000e-01
   4.6862000e-01
   4.7941000e-01
   4.8253000e-01
   4.8930000e-01
   5.6585000e-01
   4.8584000e-01
   4.7641000e-01
   5.4373000e-01
   4.7787000e-01
   5.0160000e-01
   5.4683000e-01
   4.5648000e-01
   5.5220000e-01
   5.8297000e-01
   5.0513000e-01
   5.3562000e-01
   4.5385000e-01
   4.5308000e-01
   4.8165000e-01
   5.0477000e-01
   4.4299000e-01
   5.0143000e-01
   4.6611000e-01
   4.7872000e-01
   4.8126000e-01
   4.8365000e-01
   5.4741000e-01
   4.8508000e-01
   4.5457000e-01
   5.0527000e-01
   5.3487000e-01
   5.4899000e-01
   5.4428000e-01
   5.2507000e-01
   5.3463000e-01
   5.9101000e-01
   4.8774000e-01
   5.0340000e-01
   4.7219000e-01
   4.5614000e-01
   5.2812000e-01
   5.1604000e-01
   4.5486000e-01
   4.5480000e-01
   4.5292000e-01
   5.4054000e-01
   4.3766000e-01
   5.2363000e-01
   4.8469000e-01
   5.1217000e-01
   5.1488000e-01
   5.6649000e-01
   5.7207000e-01
   4.6329000e-01
   5.0112000e-01
   5.1464000e-01
   4.8231000e-01
   5.0507000e-01
   4.2845000e-01
   5.2568000e-01
   5.4014000e-01
   5.3130000e-01
   5.0564000e-01
   5.2176000e-01
   4.6548000e-01
   5.1920000e-01
   4.2899000e-01
   5.4590000e-01
   4.9271000e-01
   4.9651000e-01
   4.8460000e-01
   5.2759000e-01
   4.6906000e-01
   5.3112000e-01
   3.9438000e-01
   4.5658000e-01
   4.9279000e-01
   5.0421000e-01
   5.6926000e-01
   4.5255000e-01
   5.4714000e-01
   4.4798000e-01
   4.8073000e-01
   5.0987000e-01
   5.5489000e-01
   4.6818000e-01
   5.0029000e-01
   4.7662000e-01
   4.9895000e-01
   5.0486000e-01
   4.9135000e-01
   5.0889000e-01
   4.7489000e-01
   4.9049000e-01
   4.5431000e-01
   4.8287000e-01
   4.3039000e-01
   4.8022000e-01
   5.6835000e-01
   5.1136000e-01
   4.8302000e-01
   5.0102000e-01
   5.0727000e-01
   4.2987000e-01
   5.1540000e-01
   4.6428000e-01
   5.0278000e-01
   4.9570000e-01
   4.8178000e-01
   4.7294000e-01
   5.2719000e-01
   5.5849000e-01
   4.8896000e-01
   5.5361000e-01
   5.3948000e-01
   4.9070000e-01
   4.9729000e-01
   5.4166000e-01
   4.9754000e-01
   5.1546000e-01
   5.2916000e-01
   4.4883000e-01
   4.7489000e-01
   4.8417000e-01
   5.3577000e-01
   5.3972000e-01
   4.8333000e-01
   4.2983000e-01
   5.4757000e-01
   5.1441000e-01
   4.1442000e-01
   4.9921000e-01
   4.4710000e-01
   4.8551000e-01
   5.4547000e-01
   5.2868000e-01
   5.0648000e-01
   4.7063000e-01
   5.5275000e-01
   4.2239000e-01
   5.0283000e-01
   5.5482000e-01
   5.6248000e-01
   5.0374000e-01
   5.3125000e-01
   5.1326000e-01
   4.9235000e-01
   4.4352000e-01
   4.6641000e-01
   5.9252000e-01
   4.7148000e-01
   4.4703000e-01
   4.6486000e-01
   5.2317000e-01
   5.1300000e-01
   5.7393000e-01
   4.7297000e-01
   5.2373000e-01
   4.8638000e-01
   5.0699000e-01
   5.3766000e-01
   5.6315000e-01
   5.1279000e-01
   5.3921000e-01
   5.1015000e-01
   4.9502000e-01
   4.9532000e-01
   4.8043000e-01
   5.1521000e-01
   5.2249000e-01
   4.8370000e-01
   4.9049000e-01
   4.7242000e-01
   4.7839000e-01
   4.6813000e-01
   4.9879000e-01
   5.3969000e-01
   5.1957000e-01
   4.6948000e-01
   5.2129000e-01
   4.7610000e-01
   4.8298000e-01
   5.0767000e-01
   4.1591000e-01
   5.4335000e-01
   4.1795000e-01
   4.7103000e-01
   4.8596000e-01
   5.0203000e-01
   5.2218000e-01
   5.4613000e-01
   5.2338000e-01
   5.3585000e-01
   5.0874000e-01
   5.1143000e-01
   4.7434000e-01
   4.9455000e-01
   5.0250000e-01
   5.7271000e-01
   5.0189000e-01
   4.9374000e-01
   5.1405000e-01
   5.0482000e-01
   5.2297000e-01
   4.9896000e-01
   4.2361000e-01
   5.7832000e-01
   4.8158000e-01
   5.1706000e-01
   5.2503000e-01
   5.0734000e-01
   5.5413000e-01
   4.9895000e-01
   5.5051000e-01
   4.6468000e-01
   5.4630000e-01
   5.6199000e-01
   5.7308000e-01
   5.2691000e-01
   4.7782000e-01
   5.2801000e-01
   5.1020000e-01
   4.9682000e-01
   4.4705000e-01
   4.2447000e-01
   5.2035000e-01
   4.8894000e-01
   5.0659000e-01
   5.5468000e-01
   5.7183000e-01
   5.0832000e-01
   4.6056000e-01
   5.2105000e-01
   4.9742000e-01
   4.9134000e-01
   5.2266000e-01
   5.3836000e-01
   5.3868000e-01
   4.7955000e-01
   5.1464000e-01
   5.7481000e-01
   4.5861000e-01
   5.1492000e-01
   5.4492000e-01
   5.1715000e-01
   5.1315000e-01
   5.2033000e-01
   4.7501000e-01
   4.8399000e-01
   5.3739000e-01
   5.2439000e-01
   4.8482000e-01
   5.0636000e-01
   5.1373000e-01
   4.5992000e-01
   5.7565000e-01
   5.3861000e-01
   4.8796000e-01
   4.5398000e-01
   5.1283000e-01
   4.8985000e-01
   4.5921000e-01
   5.4222000e-01
   5.2789000e-01
   5.4955000e-01
   4.6327000e-01
   5.5310000e-01
   5.2916000e-01
   4.9014000e-01
   4.7943000e-01
   4.5588000e-01
   4.8681000e-01
   5.5728000e-01
   5.0632000e-01
   4.8899000e-01
   5.1576000e-01
   4.6233000e-01
   5.5713000e-01
   5.1979000e-01
   4.9463000e-01
   4.7516000e-01
   5.0793000e-01
   4.7383000e-01
   5.3455000e-01
   5.2193000e-01
   4.7612000e-01
   4.7966000e-01
   4.3523000e-01
   5.9321000e-01
   5.1467000e-01
   4.8030000e-01
   5.1479000e-01
   4.6415000e-01
   4.7863000e-01
   4.8304000e-01
   5.4356000e-01
   4.4436000e-01
   4.7500000e-01
   4.7945000e-01
   5.0769000e-01
   4.8462000e-01
   4.4790000e-01
   4.2772000e-01
   4.2327000e-01
   4.8005000e-01
   5.4041000e-01
   5.2378000e-01
   4.6630000e-01
   4.9669000e-01
   4.2466000e-01
   5.2367000e-01
   5.0906000e-01
   4.6603000e-01
   4.7301000e-01
   4.8460000e-01
   4.8261000e-01
   5.3733000e-01
   4.8480000e-01
   5.3206000e-01
   5.5456000e-01
   5.1582000e-01
   4.3937000e-01
   4.1327000e-01
   4.7293000e-01
   5.2204000e-01
   5.2035000e-01
   5.3489000e-01
   4.9100000e-01
   5.6306000e-01
   5.0834000e-01
   4.9331000e-01
   5.9678000e-01
   5.0306000e-01
   4.2604000e-01
   4.9848000e-01
   4.8317000e-01
   4.5596000e-01
   4.3897000e-01
   4.8877000e-01
   5.3811000e-01
   5.5755000e-01
   4.6189000e-01
   4.9414000e-01
   4.9640000e-01
   4.6253000e-01
   5.9311000e-01
   5.0475000e-01
   5.1456000e-01
   4.7430000e-01
   4.6398000e-01
   5.4631000e-01
   4.6620000e-01
   4.8687000e-01
   5.3401000e-01
   4.7107000e-01
   5.4393000e-01
   4.4611000e-01
   5.4675000e-01
   5.0950000e-01
   5.1713000e-01
   5.3524000e-01
   5.5403000e-01
   5.4178000e-01
   4.7760000e-01
   4.8852000e-01
   4.4497000e-01
   4.5963000e-01
   4.6975000e-01
   4.9725000e-01
   4.7264000e-01
   4.9927000e-01
   5.6088000e-01
   4.7343000e-01
   5.3754000e-01
   5.0100000e-01
   5.2069000e-01
   4.6059000e-01
   4.9246000e-01
   5.4492000e-01
   4.7712000e-01
   4.9261000e-01
   4.8560000e-01
   4.8114000e-01
   4.9177000e-01
   5.4820000e-01
   5.4407000e-01
   5.7708000e-01
   5.1797000e-01
   5.3881000e-01
   4.9227000e-01
   4.6250000e-01
   5.4828000e-01
   4.9284000e-01
   4.9080000e-01
   5.4641000e-01
   4.9387000e-01
   5.4585000e-01
   5.6691000e-01
   5.1489000e-01
   5.1896000e-01
   5.2409000e-01
   4.7077000e-01
   5.1577000e-01
   4.7905000e-01
   4.8706000e-01
   4.4551000e-01
   5.0429000e-01
   4.7811000e-01
   4.6926000e-01
   4.9267000e-01
   5.0246000e-01
   5.0918000e-01
   5.0002000e-01
   5.6066000e-01
   5.1339000e-01
   5.3193000e-01
   5.0652000e-01
   6.0866000e-01
   4.3459000e-01
   5.0380000e-01
   5.3715000e-01
   5.5919000e-01
   5.4281000e-01
   4.8684000e-01
   4.6511000e-01
   5.3560000e-01
   4.9048000e-01
   4.7677000e-01
   5.6131000e-01
   5.1377000e-01
   4.5867000e-01
   5.1123000e-01
   4.6805000e-01
   4.6355000e-01
   5.3373000e-01
   4.6351000e-01
   4.5965000e-01
   5.2797000e-01
   4.3142000e-01
   4.7928000e-01
   5.1215000e-01
   5.5793000e-01
   5.1622000e-01
   5.5202000e-01
   4.9987000e-01
   5.2626000e-01
   4.9740000e-01
   5.1113000e-01
   4.8388000e-01
   4.9989000e-01
   5.5322000e-01
   4.9606000e-01
   5.2435000e-01
   4.6239000e-01
   4.2959000e-01
   5.5249000e-01
   4.7566000e-01
   5.2717000e-01
   5.4767000e-01
   5.0964000e-01
   5.1934000e-01
   5.1405000e-01
   4.3705000e-01
   5.7896000e-01
   4.8246000e-01
   5.1451000e-01
   5.5374000e-01
   5.5527000e-01
   4.6553000e-01
   5.3773000e-01
   5.2938000e-01
   5.3339000e-01
   5.3192000e-01
   4.8222000e-01
   4.8303000e-01
   5.1986000e-01
   5.2612000e-01
   4.6518000e-01
   4.8727000e-01
   4.9235000e-01
   4.8111000e-01
   5.2681000e-01
   4.9807000e-01
   5.0795000e-01
   5.4825000e-01
   4.0054000e-01
   4.2212000e-01
   5.1341000e-01
   5.4209000e-01
   5.3563000e-01
   5.0379000e-01
   4.7067000e-01
   5.1664000e-01
   4.9566000e-01
   4.9403000e-01
   5.2036000e-01
   5.0567000e-01
   4.7126000e-01
   5.8690000e-01
   4.9065000e-01
   5.3523000e-01
   4.9309000e-01
   4.8328000e-01
   5.1557000e-01
   4.2169000e-01
   5.0564000e-01
   4.8885000e-01
   4.5207000e-01
   4.7004000e-01
   4.9769000e-01
   4.5189000e-01
   4.9206000e-01
   5.0107000e-01
   5.0478000e-01
   4.8716000e-01
   5.1259000e-01
   4.4775000e-01
   4.8724000e-01
   5.0439000e-01
   5.2532000e-01
   4.4818000e-01
   4.6594000e-01
   4.6207000e-01
   4.9637000e-01
   4.7053000e-01
   4.9986000e-01
   4.5774000e-01
   4.1464000e-01
   4.4163000e-01
   5.5262000e-01
   4.6060000e-01
   5.5762000e-01
   5.4151000e-01
   4.7471000e-01
   5.6679000e-01
   4.9404000e-01
   4.6237000e-01
   5.0505000e-01
   4.3310000e-01
   5.2591000e-01
   5.0142000e-01
   5.2474000e-01
   5.2997000e-01
   5.0224000e-01
   4.9851000e-01
   4.9759000e-01
   5.1348000e-01
   5.1979000e-01
   5.1724000e-01
   5.0732000e-01
   5.2083000e-01
   5.1357000e-01
   4.1307000e-01
   5.1950000e-01
   5.5826000e-01
   6.4067000e-01
   5.1285000e-01
   4.4348000e-01
   4.9210000e-01
   5.4462000e-01
   5.0341000e-01
   4.9020000e-01
   4.8426000e-01
   4.8148000e-01
   5.1502000e-01
   4.5854000e-01
   4.8515000e-01
   4.9674000e-01
   5.1620000e-01
   4.8094000e-01
   5.1391000e-01
   5.1705000e-01
   5.1383000e-01
   4.6244000e-01
   5.1538000e-01
   5.2264000e-01
   4.6099000e-01
   4.8151000e-01
   4.3677000e-01
   3.9920000e-01
   5.2210000e-01
   4.3117000e-01
   5.2997000e-01
   4.8780000e-01
   4.3945000e-01
   4.6412000e-01
   5.2407000e-01
   4.9236000e-01
   5.0590000e-01
   4.4601000e-01
   5.0248000e-01
   5.0251000e-01
   4.5175000e-01
   4.5958000e-01
   4.8169000e-01
   5.0390000e-01
   4.8582000e-01
   5.0784000e-01
   5.6822000e-01
   5.1575000e-01
   4.7311000e-01
   5.3791000e-01
   4.8060000e-01
   4.6682000e-01
   4.5838000e-01
   4.3234000e-01
   4.5394000e-01
   5.1866000e-01
   4.9490000e-01
   4.8878000e-01
   4.7764000e-01
   4.8881000e-01
   5.2073000e-01
   5.1249000e-01
   5.2801000e-01
   4.7842000e-01
   4.7150000e-01
   5.0196000e-01
   4.7563000e-01
   4.8665000e-01
   4.7190000e-01
   5.1285000e-01
   5.2965000e-01
   5.2890000e-01
   4.8636000e-01
   4.8927000e-01
   4.7780000e-01
   5.2366000e-01
   5.3187000e-01
   5.0240000e-01
   4.6641000e-01
   4.5973000e-01
   5.0354000e-01
   4.6023000e-01
   4.0638000e-01
   4.7674000e-01
   5.1279000e-01
   5.3961000e-01
   4.8335000e-01
   4.3951000e-01
   5.3980000e-01
   4.3466000e-01
   4.8877000e-01
   5.7427000e-01
   5.2129000e-01
   5.0374000e-01
   5.1359000e-01
   5.7184000e-01
   5.9895000e-01
   4.9294000e-01
   4.4295000e-01
   5.1539000e-01
   5.2343000e-01
   5.4350000e-01
   5.4412000e-01
   5.3102000e-01
   5.0499000e-01
   4.7952000e-01
   5.1351000e-01
   4.9315000e-01
   5.0803000e-01
   5.5008000e-01
   5.0387000e-01
   5.8687000e-01
   4.5320000e-01
   4.8512000e-01
   4.4867000e-01
   5.1764000e-01
   4.6513000e-01
   5.0248000e-01
   4.4861000e-01
   4.4009000e-01
   5.2883000e-01
   5.7006000e-01
   4.9404000e-01
   4.4867000e-01
   5.6049000e-01
   5.3591000e-01
   5.0337000e-01
   5.2941000e-01
   5.3765000e-01
   4.7977000e-01
   6.0407000e-01
   4.8205000e-01
   5.5374000e-01
   4.6912000e-01
   4.5813000e-01
   4.9042000e-01
   5.3380000e-01
   5.0399000e-01
   5.6221000e-01
   5.3263000e-01
   4.9466000e-01
   4.3623000e-01
   4.8950000e-01
   4.6060000e-01
   5.2125000e-01
   5.3523000e-01
   4.8005000e-01
   4.8022000e-01
   5.2125000e-01
   5.1722000e-01
   5.0464000e-01
   5.3127000e-01
   4.5477000e-01
   5.0784000e-01
   5.2243000e-01
   4.2665000e-01
   4.9207000e-01
   5.2061000e-01
   5.2519000e-01
   5.1482000e-01
   5.8568000e-01
   5.8292000e-01
   4.4491000e-01
   4.3799000e-01
   4.3960000e-01
   4.5038000e-01
   5.1829000e-01
   4.9489000e-01
   4.8896000e-01
   5.0435000e-01
   4.8553000e-01
   5.3951000e-01
   5.2953000e-01
   5.2584000e-01
   4.9411000e-01
   4.8257000e-01
   4.4949000e-01
   5.3439000e-01
   4.5293000e-01
   4.9115000e-01
   4.8606000e-01
   5.4943000e-01
   5.2154000e-01
   5.0631000e-01
   5.2526000e-01
   4.0438000e-01
   4.9781000e-01
   4.4162000e-01
   5.3157000e-01
   5.4575000e-01
   5.1760000e-01
   4.8969000e-01
   4.4686000e-01
   5.1653000e-01
   4.8795000e-01
   5.4033000e-01
   4.9069000e-01
   4.4163000e-01
   5.5589000e-01
   4.6092000e-01
   5.2508000e-01
   4.3078000e-01
   4.8962000e-01
   5.2637000e-01
   4.9446000e-01
   5.0202000e-01
   4.9837000e-01
   4.6790000e-01
   4.7791000e-01
   5.2127000e-01
   4.6358000e-01
   4.6821000e-01
   4.8866000e-01
   4.6348000e-01
   5.8865000e-01
   5.4362000e-01
   5.7981000e-01
   5.1559000e-01
   5.8396000e-01
   4.7627000e-01
   4.7665000e-01
   5.0669000e-01
   4.9902000e-01
   4.9592000e-01
   4.9420000e-01
   4.6030000e-01
   5.1452000e-01
   4.6036000e-01
   4.8297000e-01
   4.0876000e-01
   5.0337000e-01
   4.5984000e-01
   5.5487000e-01
   5.1436000e-01
   5.3178000e-01
   4.7995000e-01
   5.3505000e-01
   5.4459000e-01
   5.0807000e-01
   4.6441000e-01
   4.8014000e-01
   5.0899000e-01
   5.3231000e-01
   5.3450000e-01
   5.2554000e-01
   4.8342000e-01
   4.4900000e-01
   4.8098000e-01
   4.3017000e-01
   5.3330000e-01
   4.7040000e-01
   5.1407000e-01
   5.3967000e-01
   4.4864000e-01
   4.7597000e-01
   5.8132000e-01
   5.2169000e-01
   5.2008000e-01
   5.0558000e-01
   4.8762000e-01
   4.9565000e-01
   5.9022000e-01
   5.2567000e-01
   5.3544000e-01
   5.3592000e-01
   5.1206000e-01
   5.8922000e-01
   4.6325000e-01
   4.2160000e-01
   5.6514000e-01
   4.7032000e-01
   4.6795000e-01
   5.1024000e-01
   4.3390000e-01
   5.1610000e-01
   5.5662000e-01
   5.4180000e-01
   4.9813000e-01
   4.8907000e-01
   5.1548000e-01
   4.8144000e-01
   4.4952000e-01
   4.5327000e-01
   5.4589000e-01
   4.6993000e-01
   4.6670000e-01
   5.3993000e-01
   5.1731000e-01
   5.3239000e-01
   5.0780000e-01
   4.5915000e-01
   5.5213000e-01
   4.6275000e-01
   5.3558000e-01
   4.8514000e-01
   5.5083000e-01
   3.8501000e-01
   5.0223000e-01
   4.4238000e-01
   5.1353000e-01
   5.4961000e-01
   4.7360000e-01
   4.5360000e-01
   4.6405000e-01
   5.6862000e-01
   5.3403000e-01
   5.1112000e-01
   5.1429000e-01
   4.7889000e-01
   4.7366000e-01
   5.4780000e-01
   4.9685000e-01
   4.9289000e-01
   5.6570000e-01
   5.3918000e-01
   4.7978000e-01
   5.2403000e-01
   5.1899000e-01
   4.9067000e-01
   4.4231000e-01
   5.2826000e-01
   4.3542000e-01
   4.8922000e-01
   5.1897000e-01
   4.7906000e-01
   5.2914000e-01
   5.1047000e-01
   4.8654000e-01
   4.8535000e-01
   5.1165000e-01
   4.6696000e-01
   4.4241000e-01
   5.5003000e-01
   4.5229000e-01
   4.4386000e-01
   5.0506000e-01
   4.6149000e-01
   5.0998000e-01
   4.5901000e-01
   4.7854000e-01
   5.4460000e-01
   4.6066000e-01
   5.1618000e-01
   5.3185000e-01
   5.2604000e-01
   5.5221000e-01
   4.6159000e-01
   5.2696000e-01
   5.1079000e-01
   4.9651000e-01
   4.9442000e-01
   5.3133000e-01
   4.4619000e-01
   5.4318000e-01
   4.4233000e-01
   5.6501000e-01
   4.1089000e-01
   4.7560000e-01
   4.8963000e-01
   5.5369000e-01
   5.2050000e-01
   5.3693000e-01
   4.8854000e-01
   4.5914000e-01
   4.6719000e-01
   4.6256000e-01
   4.5790000e-01
   4.0372000e-01
   5.3035000e-01
   4.5752000e-01
   5.0837000e-01
   4.5893000e-01
   5.0344000e-01
   4.6359000e-01
   5.2139000e-01
   5.8574000e-01
   4.8306000e-01
   4.6870000e-01
   5.0713000e-01
   4.5818000e-01
   5.0045000e-01
   4.3428000e-01
   4.9969000e-01
   5.2850000e-01
   4.9977000e-01
   4.8258000e-01
   4.6795000e-01
   4.2227000e-01
   5.4250000e-01
   4.3338000e-01
   4.7966000e-01
   4.5572000e-01
   4.9439000e-01
   5.0029000e-01
   4.9426000e-01
   4.8419000e-01
   5.0360000e-01
   4.8521000e-01
   4.6493000e-01
   5.1458000e-01
   5.0190000e-01
   4.9966000e-01
   4.7849000e-01
   4.6804000e-01
   5.3002000e-01
   4.8464000e-01
   4.4730000e-01
   4.8202000e-01
   5.5403000e-01
   5.0126000e-01
   4.6528000e-01
   4.7020000e-01
   4.9176000e-01
   4.4141000e-01
   5.2262000e-01
   4.5308000e-01
   5.2022000e-01
   5.4920000e-01
   5.0927000e-01
   4.0988000e-01
   4.7773000e-01
   4.7550000e-01
   5.1537000e-01
   4.5958000e-01
   5.1135000e-01
   4.8374000e-01
   4.1753000e-01
   5.9052000e-01
   4.7610000e-01
   5.2324000e-01
   5.0261000e-01
   5.0978000e-01
   4.6723000e-01
   6.0108000e-01
   4.6858000e-01
   4.6251000e-01
   4.6822000e-01
   4.8837000e-01
   4.9558000e-01
   5.2789000e-01
   5.3643000e-01
   5.8027000e-01
   5.5165000e-01
   4.9755000e-01
   5.6325000e-01
   4.6893000e-01
   4.9356000e-01
   4.4478000e-01
   4.5276000e-01
   5.1539000e-01
   5.0274000e-01
   4.5087000e-01
   4.5813000e-01
   5.0842000e-01
   4.8342000e-01
   4.8981000e-01
   5.2673000e-01
   5.3989000e-01
   5.0925000e-01
   5.1868000e-01
   4.7857000e-01
   5.5499000e-01
   4.4936000e-01
   4.7787000e-01
   5.0166000e-01
   5.4792000e-01
   4.6119000e-01
   5.1526000e-01
   5.2268000e-01
   5.3534000e-01
   5.2444000e-01
   4.7510000e-01
   4.6102000e-01
   4.6521000e-01
   5.5456000e-01
   4.8265000e-01
   4.9334000e-01
   5.2411000e-01
   5.5496000e-01
   5.0225000e-01
   5.1614000e-01
   5.2201000e-01
   5.5007000e-01
   4.7533000e-01
   5.3235000e-01
   4.9854000e-01
   5.0833000e-01
   5.5825000e-01
   4.9979000e-01
   4.9653000e-01
   4.9881000e-01
   5.1824000e-01
   5.1189000e-01
   4.7598000e-01
   5.1046000e-01
   4.4496000e-01
   4.9684000e-01
   4.7354000e-01
   4.7826000e-01
   4.9354000e-01
   4.8723000e-01
   4.5494000e-01
   4.7708000e-01
   5.3674000e-01
   5.0575000e-01
   5.0204000e-01
   4.7203000e-01
   4.5765000e-01
   4.3380000e-01
   4.3777000e-01
   4.7378000e-01
   5.1826000e-01
   4.9959000e-01
   4.6109000e-01
   4.9917000e-01
   5.0609000e-01
   4.8884000e-01
   4.7550000e-01
   4.6787000e-01
   4.8005000e-01
   5.1349000e-01
   5.3780000e-01
   4.9559000e-01
   5.2034000e-01
   4.6589000e-01
   5.3624000e-01
   5.3891000e-01
   4.9658000e-01
   5.1058000e-01
   5.4569000e-01
   5.5540000e-01
   4.9346000e-01
   4.8779000e-01
   4.8265000e-01
   4.5866000e-01
   4.8826000e-01
   4.9228000e-01
   5.4933000e-01
   5.4457000e-01
   5.3532000e-01
   5.0353000e-01
   4.6815000e-01
   5.3656000e-01
   4.9433000e-01
   4.6908000e-01
   5.6019000e-01
   4.9083000e-01
   4.9805000e-01
   5.5052000e-01
   4.8795000e-01
   5.0531000e-01
   5.0290000e-01
   4.5529000e-01
   5.7439000e-01
   5.0055000e-01
   5.0558000e-01
   4.8905000e-01
   4.7630000e-01
   5.9177000e-01
   4.9376000e-01
   5.1871000e-01
   5.1429000e-01
   4.4397000e-01
   5.6010000e-01
   4.4439000e-01
   5.2231000e-01
   5.7713000e-01
   5.1204000e-01
   4.6031000e-01
   5.1424000e-01
   5.1442000e-01
   4.6684000e-01
   4.6883000e-01
   4.8147000e-01
   5.5490000e-01
   4.8366000e-01
   5.2592000e-01
   5.5793000e-01
   4.9416000e-01
   5.1825000e-01
   5.1703000e-01
   5.4434000e-01
   5.3423000e-01
   5.4968000e-01
   5.3169000e-01
   4.7114000e-01
   5.1740000e-01
   4.9079000e-01
   5.5957000e-01
   4.8943000e-01
   5.3021000e-01
   4.3846000e-01
   5.0109000e-01
   5.3624000e-01
   4.1638000e-01
   5.4331000e-01
   4.9123000e-01
   5.1936000e-01
   5.2112000e-01
   5.3290000e-01
   5.3437000e-01
   4.8931000e-01
   5.3019000e-01
   5.3392000e-01
   4.4200000e-01
   5.3122000e-01
   5.6865000e-01
   5.6888000e-01
   5.1908000e-01
   4.9491000e-01
   5.3297000e-01
   5.2014000e-01
   5.1646000e-01
   4.7812000e-01
   5.0180000e-01
   5.4372000e-01
   5.3083000e-01
   5.4445000e-01
   4.9419000e-01
   4.8576000e-01
   5.1987000e-01
   4.6946000e-01
   5.6086000e-01
   5.3999000e-01
   5.2410000e-01
   5.1030000e-01
   4.9767000e-01
   4.7426000e-01
   4.9877000e-01
   4.6179000e-01
   5.1599000e-01
   5.0723000e-01
   4.9180000e-01
   5.0382000e-01
   4.9083000e-01
   4.3441000e-01
   4.4856000e-01
   4.9941000e-01
   4.4334000e-01
   4.5031000e-01
   4.9242000e-01
   4.5809000e-01
   4.5936000e-01
   5.8509000e-01
   5.1212000e-01
   4.5014000e-01
   5.3223000e-01
   5.0181000e-01
   5.6465000e-01
   4.9234000e-01
   5.0067000e-01
   4.8410000e-01
   4.6777000e-01
   5.3244000e-01
   4.7727000e-01
   5.4116000e-01
   5.4392000e-01
   4.5470000e-01
   4.2073000e-01
   4.8001000e-01
   5.3920000e-01
   5.3706000e-01
   5.1526000e-01
   5.2676000e-01
   4.7301000e-01
   4.9427000e-01
   5.4121000e-01
   4.8152000e-01
   4.4459000e-01
   5.1353000e-01
   5.0729000e-01
   4.8011000e-01
   4.5544000e-01
   5.0946000e-01
   4.7036000e-01
   5.5354000e-01
   4.8601000e-01
   4.7809000e-01
   4.8025000e-01
   5.2747000e-01
   5.2590000e-01
   4.7744000e-01
   5.0297000e-01
   5.3434000e-01
   4.9379000e-01
   5.4294000e-01
   5.3561000e-01
   4.9972000e-01
   5.1886000e-01
   5.6450000e-01
   5.2957000e-01
   4.9082000e-01
   4.8210000e-01
   4.0848000e-01
   5.0143000e-01
   5.2953000e-01
   5.5984000e-01
   5.1931000e-01
   5.1042000e-01
   4.9466000e-01
   4.9758000e-01
   5.6429000e-01
   4.8563000e-01
   5.0649000e-01
   5.1244000e-01
   4.9612000e-01
   5.1350000e-01
   5.1565000e-01
   3.9875000e-01
   4.3721000e-01
   4.9561000e-01
   5.2177000e-01
   4.2231000e-01
   5.0742000e-01
   4.4771000e-01
   5.1871000e-01
   4.8770000e-01
   5.1601000e-01
   5.9277000e-01
   4.4217000e-01
   4.4082000e-01
   4.6380000e-01
   4.6803000e-01
   5.5134000e-01
   4.6386000e-01
   4.6527000e-01
   5.0918000e-01
   4.7109000e-01
   5.5696000e-01
   5.0474000e-01
   4.6223000e-01
   5.3198000e-01
   4.5169000e-01
   4.5180000e-01
   4.7518000e-01
   4.9462000e-01
   5.1675000e-01
   5.2567000e-01
   4.3566000e-01
   4.3556000e-01
   5.2706000e-01
   5.0664000e-01
   5.1190000e-01
   5.4993000e-01
   4.4185000e-01
   4.9833000e-01
   5.3518000e-01
   5.6059000e-01
   4.9925000e-01
   5.8843000e-01
   4.9749000e-01
   5.3212000e-01
   5.2817000e-01
   5.2263000e-01
   4.6038000e-01
   5.3848000e-01
   5.3723000e-01
   4.8134000e-01
   4.9607000e-01
   4.4008000e-01
   4.7553000e-01
   4.9854000e-01
   5.1857000e-01
   5.3819000e-01
   4.9853000e-01
   5.2986000e-01
   4.9468000e-01
   5.1699000e-01
   4.9606000e-01
   5.1305000e-01
   4.8420000e-01
   5.5212000e-01
   5.4857000e-01
   4.8817000e-01
   5.3263000e-01
   4.8947000e-01
   5.2128000e-01
   4.3730000e-01
   4.9181000e-01
   4.5812000e-01
   5.0471000e-01
   5.0097000e-01
   4.4989000e-01
   5.3216000e-01
   5.3528000e-01
   4.8042000e-01
   4.5389000e-01
   5.1200000e-01
   4.7545000e-01
   4.9190000e-01
   4.8461000e-01
   4.9935000e-01
   4.9892000e-01
   5.1932000e-01
   4.6910000e-01
   4.6417000e-01
   4.5915000e-01
   4.6845000e-01
   4.6665000e-01
   5.2962000e-01
   4.5398000e-01
   4.6818000e-01
   5.0125000e-01
   5.4398000e-01
   4.7697000e-01
   5.2044000e-01
   5.4333000e-01
   5.4563000e-01
   4.7249000e-01
   4.4425000e-01
   4.5699000e-01
   4.2675000e-01
   4.5755000e-01
   4.4691000e-01
   5.2840000e-01
   4.9424000e-01
   4.8096000e-01
   5.6782000e-01
   5.3761000e-01
   4.8847000e-01
   4.4048000e-01
   5.2115000e-01
   4.8245000e-01
   4.9018000e-01
   5.5313000e-01
   4.7366000e-01
   5.4125000e-01
   4.8967000e-01
   4.9716000e-01
   5.4455000e-01
   5.0082000e-01
   4.8859000e-01
   5.1124000e-01
   4.6618000e-01
   4.6498000e-01
   4.4442000e-01
   5.3207000e-01
   4.9243000e-01
   5.4319000e-01
   4.9378000e-01
   5.0588000e-01
   4.8301000e-01
   5.4544000e-01
   5.0673000e-01
   4.5176000e-01
   4.6805000e-01
   5.1506000e-01
   4.5719000e-01
   4.9247000e-01
   4.9300000e-01
   4.5829000e-01
   4.9500000e-01
   4.5983000e-01
   4.6886000e-01
   5.1094000e-01
   5.0814000e-01
   5.1909000e-01
   4.9387000e-01
   4.8690000e-01
   5.2503000e-01
   5.1725000e-01
   5.1738000e-01
   4.9274000e-01
   4.6274000e-01
   5.4225000e-01
   4.6358000e-01
   5.0784000e-01
   4.4623000e-01
   4.9654000e-01
   4.4472000e-01
   5.4159000e-01
   5.4790000e-01
   4.9350000e-01
   4.5671000e-01
   5.5288000e-01
   5.2497000e-01
   5.1740000e-01
   5.3352000e-01
   5.0140000e-01
   5.0614000e-01
   5.0786000e-01
   4.3740000e-01
   5.0403000e-01
   5.1157000e-01
   4.9940000e-01
   4.7030000e-01
   4.4888000e-01
   4.4860000e-01
   5.8185000e-01
   4.8177000e-01
   5.4376000e-01
   5.4994000e-01
   5.3836000e-01
   4.7264000e-01
   5.1390000e-01
   5.0557000e-01
   5.6598000e-01
   5.1932000e-01
   5.2311000e-01
   4.5891000e-01
   5.0300000e-01
   4.9595000e-01
   4.3904000e-01
   4.9358000e-01
   5.8972000e-01
   4.6989000e-01
   4.3304000e-01
   4.1968000e-01
   4.6099000e-01
   5.0825000e-01
   4.5982000e-01
   4.8084000e-01
   4.6486000e-01
   4.5482000e-01
   4.4859000e-01
   4.9158000e-01
   5.2087000e-01
   4.8735000e-01
   4.5704000e-01
   4.8164000e-01
   4.6303000e-01
   5.3167000e-01
   5.2414000e-01
   5.4541000e-01
   4.8865000e-01
   4.8690000e-01
   4.5618000e-01
   4.5037000e-01
   5.3366000e-01
   5.2670000e-01
   5.0563000e-01
   5.7476000e-01
   5.0528000e-01
   5.5701000e-01
   4.8001000e-01
   5.0982000e-01
   5.1358000e-01
   5.0392000e-01
   4.5904000e-01
   5.3985000e-01
   4.8645000e-01
   5.1294000e-01
   4.9288000e-01
   5.1834000e-01
   5.0784000e-01
   5.1621000e-01
   5.2697000e-01
   5.0045000e-01
   4.5358000e-01
   4.5354000e-01
   5.1988000e-01
   4.9075000e-01
   5.3693000e-01
   5.1752000e-01
   5.6594000e-01
   4.9227000e-01
   4.8436000e-01
   4.6763000e-01
   4.9580000e-01
   5.0550000e-01
   4.9209000e-01
   4.9247000e-01
   5.1340000e-01
   4.5018000e-01
   5.0982000e-01
   5.3577000e-01
   4.7164000e-01
   5.4795000e-01
   4.6267000e-01
   5.2060000e-01
   4.9343000e-01
   4.6247000e-01
   4.9050000e-01
   5.2520000e-01
   5.0556000e-01
   5.4658000e-01
   5.2943000e-01
   5.5817000e-01
   5.2998000e-01
   5.4043000e-01
   4.6265000e-01
   5.4521000e-01
   4.8864000e-01
   5.4196000e-01
   5.6871000e-01
   4.9089000e-01
   4.6929000e-01
   5.0104000e-01
   4.4574000e-01
   4.8844000e-01
   5.4176000e-01
   4.8754000e-01
   5.0354000e-01
   4.6504000e-01
   4.9547000e-01
   4.2874000e-01
   4.3151000e-01
   5.4569000e-01
   5.3974000e-01
   4.5176000e-01
   4.9478000e-01
   4.9292000e-01
   5.3487000e-01
   4.6155000e-01
   4.3286000e-01
   5.2168000e-01
   5.0365000e-01
   5.1693000e-01
   4.7823000e-01
   4.7198000e-01
   5.1339000e-01
   4.5958000e-01
   4.9345000e-01
   4.8654000e-01
   4.7990000e-01
   4.8027000e-01
   5.2944000e-01
   4.9215000e-01
   5.1305000e-01
   4.5315000e-01
   4.6726000e-01
   5.3151000e-01
   5.2842000e-01
   5.5808000e-01
   5.2437000e-01
   4.6039000e-01
   4.5915000e-01
   4.8154000e-01
   4.9566000e-01
   5.3928000e-01
   4.4009000e-01
   4.8966000e-01
   4.6660000e-01
   5.5741000e-01
   4.6524000e-01
   4.8760000e-01
   5.0773000e-01
   4.8234000e-01
   4.1778000e-01
   5.2170000e-01
   5.2231000e-01
   5.7786000e-01
   5.3847000e-01
   5.6091000e-01
   5.2172000e-01
   4.8803000e-01
   4.8141000e-01
   4.7501000e-01
   5.3510000e-01
   5.5112000e-01
   5.3142000e-01
   5.3841000e-01
   5.0805000e-01
   5.4851000e-01
   5.2822000e-01
   4.5771000e-01
   5.1820000e-01
   5.7841000e-01
   5.0928000e-01
   5.1683000e-01
   5.0128000e-01
   4.5328000e-01
   4.7384000e-01
   4.6371000e-01
   4.6314000e-01
   5.4627000e-01
   5.1519000e-01
   4.9744000e-01
   4.4812000e-01
   5.2004000e-01
   5.9701000e-01
   4.9797000e-01
   4.9321000e-01
   4.5126000e-01
   5.0580000e-01
   5.1762000e-01
   5.2705000e-01
   4.9667000e-01
   4.4471000e-01
   5.4182000e-01
   5.0585000e-01
   5.7758000e-01
   5.4273000e-01
   5.4648000e-01
   4.7134000e-01
   5.2691000e-01
   4.6457000e-01
   5.1835000e-01
   5.5443000e-01
   5.3507000e-01
   4.6266000e-01
   5.0356000e-01
   4.9176000e-01
   4.8600000e-01
   5.0138000e-01
   5.1207000e-01
   4.6772000e-01
   5.7657000e-01
   4.9944000e-01
   4.7322000e-01
   4.8474000e-01
   5.1393000e-01
   5.2860000e-01
   4.9439000e-01
   5.2560000e-01
   4.9757000e-01
   4.9548000e-01
   5.7917000e-01
   4.9481000e-01
   4.5485000e-01
   4.7365000e-01
   4.8565000e-01
   5.9129000e-01
   4.9643000e-01
   5.1499000e-01
   5.3262000e-01
   4.9413000e-01
   5.2309000e-01
   4.9355000e-01
   4.2367000e-01
   5.3178000e-01
   4.8166000e-01
   5.1362000e-01
   4.7835000e-01
   5.6723000e-01
   4.9971000e-01
   5.0639000e-01
   5.0766000e-01
   5.2551000e-01
   5.7570000e-01
   4.9784000e-01
   4.8689000e-01
   4.8133000e-01
   4.9894000e-01
   4.7121000e-01
   5.4078000e-01
   5.3985000e-01
   5.0822000e-01
   4.8485000e-01
   5.1351000e-01
   4.8333000e-01
   4.4585000e-01
   5.3610000e-01
   4.2365000e-01
   4.9956000e-01
   4.5159000e-01
   5.2205000e-01
   5.0745000e-01
   5.4932000e-01
   5.0381000e-01
   5.2391000e-01
   4.9462000e-01
   4.2352000e-01
   5.0793000e-01
   4.9616000e-01
   5.4039000e-01
   5.2072000e-01
   4.7346000e-01
   5.3957000e-01
   5.5565000e-01
   5.2671000e-01
   5.3474000e-01
   4.8272000e-01
   5.1403000e-01
   4.4937000e-01
   5.0362000e-01
   5.0341000e-01
   5.3278000e-01
   5.7217000e-01
   5.2714000e-01
   4.5844000e-01
   5.2240000e-01
   5.1762000e-01
   5.0415000e-01
   5.3466000e-01
   4.9479000e-01
   4.2871000e-01
   5.0247000e-01
   4.8618000e-01
   4.8294000e-01
   5.0062000e-01
   5.8375000e-01
   4.6519000e-01
   4.6584000e-01
   4.8717000e-01
   4.8535000e-01
   4.5802000e-01
   5.3302000e-01
   4.6453000e-01
   5.1119000e-01
   5.4320000e-01
   4.8833000e-01
   5.5841000e-01
   4.8945000e-01
   5.7184000e-01
   4.7459000e-01
   4.8976000e-01
   5.3287000e-01
   4.9304000e-01
   4.9156000e-01
   4.8318000e-01
   4.7271000e-01
   4.6767000e-01
   4.8603000e-01
   5.1361000e-01
   5.2926000e-01
   4.6341000e-01
   5.3529000e-01
   4.8707000e-01
   4.9130000e-01
   4.9811000e-01
   5.4226000e-01
   4.7369000e-01
   4.9587000e-01
   5.0525000e-01
   5.2193000e-01
   5.0328000e-01
   5.0310000e-01
   5.3855000e-01
   4.7122000e-01
   5.4733000e-01
   4.8851000e-01
   4.8196000e-01
   4.4710000e-01
   5.3349000e-01
   5.2141000e-01
   4.5426000e-01
   5.0360000e-01
   4.4481000e-01
   5.3760000e-01
   5.2420000e-01
   4.5568000e-01
   5.0474000e-01
   5.6826000e-01
   5.0057000e-01
   5.1204000e-01
   4.6148000e-01
   5.0166000e-01
   5.0415000e-01
   4.8452000e-01
   5.2845000e-01
   5.0931000e-01
   4.7442000e-01
   4.6710000e-01
   4.4434000e-01
   5.3013000e-01
   5.2125000e-01
   4.6206000e-01
   4.6400000e-01
   4.9943000e-01
   4.9642000e-01
   5.1518000e-01
   4.7031000e-01
   4.9558000e-01
   4.8933000e-01
   4.5535000e-01
   4.9370000e-01
   4.6962000e-01
   4.8413000e-01
   5.0688000e-01
   4.8451000e-01
   4.7003000e-01
   5.4083000e-01
   4.7843000e-01
   4.0537000e-01
   5.2581000e-01
   5.4239000e-01
   5.8164000e-01
   4.6380000e-01
   5.0082000e-01
   5.1094000e-01
   5.0652000e-01
   4.2782000e-01
   4.6699000e-01
   3.9712000e-01
   4.5623000e-01
   5.5489000e-01
   4.2524000e-01
   4.5501000e-01
   5.1324000e-01
   5.3869000e-01
   5.4353000e-01
   5.4475000e-01
   5.1785000e-01
   5.7510000e-01
   4.4499000e-01
   4.6671000e-01
   4.8938000e-01
   5.0034000e-01
   5.2741000e-01
   4.0542000e-01
   4.9155000e-01
   4.5962000e-01
   4.5516000e-01
   4.1446000e-01
   5.3560000e-01
   5.1833000e-01
   4.8950000e-01
   4.8212000e-01
   4.8466000e-01
   4.8554000e-01
   4.8924000e-01
   5.0834000e-01
   5.3603000e-01
   5.1420000e-01
   5.1353000e-01
   4.9288000e-01
   4.6888000e-01
   5.4136000e-01
   4.9526000e-01
   4.4322000e-01
   5.1720000e-01
   5.2601000e-01
   4.5705000e-01
   5.3338000e-01
   5.3327000e-01
   4.7930000e-01
   5.2778000e-01
   4.5713000e-01
   5.5472000e-01
   5.1296000e-01
   4.8431000e-01
   4.7665000e-01
   4.5117000e-01
   4.6838000e-01
   5.3269000e-01
   4.4748000e-01
   3.9217000e-01
   4.8306000e-01
   5.4301000e-01
   5.2619000e-01
   4.3267000e-01
   4.8396000e-01
   4.7621000e-01
   4.9148000e-01
   4.7473000e-01
   5.1863000e-01
   5.3798000e-01
   3.7977000e-01
   4.3354000e-01
   4.3553000e-01
   5.1507000e-01
   4.4322000e-01
   5.0197000e-01
   4.9166000e-01
   5.3555000e-01
   5.3071000e-01
   5.5816000e-01
   4.9428000e-01
   4.6331000e-01
   4.7915000e-01
   5.5123000e-01
   5.3570000e-01
   4.9108000e-01
   5.1862000e-01
   5.2023000e-01
   5.1143000e-01
   4.8748000e-01
   5.0487000e-01
   5.8814000e-01
   4.9344000e-01
   5.5143000e-01
   5.2550000e-01
   4.5976000e-01
   4.7580000e-01
   5.0344000e-01
   4.7421000e-01
   5.3472000e-01
   5.2690000e-01
   5.0145000e-01
   4.9024000e-01
   5.0699000e-01
   5.2932000e-01
   5.0083000e-01
   5.1726000e-01
   5.3159000e-01
   4.8309000e-01
   5.1850000e-01
   5.4723000e-01
   5.0977000e-01
   5.6051000e-01
   5.3195000e-01
   4.8398000e-01
   5.1259000e-01
   5.2152000e-01
   4.6693000e-01
   4.6138000e-01
   4.6792000e-01
   5.3287000e-01
   5.0111000e-01
   5.0718000e-01
   5.1779000e-01
   4.8736000e-01
   4.5034000e-01
   4.0174000e-01
   5.0780000e-01
   5.2800000e-01
   5.2958000e-01
   4.7551000e-01
   5.5942000e-01
   5.4585000e-01
   5.1055000e-01
   5.3501000e-01
   5.3041000e-01
   4.3991000e-01
   5.0944000e-01
   4.5578000e-01
   4.5001000e-01
   4.5180000e-01
   4.9911000e-01
   4.8364000e-01
   4.3882000e-01
   5.1837000e-01
   4.9782000e-01
   4.2509000e-01
   5.5106000e-01
   4.3818000e-01
   4.7911000e-01
   5.0216000e-01
   5.3234000e-01
   4.9178000e-01
   5.0728000e-01
   5.5121000e-01
   4.6525000e-01
   5.1800000e-01
   5.0022000e-01
   4.3591000e-01
   4.5274000e-01
   4.7338000e-01
   4.5327000e-01
   5.5442000e-01
   4.6012000e-01
   4.8842000e-01
   5.4653000e-01
   4.7254000e-01
   5.1107000e-01
   5.4004000e-01
   4.7262000e-01
   5.2290000e-01
   4.7825000e-01
   4.6436000e-01
   5.4131000e-01
   4.6004000e-01
   5.1062000e-01
   4.8029000e-01
   4.6179000e-01
   5.0527000e-01
   4.5858000e-01
   4.9507000e-01
   4.4034000e-01
   4.9686000e-01
   4.5763000e-01
   5.6607000e-01
   4.6614000e-01
   4.9834000e-01
   5.4099000e-01
   5.0975000e-01
   4.7423000e-01
   4.8182000e-01
   5.2273000e-01
   4.8121000e-01
   4.2774000e-01
   4.4342000e-01
   5.3157000e-01
   4.7524000e-01
   5.1908000e-01
   5.1628000e-01
   4.6416000e-01
   5.5763000e-01
   5.0541000e-01
   4.6823000e-01
   4.5273000e-01
   4.8650000e-01
   4.6423000e-01
   5.5533000e-01
   5.4462000e-01
   4.4889000e-01
   4.3617000e-01
   5.7389000e-01
   5.2677000e-01
   4.7945000e-01
   5.2917000e-01
   5.3997000e-01
   5.5061000e-01
   4.3391000e-01
   4.7988000e-01
   5.5483000e-01
   4.7730000e-01
   4.9423000e-01
   4.7992000e-01
   4.9847000e-01
   4.3847000e-01
   4.7572000e-01
   4.8510000e-01
   4.6328000e-01
   4.4171000e-01
   5.5074000e-01
   5.0721000e-01
   4.6566000e-01
   5.0228000e-01
   5.1661000e-01
   4.5595000e-01
   4.5337000e-01
   5.1286000e-01
   4.9223000e-01
   5.2830000e-01
   5.2683000e-01
   4.4945000e-01
   4.7774000e-01
   5.1567000e-01
   5.3608000e-01
   5.1569000e-01
   5.1978000e-01
   4.3970000e-01
   5.4864000e-01
   4.7891000e-01
   5.2570000e-01
   5.1268000e-01
   4.4314000e-01
   5.2564000e-01
   4.8554000e-01
   5.5006000e-01
   4.8061000e-01
   5.2818000e-01
   4.3559000e-01
   5.4587000e-01
   5.6548000e-01
   4.5659000e-01
   5.0473000e-01
   5.1760000e-01
   5.5157000e-01
   4.6782000e-01
   5.2698000e-01
   5.0642000e-01
   5.1594000e-01
   5.4432000e-01
   5.1724000e-01
   4.4481000e-01
   5.4647000e-01
   5.1148000e-01
   5.1089000e-01
   4.6727000e-01
   5.2987000e-01
   5.2181000e-01
   5.1395000e-01
   5.2065000e-01
   5.2773000e-01
   5.2726000e-01
   4.5825000e-01
   4.7874000e-01
   4.8511000e-01
   5.6691000e-01
   5.3838000e-01
   5.2491000e-01
   5.2660000e-01
   4.8502000e-01
   5.0413000e-01
   4.6658000e-01
   4.4359000e-01
   4.6813000e-01
   4.6442000e-01
   4.9377000e-01
   4.9925000e-01
   4.7435000e-01
   4.6433000e-01
   5.6889000e-01
   5.1004000e-01
   4.7423000e-01
   5.7973000e-01
   5.3252000e-01
   5.2669000e-01
   4.9617000e-01
   5.0694000e-01
   4.8389000e-01
   4.9244000e-01
   5.0440000e-01
   4.8462000e-01
   4.4469000e-01
   5.2031000e-01
   4.5251000e-01
   4.7409000e-01
   5.1812000e-01
   5.0344000e-01
   4.2437000e-01
   4.3577000e-01
   4.9049000e-01
   5.2867000e-01
   5.5671000e-01
   4.8732000e-01
   5.0999000e-01
   4.2772000e-01
   4.6970000e-01
   4.6156000e-01
   4.8847000e-01
   4.3641000e-01
   4.2923000e-01
   4.3441000e-01
   4.5646000e-01
   4.5733000e-01
   5.3427000e-01
   5.1871000e-01
   5.0456000e-01
   5.3873000e-01
   5.2864000e-01
   4.7579000e-01
   4.3604000e-01
   5.4610000e-01
   4.6760000e-01
   5.1532000e-01
   4.9082000e-01
   5.2834000e-01
   4.9251000e-01
   5.5396000e-01
   5.1013000e-01
   4.6346000e-01
   4.3138000e-01
   5.0347000e-01
   4.8584000e-01
   5.4003000e-01
   4.3565000e-01
   5.1543000e-01
   4.5529000e-01
   4.8075000e-01
   4.5330000e-01
   4.2006000e-01
   4.1629000e-01
   4.2807000e-01
   4.7832000e-01
   5.3736000e-01
   4.8714000e-01
   5.1349000e-01
   5.5458000e-01
   5.3914000e-01
   4.9850000e-01
   4.4176000e-01
   4.3403000e-01
   4.7033000e-01
   4.8770000e-01
   5.6864000e-01
   4.7974000e-01
   4.8404000e-01
   5.0050000e-01
   5.5517000e-01
   4.7894000e-01
   5.0609000e-01
   5.3578000e-01
   5.5300000e-01
   4.9960000e-01
   5.0497000e-01
   4.9275000e-01
   4.7457000e-01
   4.7523000e-01
   5.4115000e-01
   5.3750000e-01
   5.5417000e-01
   5.5781000e-01
   4.3602000e-01
   5.0106000e-01
   4.7190000e-01
   4.8927000e-01
   5.2125000e-01
   4.8699000e-01
   5.2388000e-01
   5.3805000e-01
   4.7677000e-01
   4.3458000e-01
   4.7170000e-01
   4.9624000e-01
   4.9356000e-01
   4.8418000e-01
   5.1083000e-01
   4.5894000e-01
   5.0946000e-01
   5.5653000e-01
   4.9522000e-01
   4.7736000e-01
   4.7975000e-01
   5.6425000e-01
   4.7975000e-01
   4.9271000e-01
   5.5507000e-01
   5.4150000e-01
   4.8586000e-01
   5.2494000e-01
   4.6561000e-01
   5.1936000e-01
   4.5232000e-01
   5.3410000e-01
   5.3337000e-01
   4.3338000e-01
   5.2414000e-01
   5.6486000e-01
   4.7686000e-01
   5.1532000e-01
   5.0420000e-01
   5.0070000e-01
   5.2425000e-01
   5.3718000e-01
   5.7383000e-01
   5.0846000e-01
   4.7588000e-01
   5.0460000e-01
   5.2247000e-01
   4.7713000e-01
   4.8608000e-01
   5.4437000e-01
   4.6672000e-01
   5.1048000e-01
   4.8298000e-01
   5.1124000e-01
   4.6711000e-01
   4.8751000e-01
   5.6672000e-01
   5.1327000e-01
   4.8676000e-01
   4.4376000e-01
   4.7905000e-01
   4.9001000e-01
   5.2618000e-01
   5.3663000e-01
   4.5198000e-01
   5.3539000e-01
   4.9179000e-01
   5.0719000e-01
   5.0719000e-01
   4.9278000e-01
   4.5850000e-01
   4.9667000e-01
   4.3579000e-01
   4.6701000e-01
   4.4218000e-01
   5.1476000e-01
   5.3158000e-01
   4.4187000e-01
   5.3100000e-01
   5.0945000e-01
   5.3486000e-01
   4.8518000e-01
   5.3032000e-01
   4.9131000e-01
   4.9532000e-01
   5.6593000e-01
   4.9094000e-01
   4.3351000e-01
   4.9849000e-01
   5.0682000e-01
   4.2470000e-01
   4.7374000e-01
   5.2489000e-01
   4.9411000e-01
   5.1382000e-01
   4.3319000e-01
   4.9778000e-01
   4.9123000e-01
   4.3492000e-01
   5.0872000e-01
   5.1226000e-01
   5.2167000e-01
   5.3874000e-01
   5.2933000e-01
   5.4654000e-01
   4.8373000e-01
   4.0946000e-01
   5.4752000e-01
   4.7051000e-01
   5.4033000e-01
   4.9860000e-01
   4.9133000e-01
   4.8729000e-01
   5.2737000e-01
   5.5978000e-01
   5.0869000e-01
   5.5071000e-01
   5.1980000e-01
   4.7999000e-01
   5.0209000e-01
   5.4075000e-01
   4.6920000e-01
   5.5268000e-01
   5.4029000e-01
   5.3962000e-01
   5.4765000e-01
   4.3935000e-01
   4.3926000e-01
   5.4246000e-01
   5.2437000e-01
   4.5188000e-01
   5.2109000e-01
   5.0093000e-01
   5.1694000e-01
   5.2636000e-01
   5.3102000e-01
   5.9133000e-01
   5.1086000e-01
   4.8348000e-01
   4.4260000e-01
   4.6507000e-01
   5.0779000e-01
   4.7751000e-01
   4.6737000e-01
   5.3398000e-01
   4.5980000e-01
   4.2878000e-01
   4.3910000e-01
   5.0365000e-01
   5.0463000e-01
   5.1709000e-01
   4.9325000e-01
   5.1706000e-01
   5.1322000e-01
   4.4332000e-01
   5.3082000e-01
   4.8096000e-01
   5.2166000e-01
   4.8716000e-01
   4.6802000e-01
   4.9036000e-01
   4.6884000e-01
   4.9264000e-01
   5.2581000e-01
   5.2240000e-01
   4.9617000e-01
   4.9496000e-01
   5.1325000e-01
   5.2072000e-01
   4.5778000e-01
   4.6295000e-01
   5.3351000e-01
   4.7745000e-01
   5.2637000e-01
   4.8605000e-01
   4.9802000e-01
   5.0019000e-01
   4.9423000e-01
   4.8019000e-01
   4.4611000e-01
   5.1957000e-01
   5.4921000e-01
   5.0055000e-01
   5.1056000e-01
   4.7705000e-01
   4.5073000e-01
   5.1359000e-01
   5.0546000e-01
   5.0512000e-01
   5.7297000e-01
   4.8497000e-01
   4.9017000e-01
   5.4871000e-01
   5.3058000e-01
   5.0734000e-01
   4.1075000e-01
   4.9014000e-01
   5.1425000e-01
   4.5520000e-01
   5.6940000e-01
   4.6669000e-01
   4.9545000e-01
   4.2925000e-01
   4.9701000e-01
   4.3990000e-01
   4.6735000e-01
   5.2728000e-01
   4.7869000e-01
   5.1387000e-01
   5.0367000e-01
   5.3415000e-01
   4.9113000e-01
   4.5255000e-01
   4.1376000e-01
   5.8413000e-01
   4.2489000e-01
   5.0476000e-01
   4.8391000e-01
   5.5466000e-01
   5.3181000e-01
   5.1017000e-01
   5.1311000e-01
   5.6111000e-01
   5.2774000e-01
   5.1553000e-01
   5.1872000e-01
   4.2451000e-01
   5.3291000e-01
   5.8119000e-01
   4.3642000e-01
   4.6229000e-01
   4.8518000e-01
   5.5459000e-01
   5.2944000e-01
   5.6109000e-01
   4.8816000e-01
   5.4793000e-01
   5.1439000e-01
   4.9468000e-01
   4.3133000e-01
   4.9998000e-01
   5.0660000e-01
   5.0933000e-01
   5.2150000e-01
   4.8024000e-01
   5.3620000e-01
   5.1611000e-01
   5.1988000e-01
   5.2127000e-01
   4.6266000e-01
   4.9792000e-01
   5.8122000e-01
   5.2408000e-01
   5.4773000e-01
   5.2339000e-01
   4.9185000e-01
   5.0105000e-01
   3.3805000e-01
   4.9923000e-01
   4.4892000e-01
   4.4582000e-01
   4.8885000e-01
   4.4613000e-01
   4.8515000e-01
   4.7302000e-01
   4.9086000e-01
   5.1403000e-01
   5.6778000e-01
   4.7045000e-01
   5.1469000e-01
   5.0327000e-01
   4.7709000e-01
   4.6136000e-01
   5.8306000e-01
   5.2145000e-01
   4.9728000e-01
   4.6435000e-01
   5.3993000e-01
   4.7372000e-01
   5.3178000e-01
   5.1080000e-01
   4.8200000e-01
   5.6620000e-01
   4.6381000e-01
   5.1039000e-01
   4.9007000e-01
   5.0651000e-01
   5.4486000e-01
   5.3192000e-01
   4.5837000e-01
   5.0131000e-01
   5.1042000e-01
   5.0877000e-01
   5.1950000e-01
   5.6121000e-01
   5.2414000e-01
   4.9588000e-01
   5.1933000e-01
   5.1186000e-01
   4.9733000e-01
   4.8393000e-01
   5.1433000e-01
   4.6163000e-01
   4.6122000e-01
   4.9945000e-01
   5.8233000e-01
   5.1280000e-01
   4.9538000e-01
   5.3155000e-01
   5.1405000e-01
   4.7028000e-01
   4.1224000e-01
   5.6059000e-01
   4.9740000e-01
   5.1497000e-01
   4.9988000e-01
   4.4320000e-01
   5.2513000e-01
   5.5210000e-01
   5.0223000e-01
   4.8444000e-01
   4.5747000e-01
   5.3860000e-01
   5.4014000e-01
   5.4332000e-01
   4.5361000e-01
   4.4965000e-01
   4.9520000e-01
   5.1724000e-01
   5.3472000e-01
   4.8525000e-01
   4.8276000e-01
   4.8750000e-01
   4.5803000e-01
   5.4489000e-01
   4.3420000e-01
   5.6735000e-01
   4.5398000e-01
   5.0350000e-01
   4.7460000e-01
   5.4072000e-01
   4.4954000e-01
   4.9104000e-01
   5.0458000e-01
   4.7294000e-01
   5.8217000e-01
   4.7032000e-01
   5.1761000e-01
   5.1572000e-01
   4.8456000e-01
   5.0249000e-01
   5.3351000e-01
   4.6812000e-01
   5.0509000e-01
   5.6567000e-01
   5.1739000e-01
   4.7521000e-01
   4.6767000e-01
   5.1941000e-01
   4.9150000e-01
   5.0170000e-01
   4.6288000e-01
   5.0506000e-01
   4.8288000e-01
   4.3687000e-01
   4.6506000e-01
   5.3600000e-01
   4.9008000e-01
   4.5617000e-01
   5.2272000e-01
   5.1583000e-01
   4.7013000e-01
   5.3185000e-01
   5.3925000e-01
   4.8683000e-01
   4.2977000e-01
   4.8624000e-01
   4.2937000e-01
   5.0295000e-01
   5.0571000e-01
   5.5081000e-01
   4.1535000e-01
   5.1262000e-01
   5.2074000e-01
   5.3684000e-01
   5.0202000e-01
   4.6166000e-01
   5.4991000e-01
   5.0858000e-01
   4.6761000e-01
   4.8477000e-01
   4.9216000e-01
   4.9698000e-01
   4.8882000e-01
   4.2458000e-01
   5.0354000e-01
   5.1550000e-01
   4.3095000e-01
   4.9496000e-01
   4.9570000e-01
   5.2742000e-01
   4.9571000e-01
   5.2884000e-01
   5.3279000e-01
   4.6894000e-01
   5.1131000e-01
   5.1962000e-01
   5.3499000e-01
   5.0684000e-01
   5.3299000e-01
   4.6993000e-01
   5.9975000e-01
   5.0598000e-01
   5.4358000e-01
   4.9698000e-01
   5.4012000e-01
   4.4560000e-01
   5.0395000e-01
   4.7478000e-01
   5.4785000e-01
   4.8139000e-01
   4.4119000e-01
   5.2533000e-01
   4.6226000e-01
   4.9181000e-01
   4.5307000e-01
   4.3231000e-01
   4.2462000e-01
   4.6682000e-01
   5.4903000e-01
   4.7598000e-01
   5.0885000e-01
   4.2407000e-01
   5.0862000e-01
   4.7216000e-01
   4.6966000e-01
   5.0114000e-01
   5.0357000e-01
   4.2640000e-01
   4.5270000e-01
   5.1257000e-01
   5.2712000e-01
   5.2827000e-01
   4.8865000e-01
   4.5062000e-01
   4.7860000e-01
   5.5146000e-01
   4.7949000e-01
   4.9332000e-01
   4.7914000e-01
   5.1356000e-01
   5.2202000e-01
   4.6608000e-01
   4.6438000e-01
   4.3450000e-01
   4.4758000e-01
   4.9442000e-01
   4.1046000e-01
   5.0476000e-01
   4.8519000e-01
   4.4516000e-01
   5.3737000e-01
   4.8382000e-01
   4.9029000e-01
   4.4800000e-01
   4.4904000e-01
   5.0772000e-01
   5.4472000e-01
   5.6809000e-01
   5.0107000e-01
   5.0319000e-01
   4.2992000e-01
   4.8363000e-01
   5.1356000e-01
   4.5873000e-01
   5.3236000e-01
   4.9435000e-01
   4.6269000e-01
   5.1199000e-01
   5.4488000e-01
   5.5038000e-01
   5.1469000e-01
   5.7277000e-01
   5.2661000e-01
   4.3261000e-01
   4.5017000e-01
   5.0606000e-01
   5.5427000e-01
   5.5120000e-01
   4.7287000e-01
   4.4159000e-01
   5.1939000e-01
   5.2592000e-01
   5.1311000e-01
   4.6703000e-01
   4.9680000e-01
   5.0091000e-01
   4.6021000e-01
   5.3693000e-01
   5.5870000e-01
   4.5159000e-01
   4.6388000e-01
   4.5672000e-01
   5.1898000e-01
   4.7987000e-01
   4.7273000e-01
   5.3149000e-01
   4.9358000e-01
   4.0933000e-01
   5.4825000e-01
   5.0859000e-01
   4.8300000e-01
   5.1614000e-01
   5.7608000e-01
   4.8924000e-01
   4.9837000e-01
   5.2866000e-01
   5.2492000e-01
   4.9432000e-01
   5.0178000e-01
   5.0095000e-01
   4.7865000e-01
   5.4033000e-01
   5.1866000e-01
   4.6833000e-01
   4.9592000e-01
   5.2129000e-01
   5.3838000e-01
   5.1612000e-01
   4.7765000e-01
   4.4392000e-01
   5.1137000e-01
   4.9756000e-01
   4.4044000e-01
   5.3396000e-01
   5.3407000e-01
   4.5177000e-01
   4.6889000e-01
   5.0598000e-01
   4.5958000e-01
   5.2926000e-01
   4.9955000e-01
   5.5235000e-01
   5.2044000e-01
   4.8348000e-01
   4.8877000e-01
   5.5875000e-01
   5.3889000e-01
   5.8347000e-01
   4.7344000e-01
   5.3901000e-01
   4.4262000e-01
   5.2070000e-01
   5.8254000e-01
   4.3332000e-01
   4.6381000e-01
   4.6996000e-01
   5.0726000e-01
   4.7635000e-01
   4.7216000e-01
   4.7413000e-01
   4.5985000e-01
   5.0988000e-01
   4.7674000e-01
   4.7258000e-01
   5.7307000e-01
   3.9718000e-01
   4.3566000e-01
   5.1975000e-01
   5.3739000e-01
   5.1958000e-01
   5.0872000e-01
   5.5357000e-01
   4.9045000e-01
   4.6416000e-01
   4.3477000e-01
   5.0204000e-01
   5.1603000e-01
   5.2530000e-01
   4.6326000e-01
   5.1537000e-01
   5.9227000e-01
   4.5259000e-01
   4.9751000e-01
   4.7997000e-01
   5.2285000e-01
   4.3558000e-01
   5.2379000e-01
   5.1504000e-01
   5.3796000e-01
   5.0675000e-01
   5.0507000e-01
   4.9104000e-01
   4.5252000e-01
   5.0911000e-01
   4.8686000e-01
   5.4764000e-01
   4.8722000e-01
   5.1023000e-01
   4.8490000e-01
   4.9150000e-01
   4.1308000e-01
   4.5221000e-01
   4.8455000e-01
   4.4288000e-01
   4.7947000e-01
   5.2024000e-01
   5.1855000e-01
   5.3255000e-01
   5.4824000e-01
   5.0685000e-01
   5.4654000e-01
   4.9226000e-01
   5.2592000e-01
   4.9297000e-01
   4.8746000e-01
   5.2461000e-01
   4.3663000e-01
   5.1117000e-01
   4.7493000e-01
   5.5599000e-01
   4.5107000e-01
   5.2365000e-01
   4.9195000e-01
   5.0976000e-01
   5.4907000e-01
   5.6702000e-01
   4.8771000e-01
   4.9285000e-01
   5.0545000e-01
   5.0986000e-01
   4.9824000e-01
   5.0898000e-01
   5.0542000e-01
   5.2660000e-01
   5.3421000e-01
   5.0883000e-01
   5.1062000e-01
   5.0423000e-01
   4.9242000e-01
   5.0612000e-01
   5.0270000e-01
   5.0814000e-01
   4.8627000e-01
   4.6222000e-01
   5.4909000e-01
   5.0359000e-01
   5.1912000e-01
   4.9726000e-01
   5.0311000e-01
   5.0483000e-01
   5.0203000e-01
   4.7071000e-01
   5.4769000e-01
   4.1316000e-01
   5.0957000e-01
   5.5374000e-01
   5.0117000e-01
   4.6327000e-01
   5.0339000e-01
   4.8296000e-01
   4.9197000e-01
   4.3789000e-01
   5.0766000e-01
   4.7464000e-01
   4.7873000e-01
   4.7252000e-01
   4.9625000e-01
   4.8637000e-01
   5.3162000e-01
   4.4911000e-01
   4.8796000e-01
   4.9864000e-01
   4.9017000e-01
   4.5967000e-01
   4.9735000e-01
   4.6381000e-01
   5.6445000e-01
   5.0794000e-01
   5.0884000e-01
   4.9541000e-01
   5.0534000e-01
   5.3298000e-01
   5.6693000e-01
   5.0087000e-01
   4.3463000e-01
   5.6372000e-01
   4.9386000e-01
   5.2227000e-01
   5.3894000e-01
   5.2840000e-01
   5.6179000e-01
   4.9444000e-01
   4.9561000e-01
   5.2052000e-01
   4.7214000e-01
   4.8694000e-01
   5.6750000e-01
   5.5624000e-01
   4.7786000e-01
   5.4158000e-01
   4.6845000e-01
   5.5957000e-01
   4.9380000e-01
   4.4924000e-01
   4.2931000e-01
   5.6157000e-01
   4.9882000e-01
   5.1533000e-01
   4.8314000e-01
   5.0109000e-01
   4.7106000e-01
   5.3585000e-01
   4.8057000e-01
   4.7726000e-01
   4.7341000e-01
   4.9866000e-01
   4.8901000e-01
   5.3443000e-01
   5.3992000e-01
   5.2587000e-01
   4.7511000e-01
   5.1474000e-01
   5.6144000e-01
   4.9162000e-01
   5.7443000e-01
   4.3085000e-01
   5.3396000e-01
   5.0302000e-01
   5.1824000e-01
   5.1036000e-01
   4.9165000e-01
   4.9872000e-01
   4.9514000e-01
   4.9379000e-01
   4.7038000e-01
   4.9106000e-01
   4.7172000e-01
   5.5747000e-01
   4.7603000e-01
   4.8919000e-01
   4.6341000e-01
   4.8527000e-01
   5.1095000e-01
   5.3276000e-01
   4.8851000e-01
   4.9974000e-01
   5.5871000e-01
   4.7964000e-01
   4.9665000e-01
   5.2725000e-01
   5.2376000e-01
   4.6748000e-01
   5.3365000e-01
   5.4641000e-01
   5.1414000e-01
   5.4173000e-01
   4.7153000e-01
   5.5611000e-01
   4.9667000e-01
   5.0512000e-01
   5.1789000e-01
   5.8694000e-01
   5.1017000e-01
   4.5391000e-01
   5.1438000e-01
   5.2349000e-01
   5.6702000e-01
   5.4735000e-01
   4.7224000e-01
   4.7205000e-01
   5.0635000e-01
   5.0810000e-01
   5.2714000e-01
   5.1383000e-01
   5.0937000e-01
   4.7749000e-01
   5.1903000e-01
   4.6959000e-01
   5.1930000e-01
   5.2000000e-01
   5.6080000e-01
   4.9639000e-01
   4.7715000e-01
   5.4800000e-01
   5.4632000e-01
   5.5942000e-01
   4.6145000e-01
   5.0848000e-01
   5.1731000e-01
   5.1992000e-01
   5.3631000e-01
   5.0752000e-01
   4.5685000e-01
   5.1712000e-01
   4.8567000e-01
   4.4922000e-01
   5.1747000e-01
   5.2259000e-01
   5.4407000e-01
   5.5030000e-01
   5.8435000e-01
   5.2543000e-01
   5.2507000e-01
   5.8566000e-01
   4.2712000e-01
   5.1668000e-01
   5.0952000e-01
   5.0818000e-01
   4.2788000e-01
   4.8243000e-01
   5.3696000e-01
   4.5083000e-01
   5.0825000e-01
   5.5890000e-01
   4.5427000e-01
   5.0108000e-01
   4.9845000e-01
   4.8741000e-01
   5.1463000e-01
   4.9241000e-01
   5.2696000e-01
   4.8215000e-01
   5.3027000e-01
   5.2152000e-01
   5.1707000e-01
   4.5873000e-01
   4.8171000e-01
   5.0082000e-01
   4.6252000e-01
   5.5646000e-01
   5.5346000e-01
   5.3085000e-01
   4.9091000e-01
   4.5976000e-01
   4.7897000e-01
   5.7091000e-01
   5.0792000e-01
   5.1871000e-01
   5.4866000e-01
   5.5007000e-01
   4.6698000e-01
   4.6435000e-01
   5.1736000e-01
   5.0527000e-01
   4.9133000e-01
   4.8066000e-01
   4.9858000e-01
   5.4849000e-01
   5.4535000e-01
   4.7782000e-01
   5.0930000e-01
   4.6819000e-01
   4.6951000e-01
   5.8248000e-01
   5.2632000e-01
   4.9731000e-01
   4.6605000e-01
   5.0447000e-01
   4.9272000e-01
   5.3754000e-01
   5.3737000e-01
   4.9964000e-01
   4.5613000e-01
   5.3652000e-01
   5.4813000e-01
   4.8773000e-01
   5.8163000e-01
   4.7495000e-01
   4.8782000e-01
   4.8571000e-01
   5.0109000e-01
   5.4370000e-01
   4.6828000e-01
   5.0529000e-01
   5.1571000e-01
   4.7536000e-01
   5.7907000e-01
   4.2196000e-01
   4.1871000e-01
   5.1822000e-01
   5.6051000e-01
   5.4138000e-01
   4.4000000e-01
   5.2652000e-01
   5.1254000e-01
   4.5620000e-01
   5.9178000e-01
   4.6969000e-01
   3.8122000e-01
   4.3176000e-01
   5.2189000e-01
   4.4968000e-01
   4.8334000e-01
   4.8365000e-01
   4.8106000e-01
   4.9503000e-01
   5.1746000e-01
   4.9591000e-01
   4.6338000e-01
   4.5054000e-01
   3.9580000e-01
   5.5086000e-01
   5.1930000e-01
   5.8954000e-01
   4.9548000e-01
   5.0137000e-01
   5.6810000e-01
   4.9890000e-01
   5.1846000e-01
   4.9402000e-01
   4.4210000e-01
   5.5975000e-01
   5.1519000e-01
   4.3655000e-01
   4.9861000e-01
   4.6739000e-01
   4.6893000e-01
   4.6049000e-01
   4.9767000e-01
   5.1122000e-01
   4.6749000e-01
   5.3899000e-01
   4.8702000e-01
   5.4130000e-01
   5.2812000e-01
   4.9705000e-01
   5.0388000e-01
   4.7614000e-01
   5.4927000e-01
   5.3750000e-01
   5.1063000e-01
   5.0294000e-01
   5.4722000e-01
   5.2868000e-01
   5.3809000e-01
   4.6858000e-01
   4.5349000e-01
   4.0025000e-01
   4.9036000e-01
   4.6403000e-01
   4.1067000e-01
   4.6937000e-01
   5.2079000e-01
   4.1741000e-01
   5.2998000e-01
   5.3426000e-01
   4.5097000e-01
   4.4309000e-01
   4.6031000e-01
   4.4472000e-01
   4.8754000e-01
   5.5126000e-01
   4.5094000e-01
   4.5233000e-01
   5.1794000e-01
   5.0148000e-01
   5.0534000e-01
   4.1991000e-01
   4.6789000e-01
   5.3926000e-01
   5.5455000e-01
   4.8021000e-01
   4.4501000e-01
   4.4230000e-01
   5.1113000e-01
   5.0370000e-01
   4.6504000e-01
   4.9508000e-01
   4.4841000e-01
   4.6928000e-01
   5.2702000e-01
   4.8334000e-01
   4.4335000e-01
   4.6291000e-01
   4.6343000e-01
   5.1244000e-01
   4.9000000e-01
   5.4942000e-01
   5.5666000e-01
   5.2555000e-01
   5.0819000e-01
   5.3972000e-01
   4.9386000e-01
   5.4757000e-01
   5.0408000e-01
   5.5677000e-01
   4.7923000e-01
   5.5836000e-01
   5.4203000e-01
   4.7289000e-01
   4.6437000e-01
   5.2410000e-01
   5.2552000e-01
   4.8194000e-01
   5.5506000e-01
   4.8987000e-01
   4.4177000e-01
   4.8374000e-01
   4.9322000e-01
   4.5044000e-01
   5.4044000e-01
   5.1053000e-01
   5.3567000e-01
   4.7631000e-01
   4.6968000e-01
   4.9444000e-01
   5.1956000e-01
   4.8620000e-01
   5.8974000e-01
   4.4624000e-01
   4.9466000e-01
   5.4841000e-01
   5.0264000e-01
   4.8385000e-01
   5.6044000e-01
   6.1771000e-01
   5.1801000e-01
   4.4324000e-01
   5.1723000e-01
   5.3195000e-01
   5.5334000e-01
   4.9821000e-01
   4.9152000e-01
   5.0480000e-01
   4.4458000e-01
   5.7753000e-01
   5.4577000e-01
   5.0396000e-01
   5.3096000e-01
   5.2292000e-01
   5.2710000e-01
   4.8046000e-01
   5.3089000e-01
   4.6571000e-01
   4.6323000e-01
   4.7116000e-01
   4.3140000e-01
   5.6961000e-01
   4.8021000e-01
   4.2703000e-01
   4.7872000e-01
   5.4783000e-01
   4.8734000e-01
   4.2774000e-01
   4.7059000e-01
   4.8355000e-01
   4.7410000e-01
   4.8820000e-01
   4.8514000e-01
   5.2555000e-01
   5.0081000e-01
   4.8509000e-01
   5.3120000e-01
   4.3377000e-01
   4.3536000e-01
   5.5020000e-01
   5.7499000e-01
   4.3224000e-01
   4.6286000e-01
   4.3011000e-01
   4.9574000e-01
   4.3448000e-01
   5.1594000e-01
   4.9359000e-01
   5.3160000e-01
   4.9966000e-01
   5.1295000e-01
   4.8888000e-01
   5.0089000e-01
   5.3034000e-01
   5.3350000e-01
   5.6877000e-01
   4.2980000e-01
   3.9945000e-01
   4.3421000e-01
   4.3345000e-01
   4.6751000e-01
   5.1626000e-01
   4.9393000e-01
   4.5561000e-01
   4.7780000e-01
   5.8392000e-01
   5.0842000e-01
   5.1765000e-01
   4.9978000e-01
   5.0538000e-01
   5.1688000e-01
   4.3562000e-01
   5.1214000e-01
   5.0631000e-01
   4.9700000e-01
   5.4197000e-01
   5.1174000e-01
   5.0783000e-01
   4.8471000e-01
   4.9667000e-01
   5.2414000e-01
   4.9920000e-01
   5.0134000e-01
   5.3038000e-01
   4.9389000e-01
   4.4872000e-01
   5.0730000e-01
   4.9847000e-01
   5.0216000e-01
   4.9693000e-01
   5.0663000e-01
   4.5762000e-01
   4.9812000e-01
   4.1954000e-01
   5.4821000e-01
   4.8472000e-01
   5.7430000e-01
   4.4015000e-01
   4.6872000e-01
   5.2720000e-01
   4.4867000e-01
   5.2864000e-01
   5.1358000e-01
   5.6049000e-01
   4.6336000e-01
   5.6416000e-01
   5.4130000e-01
   4.4397000e-01
   5.2984000e-01
   4.5396000e-01
   5.1413000e-01
   5.2788000e-01
   5.4288000e-01
   4.8130000e-01
   4.8439000e-01
   4.9488000e-01
   5.0896000e-01
   4.1362000e-01
   4.7419000e-01
   6.0141000e-01
   5.2813000e-01
   5.3470000e-01
   5.5015000e-01
   4.7427000e-01
   5.1995000e-01
   4.6613000e-01
   4.9228000e-01
   5.3639000e-01
   5.4730000e-01
   5.5798000e-01
   4.9935000e-01
   4.5794000e-01
   5.1274000e-01
   4.0572000e-01
   5.1082000e-01
   5.2111000e-01
   5.2502000e-01
   5.2868000e-01
   4.7375000e-01
   4.5460000e-01
   5.0100000e-01
   4.8060000e-01
   4.4720000e-01
   4.7355000e-01
   5.2333000e-01
   5.6648000e-01
   5.5103000e-01
   4.5993000e-01
   5.3391000e-01
   4.1554000e-01
   4.7996000e-01
   4.8554000e-01
   4.2116000e-01
   6.0941000e-01
   4.8228000e-01
   4.3671000e-01
   4.5139000e-01
   5.1340000e-01
   4.6834000e-01
   4.7082000e-01
   5.1595000e-01
   5.0433000e-01
   6.0091000e-01
   5.1876000e-01
   4.7800000e-01
   5.1718000e-01
   5.5025000e-01
   6.1251000e-01
   5.2575000e-01
   4.9877000e-01
   5.1952000e-01
   5.7822000e-01
   5.1169000e-01
   4.8608000e-01
   4.6378000e-01
   4.9343000e-01
   4.3643000e-01
   4.8129000e-01
   4.9067000e-01
   5.0588000e-01
   5.3733000e-01
   4.7725000e-01
   5.0705000e-01
   4.7798000e-01
   5.4208000e-01
   4.8660000e-01
   4.1674000e-01
   4.5461000e-01
   4.7325000e-01
   4.4041000e-01
   4.5498000e-01
   5.2760000e-01
   4.7259000e-01
   4.8364000e-01
   4.6451000e-01
   4.2316000e-01
   5.4326000e-01
   5.3496000e-01
   5.6714000e-01
   5.7597000e-01
   5.3646000e-01
   5.1989000e-01
   5.0183000e-01
   5.1059000e-01
   4.2525000e-01
   4.3413000e-01
   5.3825000e-01
   5.1088000e-01
   5.4341000e-01
   4.5586000e-01
   4.5931000e-01
   4.7566000e-01
   4.9192000e-01
   4.6629000e-01
   5.1604000e-01
   4.9761000e-01
   5.7985000e-01
   5.6040000e-01
   4.7558000e-01
   4.9993000e-01
   5.1949000e-01
   4.9518000e-01
   5.0075000e-01
   5.2997000e-01
   5.2847000e-01
   4.5660000e-01
   5.0895000e-01
   5.0616000e-01
   5.1492000e-01
   5.5617000e-01
   5.4200000e-01
   5.0857000e-01
   4.9556000e-01
   4.9763000e-01
   5.0005000e-01
   5.2701000e-01
   5.1232000e-01
   4.9333000e-01
   4.8494000e-01
   4.6512000e-01
   4.9445000e-01
   4.2370000e-01
   4.8001000e-01
   5.1342000e-01
   4.6866000e-01
   4.8903000e-01
   5.7097000e-01
   5.5672000e-01
   4.1468000e-01
   4.9467000e-01
   5.2623000e-01
   6.0367000e-01
   5.4915000e-01
   5.2436000e-01
   4.9472000e-01
   5.1215000e-01
   5.1357000e-01
   5.2197000e-01
   5.3543000e-01
   5.1530000e-01
   5.3133000e-01
   5.1468000e-01
   5.1296000e-01
   4.8398000e-01
   5.2167000e-01
   5.0282000e-01
   4.3655000e-01
   5.0599000e-01
   4.5649000e-01
   4.8535000e-01
   4.7191000e-01
   4.2346000e-01
   5.8946000e-01
   4.6539000e-01
   5.0529000e-01
   4.7491000e-01
   4.4547000e-01
   4.8634000e-01
   5.0673000e-01
   5.0393000e-01
   5.1642000e-01
   4.6931000e-01
   4.2459000e-01
   5.4695000e-01
   4.4782000e-01
   5.4814000e-01
   5.0319000e-01
   5.5383000e-01
   4.5353000e-01
   5.4271000e-01
   4.7874000e-01
   4.6485000e-01
   5.4279000e-01
   5.5174000e-01
   5.0764000e-01
   5.0403000e-01
   5.0460000e-01
   5.1999000e-01
   5.1191000e-01
   5.0635000e-01
   5.1309000e-01
   5.4789000e-01
   4.8063000e-01
   4.8491000e-01
   4.7758000e-01
   4.9116000e-01
   5.2500000e-01
   5.8308000e-01
   4.6789000e-01
   4.9469000e-01
   4.3055000e-01
   5.0187000e-01
   5.0430000e-01
   4.8546000e-01
   4.7742000e-01
   5.7642000e-01
   5.3276000e-01
   5.4021000e-01
   4.9157000e-01
   5.1468000e-01
   5.0079000e-01
   5.2797000e-01
   4.9542000e-01
   5.3347000e-01
   5.1152000e-01
   4.7121000e-01
   4.9075000e-01
   4.6433000e-01
   4.7726000e-01
   4.7901000e-01
   5.4774000e-01
   5.0533000e-01
   5.0039000e-01
   5.4843000e-01
   4.9151000e-01
   5.2861000e-01
   5.5844000e-01
   5.1142000e-01
   4.6497000e-01
   5.2698000e-01
   5.1263000e-01
   5.1291000e-01
   5.5496000e-01
   5.4221000e-01
   5.5957000e-01
   5.3552000e-01
   5.6147000e-01
   5.1246000e-01
   4.5954000e-01
   4.8447000e-01
   5.2178000e-01
   5.6451000e-01
   5.4781000e-01
   5.7482000e-01
   4.9920000e-01
   4.8325000e-01
   5.2428000e-01
   5.0753000e-01
   5.0298000e-01
   4.8627000e-01
   4.8302000e-01
   5.0957000e-01
   4.3963000e-01
   4.6744000e-01
   5.4467000e-01
   5.1329000e-01
   4.9631000e-01
   4.8915000e-01
   5.5596000e-01
   5.1897000e-01
   4.1262000e-01
   5.1279000e-01
   4.6128000e-01
   4.8899000e-01
   4.9556000e-01
   5.5662000e-01
   5.4331000e-01
   5.1593000e-01
   4.9129000e-01
   4.4594000e-01
   4.9480000e-01
   4.7977000e-01
   5.0110000e-01
   4.6748000e-01
   4.9759000e-01
   5.0519000e-01
   4.0908000e-01
   4.6433000e-01
   5.3934000e-01
   4.6741000e-01
   5.0335000e-01
   5.0311000e-01
   4.9003000e-01
   5.3955000e-01
   5.2259000e-01
   5.1521000e-01
   5.4336000e-01
   5.6358000e-01
   5.1120000e-01
   5.0474000e-01
   4.5792000e-01
   4.8619000e-01
   5.1068000e-01
   5.3426000e-01
   5.4549000e-01
   5.0505000e-01
   5.0343000e-01
   5.0948000e-01
   5.6946000e-01
   4.7014000e-01
   5.6055000e-01
   4.9351000e-01
   4.7495000e-01
   5.3507000e-01
   4.5579000e-01
   5.1105000e-01
   4.8863000e-01
   4.9964000e-01
   5.4884000e-01
   5.1194000e-01
   5.1500000e-01
   5.6104000e-01
   5.1071000e-01
   5.1821000e-01
   4.9896000e-01
   5.1598000e-01
   5.0942000e-01
   4.3866000e-01
   4.9999000e-01
   4.3746000e-01
   5.0127000e-01
   5.3735000e-01
   4.9843000e-01
   4.7625000e-01
   4.8592000e-01
   4.5761000e-01
   4.9629000e-01
   5.3919000e-01
   4.3367000e-01
   5.5640000e-01
   5.2195000e-01
   5.3576000e-01
   5.0954000e-01
   4.6312000e-01
   4.9112000e-01
   5.4637000e-01
   4.7000000e-01
   5.7888000e-01
   5.0399000e-01
   4.7040000e-01
   4.7876000e-01
   4.9968000e-01
   5.0259000e-01
   5.8840000e-01
   5.0217000e-01
   5.1350000e-01
   4.8066000e-01
   5.1335000e-01
   4.7639000e-01
   5.5524000e-01
   4.9516000e-01
   5.0063000e-01
   5.3403000e-01
   4.2959000e-01
   4.7856000e-01
   4.7909000e-01
   4.9621000e-01
   5.1998000e-01
   5.4174000e-01
   4.7881000e-01
   4.9039000e-01
   4.3811000e-01
   4.6019000e-01
   4.7371000e-01
   4.6302000e-01
   3.9027000e-01
   5.2600000e-01
   4.9045000e-01
   4.8823000e-01
   4.6621000e-01
   5.6171000e-01
   5.7377000e-01
   4.7628000e-01
   5.2319000e-01
   5.1099000e-01
   5.1021000e-01
   4.8250000e-01
   4.9527000e-01
   5.1288000e-01
   5.5491000e-01
   4.3298000e-01
   4.9956000e-01
   5.2736000e-01
   5.4594000e-01
   4.9554000e-01
   4.7623000e-01
   4.2943000e-01
   5.3451000e-01
   3.7796000e-01
   4.3227000e-01
   5.3453000e-01
   5.2116000e-01
   4.6361000e-01
   5.2228000e-01
   4.5674000e-01
   5.5111000e-01
   4.4413000e-01
   5.0092000e-01
   5.1340000e-01
   5.1694000e-01
   5.0225000e-01
   5.8910000e-01
   3.9927000e-01
   4.9907000e-01
   5.2809000e-01
   4.8164000e-01
   4.8080000e-01
   5.7391000e-01
   4.8229000e-01
   4.5392000e-01
   4.8226000e-01
   5.1478000e-01
   4.7488000e-01
   5.1160000e-01
   5.3986000e-01
   5.4286000e-01
   5.2196000e-01
   4.7599000e-01
   4.6983000e-01
   5.4038000e-01
   4.8015000e-01
   4.8111000e-01
   5.6409000e-01
   5.9498000e-01
   4.5634000e-01
   4.8785000e-01
   4.8603000e-01
   4.9388000e-01
   5.5573000e-01
   4.8131000e-01
   5.0185000e-01
   4.8455000e-01
   4.7588000e-01
   4.6400000e-01
   5.1747000e-01
   5.2303000e-01
   4.8315000e-01
   4.8122000e-01
   5.2155000e-01
   4.6368000e-01
   5.0439000e-01
   5.7413000e-01
   5.4809000e-01
   4.6971000e-01
   4.4004000e-01
   5.3578000e-01
   5.3512000e-01
   4.8811000e-01
   4.8550000e-01
   4.8731000e-01
   4.9184000e-01
   5.1864000e-01
   5.0891000e-01
   4.3410000e-01
   5.3028000e-01
   4.2381000e-01
   5.0111000e-01
   5.3732000e-01
   4.4140000e-01
   4.9909000e-01
   4.5508000e-01
   5.0089000e-01
   4.8384000e-01
   5.4020000e-01
   4.7853000e-01
   4.8768000e-01
   4.3997000e-01
   5.0972000e-01
   5.9308000e-01
   4.9150000e-01
   4.7193000e-01
   4.3940000e-01
   5.4440000e-01
   5.0277000e-01
   4.7769000e-01
   4.7708000e-01
   4.9661000e-01
   5.2710000e-01
   4.9677000e-01
   4.1730000e-01
   4.6441000e-01
   5.9095000e-01
   5.1583000e-01
   4.8053000e-01
   5.8053000e-01
   4.9512000e-01
   5.1536000e-01
   4.7533000e-01
   5.5633000e-01
   5.4790000e-01
   4.1886000e-01
   4.7340000e-01
   4.4157000e-01
   4.5624000e-01
   5.6232000e-01
   5.1564000e-01
   4.9762000e-01
   4.5589000e-01
   4.5522000e-01
   5.0411000e-01
   5.0295000e-01
   4.8015000e-01
   5.1827000e-01
   5.1750000e-01
   5.2745000e-01
   5.2560000e-01
   4.8579000e-01
   4.7349000e-01
   4.8686000e-01
   5.0379000e-01
   5.5818000e-01
   4.5189000e-01
   5.1088000e-01
   5.3863000e-01
   5.1406000e-01
   3.9165000e-01
   5.1272000e-01
   5.8044000e-01
   4.7670000e-01
   4.1626000e-01
   5.0173000e-01
   4.4338000e-01
   5.0910000e-01
   5.6359000e-01
   5.0798000e-01
   4.9027000e-01
   4.5635000e-01
   4.2000000e-01
   4.6303000e-01
   5.3829000e-01
   4.9374000e-01
   5.8464000e-01
   4.7128000e-01
   4.2978000e-01
   5.2333000e-01
   5.2302000e-01
   5.2358000e-01
   4.5875000e-01
   5.3122000e-01
   4.8527000e-01
   4.4750000e-01
   4.4268000e-01
   5.3300000e-01
   4.8993000e-01
   5.4321000e-01
   5.1443000e-01
   4.9186000e-01
   5.1046000e-01
   4.4198000e-01
   4.9973000e-01
   4.7518000e-01
   4.8969000e-01
   5.1665000e-01
   4.7746000e-01
   5.5267000e-01
   5.2167000e-01
   5.2305000e-01
   5.7678000e-01
   4.3671000e-01
   5.3909000e-01
   5.0206000e-01
   5.0784000e-01
   5.4845000e-01
   4.8539000e-01
   5.8549000e-01
   5.5300000e-01
   4.5738000e-01
   4.4428000e-01
   4.9404000e-01
   4.2963000e-01
   5.0153000e-01
   5.4836000e-01
   4.7488000e-01
   4.5029000e-01
   5.2213000e-01
   4.8112000e-01
   5.1033000e-01
   5.4120000e-01
   4.9566000e-01
   4.9022000e-01
   5.1020000e-01
   4.8778000e-01
   4.7268000e-01
   5.2627000e-01
   4.9465000e-01
   4.9753000e-01
   4.7068000e-01
   4.6170000e-01
   4.9293000e-01
   5.3372000e-01
   5.4938000e-01
   4.8127000e-01
   5.2894000e-01
   5.1840000e-01
   4.3803000e-01
   4.7361000e-01
   5.3470000e-01
   5.0353000e-01
   4.9579000e-01
   4.9917000e-01
   5.5112000e-01
   4.3414000e-01
   5.2231000e-01
   4.8928000e-01
   4.5696000e-01
   5.2844000e-01
   5.3914000e-01
   4.7665000e-01
   4.8474000e-01
   4.4314000e-01
   4.9304000e-01
   4.6773000e-01
   5.3733000e-01
   4.5071000e-01
   4.8049000e-01
   5.7771000e-01
   4.2279000e-01
   5.0757000e-01
   4.9406000e-01
   4.4191000e-01
   4.8940000e-01
   5.1734000e-01
   5.4803000e-01
   5.1106000e-01
   5.5182000e-01
   5.2639000e-01
   4.8391000e-01
   5.0632000e-01
   5.4573000e-01
   4.6957000e-01
   5.7462000e-01
   4.8513000e-01
   5.1935000e-01
   5.0326000e-01
   5.5847000e-01
   4.6709000e-01
   5.4895000e-01
   5.1455000e-01
   4.6369000e-01
   4.9978000e-01
   4.8895000e-01
   4.6667000e-01
   4.5316000e-01
   4.5766000e-01
   4.6661000e-01
   5.2188000e-01
   5.0112000e-01
   5.0811000e-01
   4.2188000e-01
   4.6802000e-01
   5.3332000e-01
   5.5063000e-01
   5.4471000e-01
   5.2008000e-01
   4.8208000e-01
   5.6572000e-01
   4.7889000e-01
   4.5572000e-01
   5.4170000e-01
   5.3453000e-01
   5.6502000e-01
   5.0473000e-01
   4.9226000e-01
   5.3134000e-01
   4.8182000e-01
   4.8200000e-01
   5.1761000e-01
   4.9185000e-01
   4.8896000e-01
   4.8892000e-01
   4.7435000e-01
   5.2934000e-01
   5.2647000e-01
   4.7961000e-01
   5.0184000e-01
   5.1446000e-01
   4.9194000e-01
   5.2742000e-01
   5.2618000e-01
   5.2950000e-01
   5.1777000e-01
   4.9939000e-01
   4.8127000e-01
   5.2597000e-01
   5.4234000e-01
   4.5566000e-01
   4.5763000e-01
   5.1806000e-01
   4.9925000e-01
   4.8846000e-01
   4.9553000e-01
   5.4406000e-01
   4.8061000e-01
   4.8357000e-01
   5.0939000e-01
   5.5500000e-01
   4.7991000e-01
   4.9841000e-01
   4.9712000e-01
   5.2932000e-01
   5.3945000e-01
   4.9199000e-01
   5.4455000e-01
   5.0158000e-01
   5.0463000e-01
   5.1795000e-01
   4.8189000e-01
   4.5409000e-01
   4.1241000e-01
   5.0223000e-01
   4.9620000e-01
   5.2555000e-01
   4.8935000e-01
   5.3909000e-01
   4.7664000e-01
   5.4503000e-01
   4.9961000e-01
   5.3171000e-01
   5.6884000e-01
   4.2651000e-01
   4.7278000e-01
   4.8335000e-01
   4.7632000e-01
   4.9577000e-01
   4.7890000e-01
   4.9023000e-01
   4.8737000e-01
   5.0800000e-01
   5.4592000e-01
   5.2229000e-01
   5.4163000e-01
   5.4662000e-01
   5.7934000e-01
   5.5405000e-01
   5.5427000e-01
   5.1561000e-01
   5.8856000e-01
   5.0323000e-01
   5.7780000e-01
   5.0121000e-01
   4.6726000e-01
   5.3804000e-01
   4.7158000e-01
   4.5500000e-01
   5.0227000e-01
   4.4148000e-01
   5.1618000e-01
   4.5884000e-01
   4.1145000e-01
   4.9007000e-01
   4.7440000e-01
   5.4095000e-01
   4.7661000e-01
   5.1697000e-01
   4.5716000e-01
   5.4671000e-01
   5.1490000e-01
   4.9563000e-01
   5.1738000e-01
   4.8038000e-01
   4.1832000e-01
   5.0898000e-01
   4.9800000e-01
   4.8783000e-01
   4.9233000e-01
   5.1433000e-01
   4.9660000e-01
   4.9227000e-01
   5.2234000e-01
   4.8117000e-01
   5.2003000e-01
   5.0073000e-01
   4.8298000e-01
   5.0565000e-01
   5.7217000e-01
   4.2411000e-01
   4.4727000e-01
   4.1715000e-01
   5.0109000e-01
   5.4713000e-01
   4.9921000e-01
   5.3921000e-01
   4.9265000e-01
   5.0542000e-01
   5.1725000e-01
   5.2270000e-01
   5.3957000e-01
   5.2799000e-01
   4.9529000e-01
   4.6823000e-01
   4.8824000e-01
   4.6116000e-01
   5.0002000e-01
   5.0401000e-01
   4.5488000e-01
   5.6745000e-01
   4.8658000e-01
   4.3123000e-01
   4.5868000e-01
   5.4531000e-01
   5.3207000e-01
   5.5876000e-01
   5.4978000e-01
   4.7273000e-01
   5.0081000e-01
   4.8734000e-01
   4.8718000e-01
   5.4301000e-01
   5.3257000e-01
   4.7285000e-01
   5.1611000e-01
   5.1765000e-01
   4.3833000e-01
   5.2247000e-01
   4.6653000e-01
   5.0112000e-01
   5.0355000e-01
   4.3315000e-01
   4.8218000e-01
   4.8076000e-01
   4.4237000e-01
   5.0862000e-01
   5.1951000e-01
   5.0308000e-01
   4.9741000e-01
   4.7882000e-01
   4.5258000e-01
   4.8995000e-01
   5.4657000e-01
   5.3389000e-01
   4.3744000e-01
   5.2551000e-01
   4.8212000e-01
   4.9319000e-01
   5.0280000e-01
   5.2502000e-01
   5.3256000e-01
   5.0954000e-01
   4.9863000e-01
   5.8383000e-01
   5.2271000e-01
   5.1469000e-01
   4.8602000e-01
   5.4619000e-01
   5.3295000e-01
   4.7722000e-01
   5.1830000e-01
   5.0066000e-01
   4.1688000e-01
   5.0223000e-01
   5.0230000e-01
   5.3095000e-01
   5.0389000e-01
   4.2713000e-01
   5.1547000e-01
   5.1100000e-01
   4.3241000e-01
   4.7856000e-01
   5.0372000e-01
   4.7660000e-01
   5.4696000e-01
   5.6830000e-01
   4.4163000e-01
   5.0164000e-01
   4.8422000e-01
   4.9076000e-01
   5.3939000e-01
   4.6844000e-01
   4.8827000e-01
   4.7486000e-01
   5.2421000e-01
   5.2106000e-01
   5.1644000e-01
   4.9778000e-01
   4.5232000e-01
   4.8401000e-01
   4.3768000e-01
   5.3607000e-01
   4.7204000e-01
   5.2686000e-01
   4.9707000e-01
   5.0150000e-01
   4.6163000e-01
   4.5996000e-01
   5.2014000e-01
   4.8477000e-01
   5.1735000e-01
   4.7745000e-01
   4.8952000e-01
   4.5213000e-01
   5.1998000e-01
   4.9198000e-01
   4.6345000e-01
   5.3077000e-01
   4.8692000e-01
   5.3199000e-01
   5.0497000e-01
   4.9116000e-01
   5.0129000e-01
   4.3969000e-01
   4.5622000e-01
   4.4456000e-01
   5.0075000e-01
   4.1518000e-01
   4.2667000e-01
   5.9472000e-01
   5.2992000e-01
   4.5829000e-01
   5.4993000e-01
   5.6436000e-01
   4.5066000e-01
   4.7264000e-01
   5.2202000e-01
   4.3567000e-01
   5.2406000e-01
   5.3248000e-01
   5.4648000e-01
   5.5733000e-01
   5.1515000e-01
   5.5852000e-01
   5.4882000e-01
   4.3314000e-01
   4.4610000e-01
   4.5599000e-01
   4.9845000e-01
   5.0219000e-01
   5.0388000e-01
   5.2142000e-01
   5.2357000e-01
   4.9246000e-01
   5.0776000e-01
   4.7455000e-01
   5.3790000e-01
   5.4573000e-01
   4.5454000e-01
   4.8005000e-01
   4.5867000e-01
   4.6221000e-01
   5.2542000e-01
   5.6943000e-01
   5.4409000e-01
   5.0123000e-01
   5.0823000e-01
   4.8587000e-01
   4.8714000e-01
   5.5386000e-01
   4.8832000e-01
   4.0226000e-01
   4.5838000e-01
   4.4762000e-01
   5.1335000e-01
   5.0360000e-01
   4.6974000e-01
   4.6907000e-01
   4.7191000e-01
   5.3658000e-01
   4.6540000e-01
   5.5177000e-01
   4.4121000e-01
   4.7581000e-01
   5.2030000e-01
   5.0257000e-01
   3.7013000e-01
   4.6671000e-01
   5.1589000e-01
   4.9191000e-01
   5.2313000e-01
   4.7325000e-01
   4.9578000e-01
   4.9238000e-01
   4.8018000e-01
   5.3603000e-01
   5.3300000e-01
   5.0760000e-01
   5.0319000e-01
   4.6917000e-01
   5.0525000e-01
   4.9151000e-01
   5.1617000e-01
   5.3953000e-01
   4.9656000e-01
   5.6061000e-01
   4.7128000e-01
   5.0924000e-01
   5.1171000e-01
   5.5074000e-01
   5.1522000e-01
   5.5950000e-01
   4.8368000e-01
   4.8343000e-01
   4.4393000e-01
   5.5403000e-01
   5.1817000e-01
   5.0285000e-01
   4.9904000e-01
   4.0091000e-01
   5.0493000e-01
   4.4121000e-01
   4.7534000e-01
   4.7927000e-01
   4.7180000e-01
   4.5262000e-01
   4.9654000e-01
   4.9293000e-01
   5.1296000e-01
   5.1538000e-01
   5.0886000e-01
   4.8445000e-01
   5.1063000e-01
   5.5217000e-01
   4.6078000e-01
   6.2991000e-01
   5.5835000e-01
   4.8992000e-01
   4.4669000e-01
   4.8444000e-01
   4.9483000e-01
   5.4855000e-01
   5.2789000e-01
   5.1755000e-01
   4.6810000e-01
   4.8604000e-01
   4.6777000e-01
   5.1299000e-01
   5.3569000e-01
   5.1772000e-01
   5.2408000e-01
   4.7724000e-01
   4.9323000e-01
   4.6876000e-01
   5.3068000e-01
   5.2735000e-01
   5.2014000e-01
   5.2959000e-01
   4.3980000e-01
   5.5335000e-01
   4.8592000e-01
   4.5759000e-01
   5.4755000e-01
   4.8458000e-01
   4.9494000e-01
   5.3421000e-01
   4.8242000e-01
   5.6572000e-01
   4.8470000e-01
   5.2104000e-01
   4.7742000e-01
   4.9210000e-01
   4.9009000e-01
   4.9844000e-01
   4.3666000e-01
   5.1387000e-01
   5.0946000e-01
   5.0697000e-01
   5.1481000e-01
   5.3481000e-01
   5.0458000e-01
   5.0525000e-01
   4.4231000e-01
   5.0616000e-01
   5.6561000e-01
   5.6259000e-01
   5.0228000e-01
   5.2246000e-01
   4.9673000e-01
   4.7014000e-01
   4.7033000e-01
   5.5045000e-01
   5.4451000e-01
   5.2088000e-01
   5.2840000e-01
   5.0749000e-01
   4.8486000e-01
   4.7175000e-01
   4.9357000e-01
   4.9611000e-01
   5.0976000e-01
   4.8708000e-01
   5.2408000e-01
   4.9907000e-01
   4.8643000e-01
   5.3676000e-01
   4.2574000e-01
   4.9158000e-01
   5.2971000e-01
   5.0020000e-01
   4.4168000e-01
   4.5202000e-01
   5.0379000e-01
   4.7774000e-01
   5.1368000e-01
   4.7891000e-01
   5.5596000e-01
   4.5310000e-01
   5.6038000e-01
   4.3019000e-01
   4.3507000e-01
   4.4517000e-01
   5.2121000e-01
   5.2801000e-01
   5.1373000e-01
   4.6978000e-01
   4.8205000e-01
   4.4264000e-01
   5.6101000e-01
   5.1457000e-01
   4.9330000e-01
   5.2512000e-01
   5.2606000e-01
   5.3213000e-01
   5.1328000e-01
   4.9549000e-01
   4.9788000e-01
   4.5430000e-01
   4.9690000e-01
   5.2916000e-01
   5.3479000e-01
   5.2121000e-01
   5.3058000e-01
   5.0164000e-01
   4.6278000e-01
   5.6059000e-01
   5.1786000e-01
   5.5066000e-01
   4.8383000e-01
   5.1269000e-01
   4.6429000e-01
   4.4732000e-01
   4.9329000e-01
   4.9414000e-01
   5.6676000e-01
   5.5447000e-01
   5.4761000e-01
   4.9721000e-01
   4.7198000e-01
   5.8058000e-01
   4.7236000e-01
   4.7871000e-01
   4.9084000e-01
   4.9944000e-01
   5.0671000e-01
   5.4375000e-01
   5.3887000e-01
   4.6112000e-01
   5.3262000e-01
   4.9191000e-01
   5.3645000e-01
   6.0497000e-01
   4.7278000e-01
   4.9156000e-01
   5.5659000e-01
   5.1669000e-01
   5.0337000e-01
   3.9885000e-01
   4.6174000e-01
   5.3376000e-01
   4.5547000e-01
   4.2047000e-01
   4.6586000e-01
   6.0060000e-01
   4.8866000e-01
   4.9926000e-01
   5.3369000e-01
   5.1492000e-01
   5.2603000e-01
   4.5453000e-01
   5.3698000e-01
   4.2632000e-01
   5.2457000e-01
   5.0599000e-01
   5.6445000e-01
   5.0063000e-01
   5.6070000e-01
   5.5908000e-01
   5.4827000e-01
   5.0614000e-01
   5.2061000e-01
   4.8980000e-01
   4.6209000e-01
   5.4781000e-01
   4.8597000e-01
   5.0904000e-01
   4.9362000e-01
   5.6059000e-01
   4.7595000e-01
   5.5022000e-01
   4.8775000e-01
   4.8708000e-01
   5.2336000e-01
   4.7967000e-01
   5.0194000e-01
   5.0524000e-01
   5.2649000e-01
   4.7669000e-01
   5.1960000e-01
   5.0913000e-01
   4.3551000e-01
   5.3759000e-01
   5.2062000e-01
   5.6151000e-01
   4.7874000e-01
   4.5952000e-01
   4.3184000e-01
   4.0430000e-01
   5.0659000e-01
   4.7692000e-01
   4.3872000e-01
   5.4801000e-01
   4.3097000e-01
   5.0668000e-01
   4.8986000e-01
   4.2024000e-01
   4.8702000e-01
   5.2178000e-01
   5.0567000e-01
   4.5974000e-01
   4.7311000e-01
   4.9298000e-01
   5.1919000e-01
   5.4772000e-01
   4.8476000e-01
   4.9149000e-01
   5.5920000e-01
   5.4503000e-01
   5.3010000e-01
   5.0475000e-01
   4.6796000e-01
   5.0792000e-01
   5.4216000e-01
   5.1395000e-01
   4.8997000e-01
   5.1263000e-01
   5.3216000e-01
   5.1808000e-01
   4.7359000e-01
   4.8146000e-01
   4.4721000e-01
   4.7073000e-01
   5.0329000e-01
   5.3680000e-01
   4.7222000e-01
   5.0358000e-01
   5.1117000e-01
   4.4880000e-01
   4.6693000e-01
   4.9073000e-01
   5.5933000e-01
   5.1500000e-01
   4.4442000e-01
   4.9270000e-01
   4.6640000e-01
   4.7099000e-01
   4.1404000e-01
   5.3094000e-01
   4.7848000e-01
   5.1291000e-01
   5.0254000e-01
   4.7428000e-01
   4.9875000e-01
   4.6876000e-01
   4.7399000e-01
   5.0646000e-01
   4.9150000e-01
   4.1811000e-01
   4.5323000e-01
   5.0849000e-01
   4.5598000e-01
   4.9822000e-01
   5.4266000e-01
   5.1920000e-01
   5.4832000e-01
   3.9918000e-01
   4.6788000e-01
   4.9068000e-01
   5.0234000e-01
   5.4758000e-01
   4.5402000e-01
   5.6208000e-01
   5.2679000e-01
   4.4180000e-01
   5.0224000e-01
   5.1411000e-01
   4.8144000e-01
   4.5174000e-01
   5.0988000e-01
   5.1671000e-01
   5.3837000e-01
   5.9181000e-01
   5.7677000e-01
   4.9094000e-01
   4.9300000e-01
   4.9923000e-01
   4.6732000e-01
   5.4645000e-01
   5.2901000e-01
   4.3624000e-01
   5.2006000e-01
   4.9999000e-01
   4.8947000e-01
   5.5503000e-01
   5.2943000e-01
   5.7457000e-01
   5.3124000e-01
   4.7042000e-01
   4.5217000e-01
   5.1822000e-01
   4.3403000e-01
   4.6028000e-01
   5.1706000e-01
   5.2321000e-01
   4.6453000e-01
   5.0504000e-01
   4.5439000e-01
   6.0360000e-01
   4.4678000e-01
   4.9104000e-01
   4.9617000e-01
   4.5761000e-01
   4.9154000e-01
   5.1673000e-01
   5.3503000e-01
   4.7395000e-01
   4.7261000e-01
   4.3057000e-01
   5.0155000e-01
   4.9328000e-01
   4.3900000e-01
   4.6464000e-01
   4.2262000e-01
   5.0435000e-01
   4.9216000e-01
   5.0397000e-01
   5.0907000e-01
   5.2819000e-01
   4.7977000e-01
   4.9319000e-01
   4.9280000e-01
   4.5544000e-01
   5.2531000e-01
   4.6117000e-01
   5.3608000e-01
   4.5491000e-01
   4.4355000e-01
   5.2443000e-01
   4.5785000e-01
   4.7808000e-01
   5.3623000e-01
   4.8848000e-01
   4.8566000e-01
   5.2649000e-01
   4.6233000e-01
   5.0139000e-01
   5.0378000e-01
   4.8780000e-01
   4.5719000e-01
   4.8495000e-01
   5.6326000e-01
   4.8278000e-01
   4.6870000e-01
   4.8119000e-01
   4.1850000e-01
   4.7538000e-01
   5.1046000e-01
   4.8410000e-01
   4.7093000e-01
   4.8924000e-01
   4.2074000e-01
   4.6103000e-01
   5.0650000e-01
   4.3817000e-01
   4.9313000e-01
   5.5276000e-01
   6.2266000e-01
   5.3649000e-01
   5.2801000e-01
   4.1684000e-01
   5.3479000e-01
   5.7321000e-01
   5.2088000e-01
   4.7238000e-01
   5.8146000e-01
   5.9083000e-01
   4.9532000e-01
   4.7952000e-01
   5.2886000e-01
   5.1893000e-01
   4.4658000e-01
   4.8307000e-01
   4.5655000e-01
   4.4869000e-01
   4.8431000e-01
   5.3757000e-01
   4.9695000e-01
   5.1985000e-01
   4.6572000e-01
   4.4054000e-01
   5.0528000e-01
   4.6928000e-01
   4.6478000e-01
   4.7028000e-01
   4.7203000e-01
   4.5201000e-01
   5.3700000e-01
   4.5683000e-01
   4.8075000e-01
   5.4657000e-01
   5.2897000e-01
   5.0493000e-01
   4.8725000e-01
   4.9993000e-01
   4.6017000e-01
   5.5827000e-01
   5.0591000e-01
   5.5083000e-01
   5.1621000e-01
   4.8610000e-01
   4.8401000e-01
   5.5698000e-01
   5.3225000e-01
   4.9854000e-01
   4.9864000e-01
   4.4713000e-01
   4.7106000e-01
   5.3346000e-01
   5.4480000e-01
   5.5189000e-01
   5.1340000e-01
   5.1039000e-01
   5.0704000e-01
   5.4205000e-01
   4.6874000e-01
   4.0150000e-01
   5.0959000e-01
   4.5441000e-01
   4.4530000e-01
   5.6661000e-01
   4.3781000e-01
   5.2581000e-01
   4.8585000e-01
   4.5127000e-01
   5.3248000e-01
   4.9171000e-01
   4.7590000e-01
   4.7000000e-01
   4.9495000e-01
   5.3808000e-01
   4.4342000e-01
   5.3182000e-01
   4.3817000e-01
   4.9028000e-01
   4.9784000e-01
   4.6194000e-01
   5.8379000e-01
   5.4216000e-01
   4.6089000e-01
   5.0325000e-01
   4.4109000e-01
   4.1850000e-01
   5.1932000e-01
   4.4364000e-01
   5.3569000e-01
   4.5107000e-01
   5.3286000e-01
   5.4758000e-01
   3.9854000e-01
   4.6294000e-01
   5.3795000e-01
   4.6558000e-01
   4.1126000e-01
   4.3091000e-01
   6.0204000e-01
   4.6895000e-01
   5.2762000e-01
   4.7277000e-01
   5.2180000e-01
   4.6583000e-01
   4.8358000e-01
   4.7838000e-01
   4.3289000e-01
   3.9387000e-01
   5.0542000e-01
   5.8971000e-01
   4.8000000e-01
   5.0700000e-01
   4.7931000e-01
   5.5098000e-01
   4.8225000e-01
   4.7300000e-01
   5.1576000e-01
   5.5677000e-01
   4.2145000e-01
   5.2206000e-01
   5.2031000e-01
   4.7001000e-01
   5.0571000e-01
   4.8703000e-01
   4.6138000e-01
   5.1826000e-01
   5.3078000e-01
   4.7942000e-01
   4.9385000e-01
   5.1359000e-01
   5.2512000e-01
   5.0388000e-01
   5.5734000e-01
   5.5059000e-01
   5.0833000e-01
   5.2990000e-01
   4.6483000e-01
   5.4080000e-01
   4.6241000e-01
   5.4365000e-01
   5.4927000e-01
   5.7766000e-01
   5.4035000e-01
   5.5134000e-01
   5.2773000e-01
   4.7919000e-01
   5.5033000e-01
   5.6848000e-01
   4.8514000e-01
   4.6607000e-01
   5.5469000e-01
   5.1773000e-01
   4.6065000e-01
   4.7416000e-01
   5.1770000e-01
   5.4546000e-01
   5.0847000e-01
   4.9077000e-01
   5.0769000e-01
   5.2755000e-01
   5.0693000e-01
   4.5014000e-01
   4.7725000e-01
   5.2282000e-01
   4.9598000e-01
   4.4918000e-01
   5.2085000e-01
   5.1242000e-01
   4.9547000e-01
   4.9115000e-01
   4.9096000e-01
   5.3409000e-01
   5.6143000e-01
   4.4966000e-01
   4.6618000e-01
   5.3462000e-01
   5.2087000e-01
   4.7697000e-01
   5.5639000e-01
   4.7488000e-01
   4.9694000e-01
   4.9174000e-01
   5.4968000e-01
   4.7837000e-01
   4.8422000e-01
   5.2763000e-01
   5.5188000e-01
   4.8975000e-01
   5.0907000e-01
   4.6062000e-01
   4.8727000e-01
   4.3515000e-01
   4.9247000e-01
   5.3534000e-01
   5.4032000e-01
   4.0658000e-01
   5.3422000e-01
   5.1829000e-01
   5.0849000e-01
   5.0313000e-01
   4.7134000e-01
   4.7786000e-01
   4.3288000e-01
   4.8632000e-01
   4.6929000e-01
   4.7182000e-01
   5.0077000e-01
   5.5555000e-01
   4.7565000e-01
   4.9458000e-01
   5.1239000e-01
   4.8183000e-01
   4.6998000e-01
   5.6890000e-01
   4.9954000e-01
   6.3038000e-01
   5.2003000e-01
   5.2503000e-01
   4.4393000e-01
   5.0678000e-01
   5.4042000e-01
   4.9041000e-01
   4.9009000e-01
   4.9462000e-01
   4.5718000e-01
   5.3896000e-01
   5.3490000e-01
   4.6682000e-01
   5.2536000e-01
   5.6588000e-01
   5.6805000e-01
   4.9063000e-01
   5.2336000e-01
   4.4572000e-01
   4.5051000e-01
   4.9215000e-01
   4.9426000e-01
   5.5511000e-01
   5.8197000e-01
   5.2442000e-01
   5.0914000e-01
   5.3705000e-01
   5.1195000e-01
   5.0319000e-01
   5.2429000e-01
   4.8998000e-01
   4.4604000e-01
   4.8149000e-01
   5.2118000e-01
   4.7044000e-01
   5.3562000e-01
   5.0932000e-01
   5.5766000e-01
   4.2741000e-01
   5.3126000e-01
   5.0106000e-01
   4.8163000e-01
   5.0247000e-01
   5.5620000e-01
   5.1951000e-01
   4.8655000e-01
   5.1202000e-01
   5.7592000e-01
   4.8083000e-01
   5.1325000e-01
   4.6930000e-01
   4.3966000e-01
   5.6318000e-01
   5.0183000e-01
   4.5581000e-01
   4.6605000e-01
   5.1722000e-01
   5.1862000e-01
   5.2598000e-01
   5.2277000e-01
   5.2597000e-01
   5.1018000e-01
   4.8040000e-01
   4.8973000e-01
   4.6944000e-01
   4.7237000e-01
   4.7114000e-01
   4.9661000e-01
   4.2906000e-01
   4.9153000e-01
   5.0464000e-01
   4.7862000e-01
   4.8674000e-01
   5.2715000e-01
   4.7292000e-01
   5.2784000e-01
   5.1385000e-01
   5.3209000e-01
   5.1201000e-01
   4.9166000e-01
   5.0781000e-01
   5.1635000e-01
   5.0036000e-01
   5.2669000e-01
   5.2880000e-01
   4.0694000e-01
   4.6278000e-01
   5.3353000e-01
   5.5564000e-01
   5.3388000e-01
   4.3304000e-01
   4.7063000e-01
   4.9064000e-01
   5.4533000e-01
   5.0150000e-01
   4.7551000e-01
   5.0766000e-01
   5.3681000e-01
   5.2588000e-01
   5.2360000e-01
   4.3938000e-01
   5.4006000e-01
   4.6672000e-01
   4.8948000e-01
   5.1575000e-01
   4.9297000e-01
   5.6324000e-01
   5.7552000e-01
   5.1883000e-01
   4.6926000e-01
   4.8965000e-01
   5.0054000e-01
   5.0329000e-01
   5.6919000e-01
   5.5452000e-01
   4.3301000e-01
   5.2600000e-01
   4.7936000e-01
   5.5305000e-01
   5.2903000e-01
   4.9955000e-01
   5.0622000e-01
   5.7985000e-01
   5.6641000e-01
   4.9649000e-01
   4.9383000e-01
   5.2021000e-01
   5.0167000e-01
   4.9835000e-01
   5.5327000e-01
   5.0407000e-01
   4.3049000e-01
   5.3494000e-01
   5.1415000e-01
   4.7109000e-01
   5.2420000e-01
   4.6582000e-01
   4.6992000e-01
   4.8686000e-01
   5.4570000e-01
   4.5694000e-01
   5.1485000e-01
   5.0825000e-01
   5.9537000e-01
   5.2328000e-01
   4.4242000e-01
   5.1317000e-01
   4.8174000e-01
   4.9570000e-01
   5.4474000e-01
   4.7177000e-01
   5.4655000e-01
   5.4379000e-01
   5.0724000e-01
   4.6343000e-01
   4.7187000e-01
   5.1770000e-01
   4.4604000e-01
   5.0432000e-01
   5.2097000e-01
   4.8462000e-01
   5.1509000e-01
   5.0151000e-01
   4.8474000e-01
   4.6420000e-01
   5.4569000e-01
   4.7899000e-01
   4.8614000e-01
   5.5511000e-01
   5.3695000e-01
   4.5630000e-01
   4.9712000e-01
   4.8774000e-01
   4.5121000e-01
   5.2435000e-01
   4.9513000e-01
   5.1080000e-01
   4.2272000e-01
   4.8476000e-01
   5.3497000e-01
   4.7374000e-01
   4.9747000e-01
   4.8578000e-01
   5.2564000e-01
   4.9252000e-01
   5.0522000e-01
   5.6293000e-01
   5.1942000e-01
   4.7543000e-01
   4.7410000e-01
   4.3652000e-01
   5.0957000e-01
   4.5981000e-01
   4.6661000e-01
   5.4239000e-01
   5.4033000e-01
   5.9565000e-01
   4.4659000e-01
   4.7436000e-01
   5.2974000e-01
   5.2809000e-01
   5.3523000e-01
   4.7464000e-01
   5.1278000e-01
   5.6908000e-01
   5.4308000e-01
   4.8362000e-01
   5.6607000e-01
   5.1985000e-01
   5.6824000e-01
   4.7525000e-01
   4.4855000e-01
   4.8421000e-01
   5.0740000e-01
   4.8894000e-01
   5.7977000e-01
   4.4768000e-01
   5.6017000e-01
   5.2201000e-01
   5.7892000e-01
   4.8235000e-01
   5.4500000e-01
   4.5952000e-01
   4.8751000e-01
   5.1784000e-01
   5.0797000e-01
   5.0257000e-01
   5.3397000e-01
   5.8813000e-01
   4.3907000e-01
   4.6948000e-01
   5.3368000e-01
   4.4179000e-01
   5.1954000e-01
   5.1283000e-01
   4.9978000e-01
   5.2263000e-01
   5.1638000e-01
   4.1895000e-01
   5.2864000e-01
   5.3681000e-01
   5.1711000e-01
   4.8451000e-01
   5.4283000e-01
   4.6405000e-01
   5.4092000e-01
   4.6666000e-01
   4.5187000e-01
   4.8382000e-01
   5.6723000e-01
   5.6490000e-01
   4.7432000e-01
   5.5244000e-01
   5.3966000e-01
   5.4565000e-01
   4.8197000e-01
   5.2850000e-01
   4.8213000e-01
   5.2267000e-01
   5.4363000e-01
   5.1544000e-01
   4.7611000e-01
   5.0757000e-01
   4.4647000e-01
   4.4219000e-01
   4.7384000e-01
   5.2128000e-01
   5.1001000e-01
   5.9720000e-01
   4.5940000e-01
   5.0957000e-01
   5.4636000e-01
   4.8030000e-01
   5.4204000e-01
   4.8598000e-01
   4.9271000e-01
   4.5230000e-01
   4.7663000e-01
   5.6671000e-01
   5.5629000e-01
   5.1221000e-01
   4.7314000e-01
   5.2351000e-01
   4.6952000e-01
   5.2512000e-01
   4.7325000e-01
   4.5186000e-01
   5.0102000e-01
   5.2507000e-01
   4.6571000e-01
   5.1706000e-01
   5.0925000e-01
   4.5728000e-01
   5.3537000e-01
   5.0402000e-01
   4.9949000e-01
   5.9917000e-01
   5.4853000e-01
   4.7910000e-01
   5.0251000e-01
   5.1009000e-01
   5.4624000e-01
   4.9824000e-01
   5.5225000e-01
   5.6829000e-01
   4.4335000e-01
   4.3205000e-01
   5.2637000e-01
   4.5268000e-01
   5.1880000e-01
   5.1497000e-01
   4.8504000e-01
   5.6068000e-01
   4.6807000e-01
   4.9394000e-01
   5.4136000e-01
   5.1439000e-01
   5.1027000e-01
   5.3711000e-01
   5.4252000e-01
   5.0077000e-01
   4.9411000e-01
   5.4946000e-01
   4.8907000e-01
   4.9430000e-01
   5.0065000e-01
   5.2370000e-01
   4.2620000e-01
   4.9513000e-01
   4.9378000e-01
   5.0958000e-01
   5.0244000e-01
   4.5931000e-01
   4.7855000e-01
   5.7104000e-01
   4.9629000e-01
   4.9062000e-01
   5.0910000e-01
   4.6195000e-01
   5.2905000e-01
   4.6329000e-01
   4.9056000e-01
   4.5300000e-01
   5.0485000e-01
   4.8324000e-01
   5.0840000e-01
   4.8646000e-01
   4.3686000e-01
   5.8529000e-01
   5.7294000e-01
   5.0639000e-01
   5.2150000e-01
   4.5818000e-01
   5.0294000e-01
   5.0523000e-01
   5.1721000e-01
   4.7506000e-01
   5.6386000e-01
   4.7487000e-01
   5.4769000e-01
   5.1084000e-01
   5.2712000e-01
   4.9182000e-01
   4.6807000e-01
   4.7778000e-01
   4.7845000e-01
   4.6916000e-01
   4.7479000e-01
   4.6503000e-01
   4.6400000e-01
   4.7751000e-01
   5.7050000e-01
   5.2387000e-01
   5.3799000e-01
   5.2664000e-01
   4.6954000e-01
   4.9196000e-01
   5.2392000e-01
   5.1588000e-01
   5.2172000e-01
   4.7332000e-01
   5.1285000e-01
   6.0319000e-01
   4.9572000e-01
   5.1780000e-01
   5.3215000e-01
   4.9711000e-01
   5.2308000e-01
   5.7221000e-01
   5.3589000e-01
   4.8497000e-01
   5.0591000e-01
   5.1849000e-01
   4.4888000e-01
   5.2795000e-01
   4.8769000e-01
   5.0134000e-01
   5.8205000e-01
   5.0108000e-01
   5.1222000e-01
   5.6088000e-01
   4.9787000e-01
   4.9348000e-01
   4.8138000e-01
   4.6815000e-01
   5.3200000e-01
   4.6758000e-01
   5.0519000e-01
   4.7453000e-01
   4.9649000e-01
   5.0441000e-01
   5.3472000e-01
   5.0635000e-01
   4.9885000e-01
   4.6895000e-01
   5.1820000e-01
   5.2023000e-01
   4.7333000e-01
   5.1279000e-01
   4.7582000e-01
   4.5909000e-01
   5.1720000e-01
   5.2417000e-01
   5.1032000e-01
   4.7494000e-01
   5.1768000e-01
   4.9010000e-01
   5.5315000e-01
   5.0724000e-01
   4.8504000e-01
   4.4578000e-01
   5.3015000e-01
   5.3031000e-01
   5.5183000e-01
   5.0579000e-01
   5.1234000e-01
   5.0338000e-01
   5.3014000e-01
   5.4441000e-01
   4.7328000e-01
   4.9526000e-01
   5.2230000e-01
   4.6606000e-01
   5.3380000e-01
   4.6407000e-01
   4.4139000e-01
   4.8020000e-01
   5.2434000e-01
   4.8523000e-01
   5.1248000e-01
   4.7139000e-01
   4.4363000e-01
   5.0501000e-01
   5.2076000e-01
   5.0380000e-01
   3.9626000e-01
   4.8002000e-01
   4.8217000e-01
   5.2530000e-01
   4.8592000e-01
   5.2096000e-01
   4.6399000e-01
   5.0505000e-01
   5.2805000e-01
   3.9751000e-01
   5.3251000e-01
   5.0103000e-01
   4.4891000e-01
   4.3537000e-01
   5.1249000e-01
   4.9800000e-01
   4.5287000e-01
   5.2462000e-01
   4.7638000e-01
   4.9138000e-01
   4.8523000e-01
   5.6778000e-01
   4.8677000e-01
   5.2691000e-01
   5.2432000e-01
   4.8977000e-01
   5.1448000e-01
   4.9620000e-01
   5.1293000e-01
   5.2806000e-01
   5.2768000e-01
   5.2282000e-01
   5.3702000e-01
   4.7867000e-01
   4.8218000e-01
   5.1966000e-01
   4.5105000e-01
   4.4077000e-01
   5.7302000e-01
   5.7127000e-01
   5.2117000e-01
   5.3094000e-01
   5.5532000e-01
   5.4169000e-01
   4.5985000e-01
   4.2747000e-01
   5.3977000e-01
   5.6614000e-01
   5.9001000e-01
   5.2653000e-01
   5.0825000e-01
   4.2006000e-01
   4.7704000e-01
   4.8180000e-01
   4.8720000e-01
   5.3025000e-01
   4.8405000e-01
   5.0958000e-01
   5.6001000e-01
   4.9284000e-01
   4.7876000e-01
   5.3134000e-01
   5.4773000e-01
   5.0540000e-01
   5.1075000e-01
   5.0849000e-01
   5.1561000e-01
   4.9078000e-01
   4.9087000e-01
   5.3869000e-01
   3.9183000e-01
   4.9564000e-01
   5.2037000e-01
   5.1203000e-01
   5.1839000e-01
   4.9227000e-01
   5.1148000e-01
   5.5373000e-01
   5.0344000e-01
   4.6718000e-01
   4.6495000e-01
   5.0157000e-01
   5.2815000e-01
   4.6634000e-01
   4.7607000e-01
   4.8110000e-01
   4.9356000e-01
   5.7814000e-01
   5.0896000e-01
   4.9962000e-01
   5.3041000e-01
   5.3427000e-01
   5.1667000e-01
   5.2820000e-01
   4.1878000e-01
   4.6058000e-01
   5.0511000e-01
   5.0282000e-01
   5.4849000e-01
   5.5533000e-01
   4.9624000e-01
   4.8308000e-01
   5.4955000e-01
   5.7368000e-01
   5.4718000e-01
   4.7768000e-01
   5.1769000e-01
   4.9687000e-01
   4.4599000e-01
   4.8221000e-01
   5.0264000e-01
   5.3736000e-01
   5.1947000e-01
   4.9411000e-01
   5.4095000e-01
   4.8237000e-01
   4.2830000e-01
   4.7412000e-01
   4.7963000e-01
   4.3642000e-01
   4.6453000e-01
   4.9026000e-01
   5.3817000e-01
   5.3582000e-01
   5.0035000e-01
   5.2827000e-01
   4.8363000e-01
   4.5599000e-01
   4.9215000e-01
   5.1732000e-01
   4.6215000e-01
   5.0952000e-01
   5.1879000e-01
   4.9856000e-01
   5.3933000e-01
   5.4617000e-01
   4.9185000e-01
   4.7189000e-01
   4.8613000e-01
   4.7827000e-01
   4.9275000e-01
   5.2167000e-01
   5.4626000e-01
   4.9636000e-01
   4.7944000e-01
   4.9353000e-01
   5.2489000e-01
   5.1565000e-01
   5.3230000e-01
   4.7917000e-01
   5.0249000e-01
   5.1625000e-01
   5.5239000e-01
   5.5079000e-01
   4.9993000e-01
   5.3341000e-01
   5.2403000e-01
   5.7585000e-01
   4.8624000e-01
   5.2338000e-01
   4.9078000e-01
   4.7286000e-01
   5.4556000e-01
   4.8355000e-01
   5.0864000e-01
   5.5462000e-01
   5.6009000e-01
   4.7858000e-01
   5.4858000e-01
   4.9783000e-01
   4.3335000e-01
   5.2863000e-01
   4.7760000e-01
   4.9459000e-01
   4.9092000e-01
   4.9709000e-01
   4.5995000e-01
   5.3985000e-01
   5.0727000e-01
   5.2569000e-01
   4.6766000e-01
   4.6280000e-01
   5.0422000e-01
   4.8704000e-01
   4.7603000e-01
   5.4246000e-01
   5.7563000e-01
   5.2945000e-01
   4.7597000e-01
   5.0784000e-01
   4.5648000e-01
   4.8485000e-01
   5.2679000e-01
   5.1357000e-01
   4.9799000e-01
   4.5306000e-01
   4.9900000e-01
   5.7772000e-01
   5.1078000e-01
   5.5277000e-01
   4.7451000e-01
   5.1309000e-01
   4.9415000e-01
   5.1867000e-01
   4.9749000e-01
   4.7119000e-01
   4.4929000e-01
   4.8878000e-01
   5.8856000e-01
   4.9015000e-01
   4.6941000e-01
   5.7674000e-01
   4.9149000e-01
   5.4608000e-01
   5.0344000e-01
   4.8760000e-01
   4.9077000e-01
   4.5604000e-01
   4.9732000e-01
   5.0345000e-01
   5.1734000e-01
   5.5025000e-01
   4.3412000e-01
   4.6785000e-01
   4.8537000e-01
   4.8507000e-01
   4.7975000e-01
   4.9519000e-01
   4.9392000e-01
   4.7274000e-01
   4.9635000e-01
   4.8656000e-01
   5.8557000e-01
   4.8670000e-01
   5.2095000e-01
   4.9360000e-01
   5.3051000e-01
   4.4684000e-01
   4.9676000e-01
   5.3447000e-01
   6.0523000e-01
   4.6313000e-01
   5.3285000e-01
   4.6520000e-01
   4.1422000e-01
   4.6786000e-01
   5.2322000e-01
   5.2218000e-01
   5.1086000e-01
   5.1390000e-01
   5.6114000e-01
   5.3982000e-01
   4.8336000e-01
   5.0899000e-01
   4.6193000e-01
   4.6130000e-01
   4.8676000e-01
   4.8784000e-01
   5.1731000e-01
   4.6954000e-01
   5.1783000e-01
   5.0282000e-01
   5.2749000e-01
   4.1261000e-01
   5.4703000e-01
   5.1112000e-01
   5.4478000e-01
   5.5761000e-01
   4.3786000e-01
   5.3497000e-01
   4.7075000e-01
   4.5123000e-01
   4.3421000e-01
   5.0477000e-01
   5.1909000e-01
   4.5870000e-01
   5.0641000e-01
   4.5217000e-01
   5.3470000e-01
   5.5999000e-01
   4.5671000e-01
   4.5854000e-01
   5.0818000e-01
   4.4746000e-01
   4.9188000e-01
   5.1194000e-01
   4.5672000e-01
   4.6894000e-01
   5.6273000e-01
   5.1850000e-01
   4.8728000e-01
   4.9885000e-01
   5.0507000e-01
   4.6403000e-01
   5.1993000e-01
   5.1678000e-01
   4.9657000e-01
   4.7339000e-01
   4.9882000e-01
   4.4799000e-01
   5.5635000e-01
   4.7649000e-01
   4.9108000e-01
   4.9885000e-01
   4.6452000e-01
   4.5576000e-01
   4.3678000e-01
   4.7166000e-01
   5.5285000e-01
   4.7026000e-01
   5.0681000e-01
   5.2358000e-01
   4.7864000e-01
   5.5450000e-01
   5.1257000e-01
   5.4512000e-01
   5.3112000e-01
   4.8378000e-01
   4.5264000e-01
   4.7131000e-01
   4.8189000e-01
   4.7931000e-01
   4.7953000e-01
   5.1097000e-01
   4.5766000e-01
   5.7212000e-01
   4.8872000e-01
   5.4067000e-01
   4.5822000e-01
   5.0635000e-01
   4.9697000e-01
   5.7597000e-01
   4.9527000e-01
   4.8895000e-01
   4.8803000e-01
   5.6275000e-01
   5.4496000e-01
   5.0543000e-01
   5.4933000e-01
   5.2390000e-01
   5.0809000e-01
   4.7908000e-01
   4.7471000e-01
   4.9990000e-01
   4.6722000e-01
   5.3557000e-01
   5.6631000e-01
   4.4850000e-01
   5.0791000e-01
   4.6500000e-01
   4.9485000e-01
   4.5861000e-01
   4.8321000e-01
   5.2579000e-01
   4.9930000e-01
   4.6474000e-01
   4.8524000e-01
   4.8764000e-01
   4.8179000e-01
   5.0382000e-01
   5.1315000e-01
   4.8058000e-01
   4.8423000e-01
   4.9584000e-01
   5.0298000e-01
   4.9312000e-01
   4.8358000e-01
   4.1803000e-01
   5.5430000e-01
   4.3172000e-01
   5.6593000e-01
   5.0224000e-01
   4.5675000e-01
   5.0966000e-01
   5.2390000e-01
   4.9974000e-01
   4.9682000e-01
   5.7022000e-01
   5.1512000e-01
   4.8356000e-01
   4.6635000e-01
   5.0523000e-01
   5.5553000e-01
   4.8403000e-01
   5.0507000e-01
   5.0932000e-01
   4.6476000e-01
   5.4084000e-01
   4.7465000e-01
   4.6936000e-01
   4.5743000e-01
   4.5746000e-01
   5.2323000e-01
   4.5527000e-01
   5.4558000e-01
   4.3826000e-01
   5.3554000e-01
   5.3725000e-01
   4.6694000e-01
   4.5119000e-01
   4.6673000e-01
   5.1460000e-01
   4.6264000e-01
   5.0859000e-01
   5.2414000e-01
   5.7038000e-01
   4.5764000e-01
   4.7062000e-01
   5.1023000e-01
   4.5387000e-01
   5.9119000e-01
   4.4129000e-01
   4.8586000e-01
   5.4195000e-01
   5.4113000e-01
   4.3684000e-01
   6.0133000e-01
   4.2733000e-01
   5.1918000e-01
   5.0903000e-01
   5.3072000e-01
   5.3722000e-01
   5.0223000e-01
   4.0421000e-01
   5.1522000e-01
   4.7516000e-01
   5.7489000e-01
   5.3036000e-01
   4.9472000e-01
   4.7939000e-01
   5.2672000e-01
   4.7604000e-01
   5.0446000e-01
   5.3812000e-01
   5.1147000e-01
   5.6840000e-01
   4.8746000e-01
   4.9203000e-01
   4.5252000e-01
   4.9775000e-01
   5.3114000e-01
   4.3437000e-01
   4.7215000e-01
   4.9161000e-01
   5.1147000e-01
   5.1378000e-01
   4.7879000e-01
   5.0784000e-01
   5.1248000e-01
   4.7624000e-01
   4.9510000e-01
   4.9202000e-01
   4.0972000e-01
   5.0462000e-01
   4.4651000e-01
   4.8960000e-01
   5.0615000e-01
   5.0173000e-01
   4.9994000e-01
   4.7956000e-01
   4.7717000e-01
   4.8501000e-01
   4.3591000e-01
   5.0751000e-01
   4.8368000e-01
   4.5560000e-01
   4.6696000e-01
   4.6613000e-01
   5.2590000e-01
   5.2661000e-01
   5.0761000e-01
   4.9999000e-01
   4.7478000e-01
   5.1266000e-01
   5.5249000e-01
   4.9774000e-01
   4.9603000e-01
   5.0423000e-01
   4.2443000e-01
   5.0465000e-01
   5.4368000e-01
   5.0221000e-01
   5.5355000e-01
   4.8972000e-01
   4.8518000e-01
   5.4667000e-01
   5.2456000e-01
   5.0441000e-01
   5.1481000e-01
   5.1481000e-01
   5.0954000e-01
   4.7739000e-01
   5.1518000e-01
   5.4723000e-01
   5.1895000e-01
   5.2790000e-01
   4.6958000e-01
   4.5299000e-01
   5.0546000e-01
   4.5288000e-01
   5.2230000e-01
   5.4421000e-01
   5.2092000e-01
   6.1182000e-01
   4.3873000e-01
   4.7639000e-01
   5.5245000e-01
   4.3396000e-01
   5.0783000e-01
   4.9743000e-01
   4.5306000e-01
   5.1562000e-01
   5.1359000e-01
   4.8205000e-01
   5.0517000e-01
   4.8973000e-01
   4.2136000e-01
   4.8907000e-01
   4.7578000e-01
   4.6847000e-01
   4.9117000e-01
   5.1003000e-01
   4.9507000e-01
   5.3560000e-01
   5.2569000e-01
   5.2027000e-01
   5.0775000e-01
   5.1066000e-01
   5.2998000e-01
   4.6956000e-01
   4.4710000e-01
   4.8091000e-01
   5.1847000e-01
   5.0897000e-01
   5.0496000e-01
   4.6776000e-01
   5.1369000e-01
   4.6773000e-01
   4.8364000e-01
   4.6012000e-01
   4.9991000e-01
   5.1155000e-01
   4.7285000e-01
   5.4871000e-01
   4.8686000e-01
   4.5947000e-01
   4.6999000e-01
   4.8489000e-01
   4.6780000e-01
   5.0023000e-01
   5.5759000e-01
   5.0504000e-01
   5.4721000e-01
   5.3584000e-01
   4.9830000e-01
   5.7003000e-01
   4.3712000e-01
   5.6277000e-01
   4.6809000e-01
   4.7762000e-01
   5.0505000e-01
   4.5378000e-01
   5.0755000e-01
   4.6201000e-01
   4.6499000e-01
   4.7228000e-01
   5.7000000e-01
   4.1641000e-01
   4.8369000e-01
   4.7625000e-01
   5.3654000e-01
   4.7719000e-01
   4.6141000e-01
   4.8643000e-01
   5.0653000e-01
   5.2759000e-01
   5.5140000e-01
   4.6085000e-01
   4.7973000e-01
   4.1588000e-01
   4.8240000e-01
   5.3810000e-01
   4.3817000e-01
   5.3079000e-01
   5.4376000e-01
   5.4997000e-01
   4.9290000e-01
   5.1629000e-01
   4.5386000e-01
   4.7544000e-01
   4.4928000e-01
   5.2099000e-01
   5.3598000e-01
   4.3444000e-01
   5.2580000e-01
   5.4009000e-01
   4.7811000e-01
   4.9480000e-01
   4.5068000e-01
   4.3904000e-01
   4.8906000e-01
   4.9384000e-01
   5.8406000e-01
   5.3354000e-01
   5.0290000e-01
   4.6264000e-01
   4.9310000e-01
   4.7975000e-01
   4.6116000e-01
   5.1392000e-01
   5.4968000e-01
   5.1146000e-01
   5.0905000e-01
   4.9751000e-01
   4.9974000e-01
   4.4312000e-01
   4.9326000e-01
   5.3814000e-01
   5.0465000e-01
   6.0457000e-01
   5.0971000e-01
   5.0023000e-01
   4.8148000e-01
   4.8296000e-01
   5.1832000e-01
   4.4834000e-01
   5.2299000e-01
   5.5992000e-01
   5.1115000e-01
   5.1503000e-01
   5.3460000e-01
   4.5265000e-01
   4.9876000e-01
   5.3866000e-01
   4.9556000e-01
   5.1073000e-01
   5.0951000e-01
   4.8622000e-01
   4.6807000e-01
   5.5723000e-01
   4.9897000e-01
   4.8907000e-01
   5.1911000e-01
   5.2937000e-01
   5.3162000e-01
   4.9097000e-01
   5.0528000e-01
   5.4826000e-01
   5.4295000e-01
   4.6468000e-01
   5.1143000e-01
   4.8067000e-01
   4.0052000e-01
   5.1857000e-01
   5.2451000e-01
   4.7743000e-01
   4.6394000e-01
   5.3415000e-01
   4.7748000e-01
   4.7800000e-01
   5.1501000e-01
   4.8764000e-01
   4.7553000e-01
   4.6415000e-01
   5.4630000e-01
   4.8992000e-01
   5.5525000e-01
   4.8736000e-01
   4.8816000e-01
   4.8909000e-01
   4.8919000e-01
   4.7155000e-01
   5.1171000e-01
   4.9176000e-01
   4.8409000e-01
   4.7535000e-01
   5.1397000e-01
   5.0769000e-01
   5.2362000e-01
   5.5757000e-01
   4.2499000e-01
   5.2703000e-01
   4.5306000e-01
   4.9139000e-01
   4.6135000e-01
   4.9573000e-01
   5.1630000e-01
   4.9830000e-01
   4.3049000e-01
   4.6828000e-01
   4.8521000e-01
   5.0626000e-01
   4.6840000e-01
   4.6358000e-01
   4.8789000e-01
   4.7744000e-01
   4.8741000e-01
   5.3552000e-01
   5.0586000e-01
   5.0248000e-01
   5.0123000e-01
   4.5860000e-01
   5.1640000e-01
   4.5506000e-01
   5.4018000e-01
   4.6747000e-01
   4.6692000e-01
   5.0280000e-01
   4.4732000e-01
   5.4399000e-01
   4.9780000e-01
   5.1855000e-01
   4.8082000e-01
   5.3082000e-01
   5.0241000e-01
   5.4619000e-01
   4.5553000e-01
   5.2598000e-01
   4.5551000e-01
   5.2423000e-01
   5.3580000e-01
   5.1008000e-01
   5.0620000e-01
   5.5091000e-01
   5.0214000e-01
   5.5898000e-01
   4.6069000e-01
   4.4113000e-01
   5.4089000e-01
   4.9967000e-01
   4.5271000e-01
   5.0713000e-01
   5.9524000e-01
   5.1797000e-01
   5.4219000e-01
   5.2819000e-01
   5.2277000e-01
   4.5204000e-01
   5.0258000e-01
   4.3148000e-01
   4.6482000e-01
   5.0516000e-01
   4.8527000e-01
   4.9829000e-01
   5.3399000e-01
   4.7007000e-01
   4.3486000e-01
   5.3963000e-01
   5.0754000e-01
   4.8212000e-01
   5.4528000e-01
   5.3874000e-01
   4.7665000e-01
   4.4700000e-01
   4.6496000e-01
   5.2504000e-01
   5.0365000e-01
   4.9444000e-01
   4.6621000e-01
   5.0067000e-01
   5.1546000e-01
   4.3751000e-01
   5.5034000e-01
   5.1976000e-01
   5.2115000e-01
   5.3400000e-01
   5.1496000e-01
   4.7850000e-01
   5.3559000e-01
   5.7202000e-01
   5.3230000e-01
   5.3983000e-01
   5.4136000e-01
   4.3109000e-01
   4.6476000e-01
   5.3744000e-01
   5.3532000e-01
   5.2347000e-01
   4.3267000e-01
   5.1089000e-01
   5.0255000e-01
   5.6224000e-01
   4.8195000e-01
   4.9988000e-01
   4.1044000e-01
   5.0828000e-01
   4.8615000e-01
   4.8278000e-01
   4.8090000e-01
   5.2141000e-01
   4.7636000e-01
   5.6983000e-01
   4.8885000e-01
   5.0831000e-01
   4.8326000e-01
   4.8744000e-01
   5.4574000e-01
   5.1817000e-01
   4.9619000e-01
   5.4856000e-01
   5.3057000e-01
   5.4671000e-01
   4.5507000e-01
   5.1993000e-01
   5.1212000e-01
   4.6661000e-01
   5.0855000e-01
   5.1600000e-01
   5.0191000e-01
   4.6767000e-01
   5.6578000e-01
   4.5460000e-01
   4.7849000e-01
   4.2723000e-01
   4.4549000e-01
   4.3956000e-01
   4.1622000e-01
   4.9842000e-01
   5.5029000e-01
   5.7023000e-01
   5.4299000e-01
   5.1957000e-01
   5.0265000e-01
   5.1367000e-01
   5.2426000e-01
   4.8390000e-01
   4.6753000e-01
   4.5766000e-01
   4.2903000e-01
   5.7932000e-01
   4.9291000e-01
   5.8859000e-01
   5.0005000e-01
   5.0751000e-01
   5.3771000e-01
   4.8252000e-01
   4.5603000e-01
   4.8413000e-01
   4.8528000e-01
   4.9216000e-01
   4.9730000e-01
   4.3373000e-01
   4.7590000e-01
   5.0237000e-01
   4.4386000e-01
   4.6995000e-01
   5.1685000e-01
   4.4247000e-01
   4.9795000e-01
   4.8433000e-01
   5.2687000e-01
   5.0604000e-01
   5.5302000e-01
   4.6915000e-01
   4.7015000e-01
   4.8799000e-01
   4.9515000e-01
   5.2094000e-01
   4.6669000e-01
   5.1425000e-01
   5.2279000e-01
   4.6238000e-01
   5.3863000e-01
   4.1041000e-01
   4.8453000e-01
   5.3564000e-01
   4.9200000e-01
   5.1875000e-01
   5.5229000e-01
   5.1215000e-01
   5.3429000e-01
   5.6014000e-01
   5.2554000e-01
   4.9521000e-01
   5.8314000e-01
   4.8467000e-01
   5.3082000e-01
   4.6695000e-01
   4.6335000e-01
   4.7223000e-01
   4.9901000e-01
   5.1235000e-01
   4.6417000e-01
   5.0449000e-01
   4.7872000e-01
   5.2671000e-01
   4.4156000e-01
   5.2473000e-01
   5.0508000e-01
   5.2413000e-01
   5.1725000e-01
   4.9863000e-01
   4.7798000e-01
   5.4658000e-01
   4.3491000e-01
   5.1262000e-01
   5.1537000e-01
   4.9680000e-01
   4.7576000e-01
   5.3567000e-01
   4.2826000e-01
   4.8316000e-01
   5.8763000e-01
   5.4049000e-01
   5.4819000e-01
   5.0239000e-01
   5.2123000e-01
   5.4271000e-01
   5.1998000e-01
   5.1165000e-01
   4.8182000e-01
   4.5359000e-01
   4.5232000e-01
   5.4871000e-01
   5.0520000e-01
   5.5786000e-01
   4.4545000e-01
   5.4303000e-01
   5.0523000e-01
   4.5368000e-01
   4.8614000e-01
   4.3921000e-01
   5.5050000e-01
   4.9899000e-01
   4.7792000e-01
   5.5568000e-01
   5.1615000e-01
   5.1636000e-01
   4.6186000e-01
   5.4422000e-01
   4.4259000e-01
   5.4816000e-01
   5.4719000e-01
   5.5119000e-01
   5.8010000e-01
   5.1543000e-01
   5.5132000e-01
   4.4775000e-01
   5.0680000e-01
   5.0884000e-01
   5.0596000e-01
   5.6070000e-01
   4.2869000e-01
   5.3047000e-01
   5.8295000e-01
   4.7712000e-01
   4.7481000e-01
   5.2184000e-01
   5.1605000e-01
   5.1404000e-01
   4.5736000e-01
   5.0754000e-01
   5.0653000e-01
   5.0365000e-01
   4.6498000e-01
   5.0820000e-01
   4.8292000e-01
   5.4924000e-01
   4.7895000e-01
   4.6919000e-01
   4.6890000e-01
   4.9369000e-01
   5.0900000e-01
   4.8350000e-01
   5.2223000e-01
   4.8890000e-01
   4.5933000e-01
   5.0966000e-01
   4.7425000e-01
   4.7819000e-01
   5.2022000e-01
   5.1200000e-01
   4.8985000e-01
   3.9671000e-01
   5.3061000e-01
   4.7918000e-01
   4.7146000e-01
   4.8595000e-01
   4.6905000e-01
   5.0493000e-01
   4.3531000e-01
   5.1685000e-01
   4.6959000e-01
   3.9791000e-01
   4.9026000e-01
   4.9483000e-01
   5.0311000e-01
   5.1768000e-01
   4.8904000e-01
   4.8366000e-01
   4.6147000e-01
   5.0657000e-01
   4.7810000e-01
   4.4698000e-01
   5.2134000e-01
   4.6422000e-01
   5.1212000e-01
   5.2277000e-01
   5.4393000e-01
   4.9751000e-01
   5.5382000e-01
   5.7938000e-01
   4.7894000e-01
   5.2445000e-01
   5.0788000e-01
   5.1313000e-01
   4.5677000e-01
   4.9583000e-01
   4.4956000e-01
   5.2170000e-01
   4.3066000e-01
   5.6115000e-01
   5.3980000e-01
   4.8308000e-01
   4.6623000e-01
   5.4483000e-01
   5.3954000e-01
   5.8815000e-01
   4.9098000e-01
   5.3307000e-01
   5.3077000e-01
   5.1260000e-01
   4.5208000e-01
   5.0900000e-01
   5.6618000e-01
   5.5046000e-01
   5.6874000e-01
   5.1909000e-01
   4.8544000e-01
   4.7262000e-01
   5.1014000e-01
   5.2594000e-01
   4.8636000e-01
   5.0065000e-01
   4.6276000e-01
   4.6241000e-01
   5.4556000e-01
   5.3304000e-01
   4.2912000e-01
   5.0937000e-01
   5.3804000e-01
   4.8717000e-01
   4.3461000e-01
   5.1848000e-01
   4.7228000e-01
   5.4383000e-01
   4.5796000e-01
   4.6522000e-01
   5.2117000e-01
   4.3882000e-01
   4.8786000e-01
   5.2652000e-01
   5.9639000e-01
   5.1360000e-01
   4.7410000e-01
   5.7402000e-01
   5.0519000e-01
   5.0185000e-01
   5.0210000e-01
   4.6984000e-01
   4.3400000e-01
   5.0016000e-01
   4.9900000e-01
   4.5551000e-01
   4.7225000e-01
   4.6711000e-01
   5.2328000e-01
   5.1389000e-01
   5.0521000e-01
   5.2586000e-01
   4.4518000e-01
   5.1650000e-01
   4.8667000e-01
   4.5284000e-01
   5.3613000e-01
   4.5678000e-01
   4.2734000e-01
   4.2851000e-01
   4.6459000e-01
   5.8988000e-01
   5.0165000e-01
   5.1821000e-01
   5.0549000e-01
   5.0414000e-01
   4.1236000e-01
   5.2430000e-01
   4.8477000e-01
   4.9661000e-01
   4.8119000e-01
   5.0638000e-01
   5.0565000e-01
   5.8614000e-01
   5.3686000e-01
   5.1405000e-01
   4.8974000e-01
   5.1230000e-01
   5.5391000e-01
   4.8698000e-01
   4.6150000e-01
   5.4424000e-01
   4.8367000e-01
   4.9254000e-01
   5.1991000e-01
   4.6533000e-01
   5.0674000e-01
   5.3028000e-01
   5.3452000e-01
   4.9871000e-01
   4.9993000e-01
   5.2096000e-01
   5.3970000e-01
   5.0390000e-01
   5.1772000e-01
   5.2746000e-01
   4.2044000e-01
   4.7772000e-01
   5.2352000e-01
   4.5396000e-01
   5.1782000e-01
   5.6054000e-01
   4.9604000e-01
   4.7677000e-01
   5.0470000e-01
   4.6184000e-01
   4.4327000e-01
   4.3735000e-01
   4.7873000e-01
   4.5996000e-01
   4.9343000e-01
   5.2082000e-01
   6.1201000e-01
   5.2893000e-01
   5.4025000e-01
   5.0607000e-01
   5.2554000e-01
   4.3542000e-01
   5.6188000e-01
   4.8492000e-01
   5.2367000e-01
   5.3869000e-01
   5.1490000e-01
   4.5570000e-01
   5.1081000e-01
   4.9796000e-01
   4.4126000e-01
   5.4306000e-01
   4.9603000e-01
   4.5762000e-01
   5.1441000e-01
   4.7641000e-01
   4.8824000e-01
   5.2307000e-01
   5.1055000e-01
   4.6542000e-01
   4.8950000e-01
   4.9325000e-01
   4.6462000e-01
   4.9326000e-01
   4.5594000e-01
   4.8253000e-01
   4.4537000e-01
   4.7590000e-01
   4.6216000e-01
   4.7993000e-01
   4.9548000e-01
   4.8237000e-01
   5.4179000e-01
   4.2637000e-01
   5.0377000e-01
   4.4879000e-01
   5.1230000e-01
   4.7501000e-01
   5.1985000e-01
   4.2853000e-01
   5.1541000e-01
   5.1778000e-01
   5.0865000e-01
   5.1885000e-01
   6.0132000e-01
   5.4062000e-01
   4.9829000e-01
   4.9165000e-01
   4.7300000e-01
   5.1569000e-01
   4.5185000e-01
   4.9383000e-01
   4.3307000e-01
   5.2233000e-01
   4.9024000e-01
   4.3905000e-01
   4.8073000e-01
   4.9308000e-01
   4.6738000e-01
   5.0519000e-01
   4.8336000e-01
   4.7377000e-01
   4.7834000e-01
   4.9295000e-01
   4.9976000e-01
   5.6044000e-01
   5.0877000e-01
   5.2000000e-01
   4.6659000e-01
   5.1987000e-01
   4.6823000e-01
   5.3786000e-01
   4.1845000e-01
   4.5069000e-01
   5.3688000e-01
   5.2420000e-01
   4.9432000e-01
   4.5427000e-01
   5.2911000e-01
   5.2402000e-01
   5.0416000e-01
   5.1503000e-01
   5.1508000e-01
   4.2027000e-01
   4.6547000e-01
   4.5761000e-01
   4.4933000e-01
   4.7729000e-01
   5.2514000e-01
   5.3125000e-01
   4.8948000e-01
   5.0870000e-01
   4.6736000e-01
   5.3177000e-01
   4.9149000e-01
   4.9626000e-01
   5.1845000e-01
   4.7374000e-01
   4.4366000e-01
   4.9173000e-01
   4.4860000e-01
   4.7868000e-01
   5.2997000e-01
   5.5049000e-01
   5.4889000e-01
   5.1500000e-01
   5.0624000e-01
   4.8879000e-01
   5.1488000e-01
   5.0618000e-01
   4.8396000e-01
   4.9883000e-01
   5.7960000e-01
   4.5482000e-01
   5.4324000e-01
   4.5888000e-01
   5.3177000e-01
   4.9904000e-01
   5.2293000e-01
   4.7427000e-01
   5.0205000e-01
   5.0010000e-01
   4.7994000e-01
   4.7414000e-01
   5.0148000e-01
   4.5148000e-01
   5.2646000e-01
   5.6275000e-01
   3.8935000e-01
   4.8033000e-01
   5.1557000e-01
   5.2662000e-01
   4.3241000e-01
   4.9769000e-01
   5.1562000e-01
   5.0617000e-01
   5.1828000e-01
   5.3485000e-01
   5.1577000e-01
   4.9751000e-01
   4.7828000e-01
   4.3539000e-01
   4.4921000e-01
   5.4929000e-01
   4.9387000e-01
   4.7412000e-01
   4.2245000e-01
   5.1183000e-01
   5.0572000e-01
   5.1913000e-01
   5.2999000e-01
   4.9164000e-01
   5.0987000e-01
   4.7073000e-01
   4.8539000e-01
   4.7266000e-01
   5.1412000e-01
   5.1305000e-01
   5.1932000e-01
   5.2699000e-01
   5.1513000e-01
   4.1274000e-01
   4.3965000e-01
   4.8728000e-01
   5.3784000e-01
   4.8553000e-01
   5.3535000e-01
   4.5735000e-01
   5.1477000e-01
   4.9589000e-01
   4.8397000e-01
   5.0829000e-01
   4.7294000e-01
   5.1251000e-01
   4.7823000e-01
   4.7951000e-01
   4.9816000e-01
   4.4363000e-01
   5.1953000e-01
   4.4931000e-01
   4.4968000e-01
   5.0012000e-01
   5.5715000e-01
   4.8341000e-01
   5.0318000e-01
   5.1843000e-01
   5.6641000e-01
   5.5444000e-01
   4.9819000e-01
   4.3637000e-01
   5.1223000e-01
   5.0788000e-01
   5.2126000e-01
   5.5796000e-01
   4.2077000e-01
   5.3322000e-01
   5.3182000e-01
   5.6936000e-01
   5.9387000e-01
   5.0100000e-01
   5.5553000e-01
   5.0213000e-01
   5.1986000e-01
   4.7101000e-01
   5.2913000e-01
   4.4381000e-01
   4.9842000e-01
   5.0156000e-01
   5.3635000e-01
   4.6001000e-01
   4.5020000e-01
   4.6756000e-01
   5.3656000e-01
   4.8747000e-01
   4.5566000e-01
   4.6546000e-01
   5.2068000e-01
   5.0297000e-01
   4.5447000e-01
   5.2274000e-01
   4.8293000e-01
   5.6436000e-01
   4.8861000e-01
   4.8730000e-01
   4.4362000e-01
   4.3683000e-01
   5.2959000e-01
   4.7263000e-01
   5.1961000e-01
   4.6667000e-01
   5.3995000e-01
   5.7578000e-01
   4.1748000e-01
   4.4971000e-01
   4.9171000e-01
   4.7136000e-01
   4.5832000e-01
   4.7705000e-01
   4.7100000e-01
   4.5956000e-01
   4.2556000e-01
   4.7419000e-01
   5.5228000e-01
   5.2430000e-01
   5.1538000e-01
   4.6339000e-01
   5.4155000e-01
   4.8959000e-01
   4.8536000e-01
   5.1646000e-01
   5.3791000e-01
   4.7341000e-01
   4.4986000e-01
   5.3802000e-01
   5.3544000e-01
   5.3790000e-01
   5.1272000e-01
   4.7598000e-01
   4.7098000e-01
   4.7751000e-01
   4.3160000e-01
   4.5767000e-01
   4.8679000e-01
   5.0218000e-01
   5.0739000e-01
   5.1301000e-01
   5.2643000e-01
   5.1138000e-01
   5.3711000e-01
   4.9351000e-01
   5.4203000e-01
   4.8157000e-01
   5.1759000e-01
   5.5528000e-01
   4.5591000e-01
   4.5272000e-01
   4.3482000e-01
   4.7594000e-01
   4.6858000e-01
   5.1905000e-01
   4.5090000e-01
   5.1075000e-01
   4.7322000e-01
   4.1782000e-01
   4.6204000e-01
   4.5972000e-01
   5.0834000e-01
   4.6106000e-01
   5.4656000e-01
   5.8820000e-01
   5.2109000e-01
   4.9889000e-01
   5.6701000e-01
   4.5331000e-01
   5.4898000e-01
   5.0770000e-01
   5.0724000e-01
   4.7757000e-01
   5.4847000e-01
   5.5409000e-01
   4.4801000e-01
   5.4468000e-01
   4.9411000e-01
   5.2531000e-01
   4.4990000e-01
   5.0366000e-01
   5.2215000e-01
   4.9969000e-01
   4.9155000e-01
   4.2285000e-01
   5.3491000e-01
   5.6605000e-01
   4.9063000e-01
   5.3414000e-01
   4.9510000e-01
   4.7977000e-01
   5.1574000e-01
   4.9624000e-01
   5.2750000e-01
   5.3531000e-01
   4.7976000e-01
   4.6308000e-01
   4.8708000e-01
   4.7500000e-01
   4.6367000e-01
   4.5499000e-01
   4.7759000e-01
   4.7419000e-01
   4.2032000e-01
   4.8241000e-01
   4.6986000e-01
   5.3642000e-01
   5.1731000e-01
   5.3096000e-01
   5.1764000e-01
   4.4602000e-01
   5.2089000e-01
   5.2442000e-01
   4.8112000e-01
   4.7025000e-01
   4.7748000e-01
   4.7067000e-01
   5.4822000e-01
   4.9207000e-01
   5.1512000e-01
   4.3148000e-01
   5.6376000e-01
   5.5332000e-01
   5.3507000e-01
   5.4709000e-01
   5.2180000e-01
   4.3131000e-01
   4.7521000e-01
   5.6278000e-01
   4.8845000e-01
   4.6980000e-01
   5.4528000e-01
   5.0319000e-01
   5.4060000e-01
   5.3790000e-01
   5.3540000e-01
   5.2489000e-01
   5.1969000e-01
   5.5072000e-01
   4.6786000e-01
   4.7729000e-01
   4.6538000e-01
   4.6348000e-01
   4.8217000e-01
   5.3095000e-01
   5.0493000e-01
   5.0228000e-01
   4.8781000e-01
   5.0006000e-01
   5.0032000e-01
   5.2511000e-01
   5.4298000e-01
   4.4505000e-01
   4.3942000e-01
   4.3461000e-01
   5.7175000e-01
   5.3635000e-01
   5.5277000e-01
   5.7180000e-01
   4.7530000e-01
   4.7775000e-01
   4.8371000e-01
   4.7972000e-01
   4.7225000e-01
   5.0890000e-01
   4.3467000e-01
   4.8740000e-01
   5.1518000e-01
   5.1355000e-01
   5.1505000e-01
   5.4957000e-01
   5.7576000e-01
   4.8221000e-01
   5.0875000e-01
   4.4325000e-01
   4.8298000e-01
   5.5150000e-01
   5.2951000e-01
   4.2843000e-01
   4.9047000e-01
   5.0388000e-01
   5.0764000e-01
   5.0952000e-01
   5.3413000e-01
   4.5463000e-01
   4.8603000e-01
   4.3489000e-01
   5.2108000e-01
   4.5988000e-01
   5.1903000e-01
   4.8713000e-01
   4.8689000e-01
   4.7547000e-01
   4.4205000e-01
   5.6042000e-01
   4.3514000e-01
   4.2152000e-01
   5.0501000e-01
   5.0970000e-01
   4.5743000e-01
   4.8659000e-01
   4.8874000e-01
   5.1571000e-01
   5.2249000e-01
   5.0772000e-01
   4.9565000e-01
   4.6247000e-01
   5.3210000e-01
   5.5106000e-01
   5.4093000e-01
   5.0001000e-01
   5.0583000e-01
   4.9913000e-01
   5.1075000e-01
   4.5581000e-01
   5.5382000e-01
   4.9935000e-01
   5.5210000e-01
   5.1871000e-01
   5.0481000e-01
   5.0205000e-01
   5.0005000e-01
   4.6383000e-01
   4.8085000e-01
   4.9700000e-01
   5.4355000e-01
   4.4732000e-01
   5.0327000e-01
   5.4800000e-01
   4.8891000e-01
   4.9838000e-01
   5.0435000e-01
   4.9931000e-01
   4.4045000e-01
   4.6990000e-01
   5.4291000e-01
   4.5626000e-01
   5.4942000e-01
   5.3072000e-01
   5.0721000e-01
   5.0026000e-01
   4.9873000e-01
   5.0767000e-01
   5.1285000e-01
   4.8412000e-01
   5.8988000e-01
   5.0104000e-01
   5.1412000e-01
   5.6019000e-01
   5.1580000e-01
   4.5771000e-01
   5.6913000e-01
   5.1750000e-01
   5.0162000e-01
   5.2914000e-01
   5.0117000e-01
   4.0583000e-01
   5.1819000e-01
   4.9730000e-01
   5.2296000e-01
   4.9748000e-01
   4.5215000e-01
   5.7720000e-01
   5.3643000e-01
   4.7341000e-01
   4.6897000e-01
   5.0342000e-01
   5.4691000e-01
   4.5708000e-01
   5.6360000e-01
   4.9008000e-01
   5.5643000e-01
   4.6112000e-01
   4.4264000e-01
   5.4108000e-01
   4.7739000e-01
   5.4531000e-01
   5.1994000e-01
   4.5605000e-01
   4.4124000e-01
   5.1918000e-01
   5.1344000e-01
   5.1942000e-01
   5.4319000e-01
   5.2734000e-01
   5.8110000e-01
   5.0057000e-01
   4.9744000e-01
   6.0060000e-01
   4.7578000e-01
   4.8958000e-01
   5.3480000e-01
   4.3733000e-01
   4.4488000e-01
   5.3269000e-01
   6.2288000e-01
   4.9777000e-01
   4.7416000e-01
   4.7952000e-01
   4.7708000e-01
   5.0470000e-01
   5.4029000e-01
   5.0250000e-01
   5.0376000e-01
   4.9117000e-01
   4.9343000e-01
   5.2783000e-01
   5.2431000e-01
   5.2387000e-01
   4.4349000e-01
   4.5718000e-01
   4.4761000e-01
   4.6808000e-01
   4.5825000e-01
   4.4282000e-01
   4.6274000e-01
   5.8595000e-01
   4.5076000e-01
   4.2645000e-01
   4.4274000e-01
   5.5102000e-01
   5.2686000e-01
   4.5621000e-01
   5.2561000e-01
   5.0736000e-01
   5.6207000e-01
   5.1377000e-01
   4.9449000e-01
   5.6325000e-01
   5.5681000e-01
   5.4175000e-01
   5.3597000e-01
   4.9143000e-01
   5.3859000e-01
   4.6958000e-01
   4.7243000e-01
   5.4440000e-01
   4.4677000e-01
   5.0615000e-01
   4.9715000e-01
   5.5748000e-01
   4.9665000e-01
   4.7392000e-01
   4.9585000e-01
   4.9223000e-01
   5.3771000e-01
   4.3528000e-01
   4.8880000e-01
   4.9367000e-01
   4.4522000e-01
   5.4684000e-01
   5.4374000e-01
   5.0862000e-01
   4.9159000e-01
   5.0580000e-01
   5.1260000e-01
   5.2665000e-01
   5.2218000e-01
   5.4748000e-01
   4.8423000e-01
   5.0127000e-01
   5.5188000e-01
   4.8544000e-01
   4.9572000e-01
   3.7625000e-01
   5.2449000e-01
   5.5991000e-01
   5.0178000e-01
   4.7949000e-01
   4.6540000e-01
   5.3462000e-01
   4.6920000e-01
   5.2142000e-01
   4.9401000e-01
   5.1713000e-01
   4.8779000e-01
   5.0011000e-01
   4.8160000e-01
   5.0793000e-01
   4.8224000e-01
   5.4320000e-01
   4.9698000e-01
   4.9772000e-01
   4.4931000e-01
   5.1513000e-01
   5.4558000e-01
   5.2471000e-01
   4.6411000e-01
   4.5346000e-01
   5.5278000e-01
   5.1365000e-01
   5.5764000e-01
   5.2778000e-01
   5.5814000e-01
   4.7902000e-01
   4.9207000e-01
   4.8129000e-01
   5.1940000e-01
   5.2179000e-01
   5.1572000e-01
   6.0633000e-01
   4.0098000e-01
   5.0330000e-01
   5.0258000e-01
   5.1962000e-01
   4.8911000e-01
   4.9776000e-01
   4.5341000e-01
   4.7788000e-01
   4.8208000e-01
   5.2110000e-01
   4.6013000e-01
   5.2193000e-01
   4.4771000e-01
   5.3353000e-01
   5.0869000e-01
   5.0506000e-01
   5.0172000e-01
   5.1723000e-01
   4.6568000e-01
   5.0356000e-01
   5.3662000e-01
   5.3701000e-01
   4.6742000e-01
   5.2031000e-01
   5.8889000e-01
   4.9637000e-01
   5.5600000e-01
   4.9411000e-01
   4.6030000e-01
   4.8456000e-01
   4.7417000e-01
   4.6770000e-01
   4.8466000e-01
   5.2309000e-01
   5.2057000e-01
   5.6871000e-01
   5.1159000e-01
   4.8859000e-01
   5.1207000e-01
   4.9266000e-01
   4.7234000e-01
   4.8914000e-01
   4.9170000e-01
   4.9490000e-01
   5.1751000e-01
   5.0778000e-01
   4.4077000e-01
   5.1986000e-01
   4.9141000e-01
   4.3967000e-01
   4.8644000e-01
   5.2602000e-01
   4.2799000e-01
   4.8075000e-01
   4.6632000e-01
   5.1725000e-01
   5.0714000e-01
   5.0814000e-01
   4.8861000e-01
   4.9995000e-01
   4.9387000e-01
   4.2999000e-01
   4.6953000e-01
   5.3566000e-01
   4.6667000e-01
   4.4769000e-01
   4.9434000e-01
   5.0564000e-01
   5.3020000e-01
   5.4278000e-01
   5.7632000e-01
   5.2872000e-01
   4.9039000e-01
   5.1162000e-01
   5.1647000e-01
   5.2972000e-01
   5.0695000e-01
   4.5154000e-01
   5.0208000e-01
   4.7982000e-01
   4.3566000e-01
   4.6151000e-01
   4.5979000e-01
   4.3779000e-01
   4.6774000e-01
   4.9093000e-01
   5.3547000e-01
   4.8785000e-01
   4.9105000e-01
   5.3927000e-01
   5.1096000e-01
   4.9075000e-01
   5.5275000e-01
   5.1320000e-01
   4.8095000e-01
   4.7054000e-01
   5.4238000e-01
   5.1691000e-01
   5.3561000e-01
   5.0262000e-01
   4.9762000e-01
   4.5272000e-01
   5.6658000e-01
   4.3563000e-01
   4.1439000e-01
   5.0414000e-01
   5.3476000e-01
   5.1165000e-01
   5.1378000e-01
   4.7077000e-01
   5.7620000e-01
   4.0475000e-01
   5.2928000e-01
   5.9157000e-01
   5.0250000e-01
   4.6301000e-01
   4.5998000e-01
   4.3491000e-01
   5.2721000e-01
   5.6929000e-01
   4.9847000e-01
   5.4862000e-01
   4.6692000e-01
   5.5157000e-01
   4.6304000e-01
   4.8226000e-01
   4.5421000e-01
   5.1125000e-01
   4.5143000e-01
   5.3707000e-01
   5.4068000e-01
   5.2345000e-01
   4.8435000e-01
   4.9117000e-01
   4.4648000e-01
   5.0504000e-01
   4.6421000e-01
   5.1404000e-01
   4.8019000e-01
   5.3511000e-01
   4.3265000e-01
   5.2805000e-01
   4.8550000e-01
   4.7237000e-01
   5.7695000e-01
   5.3265000e-01
   4.6653000e-01
   5.3609000e-01
   5.1491000e-01
   5.1648000e-01
   4.8793000e-01
   5.2613000e-01
   5.0350000e-01
   5.0455000e-01
   4.3718000e-01
   5.0735000e-01
   4.9813000e-01
   4.4038000e-01
   4.8898000e-01
   5.0566000e-01
   5.0189000e-01
   4.8526000e-01
   5.1766000e-01
   4.7049000e-01
   4.8162000e-01
   5.0966000e-01
   5.2250000e-01
   4.8450000e-01
   4.8711000e-01
   4.8441000e-01
   5.0233000e-01
   5.4231000e-01
   5.0057000e-01
   4.7198000e-01
   5.0001000e-01
   4.7477000e-01
   5.1082000e-01
   5.4616000e-01
   5.4836000e-01
   5.1348000e-01
   4.8311000e-01
   4.6067000e-01
   4.5767000e-01
   4.9499000e-01
   5.0884000e-01
   5.0843000e-01
   5.3013000e-01
   5.6236000e-01
   4.1338000e-01
   4.8759000e-01
   4.7521000e-01
   5.4065000e-01
   4.6848000e-01
   5.1797000e-01
   4.7151000e-01
   4.7780000e-01
   5.0212000e-01
   4.5458000e-01
   4.9730000e-01
   4.7457000e-01
   5.2141000e-01
   5.2251000e-01
   5.0669000e-01
   5.3251000e-01
   4.6628000e-01
   5.3483000e-01
   4.9358000e-01
   5.1818000e-01
   5.6204000e-01
   4.9064000e-01
   4.7391000e-01
   5.8680000e-01
   5.2775000e-01
   5.2258000e-01
   4.4732000e-01
   4.8743000e-01
   5.1422000e-01
   5.0610000e-01
   5.4425000e-01
   4.6412000e-01
   4.7932000e-01
   4.8671000e-01
   3.8968000e-01
   5.8662000e-01
   5.5487000e-01
   4.3219000e-01
   4.9409000e-01
   5.4875000e-01
   4.9843000e-01
   5.5993000e-01
   4.9412000e-01
   5.7633000e-01
   4.3102000e-01
   5.3404000e-01
   5.1854000e-01
   4.6453000e-01
   5.0810000e-01
   5.0390000e-01
   4.6658000e-01
   4.9331000e-01
   5.6884000e-01
   5.2910000e-01
   4.7129000e-01
   4.8275000e-01
   5.0064000e-01
   4.9700000e-01
   5.5928000e-01
   4.3817000e-01
   5.0815000e-01
   4.2824000e-01
   5.0453000e-01
   4.8664000e-01
   5.4523000e-01
   4.6721000e-01
   5.0171000e-01
   6.0227000e-01
   5.0967000e-01
   4.6903000e-01
   4.9026000e-01
   5.1004000e-01
   4.8371000e-01
   5.1161000e-01
   4.8494000e-01
   4.9192000e-01
   5.7372000e-01
   5.0301000e-01
   5.1359000e-01
   4.4551000e-01
   4.0843000e-01
   4.7818000e-01
   4.9447000e-01
   4.3538000e-01
   5.2953000e-01
   5.1922000e-01
   4.8579000e-01
   4.8482000e-01
   4.3814000e-01
   5.0598000e-01
   4.6184000e-01
   4.9799000e-01
   4.8962000e-01
   5.6525000e-01
   5.4831000e-01
   4.6942000e-01
   5.1613000e-01
   4.4953000e-01
   4.6385000e-01
   5.3861000e-01
   5.5685000e-01
   4.9308000e-01
   5.5804000e-01
   5.0999000e-01
   4.9539000e-01
   4.7337000e-01
   5.0800000e-01
   5.2673000e-01
   4.6918000e-01
   4.9896000e-01
   5.1709000e-01
   4.9848000e-01
   5.1566000e-01
   5.2556000e-01
   5.6910000e-01
   4.9329000e-01
   4.3773000e-01
   5.1677000e-01
   4.8755000e-01
   5.1020000e-01
   4.9810000e-01
   4.7684000e-01
   5.0974000e-01
   4.9981000e-01
   4.4404000e-01
   4.9277000e-01
   4.6281000e-01
   4.7691000e-01
   5.2022000e-01
   5.1532000e-01
   4.3804000e-01
   4.2135000e-01
   4.8203000e-01
   4.8818000e-01
   5.0317000e-01
   4.3185000e-01
   5.2370000e-01
   4.6906000e-01
   4.7060000e-01
   4.4298000e-01
   5.2517000e-01
   5.2875000e-01
   4.9612000e-01
   5.2099000e-01
   5.0014000e-01
   4.3282000e-01
   4.4579000e-01
   4.6572000e-01
   5.0539000e-01
   4.9719000e-01
   5.0751000e-01
   4.4140000e-01
   4.6207000e-01
   4.8836000e-01
   5.0345000e-01
   4.6949000e-01
   5.0461000e-01
   5.1128000e-01
   5.0033000e-01
   5.2576000e-01
   5.0303000e-01
   4.7617000e-01
   4.7052000e-01
   4.2330000e-01
   4.6224000e-01
   5.2599000e-01
   4.7090000e-01
   5.2989000e-01
   4.4511000e-01
   4.8307000e-01
   5.2340000e-01
   4.6587000e-01
   5.1622000e-01
   5.2040000e-01
   5.2081000e-01
   4.9797000e-01
   5.0669000e-01
   5.0214000e-01
   5.1043000e-01
   5.2710000e-01
   5.5517000e-01
   4.9301000e-01
   5.4151000e-01
   4.7503000e-01
   4.6627000e-01
   5.2726000e-01
   4.3467000e-01
   4.9962000e-01
   5.3073000e-01
   4.8587000e-01
   5.6583000e-01
   5.9029000e-01
   5.0058000e-01
   5.4344000e-01
   4.3601000e-01
   4.5179000e-01
   4.8879000e-01
   4.5543000e-01
   5.5149000e-01
   4.8957000e-01
   4.5957000e-01
   5.8983000e-01
   5.1479000e-01
   5.1551000e-01
   5.1682000e-01
   4.6706000e-01
   5.6763000e-01
   5.3381000e-01
   5.0667000e-01
   5.2629000e-01
   4.7949000e-01
   5.2035000e-01
   4.0433000e-01
   4.9712000e-01
   5.2266000e-01
   4.9311000e-01
   5.0553000e-01
   5.7892000e-01
   5.2338000e-01
   4.9303000e-01
   5.1375000e-01
   5.3572000e-01
   4.9971000e-01
   5.6695000e-01
   5.3249000e-01
   5.2463000e-01
   4.4567000e-01
   4.9929000e-01
   5.8042000e-01
   5.3424000e-01
   5.3505000e-01
   4.6575000e-01
   4.3475000e-01
   5.0471000e-01
   4.7408000e-01
   4.9040000e-01
   5.3956000e-01
   4.6813000e-01
   4.6142000e-01
   5.3887000e-01
   5.0066000e-01
   5.4985000e-01
   4.8874000e-01
   4.5948000e-01
   4.6280000e-01
   5.5013000e-01
   5.0002000e-01
   4.3697000e-01
   5.4230000e-01
   4.7193000e-01
   4.8075000e-01
   5.2412000e-01
   4.9507000e-01
   4.8770000e-01
   4.8440000e-01
   5.4798000e-01
   4.4902000e-01
   4.1491000e-01
   5.2552000e-01
   4.1550000e-01
   4.3187000e-01
   4.6625000e-01
   5.0225000e-01
   4.8774000e-01
   5.2666000e-01
   4.8652000e-01
   4.9852000e-01
   5.1210000e-01
   5.1833000e-01
   4.6534000e-01
   5.0259000e-01
   5.3274000e-01
   4.7571000e-01
   4.7104000e-01
   4.8410000e-01
   4.5822000e-01
   4.3805000e-01
   4.6612000e-01
   4.7061000e-01
   4.4731000e-01
   5.1774000e-01
   4.8450000e-01
   5.1623000e-01
   4.8363000e-01
   5.6553000e-01
   5.5754000e-01
   4.8455000e-01
   4.2046000e-01
   5.1984000e-01
   4.7968000e-01
   5.5222000e-01
   5.1419000e-01
   4.9175000e-01
   4.3545000e-01
   4.6946000e-01
   5.5398000e-01
   4.5521000e-01
   5.4087000e-01
   5.2995000e-01
   5.1644000e-01
   5.7775000e-01
   4.6042000e-01
   4.8504000e-01
   5.0359000e-01
   4.8069000e-01
   4.9240000e-01
   4.9564000e-01
   5.1003000e-01
   5.2229000e-01
   4.9651000e-01
   4.8394000e-01
   5.6786000e-01
   5.4796000e-01
   4.6941000e-01
   5.6467000e-01
   5.3646000e-01
   4.7892000e-01
   5.4948000e-01
   5.3021000e-01
   5.3483000e-01
   5.0458000e-01
   4.4987000e-01
   5.1174000e-01
   4.9156000e-01
   4.9612000e-01
   4.8459000e-01
   5.3786000e-01
   4.7087000e-01
   5.1495000e-01
   5.3767000e-01
   4.5993000e-01
   4.8059000e-01
   5.2967000e-01
   4.4321000e-01
   4.8651000e-01
   4.7819000e-01
   4.9014000e-01
   4.7375000e-01
   5.4344000e-01
   4.7300000e-01
   5.2562000e-01
   5.0931000e-01
   5.4629000e-01
   5.0339000e-01
   5.0636000e-01
   5.2378000e-01
   4.5068000e-01
   5.0382000e-01
   4.8467000e-01
   5.2109000e-01
   5.0467000e-01
   4.9856000e-01
   4.4458000e-01
   4.7528000e-01
   5.5856000e-01
   5.7472000e-01
   5.5223000e-01
   5.1302000e-01
   4.9111000e-01
   5.1672000e-01
   5.5644000e-01
   5.6192000e-01
   4.8197000e-01
   4.8643000e-01
   4.7001000e-01
   4.6343000e-01
   4.4231000e-01
   4.7003000e-01
   4.8341000e-01
   5.3143000e-01
   5.2772000e-01
   5.0832000e-01
   5.1370000e-01
   4.6992000e-01
   4.7461000e-01
   5.2602000e-01
   4.8154000e-01
   4.9690000e-01
   5.0614000e-01
   5.7648000e-01
   5.1332000e-01
   4.7687000e-01
   4.9616000e-01
   5.0066000e-01
   4.2347000e-01
   5.0473000e-01
   4.9635000e-01
   5.2545000e-01
   5.0813000e-01
   4.7758000e-01
   4.5338000e-01
   4.6077000e-01
   4.6970000e-01
   4.2614000e-01
   4.6986000e-01
   4.7213000e-01
   4.7961000e-01
   5.5370000e-01
   5.1074000e-01
   4.7788000e-01
   4.9165000e-01
   5.0415000e-01
   5.1521000e-01
   5.0056000e-01
   5.1482000e-01
   5.2823000e-01
   5.0075000e-01
   5.0823000e-01
   4.4356000e-01
   4.7132000e-01
   4.8928000e-01
   4.4335000e-01
   4.7677000e-01
   5.5574000e-01
   5.0008000e-01
   5.3988000e-01
   4.6649000e-01
   5.5239000e-01
   5.4548000e-01
   5.1414000e-01
   5.1656000e-01
   5.1617000e-01
   4.9895000e-01
   5.3771000e-01
   4.9549000e-01
   4.9561000e-01
   5.0904000e-01
   5.1480000e-01
   4.1558000e-01
   4.9846000e-01
   5.1293000e-01
   4.6926000e-01
   4.8872000e-01
   5.1961000e-01
   5.3478000e-01
   5.0818000e-01
   5.1885000e-01
   4.0624000e-01
   4.8069000e-01
   4.6671000e-01
   4.8830000e-01
   5.3532000e-01
   5.3033000e-01
   4.4567000e-01
   5.3585000e-01
   4.6158000e-01
   5.1612000e-01
   5.2540000e-01
   5.3741000e-01
   5.6424000e-01
   5.8339000e-01
   4.3105000e-01
   5.0491000e-01
   4.9142000e-01
   4.6570000e-01
   5.2671000e-01
   5.1825000e-01
   5.1442000e-01
   4.8535000e-01
   5.3191000e-01
   4.4477000e-01
   5.0004000e-01
   4.9490000e-01
   4.7850000e-01
   5.1243000e-01
   5.2771000e-01
   4.9712000e-01
   4.9841000e-01
   5.0966000e-01
   4.9064000e-01
   5.3075000e-01
   5.7835000e-01
   4.6161000e-01
   5.3069000e-01
   5.2548000e-01
   5.3135000e-01
   4.6816000e-01
   5.2878000e-01
   4.9491000e-01
   5.1953000e-01
   4.9099000e-01
   5.0540000e-01
   4.8457000e-01
   5.0906000e-01
   4.9511000e-01
   4.6180000e-01
   5.0245000e-01
   4.7812000e-01
   5.4184000e-01
   5.5329000e-01
   5.6534000e-01
   5.4027000e-01
   5.3602000e-01
   4.6803000e-01
   4.6375000e-01
   4.3584000e-01
   5.3581000e-01
   4.6786000e-01
   4.7646000e-01
   4.7159000e-01
   4.7959000e-01
   4.5411000e-01
   4.6873000e-01
   4.3514000e-01
   4.3956000e-01
   5.0584000e-01
   4.7007000e-01
   4.9125000e-01
   4.6866000e-01
   5.0707000e-01
   5.2495000e-01
   4.5647000e-01
   5.0004000e-01
   4.7750000e-01
   4.8094000e-01
   5.2526000e-01
   5.5563000e-01
   5.1525000e-01
   5.5099000e-01
   4.8232000e-01
   5.1783000e-01
   5.0007000e-01
   5.0783000e-01
   4.1691000e-01
   5.5521000e-01
   5.5500000e-01
   4.8061000e-01
   5.0539000e-01
   5.4807000e-01
   5.1636000e-01
   5.1278000e-01
   4.6026000e-01
   4.8677000e-01
   5.0705000e-01
   4.7287000e-01
   5.2176000e-01
   4.7949000e-01
   4.9415000e-01
   4.4512000e-01
   4.9969000e-01
   5.2263000e-01
   5.3256000e-01
   4.8068000e-01
   4.8598000e-01
   4.8844000e-01
   5.0562000e-01
   4.4114000e-01
   5.0840000e-01
   5.2664000e-01
   4.6975000e-01
   5.3158000e-01
   5.1499000e-01
   4.5329000e-01
   5.0811000e-01
   5.0428000e-01
   4.6085000e-01
   5.4503000e-01
   5.6159000e-01
   5.3496000e-01
   4.7690000e-01
   4.7117000e-01
   4.9703000e-01
   4.6854000e-01
   5.0256000e-01
   4.8134000e-01
   4.5555000e-01
   5.0453000e-01
   4.9366000e-01
   4.9194000e-01
   4.7320000e-01
   5.0945000e-01
   5.0592000e-01
   4.8453000e-01
   5.1235000e-01
   5.4600000e-01
   5.1376000e-01
   4.9504000e-01
   5.1940000e-01
   5.3070000e-01
   4.9910000e-01
   4.7109000e-01
   5.0288000e-01
   4.6726000e-01
   5.3014000e-01
   5.5970000e-01
   5.8208000e-01
   5.3792000e-01
   5.3053000e-01
   5.4334000e-01
   4.6207000e-01
   5.2444000e-01
   4.4838000e-01
   4.9075000e-01
   5.3421000e-01
   5.2705000e-01
   4.8355000e-01
   5.3654000e-01
   4.4775000e-01
   5.1761000e-01
   5.1529000e-01
   4.8526000e-01
   4.2104000e-01
   4.4664000e-01
   5.2248000e-01
   5.6726000e-01
   4.6396000e-01
   4.9391000e-01
   5.3093000e-01
   5.2857000e-01
   5.8136000e-01
   4.8384000e-01
   4.3536000e-01
   4.8977000e-01
   5.2264000e-01
   5.1488000e-01
   4.7930000e-01
   5.1364000e-01
   5.2658000e-01
   4.6831000e-01
   4.6075000e-01
   4.7698000e-01
   4.4922000e-01
   4.9130000e-01
   5.2648000e-01
   5.3434000e-01
   4.3212000e-01
   5.0761000e-01
   4.9298000e-01
   5.1169000e-01
   5.1475000e-01
   4.9788000e-01
   4.9757000e-01
   5.1199000e-01
   4.8046000e-01
   4.7012000e-01
   5.5066000e-01
   5.2062000e-01
   4.8323000e-01
   4.6784000e-01
   5.4059000e-01
   4.8350000e-01
   4.9327000e-01
   4.2546000e-01
   5.1984000e-01
   4.5220000e-01
   5.2639000e-01
   4.6418000e-01
   5.2837000e-01
   4.9279000e-01
   4.8581000e-01
   5.9040000e-01
   4.8843000e-01
   4.7693000e-01
   4.4122000e-01
   5.4747000e-01
   5.0436000e-01
   4.9021000e-01
   4.7077000e-01
   5.3942000e-01
   5.1645000e-01
   5.3408000e-01
   5.2446000e-01
   5.0626000e-01
   4.8532000e-01
   4.8312000e-01
   5.4279000e-01
   5.0125000e-01
   5.6589000e-01
   5.4508000e-01
   4.9520000e-01
   4.7227000e-01
   5.2208000e-01
   4.7698000e-01
   4.2747000e-01
   4.3559000e-01
   5.1801000e-01
   5.0962000e-01
   4.9557000e-01
   5.3413000e-01
   5.2853000e-01
   4.8714000e-01
   5.6156000e-01
   4.9904000e-01
   5.0236000e-01
   5.1198000e-01
   4.9929000e-01
   5.1997000e-01
   4.3803000e-01
   4.8879000e-01
   5.4156000e-01
   5.1493000e-01
   4.9444000e-01
   4.8124000e-01
   4.8904000e-01
   5.2556000e-01
   4.7564000e-01
   4.9898000e-01
   5.2662000e-01
   5.1721000e-01
   5.1379000e-01
   4.6031000e-01
   5.3192000e-01
   4.9034000e-01
   5.2202000e-01
   4.9440000e-01
   5.2838000e-01
   4.5663000e-01
   4.5911000e-01
   4.9710000e-01
   5.4583000e-01
   4.5564000e-01
   5.4161000e-01
   3.8813000e-01
   4.9996000e-01
   4.9670000e-01
   5.1068000e-01
   4.6084000e-01
   4.6735000e-01
   5.2505000e-01
   4.9295000e-01
   5.1149000e-01
   4.1170000e-01
   5.2740000e-01
   4.7486000e-01
   5.0177000e-01
   4.8908000e-01
   5.2994000e-01
   4.8072000e-01
   4.4927000e-01
   4.7768000e-01
   5.0957000e-01
   4.7649000e-01
   5.4257000e-01
   5.4653000e-01
   4.9966000e-01
   4.9463000e-01
   5.5172000e-01
   4.9790000e-01
   5.5742000e-01
   5.6582000e-01
   4.6616000e-01
   4.3066000e-01
   5.0490000e-01
   5.1767000e-01
   5.3198000e-01
   4.3996000e-01
   4.3850000e-01
   4.8440000e-01
   4.5978000e-01
   4.9753000e-01
   4.9444000e-01
   5.5955000e-01
   4.9653000e-01
   4.8230000e-01
   5.2012000e-01
   5.2196000e-01
   5.4526000e-01
   5.0292000e-01
   4.9173000e-01
   4.4738000e-01
   5.2538000e-01
   5.6114000e-01
   5.4643000e-01
   5.0427000e-01
   4.9784000e-01
   4.9712000e-01
   5.2600000e-01
   5.3830000e-01
   4.9320000e-01
   5.3677000e-01
   4.9144000e-01
   5.2326000e-01
   4.6265000e-01
   4.7083000e-01
   5.2462000e-01
   4.5014000e-01
   5.0159000e-01
   5.4402000e-01
   5.1880000e-01
   5.0718000e-01
   5.7125000e-01
   4.9691000e-01
   4.7903000e-01
   4.7280000e-01
   4.8782000e-01
   5.0067000e-01
   4.6870000e-01
   5.5507000e-01
   5.3416000e-01
   4.6122000e-01
   4.6463000e-01
   5.2231000e-01
   4.6642000e-01
   4.9710000e-01
   4.6201000e-01
   4.6152000e-01
   4.8662000e-01
   5.3122000e-01
   5.1792000e-01
   4.9085000e-01
   4.6829000e-01
   4.8893000e-01
   4.8428000e-01
   5.0929000e-01
   5.1810000e-01
   5.3417000e-01
   4.9822000e-01
   5.4161000e-01
   4.7104000e-01
   5.1770000e-01
   4.9823000e-01
   4.9706000e-01
   4.9010000e-01
   4.5753000e-01
   4.5621000e-01
   5.4741000e-01
   4.8626000e-01
   5.5248000e-01
   5.5500000e-01
   5.2163000e-01
   5.0343000e-01
   4.8431000e-01
   5.2313000e-01
   5.0530000e-01
   5.2878000e-01
   5.6032000e-01
   5.2845000e-01
   4.7527000e-01
   5.3237000e-01
   5.5940000e-01
   5.2142000e-01
   5.4905000e-01
   4.7360000e-01
   4.8410000e-01
   5.2902000e-01
   5.1770000e-01
   5.0164000e-01
   5.1923000e-01
   5.2465000e-01
   6.0060000e-01
   5.2318000e-01
   4.7212000e-01
   4.9890000e-01
   5.4052000e-01
   5.3800000e-01
   5.7172000e-01
   4.9830000e-01
   4.5938000e-01
   4.7666000e-01
   4.8400000e-01
   5.2589000e-01
   4.9404000e-01
   4.6727000e-01
   4.2647000e-01
   5.4244000e-01
   4.6860000e-01
   4.9140000e-01
   5.1877000e-01
   4.5347000e-01
   5.5809000e-01
   5.2978000e-01
   5.3690000e-01
   5.6559000e-01
   5.4420000e-01
   5.1453000e-01
   4.5292000e-01
   5.2326000e-01
   5.1311000e-01
   4.9769000e-01
   4.6885000e-01
   5.1819000e-01
   5.3737000e-01
   4.9765000e-01
   5.3917000e-01
   5.0625000e-01
   5.5215000e-01
   4.9822000e-01
   4.8740000e-01
   4.9151000e-01
   4.8385000e-01
   5.2677000e-01
   4.7893000e-01
   4.9135000e-01
   5.2235000e-01
   5.2639000e-01
   5.0327000e-01
   4.9880000e-01
   4.4859000e-01
   4.7696000e-01
   5.1048000e-01
   4.6367000e-01
   5.1186000e-01
   4.8605000e-01
   5.1579000e-01
   5.3366000e-01
   4.9653000e-01
   5.0627000e-01
   4.3745000e-01
   4.7048000e-01
   5.1408000e-01
   5.3384000e-01
   4.6573000e-01
   5.2191000e-01
   4.8124000e-01
   5.2611000e-01
   5.1138000e-01
   4.8053000e-01
   4.0127000e-01
   4.9344000e-01
   5.3060000e-01
   4.5931000e-01
   4.6959000e-01
   5.0560000e-01
   4.6690000e-01
   5.1592000e-01
   4.6810000e-01
   5.4930000e-01
   4.9210000e-01
   4.6942000e-01
   5.8931000e-01
   5.2718000e-01
   5.2791000e-01
   5.0189000e-01
   5.2258000e-01
   5.2131000e-01
   5.2367000e-01
   4.3197000e-01
   5.5210000e-01
   4.7917000e-01
   4.6549000e-01
   4.8669000e-01
   4.5748000e-01
   4.5060000e-01
   5.1573000e-01
   4.7608000e-01
   5.1590000e-01
   5.3300000e-01
   4.6166000e-01
   4.5237000e-01
   4.9033000e-01
   4.4473000e-01
   4.8000000e-01
   4.8973000e-01
   4.8488000e-01
   4.7190000e-01
   5.5010000e-01
   4.7720000e-01
   4.9281000e-01
   5.3196000e-01
   4.8612000e-01
   5.1661000e-01
   4.5458000e-01
   5.0571000e-01
   5.2316000e-01
   4.9581000e-01
   5.1141000e-01
   4.8241000e-01
   5.2727000e-01
   5.5624000e-01
   4.4933000e-01
   5.8320000e-01
   4.2276000e-01
   5.0207000e-01
   5.0075000e-01
   4.9099000e-01
   4.6560000e-01
   4.9988000e-01
   5.4199000e-01
   4.7284000e-01
   5.1959000e-01
   5.0968000e-01
   5.0839000e-01
   4.8910000e-01
   5.3432000e-01
   5.0869000e-01
   5.4201000e-01
   4.6428000e-01
   5.2080000e-01
   4.6909000e-01
   5.2659000e-01
   4.3270000e-01
   4.7894000e-01
   4.6001000e-01
   5.1613000e-01
   5.0064000e-01
   5.2828000e-01
   4.4481000e-01
   5.0827000e-01
   4.7240000e-01
   4.5009000e-01
   4.8360000e-01
   3.7755000e-01
   4.9958000e-01
   5.5063000e-01
   4.6192000e-01
   4.4396000e-01
   4.7684000e-01
   5.2276000e-01
   4.8434000e-01
   5.2677000e-01
   4.7437000e-01
   4.5236000e-01
   4.6180000e-01
   5.3392000e-01
   5.4056000e-01
   4.5256000e-01
   5.2467000e-01
   5.0512000e-01
   5.2430000e-01
   4.8703000e-01
   4.3549000e-01
   4.4619000e-01
   4.6290000e-01
   5.0214000e-01
   5.3690000e-01
   4.6221000e-01
   4.0325000e-01
   5.4369000e-01
   4.2758000e-01
   4.4388000e-01
   4.7779000e-01
   4.9873000e-01
   4.9585000e-01
   4.8860000e-01
   4.9888000e-01
   5.5207000e-01
   4.5350000e-01
   4.4719000e-01
   4.7958000e-01
   5.3246000e-01
   5.5377000e-01
   5.2873000e-01
   4.6779000e-01
   4.8912000e-01
   5.0354000e-01
   4.9312000e-01
   5.2081000e-01
   5.2720000e-01
   4.6130000e-01
   4.4463000e-01
   4.5721000e-01
   5.2301000e-01
   4.7895000e-01
   4.8966000e-01
   4.6300000e-01
   4.2380000e-01
   5.6913000e-01
   4.8112000e-01
   5.2032000e-01
   5.4193000e-01
   5.3089000e-01
   4.8485000e-01
   5.2815000e-01
   5.4034000e-01
   4.9300000e-01
   5.1867000e-01
   4.5770000e-01
   4.9470000e-01
   5.2178000e-01
   4.4009000e-01
   4.1851000e-01
   4.4017000e-01
   5.4065000e-01
   4.7331000e-01
   5.3180000e-01
   5.5637000e-01
   5.3930000e-01
   4.7467000e-01
   4.7620000e-01
   5.0242000e-01
   4.4085000e-01
   4.7256000e-01
   4.6821000e-01
   4.8928000e-01
   5.1341000e-01
   4.8008000e-01
   4.7983000e-01
   5.0253000e-01
   5.1555000e-01
   5.4798000e-01
   5.0632000e-01
   5.0008000e-01
   4.8988000e-01
   5.0209000e-01
   4.7169000e-01
   5.1584000e-01
   5.2095000e-01
   5.4927000e-01
   5.2064000e-01
   4.4141000e-01
   4.6351000e-01
   4.7200000e-01
   5.1449000e-01
   4.5114000e-01
   4.7763000e-01
   4.1162000e-01
   4.8187000e-01
   5.1894000e-01
   4.3892000e-01
   4.8603000e-01
   4.9394000e-01
   5.0908000e-01
   4.6575000e-01
   5.0058000e-01
   4.6123000e-01
   4.5912000e-01
   5.1322000e-01
   6.2214000e-01
   5.8041000e-01
   4.7110000e-01
   5.2833000e-01
   5.2908000e-01
   4.8627000e-01
   4.8312000e-01
   5.1594000e-01
   5.0534000e-01
   5.6768000e-01
   4.8933000e-01
   4.3312000e-01
   4.8111000e-01
   4.8818000e-01
   5.1515000e-01
   3.9334000e-01
   4.8263000e-01
   5.4351000e-01
   5.1282000e-01
   4.7555000e-01
   5.2278000e-01
   5.1112000e-01
   4.6566000e-01
   5.1902000e-01
   4.9802000e-01
   4.7579000e-01
   4.9643000e-01
   4.5295000e-01
   4.7723000e-01
   5.1184000e-01
   4.7918000e-01
   4.9470000e-01
   4.7463000e-01
   5.1572000e-01
   5.3484000e-01
   4.9804000e-01
   5.3457000e-01
   5.1363000e-01
   4.8880000e-01
   4.9960000e-01
   5.1951000e-01
   4.8540000e-01
   4.8453000e-01
   5.2184000e-01
   5.5501000e-01
   5.1289000e-01
   4.8217000e-01
   4.5696000e-01
   4.7156000e-01
   5.0220000e-01
   4.4320000e-01
   5.6782000e-01
   4.8416000e-01
   5.2439000e-01
   5.7002000e-01
   5.0438000e-01
   5.4678000e-01
   4.5005000e-01
   5.0639000e-01
   4.8395000e-01
   5.5066000e-01
   5.0511000e-01
   5.0663000e-01
   5.5769000e-01
   4.6970000e-01
   5.1862000e-01
   4.6362000e-01
   4.4999000e-01
   4.7575000e-01
   4.3034000e-01
   4.4808000e-01
   4.5522000e-01
   4.7265000e-01
   4.9706000e-01
   4.8500000e-01
   5.0274000e-01
   5.3059000e-01
   5.4064000e-01
   4.4571000e-01
   5.1519000e-01
   4.4232000e-01
   5.8035000e-01
   5.3802000e-01
   4.6253000e-01
   5.1458000e-01
   5.1236000e-01
   4.6161000e-01
   5.0944000e-01
   5.3582000e-01
   4.3004000e-01
   4.6869000e-01
   5.3845000e-01
   5.9113000e-01
   5.0453000e-01
   4.7357000e-01
   4.9044000e-01
   5.4556000e-01
   5.0854000e-01
   5.6479000e-01
   5.0054000e-01
   5.3932000e-01
   5.1563000e-01
   4.9184000e-01
   4.2437000e-01
   4.7767000e-01
   4.3698000e-01
   5.3999000e-01
   5.0559000e-01
   5.1638000e-01
   5.1650000e-01
   4.4844000e-01
   5.2262000e-01
   5.3454000e-01
   4.8058000e-01
   4.5552000e-01
   4.9385000e-01
   4.9667000e-01
   4.3934000e-01
   4.9617000e-01
   4.6009000e-01
   4.8807000e-01
   5.0649000e-01
   5.8564000e-01
   4.3512000e-01
   5.3235000e-01
   5.3304000e-01
   5.3880000e-01
   4.9534000e-01
   4.8549000e-01
   4.7705000e-01
   4.6897000e-01
   4.5662000e-01
   5.3356000e-01
   4.6334000e-01
   4.9316000e-01
   5.2302000e-01
   5.3603000e-01
   4.2968000e-01
   5.0530000e-01
   4.1350000e-01
   5.1027000e-01
   4.9174000e-01
   4.7959000e-01
   5.0912000e-01
   4.2786000e-01
   5.3144000e-01
   5.6099000e-01
   5.0461000e-01
   4.7357000e-01
   4.7223000e-01
   5.7671000e-01
   4.8856000e-01
   5.0733000e-01
   5.4840000e-01
   5.1518000e-01
   4.7198000e-01
   4.6672000e-01
   5.3850000e-01
   4.4793000e-01
   5.3417000e-01
   5.2326000e-01
   5.8221000e-01
   5.5714000e-01
   5.5144000e-01
   5.2566000e-01
   5.1947000e-01
   5.5765000e-01
   5.0960000e-01
   4.9385000e-01
   4.8486000e-01
   4.8458000e-01
   5.1763000e-01
   4.2697000e-01
   4.9414000e-01
   5.3749000e-01
   5.2791000e-01
   4.4929000e-01
   4.5500000e-01
   4.9935000e-01
   4.9675000e-01
   5.3556000e-01
   5.2584000e-01
   4.7427000e-01
   5.3900000e-01
   3.7497000e-01
   4.8741000e-01
   5.6088000e-01
   5.2311000e-01
   4.4453000e-01
   5.3874000e-01
   4.9682000e-01
   5.2663000e-01
   5.4320000e-01
   4.6105000e-01
   5.0124000e-01
   5.0727000e-01
   5.1382000e-01
   5.1083000e-01
   5.0295000e-01
   4.6538000e-01
   5.1033000e-01
   4.8072000e-01
   4.7727000e-01
   4.8222000e-01
   4.8939000e-01
   4.6081000e-01
   4.8728000e-01
   4.4947000e-01
   5.3686000e-01
   4.8183000e-01
   5.6519000e-01
   4.5169000e-01
   5.0348000e-01
   4.5360000e-01
   5.2696000e-01
   5.8804000e-01
   5.1761000e-01
   4.8789000e-01
   4.7104000e-01
   4.6340000e-01
   5.2165000e-01
   4.9428000e-01
   5.0183000e-01
   4.8428000e-01
   5.2164000e-01
   4.8101000e-01
   4.8271000e-01
   5.3744000e-01
   5.0275000e-01
   4.7869000e-01
   5.0292000e-01
   4.7173000e-01
   4.7394000e-01
   4.8829000e-01
   5.0485000e-01
   5.0518000e-01
   4.4909000e-01
   5.0691000e-01
   5.5661000e-01
   4.4823000e-01
   5.3027000e-01
   5.0688000e-01
   5.0726000e-01
   5.1673000e-01
   4.7377000e-01
   4.3258000e-01
   4.9204000e-01
   4.9431000e-01
   5.1523000e-01
   5.4795000e-01
   4.9350000e-01
   4.6693000e-01
   5.5859000e-01
   4.1738000e-01
   4.7885000e-01
   4.7348000e-01
   5.1415000e-01
   5.0687000e-01
   5.0658000e-01
   4.6931000e-01
   5.6987000e-01
   4.5932000e-01
   5.0758000e-01
   4.9080000e-01
   4.6431000e-01
   4.6057000e-01
   5.4080000e-01
   4.9799000e-01
   5.5747000e-01
   4.8114000e-01
   5.5525000e-01
   4.4402000e-01
   5.1223000e-01
   5.8979000e-01
   4.6347000e-01
   4.8184000e-01
   5.4093000e-01
   5.2905000e-01
   4.6317000e-01
   5.0351000e-01
   5.4870000e-01
   4.4458000e-01
   5.7332000e-01
   5.0255000e-01
   5.0382000e-01
   4.5158000e-01
   4.5647000e-01
   5.0677000e-01
   5.1256000e-01
   5.3198000e-01
   4.8260000e-01
   4.9363000e-01
   4.4023000e-01
   5.1933000e-01
   5.1784000e-01
   4.3974000e-01
   5.3698000e-01
   4.7531000e-01
   4.5876000e-01
   4.2642000e-01
   6.0091000e-01
   4.6611000e-01
   5.2633000e-01
   5.0632000e-01
   5.4828000e-01
   4.9390000e-01
   4.8786000e-01
   5.1174000e-01
   5.3863000e-01
   4.8082000e-01
   5.5468000e-01
   5.0913000e-01
   4.9582000e-01
   5.4828000e-01
   4.5948000e-01
   5.3045000e-01
   4.7878000e-01
   4.6253000e-01
   5.2705000e-01
   4.8531000e-01
   5.1139000e-01
   5.0128000e-01
   5.0016000e-01
   5.2095000e-01
   4.7292000e-01
   4.7758000e-01
   4.5016000e-01
   4.4781000e-01
   4.8377000e-01
   4.7672000e-01
   5.0068000e-01
   4.8591000e-01
   4.8330000e-01
   4.3640000e-01
   4.7396000e-01
   4.8768000e-01
   4.7185000e-01
   5.1075000e-01
   5.4300000e-01
   4.6511000e-01
   5.2569000e-01
   4.4309000e-01
   4.6482000e-01
   4.2430000e-01
   5.4903000e-01
   5.5301000e-01
   4.3916000e-01
   4.7043000e-01
   4.6559000e-01
   5.9026000e-01
   4.7800000e-01
   4.7849000e-01
   4.7258000e-01
   5.0039000e-01
   5.9557000e-01
   4.4527000e-01
   5.6931000e-01
   4.6899000e-01
   5.0108000e-01
   4.3710000e-01
   5.1099000e-01
   4.3630000e-01
   5.0174000e-01
   5.2533000e-01
   4.9771000e-01
   4.9390000e-01
   4.7594000e-01
   4.9059000e-01
   4.3806000e-01
   5.6602000e-01
   5.3904000e-01
   4.6159000e-01
   5.4530000e-01
   4.7249000e-01
   5.0536000e-01
   5.1314000e-01
   5.0271000e-01
   4.8536000e-01
   5.2386000e-01
   5.5419000e-01
   5.4557000e-01
   4.4960000e-01
   4.9577000e-01
   4.1435000e-01
   5.0968000e-01
   4.7710000e-01
   5.4431000e-01
   4.5793000e-01
   4.7666000e-01
   4.9566000e-01
   4.7723000e-01
   5.0347000e-01
   5.2672000e-01
   5.2003000e-01
   5.4517000e-01
   5.0931000e-01
   5.4411000e-01
   5.1047000e-01
   5.0973000e-01
   5.2524000e-01
   4.6720000e-01
   4.3369000e-01
   5.4744000e-01
   4.9093000e-01
   4.2527000e-01
   5.2411000e-01
   5.1879000e-01
   4.0458000e-01
   4.2793000e-01
   4.8148000e-01
   4.3459000e-01
   4.7487000e-01
   5.3513000e-01
   4.8239000e-01
   5.1103000e-01
   4.4904000e-01
   5.6470000e-01
   4.8235000e-01
   5.5610000e-01
   5.4252000e-01
   5.1918000e-01
   4.4915000e-01
   5.5695000e-01
   5.0146000e-01
   5.2612000e-01
   4.6129000e-01
   4.8258000e-01
   5.1483000e-01
   4.8947000e-01
   5.1038000e-01
   4.3166000e-01
   5.4431000e-01
   5.2434000e-01
   4.8519000e-01
   5.0035000e-01
   5.3927000e-01
   4.9191000e-01
   4.9809000e-01
   4.9179000e-01
   5.0933000e-01
   5.6187000e-01
   5.5952000e-01
   5.1725000e-01
   5.3055000e-01
   4.8247000e-01
   5.1095000e-01
   5.2959000e-01
   4.7224000e-01
   5.1485000e-01
   4.5868000e-01
   5.4151000e-01
   4.8258000e-01
   5.2228000e-01
   5.4176000e-01
   5.4848000e-01
   5.1164000e-01
   4.9609000e-01
   4.6878000e-01
   4.9867000e-01
   4.8599000e-01
   4.8762000e-01
   4.8570000e-01
   5.1619000e-01
   5.0511000e-01
   5.5867000e-01
   5.3284000e-01
   4.4699000e-01
   4.7437000e-01
   5.2551000e-01
   4.7041000e-01
   5.9112000e-01
   5.2093000e-01
   5.2136000e-01
   5.7110000e-01
   5.4066000e-01
   5.4572000e-01
   5.4438000e-01
   4.3956000e-01
   4.7089000e-01
   5.1743000e-01
   5.0794000e-01
   5.8109000e-01
   5.1055000e-01
   5.1006000e-01
   5.5067000e-01
   5.0260000e-01
   4.6676000e-01
   4.4947000e-01
   5.0277000e-01
   5.0441000e-01
   5.0497000e-01
   4.9316000e-01
   4.8389000e-01
   4.9803000e-01
   4.8738000e-01
   5.0987000e-01
   5.2682000e-01
   5.2907000e-01
   4.4774000e-01
   5.2780000e-01
   5.0001000e-01
   4.9156000e-01
   5.1739000e-01
   5.4500000e-01
   4.9564000e-01
   4.8509000e-01
   4.6223000e-01
   4.6731000e-01
   4.6351000e-01
   5.1895000e-01
   5.1561000e-01
   4.7353000e-01
   5.4560000e-01
   5.9182000e-01
   4.6428000e-01
   5.2858000e-01
   4.9099000e-01
   4.6126000e-01
   5.4500000e-01
   4.8444000e-01
   5.7048000e-01
   5.3477000e-01
   5.0255000e-01
   4.9153000e-01
   4.8322000e-01
   5.0078000e-01
   5.7300000e-01
   4.9819000e-01
   5.3572000e-01
   5.1308000e-01
   5.6645000e-01
   5.1069000e-01
   5.0488000e-01
   5.2199000e-01
   5.4255000e-01
   5.4317000e-01
   4.6784000e-01
   4.1991000e-01
   5.0376000e-01
   4.5994000e-01
   4.9700000e-01
   4.1631000e-01
   5.2184000e-01
   5.4049000e-01
   4.7204000e-01
   4.8356000e-01
   4.6888000e-01
   5.2176000e-01
   4.9166000e-01
   5.8664000e-01
   4.8306000e-01
   5.0007000e-01
   5.3740000e-01
   5.3040000e-01
   4.9384000e-01
   4.7851000e-01
   4.6321000e-01
   5.0222000e-01
   4.6948000e-01
   4.9966000e-01
   5.0809000e-01
   4.5838000e-01
   5.2974000e-01
   4.3962000e-01
   4.9680000e-01
   5.0494000e-01
   5.1232000e-01
   4.6614000e-01
   4.2684000e-01
   5.6089000e-01
   4.9314000e-01
   5.3672000e-01
   5.0824000e-01
   3.9957000e-01
   4.6006000e-01
   4.4863000e-01
   4.9910000e-01
   4.6624000e-01
   5.9161000e-01
   4.5278000e-01
   4.5587000e-01
   4.3982000e-01
   4.3876000e-01
   5.4291000e-01
   5.2926000e-01
   4.7837000e-01
   5.0966000e-01
   4.5549000e-01
   4.5286000e-01
   5.1102000e-01
   4.3942000e-01
   4.9409000e-01
   4.3136000e-01
   5.1939000e-01
   5.2748000e-01
   4.8526000e-01
   5.3955000e-01
   5.6830000e-01
   4.6938000e-01
   4.9311000e-01
   4.8256000e-01
   4.9913000e-01
   4.5002000e-01
   5.2144000e-01
   4.7479000e-01
   5.1373000e-01
   5.0182000e-01
   4.8816000e-01
   4.8773000e-01
   5.4778000e-01
   4.2503000e-01
   4.7103000e-01
   5.2590000e-01
   4.8149000e-01
   5.4090000e-01
   5.8295000e-01
   4.5578000e-01
   5.3876000e-01
   4.4829000e-01
   4.9307000e-01
   4.4522000e-01
   4.6405000e-01
   4.7618000e-01
   4.9175000e-01
   5.6558000e-01
   5.5554000e-01
   4.8380000e-01
   5.3950000e-01
   5.4806000e-01
   5.7259000e-01
   4.2071000e-01
   5.6746000e-01
   5.3979000e-01
   5.1326000e-01
   5.1686000e-01
   4.9155000e-01
   5.0472000e-01
   5.4646000e-01
   5.5966000e-01
   5.1574000e-01
   4.9631000e-01
   4.9423000e-01
   4.9362000e-01
   4.9546000e-01
   4.9767000e-01
   4.0493000e-01
   4.8973000e-01
   4.8704000e-01
   4.9061000e-01
   5.2007000e-01
   5.0477000e-01
   4.6743000e-01
   5.1443000e-01
   5.3912000e-01
   5.2634000e-01
   4.6184000e-01
   5.2411000e-01
   5.4097000e-01
   4.3957000e-01
   4.6063000e-01
   4.6223000e-01
   4.5904000e-01
   5.0031000e-01
   4.6387000e-01
   5.4058000e-01
   5.1728000e-01
   4.4578000e-01
   4.8602000e-01
   5.0281000e-01
   5.1953000e-01
   5.4138000e-01
   4.4324000e-01
   5.0669000e-01
   4.3937000e-01
   5.1784000e-01
   5.1759000e-01
   5.2528000e-01
   5.8183000e-01
   5.5754000e-01
   5.3692000e-01
   4.8521000e-01
   5.1187000e-01
   5.2834000e-01
   4.4773000e-01
   4.3832000e-01
   5.0872000e-01
   5.1851000e-01
   4.6493000e-01
   5.5257000e-01
   5.6508000e-01
   5.7826000e-01
   5.3872000e-01
   5.2795000e-01
   5.5663000e-01
   5.4243000e-01
   5.0370000e-01
   4.8169000e-01
   4.8404000e-01
   4.7430000e-01
   4.9892000e-01
   4.6023000e-01
   4.9941000e-01
   5.6275000e-01
   4.6150000e-01
   4.3026000e-01
   5.5598000e-01
   4.8617000e-01
   4.5739000e-01
   4.6700000e-01
   5.1805000e-01
   4.5236000e-01
   5.7631000e-01
   4.6397000e-01
   5.0942000e-01
   5.1444000e-01
   5.2035000e-01
   4.4998000e-01
   4.5576000e-01
   5.2093000e-01
   5.1985000e-01
   4.7462000e-01
   5.3474000e-01
   5.0896000e-01
   4.3795000e-01
   4.7811000e-01
   5.3949000e-01
   5.5397000e-01
   4.7737000e-01
   5.3740000e-01
   5.3066000e-01
   5.7291000e-01
   4.9451000e-01
   5.1556000e-01
   4.8437000e-01
   4.5634000e-01
   5.0490000e-01
   4.7834000e-01
   5.4933000e-01
   4.9223000e-01
   5.5466000e-01
   4.8105000e-01
   5.4085000e-01
   4.7871000e-01
   5.0834000e-01
   5.0448000e-01
   5.1859000e-01
   5.4149000e-01
   5.5781000e-01
   5.0925000e-01
   5.8526000e-01
   4.5357000e-01
   5.2395000e-01
   5.8321000e-01
   4.8624000e-01
   5.1476000e-01
   4.7692000e-01
   4.9366000e-01
   4.2937000e-01
   4.7856000e-01
   4.8866000e-01
   5.1273000e-01
   4.9410000e-01
   5.1699000e-01
   5.1655000e-01
   5.4927000e-01
   5.2427000e-01
   3.9611000e-01
   4.5830000e-01
   5.1417000e-01
   5.3937000e-01
   4.4187000e-01
   5.1696000e-01
   5.0399000e-01
   5.1431000e-01
   4.4793000e-01
   4.5752000e-01
   4.5756000e-01
   4.8422000e-01
   5.4513000e-01
   5.1947000e-01
   4.9273000e-01
   5.0069000e-01
   5.2753000e-01
   4.3993000e-01
   5.1199000e-01
   4.9926000e-01
   4.4406000e-01
   4.4190000e-01
   5.1664000e-01
   4.8655000e-01
   5.3656000e-01
   4.4127000e-01
   3.9746000e-01
   4.8386000e-01
   4.2043000e-01
   4.7849000e-01
   5.5661000e-01
   4.9996000e-01
   5.4014000e-01
   5.1786000e-01
   5.4308000e-01
   5.1781000e-01
   4.3676000e-01
   4.7856000e-01
   5.0319000e-01
   4.8894000e-01
   5.6207000e-01
   4.7814000e-01
   5.3992000e-01
   4.9909000e-01
   5.1289000e-01
   4.9326000e-01
   5.2152000e-01
   5.4507000e-01
   5.2438000e-01
   4.8557000e-01
   4.7161000e-01
   5.1214000e-01
   5.4544000e-01
   5.3435000e-01
   5.1527000e-01
   5.0909000e-01
   4.9254000e-01
   5.0025000e-01
   4.9851000e-01
   5.2925000e-01
   4.8878000e-01
   5.0734000e-01
   4.3476000e-01
   4.8793000e-01
   4.4772000e-01
   5.4108000e-01
   5.3600000e-01
   4.8438000e-01
   5.2645000e-01
   5.0173000e-01
   5.1521000e-01
   5.5984000e-01
   4.8605000e-01
   5.4458000e-01
   4.7106000e-01
   4.5592000e-01
   4.3205000e-01
   5.0668000e-01
   5.1773000e-01
   5.4570000e-01
   5.3896000e-01
   4.8251000e-01
   5.6534000e-01
   4.7675000e-01
   5.0984000e-01
   5.4485000e-01
   4.9196000e-01
   4.6602000e-01
   4.2240000e-01
   5.2829000e-01
   4.7751000e-01
   4.7066000e-01
   5.4491000e-01
   4.6822000e-01
   4.8276000e-01
   4.5204000e-01
   5.7198000e-01
   4.9084000e-01
   5.5864000e-01
   4.6574000e-01
   4.1512000e-01
   4.7659000e-01
   4.6708000e-01
   5.4137000e-01
   4.7842000e-01
   4.8442000e-01
   4.9202000e-01
   5.2945000e-01
   5.7679000e-01
   5.3141000e-01
   5.5574000e-01
   4.9399000e-01
   4.7336000e-01
   4.3340000e-01
   5.4168000e-01
   4.7760000e-01
   5.4187000e-01
   5.0397000e-01
   5.1664000e-01
   4.8703000e-01
   4.9029000e-01
   5.0368000e-01
   5.5947000e-01
   5.1489000e-01
   4.7776000e-01
   4.9818000e-01
   4.8146000e-01
   4.8451000e-01
   5.0211000e-01
   5.1567000e-01
   4.9629000e-01
   5.5409000e-01
   5.0957000e-01
   4.5120000e-01
   5.1310000e-01
   4.9774000e-01
   5.0508000e-01
   4.7778000e-01
   4.0789000e-01
   6.1133000e-01
   5.3181000e-01
   5.7283000e-01
   5.4970000e-01
   4.7746000e-01
   5.4498000e-01
   4.2837000e-01
   4.9682000e-01
   4.7492000e-01
   4.6445000e-01
   4.6419000e-01
   5.1499000e-01
   5.7981000e-01
   4.8570000e-01
   5.0117000e-01
   4.9960000e-01
   5.5754000e-01
   4.8477000e-01
   5.3859000e-01
   5.4946000e-01
   5.1994000e-01
   4.8264000e-01
   4.5126000e-01
   5.6502000e-01
   4.9228000e-01
   4.9947000e-01
   4.5295000e-01
   4.7181000e-01
   5.2450000e-01
   5.2806000e-01
   4.5484000e-01
   4.8703000e-01
   4.9444000e-01
   4.4771000e-01
   4.5261000e-01
   5.4548000e-01
   4.9078000e-01
   4.7627000e-01
   4.8939000e-01
   5.6446000e-01
   4.6487000e-01
   5.3804000e-01
   4.9904000e-01
   5.5062000e-01
   5.0763000e-01
   4.7054000e-01
   5.5963000e-01
   4.3473000e-01
   5.1697000e-01
   5.1202000e-01
   4.7009000e-01
   5.6060000e-01
   4.6741000e-01
   5.0944000e-01
   4.5345000e-01
   4.9169000e-01
   5.4963000e-01
   5.1249000e-01
   5.7779000e-01
   5.0316000e-01
   4.8749000e-01
   5.2470000e-01
   4.9991000e-01
   5.0586000e-01
   5.5850000e-01
   4.6522000e-01
   5.3123000e-01
   5.0262000e-01
   4.4647000e-01
   5.2058000e-01
   5.0645000e-01
   4.1335000e-01
   5.4522000e-01
   4.7336000e-01
   4.9695000e-01
   5.7167000e-01
   5.2117000e-01
   4.7225000e-01
   4.8117000e-01
   4.8752000e-01
   5.3771000e-01
   4.3296000e-01
   5.2612000e-01
   4.9302000e-01
   3.9723000e-01
   5.3294000e-01
   5.1897000e-01
   4.5215000e-01
   4.6154000e-01
   4.2468000e-01
   5.1562000e-01
   5.0728000e-01
   4.1338000e-01
   5.6989000e-01
   4.8723000e-01
   5.2980000e-01
   5.0111000e-01
   5.4374000e-01
   4.8864000e-01
   4.7987000e-01
   4.9049000e-01
   5.4790000e-01
   4.6805000e-01
   5.4699000e-01
   4.9056000e-01
   5.4495000e-01
   4.9338000e-01
   5.1538000e-01
   4.6165000e-01
   4.7095000e-01
   4.5866000e-01
   4.9966000e-01
   4.8098000e-01
   4.4706000e-01
   4.7922000e-01
   5.1820000e-01
   5.1176000e-01
   5.2290000e-01
   5.5571000e-01
   5.6062000e-01
   5.0192000e-01
   5.9075000e-01
   4.7482000e-01
   4.9044000e-01
   4.7796000e-01
   4.7971000e-01
   4.8095000e-01
   5.9508000e-01
   5.3321000e-01
   4.3104000e-01
   5.1896000e-01
   4.8928000e-01
   4.8058000e-01
   4.8978000e-01
   5.2767000e-01
   5.8062000e-01
   5.1427000e-01
   5.3673000e-01
   5.3122000e-01
   5.4681000e-01
   5.1556000e-01
   5.5697000e-01
   5.4584000e-01
   4.9912000e-01
   4.5332000e-01
   4.8202000e-01
   4.5561000e-01
   5.2435000e-01
   4.7855000e-01
   4.8892000e-01
   5.3185000e-01
   4.6409000e-01
   4.7158000e-01
   5.3970000e-01
   4.9722000e-01
   4.8082000e-01
   4.8310000e-01
   5.5547000e-01
   4.9319000e-01
   4.8591000e-01
   5.3554000e-01
   5.4625000e-01
   4.3921000e-01
   5.7133000e-01
   4.6387000e-01
   6.0396000e-01
   4.7768000e-01
   5.3809000e-01
   4.8089000e-01
   4.7749000e-01
   4.4191000e-01
   5.3254000e-01
   5.1104000e-01
   5.0197000e-01
   5.2278000e-01
   4.7253000e-01
   3.7866000e-01
   5.5914000e-01
   5.1959000e-01
   5.2026000e-01
   4.8997000e-01
   5.0641000e-01
   5.1433000e-01
   5.4562000e-01
   5.4527000e-01
   4.4487000e-01
   4.7921000e-01
   5.3169000e-01
   4.4958000e-01
   5.3379000e-01
   4.5021000e-01
   4.2240000e-01
   5.2467000e-01
   4.8740000e-01
   4.2199000e-01
   5.3817000e-01
   5.0147000e-01
   4.6535000e-01
   4.6906000e-01
   5.4828000e-01
   5.0053000e-01
   5.2975000e-01
   5.2584000e-01
   4.3565000e-01
   5.1817000e-01
   5.1338000e-01
   4.9871000e-01
   4.9722000e-01
   5.0955000e-01
   5.2846000e-01
   5.0169000e-01
   5.4267000e-01
   4.5302000e-01
   5.5999000e-01
   4.6128000e-01
   5.0822000e-01
   4.5828000e-01
   5.0292000e-01
   5.6255000e-01
   5.3323000e-01
   5.1390000e-01
   4.7384000e-01
   5.4817000e-01
   5.2784000e-01
   5.7571000e-01
   4.6920000e-01
   5.4652000e-01
   4.9121000e-01
   5.3322000e-01
   4.8284000e-01
   5.4088000e-01
   5.1723000e-01
   5.1712000e-01
   5.5778000e-01
   5.2585000e-01
   4.7441000e-01
   5.8552000e-01
   5.7027000e-01
   5.4060000e-01
   4.8904000e-01
   5.1672000e-01
   4.8121000e-01
   5.1195000e-01
   4.8651000e-01
   5.4306000e-01
   5.3142000e-01
   5.5198000e-01
   4.7783000e-01
   5.4604000e-01
   4.6750000e-01
   5.1664000e-01
   4.5533000e-01
   4.4589000e-01
   5.1030000e-01
   5.7675000e-01
   5.2781000e-01
   5.2334000e-01
   4.6745000e-01
   4.3112000e-01
   4.5396000e-01
   4.6310000e-01
   5.2305000e-01
   5.1814000e-01
   4.7322000e-01
   4.6543000e-01
   4.6544000e-01
   5.0095000e-01
   4.7090000e-01
   4.3025000e-01
   4.9303000e-01
   4.9715000e-01
   4.5278000e-01
   5.2139000e-01
   5.6734000e-01
   4.3455000e-01
   4.4910000e-01
   5.1027000e-01
   5.5279000e-01
   5.3345000e-01
   5.3361000e-01
   4.9593000e-01
   4.7456000e-01
   4.7236000e-01
   5.3276000e-01
   4.9387000e-01
   5.2061000e-01
   5.0139000e-01
   4.7192000e-01
   4.9163000e-01
   5.8405000e-01
   5.0374000e-01
   4.9709000e-01
   4.4597000e-01
   5.2693000e-01
   4.6262000e-01
   5.7066000e-01
   5.3298000e-01
   5.0070000e-01
   5.0873000e-01
   5.8284000e-01
   4.6233000e-01
   4.7513000e-01
   5.0127000e-01
   4.7554000e-01
   5.1983000e-01
   5.2739000e-01
   5.1723000e-01
   5.5271000e-01
   5.1335000e-01
   4.9074000e-01
   5.2569000e-01
   5.1169000e-01
   5.0592000e-01
   5.1966000e-01
   5.1638000e-01
   5.5699000e-01
   5.4009000e-01
   5.2679000e-01
   4.8331000e-01
   5.0027000e-01
   4.4180000e-01
   4.5174000e-01
   5.3405000e-01
   5.0393000e-01
   5.2913000e-01
   5.0298000e-01
   4.1985000e-01
   4.8832000e-01
   4.7820000e-01
   4.8692000e-01
   4.7304000e-01
   4.5288000e-01
   4.5643000e-01
   4.9072000e-01
   5.2703000e-01
   5.1492000e-01
   4.8695000e-01
   4.6984000e-01
   5.1997000e-01
   5.3284000e-01
   5.4272000e-01
   5.0367000e-01
   5.3591000e-01
   5.1719000e-01
   4.7475000e-01
   4.7263000e-01
   5.2361000e-01
   5.6291000e-01
   5.5113000e-01
   5.2201000e-01
   4.8850000e-01
   5.2450000e-01
   5.2455000e-01
   4.6033000e-01
   4.9907000e-01
   4.5725000e-01
   4.9476000e-01
   4.6229000e-01
   5.0516000e-01
   5.5296000e-01
   5.1214000e-01
   4.9263000e-01
   4.6922000e-01
   4.4753000e-01
   5.7614000e-01
   4.6832000e-01
   4.8352000e-01
   5.2702000e-01
   5.0427000e-01
   5.0626000e-01
   5.2985000e-01
   4.9664000e-01
   3.8827000e-01
   5.2001000e-01
   4.6824000e-01
   4.9924000e-01
   4.9244000e-01
   4.7174000e-01
   4.6050000e-01
   4.5261000e-01
   5.2208000e-01
   5.2553000e-01
   4.6537000e-01
   5.4906000e-01
   4.9956000e-01
   5.4091000e-01
   4.8981000e-01
   5.1267000e-01
   5.0198000e-01
   5.2778000e-01
   5.3758000e-01
   5.1877000e-01
   4.6694000e-01
   5.2154000e-01
   5.2245000e-01
   5.2003000e-01
   4.9724000e-01
   5.0020000e-01
   5.3344000e-01
   4.4561000e-01
   4.7382000e-01
   5.3741000e-01
   4.5620000e-01
   4.8828000e-01
   4.1482000e-01
   5.2215000e-01
   4.8593000e-01
   5.5477000e-01
   5.2351000e-01
   5.0308000e-01
   4.7815000e-01
   5.2671000e-01
   5.1982000e-01
   4.5547000e-01
   5.1773000e-01
   5.4714000e-01
   5.3502000e-01
   4.5785000e-01
   4.8421000e-01
   5.6601000e-01
   4.8801000e-01
   5.3448000e-01
   5.2797000e-01
   5.5408000e-01
   5.1106000e-01
   5.9897000e-01
   4.9814000e-01
   4.3275000e-01
   4.6489000e-01
   5.2804000e-01
   5.0516000e-01
   4.9988000e-01
   5.6298000e-01
   5.0444000e-01
   4.6119000e-01
   5.0117000e-01
   4.5161000e-01
   4.8615000e-01
   5.5496000e-01
   4.8029000e-01
   4.6456000e-01
   5.1873000e-01
   5.6161000e-01
   4.4190000e-01
   5.0116000e-01
   4.6606000e-01
   5.2253000e-01
   5.1641000e-01
   4.7266000e-01
   5.2087000e-01
   4.9129000e-01
   5.2184000e-01
   5.2148000e-01
   4.9291000e-01
   4.6479000e-01
   5.3158000e-01
   4.9388000e-01
   5.1070000e-01
   4.9682000e-01
   5.3757000e-01
   5.1374000e-01
   5.2191000e-01
   4.7737000e-01
   4.8231000e-01
   4.9965000e-01
   4.7890000e-01
   5.1919000e-01
   5.2939000e-01
   5.2157000e-01
   5.2044000e-01
   5.1749000e-01
   5.4268000e-01
   4.8190000e-01
   5.0139000e-01
   5.4526000e-01
   4.9386000e-01
   5.5072000e-01
   5.3515000e-01
   5.4548000e-01
   4.6371000e-01
   4.3540000e-01
   5.2245000e-01
   4.6399000e-01
   5.1139000e-01
   4.8778000e-01
   5.4184000e-01
   5.3283000e-01
   5.0564000e-01
   5.3379000e-01
   5.5779000e-01
   4.9723000e-01
   5.1921000e-01
   5.0771000e-01
   4.3507000e-01
   4.5786000e-01
   4.6538000e-01
   5.2221000e-01
   4.4268000e-01
   4.9523000e-01
   4.9057000e-01
   5.2595000e-01
   5.6711000e-01
   5.1336000e-01
   4.9387000e-01
   5.0809000e-01
   4.8874000e-01
   5.0675000e-01
   5.0680000e-01
   4.7505000e-01
   4.3325000e-01
   5.5488000e-01
   5.4075000e-01
   5.4540000e-01
   4.7145000e-01
   5.5166000e-01
   5.1566000e-01
   4.6684000e-01
   5.0470000e-01
   5.1889000e-01
   5.3561000e-01
   4.4871000e-01
   4.5306000e-01
   4.7760000e-01
   6.0769000e-01
   5.2351000e-01
   5.2073000e-01
   5.5747000e-01
   5.1482000e-01
   5.2620000e-01
   5.5803000e-01
   4.5512000e-01
   4.8333000e-01
   5.1519000e-01
   4.9292000e-01
   5.3837000e-01
   4.7996000e-01
   4.5752000e-01
   4.8789000e-01
   5.6232000e-01
   5.3415000e-01
   5.5177000e-01
   5.7720000e-01
   5.3468000e-01
   4.6740000e-01
   4.8825000e-01
   5.4584000e-01
   5.0884000e-01
   5.3911000e-01
   4.8760000e-01
   4.9853000e-01
   5.7662000e-01
   5.3356000e-01
   4.8622000e-01
   5.2095000e-01
   5.0089000e-01
   4.6498000e-01
   5.5346000e-01
   4.9026000e-01
   4.9592000e-01
   5.2417000e-01
   4.7807000e-01
   5.3423000e-01
   5.4874000e-01
   4.7630000e-01
   5.5232000e-01
   4.8465000e-01
   4.6012000e-01
   5.1455000e-01
   5.1722000e-01
   5.0276000e-01
   5.8307000e-01
   5.2624000e-01
   4.4802000e-01
   5.2473000e-01
   5.4954000e-01
   4.2006000e-01
   4.7017000e-01
   4.2138000e-01
   4.8727000e-01
   4.9423000e-01
   4.8748000e-01
   4.9683000e-01
   5.5209000e-01
   4.8702000e-01
   5.1707000e-01
   4.2074000e-01
   4.9018000e-01
   5.1370000e-01
   4.7990000e-01
   5.3421000e-01
   4.8447000e-01
   4.3853000e-01
   4.5440000e-01
   4.9032000e-01
   5.1405000e-01
   4.6340000e-01
   5.2624000e-01
   4.8655000e-01
   4.9754000e-01
   5.1183000e-01
   4.9694000e-01
   4.4592000e-01
   4.4469000e-01
   4.4316000e-01
   4.6656000e-01
   4.6108000e-01
   5.2242000e-01
   5.2651000e-01
   4.8136000e-01
   4.6041000e-01
   4.9429000e-01
   5.4692000e-01
   4.9318000e-01
   5.1885000e-01
   5.5989000e-01
   4.7080000e-01
   5.7835000e-01
   5.3950000e-01
   5.1266000e-01
   5.3447000e-01
   5.3468000e-01
   5.7539000e-01
   4.4083000e-01
   4.0370000e-01
   4.8011000e-01
   4.9929000e-01
   5.4650000e-01
   5.2579000e-01
   5.1192000e-01
   5.0532000e-01
   5.4791000e-01
   5.1662000e-01
   4.6256000e-01
   4.9981000e-01
   5.2744000e-01
   4.9791000e-01
   4.6792000e-01
   5.1406000e-01
   5.1272000e-01
   4.6067000e-01
   5.5167000e-01
   4.7891000e-01
   4.7302000e-01
   4.5726000e-01
   5.9212000e-01
   5.0740000e-01
   5.7097000e-01
   5.6256000e-01
   5.1185000e-01
   5.6415000e-01
   4.6214000e-01
   4.9212000e-01
   5.0224000e-01
   5.4857000e-01
   5.3762000e-01
   5.0225000e-01
   5.6331000e-01
   4.7967000e-01
   5.1001000e-01
   5.1454000e-01
   5.1158000e-01
   5.0666000e-01
   4.4505000e-01
   4.8970000e-01
   4.4022000e-01
   4.5815000e-01
   4.9681000e-01
   4.7748000e-01
   5.5550000e-01
   4.9856000e-01
   4.4967000e-01
   5.3691000e-01
   4.2675000e-01
   4.4718000e-01
   4.3623000e-01
   5.1310000e-01
   5.0130000e-01
   4.1479000e-01
   5.1806000e-01
   5.2093000e-01
   4.9880000e-01
   5.2796000e-01
   4.9154000e-01
   5.2712000e-01
   4.6911000e-01
   5.0084000e-01
   5.8072000e-01
   5.6710000e-01
   5.6541000e-01
   4.9565000e-01
   4.3796000e-01
   5.5018000e-01
   4.9006000e-01
   5.2609000e-01
   5.4709000e-01
   5.0264000e-01
   4.9263000e-01
   4.6884000e-01
   4.6382000e-01
   5.0561000e-01
   4.7357000e-01
   4.6843000e-01
   5.5306000e-01
   5.0653000e-01
   5.7388000e-01
   5.0752000e-01
   5.0815000e-01
   4.8568000e-01
   5.1432000e-01
   5.0668000e-01
   5.5536000e-01
   4.9687000e-01
   4.3929000e-01
[truncated: 1,300,007 more chars]
