# Supplementary material for: Assessment of Network Inference Methods: How to Cope with an Underdetermined Problem
Source: PLoS One. 2014 Mar 6;9(3):e90481. doi: 10.1371/journal.pone.0090481 (PMC3946176; doi:10.1371/journal.pone.0090481)
Supplement: File S1 — MATLAB codes for the new assessment of network inference methods. (ZIP) [file pone.0090481.s001.zip › Siegenthaler_PONE_Code/INPUT/Random_Network_AUROC_AUPR_Values/Size_10_100000/Size10_1_AUPR_Values_DREAM4.txt]

   3.6147513e-02
   4.1021381e-02
   4.6410597e-02
   6.2457239e-02
   3.5301423e-02
   1.0820486e-01
   8.4182281e-02
   3.9256839e-02
   2.7581791e-01
   4.5050840e-02
   4.6175154e-02
   4.6527178e-02
   3.0641690e-02
   1.1570579e-01
   5.9667251e-02
   8.8961516e-02
   6.0925747e-02
   4.0971603e-02
   1.0510181e-01
   9.2411346e-02
   3.4557067e-01
   3.6802464e-02
   4.0274875e-02
   4.8898211e-02
   7.0301947e-02
   4.1466927e-02
   4.0153977e-02
   4.4888298e-02
   4.3107870e-02
   3.9984503e-02
   5.1818320e-02
   3.3660261e-02
   4.6506848e-02
   6.0441851e-02
   9.3344356e-02
   4.3953565e-02
   6.3844020e-02
   7.9223282e-02
   6.0213008e-02
   1.0621071e-01
   1.2683693e-01
   5.5290258e-02
   6.6593380e-02
   3.6350724e-02
   1.2800950e-01
   4.5580700e-02
   6.1342948e-02
   1.0687502e-01
   4.4940034e-02
   1.0640996e-01
   3.2881676e-02
   7.0158912e-02
   2.4738705e-01
   9.5544302e-02
   6.3240022e-02
   3.6901884e-02
   5.8110537e-02
   5.1947281e-02
   7.4714523e-02
   4.9847307e-02
   3.7526688e-02
   1.0882823e-01
   4.6569153e-02
   5.1107424e-02
   5.1953234e-02
   6.4778502e-02
   1.0624545e-01
   7.6432363e-02
   8.6644079e-02
   4.6937129e-02
   6.9022692e-02
   6.2631112e-02
   5.7207742e-02
   6.6423708e-02
   4.2151486e-02
   7.9864626e-02
   5.5298787e-02
   6.4213965e-02
   5.0554962e-02
   8.9543920e-02
   5.3504841e-02
   3.6614284e-02
   4.6850087e-02
   9.6490265e-02
   2.3872735e-01
   7.8005562e-02
   5.1021165e-02
   3.4424506e-02
   6.1797975e-02
   9.7289084e-02
   5.7745679e-02
   4.3359623e-02
   9.1753310e-02
   4.0201526e-02
   5.8524198e-02
   6.8020433e-02
   3.8764574e-02
   3.6039079e-02
   8.5314860e-02
   4.0793169e-02
   7.5344091e-02
   6.4152263e-02
   6.4087953e-02
   5.9231300e-02
   2.0298299e-01
   2.7479359e-01
   7.5044014e-02
   4.7606283e-02
   4.4004240e-02
   5.0976684e-02
   9.8308055e-02
   8.2632115e-02
   4.3861991e-02
   5.7275838e-02
   1.2496330e-01
   9.2663604e-02
   3.6655342e-02
   4.6815054e-02
   3.4925271e-01
   3.2924556e-02
   3.6260608e-01
   4.9766054e-02
   5.9009340e-02
   8.8850134e-02
   5.8184049e-02
   8.8496245e-02
   3.7373778e-02
   2.6564214e-01
   9.2041008e-02
   6.0096277e-02
   3.6463005e-02
   4.3956205e-02
   6.6240081e-02
   4.9063130e-02
   5.5684261e-02
   7.8594617e-02
   5.5052478e-02
   5.0576892e-02
   1.0560524e-01
   6.4905734e-02
   3.8081094e-02
   5.6501457e-02
   5.9909485e-02
   1.8293519e-01
   4.9045504e-02
   8.5961504e-02
   7.6404128e-02
   5.6466661e-02
   4.5721866e-02
   6.1189872e-02
   3.1979395e-02
   5.3749844e-02
   1.1807945e-01
   8.8186604e-02
   4.0435146e-02
   8.3176635e-02
   2.7853304e-01
   6.1650045e-02
   5.1312404e-02
   4.0509546e-02
   7.1739050e-02
   5.5136864e-02
   7.4868545e-02
   6.0324793e-02
   7.3084305e-02
   2.5767082e-01
   1.0876913e-01
   6.1920321e-02
   5.0564802e-02
   6.5345362e-02
   4.5937764e-02
   9.9427224e-02
   7.5203675e-02
   5.5076935e-02
   5.0707730e-02
   7.0410766e-02
   7.5578283e-02
   5.1030380e-02
   4.5829345e-02
   1.0216186e-01
   3.7373212e-02
   4.5196046e-02
   7.6118559e-02
   7.8133876e-02
   5.1909766e-02
   3.6711549e-02
   2.3481101e-01
   4.7366594e-02
   1.3551291e-01
   7.6348036e-02
   4.6599800e-02
   3.6347033e-02
   7.6817380e-02
   5.0940490e-02
   4.1291812e-02
   4.7385261e-02
   8.6701990e-02
   7.8862626e-02
   8.0235358e-02
   4.2695768e-02
   4.9385244e-02
   3.8932957e-02
   6.6222399e-02
   3.9975430e-02
   3.8548586e-02
   5.6117750e-02
   7.6237689e-02
   6.8811022e-02
   3.9447005e-02
   5.1929690e-02
   1.9713811e-01
   2.2997778e-01
   4.4752065e-02
   6.5448704e-02
   8.5983718e-02
   1.8463294e-01
   1.0128388e-01
   5.5133043e-02
   2.8573532e-01
   7.7451667e-02
   4.8547065e-02
   7.2546460e-02
   5.9203791e-02
   1.0496070e-01
   4.9985131e-02
   3.4956259e-02
   2.5851720e-01
   4.5378714e-02
   8.2494226e-02
   1.0295533e-01
   4.4762250e-02
   5.1750826e-02
   5.2189058e-02
   9.3694901e-02
   3.6605149e-02
   1.4068556e-01
   4.1601000e-02
   9.5296866e-02
   4.8075671e-02
   5.3807935e-02
   1.3343516e-01
   8.9911627e-02
   6.6025521e-02
   6.0338221e-02
   6.9319346e-02
   4.4762544e-02
   1.2671758e-01
   3.8218932e-02
   4.6517903e-02
   4.0203557e-02
   8.2195053e-02
   2.5208127e-01
   6.1838594e-02
   2.7694051e-01
   1.1799901e-01
   5.1833646e-01
   4.1247607e-02
   5.2973062e-02
   3.7757528e-02
   7.7292782e-02
   4.9433282e-02
   5.5485350e-02
   4.1930417e-02
   9.1813917e-02
   2.4806914e-01
   5.9661220e-02
   1.9646147e-01
   6.4705054e-02
   4.9347142e-02
   3.3818422e-02
   3.9910344e-02
   9.0775139e-02
   3.4343535e-01
   6.9165787e-02
   4.4443697e-02
   8.4821963e-02
   4.9042215e-02
   4.9647281e-02
   4.1795097e-02
   9.3359952e-02
   7.8479262e-02
   5.4585546e-02
   1.0639168e-01
   4.8962447e-02
   4.9841917e-02
   1.0014397e-01
   6.7655716e-02
   3.9589001e-01
   4.1970825e-02
   1.9943633e-01
   1.0529567e-01
   7.8595859e-02
   4.8093789e-02
   5.9746678e-02
   4.2989321e-02
   1.1206542e-01
   1.4890412e-01
   5.0692524e-02
   9.9115991e-02
   6.9788120e-02
   4.1350994e-02
   3.3201658e-02
   3.2998618e-02
   3.5941932e-02
   1.1400994e-01
   6.4443508e-02
   1.0525348e-01
   4.1030493e-02
   6.5822610e-02
   5.7612301e-02
   4.3037341e-02
   2.8508764e-01
   8.2676604e-02
   5.2343087e-02
   6.1963728e-02
   8.5897401e-02
   4.7890675e-02
   1.5955734e-01
   7.4548376e-02
   3.5551810e-02
   5.2025094e-02
   8.4345774e-02
   3.6641073e-02
   1.5344832e-01
   4.6961803e-02
   1.8961398e-01
   5.6916711e-02
   4.9733100e-02
   3.5789827e-02
   2.8814031e-01
   4.7185691e-02
   3.4420753e-02
   5.5668845e-02
   1.1267242e-01
   4.0365385e-02
   6.2158577e-02
   6.2462021e-02
   4.7261809e-02
   4.6701284e-02
   2.5157154e-01
   5.9504298e-02
   6.1106080e-02
   5.5251662e-02
   2.4495310e-01
   4.3898175e-02
   4.6186871e-02
   5.6541163e-02
   4.7051672e-02
   6.9420817e-02
   7.2639082e-02
   1.6559653e-01
   6.0985158e-02
   3.8593034e-02
   3.2751078e-02
   9.7206623e-02
   8.0114983e-02
   3.6468425e-02
   3.6229147e-02
   7.5403001e-02
   6.2908833e-02
   7.4522245e-02
   2.7235608e-01
   5.3348650e-02
   6.6847245e-02
   4.3597160e-02
   7.9625373e-02
   8.1532225e-02
   6.0397696e-02
   5.0827222e-02
   4.7742345e-02
   4.9687227e-02
   1.1322216e-01
   6.9914513e-02
   5.6640602e-02
   1.1116503e-01
   6.2800495e-02
   3.6011504e-02
   3.2627790e-02
   6.6020334e-02
   6.1833959e-02
   3.9993368e-02
   3.3471211e-02
   4.7111423e-02
   3.2814556e-02
   9.0360330e-02
   5.4677971e-02
   6.9101452e-02
   4.2533194e-02
   5.6644711e-02
   5.8497637e-02
   6.3382226e-02
   3.8319191e-02
   5.4144128e-02
   3.4542927e-02
   5.9385261e-02
   2.7741447e-01
   5.5060647e-02
   4.1986533e-02
   5.9052601e-02
   3.7555383e-02
   6.2677260e-02
   5.8365530e-02
   4.9953375e-02
   4.8421819e-02
   9.4531204e-02
   3.6263737e-02
   5.9249292e-02
   5.9600542e-02
   6.4816282e-02
   4.7989687e-02
   3.5752413e-01
   3.9493294e-02
   7.8322566e-02
   1.0413065e-01
   1.0942150e-01
   5.2723311e-02
   2.5463472e-01
   1.0605890e-01
   2.5682959e-01
   6.0346509e-02
   4.1841554e-02
   8.3954361e-02
   4.9764290e-02
   4.6948433e-02
   4.6122763e-02
   4.5078655e-02
   4.0019069e-02
   3.8500271e-02
   8.5557820e-02
   1.1887219e-01
   3.5267729e-02
   3.9543376e-02
   7.2805345e-02
   5.2890108e-02
   4.2729938e-02
   6.3351080e-02
   4.0804525e-02
   1.3138742e-01
   2.3650330e-01
   8.5056682e-02
   1.1878773e-01
   5.2316287e-02
   3.9753721e-02
   3.6400022e-02
   9.9050488e-02
   7.6608953e-02
   1.0546823e-01
   6.3150085e-02
   6.6743787e-02
   4.2690176e-02
   4.2639344e-02
   3.2577431e-02
   7.0221648e-02
   4.0366584e-02
   2.3889343e-01
   7.1635945e-02
   5.1273912e-02
   4.7495039e-02
   4.5333829e-02
   5.4665936e-02
   5.3206374e-02
   4.0820446e-02
   4.0018260e-02
   4.5157008e-02
   5.9794437e-02
   3.9628684e-02
   5.4689665e-02
   3.1147525e-01
   5.8248090e-02
   2.1360921e-01
   9.4938522e-02
   5.6116833e-02
   1.4936051e-01
   5.3715084e-02
   1.0064226e-01
   5.6951726e-02
   7.7320162e-02
   3.6368207e-02
   1.8016565e-01
   3.7791821e-02
   2.6876436e-01
   3.9317092e-02
   4.0377130e-02
   3.9070361e-02
   5.5309900e-02
   6.6669752e-02
   9.9173035e-02
   1.1153143e-01
   7.9546023e-02
   4.8271265e-02
   9.9064832e-02
   3.9650496e-02
   3.3472543e-02
   9.5947604e-02
   4.1946393e-02
   5.0098098e-02
   3.5187995e-02
   1.0157156e-01
   3.4998433e-02
   4.0679335e-02
   1.1979651e-01
   7.3076670e-02
   8.5697264e-02
   5.3964980e-02
   5.2640182e-02
   4.7396511e-02
   1.0251806e-01
   5.5551781e-02
   5.4143458e-02
   3.8279481e-02
   4.7789370e-02
   5.7700194e-02
   8.5575091e-02
   6.6213584e-02
   8.0203674e-02
   5.2369975e-02
   4.3190386e-02
   1.1048289e-01
   4.2056617e-02
   5.9987597e-02
   4.4363492e-02
   6.2891245e-02
   1.2794249e-01
   4.5957415e-02
   5.8413519e-02
   9.5560028e-02
   4.3004195e-02
   5.7503185e-02
   6.3880973e-02
   2.4761955e-01
   5.3404562e-02
   1.0990335e-01
   4.9031770e-02
   4.4713091e-02
   4.5808664e-02
   2.7016436e-01
   5.3212542e-02
   3.4765218e-02
   6.9771192e-02
   3.3123311e-02
   8.1228742e-02
   6.0287920e-02
   4.1967011e-02
   5.1053442e-02
   8.7646718e-02
   9.4946971e-02
   2.3368622e-01
   8.2468422e-02
   1.1484135e-01
   6.2437957e-02
   4.1864921e-02
   6.0912141e-02
   3.1182279e-02
   3.3884791e-01
   4.5866400e-02
   7.2342180e-02
   3.8410960e-02
   1.1589720e-01
   6.9226110e-02
   3.9859923e-02
   4.1038023e-02
   8.0943108e-02
   1.2515473e-01
   1.0637456e-01
   7.8352207e-02
   4.3947429e-02
   7.7283384e-02
   9.0213152e-02
   1.0208406e-01
   6.5261334e-02
   6.7995308e-02
   9.9529307e-02
   9.0810958e-02
   4.9931554e-01
   4.9193118e-02
   1.0285361e-01
   3.6467066e-02
   3.6123539e-02
   4.8092066e-02
   4.0280284e-02
   4.8087464e-02
   3.5222049e-02
   1.3192634e-01
   8.2224680e-02
   3.7319749e-01
   4.8483622e-02
   6.6266348e-02
   9.4617223e-02
   1.3389955e-01
   3.8650495e-02
   4.2891546e-02
   7.5747335e-02
   7.6628053e-02
   4.5971724e-01
   5.4548998e-02
   4.3329554e-02
   4.5073520e-02
   3.9622591e-02
   4.2651944e-02
   9.7686422e-02
   5.4806874e-02
   4.2594518e-02
   5.2716177e-02
   7.1129506e-02
   4.0977247e-02
   6.2759365e-02
   3.0476146e-02
   3.9259160e-02
   4.7972170e-02
   4.6264619e-02
   4.7936557e-02
   6.9059034e-02
   3.4166015e-02
   5.9909446e-02
   1.2978176e-01
   4.4858399e-02
   3.2664969e-02
   1.0115586e-01
   9.8749048e-02
   8.0235777e-02
   4.6969421e-02
   3.6054833e-02
   5.4783942e-02
   5.5702773e-02
   6.6765496e-02
   1.0071828e-01
   7.6130811e-02
   6.6261477e-02
   6.3555127e-02
   8.2534818e-02
   4.7095613e-02
   7.3297342e-02
   4.9052402e-02
   5.1478022e-02
   5.5573933e-02
   4.3270408e-02
   7.1669695e-02
   6.5360375e-02
   5.6454922e-02
   5.6864278e-02
   7.9851778e-02
   5.3088924e-02
   5.5863423e-02
   3.5944525e-02
   4.8780957e-02
   6.1691059e-02
   3.9845095e-02
   6.9955548e-02
   5.7232707e-02
   4.0207244e-02
   8.7488354e-02
   4.7891978e-02
   4.8410399e-02
   4.5661218e-02
   6.9404876e-02
   4.4490060e-02
   5.2476694e-02
   2.9242014e-01
   1.0237025e-01
   4.0166207e-02
   1.5858242e-01
   7.8775887e-02
   8.3754258e-02
   3.2895935e-02
   7.2995639e-02
   4.1608398e-02
   6.6509899e-02
   4.2139898e-02
   9.0034909e-02
   7.6369457e-02
   2.5952219e-01
   4.3053401e-02
   8.1830430e-02
   5.4595584e-02
   7.2661092e-02
   8.2284650e-02
   7.0657664e-02
   6.5816006e-02
   6.4106443e-02
   8.4686458e-02
   8.9498448e-02
   4.2804333e-02
   4.1981902e-02
   6.4401854e-02
   5.4636151e-02
   4.1923207e-02
   6.7119749e-02
   1.1949184e-01
   5.1968714e-02
   7.6648957e-02
   1.0725186e-01
   9.9014449e-02
   4.1693945e-02
   2.8001782e-01
   4.2518224e-02
   7.4412250e-02
   5.3184534e-02
   7.7497656e-02
   6.0104633e-02
   3.9858176e-02
   4.1844848e-02
   4.9010149e-02
   4.1945158e-02
   3.9171594e-02
   3.6456227e-02
   6.2970630e-02
   8.1580374e-02
   5.4197646e-01
   4.6717148e-02
   9.9910289e-02
   4.7688456e-02
   4.4196479e-02
   4.2236482e-02
   4.8396276e-02
   8.8400644e-02
   5.8278373e-02
   5.3545193e-02
   6.3285008e-02
   6.1723674e-02
   5.3498541e-02
   6.5822904e-02
   6.1485985e-02
   8.3528320e-02
   4.3806497e-02
   1.0818391e-01
   4.5288578e-02
   6.5858338e-02
   2.4281915e-01
   6.5141492e-02
   5.4297559e-02
   5.6099544e-02
   7.6656855e-02
   4.3202823e-02
   6.7606247e-02
   1.2491938e-01
   7.1540017e-02
   4.6123702e-02
   7.6111066e-02
   3.4397488e-02
   8.0515253e-02
   5.4652076e-02
   1.0329486e-01
   6.0557097e-02
   3.8444711e-02
   8.2594201e-02
   4.7790434e-02
   4.2039390e-02
   3.6554236e-02
   4.9534789e-02
   6.8113520e-02
   5.7404797e-02
   1.5579116e-01
   1.0020997e-01
   9.4905125e-02
   5.9811367e-02
   3.3886665e-02
   9.7507628e-02
   8.8249369e-02
   5.1168796e-02
   6.9020825e-02
   6.5275690e-02
   6.4930173e-02
   1.0993267e-01
   4.8162357e-02
   6.5372922e-02
   1.1049236e-01
   1.1328983e-01
   4.9439714e-02
   2.6738089e-01
   7.3482490e-02
   7.7052542e-02
   6.9831052e-02
   5.9426776e-02
   7.3816624e-02
   8.4745062e-02
   5.8315123e-02
   4.4458257e-02
   6.4744022e-02
   6.4149098e-02
   2.3607317e-01
   4.8061353e-02
   3.7250747e-02
   3.8691022e-02
   4.3085141e-02
   6.3576055e-02
   5.3770233e-02
   3.0328825e-01
   1.0072442e-01
   5.2988586e-02
   6.4818854e-02
   6.0561987e-02
   6.0448021e-02
   5.7285698e-02
   5.8563920e-02
   7.3538210e-02
   6.2537463e-02
   4.9900049e-02
   6.8471523e-02
   5.2085343e-02
   7.8162232e-02
   6.8975541e-02
   8.0295818e-02
   5.8213334e-02
   5.5076545e-02
   1.2670832e-01
   1.2796706e-01
   3.3386302e-02
   3.5136551e-02
   1.6653575e-01
   1.2848080e-01
   6.2674310e-02
   5.1748943e-02
   2.6678745e-01
   4.6650806e-02
   3.6857068e-02
   1.0107850e-01
   7.6446640e-02
   4.6242584e-02
   9.4379743e-02
   7.2972044e-02
   4.3448832e-02
   5.8366453e-02
   6.6215114e-02
   4.4122004e-02
   3.2451489e-02
   4.0287015e-02
   6.1324574e-02
   3.8771057e-02
   8.2702871e-02
   6.1359498e-02
   1.0825713e-01
   4.0689939e-02
   3.8318577e-02
   6.9913840e-02
   8.2870095e-02
   3.1285710e-02
   2.2987281e-01
   4.0118936e-02
   5.1690499e-02
   7.5801056e-02
   4.8161369e-02
   5.1623445e-02
   3.6595990e-02
   3.3153508e-02
   7.0297443e-02
   6.1535511e-02
   3.8167226e-02
   4.5839172e-02
   1.0061225e-01
   3.5740625e-02
   8.0302872e-02
   7.7007031e-02
   6.6443525e-02
   4.1857962e-02
   1.0184692e-01
   8.6472646e-02
   6.5904837e-02
   7.3831686e-02
   4.8538818e-02
   7.3381935e-02
   4.9003766e-02
   1.2847211e-01
   6.0841004e-02
   4.5628678e-02
   5.9668861e-02
   5.6678692e-02
   4.5990854e-02
   7.0946703e-02
   4.0775789e-02
   4.5174671e-02
   7.9600543e-02
   5.4108946e-02
   8.8536798e-02
   4.9537766e-02
   4.5327556e-02
   5.2283614e-02
   5.8571838e-02
   1.3022887e-01
   6.2760239e-02
   1.2351976e-01
   8.6668575e-02
   4.8942127e-02
   4.9860029e-02
   5.4725260e-02
   7.4103283e-02
   2.6429617e-01
   9.8021364e-02
   3.4256056e-02
   4.0480980e-02
   4.2035159e-02
   3.9078734e-02
   8.3613492e-02
   4.3347305e-02
   6.6589970e-02
   5.4468230e-02
   5.5132444e-02
   9.0892939e-02
   7.0479100e-02
   4.8346456e-02
   8.0260817e-02
   5.3672940e-02
   5.3862272e-02
   3.6025628e-02
   5.0554822e-02
   6.3868669e-02
   4.2745672e-02
   5.0810191e-02
   5.1684420e-02
   4.3355950e-02
   5.5195716e-02
   1.2358348e-01
   5.2296518e-02
   6.5686453e-02
   1.0111701e-01
   3.4311864e-02
   3.1420952e-02
   7.3459320e-02
   8.3094120e-02
   2.6412231e-01
   4.9776861e-02
   3.6875980e-02
   3.8259523e-02
   5.3865704e-02
   9.9496840e-02
   7.0031271e-02
   7.8808956e-02
   5.1967773e-02
   4.9774893e-02
   4.4568935e-02
   9.3472164e-02
   3.7976474e-02
   1.2788346e-01
   5.5819898e-02
   7.5693900e-02
   5.2455725e-02
   4.4207926e-02
   2.5875426e-01
   4.4504656e-02
   3.8073236e-02
   5.0305048e-02
   4.3886497e-02
   8.7724909e-02
   4.7142746e-02
   4.9818528e-02
   2.3657573e-01
   3.7593413e-02
   3.9422159e-02
   5.0178596e-02
   1.3672093e-01
   7.7219564e-02
   4.9635577e-02
   4.5833986e-02
   4.3678265e-02
   2.8407257e-01
   3.9915373e-02
   6.1840510e-02
   7.1725612e-02
   1.0443401e-01
   7.2843447e-02
   3.7626829e-02
   4.0625485e-02
   5.7928426e-02
   4.8418068e-02
   5.1257300e-02
   7.8524964e-02
   9.4685600e-02
   8.1365407e-02
   6.2535574e-02
   4.0495955e-02
   5.2241993e-02
   4.0328740e-02
   2.4246724e-01
   6.3936897e-02
   2.7278720e-01
   4.5794880e-02
   3.6891649e-02
   7.4104032e-02
   5.0675930e-02
   1.6147517e-01
   8.4420477e-02
   3.1811201e-01
   1.2755098e-01
   1.5237744e-01
   7.0027566e-02
   4.9883407e-02
   1.0272634e-01
   9.0153558e-02
   7.0429058e-02
   4.9124212e-02
   4.4103607e-02
   9.0813865e-02
   1.9912435e-01
   1.0123497e-01
   6.0451083e-02
   2.3045969e-01
   7.8348072e-02
   6.2939491e-02
   8.5990058e-02
   4.3178370e-02
   3.7902849e-02
   6.1063291e-02
   4.7179457e-02
   4.0265483e-02
   1.0108924e-01
   5.5984612e-02
   6.0687940e-02
   5.1375687e-02
   3.7437802e-02
   3.8932533e-02
   8.2531807e-02
   7.4845545e-02
   2.6720765e-01
   3.7067026e-02
   1.4282770e-01
   4.4727450e-02
   4.5018319e-02
   5.5558096e-02
   9.3431396e-02
   2.4928199e-01
   5.0950189e-02
   4.9887329e-02
   8.7861330e-02
   7.0723360e-02
   9.5779805e-02
   4.8924400e-02
   6.3877234e-02
   8.7413930e-02
   1.0386533e-01
   6.6508416e-02
   5.1163376e-02
   2.5146431e-01
   3.3660603e-02
   5.3676659e-02
   6.3244186e-02
   9.5058404e-02
   4.7453876e-02
   6.6659815e-02
   3.7663799e-02
   6.2103548e-02
   5.2596873e-02
   1.1158274e-01
   6.1377201e-02
   5.5087960e-02
   7.5138276e-02
   3.4536297e-02
   2.8700415e-01
   8.3516830e-02
   3.6263302e-02
   5.3858926e-02
   7.8644195e-02
   4.7244673e-02
   2.6284502e-01
   4.7275114e-02
   5.6197437e-02
   1.3265553e-01
   5.2825640e-02
   5.3179745e-02
   8.3098583e-02
   7.9714246e-02
   4.4499729e-02
   4.7901645e-02
   4.2094807e-02
   6.9103677e-02
   4.5051045e-02
   6.8595997e-02
   4.5433337e-02
   7.4997785e-02
   7.0077859e-02
   5.3567215e-02
   5.2452005e-02
   6.6187641e-02
   6.3555333e-02
   4.3146454e-02
   3.8901401e-02
   3.8237258e-02
   3.3587309e-02
   5.9794309e-02
   5.7327040e-02
   6.9299526e-02
   3.8642496e-02
   1.0834490e-01
   5.7713693e-02
   4.2330009e-02
   8.2918063e-02
   8.9136808e-02
   8.4000329e-02
   2.0362998e-01
   5.7560169e-02
   3.6135947e-02
   1.2117801e-01
   9.0532118e-02
   1.0181914e-01
   9.9110128e-02
   4.6842761e-02
   9.0677611e-02
   5.6342459e-02
   3.4048747e-02
   4.1629880e-02
   5.2060429e-02
   8.3834896e-02
   4.7993959e-02
   5.7004346e-02
   8.9479029e-02
   6.5025895e-02
   1.5950667e-01
   5.2465809e-02
   6.2735809e-02
   3.2022420e-02
   6.0194041e-02
   5.4039926e-02
   1.0714014e-01
   5.3409131e-02
   3.5326479e-02
   7.3895296e-02
   4.7742267e-02
   4.6723879e-02
   6.5848252e-02
   3.1145551e-02
   4.3176188e-02
   4.7450640e-02
   6.9879821e-02
   1.2744316e-01
   6.1410514e-02
   5.9476005e-02
   4.7614080e-02
   3.8545922e-02
   1.6494928e-01
   3.9553186e-02
   1.0478817e-01
   3.7710583e-02
   4.2518048e-02
   3.5085988e-02
   6.2803353e-02
   8.7142554e-02
   5.5539845e-02
   5.7775545e-02
   5.6577664e-02
   4.2124079e-02
   8.2643744e-02
   7.8664493e-02
   9.6786122e-02
   3.7896677e-02
   9.7429861e-02
   3.6261770e-02
   3.0060730e-01
   2.7710099e-01
   6.1407431e-02
   8.2561114e-02
   1.4321645e-01
   4.6861414e-02
   3.8836194e-02
   4.8534090e-02
   5.0242611e-02
   1.4837178e-01
   5.3900358e-02
   4.7759000e-02
   3.2237258e-01
   5.3521106e-02
   1.3650139e-01
   9.2528352e-02
   4.5623991e-02
   3.5880752e-02
   8.1280799e-02
   7.4672297e-02
   6.0256274e-02
   9.8274582e-02
   4.0479804e-02
   1.8757634e-01
   7.3221049e-02
   5.2497074e-02
   5.2298219e-02
   6.3012632e-02
   2.3341565e-01
   2.3245434e-01
   2.4841585e-01
   1.0948870e-01
   1.0659978e-01
   4.1962213e-02
   6.7898459e-02
   4.0870590e-02
   4.0336766e-02
   6.0856271e-02
   5.2768822e-02
   5.0309412e-02
   1.0692319e-01
   1.1811012e-01
   4.1199640e-02
   7.8434643e-02
   6.7639220e-02
   3.7514802e-02
   1.1239196e-01
   1.2337815e-01
   3.9029143e-02
   3.1642606e-01
   5.5864265e-02
   4.7048813e-02
   7.8835126e-02
   3.4347306e-02
   9.6051073e-02
   3.6150698e-02
   5.4691258e-02
   5.8629403e-02
   2.7537348e-01
   6.6386871e-02
   8.2774271e-02
   3.7529857e-02
   3.9563672e-02
   3.4123110e-01
   4.9887810e-02
   1.0843566e-01
   3.8594194e-02
   4.1567622e-02
   6.1146972e-02
   5.3775706e-02
   4.7238467e-02
   4.1221578e-02
   3.7902675e-02
   1.1275229e-01
   2.8294844e-01
   7.7788276e-02
   3.2555676e-02
   5.2586830e-02
   1.0691772e-01
   5.9864741e-02
   4.5461132e-02
   7.1682062e-02
   2.6092219e-01
   4.6525334e-02
   1.1792413e-01
   4.9135916e-02
   4.2647029e-02
   6.4033709e-02
   1.1686788e-01
   1.1921289e-01
   4.6539077e-02
   4.1151829e-02
   9.9310523e-02
   6.4448529e-02
   3.0377229e-01
   4.7940992e-02
   5.1276744e-02
   4.5239638e-02
   5.0141094e-02
   4.1109905e-02
   2.8855832e-01
   4.3305404e-02
   4.4263449e-02
   8.8992388e-02
   6.8178746e-02
   7.5012314e-02
   4.5626681e-02
   7.2847331e-02
   2.5022944e-01
   1.0820087e-01
   4.2171670e-02
   8.5669056e-02
   1.7323859e-01
   3.6953953e-02
   2.4912837e-01
   6.9038492e-02
   5.3230744e-02
   9.2342330e-02
   6.8936919e-02
   3.7732299e-02
   6.7460275e-02
   2.4224249e-01
   5.7601777e-02
   3.7776524e-02
   4.5590575e-02
   3.6842512e-02
   2.9733915e-01
   4.2770276e-02
   6.5674233e-02
   4.9452239e-02
   3.9002490e-02
   6.0384770e-02
   6.3350010e-02
   6.4856182e-02
   8.1163280e-02
   3.9733370e-02
   7.0118387e-02
   4.7034247e-02
   6.5201113e-02
   5.5861010e-02
   6.8744736e-02
   1.2127238e-01
   9.4677049e-02
   3.9523101e-02
   5.0785087e-02
   3.3810044e-02
   6.8552739e-02
   3.8138305e-02
   1.0715058e-01
   5.0111470e-02
   1.1218761e-01
   5.1598735e-02
   2.6433958e-01
   5.7888758e-02
   6.1920559e-02
   4.3512314e-02
   3.9152853e-02
   4.4021019e-02
   4.3368730e-02
   4.4821947e-02
   7.7236080e-02
   3.9601051e-02
   4.0909841e-02
   6.1964967e-02
   4.5617144e-02
   2.4063325e-01
   5.7384761e-02
   5.7475823e-02
   4.0005760e-02
   6.5737658e-02
   5.4992941e-02
   8.3376408e-02
   1.6512519e-01
   1.0335744e-01
   9.0554076e-02
   4.6194294e-02
   4.6441631e-02
   1.4114113e-01
   4.1511387e-02
   3.9106596e-02
   4.2365590e-02
   7.1264186e-02
   4.7518272e-02
   4.4045346e-02
   5.5747092e-02
   6.3411889e-02
   8.0158247e-02
   4.0650924e-02
   4.5730035e-02
   5.4235172e-02
   7.7669884e-02
   3.7583065e-02
   7.3150303e-02
   3.7086794e-02
   8.3766022e-02
   5.1575798e-02
   6.1034453e-02
   6.9913264e-02
   4.4576002e-02
   3.7664686e-02
   1.1532486e-01
   3.6329125e-02
   8.5363820e-02
   4.2335188e-02
   1.4730562e-01
   8.0224110e-02
   5.4828125e-02
   1.1249138e-01
   5.6613275e-02
   5.3997485e-02
   6.2540067e-02
   5.9015047e-02
   3.7842776e-02
   3.4128887e-02
   6.2955668e-02
   6.5880415e-02
   3.1153713e-02
   4.9190795e-02
   4.3844941e-02
   1.3439531e-01
   2.5670890e-01
   6.3134564e-02
   5.2165713e-02
   4.9027310e-02
   4.9041656e-02
   5.8887355e-02
   8.4633528e-02
   6.5318837e-02
   4.2400791e-02
   1.1253123e-01
   4.4337595e-02
   7.2482200e-02
   4.9256022e-02
   1.0928456e-01
   3.9101591e-02
   4.3352934e-02
   3.4996627e-02
   6.7732327e-02
   3.6192496e-02
   1.2400017e-01
   4.7546130e-02
   9.5236076e-02
   4.4505882e-02
   4.1235076e-02
   3.8842284e-02
   9.8868884e-02
   5.2642946e-02
   3.5205051e-02
   2.4839330e-01
   3.5997740e-01
   5.9206173e-02
   5.1243228e-02
   6.6663234e-02
   7.5492845e-02
   7.6613057e-02
   4.5823869e-02
   3.5909372e-02
   6.5973968e-02
   6.1034042e-02
   4.5272507e-01
   4.0167629e-02
   7.7024704e-02
   3.9408117e-02
   4.6741511e-02
   5.6860359e-02
   3.7563054e-02
   5.1415378e-02
   4.7817238e-02
   3.6235801e-02
   5.9468464e-02
   4.7643116e-02
   1.0539878e-01
   1.7758815e-01
   9.7742122e-02
   4.6512352e-02
   3.2550057e-02
   5.2320077e-02
   7.9545032e-02
   5.2260614e-02
   4.6404486e-02
   6.0428134e-02
   5.2128709e-02
   7.2205824e-02
   5.2449779e-02
   1.1799096e-01
   8.0746739e-02
   6.1868245e-02
   4.1247900e-02
   5.5726313e-02
   4.3271072e-02
   5.1803346e-02
   8.1992184e-02
   5.9495017e-02
   8.2689359e-02
   1.3413314e-01
   6.7675106e-02
   1.1127557e-01
   3.9976975e-02
   3.5078659e-02
   7.6702500e-02
   5.6860028e-02
   2.4441067e-01
   4.4757665e-02
   6.5417060e-02
   4.6287162e-02
   3.3148793e-02
   8.7893344e-02
   5.3808869e-02
   6.4818244e-02
   3.7753607e-02
   9.4276974e-02
   1.0154530e-01
   4.7684449e-02
   5.9965079e-02
   7.1149105e-02
   1.1781364e-01
   6.7118465e-02
   5.8485814e-02
   1.6121070e-01
   9.3790238e-02
   2.9023655e-01
   8.7312561e-02
   4.6011431e-02
   1.0510387e-01
   6.3498513e-02
   3.4137884e-02
   1.5472602e-01
   8.4976381e-02
   1.0910470e-01
   4.1682320e-02
   3.8311875e-02
   8.6523325e-02
   4.7866188e-02
   5.6347232e-02
   1.5623632e-01
   4.6972642e-02
   1.1765396e-01
   4.7426964e-02
   9.4083640e-02
   3.9098919e-02
   5.8582362e-02
   8.1294775e-02
   4.8068398e-02
   7.2895553e-02
   6.7018701e-02
   1.1346256e-01
   1.4399282e-01
   5.2866270e-02
   5.9279204e-02
   3.7255266e-02
   3.5552945e-02
   5.4661752e-02
   4.5803627e-02
   5.4556395e-02
   3.5322770e-02
   5.5315313e-02
   5.6984794e-02
   5.6797782e-02
   4.5225054e-02
   9.6772191e-02
   3.6393018e-02
   9.3193145e-02
   8.3400770e-02
   4.4081979e-02
   9.1339249e-02
   6.3072649e-02
   4.1288083e-02
   5.5610740e-02
   7.4635258e-02
   3.5866846e-02
   4.4822886e-02
   3.5506619e-02
   2.6675477e-01
   6.9763028e-02
   7.5009974e-02
   6.2226944e-02
   8.7531476e-02
   4.6188928e-02
   4.1837000e-02
   2.1620329e-01
   4.5111133e-02
   3.7195224e-02
   4.5297524e-02
   4.3255108e-02
   1.0840314e-01
   4.8990237e-02
   8.5355300e-02
   5.2965862e-02
   5.2348398e-02
   6.5161703e-02
   5.7162605e-02
   8.9330541e-02
   6.8191745e-02
   8.2921827e-02
   2.3697905e-01
   1.0878024e-01
   4.8692372e-02
   5.7855211e-02
   3.1198436e-01
   6.2880110e-02
   4.6889988e-02
   3.7099164e-02
   7.2425937e-02
   3.7761673e-02
   1.0653128e-01
   9.2060415e-02
   5.4656460e-02
   6.5130243e-02
   5.0032492e-02
   5.9083083e-02
   6.9323340e-02
   3.1968826e-02
   8.1272812e-02
   7.5853515e-02
   5.3152507e-02
   5.2977718e-02
   3.8928277e-02
   5.1439496e-02
   3.5495238e-02
   8.1164354e-02
   2.5174795e-01
   9.3420910e-02
   7.1325580e-02
   4.3395478e-02
   5.2246544e-02
   5.5957387e-02
   5.3792137e-02
   4.4391384e-02
   8.1380435e-02
   5.9813984e-02
   4.9639387e-02
   5.4285751e-02
   4.3566253e-02
   6.6551375e-02
   2.4133713e-01
   2.4615316e-01
   7.1233954e-02
   9.8623363e-02
   1.6857358e-01
   8.4703462e-02
   5.3069868e-02
   4.5910596e-02
   4.1986399e-02
   5.2919170e-02
   3.8020687e-02
   1.2871022e-01
   7.4211074e-02
   4.7088067e-02
   7.8325303e-02
   2.4808105e-01
   1.6719678e-01
   4.1174293e-02
   3.4967670e-02
   6.9121981e-02
   6.7988800e-02
   4.6386527e-02
   6.4348677e-02
   5.0542569e-02
   4.0353990e-02
   5.5204802e-02
   4.1766707e-02
   2.9755609e-01
   4.9569875e-02
   4.7001076e-02
   4.3328905e-02
   6.4832608e-02
   6.8612859e-02
   7.5047331e-02
   2.8504662e-01
   1.1164362e-01
   7.7202800e-02
   8.2037587e-02
   4.4545326e-02
   5.6152798e-02
   2.4571332e-01
   4.1622365e-02
   3.9902090e-02
   6.9186462e-02
   4.5206865e-02
   6.1270245e-02
   3.4437113e-02
   5.3792455e-02
   6.2511206e-02
   5.1137790e-02
   5.1520031e-02
   5.3067375e-02
   3.9023883e-02
   3.7181583e-02
   2.3927980e-01
   5.2324939e-02
   5.1866553e-02
   5.2885490e-02
   7.9925873e-02
   4.4862370e-02
   1.0958865e-01
   8.5008648e-02
   7.8078074e-02
   6.7207738e-02
   1.1715318e-01
   1.6201055e-01
   5.5096320e-02
   5.1829767e-02
   5.4371430e-02
   2.8851433e-01
   5.7022647e-02
   1.2183502e-01
   9.6231715e-02
   5.8842969e-02
   4.5975549e-02
   6.6086783e-02
   6.3762589e-02
   4.4421073e-02
   4.3900470e-01
   4.1774886e-02
   4.1342951e-02
   7.3378814e-02
   6.5780869e-02
   3.4392658e-02
   3.5235103e-02
   9.0052781e-02
   4.8555168e-02
   5.7468656e-02
   2.3902006e-01
   6.2562782e-02
   4.8620893e-02
   3.9772158e-02
   3.2375562e-01
   5.2127454e-02
   9.0827999e-02
   3.2616550e-01
   2.7880332e-01
   5.2602084e-02
   3.9682925e-02
   5.4211789e-02
   3.9094258e-02
   6.8212755e-02
   6.4984684e-02
   3.5188760e-01
   6.7905392e-02
   1.0218450e-01
   4.2604972e-02
   5.5559194e-02
   5.6722086e-02
   1.2627913e-01
   6.4896518e-02
   7.2907314e-02
   9.1155941e-02
   3.6105296e-02
   7.4180505e-02
   9.1836535e-02
   3.8529328e-02
   1.4424424e-01
   2.3585135e-01
   1.6693189e-01
   7.1235436e-02
   5.0404131e-02
   5.9931577e-02
   6.4812332e-02
   6.2956359e-02
   5.9652313e-02
   5.5138983e-02
   3.6414570e-02
   1.0314600e-01
   4.8924343e-02
   7.1836755e-02
   9.5257129e-02
   1.0808906e-01
   3.0720623e-02
   4.0217205e-02
   3.2000799e-02
   7.2414578e-02
   4.1647477e-02
   8.2314372e-02
   9.1025494e-02
   8.0072567e-02
   7.6592866e-02
   6.5020526e-02
   6.6176613e-02
   1.2710843e-01
   4.5923911e-02
   4.6734164e-02
   7.7848592e-02
   7.4211845e-02
   6.2342641e-02
   3.9280860e-02
   1.0084537e-01
   6.0559405e-02
   7.2293476e-02
   5.3128111e-02
   4.3647943e-02
   2.0728387e-01
   6.0512906e-02
   5.3664337e-02
   1.0550120e-01
   5.4459478e-02
   6.2469194e-02
   5.4698464e-02
   1.0159460e-01
   8.7647994e-02
   4.9096881e-02
   3.1756163e-01
   5.0724661e-02
   5.2846491e-02
   6.0233310e-02
   7.6926778e-02
   5.3583217e-02
   2.6385055e-01
   4.4152352e-02
   4.0795906e-02
   4.5763185e-02
   5.0774728e-02
   1.4311470e-01
   1.7150460e-01
   6.6403224e-02
   3.9807201e-02
   6.1854468e-02
   4.2050081e-02
   6.6108705e-02
   6.3031490e-02
   5.0539048e-02
   5.7713324e-02
   3.7035703e-02
   6.4608852e-02
   8.2054032e-02
   1.1512022e-01
   6.5402443e-02
   4.8723480e-02
   1.2120991e-01
   7.9974705e-02
   5.1560753e-02
   7.5549955e-02
   8.1113605e-02
   8.3757892e-02
   5.0788501e-01
   4.9962767e-02
   5.9615375e-02
   8.0686377e-02
   7.3365269e-02
   5.9190426e-02
   1.0636279e-01
   6.0101054e-02
   1.1088359e-01
   7.7511648e-02
   5.7940169e-02
   5.5095021e-02
   1.3000584e-01
   4.6576199e-02
   6.3367213e-02
   2.4827636e-01
   3.4211802e-02
   4.1411701e-02
   3.9885056e-02
   8.0542818e-02
   2.4750950e-01
   5.0353374e-02
   7.1132169e-02
   7.4979486e-02
   6.8468365e-02
   8.9882963e-02
   7.1163312e-02
   1.5682292e-01
   7.9654437e-02
   1.1746676e-01
   5.3677018e-02
   2.4987018e-01
   8.5058202e-02
   5.9763554e-02
   1.7267790e-01
   3.7930095e-02
   5.9379959e-02
   1.0053885e-01
   9.8993200e-02
   4.8965154e-02
   2.5683264e-01
   4.6184980e-02
   5.9874890e-02
   4.1570581e-02
   7.4331684e-02
   4.5393452e-02
   5.6557661e-02
   6.6491845e-02
   2.4053511e-01
   8.3207100e-02
   6.4558358e-02
   9.3919762e-02
   8.5264924e-02
   5.9444297e-02
   5.0245003e-01
   1.2032758e-01
   5.3640586e-02
   6.1850459e-02
   4.2068133e-02
   5.5162161e-02
   5.6144036e-02
   3.6413729e-02
   1.5307173e-01
   4.0147870e-02
   7.7559638e-02
   1.1483340e-01
   5.5132828e-02
   3.2183081e-02
   6.0382621e-02
   3.9898824e-02
   3.0953320e-01
   3.4530041e-02
   8.7829334e-02
   8.4821983e-02
   4.2972089e-02
   8.1565780e-02
   4.7958535e-02
   6.7169759e-02
   7.8979144e-02
   5.2575450e-02
   6.4115972e-02
   8.8626306e-02
   4.1748310e-02
   3.3217508e-02
   6.5566024e-02
   5.3600184e-02
   6.6177459e-02
   1.0921320e-01
   4.4574949e-02
   8.4430876e-02
   1.2531084e-01
   7.5592606e-02
   2.6439116e-01
   7.2403377e-02
   5.4182082e-02
   1.1428790e-01
   5.0322943e-02
   5.2723330e-02
   3.9159718e-02
   3.6821765e-02
   1.4928497e-01
   4.3829915e-02
   7.9924275e-02
   5.3541612e-02
   5.7815117e-02
   5.0867647e-02
   4.4562116e-02
   7.3003588e-02
   4.2459168e-02
   5.1010627e-02
   5.8050057e-02
   4.1468217e-02
   4.4961395e-02
   5.2504320e-02
   5.7866443e-02
   2.8195270e-01
   5.9438118e-02
   4.3780998e-02
   5.7999745e-02
   7.3421862e-02
   3.2357202e-02
   1.2695092e-01
   6.3528350e-02
   6.7762899e-02
   8.2611160e-02
   9.4594535e-02
   6.8251616e-02
   5.9278570e-02
   1.3486485e-01
   5.6236161e-02
   4.0894544e-02
   6.9620011e-02
   6.2114019e-02
   5.3235826e-02
   1.0211215e-01
   6.5430479e-02
   4.5494952e-02
   4.1539930e-02
   1.0717332e-01
   7.3086569e-02
   1.1842679e-01
   1.1184652e-01
   5.4152970e-02
   1.3231812e-01
   6.6782108e-02
   6.1906619e-02
   4.3081739e-02
   6.3801654e-02
   8.3971122e-02
   4.4456172e-02
   4.3947149e-02
   8.1030248e-02
   7.2950191e-02
   6.7092651e-02
   2.4724228e-01
   9.7725577e-02
   1.0478854e-01
   5.6469877e-02
   5.4357489e-02
   4.2812926e-02
   3.5161555e-02
   4.7313624e-02
   4.6122556e-02
   6.7386283e-02
   1.1494351e-01
   5.5809499e-02
   4.7140193e-02
   4.7922812e-02
   7.6191875e-02
   3.4569151e-02
   3.5127945e-02
   4.1299627e-02
   5.2618827e-02
   5.7095887e-02
   4.7535712e-02
   4.5512150e-02
   1.0522934e-01
   4.2687038e-02
   9.0786377e-02
   1.0004857e-01
   3.9766177e-02
   4.7290548e-02
   1.2963558e-01
   1.0937754e-01
   1.1338043e-01
   3.3256059e-02
   6.6649229e-02
   5.4070215e-02
   6.8307619e-02
   5.1524113e-02
   2.6277882e-01
   1.0744673e-01
   7.2810560e-02
   5.7698793e-02
   5.7981585e-02
   7.2325730e-02
   3.8147907e-02
   5.7250575e-02
   4.7179173e-02
   4.4688993e-02
   2.4701250e-01
   5.1189883e-02
   1.2481699e-01
   5.1332230e-02
   3.9443475e-02
   5.9855897e-02
   2.0938604e-01
   2.7672367e-01
   5.2230796e-02
   7.9475074e-02
   3.8008654e-02
   8.2354568e-02
   3.6087447e-02
   3.7743984e-01
   5.9963651e-02
   1.2130625e-01
   6.1315046e-02
   4.5297524e-02
   4.2627017e-02
   4.3530463e-02
   6.7106852e-02
   4.5581042e-02
   4.8703645e-02
   4.4717561e-02
   4.0852887e-02
   5.7436173e-02
   6.1861632e-02
   5.9786445e-02
   4.8819189e-02
   4.3533368e-02
   7.4248289e-02
   5.6606914e-02
   1.6710980e-01
   3.8029334e-02
   1.7311837e-01
   3.6168390e-02
   1.0846419e-01
   4.1492567e-02
   4.3416183e-02
   1.3490172e-01
   6.3438554e-02
   4.5797438e-02
   3.9410960e-02
   4.4772246e-02
   1.5851546e-01
   5.0470822e-02
   8.2013920e-02
   6.1907725e-02
   9.3680103e-02
   3.4864967e-02
   7.4144631e-02
   5.4800121e-02
   4.0970881e-02
   4.7462637e-02
   5.1269369e-02
   8.3690865e-02
   7.6659692e-02
   5.3461751e-02
   1.4351607e-01
   3.8714780e-02
   4.2866185e-02
   4.3253964e-02
   1.5234660e-01
   6.7049566e-02
   4.5390309e-02
   2.1158204e-01
   6.1236115e-02
   5.7556324e-02
   4.7983602e-02
   8.9217922e-02
   5.6687011e-02
   5.9645398e-02
   3.9434409e-02
   6.7937130e-02
   1.0040722e-01
   3.9968048e-02
   3.8024429e-02
   5.6833853e-02
   3.9330556e-02
   5.7487545e-02
   3.0186700e-01
   1.2144465e-01
   7.4255785e-02
   7.1044436e-02
   5.0653748e-02
   6.3488596e-02
   3.3226589e-02
   3.4062391e-02
   4.4039771e-02
   4.8589788e-02
   3.4258785e-02
   6.2909670e-02
   5.7398502e-02
   3.2546515e-02
   6.1349874e-02
   8.5179256e-02
   4.2101477e-02
   4.3990801e-02
   7.0407491e-02
   6.3190210e-02
   5.7742194e-02
   6.9558255e-02
   4.4613668e-02
   4.7446148e-02
   4.7125415e-02
   1.0246136e-01
   2.8085020e-01
   1.3996050e-01
   3.1685129e-02
   3.8766054e-01
   4.0955771e-02
   1.1530202e-01
   3.4933603e-02
   3.8978602e-02
   3.5595688e-02
   8.4055020e-02
   1.0521490e-01
   4.6528107e-02
   4.2334641e-02
   5.5035022e-02
   5.0099619e-02
   3.6318932e-02
   8.1279673e-02
   5.0827377e-02
   5.2320491e-02
   5.4441464e-02
   1.3850227e-01
   4.1691407e-02
   4.0043887e-02
   4.6912422e-02
   4.0070459e-02
   3.6345172e-02
   1.1607362e-01
   4.2411286e-02
   6.2453781e-02
   4.0250484e-02
   3.4808527e-02
   7.7645646e-02
   5.6005690e-02
   5.4461724e-02
   5.2781051e-02
   4.4163083e-02
   8.4491363e-02
   3.5475045e-02
   6.0634575e-02
   7.4018281e-02
   3.8118619e-02
   9.5140550e-02
   1.0496897e-01
   7.0977345e-02
   5.3328645e-02
   5.8100362e-02
   3.7304129e-02
   9.4512409e-02
   5.9975393e-02
   1.6002338e-01
   2.8979560e-01
   6.4011557e-02
   9.1136793e-02
   7.7701735e-02
   6.2333475e-02
   6.0256100e-02
   4.2150620e-02
   5.5226521e-02
   1.1735605e-01
   4.5193752e-02
   4.5744311e-02
   7.6666110e-02
   5.8030482e-02
   4.7877264e-02
   5.0810889e-02
   4.8248603e-02
   3.6681612e-02
   1.6664632e-01
   1.0378995e-01
   9.3572333e-02
   1.2444972e-01
   9.9800265e-02
   8.4201836e-02
   2.9056262e-01
   6.1164305e-02
   1.1369746e-01
   7.1240592e-02
   4.5453291e-02
   3.8330603e-02
   7.8032895e-02
   5.1821278e-02
   5.9435696e-02
   5.5216914e-02
   8.0801965e-02
   9.0570504e-02
   4.7742652e-02
   7.3472201e-02
   6.7138062e-02
   8.8815286e-02
   4.0096514e-02
   2.4876801e-01
   4.0141638e-02
   5.1329255e-02
   7.0502079e-02
   5.7582529e-02
   4.6853411e-02
   6.5033151e-02
   6.0224702e-02
   4.0088394e-02
   1.3520234e-01
   6.6601649e-02
   5.0252178e-02
   4.2439678e-02
   3.9582767e-02
   1.1007511e-01
   5.6225853e-02
   7.2581614e-02
   4.9572603e-02
   7.6972697e-02
   6.6674788e-02
   4.8191704e-02
   1.9312117e-01
   3.5060643e-02
   6.1757289e-02
   1.9878090e-01
   6.3324855e-02
   3.1596706e-02
   4.4429444e-02
   5.7571111e-02
   4.5418797e-02
   8.7280307e-02
   6.8631995e-02
   2.6854309e-01
   1.3277854e-01
   6.6363681e-02
   5.0539802e-02
   3.5409794e-02
   2.9470680e-01
   5.3571961e-02
   5.8302089e-02
   3.7897322e-02
   6.0325394e-02
   2.4240454e-01
   4.1160761e-02
   7.4469089e-02
   5.8443346e-02
   3.8320294e-02
   4.0532059e-02
   4.0421676e-02
   8.9150595e-02
   4.9914786e-02
   9.8813976e-02
   3.9535647e-02
   2.6958429e-01
   6.9504512e-02
   4.4463640e-02
   3.0760972e-01
   6.0837449e-02
   6.9361930e-02
   4.4860388e-02
   9.7325428e-02
   1.7836362e-01
   4.7023568e-02
   1.3272373e-01
   4.8477615e-02
   5.2787111e-02
   4.4193758e-01
   3.5029014e-02
   1.0088382e-01
   7.1294401e-02
   6.9501297e-02
   1.1241238e-01
   5.0465019e-02
   7.3537784e-02
   9.7409400e-02
   8.4392245e-02
   6.2283417e-02
   1.3688486e-01
   6.6029556e-02
   5.7014471e-02
   5.8408087e-02
   5.0136069e-02
   4.8092833e-02
   3.7812723e-02
   6.0836037e-02
   7.1259097e-02
   2.4927873e-01
   4.6491095e-02
   8.2612138e-02
   4.5029987e-02
   9.3139774e-02
   3.4442498e-02
   4.1305878e-02
   2.3464721e-01
   9.0797236e-02
   9.1170917e-02
   5.1015754e-02
   6.3930699e-02
   5.9796039e-02
   8.7832711e-02
   4.3726179e-02
   4.9681813e-02
   3.6387769e-02
   4.4159071e-02
   3.7486219e-02
   3.8217727e-02
   8.9446007e-02
   4.8568550e-02
   9.5781281e-02
   3.6327635e-02
   4.2025651e-02
   4.2773252e-02
   4.8898473e-02
   2.6482412e-01
   8.1445140e-02
   5.6674134e-02
   5.4445153e-02
   3.3109311e-02
   1.5955959e-01
   9.3866908e-02
   1.1629595e-01
   6.0078423e-02
   1.3272548e-01
   5.2031352e-02
   4.1733378e-02
   9.1805870e-02
   1.3848759e-01
   1.1845879e-01
   5.2870751e-02
   2.2878462e-01
   1.4260737e-01
   1.3788287e-01
   3.7928900e-02
   5.4157719e-02
   1.4000984e-01
   1.6764136e-01
   5.1521069e-02
   6.7939741e-02
   6.6345333e-02
   3.6059686e-02
   6.0497360e-02
   6.3413735e-02
   2.4096319e-01
   8.2102701e-02
   5.1599572e-02
   8.5584345e-02
   8.0701473e-02
   5.6874595e-02
   5.7296815e-02
   3.9573392e-02
   5.5529500e-02
   4.6362254e-02
   6.7591337e-02
   4.2563913e-02
   3.0452907e-02
   4.3387666e-02
   3.0455279e-02
   7.1355483e-02
   6.1212769e-02
   5.6207608e-02
   5.1485507e-02
   9.2483446e-02
   3.7446923e-02
   5.3549000e-02
   1.0139263e-01
   5.1189180e-02
   4.5972029e-02
   3.8201046e-02
   1.5578203e-01
   5.5192347e-02
   2.8516275e-01
   4.8812937e-02
   5.6884813e-02
   6.6069704e-02
   3.8176963e-02
   5.0413094e-02
   4.3238572e-02
   4.9848400e-02
   4.0565159e-02
   7.4742854e-02
   3.6837156e-02
   8.6868429e-02
   4.2465381e-02
   5.1969808e-02
   3.9335800e-02
   6.8119763e-02
   2.6507458e-01
   5.2119467e-02
   2.5321649e-01
   5.3374297e-02
   3.8275901e-02
   5.7760340e-02
   4.7050995e-02
   3.0113259e-02
   5.8882518e-02
   5.1136315e-02
   6.6615908e-02
   3.7546130e-02
   9.7719777e-02
   5.0171479e-02
   6.0544203e-02
   5.5823245e-02
   1.1117285e-01
   3.4094218e-02
   8.6173212e-02
   4.0869637e-02
   5.8367307e-02
   4.5359426e-02
   1.1381610e-01
   3.8830116e-02
   5.3761378e-02
   2.7252740e-01
   7.4326342e-02
   5.1374816e-02
   3.5669156e-02
   4.4597345e-02
   1.1571757e-01
   5.7675934e-02
   4.7255964e-02
   4.5953834e-02
   6.9817804e-02
   9.2432153e-02
   4.4222690e-01
   7.3443650e-02
   4.8511336e-02
   4.8558511e-02
   4.6313569e-02
   4.4167417e-02
   7.8790222e-02
   2.2595363e-01
   3.8778033e-02
   5.0145919e-02
   4.2407412e-02
   5.1779476e-02
   4.4204207e-02
   6.1211162e-02
   5.3026181e-02
   5.5306765e-02
   7.1406966e-02
   5.9993698e-02
   4.1135398e-02
   7.1487141e-02
   1.0254963e-01
   7.5314261e-02
   5.2405195e-02
   4.8036695e-02
   5.5348137e-02
   6.9626194e-02
   4.2807909e-02
   8.7753984e-02
   3.5668612e-02
   9.5972241e-02
   2.9738300e-01
   3.4961509e-02
   4.0623047e-02
   4.6786945e-02
   5.2464986e-02
   8.8859247e-02
   1.3338317e-01
   4.2702455e-02
   6.6922160e-02
   3.3603581e-01
   6.9473120e-02
   4.6481896e-02
   5.0192492e-02
   4.8162302e-02
   6.1447410e-02
   3.6914383e-02
   6.8843325e-02
   5.9973635e-02
   5.1294738e-02
   5.3413719e-02
   6.4254658e-02
   7.8091000e-02
   9.7199701e-02
   7.6596103e-02
   2.4902987e-01
   4.5828846e-02
   6.5165048e-02
   4.8357199e-02
   1.2388683e-01
   1.3845769e-01
   4.1650361e-02
   1.0749389e-01
   2.5858558e-01
   1.0388866e-01
   2.4270649e-01
   9.4599375e-02
   5.9439182e-02
   8.7540343e-02
   5.6554006e-02
   1.4883233e-01
   5.9528877e-02
   6.6721303e-02
   4.1713104e-02
   7.8568716e-02
   1.8247484e-01
   6.9610006e-02
   9.2670572e-02
   5.9725533e-02
   1.3879918e-01
   1.8930458e-01
   1.3112427e-01
   8.4073141e-02
   5.4792189e-02
   1.0586602e-01
   7.1668129e-02
   3.5566915e-02
   5.5107176e-02
   4.6708806e-02
   5.5269617e-02
   5.5438337e-02
   6.3163715e-02
   6.2235618e-02
   6.1209823e-02
   9.2028638e-02
   3.8904733e-02
   4.6240293e-02
   1.0655580e-01
   4.3184425e-02
   6.5052919e-02
   4.9466184e-02
   1.1321944e-01
   3.7873015e-02
   9.6897106e-02
   3.4331954e-02
   8.0658771e-02
   4.0923721e-02
   5.8141936e-02
   2.7009144e-01
   6.5402889e-02
   3.1683672e-01
   4.9306152e-02
   4.3368943e-02
   3.9223926e-02
   4.6131885e-02
   5.8454009e-02
   8.9609196e-02
   7.5320856e-02
   4.2783623e-02
   7.9437841e-02
   5.8778376e-02
   7.2006022e-02
   3.5396630e-02
   4.0297268e-02
   6.9530006e-02
   5.4491440e-02
   5.3261979e-02
   5.1491201e-02
   3.9815259e-02
   3.2336689e-02
   9.7364229e-02
   3.5849652e-02
   6.9186722e-02
   2.6159828e-01
   7.5751806e-02
   4.8858904e-02
   6.5158446e-02
   1.0026942e-01
   1.1408369e-01
   1.0030378e-01
   8.1650191e-02
   4.9519247e-02
   6.6469209e-02
   7.3616536e-02
   4.7572056e-02
   1.1799005e-01
   4.2213507e-02
   4.3284024e-02
   5.6214688e-02
   7.6736363e-02
   1.5860739e-01
   7.6328038e-02
   3.7994597e-02
   3.7974086e-02
   1.0034909e-01
   7.2796882e-02
   6.8221587e-02
   4.8226038e-02
   2.7431598e-01
   3.5802519e-02
   6.0439620e-02
   1.5768242e-01
   5.7837883e-02
   5.6790307e-02
   1.7168353e-01
   3.9131845e-02
   6.2789992e-02
   5.7764089e-02
   4.2385659e-02
   4.8393980e-02
   8.3878222e-02
   5.4749061e-02
   9.5506790e-02
   3.2553314e-01
   3.6627803e-02
   6.2912987e-02
   5.9477887e-02
   2.4130881e-01
   4.5906470e-02
   5.9090131e-02
   5.1325562e-02
   3.8944852e-02
   6.6538037e-02
   6.2702615e-02
   5.0501408e-01
   3.4757251e-02
   1.0486006e-01
   4.3816326e-02
   2.4859914e-01
   4.5251434e-02
   4.3261312e-02
   1.2589607e-01
   3.0301053e-01
   5.2841889e-02
   6.8397187e-02
   6.8520787e-02
   9.4464305e-02
   4.3163361e-02
   1.6207160e-01
   6.3067834e-02
   7.6032752e-02
   3.2963379e-01
   5.4310713e-02
   8.8995028e-02
   5.1283580e-02
   1.3437977e-01
   1.3690494e-01
   8.4478625e-02
   4.5086899e-02
   9.3986594e-02
   1.4829274e-01
   1.1165001e-01
   5.9972150e-02
   3.8562826e-02
   5.5650054e-02
   6.1667696e-02
   3.8197091e-02
   1.1042955e-01
   4.9416926e-02
   5.4240902e-02
   1.2100117e-01
   7.3233245e-02
   5.2203587e-02
   4.7682326e-02
   5.8809353e-02
   5.7680993e-02
   4.4769814e-02
   1.2669107e-01
   4.1800922e-02
   4.1060707e-02
   5.0310390e-02
   8.0744809e-02
   4.2044067e-02
   5.3056233e-02
   1.2449106e-01
   5.0506733e-02
   6.8108027e-02
   4.4782286e-02
   1.5884566e-01
   3.7350236e-02
   1.2939328e-01
   4.4298536e-02
   4.6325568e-02
   4.7318975e-02
   5.8153252e-02
   4.4936813e-02
   5.7441962e-02
   5.3333799e-02
   6.3574944e-02
   3.4437960e-02
   1.3142608e-01
   7.1587526e-02
   5.6198477e-02
   4.8426053e-02
   4.0592424e-02
   2.3478684e-01
   5.7620268e-02
   8.4049632e-02
   6.5465684e-02
   4.3203066e-02
   1.0661239e-01
   7.3652554e-02
   6.8998669e-02
   6.2983552e-02
   4.6071306e-02
   4.4839643e-02
   4.5370986e-02
   8.0339115e-02
   5.3034861e-02
   6.2570325e-02
   4.2397560e-02
   4.8146716e-02
   8.8261074e-02
   1.1203135e-01
   3.8106256e-02
   8.3587102e-02
   5.1421885e-02
   6.4975249e-02
   4.7379601e-02
   5.1658453e-02
   3.5440629e-02
   7.1278818e-02
   3.6948174e-02
   6.8340258e-02
   5.1457436e-02
   1.0119109e-01
   4.4424064e-02
   6.1027331e-02
   4.3692821e-02
   5.8474254e-02
   5.2022701e-02
   8.8757850e-02
   4.7325179e-02
   1.0761791e-01
   4.3009752e-02
   3.4330219e-02
   8.7120333e-02
   6.4562383e-02
   8.0028839e-02
   4.9806910e-02
   4.9441131e-02
   6.1236646e-02
   4.0921540e-02
   7.1086495e-02
   2.5768661e-01
   3.6008257e-02
   6.2262814e-02
   6.3194717e-02
   5.4545897e-02
   1.3853263e-01
   4.0820132e-02
   3.7742057e-02
   5.6194486e-02
   2.5082459e-01
   5.1079760e-02
   7.8993306e-02
   2.5428053e-01
   6.3240740e-02
   6.4398532e-02
   6.0820733e-02
   7.9241932e-02
   8.9526269e-02
   4.3703983e-02
   2.5220949e-01
   4.8870760e-02
   7.7943682e-02
   5.4931071e-02
   6.5801362e-02
   4.7346742e-02
   6.2714349e-02
   4.7031259e-02
   7.9532835e-02
   9.2793314e-02
   5.3042777e-02
   3.0797353e-01
   9.7271746e-02
   2.4803590e-01
   3.9541097e-02
   3.3721815e-02
   3.9417531e-02
   6.5466456e-02
   6.1246101e-02
   5.7832185e-02
   4.7042314e-02
   4.6609829e-02
   5.7975669e-02
   1.1807101e-01
   4.6058864e-02
   3.9646335e-02
   3.3349843e-01
   9.9903696e-02
   5.1729682e-02
   5.7594759e-02
   8.2510823e-02
   1.0165457e-01
   3.9604274e-02
   8.4097576e-02
   1.0911520e-01
   6.9967022e-02
   6.3869190e-02
   3.7017863e-02
   9.6963466e-02
   6.7789019e-02
   8.0378915e-02
   4.9983142e-02
   3.2408681e-02
   6.1057991e-02
   3.9710181e-02
   1.1067608e-01
   5.6340400e-02
   1.0126573e-01
   5.8555143e-02
   5.1671994e-02
   3.1395960e-02
   4.4633316e-02
   4.7290781e-02
   3.9299926e-02
   6.9063571e-02
   6.7520835e-02
   3.9384192e-02
   6.6486037e-02
   1.3183544e-01
   5.5933489e-02
   3.7887111e-02
   6.3347409e-02
   4.7146291e-02
   6.1713498e-02
   5.2278222e-02
   2.4215363e-01
   4.8379946e-02
   3.4899884e-02
   8.0607269e-02
   4.3930580e-02
   6.6357229e-02
   1.4797537e-01
   3.7901622e-02
   5.8870480e-02
   5.0806413e-02
   5.8988136e-02
   6.2425611e-02
   3.1819818e-01
   3.9113753e-02
   5.6309353e-02
   6.9367008e-02
   4.3301305e-02
   3.9915135e-02
   6.3486025e-02
   5.8062876e-02
   4.1280202e-02
   1.0670330e-01
   3.7697236e-02
   2.9245840e-01
   7.0839051e-02
   3.9170930e-02
   4.7552751e-02
   3.9492586e-02
   4.3003901e-02
   5.4458009e-02
   4.7791591e-02
   1.1819858e-01
   1.1312331e-01
   1.4713218e-01
   4.4100276e-02
   7.7263814e-02
   4.3311482e-02
   5.3138373e-02
   4.0369818e-02
   7.3750025e-02
   3.4941860e-02
   5.5232268e-02
   3.2082881e-02
   8.5749586e-02
   2.9156919e-01
   3.1668073e-02
   4.5845025e-02
   5.7837428e-02
   4.2987279e-02
   4.1953249e-02
   3.3810204e-02
   5.0559070e-02
   1.0254758e-01
   6.8965289e-02
   7.0404296e-02
   5.8809123e-02
   3.9790355e-02
   8.2386597e-02
   4.0235555e-02
   1.1920444e-01
   5.7222790e-02
   4.3565052e-02
   3.3416024e-02
   5.3848643e-02
   4.5571310e-02
   2.7027830e-01
   5.0080762e-02
   5.6120413e-02
   4.3361751e-02
   6.7996359e-02
   4.0897640e-01
   5.8383229e-02
   4.6643291e-02
   9.1274584e-02
   9.3269762e-02
   5.3863641e-02
   6.6248200e-02
   3.8091426e-02
   4.8177905e-02
   4.7453967e-02
   3.8302695e-02
   8.5686806e-02
   4.9220294e-02
   6.4476412e-02
   4.6828144e-02
   8.4428512e-02
   3.1055674e-01
   3.2548235e-02
   4.5954228e-02
   5.7881031e-02
   2.6023251e-01
   1.2405199e-01
   5.0552602e-02
   4.4851539e-02
   9.2458939e-02
   4.0629208e-02
   2.5993572e-01
   6.9052229e-02
   5.7291151e-02
   1.0925997e-01
   9.9617574e-02
   7.5739330e-02
   5.0769139e-02
   1.1443940e-01
   5.3090706e-02
   1.3800760e-01
   4.3849884e-02
   5.3629711e-02
   5.8661105e-02
   1.0575652e-01
   9.8523059e-02
   4.4941767e-02
   5.9705603e-02
   4.3315859e-02
   5.7730170e-02
   1.0019101e-01
   8.4177475e-02
   4.1632413e-02
   6.1897191e-02
   1.1800216e-01
   8.1235706e-02
   4.3127014e-02
   1.1093853e-01
   4.4340327e-02
   7.3512305e-02
   8.9987298e-02
   5.9136385e-02
   4.3589443e-02
   4.6347869e-02
   3.6409689e-02
   9.7566800e-02
   9.1229879e-02
   3.8925432e-02
   4.4039626e-02
   5.4286333e-02
   4.2237106e-02
   5.8156411e-02
   9.4476178e-02
   1.2093979e-01
   1.0726709e-01
   5.9944286e-02
   5.2640942e-02
   5.9737205e-02
   4.9424843e-02
   3.5040174e-01
   5.3405658e-02
   4.0241977e-02
   1.1519175e-01
   4.2584997e-02
   4.8992290e-02
   4.8417456e-02
   5.2581989e-02
   7.9315553e-02
   8.9418258e-02
   6.6262815e-02
   3.5753688e-02
   5.8289280e-02
   3.9560143e-02
   4.9548084e-02
   9.1188156e-02
   1.5072334e-01
   1.3681687e-01
   5.8703537e-02
   4.1962088e-02
   1.7682933e-01
   7.4640997e-02
   3.2943478e-01
   5.7037137e-02
   5.4182525e-02
   4.4477620e-02
   4.8608726e-02
   7.8329091e-02
   4.8892598e-02
   6.1798208e-02
   2.8036593e-01
   9.9483828e-02
   8.5557801e-02
   4.0089176e-02
   3.0736174e-02
   6.4041203e-02
   4.9509452e-02
   5.5812027e-02
   5.5309749e-02
   1.1519502e-01
   9.6786001e-02
   4.9126530e-02
   7.7314873e-02
   5.0756862e-02
   2.4194801e-01
   2.6445724e-01
   9.5404005e-02
   8.1435949e-02
   4.5847078e-02
   4.1804601e-02
   5.1039864e-02
   5.6270268e-02
   5.7232356e-02
   7.2810326e-02
   6.0004262e-02
   7.4735902e-02
   6.2138208e-02
   4.5620192e-02
   7.1017117e-02
   6.3058121e-02
   5.6701581e-02
   4.5271644e-02
   6.3253271e-02
   7.8691142e-02
   3.8795082e-02
   6.0255597e-02
   3.9533942e-02
   4.5499784e-02
   5.1890070e-02
   2.3613701e-01
   5.2762826e-02
   4.5580674e-02
   5.7735652e-02
   6.2709700e-02
   5.7843301e-02
   1.0581570e-01
   4.8645134e-02
   6.0431862e-02
   9.1301302e-02
   6.1587238e-02
   3.4572005e-02
   4.7929170e-02
   5.8848477e-02
   5.9201551e-02
   6.9423860e-02
   5.5670496e-02
   4.6163880e-02
   5.5791711e-02
   4.6752007e-02
   3.3436431e-02
   7.8076551e-02
   6.6693340e-02
   4.7824588e-02
   7.1205384e-02
   7.9317433e-02
   4.3967629e-02
   7.3517051e-02
   3.9594188e-02
   3.9294462e-02
   6.4176110e-02
   5.7795717e-02
   5.6949614e-02
   7.2240431e-02
   3.4679217e-02
   1.1457151e-01
   6.0035319e-02
   3.8664288e-02
   1.8561118e-01
   2.4932869e-01
   4.5408086e-02
   6.0455879e-02
   5.3897671e-02
   3.5710178e-02
   5.5338687e-02
   5.0748853e-02
   6.8849842e-02
   3.5587576e-02
   5.2638484e-02
   5.8330380e-02
   3.7435276e-02
   1.2089796e-01
   5.8982892e-02
   7.0575660e-02
   5.6275292e-02
   9.8605833e-02
   7.1448778e-02
   8.6898223e-02
   5.1873722e-02
   9.9592417e-02
   5.3356263e-02
   1.0097819e-01
   1.1647134e-01
   5.4138164e-02
   5.5822486e-02
   4.0402352e-02
   6.0467415e-02
   5.2519237e-02
   4.5947297e-02
   8.1711149e-02
   6.2251570e-02
   1.0748651e-01
   4.9412331e-02
   7.6243390e-02
   5.0614705e-02
   3.9776560e-02
   4.8263270e-02
   7.9026385e-02
   1.1322063e-01
   4.5099466e-02
   3.9293720e-02
   7.6767990e-02
   5.1041423e-02
   4.4884482e-02
   4.8652778e-02
   6.5812166e-02
   8.0085753e-02
   4.6316456e-02
   4.9754721e-02
   5.4774896e-02
   8.9497713e-02
   8.3434782e-02
   7.6536301e-02
   1.1179640e-01
   3.1587210e-02
   8.2931925e-02
   5.1225692e-02
   1.2138359e-01
   6.0073610e-02
   5.2180436e-02
   4.2743887e-02
   6.6529069e-02
   9.1515667e-02
   5.9887786e-02
   3.3020496e-02
   7.4725024e-02
   2.7542004e-01
   5.3823287e-02
   8.3091264e-02
   4.6103275e-02
   3.7527486e-02
   1.3370402e-01
   3.9865988e-02
   3.5131800e-02
   4.4357510e-02
   4.1569422e-02
   1.0632555e-01
   9.7008036e-02
   1.8158034e-01
   3.7673772e-02
   1.3819797e-01
   1.1042875e-01
   5.1395847e-02
   3.9171650e-02
   5.9272883e-02
   5.8995755e-02
   5.9711240e-02
   4.1960555e-02
   1.1120417e-01
   1.0883175e-01
   4.5402168e-02
   4.7250365e-02
   5.8288538e-02
   5.4809138e-02
   1.2057783e-01
   3.4844477e-01
   4.2332816e-02
   3.5787590e-02
   5.3413514e-02
   4.9785086e-02
   3.2798114e-02
   7.4212624e-02
   9.4033679e-02
   6.4695702e-02
   6.9906772e-02
   6.0838568e-02
   7.4113812e-02
   4.7051078e-02
   4.5854258e-02
   5.7790381e-02
   9.3767139e-02
   2.0502083e-01
   2.8666660e-01
   5.2599383e-02
   5.7090036e-02
   5.5016976e-02
   3.3938975e-02
   5.8926343e-02
   3.7994865e-02
   5.7760947e-02
   4.6402233e-02
   7.3553892e-02
   3.7208250e-02
   2.7366120e-01
   7.6413807e-02
   5.5161436e-02
   2.3863365e-01
   9.5970034e-02
   1.5006892e-01
   6.1625168e-02
   9.4125219e-02
   6.1022978e-02
   1.2898394e-01
   7.1544506e-02
   5.4876268e-02
   3.1545641e-02
   4.7886941e-02
   4.6497069e-02
   5.7644307e-02
   4.0907765e-02
   5.7190937e-02
   3.7907737e-02
   2.7004246e-01
   1.0352740e-01
   3.9496739e-02
   9.4170008e-02
   1.2513236e-01
   1.0159609e-01
   5.1336576e-02
   6.1405141e-02
   3.5772491e-02
   4.0705319e-02
   5.7436725e-02
   1.4028298e-01
   7.4037662e-02
   4.6877166e-02
   1.2120559e-01
   3.8874549e-02
   9.4148266e-02
   3.6444747e-02
   3.9899250e-02
   6.1170652e-02
   3.5548108e-02
   7.7620127e-02
   4.1913048e-02
   1.0173343e-01
   3.6515609e-02
   9.4020797e-02
   3.9625704e-02
   5.4803113e-02
   5.1548565e-02
   4.5192553e-02
   1.0643570e-01
   7.8780806e-02
   6.3734931e-02
   4.8044251e-02
   9.9298081e-02
   4.3390765e-02
   3.3923789e-02
   5.3967766e-02
   1.0755329e-01
   4.6074327e-02
   1.4539199e-01
   4.0273827e-02
   4.4924330e-02
   1.0073423e-01
   5.0926457e-02
   3.7924813e-02
   6.1689772e-02
   9.3716733e-02
   6.3374273e-02
   4.1616322e-02
   6.0507898e-02
   7.0342371e-02
   5.2700694e-02
   1.3929223e-01
   1.2657631e-01
   2.6233817e-01
   4.9102088e-02
   1.8670648e-01
   9.0868262e-02
   3.1246197e-02
   6.1348211e-02
   5.7570289e-02
   4.7389504e-02
   1.0824203e-01
   1.0183508e-01
   8.2465681e-02
   1.1475182e-01
   1.1686337e-01
   2.6493716e-01
   5.8512134e-02
   5.3069129e-02
   1.8054539e-01
   3.3814386e-02
   1.0519625e-01
   5.8512968e-02
   5.6150283e-02
   4.9544843e-02
   4.8054548e-02
   3.8983908e-02
   4.5525307e-02
   5.5094483e-02
   3.3631936e-02
   8.0806870e-02
   4.7218668e-02
   5.5098434e-02
   5.0001860e-02
   1.1356324e-01
   1.2851437e-01
   4.9930311e-02
   6.3149000e-02
   4.3253680e-02
   6.1253008e-02
   5.3295549e-02
   4.4785306e-02
   7.5513973e-02
   3.0765944e-02
   4.4607896e-02
   5.6443895e-02
   7.5843300e-02
   6.4666270e-02
   5.7936333e-02
   8.3771264e-02
   4.0077721e-02
   5.2089024e-02
   3.2941605e-02
   6.0132979e-02
   4.0246356e-02
   4.5012238e-02
   8.5380276e-02
   9.3287921e-02
   6.1423768e-02
   4.4025343e-02
   4.7853966e-02
   3.9827031e-02
   6.4189116e-02
   1.5057390e-01
   5.1898128e-02
   1.5326849e-01
   9.9645521e-02
   3.6993766e-02
   4.7476888e-01
   7.4399341e-02
   6.7907716e-02
   4.1305424e-02
   7.2477494e-02
   4.9196364e-02
   4.2542691e-02
   6.7340974e-02
   5.5392233e-02
   7.1771100e-02
   4.2480604e-02
   6.7051972e-02
   5.6138707e-02
   3.8358242e-02
   8.0390370e-02
   1.2090641e-01
   4.7336985e-02
   4.2786360e-02
   4.6436256e-02
   4.5921811e-02
   2.4896708e-01
   7.4983307e-02
   1.4485757e-01
   6.8195526e-02
   4.5229807e-02
   7.6820085e-02
   1.3692141e-01
   5.1504781e-02
   5.8261583e-02
   8.2444982e-02
   4.9814396e-02
   3.2121949e-02
   3.5776620e-02
   9.9760430e-02
   9.9803789e-02
   4.2430963e-02
   3.5728130e-02
   4.5824624e-02
   7.3222558e-02
   9.5824097e-02
   5.0567505e-02
   1.8904470e-01
   4.3684086e-02
   2.4088367e-01
   7.1720763e-02
   6.1123643e-02
   5.9572915e-02
   4.4305385e-02
   4.5863995e-02
   5.1297081e-02
   8.1554887e-02
   5.5530799e-02
   1.0295135e-01
   4.9765571e-02
   4.8948735e-02
   5.7330986e-02
   4.1825519e-02
   4.9585381e-02
   1.1587663e-01
   1.2444465e-01
   5.6477920e-02
   9.0144515e-02
   4.7521651e-02
   3.7918037e-02
   2.6939954e-01
   3.5327389e-02
   5.8829036e-02
   8.3504418e-02
   4.1474523e-02
   2.3509577e-01
   4.9903691e-02
   5.0150588e-02
   6.0585933e-02
   5.6161648e-02
   5.6918197e-02
   5.8805730e-02
   4.1083877e-02
   9.4220367e-02
   7.8768059e-02
   5.3471171e-02
   6.7252250e-02
   8.5513817e-02
   3.7229232e-02
   8.3143932e-02
   4.6800668e-02
   1.5626211e-01
   8.4604563e-02
   5.4522084e-02
   4.1594137e-02
   4.6563883e-02
   8.3443426e-02
   6.2764363e-02
   2.5057663e-01
   8.0289844e-02
   4.1082439e-02
   6.7524788e-02
   4.8267517e-02
   4.9951135e-02
   3.1803942e-02
   2.3120350e-01
   5.9626281e-02
   5.0634891e-02
   1.0112012e-01
   7.3280591e-02
   1.2244685e-01
   3.5230367e-02
   6.9330060e-02
   8.1057139e-02
   7.7635468e-02
   6.4420596e-02
   6.2551572e-01
   1.0155593e-01
   3.9734450e-02
   5.0318682e-02
   6.7886138e-02
   3.4022672e-02
   8.2941069e-02
   2.4830515e-01
   4.4255680e-02
   5.0194029e-02
   8.5640563e-02
   6.4699764e-02
   5.0298375e-02
   7.6665833e-02
   4.3190788e-02
   6.9683861e-02
   4.3602959e-02
   3.6668301e-02
   8.6001230e-02
   3.9040068e-02
   3.8053656e-02
   5.2236416e-02
   8.2548403e-02
   6.4184004e-02
   5.2146886e-02
   6.0877827e-02
   6.9977016e-02
   2.5276645e-01
   4.7798051e-02
   6.1044066e-02
   7.6920606e-02
   3.4867843e-02
   3.5762797e-02
   4.8462660e-02
   4.7242968e-02
   5.7082382e-02
   3.6505639e-02
   4.8772790e-02
   4.3587608e-02
   4.7105191e-02
   4.4437491e-02
   6.1842300e-02
   4.9208566e-02
   6.9254700e-02
   4.0439746e-02
   6.3334374e-02
   5.5133423e-02
   1.7181509e-01
   4.4966872e-02
   6.3772140e-02
   2.4225345e-01
   4.5012752e-02
   5.8946833e-02
   9.1446910e-02
   5.6974274e-02
   6.4495935e-02
   6.1508594e-02
   6.4850935e-02
   5.5722717e-02
   4.6068256e-02
   1.4245362e-01
   3.8764158e-02
   4.8157514e-02
   6.4694686e-02
   1.6554418e-01
   1.1247010e-01
   4.6761235e-02
   7.1064134e-02
   5.9976348e-02
   1.2331750e-01
   1.0379735e-01
   4.1568228e-02
   4.6072750e-02
   3.6778468e-02
   8.0646102e-02
   5.7043677e-02
   6.1791690e-02
   4.2562438e-02
   5.7263632e-02
   7.8437034e-02
   1.5208926e-01
   7.0826467e-02
   8.9011674e-02
   5.4199003e-02
   5.9191571e-02
   5.4246790e-02
   4.5434293e-02
   4.0064748e-02
   2.9498959e-01
   6.4362489e-02
   8.4147605e-02
   6.0874824e-02
   7.8183894e-02
   6.0650347e-02
   6.1128029e-02
   5.9380424e-02
   4.0464047e-02
   2.5633227e-01
   3.2852883e-02
   5.8133719e-02
   4.3589010e-02
   5.2317716e-02
   9.9911735e-02
   3.9390247e-02
   3.4394752e-02
   3.4505201e-02
   6.3624927e-02
   3.8800759e-02
   5.8846334e-02
   4.6087869e-02
   1.0803143e-01
   5.5503325e-02
   5.5465729e-02
   8.6376374e-02
   5.7850600e-02
   1.5572826e-01
   5.2460653e-02
   1.0636656e-01
   3.5606061e-02
   8.1961013e-02
   7.9772523e-02
   5.7855276e-02
   6.3724207e-02
   7.6404440e-02
   3.6035165e-02
   5.1186753e-02
   4.7337039e-02
   5.9590886e-02
   5.7859641e-02
   3.1022980e-02
   5.1047689e-02
   4.6772839e-02
   3.2853982e-02
   7.0346841e-02
   2.7078602e-01
   4.5945943e-02
   1.2095524e-01
   1.3199297e-01
   4.0285395e-02
   5.1874537e-02
   6.2997447e-02
   5.2297679e-02
   4.1105252e-02
   3.7489208e-02
   4.8992262e-02
   8.6350738e-02
   5.6018824e-02
   5.9046374e-02
   2.3792506e-01
   4.5096155e-02
   5.6276434e-02
   5.7755492e-02
   5.8868580e-02
   1.4500718e-01
   2.4335394e-01
   5.6229865e-02
   4.6238735e-02
   3.0454311e-01
   4.1497463e-02
   3.6745329e-02
   3.9605351e-02
   4.6081038e-02
   6.9210001e-02
   6.0642383e-02
   5.6740070e-02
   3.8492114e-02
   1.1897616e-01
   6.3240905e-02
   3.2681921e-02
   8.4208051e-02
   6.5979503e-02
   7.5904409e-02
   6.1246484e-02
   5.6908033e-02
   5.0477408e-02
   3.6816513e-02
   6.5327106e-02
   5.1001140e-02
   5.7795898e-02
   4.6924748e-02
   4.2975141e-02
   7.1630715e-02
   4.9692713e-02
   6.2303527e-02
   8.0859887e-02
   2.7391781e-01
   7.5760988e-02
   7.4299575e-02
   1.5224276e-01
   5.6491109e-02
   6.0355688e-02
   7.8279749e-02
   5.4277502e-02
   5.4816535e-02
   6.3353505e-02
   4.2672257e-02
   3.5916076e-02
   5.5884642e-02
   5.9791727e-02
   1.0206252e-01
   7.3290564e-02
   5.4478616e-02
   1.0654972e-01
   4.9757870e-02
   7.1345550e-02
   1.1025284e-01
   6.1131852e-02
   3.3482513e-02
   1.0398453e-01
   9.6009424e-02
   4.2765324e-02
   9.6273807e-02
   5.0728512e-02
   4.5619517e-02
   4.5498646e-02
   1.1446979e-01
   3.9264042e-02
   6.6441021e-02
   4.5811675e-02
   4.2360434e-02
   4.3195754e-02
   4.1630744e-02
   4.7671375e-02
   2.4916870e-01
   1.0062660e-01
   5.1384136e-02
   9.1716470e-02
   5.3915974e-02
   8.4722068e-02
   4.2399782e-02
   4.4990949e-02
   6.1982034e-02
   1.0347554e-01
   1.3454045e-01
   9.7686202e-02
   4.2545671e-02
   9.3683442e-02
   3.4076877e-02
   9.8553632e-02
   8.4744734e-02
   4.1166775e-02
   3.8934639e-02
   4.5079266e-02
   1.7451158e-01
   6.4578769e-02
   4.0886892e-01
   4.0826419e-02
   5.4428457e-02
   3.8743398e-02
   3.5110145e-02
   4.6405292e-02
   6.0527715e-02
   6.7067155e-02
   2.5703539e-01
   7.4699216e-02
   4.2206622e-02
   4.5877858e-02
   4.7163501e-02
   1.0864803e-01
   4.7091649e-02
   4.5745393e-02
   4.6734461e-02
   1.2863517e-01
   5.6946376e-02
   5.3530816e-02
   4.2672786e-02
   3.8526674e-02
   6.2255195e-01
   5.7656787e-02
   7.3704495e-02
   5.5185407e-02
   7.4356169e-02
   5.9694412e-02
   6.3055500e-02
   4.4298608e-02
   6.2913158e-02
   4.5785289e-02
   4.5118843e-02
   7.0603196e-02
   8.1682748e-02
   5.1284748e-02
   6.8179393e-02
   4.3361788e-02
   5.4091144e-02
   4.4990683e-02
   4.8073623e-02
   5.3872370e-02
   8.2680525e-02
   7.4755664e-02
   4.9702691e-02
   7.1248235e-02
   4.4536290e-02
   4.1914163e-02
   5.6533639e-02
   4.6839374e-02
   3.8635274e-02
   4.3219896e-02
   4.8869540e-02
   3.5348468e-02
   3.7054281e-02
   4.9669903e-02
   8.2330609e-02
   4.4169171e-02
   6.4521134e-02
   6.3676565e-02
   7.3121962e-02
   6.3211397e-02
   1.6259157e-01
   7.5271521e-02
   1.1228836e-01
   4.5596031e-02
   1.7648190e-01
   6.5061190e-02
   3.5582106e-02
   6.1246150e-02
   5.4508818e-02
   4.5432937e-02
   8.5936311e-02
   1.2029271e-01
   2.3631110e-01
   5.7596750e-02
   3.5770471e-02
   5.4587856e-02
   1.1302844e-01
   4.2807447e-02
   3.8075668e-02
   7.4298983e-02
   1.1481209e-01
   6.1973655e-02
   1.5604512e-01
   6.9467867e-02
   6.1654921e-02
   6.8116515e-02
   2.6966492e-01
   5.7993576e-02
   4.9735822e-02
   2.4638459e-01
   8.0254506e-02
   6.6286795e-02
   7.1828303e-02
   4.7039834e-02
   7.6602522e-02
   3.9302107e-02
   3.7212666e-02
   5.1739058e-02
   5.0506943e-02
   4.5841974e-02
   3.0024933e-02
   7.3871314e-02
   5.1888595e-02
   1.2306191e-01
   8.5839220e-02
   5.0143487e-02
   5.0937564e-02
   6.0888649e-02
   5.4529706e-02
   1.4775544e-01
   4.8350362e-02
   1.2950382e-01
   3.9657413e-02
   8.1099224e-02
   4.7524645e-02
   4.2376107e-02
   3.4557392e-02
   6.3748669e-02
   4.3374958e-02
   7.3615694e-02
   8.9147458e-02
   7.8024679e-02
   5.5875579e-02
   7.2234626e-02
   6.9211058e-02
   5.6643098e-02
   4.4339036e-02
   9.5100625e-02
   1.8039151e-01
   9.0351587e-02
   9.6563213e-02
   5.1588873e-02
   8.1598574e-02
   5.7842345e-02
   4.0770141e-02
   4.6011076e-02
   4.6559380e-02
   3.6772064e-02
   1.2219067e-01
   1.0037509e-01
   5.3865464e-02
   2.4042178e-01
   5.7783403e-02
   1.4076297e-01
   4.5531589e-02
   6.2206431e-02
   4.4900825e-02
   5.3031922e-02
   4.6097496e-02
   3.8974332e-01
   4.9154852e-02
   1.0700114e-01
   2.1831382e-01
   5.2773581e-02
   4.7856569e-02
   6.1966061e-02
   8.7619134e-02
   6.2033975e-02
   1.2679189e-01
   6.2615509e-02
   4.1463361e-02
   6.4520968e-02
   5.0115772e-02
   4.1063756e-02
   3.9917901e-02
   1.9542457e-01
   3.7426442e-02
   7.0845367e-02
   7.0394297e-02
   8.5442794e-02
   5.5499407e-02
   6.0294723e-02
   5.6326771e-02
   3.9426509e-02
   4.3875700e-02
   5.3589667e-02
   3.4015084e-02
   4.8866266e-02
   1.0580249e-01
   4.7720039e-02
   1.0319589e-01
   5.7283585e-02
   4.6691788e-02
   4.3237901e-01
   9.0270578e-02
   3.2728517e-02
   4.3929709e-02
   4.0438885e-02
   1.0827560e-01
   8.0702940e-02
   6.8436513e-02
   3.2210925e-02
   5.8043556e-02
   5.6509649e-02
   9.0218296e-02
   6.6407349e-02
   4.2288854e-02
   4.8210500e-02
   1.6898470e-01
   5.6349779e-02
   8.2503712e-02
   4.5185156e-02
   2.8165733e-01
   4.2196904e-02
   6.1287422e-02
   3.4655964e-01
   9.4748895e-02
   2.6031224e-01
   6.2841705e-02
   6.3090253e-02
   8.2528777e-02
   3.8762764e-02
   5.7484171e-02
   1.7088941e-01
   8.5654683e-02
   6.5839227e-02
   1.1056901e-01
   4.2277166e-01
   6.5362988e-02
   4.0316916e-02
   1.1900649e-01
   4.2541227e-02
   6.7187850e-02
   4.9807451e-02
   4.6508571e-02
   3.8702654e-02
   1.1149144e-01
   4.7483147e-02
   3.4649517e-02
   3.7518974e-02
   6.2301241e-02
   4.2430386e-02
   5.3926871e-02
   5.9403933e-02
   4.0311743e-02
   3.4893727e-02
   4.8176345e-02
   7.7143148e-02
   7.7465007e-02
   6.6675665e-02
   5.3068672e-02
   8.9047353e-02
   7.3595701e-02
   3.9445622e-02
   4.0243073e-02
   3.8881192e-02
   3.3428290e-01
   4.1369294e-02
   5.0995366e-02
   7.9124362e-02
   7.0209907e-02
   5.5237497e-02
   5.9839084e-02
   7.7401879e-02
   2.4107594e-01
   6.8591785e-02
   5.1347026e-02
   4.5479201e-02
   5.1164428e-02
   4.0013505e-01
   3.9210669e-02
   9.7593256e-02
   1.0679553e-01
   1.2495241e-01
   3.4472937e-02
   7.3317144e-02
   1.0200471e-01
   5.7626231e-02
   2.4672518e-01
   5.1649641e-02
   2.5413817e-01
   4.0060247e-02
   6.5071612e-02
   5.3358653e-02
   4.8524984e-02
   8.5270848e-02
   4.6039161e-02
   4.4914332e-02
   8.1268167e-02
   4.4246350e-02
   1.2448950e-01
   4.7611471e-02
   1.2234609e-01
   4.3092693e-02
   4.5648708e-02
   3.3060224e-02
   4.3585006e-02
   6.8664159e-02
   4.0096419e-02
   8.6234033e-02
   5.4010479e-02
   1.2441695e-01
   4.0966589e-02
   8.2624855e-02
   5.5132559e-02
   1.0124761e-01
   3.0235807e-01
   4.9869516e-02
   4.2593359e-02
   1.6718602e-01
   5.6734684e-02
   5.3316982e-02
   7.5248086e-02
   4.3667666e-02
   6.3466822e-02
   4.5379949e-02
   5.1283777e-02
   5.2575293e-02
   3.6895499e-02
   6.1032151e-02
   4.6888415e-02
   1.5649377e-01
   9.3221181e-02
   6.3857436e-02
   9.7192915e-02
   9.9088213e-02
   4.6131097e-02
   6.6556470e-02
   7.4922995e-02
   9.0606899e-02
   9.0765604e-02
   6.3763538e-02
   2.8984593e-01
   4.3172694e-02
   3.9942523e-02
   8.8179637e-02
   6.7958259e-02
   5.9776568e-02
   9.3610873e-02
   1.3368564e-01
   2.8416146e-01
   9.5607698e-02
   7.0869963e-02
   4.2088409e-02
   4.2095932e-02
   6.4507970e-02
   5.9621028e-02
   4.2511686e-02
   5.4888902e-02
   3.6441630e-02
   1.6850773e-01
   1.3382941e-01
   4.7725126e-02
   3.6531500e-02
   7.9180695e-02
   4.7911883e-02
   4.5984503e-02
   8.6197277e-02
   3.8407725e-02
   9.2578914e-02
   4.2763847e-02
   5.0085814e-02
   1.3224225e-01
   5.7586151e-02
   4.3915427e-02
   3.7569218e-02
   4.3664877e-02
   7.3259681e-02
   7.4072556e-02
   6.3425343e-02
   6.0117203e-02
   2.7171186e-01
   1.8749381e-01
   6.5533248e-02
   4.5929122e-02
   4.4372155e-02
   4.2582327e-02
   4.0212301e-02
   4.2159610e-02
   4.2493313e-02
   7.7603086e-02
   4.5525461e-02
   8.6987183e-02
   6.1776071e-02
   3.2762669e-02
   5.2870094e-02
   4.1347427e-02
   3.9878158e-02
   3.4231385e-02
   1.1956669e-01
   3.7464924e-02
   4.9265207e-02
   1.1901554e-01
   5.6114140e-02
   1.3244993e-01
   6.5685059e-02
   1.3192109e-01
   6.9862147e-02
   6.0347053e-02
   2.0914916e-01
   4.4697334e-02
   5.3804216e-02
   6.1518534e-02
   3.9021171e-02
   4.8089881e-02
   4.0791162e-02
   6.0186110e-02
   4.7580774e-02
   4.4066225e-02
   7.7297528e-02
   5.2822070e-02
   1.1574178e-01
   6.8081983e-02
   7.1288971e-02
   8.5207890e-02
   6.8311930e-02
   3.4925325e-02
   6.3124453e-02
   3.2863923e-02
   6.2618580e-02
   9.3265172e-02
   5.0322283e-02
   7.4934753e-02
   5.6515531e-02
   1.0929302e-01
   2.5363255e-01
   1.0421994e-01
   6.2193525e-02
   8.4976471e-02
   2.0246644e-01
   3.5393274e-02
   6.6850664e-02
   3.8616357e-02
   5.5090285e-02
   7.2507821e-02
   5.5366216e-02
   7.9806343e-02
   4.6442953e-02
   8.0336232e-02
   5.7746560e-02
   2.3641322e-01
   4.6425748e-02
   6.8310217e-02
   5.6251118e-02
   4.8889555e-02
   6.4407213e-02
   6.4089483e-02
   9.7066639e-02
   7.9093142e-02
   9.1324579e-02
   4.1301619e-02
   5.2035770e-02
   1.1843721e-01
   1.6224742e-01
   9.0652407e-02
   3.8685725e-02
   3.9369908e-02
   5.2949800e-02
   4.6765882e-02
   3.7213177e-02
   5.8598534e-02
   9.6346584e-02
   6.1264813e-02
   3.6893315e-02
   4.5919689e-02
   4.1986680e-02
   4.4479167e-02
   7.9292083e-02
   3.6365136e-02
   4.7711793e-02
   4.0521625e-02
   3.5391949e-02
   5.5140560e-02
   3.2947514e-02
   9.0631197e-02
   2.4889894e-01
   4.3249466e-02
   4.3773417e-02
   5.7399418e-02
   2.7243644e-01
   6.1813060e-02
   9.8481342e-02
   4.4741359e-02
   4.3488981e-02
   1.4033154e-01
   4.2780038e-02
   5.5574010e-02
   1.0853736e-01
   5.0334850e-02
   5.4480288e-02
   5.1522815e-02
   6.2748874e-02
   3.8795704e-02
   9.4623015e-02
   4.8268864e-02
   3.6740995e-02
   5.0335635e-02
   5.1956549e-02
   4.7801793e-02
   4.2436767e-02
   5.5460383e-02
   5.6208890e-02
   4.9179616e-02
   1.8154547e-01
   9.1259262e-02
   4.0090520e-02
   5.6252270e-02
   9.9598762e-02
   6.4248216e-02
   5.9581413e-02
   4.9458587e-02
   6.1557875e-02
   4.7254677e-02
   5.6192263e-02
   4.6501119e-01
   7.3261996e-02
   9.5886240e-02
   4.2431377e-02
   7.0642704e-02
   7.5931581e-02
   7.0425535e-02
   4.2060415e-02
   4.7024686e-02
   5.4043821e-02
   3.3807942e-02
   6.2707443e-02
   5.4318267e-02
   6.1627654e-02
   5.4522557e-02
   8.5298633e-02
   6.8892306e-02
   3.3602088e-02
   5.2914376e-02
   1.1512561e-01
   6.2851338e-02
   1.0398725e-01
   2.1674270e-01
   3.7899418e-02
   5.1153009e-02
   4.2172885e-02
   1.4196594e-01
   7.0712764e-02
   5.0928918e-02
   1.1402217e-01
   3.6931865e-02
   5.2627862e-02
   4.5319569e-02
   3.9442756e-02
   6.9439685e-02
   4.2831039e-02
   6.0247880e-02
   3.8066913e-02
   8.3586745e-02
   8.7188250e-02
   3.8724948e-02
   3.8713126e-02
   5.4899787e-02
   4.5463419e-02
   5.2476031e-02
   1.0540070e-01
   1.7289781e-01
   4.5421002e-02
   5.2214785e-02
   5.1350948e-02
   3.8851823e-02
   3.7512060e-02
   1.0451222e-01
   4.8212812e-02
   6.0925996e-02
   4.9068183e-02
   1.8413831e-01
   2.5724755e-01
   4.3712138e-01
   2.6535965e-01
   5.2154668e-02
   2.1415733e-01
   2.3088711e-01
   6.7628241e-02
   4.5458808e-02
   1.3132544e-01
   4.6140293e-02
   9.4252392e-02
   8.6065273e-02
   5.6256766e-02
   4.7107928e-02
   3.8763739e-02
   7.6090703e-02
   3.5609428e-02
   1.2495738e-01
   3.4072004e-02
   8.3092920e-02
   4.0839663e-02
   3.3649068e-02
   6.1692515e-02
   4.0769952e-02
   5.2093682e-02
   1.4760734e-01
   6.0655343e-02
   3.6426720e-02
   5.5047814e-02
   4.9857194e-02
   6.4600981e-02
   9.8391645e-02
   7.8606644e-02
   9.4737822e-02
   4.2560709e-02
   3.4954285e-02
   4.1866438e-02
   6.6218760e-02
   3.3586222e-02
   3.5936123e-02
   1.4867253e-01
   9.4620371e-02
   2.4141705e-01
   4.4469244e-02
   1.0446670e-01
   6.8782033e-02
   3.6047855e-01
   6.9695563e-02
   1.5778334e-01
   3.4629528e-02
   5.4257080e-02
   6.5388190e-02
   7.7663287e-02
   7.9372984e-02
   6.3343933e-02
   4.2745908e-02
   6.4324540e-02
   4.0631609e-02
   5.5252595e-02
   3.4831694e-02
   7.5153466e-02
   8.8964663e-02
   2.3790748e-01
   3.8262995e-02
   5.8430544e-02
   1.6719851e-01
   4.7247065e-02
   6.7155095e-02
   2.3301930e-01
   5.3392372e-02
   9.8371901e-02
   5.4409361e-02
   6.4482879e-02
   6.9568513e-02
   1.2734702e-01
   4.4042253e-02
   5.0544916e-02
   4.9605510e-02
   2.4607464e-01
   7.6416108e-02
   2.5895077e-01
   6.4358094e-02
   3.9575380e-02
   1.0675827e-01
   4.5481593e-02
   4.1166530e-02
   4.3336254e-02
   4.6636177e-02
   5.1281543e-02
   3.3269848e-02
   6.7648417e-02
   3.9838501e-02
   5.0138752e-02
   3.2537803e-02
   7.8214893e-02
   4.4635971e-02
   3.8902238e-02
   3.7397251e-02
   4.6707890e-02
   8.7846276e-02
   5.4529706e-02
   4.2254407e-02
   7.8307413e-02
   8.5951232e-02
   5.1213610e-02
   3.0496904e-01
   1.1107194e-01
   3.9878653e-02
   6.9398646e-02
   2.6085723e-01
   3.6439300e-02
   5.8457408e-02
   3.6629745e-02
   5.3447317e-02
   4.1682582e-02
   3.5910735e-02
   1.5563706e-01
   5.6675340e-02
   4.1736873e-02
   4.2911277e-02
   4.3172112e-02
   5.0668856e-02
   2.3805659e-01
   4.5625619e-02
   4.4637256e-02
   6.1979533e-02
   4.4551817e-02
   2.3792609e-01
   1.3440493e-01
   8.2530056e-02
   6.7025478e-02
   3.9537303e-02
   5.2965564e-02
   6.4410577e-02
   1.2388714e-01
   5.4094278e-02
   5.9025757e-02
   1.4157151e-01
   5.3411175e-02
   6.5492568e-02
   5.2760635e-02
   5.8940614e-02
   6.4386653e-02
   4.5263037e-02
   1.4105615e-01
   7.0676361e-02
   5.8280120e-02
   4.7166788e-02
   4.6340535e-02
   4.2835894e-02
   4.3904251e-02
   5.6085550e-02
   7.4724488e-02
   4.8198937e-02
   6.1221237e-02
   6.3719333e-02
   1.1167008e-01
   8.3461365e-02
   3.7381102e-02
   1.1500901e-01
   5.3069402e-02
   4.3842086e-02
   8.0149122e-02
   3.7249421e-02
   5.3054798e-02
   4.6536849e-02
   2.7978259e-01
   5.9954049e-02
   7.7507120e-02
   3.4496392e-02
   5.8995277e-02
   5.2072582e-02
   4.8380842e-02
   8.1915203e-02
   9.2041460e-02
   7.3949483e-02
   9.9156745e-02
   4.5692406e-02
   3.6055026e-02
   3.5760973e-02
   1.1854911e-01
   3.6287324e-02
   8.1206818e-02
   2.6822365e-01
   4.0421917e-02
   6.5253559e-02
   5.5663280e-02
   7.5372882e-02
   4.8927668e-02
   4.2390746e-01
   3.1776886e-01
   3.8763206e-02
   3.6807700e-02
   3.8340840e-02
   9.2517590e-02
   2.8222424e-01
   8.5922333e-02
   6.7644382e-02
   2.3543108e-01
   6.1247494e-02
   6.4077596e-02
   6.0028109e-02
   3.7391153e-02
   3.9186680e-02
   5.1988386e-02
   6.3919125e-02
   5.1680408e-02
   4.6600563e-02
   5.6640119e-02
   3.9728178e-02
   8.3949240e-02
   6.7541504e-02
   3.3903480e-02
   9.5243670e-02
   1.1310090e-01
   4.2140475e-02
   2.4199718e-01
   6.1023224e-02
   5.9263329e-02
   3.6779905e-02
   5.5965816e-02
   1.6660088e-01
   5.2939317e-02
   2.4652865e-01
   5.1165616e-02
   7.1503232e-02
   3.9136925e-02
   3.4947625e-02
   2.3259107e-01
   6.2105253e-02
   5.0355589e-02
   3.6866575e-02
   6.4834747e-02
   2.5617191e-01
   3.7978364e-02
   4.6263560e-02
   8.2115679e-02
   1.3253681e-01
   8.4716843e-02
   8.6537419e-02
   6.4745811e-02
   6.2401898e-02
   4.7179439e-02
   1.0750117e-01
   5.1612737e-02
   4.0155074e-02
   1.6176445e-01
   6.7233903e-02
   3.1401524e-01
   6.2389686e-02
   6.4599989e-02
   5.4267905e-02
   8.2568813e-02
   6.4111666e-02
   5.2908735e-02
   5.0568698e-02
   4.1282006e-02
   7.2989596e-02
   8.5764840e-02
   4.2718553e-02
   4.0017551e-02
   6.1837207e-02
   1.2912407e-01
   8.0827239e-02
   6.8891082e-02
   3.9767374e-02
   1.2129724e-01
   8.0766629e-02
   1.4304985e-01
   5.8816040e-02
   6.7014431e-02
   2.4097765e-01
   1.1589049e-01
   4.9466054e-02
   5.6579811e-02
   3.5103505e-02
   5.8145460e-02
   6.2413257e-02
   6.8084123e-02
   2.4052114e-01
   1.0452518e-01
   5.0219430e-02
   2.5876730e-01
   7.8523187e-02
   8.7002016e-02
   5.7100097e-02
   1.6546818e-01
   4.1162740e-02
   7.3857187e-02
   5.8863341e-02
   6.6030081e-02
   5.8357074e-02
   1.1140924e-01
   6.1177842e-02
   5.4816606e-02
   1.2760768e-01
   3.5543510e-02
   4.2440690e-02
   4.5511460e-02
   2.7727826e-01
   3.7914359e-02
   9.1645218e-02
   3.9375498e-02
   7.8910230e-02
   4.1293886e-02
   9.5306518e-02
   4.6661985e-02
   4.2279651e-02
   5.0090216e-02
   4.0171839e-02
   1.5459744e-01
   5.0243611e-02
   3.2054400e-02
   1.0276124e-01
   4.2100730e-02
   5.4467874e-02
   8.3201087e-02
   7.7753919e-02
   5.4982025e-02
   6.3034508e-02
   5.0405369e-02
   1.1944405e-01
   4.2448360e-02
   7.2498873e-02
   5.1043094e-02
   4.7527196e-02
   1.5318923e-01
   8.0184347e-02
   4.2730651e-02
   6.2943363e-02
   7.5275967e-02
   6.0261641e-02
   1.1997167e-01
   6.1284509e-02
   2.5810601e-01
   4.9823080e-02
   6.2320450e-02
   2.3291488e-01
   4.2152139e-02
   1.0995292e-01
   3.7143063e-02
   7.3666441e-02
   7.0927347e-02
   9.3284546e-02
   5.0085367e-02
   1.0708791e-01
   3.9806621e-02
   6.6532631e-02
   4.6358608e-02
   7.7854291e-02
   3.6364231e-02
   4.6325153e-02
   6.6271850e-02
   8.1951018e-02
   1.2457351e-01
   9.5427300e-02
   8.8092916e-02
   1.1605216e-01
   6.0231738e-02
   7.7249539e-02
   8.5999266e-02
   3.5420415e-02
   1.1588749e-01
   4.1386295e-02
   7.4948248e-02
   6.0416082e-02
   3.2372696e-02
   1.1946390e-01
   4.4893697e-02
   1.0792799e-01
   5.4456174e-02
   4.8199191e-02
   7.6835547e-02
   6.5159833e-02
   3.7881903e-02
   7.9189706e-02
   3.9974003e-02
   6.7965211e-02
   1.0299676e-01
   3.5858269e-02
   4.7070585e-02
   4.8538654e-02
   1.1468347e-01
   4.7109123e-02
   4.6597557e-02
   7.6591666e-02
   6.1467097e-02
   1.1574075e-01
   5.2709104e-02
   7.1984246e-02
   3.6931456e-02
   1.4297334e-01
   4.8684416e-02
   5.6835963e-02
   7.8351041e-02
   1.4054838e-01
   4.6765444e-02
   5.8431025e-02
   5.0680711e-02
   4.6748607e-02
   2.3714064e-01
   5.5211906e-02
   3.5151911e-02
   4.3132634e-02
   5.7504958e-02
   3.9479246e-02
   5.5931995e-02
   5.8284789e-02
   2.8224827e-01
   1.2640558e-01
   5.4888110e-02
   2.6438874e-01
   1.0450831e-01
   7.8181656e-02
   6.6111294e-02
   3.7596327e-02
   4.7061660e-02
   4.9429600e-02
   4.7695480e-02
   1.2202962e-01
   7.5369071e-02
   1.0336110e-01
   4.5475594e-02
   5.5823271e-02
   4.7139353e-02
   3.6051719e-02
   1.1212863e-01
   6.2456309e-02
   3.5497670e-02
   5.3576397e-02
   2.3503016e-01
   6.9257855e-02
   7.0185193e-02
   7.1976127e-02
   2.5554346e-01
   7.1675477e-02
   9.6929322e-02
   4.1732911e-02
   3.6564392e-02
   5.8057733e-02
   8.2492221e-02
   4.2107689e-02
   7.5832081e-02
   4.4893442e-02
   9.3220665e-02
   5.1945334e-02
   3.9601980e-02
   9.2079380e-02
   7.7373662e-02
   5.0221031e-02
   8.7716633e-02
   7.9816690e-02
   3.9549340e-02
   7.4083592e-02
   5.5116091e-02
   4.2528261e-02
   3.3354189e-02
   2.5239317e-01
   1.2421138e-01
   3.3502015e-02
   5.8161079e-02
   3.8730306e-02
   3.4760573e-02
   3.8852848e-02
   4.3610654e-02
   1.0676040e-01
   3.8944242e-02
   1.1870051e-01
   5.6893712e-02
   5.5203675e-02
   7.0963563e-02
   9.0329875e-02
   3.3799568e-02
   5.6240718e-02
   7.7596172e-02
   5.4791594e-02
   5.4184104e-02
   2.5925865e-01
   5.9333229e-02
   3.8689291e-02
   3.6718170e-02
   5.4896788e-02
   6.1562675e-02
   7.5865068e-02
   2.3455631e-01
   4.3320954e-02
   6.7314132e-02
   5.3655425e-02
   8.9138637e-02
   5.8914078e-02
   4.0377926e-02
   4.6877506e-02
   3.9139302e-02
   4.9584199e-02
   1.2876104e-01
   4.9981395e-02
   6.1875443e-02
   6.6463321e-02
   4.2222487e-02
   6.2819635e-02
   2.4597127e-01
   4.7903545e-02
   5.0068075e-02
   3.6354191e-02
   4.0444688e-02
   8.4379840e-02
   4.7864429e-02
   4.4029254e-02
   6.3306618e-02
   4.9030076e-02
   7.0826531e-02
   4.4560020e-02
   1.9779477e-01
   9.0370742e-02
   9.5186253e-02
   5.6286492e-02
   3.9644276e-02
   4.8908466e-02
   6.1158670e-02
   1.1036066e-01
   1.1245550e-01
   9.5630383e-02
   4.9775179e-02
   3.5957305e-02
   7.4792568e-02
   7.8921431e-02
   5.5118920e-02
   3.7391201e-02
   9.0731284e-02
   2.4331563e-01
   5.1999484e-02
   2.7327216e-01
   4.2197606e-02
   1.0838439e-01
   4.7977801e-02
   9.6586599e-02
   1.2858035e-01
   8.1130115e-02
   2.4700033e-01
   8.2212406e-02
   1.2143461e-01
   8.0110199e-02
   5.3332362e-02
   4.7796436e-02
   6.0769650e-02
   5.1431835e-02
   3.6903430e-02
   1.0062502e-01
   4.5837066e-02
   6.6566845e-02
   1.0793222e-01
   8.6837932e-02
   5.3423583e-02
   1.7153515e-01
   4.2297809e-02
   3.9333367e-02
   5.8061235e-02
   1.3050594e-01
   3.2899308e-01
   1.0588893e-01
   6.0680091e-02
   3.7641766e-02
   7.8196974e-02
   6.2905443e-02
   3.6752518e-02
   6.2141479e-02
   5.2026138e-02
   4.7118066e-02
   5.6878320e-02
   6.1893895e-02
   6.6189561e-02
   6.3379930e-02
   3.8411396e-02
   5.5430892e-02
   4.9614281e-02
   1.0607910e-01
   3.9243026e-02
   5.9599810e-02
   5.3644350e-02
   4.3080375e-02
   6.1278444e-02
   3.9315194e-02
   4.7385868e-02
   2.6234443e-01
   4.5116847e-02
   2.6734850e-01
   5.7969305e-02
   1.2011946e-01
   5.0389961e-02
   9.2597363e-02
   6.8884014e-02
   2.4317193e-01
   2.7237200e-01
   6.5126377e-02
   9.8051318e-02
   3.6706526e-02
   8.3987160e-02
   4.6454666e-02
   3.4006562e-02
   5.9870976e-02
   1.2162409e-01
   6.6592083e-02
   3.7063582e-02
   1.1918812e-01
   4.0195393e-02
   3.9078897e-02
   4.4163066e-02
   2.5915768e-01
   2.6040720e-01
   3.8568872e-02
   3.0200355e-01
   5.4418008e-02
   2.4476305e-01
   6.6053104e-02
   7.5830618e-02
   9.4113646e-02
   8.5195123e-02
   2.9284129e-01
   4.1714522e-02
   3.6156094e-02
   3.6309028e-02
   4.8116834e-02
   4.4350919e-02
   5.6494557e-02
   5.4878993e-02
   1.0732639e-01
   4.9521106e-02
   3.6180636e-02
   4.7227859e-02
   3.8541848e-02
   3.8270674e-02
   4.5043224e-02
   4.0795671e-02
   5.2464365e-02
   7.1867281e-02
   4.0143163e-02
   5.1391806e-02
   4.2836989e-02
   5.6361559e-02
   6.0079902e-02
   8.4323954e-02
   9.9218980e-02
   3.8905579e-02
   4.7119140e-02
   3.5025945e-02
   5.0282519e-02
   9.1882847e-02
   1.1437689e-01
   1.0756359e-01
   1.1965743e-01
   5.6401595e-02
   9.4177834e-02
   4.0807782e-02
   6.4678919e-02
   7.6512236e-02
   4.5049081e-02
   6.0985825e-02
   4.4723764e-02
   7.7943636e-02
   4.0127897e-02
   1.3123768e-01
   4.7702513e-02
   4.7287024e-02
   4.7523721e-02
   4.9891415e-02
   6.7739764e-02
   6.1286943e-02
   4.7815450e-02
   1.1789385e-01
   7.5948668e-02
   1.8214813e-01
   5.7941593e-02
   5.5380990e-02
   3.7747995e-02
   4.7722777e-02
   2.9953843e-01
   5.4145233e-02
   1.3479577e-01
   1.4457379e-01
   8.6446529e-02
   5.7181405e-02
   5.0830194e-02
   1.3417553e-01
   1.0782994e-01
   7.3369641e-02
   4.8247850e-02
   4.9101992e-02
   4.5481848e-02
   2.6222324e-01
   7.8855287e-02
   7.7154407e-02
   6.7896028e-02
   3.3392583e-02
   6.7902185e-02
   2.3707874e-01
   8.7797010e-02
   7.2485023e-02
   5.5004396e-02
   5.6443871e-02
   5.1739751e-02
   9.9834065e-02
   3.6970775e-02
   6.4727712e-02
   7.2700410e-02
   1.0079288e-01
   3.1436008e-02
   3.8776311e-02
   4.3133944e-02
   2.6047410e-01
   7.2015885e-02
   4.5499436e-02
   2.5942729e-01
   4.4477909e-02
   8.3385398e-02
   1.3214519e-01
   4.8691030e-02
   4.9064938e-02
   7.3199794e-02
   4.6727571e-02
   7.6790517e-02
   4.4711142e-02
   7.5837080e-02
   1.5338596e-01
   6.7924717e-02
   5.9765832e-02
   7.9137881e-02
   4.2657874e-02
   7.5859240e-02
   5.6019828e-02
   7.8381502e-02
   4.9947556e-02
   1.3854734e-01
   4.9103094e-02
   4.4041343e-02
   4.5138580e-02
   4.4925800e-02
   4.0055668e-02
   4.2083651e-02
   7.4928492e-02
   4.1298012e-02
   1.4137741e-01
   5.0336479e-02
   3.4809163e-02
   3.8051247e-02
   2.4951391e-01
   5.7437094e-02
   4.5880763e-02
   3.1095160e-01
   1.6416837e-01
   4.9341459e-02
   8.1902829e-02
   4.2509113e-02
   3.8225972e-02
   4.6859822e-02
   2.2992184e-01
   5.1234256e-02
   4.7138656e-02
   9.6232436e-02
   4.8887117e-02
   9.6037678e-02
   3.5130307e-02
   3.7466837e-02
   3.8259143e-02
   3.3614729e-02
   4.7094340e-02
   4.1184907e-02
   7.0443136e-02
   3.9221205e-02
   5.6843885e-02
   1.5777676e-01
   5.0766623e-02
   4.4654162e-02
   6.2808851e-02
   4.8086571e-02
   3.6086333e-02
   7.9593384e-02
   6.6807549e-02
   6.0495692e-02
   4.8673033e-02
   7.1388843e-02
   3.5622819e-02
   9.0141289e-02
   4.8690967e-02
   4.6797549e-02
   9.7258758e-02
   1.0430361e-01
   5.9969293e-02
   5.3225586e-02
   5.9877150e-02
   2.3981110e-01
   4.8880258e-02
   7.9417930e-02
   6.5269418e-02
   3.4786923e-02
   1.0360407e-01
   8.3646935e-02
   6.5221144e-02
   3.5870152e-02
   5.0058862e-02
   4.3214155e-01
   1.1198137e-01
   6.5022185e-02
   1.0441886e-01
   7.7606987e-02
   5.2435017e-02
   6.5258145e-02
   4.9338239e-02
   4.3843635e-02
   1.3536242e-01
   5.3476455e-02
   1.0039698e-01
   6.3865361e-02
   8.6821072e-02
   3.4053668e-02
   4.8123885e-02
   9.2759264e-02
   3.1720028e-02
   3.5008677e-02
   3.9358879e-02
   8.9186676e-02
   9.9652081e-02
   4.4918405e-02
   3.9913822e-02
   2.5673161e-01
   4.2922753e-02
   2.8249425e-01
   7.7464639e-02
   6.5099383e-02
   5.7474574e-02
   3.6929377e-02
   3.3984067e-02
   5.7001363e-02
   9.0943301e-02
   1.2638643e-01
   2.9446182e-01
   3.1769388e-02
   4.9621278e-02
   7.7601411e-02
   3.2259771e-02
   6.1261924e-02
   4.6683221e-02
   9.6715676e-02
   4.4193103e-02
   3.2176780e-02
   2.6893637e-01
   4.2025797e-02
   4.4320320e-02
   4.5554796e-02
   2.8219025e-01
   4.8705362e-02
   4.2519022e-02
   8.0169742e-02
   5.0842018e-02
   7.0766073e-02
   5.0977734e-02
   7.0127735e-02
   6.5146681e-02
   1.5267820e-01
   1.2417522e-01
   5.3791900e-02
   5.8770327e-02
   5.0581538e-02
   1.7901685e-01
   3.5307876e-02
   5.5345583e-02
   7.3298970e-02
   6.6594043e-02
   6.6625468e-02
   8.7740489e-02
   8.3690139e-02
   3.6427256e-02
   4.3560258e-02
   1.0240425e-01
   7.3502488e-02
   9.3441214e-02
   2.8967429e-01
   6.0742511e-02
   5.9846536e-02
   9.6774955e-02
   2.7876054e-01
   5.2376633e-02
   6.6676461e-02
   5.7425554e-02
   4.1829179e-02
   1.4753921e-01
   3.6089698e-01
   3.9327783e-02
   9.5300326e-02
   1.0133335e-01
   3.5617555e-02
   4.4129102e-02
   3.3998774e-02
   5.9816611e-02
   5.3119350e-02
   5.7804201e-02
   7.0147015e-02
   3.2382631e-02
   6.2456257e-02
   8.5409148e-02
   5.0975313e-02
   5.2811683e-02
   5.4911899e-02
   7.7463654e-02
   4.6080338e-02
   5.1141307e-02
   1.0600243e-01
   4.3550076e-02
   5.5240892e-02
   4.2960477e-02
   1.4445837e-01
   7.3052928e-02
   5.7290609e-02
   7.0547270e-02
   8.4912220e-02
   5.7907447e-02
   5.1394062e-02
   5.3387614e-02
   2.3881574e-01
   2.9902588e-01
   4.2237309e-02
   8.4197890e-02
   1.2407196e-01
   4.8378323e-02
   5.5646482e-02
   4.1158998e-02
   2.4573619e-01
   4.4916727e-02
   1.3262008e-01
   7.3202079e-02
   3.5235252e-02
   5.7939002e-02
   8.7020083e-02
   2.3426561e-01
   4.7281120e-02
   5.5825562e-02
   6.2447297e-02
   4.4720167e-02
   4.6142712e-02
   3.9546112e-02
   3.8260526e-02
   1.0035845e-01
   3.4579555e-02
   3.4662168e-02
   5.6533934e-02
   3.6059844e-02
   4.6120825e-02
   4.2209677e-02
   6.4770343e-02
   5.7784150e-02
   4.6026953e-02
   2.3383307e-01
   3.1512076e-02
   1.4220239e-01
   2.5191790e-01
   4.8734397e-02
   9.6245833e-02
   5.3136287e-02
   8.2322164e-02
   4.0150187e-02
   7.4841649e-02
   5.8540696e-02
   5.3275732e-02
   1.1944259e-01
   4.0105091e-02
   7.1881743e-02
   6.8218846e-02
   6.2665641e-02
   3.5489684e-02
   8.5985934e-02
   6.6602583e-02
   5.9429377e-02
   3.7454902e-02
   7.4606618e-02
   4.8929998e-02
   8.0039616e-02
   6.7593819e-02
   6.7301040e-02
   9.1655604e-02
   3.8228561e-02
   5.5908224e-02
   1.2311504e-01
   4.3039664e-02
   4.8402663e-02
   5.3905408e-02
   5.2930202e-02
   9.8383410e-02
   5.9993031e-02
   3.8900473e-02
   8.3243285e-02
   4.3743705e-02
   7.0336118e-02
   3.7325358e-02
   5.7417207e-02
   9.9332920e-02
   3.8903835e-02
   8.1534549e-02
   5.0054382e-02
   3.8928027e-02
   5.3055018e-02
   9.8869442e-02
   5.2096645e-02
   5.1376366e-02
   1.1009614e-01
   5.2754516e-02
   6.0229233e-02
   9.6480899e-02
   9.5846053e-02
   1.0995757e-01
   7.3455943e-02
   8.1483096e-02
   4.3635209e-02
   1.0755429e-01
   6.1120762e-02
   2.4476795e-01
   1.1224659e-01
   5.7295244e-02
   7.5024729e-02
   5.6001465e-02
   6.1128979e-02
   7.9019125e-02
   4.7496549e-02
   6.9782696e-02
   5.4889707e-02
   1.2954246e-01
   4.0565560e-02
   6.4148461e-02
   3.9164904e-02
   6.3864841e-02
   8.6368830e-02
   4.6732208e-02
   1.0097843e-01
   5.1770964e-02
   3.9214417e-02
   5.0242610e-02
   4.9843992e-02
   2.3418803e-01
   5.2736282e-02
   3.0562227e-02
   7.3579162e-02
   4.0932893e-02
   6.9513170e-02
   1.1070157e-01
   5.9302047e-02
   1.1103747e-01
   1.1887920e-01
   4.3763515e-02
   6.6764172e-02
   6.6041339e-02
   5.9558351e-02
   1.0916764e-01
   4.3881285e-02
   4.5824873e-02
   3.1422216e-01
   3.7722663e-02
   3.6837920e-02
   8.5063893e-02
   4.5052082e-02
   3.8313243e-02
   1.0488387e-01
   9.0985532e-02
   4.0309018e-02
   2.5275135e-01
   9.8502939e-02
   1.1159602e-01
   4.2545903e-02
   5.1780218e-02
   5.3643199e-02
   3.3761253e-02
   5.9352391e-02
   4.2763666e-02
   5.8312486e-02
   1.6239839e-01
   5.4725711e-02
   4.2384495e-02
   4.6922207e-02
   3.5344456e-02
   5.9538095e-02
   3.8569798e-02
   6.6357202e-02
   4.7652751e-02
   5.2002755e-02
   5.0975553e-02
   7.1636268e-02
   9.5857680e-02
   4.6498726e-02
   7.1135677e-02
   6.3220265e-02
   5.2356954e-02
   8.9888486e-02
   5.5027448e-02
   6.4717970e-02
   5.7325782e-02
   6.7372493e-02
   1.0434913e-01
   2.4451226e-01
   4.9088669e-02
   6.3043340e-02
   5.9888477e-02
   5.3125644e-02
   4.4602804e-02
   4.4316459e-02
   4.0779913e-02
   3.9022700e-02
   2.5281804e-01
   4.3678933e-02
   6.3218559e-02
   4.1174386e-02
   5.0531083e-02
   8.8307981e-02
   4.9391920e-02
   1.2746803e-01
   9.4743796e-02
   4.8188246e-02
   5.3158787e-02
   3.2295909e-02
   6.5406642e-02
   9.2749502e-02
   9.7102362e-02
   4.6909854e-02
   3.1689588e-01
   8.0967267e-02
   7.5377579e-02
   1.0783495e-01
   3.8449284e-02
   6.3962225e-02
   3.6919420e-02
   3.9047555e-02
   5.0963897e-02
   1.0035481e-01
   7.4812522e-02
   6.2627817e-02
   3.9067829e-02
   3.9076925e-02
   5.6693384e-02
   5.7636261e-02
   5.2828973e-02
   1.1490801e-01
   4.2523957e-02
   4.5978838e-02
   9.7323739e-02
   7.4228824e-02
   6.3412735e-02
   5.2295490e-02
   7.4023872e-02
   4.2447250e-02
   3.8941306e-02
   4.9315526e-02
   3.9598080e-02
   4.4279568e-02
   2.6386875e-01
   8.5314489e-02
   8.8434769e-02
   2.5865238e-01
   9.6447923e-02
   5.7541365e-02
   4.2671948e-02
   3.7125838e-02
   1.4407653e-01
   7.1886571e-02
   9.1072384e-02
   4.5184530e-02
   5.3506797e-02
   8.0876399e-02
   4.3131725e-02
   4.4907253e-02
   1.0460481e-01
   5.0205293e-02
   4.7106839e-02
   3.3002854e-02
   3.6275996e-02
   3.5500279e-02
   6.0453700e-02
   3.9075620e-02
   6.3244468e-02
   3.2710392e-02
   3.8938561e-02
   3.2497086e-02
   5.2154752e-02
   5.0275186e-02
   7.5962575e-02
   6.6862498e-02
   4.0453576e-02
   8.3473734e-02
   6.9688825e-02
   5.8062320e-02
   5.5904803e-02
   8.0348971e-02
   5.2408147e-02
   3.6770019e-02
   3.7386220e-02
   3.6994139e-02
   5.7000502e-02
   4.7109337e-02
   1.3299241e-01
   3.6733019e-02
   5.0968754e-02
   5.2630008e-02
   5.2367843e-02
   7.4864346e-02
   6.1365572e-02
   5.7419295e-02
   6.0340523e-02
   3.5142444e-02
   1.0351451e-01
   9.2314746e-02
   3.3814007e-02
   7.3616475e-02
   8.3754632e-02
   6.1031809e-02
   6.9311574e-02
   4.4828501e-02
   1.7226244e-01
   1.1395624e-01
   9.5158948e-02
   5.3631922e-02
   4.9990831e-02
   4.5628307e-02
   8.1956845e-02
   5.2544109e-02
   3.9885587e-02
   7.2465480e-02
   4.9677554e-02
   4.5703858e-02
   5.9788196e-02
   7.2699680e-02
   5.7935843e-02
   4.9816060e-02
   8.8053975e-02
   2.6427503e-01
   4.1027007e-02
   7.6153761e-02
   4.3432401e-02
   2.7467276e-01
   6.1415487e-02
   1.0645843e-01
   6.1006698e-02
   4.8228170e-02
   7.2684465e-02
   5.0816193e-02
   4.3766638e-02
   3.7006425e-02
   7.0106354e-02
   6.3775207e-02
   1.0805116e-01
   6.0219658e-02
   5.9060444e-02
   8.7973470e-02
   7.0781295e-02
   3.6309076e-02
   1.0159268e-01
   3.4902724e-02
   4.0595222e-02
   8.1607837e-02
   4.7626650e-02
   6.3312712e-02
   3.3210494e-02
   5.4615125e-02
   7.3621744e-02
   7.0723235e-02
   2.9190290e-01
   6.6677656e-02
   7.7424528e-02
   4.4830757e-02
   4.1946730e-02
   5.3194592e-02
   5.2556121e-02
   1.2023798e-01
   4.4104643e-02
   6.7014511e-02
   5.5590003e-02
   1.5584825e-01
   1.1072959e-01
   9.1204660e-02
   5.5139344e-02
   5.3617861e-02
   5.8576974e-02
   6.4849177e-02
   5.7092309e-02
   4.4926281e-02
   9.0507987e-02
   4.0478773e-01
   3.2720948e-02
   3.3564899e-02
   4.2641669e-02
   4.3008907e-02
   3.3591682e-01
   2.4932584e-01
   5.1984356e-02
   2.8072649e-01
   4.3217520e-02
   4.5103210e-02
   4.0759578e-02
   5.7786142e-02
   6.0701570e-02
   7.0170322e-02
   1.1986567e-01
   4.6825805e-02
   1.5221994e-01
   6.2578952e-02
   4.5070996e-02
   5.9194451e-02
   6.7546458e-02
   1.2058895e-01
   3.7875056e-02
   6.1236738e-02
   6.1183011e-02
   3.2440120e-02
   3.9409109e-02
   9.3790080e-02
   3.3849826e-02
   4.1950282e-02
   5.9040076e-02
   8.4121216e-02
   5.5602986e-02
   5.9020850e-02
   4.7085534e-02
   5.5120759e-02
   4.2161127e-02
   6.2119156e-02
   2.6914062e-01
   1.4970220e-01
   6.8451375e-02
   4.9181081e-02
   7.2176757e-02
   7.7164604e-02
   1.1759791e-01
   4.3922137e-02
   5.9713317e-02
   7.3382782e-02
   1.1557069e-01
   1.1901358e-01
   7.5461936e-02
   1.3690812e-01
   5.2922238e-02
   4.4999340e-02
   5.0229043e-02
   2.4165258e-01
   5.4833524e-02
   5.6801333e-02
   6.8630875e-02
   8.3685572e-02
   4.4547832e-02
   2.6947654e-01
   4.3432291e-02
   6.3628072e-02
   4.9813411e-02
   5.4894648e-02
   5.0005716e-02
   3.4832771e-02
   3.9607945e-02
   4.1555709e-02
   1.0621063e-01
   5.0454785e-02
   6.7872988e-02
   2.8469203e-01
   6.9294430e-02
   6.6675090e-02
   1.1128470e-01
   7.4517756e-02
   3.1401088e-02
   4.6341938e-02
   4.3896291e-02
   6.0882115e-02
   3.9809475e-02
   5.1427225e-02
   5.3226394e-02
   5.8829604e-02
   3.7583781e-02
   5.4158411e-02
   1.1475663e-01
   6.3635699e-02
   3.5870797e-02
   4.7185341e-02
   5.5343986e-02
   2.5761143e-01
   1.0598067e-01
   9.2662700e-02
   4.6437897e-02
   2.7928269e-01
   1.0636636e-01
   8.8836964e-02
   2.6158043e-01
   5.8696639e-02
   5.1055369e-02
   1.1675676e-01
   1.5377456e-01
   4.0990205e-02
   5.5446230e-02
   4.1826502e-02
   9.8680697e-02
   5.0945625e-02
   5.1862143e-02
   4.3190973e-02
   4.0711017e-02
   5.2132447e-02
   3.5887232e-02
   4.0677688e-02
   3.8946223e-02
   6.1082851e-02
   1.1130728e-01
   5.3718559e-02
   4.6146871e-02
   3.5967467e-02
   5.6223101e-02
   3.9435115e-02
   8.2706176e-02
   5.8656706e-02
   3.4810107e-02
   5.7208121e-02
   5.9030298e-02
   3.9944522e-02
   9.6724642e-02
   9.5727165e-02
   4.0165123e-02
   9.4694902e-02
   1.5119453e-01
   5.7521373e-02
   7.1916691e-02
   5.3956505e-02
   5.0225011e-02
   5.7935582e-02
   8.2903192e-02
   4.2542551e-02
   1.0327429e-01
   9.8934976e-02
   5.2860034e-02
   4.3251757e-02
   6.5641032e-02
   5.7031018e-02
   7.3560174e-02
   3.8959393e-02
   5.0418661e-02
   7.3798847e-02
   6.6583340e-02
   6.0923826e-02
   3.8828110e-02
   6.2713960e-02
   5.6279881e-02
   6.0240856e-02
   7.0268708e-02
   3.6888713e-02
   5.2972837e-02
   4.7005288e-02
   4.5695122e-02
   8.9383273e-02
   6.5241115e-02
   7.7779692e-02
   4.5978521e-02
   8.6032752e-02
   5.7553843e-02
   4.8768849e-02
   4.5606147e-02
   8.0629094e-02
   4.7865476e-02
   5.7420365e-02
   4.7748385e-02
   3.3453090e-02
   3.7804903e-02
   4.1551351e-02
   5.2718275e-02
   4.2156154e-02
   4.7813785e-02
   3.9956169e-02
   8.8156920e-02
   6.3180804e-02
   4.8767562e-02
   3.9511384e-02
   6.2097148e-02
   4.5973123e-02
   4.5719471e-02
   6.7068251e-02
   3.6751785e-02
   3.4834034e-01
   3.8286706e-02
   9.2867944e-02
   3.5644145e-02
   2.9012732e-01
   1.1203759e-01
   3.7834131e-02
   4.9646220e-02
   6.2676673e-02
   5.1720886e-02
   4.3020609e-02
   5.6186244e-02
   3.9916790e-02
   6.5417128e-02
   6.7612953e-02
   3.1143773e-02
   7.0951436e-02
   5.2687396e-02
   1.7658291e-01
   4.1983493e-02
   6.1399899e-02
   6.0137253e-02
   3.4314472e-02
   8.2567267e-02
   4.7751250e-02
   4.6679345e-02
   6.2226139e-02
   3.5147800e-02
   5.3874511e-02
   4.4393942e-02
   5.3872853e-02
   3.8669801e-02
   3.5917604e-02
   5.4658819e-02
   4.0263715e-02
   3.4268127e-02
   4.0753596e-02
   3.7369069e-02
   9.9880122e-02
   6.4766675e-02
   1.4007121e-01
   2.9255332e-01
   3.2176578e-02
   4.2219941e-02
   7.9939898e-02
   1.0470837e-01
   3.8771970e-02
   6.0562521e-02
   7.6301869e-02
   7.5078327e-02
   4.4004250e-02
   4.8901951e-02
   5.5059624e-02
   1.4307775e-01
   9.8608054e-02
   5.0681208e-02
   1.7218266e-01
   6.0207118e-02
   6.8831702e-02
   7.3235227e-02
   4.8376186e-02
   6.2611060e-02
   4.1010372e-02
   9.5250739e-02
   3.9846476e-02
   8.3220835e-02
   6.3256052e-02
   4.6556596e-02
   4.9333885e-02
   5.1188939e-02
   9.7443115e-02
   5.0644764e-02
   3.6807494e-02
   3.8511194e-02
   5.9760539e-02
   5.0084410e-02
   3.7588105e-02
   3.4483395e-02
   3.7073811e-02
   9.2737638e-02
   3.9254820e-02
   5.1865792e-02
   5.2819202e-02
   7.2399623e-02
   3.6798339e-02
   2.5677128e-01
   5.9758522e-02
   6.7312574e-02
   3.2655478e-02
   4.8779389e-02
   4.0148413e-02
   5.5037038e-02
   3.9007372e-02
   6.2193711e-02
   8.1722731e-02
   1.0384928e-01
   1.0825035e-01
   6.2892551e-02
   3.5692529e-01
   6.8594093e-02
   1.1491485e-01
   3.8926379e-02
   4.4201544e-02
   3.5727707e-02
   8.6338916e-02
   1.6668504e-01
   3.6685871e-02
   4.9673577e-02
   7.1729977e-02
   5.1184272e-02
   5.1791134e-02
   1.2439274e-01
   1.4392691e-01
   2.4809374e-01
   4.2240816e-02
   3.9239842e-02
   6.4525681e-02
   5.3866142e-02
   4.9640074e-02
   3.4148401e-02
   1.2943746e-01
   2.7262201e-01
   5.2740288e-02
   5.0283135e-02
   8.5066391e-02
   5.4373752e-02
   8.1178372e-02
   4.4569949e-02
   1.0248111e-01
   5.0631863e-02
   5.3786560e-02
   5.0115617e-02
   7.1244844e-02
   1.4988726e-01
   3.9490502e-02
   9.0794491e-02
   3.1486981e-02
   1.4564414e-01
   3.9874020e-02
   4.7131491e-02
   4.2742124e-02
   4.7142150e-02
   5.6617785e-02
   5.6565723e-02
   5.0522417e-02
   1.0925443e-01
   4.4437687e-02
   4.6046787e-02
   6.0042591e-02
   4.6322520e-02
   6.7500129e-02
   7.7696440e-02
   6.7475907e-02
   3.2958142e-02
   2.5506569e-01
   4.1305891e-02
   5.4226368e-02
   1.0100248e-01
   3.4557531e-01
   3.7853511e-02
   4.7104345e-02
   6.0381917e-02
   7.7525858e-02
   4.3555919e-02
   8.1840667e-02
   7.4508358e-02
   2.4139514e-01
   4.7988000e-02
   6.6004741e-02
   4.0950694e-02
   3.7056743e-02
   4.4449071e-02
   2.9172026e-01
   6.1730553e-02
   4.9827541e-02
   5.2000156e-02
   5.0634261e-02
   6.2023650e-02
   1.5899004e-01
   1.6513591e-01
   1.3249058e-01
   6.1147950e-02
   6.5017713e-02
   9.7337402e-02
   5.1894155e-02
   1.9839247e-01
   1.1159384e-01
   5.1547572e-02
   5.3988103e-02
   3.4254034e-02
   6.6146143e-02
   2.3401397e-01
   3.7787592e-02
   4.3514824e-02
   5.3098752e-02
   1.2111503e-01
   4.2021008e-02
   6.1824459e-02
   4.1436304e-02
   6.1810581e-02
   5.2883679e-02
   2.7618883e-01
   7.2931411e-02
   6.9743454e-02
   6.2087977e-02
   5.2365135e-02
   7.2731134e-02
   5.5090971e-02
   1.2669991e-01
   3.3149697e-01
   5.5752541e-02
   6.5922187e-02
   5.0602978e-02
   4.6462699e-02
   1.0600227e-01
   4.8244127e-02
   1.0690840e-01
   1.4043738e-01
   8.9816808e-02
   3.3360178e-02
   6.4756592e-02
   1.2447129e-01
   7.1131454e-02
   4.2432235e-02
   4.0591967e-02
   8.4847247e-02
   6.0634671e-02
   6.4959016e-02
   7.3384113e-02
   9.3190973e-02
   5.7678569e-02
   3.9673871e-02
   8.8812674e-02
   5.9088855e-02
   6.2726442e-02
   3.6626029e-02
   1.3033484e-01
   4.5748760e-02
   5.0675298e-02
   4.9359674e-02
   5.5429112e-02
   1.0227872e-01
   6.8872259e-02
   4.5485824e-02
   6.3259307e-02
   4.6059169e-02
   7.7799141e-02
   4.4924239e-02
   4.6591838e-02
   4.2402239e-02
   5.7271115e-02
   4.8647508e-02
   5.2450473e-02
   5.6079021e-02
   5.1292836e-02
   7.8894239e-02
   3.9789031e-02
   1.0356022e-01
   1.1232057e-01
   4.7448131e-02
   4.7841431e-02
   6.2555272e-02
   3.9752890e-02
   1.0581029e-01
   9.1846564e-02
   4.7760905e-02
   4.5644220e-02
   6.1934791e-02
   5.3763471e-02
   3.2585996e-02
   5.3492439e-02
   4.9201952e-02
   3.0842082e-02
   3.9017119e-02
   3.6860014e-02
   5.4064494e-02
   7.3567200e-02
   4.0411312e-02
   4.6352653e-02
   6.0533935e-02
   4.1528596e-02
   5.3105081e-02
   1.2748309e-01
   7.4852262e-02
   2.3355823e-01
   7.9049183e-02
   8.2256432e-02
   3.8469889e-02
   4.3912048e-02
   2.3543722e-01
   5.2801193e-02
   9.7351769e-02
   4.0131680e-02
   3.5725593e-02
   3.2966051e-02
   2.4492146e-01
   4.5257507e-02
   1.2566627e-01
   6.5515725e-02
   9.2936750e-02
   5.7806575e-02
   1.2553328e-01
   7.1136660e-02
   7.2907231e-02
   5.1654524e-02
   1.0511480e-01
   4.9304490e-02
   1.0039687e-01
   3.6247254e-02
   1.4121150e-01
   1.0196303e-01
   7.4580179e-02
   5.3138321e-02
   1.0459393e-01
   4.6356705e-02
   6.0259501e-02
   7.4447395e-02
   4.9763804e-02
   4.3196417e-02
   4.4530670e-02
   6.1668811e-02
   6.0409137e-02
   7.3498058e-02
   8.6069076e-02
   3.5031497e-02
   4.5641536e-02
   5.5576295e-02
   1.2065765e-01
   3.8760346e-02
   3.7163673e-02
   9.9661949e-02
   6.5475160e-02
   3.5667181e-02
   7.6343248e-02
   4.8191508e-02
   6.0257797e-02
   9.3884561e-02
   1.8962648e-01
   2.3993450e-01
   6.0545608e-02
   3.4310807e-02
   3.6180959e-02
   2.5187967e-01
   4.0130633e-02
   8.0489538e-02
   4.7601674e-02
   1.1420731e-01
   9.5371378e-02
   6.3406679e-02
   3.8971249e-02
   4.2057895e-02
   7.3115162e-02
   5.1442030e-02
   8.1151666e-02
   6.1555840e-02
   4.2030811e-02
   3.3212332e-02
   4.9683695e-02
   8.3576897e-02
   1.1158105e-01
   3.3498498e-01
   4.2483833e-02
   3.7004949e-02
   2.6434281e-01
   5.1667382e-02
   7.0032841e-02
   7.9102100e-02
   8.0986908e-02
   5.5328229e-02
   6.0465991e-02
   8.6584939e-02
   6.5179168e-02
   6.5762639e-02
   6.1416986e-02
   3.8303428e-02
   6.0873745e-02
   6.3178594e-02
   5.3108129e-02
   5.1478563e-02
   5.4374421e-02
   7.5872173e-02
   5.3181541e-02
   1.3070246e-01
   4.0616093e-02
   5.0740761e-02
   8.2024245e-02
   5.6803108e-02
   5.6040449e-02
   5.7040501e-02
   5.8017003e-02
   4.7275663e-02
   3.8293220e-02
   1.5982732e-01
   4.2544835e-02
   3.9442276e-02
   5.4644904e-02
   3.9233361e-02
   4.9201904e-02
   9.8846096e-02
   6.7447410e-02
   4.3121910e-02
   3.4821711e-02
   7.6188195e-02
   5.2874064e-02
   2.6071979e-01
   3.0210186e-01
   6.6856963e-02
   1.4836877e-01
   4.8770216e-02
   2.4259971e-01
   4.3444146e-02
   5.7292145e-02
   2.8862330e-01
   4.1957973e-02
   4.7000982e-02
   2.8016514e-01
   3.6912315e-02
   3.0895518e-01
   1.5502722e-01
   4.8946157e-02
   4.0219222e-02
   1.1596630e-01
   4.1825568e-02
   1.5899615e-01
   3.6048627e-02
   5.2598638e-02
   3.8714002e-02
   3.4317678e-02
   4.0540699e-02
   5.4449191e-02
   5.6297983e-02
   3.9406182e-02
   1.8139948e-01
   6.4638139e-02
   5.4263611e-02
   5.9821960e-02
   4.7525201e-02
   6.2349717e-02
   1.0249412e-01
   4.2377203e-02
   1.2976401e-01
   6.2065959e-02
   4.7666903e-02
   6.5240106e-02
   9.2486161e-02
   7.0420383e-02
   3.4991798e-01
   4.5500024e-02
   3.7701323e-02
   9.8511181e-02
   7.5079992e-02
   1.2693067e-01
   7.1324062e-02
   5.8279699e-02
   4.5034205e-02
   5.3544006e-02
   2.5113439e-01
   8.6241714e-02
   4.6784718e-02
   2.6172859e-01
   4.5175899e-02
   6.8497619e-02
   5.6190720e-02
   1.0327997e-01
   4.0752308e-02
   4.4056920e-02
   5.6160223e-02
   6.6483868e-02
   5.2682746e-02
   5.3750370e-02
   5.3970406e-02
   8.5183544e-02
   3.6484663e-02
   8.4078878e-02
   4.2045744e-02
   2.6038932e-01
   2.6571019e-01
   1.3476545e-01
   5.3191834e-02
   1.0708712e-01
   2.5420129e-01
   3.2674214e-02
   6.0483486e-02
   4.5520042e-02
   5.9615255e-02
   3.4387533e-02
   3.3243441e-02
   1.9107689e-01
   6.4267130e-02
   3.5295779e-01
   3.6539283e-02
   5.2749013e-02
   7.6087968e-02
   5.5881030e-02
   4.0287824e-02
   1.1864220e-01
   5.1438520e-02
   6.7532401e-02
   5.0735364e-02
   1.5218635e-01
   3.5782708e-02
   5.9487567e-02
   4.8241250e-02
   5.1551306e-02
   3.9361475e-02
   6.9669326e-02
   4.0279805e-02
   4.7011201e-02
   3.2425772e-02
   4.9025754e-02
   1.2390596e-01
   5.6478719e-02
   8.6076426e-02
   3.8684026e-02
   4.8371962e-02
   2.4876302e-01
   5.1345090e-02
   6.5702045e-02
   4.1052552e-02
   5.9744685e-02
   4.3615667e-02
   1.5564049e-01
   4.9341410e-02
   3.2290363e-02
   5.3051568e-02
   4.5417760e-02
   4.3169587e-02
   1.0005318e-01
   4.4075837e-02
   1.1537032e-01
   6.3377142e-02
   5.8202879e-02
   2.3506395e-01
   9.6656951e-02
   1.0317259e-01
   1.1184278e-01
   4.0962737e-02
   6.8204275e-02
   3.7418329e-02
   3.6338765e-02
   5.8571675e-02
   4.8228114e-02
   4.7048797e-02
   6.1792569e-02
   5.9132120e-02
   5.6236380e-02
   3.6789345e-02
   6.4166049e-02
   3.5249832e-02
   9.1929896e-02
   3.5099230e-01
   4.6578384e-02
   4.5758222e-02
   3.2490129e-02
   6.8836716e-02
   6.7725954e-02
   3.2544291e-01
   1.6276210e-01
   2.4813484e-01
   6.3812437e-02
   4.4089509e-02
   5.5625105e-02
   5.5491530e-02
   3.4971578e-02
   3.4773203e-01
   7.2042816e-02
   5.2549456e-02
   4.4028609e-02
   7.5893997e-02
   2.9574211e-01
   4.5464507e-02
   5.0563327e-02
   5.1237011e-02
   5.6315293e-02
   5.7306852e-02
   1.2014916e-01
   1.3383521e-01
   1.2093348e-01
   6.6356390e-02
   6.9510375e-02
   4.2624680e-02
   4.0250053e-02
   3.5280330e-01
   7.1772970e-02
   2.5701545e-01
   3.6401240e-02
   6.6445740e-02
   4.3791809e-02
   5.4669556e-02
   5.5967264e-02
   5.5229435e-02
   9.3506235e-02
   3.4496830e-02
   9.6085894e-02
   5.1016791e-02
   6.5199133e-02
   4.0171325e-02
   6.3039195e-02
   2.3965965e-01
   4.2330236e-02
   1.0447615e-01
   2.4591208e-01
   1.2770766e-01
   5.0848524e-02
   3.6985306e-02
   7.7549007e-02
   6.1201437e-02
   8.3677932e-02
   4.5933995e-02
   4.2152974e-02
   4.8487991e-02
   5.1653874e-02
   4.6170055e-02
   1.1774182e-01
   1.2578358e-01
   4.2159831e-02
   6.9905053e-02
   9.2065680e-02
   2.6081803e-01
   5.4923464e-02
   8.9215017e-02
   9.0884417e-02
   7.1706372e-02
   8.0461135e-02
   7.6950589e-02
   6.6409068e-02
   3.6744981e-02
   1.4241903e-01
   4.5478028e-02
   6.8948851e-02
   8.0847223e-02
   7.0497408e-02
   5.6868951e-02
   6.5323304e-02
   6.6547928e-02
   4.1291822e-02
   4.9040590e-02
   5.5923911e-02
   4.9213012e-02
   8.5858984e-02
   5.9248951e-02
   6.9893692e-02
   7.3774013e-02
   1.1212072e-01
   2.2980538e-01
   2.9094238e-01
   6.1595471e-02
   3.1751222e-02
   7.5097788e-02
   5.1515434e-02
   6.8382145e-02
   1.0691283e-01
   3.9399901e-02
   3.4606991e-02
   8.9998024e-02
   4.6142894e-02
   3.6012530e-02
   7.7125957e-02
   4.3519704e-02
   4.0035702e-02
   8.4088901e-02
   7.4203622e-02
   8.2530312e-02
   4.3380849e-02
   9.3510649e-02
   4.0926381e-02
   2.8244604e-01
   3.2075597e-02
   7.8792366e-02
   2.3961925e-01
   5.9969845e-02
   5.5743986e-02
   7.1707583e-02
   5.0086220e-02
   5.2587320e-02
   4.6304514e-02
   9.6279978e-02
   3.8877508e-02
   6.3335833e-02
   7.9052490e-02
   1.8186037e-01
   5.1206913e-02
   4.3955186e-02
   5.8651150e-02
   9.1322976e-02
   9.7053230e-02
   8.1316183e-02
   8.8959651e-02
   5.3706846e-02
   3.5374299e-02
   9.8688689e-02
   1.9273527e-01
   1.5298012e-01
   2.7743017e-01
   3.4412544e-02
   4.5720602e-02
   5.8852100e-02
   5.0598120e-02
   3.8092687e-02
   4.0540577e-02
   6.2126482e-02
   3.1195984e-01
   5.3602672e-02
   6.6801583e-02
   4.5732971e-02
   5.1190689e-02
   5.0026494e-02
   4.2261833e-02
   6.3649697e-02
   4.3977489e-02
   3.7683317e-02
   5.7981794e-02
   2.5203485e-01
   2.4669623e-01
   5.4756808e-02
   6.7637148e-02
   5.4338462e-02
   3.1584897e-02
   1.0389605e-01
   7.3124950e-02
   5.3380571e-02
   4.8222388e-02
   5.0618324e-02
   1.0646329e-01
   8.2961920e-02
   5.7901366e-02
   9.3141126e-02
   4.3091611e-02
   1.5977200e-01
   4.8278022e-02
   1.1552364e-01
   3.7649869e-02
   3.5115517e-02
   5.9271490e-02
   1.3045052e-01
   4.0151754e-02
   5.7753437e-02
   4.4797134e-02
   6.8923124e-02
   4.3279398e-02
   2.7857759e-01
   7.6965830e-02
   7.4025267e-02
   4.5260403e-02
   4.0566793e-02
   7.1715274e-02
   7.0620827e-02
   2.8022198e-01
   5.2661514e-02
   3.8628152e-02
   4.9518214e-02
   4.1745201e-02
   7.7063854e-02
   2.3462772e-01
   4.8470491e-02
   5.3732194e-02
   3.9253915e-02
   6.9528295e-02
   8.9384228e-02
   6.5073310e-02
   8.8809538e-02
   1.1875961e-01
   4.6391694e-02
   1.6302667e-01
   6.2209733e-02
   3.7837538e-02
   5.7097372e-02
   7.0403654e-02
   4.5634753e-02
   2.4178056e-01
   1.4313971e-01
   3.5672398e-02
   4.2940593e-02
   6.1662284e-02
   7.0384192e-02
   6.6814984e-02
   4.9177517e-02
   1.1672719e-01
   4.5746570e-02
   4.6169452e-02
   4.6687997e-02
   8.3614246e-02
   8.3002326e-02
   4.3191244e-02
   3.9965172e-02
   7.2299362e-02
   5.7211265e-02
   3.6032470e-02
   8.0814893e-02
   3.7294074e-02
   4.6813499e-02
   6.8294914e-02
   5.5824338e-02
   6.1846524e-02
   4.4024082e-02
   3.5035558e-02
   6.2347481e-02
   5.2758311e-02
   1.0082682e-01
   5.1083833e-02
   5.3898665e-02
   7.1073878e-02
   4.5662699e-02
   5.8551824e-02
   5.6259771e-02
   9.1305821e-02
   6.3039861e-02
   3.7742715e-02
   5.9640165e-02
   4.0726614e-02
   5.3252638e-02
   4.4890158e-02
   7.4630222e-02
   6.0233584e-02
   5.7706608e-02
   1.1672003e-01
   8.7763035e-02
   4.1985664e-02
   3.7402398e-02
   4.5416585e-02
   3.3367965e-02
   4.8845140e-02
   4.0152410e-02
   4.2569037e-02
   6.0191196e-02
   5.7917834e-02
   6.6829494e-02
   4.0459196e-02
   1.8527586e-01
   4.4667452e-02
   4.2452524e-02
   5.9337638e-02
   6.7324235e-02
   5.2936374e-02
   6.3850686e-02
   4.5799333e-02
   4.7924761e-02
   4.3629881e-02
   2.5599644e-01
   1.3243510e-01
   4.7869693e-02
   1.1997581e-01
   9.9046845e-02
   5.0643761e-02
   4.3047306e-02
   6.4087409e-02
   3.9689311e-02
   4.5854287e-02
   5.0121579e-02
   2.3395143e-01
   4.7229499e-02
   3.7855718e-02
   7.3423384e-02
   1.2988779e-01
   6.8081571e-02
   2.4991235e-01
   2.8145994e-01
   4.7707743e-02
   3.6547474e-02
   6.7136860e-02
   3.6568095e-02
   6.1324196e-02
   3.4009085e-01
   5.8808705e-02
   7.0545627e-02
   4.5996664e-02
   1.2100914e-01
   5.9132192e-02
   6.7999834e-02
   1.2037100e-01
   4.9222041e-02
   4.0326260e-02
   5.8771572e-02
   1.4151354e-01
   1.5692984e-01
   3.5966712e-02
   5.5836832e-02
   3.5067701e-02
   6.1370863e-02
   1.6047590e-01
   3.4202545e-02
   4.8566202e-02
   4.3858026e-02
   3.2362980e-02
   2.5607717e-01
   4.0961898e-02
   7.5766552e-02
   6.9028968e-02
   1.4908098e-01
   6.5343761e-02
   7.5335534e-02
   7.0878947e-02
   7.8260038e-02
   1.7997445e-01
   1.4096564e-01
   8.0391779e-02
   5.0138785e-02
   3.1479075e-02
   3.8581263e-02
   1.2763681e-01
   7.5396277e-02
   4.6587546e-02
   2.4271984e-01
   6.0350484e-02
   6.8014125e-02
   4.4883868e-02
   1.2172551e-01
   4.3531918e-02
   5.5802796e-02
   3.3030956e-02
   2.4795214e-01
   1.1550205e-01
   4.7416137e-02
   5.0873765e-02
   4.8141618e-02
   7.8630021e-02
   4.0798085e-02
   1.0038034e-01
   5.8359440e-02
   4.0789111e-02
   1.1826122e-01
   9.3430488e-02
   3.8614853e-02
   3.4527434e-02
   7.3747419e-02
   1.0073071e-01
   1.4785159e-01
   3.3591179e-02
   3.9629976e-02
   5.6589960e-02
   7.8738685e-02
   8.0366485e-02
   2.5874374e-01
   4.0547065e-02
   4.7282439e-02
   3.9693134e-02
   1.1468147e-01
   4.4067581e-02
   4.2133253e-02
   8.1594730e-02
   6.5014837e-02
   8.9163931e-02
   5.2239903e-02
   2.3767058e-01
   1.0909756e-01
   1.2832333e-01
   5.3032029e-02
   6.4904002e-02
   1.0291795e-01
   6.1074652e-02
   7.2155840e-02
   6.2279752e-02
   1.0089798e-01
   7.4374409e-02
   5.5678754e-02
   1.3634372e-01
   3.4611773e-02
   4.0436870e-02
   4.8272980e-02
   3.6402690e-02
   3.9219628e-02
   5.1459696e-02
   3.3276951e-02
   5.2251119e-02
   5.5349376e-02
   5.1510214e-02
   5.8660856e-02
   5.6813077e-02
   5.1312661e-02
   6.8071260e-02
   5.7795817e-02
   4.4540824e-02
   4.7016116e-02
   7.6129947e-02
   5.6312469e-02
   3.8366795e-02
   4.6411862e-02
   4.2911391e-02
   4.8492048e-02
   6.0137220e-02
   6.6454625e-02
   4.9003909e-02
   6.4448435e-02
   9.5851521e-02
   8.0610292e-02
   5.3324944e-02
   5.1574377e-02
   2.6040571e-01
   5.4643834e-02
   3.9119213e-02
   4.4125963e-02
   1.5106534e-01
   2.6283420e-01
   5.8203693e-02
   4.4716933e-02
   6.5767732e-02
   8.7557399e-02
   3.7326340e-02
   1.0130446e-01
   6.0841870e-02
   3.5548559e-02
   5.5290968e-02
   3.4372536e-02
   4.7511911e-02
   8.2131807e-02
   4.7043545e-02
   7.2700666e-02
   5.4477913e-02
   4.7361012e-02
   4.4700720e-02
   5.3481158e-02
   2.5458018e-01
   7.8139117e-02
   6.9001744e-02
   4.7313116e-02
   6.6207928e-02
   9.0177333e-02
   6.2846189e-02
   1.7379175e-01
   3.0891323e-02
   5.6090860e-02
   6.8189815e-02
   5.5692226e-02
   5.7675073e-02
   6.9422420e-02
   4.2436201e-02
   4.5945517e-02
   7.2653587e-02
   5.1353463e-02
   4.7645390e-02
   4.1270728e-02
   8.1336834e-02
   7.8063268e-02
   5.9181635e-02
   4.8109483e-02
   4.5241674e-02
   6.7277035e-02
   4.2773025e-02
   5.4620173e-02
   2.6998438e-01
   9.2173117e-02
   7.0506205e-02
   7.0113230e-02
   7.2686713e-02
   7.8140184e-02
   5.0499872e-02
   9.6118597e-02
   4.8562799e-02
   4.1477424e-02
   8.5407605e-02
   2.7510333e-01
   9.1151579e-02
   4.7145706e-02
   3.7958211e-02
   2.4179592e-01
   3.4362804e-02
   6.2292390e-02
   8.7601569e-02
   3.3223545e-02
   6.7013820e-02
   6.6024884e-02
   3.9113892e-02
   7.8243429e-02
   4.1386005e-02
   5.0924960e-02
   9.4099861e-02
   5.1372003e-02
   1.2731751e-01
   4.4567747e-02
   4.1872730e-02
   6.3271045e-02
   7.4768253e-02
   4.6341755e-02
   1.1827902e-01
   4.2397288e-02
   9.9193293e-02
   7.1218133e-02
   3.3228389e-02
   4.6110095e-02
   6.0079926e-02
   3.6355465e-02
   1.0066739e-01
   4.9491018e-02
   5.6129100e-02
   4.5840616e-02
   5.5934039e-02
   6.6707552e-02
   4.6239944e-02
   6.1896416e-02
   1.6745100e-01
   8.7895104e-02
   5.0911363e-02
   1.0128680e-01
   6.1904980e-02
   5.9926799e-02
   8.3188270e-02
   1.0177814e-01
   8.6584646e-02
   9.5848664e-02
   4.9098706e-02
   1.2542990e-01
   9.5807670e-02
   3.9493884e-02
   1.1089573e-01
   4.2789069e-02
   5.8341992e-02
   1.3162064e-01
   4.1788595e-02
   8.2646331e-02
   8.7779335e-02
   1.1582847e-01
   5.3323858e-02
   7.3931720e-02
   5.5523781e-02
   7.5932606e-02
   5.2157422e-02
   5.2650797e-02
   3.9275121e-02
   1.2885383e-01
   5.0876119e-02
   6.0307746e-02
   5.6541083e-02
   6.0718617e-02
   9.2504636e-02
   6.3628667e-02
   3.7772878e-02
   3.3540803e-02
   3.9317973e-02
   4.6329595e-02
   1.1653855e-01
   6.2470870e-02
   9.6904511e-02
   5.4105304e-02
   5.7312068e-02
   1.2882626e-01
   6.2217108e-02
   7.3994286e-02
   6.3059703e-02
   5.4450901e-02
   5.6194992e-02
   5.0635691e-02
   7.6190235e-02
   3.9075054e-02
   6.3243444e-02
   5.7143060e-02
   2.3446516e-01
   9.4939061e-02
   1.7160988e-01
   6.8042652e-02
   7.9415062e-02
   4.5396352e-02
   4.1019463e-02
   5.2279281e-02
   4.1912071e-02
   9.2702712e-02
   4.7726209e-02
   3.7267591e-02
   5.7140218e-02
   7.4725987e-02
   5.7437978e-02
   4.4556721e-02
   5.7302685e-02
   7.1842320e-02
   6.2552812e-02
   5.3576392e-02
   1.0381343e-01
   7.2834436e-02
   1.6053619e-01
   5.9350237e-02
   5.2693909e-02
   1.2395683e-01
   6.8664554e-02
   1.6456250e-01
   3.8921595e-02
   4.0110190e-02
   5.4230507e-02
   5.0510444e-02
   5.4270096e-02
   5.6855759e-02
   5.1890243e-02
   4.7086391e-02
   3.8240415e-02
   9.5866650e-02
   2.6661057e-01
   3.9339790e-02
   7.2860624e-02
   5.6822869e-02
   3.6481819e-02
   2.9004108e-01
   5.4325126e-01
   2.5914983e-01
   5.3632705e-02
   3.5167372e-02
   1.0865572e-01
   4.7454853e-02
   4.8177152e-02
   4.3199943e-02
   7.8551948e-02
   5.1501180e-02
   4.4855311e-02
   3.5774194e-02
   5.6696579e-02
   7.5869522e-02
   7.3572358e-02
   4.7314205e-02
   3.1544985e-01
   6.3062813e-02
   1.3147703e-01
   2.8851312e-01
   1.3986903e-01
   7.3689246e-02
   4.2526857e-02
   8.5022500e-02
   5.1655153e-02
   8.9965933e-02
   5.4452299e-02
   3.3898966e-02
   4.1005618e-02
   2.5889075e-01
   8.4602857e-02
   5.3029902e-02
   1.0106060e-01
   3.0128470e-02
   7.9966777e-02
   1.8017198e-01
   9.2587171e-02
   4.3691995e-02
   3.7809370e-02
   3.3253405e-02
   4.2075781e-02
   4.2545462e-02
   3.5436610e-02
   5.8160355e-02
   1.0615709e-01
   1.0161336e-01
   8.7351288e-02
   6.5924451e-02
   4.0414160e-02
   9.5763478e-02
   7.7631875e-02
   3.0411693e-01
   4.5663027e-02
   7.6724615e-02
   4.9719596e-02
   4.8537993e-02
   4.0876793e-02
   3.8480368e-02
   1.7652212e-01
   6.5910575e-02
   3.9047616e-02
   6.0290637e-02
   8.2950470e-02
   5.4930037e-02
   8.5054564e-02
   7.3559331e-02
   5.0576756e-02
   3.9777247e-02
   5.0780004e-02
   4.6787092e-02
   6.9155784e-02
   5.7804451e-02
   1.1382820e-01
   6.7396049e-02
   1.1821324e-01
   8.7253455e-02
   5.2663534e-02
   7.6411101e-02
   5.5389461e-02
   5.3177427e-02
   4.4048131e-02
   4.8962891e-02
   1.6449245e-01
   2.7874607e-01
   6.0675447e-02
   6.7937853e-02
   6.8476513e-02
   7.3522245e-02
   3.1565627e-02
   7.7744635e-02
   5.8694710e-02
   1.5773931e-01
   4.3331758e-02
   6.8260855e-02
   4.7236738e-02
   1.0593896e-01
   5.0287698e-02
   3.9861760e-02
   5.3923820e-02
   7.1421197e-02
   6.4479983e-02
   4.2868476e-02
   8.3721023e-02
   3.7287326e-02
   4.7681672e-02
   1.1882143e-01
   6.4707117e-02
   6.2761099e-02
   1.0546739e-01
   8.9529280e-02
   7.4858346e-02
   5.3709256e-02
   7.4110691e-02
   3.8297178e-02
   6.0349586e-02
   4.9586160e-02
   4.5288254e-02
   5.5280374e-02
   5.0042646e-02
   2.9324428e-01
   3.5008220e-02
   7.3538174e-02
   4.9695941e-02
   1.7883735e-01
   5.3609294e-02
   3.5747788e-02
   6.0969538e-02
   3.5229075e-02
   5.9495696e-02
   6.8582565e-02
   3.3264194e-02
   5.2770037e-02
   4.1651791e-02
   8.2426474e-02
   1.1911147e-01
   7.1607393e-02
   5.8065469e-02
   2.3213272e-01
   3.5817627e-01
   5.4946518e-02
   4.0186264e-02
   5.5317680e-02
   5.9787503e-02
   4.2792771e-02
   5.4911975e-02
   4.7961670e-02
   3.7860136e-02
   4.8899362e-02
   4.8230508e-02
   3.5020068e-02
   3.8300780e-02
   9.3737597e-02
   1.2189203e-01
   4.8990823e-02
   5.6522090e-02
   6.2928568e-02
   7.2273175e-02
   6.9950260e-02
   1.3845616e-01
   7.3148437e-02
   6.2106336e-02
   3.8478788e-02
   7.9551221e-02
   2.3489194e-01
   1.0738269e-01
   6.6041651e-02
   2.9025604e-01
   5.5588110e-02
   2.0355130e-01
   6.4920305e-02
   4.4707904e-02
   3.8876347e-02
   5.7184039e-02
   2.3767687e-01
   8.6680020e-02
   2.5257288e-01
   7.4139584e-02
   1.3208309e-01
   5.9218241e-02
   3.3611531e-02
   7.1719736e-02
   5.3522323e-02
   3.4073835e-02
   8.3388620e-02
   1.9975436e-01
   3.8687447e-02
   3.5477752e-02
   3.3271445e-02
   5.0362946e-02
   7.4952201e-02
   4.3343592e-02
   5.0889784e-02
   4.4373890e-02
   4.2409356e-02
   3.7942072e-02
   8.7263168e-02
   6.2727617e-02
   4.6702609e-02
   5.6503147e-02
   4.3017100e-02
   4.2786810e-02
   1.3558333e-01
   9.3395223e-02
   6.3426437e-02
   5.6748011e-02
   1.0927767e-01
   5.0442619e-02
   3.6742611e-02
   4.5830825e-02
   2.8870924e-01
   1.2420873e-01
   6.0247876e-02
   5.1303795e-02
   5.7939020e-02
   1.8669725e-01
   6.8484906e-02
   1.5246518e-01
   3.8232857e-02
   2.8811973e-01
   1.1704480e-01
   7.7194949e-02
   3.7456483e-02
   8.7026684e-02
   3.7635324e-02
   6.1081866e-02
   4.1834140e-02
   3.8101390e-02
   5.1372005e-02
   7.6205443e-02
   7.2722772e-02
   5.4487477e-02
   4.2796264e-01
   5.0656767e-02
   4.5354253e-02
   4.8963349e-02
   1.1366921e-01
   3.3703258e-02
   8.2996041e-02
   8.3882358e-02
   6.6265170e-02
   3.9957623e-02
   6.8059456e-02
   7.9766204e-02
   8.4168834e-02
   4.1788130e-02
   5.1615667e-02
   6.2381862e-02
   7.1133792e-02
   5.3522521e-02
   7.0322315e-02
   4.8659664e-02
   5.0311073e-02
   5.6900401e-02
   4.1625866e-02
   6.8390748e-02
   8.9870115e-02
   7.2943992e-02
   3.4199270e-02
   6.5852137e-02
   3.9638617e-02
   3.5396552e-02
   6.1672246e-02
   1.7580066e-01
   5.4697615e-02
   5.4852201e-02
   7.4204034e-02
   5.0045660e-02
   4.6354729e-02
   3.3164920e-02
   1.3201973e-01
   2.5545467e-01
   4.2438970e-02
   5.9837701e-02
   2.0260576e-01
   5.9643931e-02
   5.1014466e-02
   7.7271036e-02
   4.9976170e-02
   7.9879915e-02
   1.1337965e-01
   5.1250386e-02
   5.6433140e-02
   1.3012335e-01
   1.0221558e-01
   5.1741937e-02
   4.8241132e-02
   3.6442158e-02
   4.8409560e-02
   6.6274339e-02
   4.9171403e-01
   8.9615034e-02
   1.3725559e-01
   6.4249653e-02
   3.5392185e-02
   7.1373634e-02
   3.0456003e-01
   4.6966198e-02
   3.9819101e-02
   6.0396860e-02
   3.7545257e-02
   1.3096473e-01
   8.5806102e-02
   5.4850542e-02
   5.6157476e-02
   1.3105905e-01
   6.1283987e-02
   3.0507624e-01
   1.9438796e-01
   5.7721728e-02
   3.7635257e-02
   3.1906011e-02
   8.9879932e-02
   9.5368943e-02
   3.4827470e-02
   4.0965308e-02
   3.0659790e-01
   4.6476400e-02
   8.6977375e-02
   4.5145251e-02
   9.5117885e-02
   4.6428585e-02
   4.4562821e-02
   5.9310335e-02
   5.2448172e-02
   1.0911285e-01
   4.6418337e-02
   7.2946536e-02
   1.1475795e-01
   7.4966821e-02
   7.9103387e-02
   4.0043963e-02
   8.2826351e-02
   4.8718069e-02
   3.3733867e-02
   1.0134159e-01
   4.1359367e-02
   3.4994042e-02
   2.7405783e-01
   5.4703563e-02
   5.1585959e-02
   6.2638781e-02
   4.0717806e-02
   7.2053895e-02
   4.0470369e-02
   3.8954892e-02
   6.4423836e-02
   4.7796462e-02
   2.3593711e-01
   4.5792830e-02
   4.7916543e-02
   3.8384994e-02
   5.8026147e-02
   6.2663523e-02
   5.4218441e-02
   4.8741372e-02
   8.7707379e-02
   7.1600279e-02
   1.5212079e-01
   7.8070570e-02
   5.7788548e-02
   5.5793191e-02
   1.0947460e-01
   4.4570525e-02
   7.8364870e-02
   4.2233297e-02
   6.0550632e-02
   3.4871434e-02
   4.1226175e-02
   4.2041461e-02
   4.9589450e-02
   6.7171468e-02
   4.7565969e-02
   5.1336257e-02
   5.1625626e-02
   1.2496308e-01
   5.3905307e-02
   4.5420782e-02
   4.1449715e-02
   8.3792664e-02
   9.7604733e-02
   5.2140125e-02
   1.3090594e-01
   7.9606975e-02
   7.3613330e-02
   7.8058364e-02
   4.5629018e-02
   6.3491843e-02
   5.4686640e-02
   5.7170672e-02
   3.6808866e-02
   4.2762260e-02
   5.9374666e-02
   4.6071910e-02
   7.6659368e-02
   5.3585643e-02
   6.4279121e-02
   7.4303142e-02
   3.6399502e-02
   4.7905237e-02
   7.1304496e-02
   6.9564694e-02
   4.6738122e-02
   1.0788569e-01
   3.6934847e-02
   5.2224145e-02
   5.9089256e-02
   3.7967146e-02
   3.7284573e-02
   5.5190579e-02
   4.9853462e-02
   7.4429102e-02
   7.2471264e-02
   3.5262569e-02
   3.7445049e-02
   2.2519157e-01
   1.0617629e-01
   3.1576417e-02
   3.7712325e-02
   5.8678882e-02
   3.1549684e-01
   2.7269726e-01
   5.0320601e-02
   4.2693451e-02
   4.8834151e-02
   5.6889797e-02
   8.7534109e-02
   4.4720864e-02
   6.8074044e-02
   3.4139162e-02
   4.2331962e-02
   6.2888176e-02
   5.9129850e-02
   1.1425977e-01
   7.8552673e-02
   5.6133936e-02
   3.3932270e-02
   2.8923150e-01
   5.1430671e-02
   4.3459683e-02
   3.1679620e-01
   5.1465418e-02
   3.8733940e-02
   6.6790726e-02
   7.8727862e-02
   5.8844655e-02
   3.4764695e-02
   8.2776506e-02
   4.8624897e-02
   4.5616808e-02
   4.1974756e-02
   4.9447328e-02
   2.3555781e-01
   5.0247349e-02
   8.6934953e-02
   4.9064242e-02
   5.8156000e-02
   2.5391884e-01
   6.9672375e-02
   6.6530571e-02
   4.5154373e-02
   3.8993591e-02
   6.2212542e-02
   1.0372398e-01
   4.2951395e-02
   2.3658941e-01
   5.6163393e-02
   1.0014405e-01
   6.4536590e-02
   5.6925341e-02
   1.2811334e-01
   1.0363850e-01
   4.6763484e-02
   3.9099307e-02
   6.4230328e-02
   4.0886050e-02
   4.4921281e-02
   6.8959755e-02
   4.0220935e-02
   5.1270852e-02
   5.9370231e-02
   1.3760712e-01
   7.4897342e-02
   1.1322205e-01
   4.1538115e-02
   4.1700251e-02
   4.9320900e-02
   5.4945459e-02
   3.3259186e-02
   4.3526558e-02
   4.1836272e-02
   5.5702729e-02
   9.1359234e-02
   4.0866778e-02
   4.3908185e-02
   5.1078837e-02
   7.7769325e-02
   5.6922423e-02
   4.1908404e-02
   1.1532389e-01
   4.9095580e-02
   4.7216937e-02
   2.6397862e-01
   6.5204151e-02
   5.0054779e-02
   3.1988411e-01
   4.2906818e-02
   8.6718651e-02
   5.0184850e-02
   5.1541564e-02
   4.6623467e-02
   3.9281505e-02
   8.9485381e-02
   6.8925084e-02
   1.2779490e-01
   1.5665408e-01
   4.1325251e-02
   5.6200598e-02
   4.2655405e-02
   2.1669260e-01
   9.6609820e-02
   1.4418043e-01
   6.9914056e-02
   4.5504533e-02
   8.4026370e-02
   7.4624274e-02
   4.8354755e-02
   6.7544796e-02
   3.4310113e-02
   3.4159422e-02
   1.9194959e-01
   8.5818257e-02
   7.0398260e-02
   2.5997213e-01
   5.7445539e-02
   4.5922930e-02
   4.1473278e-02
   4.4436886e-02
   7.5342812e-02
   7.5288822e-02
   8.6755528e-02
   4.6252505e-02
   4.8289580e-02
   5.9652478e-02
   9.8652450e-02
   7.8748806e-02
   5.0558418e-02
   8.2976571e-02
   5.9430788e-02
   1.6974219e-01
   4.2613800e-02
   3.0633530e-02
   9.7100639e-02
   5.8493699e-02
   9.5301725e-02
   4.1569778e-02
   4.3233425e-02
   5.6434788e-02
   7.5444650e-02
   4.3852839e-02
   5.1575182e-02
   6.1052039e-02
   9.1634470e-02
   6.5816323e-02
   8.2165289e-02
   4.6117004e-02
   5.0919633e-02
   1.0846429e-01
   5.4425643e-02
   6.7011234e-02
   6.6222476e-02
   3.9926771e-02
   1.4837853e-01
   5.5719519e-02
   4.9436128e-02
   4.2530510e-02
   4.0978650e-02
   4.1104248e-02
   3.5458214e-02
   7.3317028e-02
   7.3212105e-02
   2.6797906e-01
   3.9782401e-02
   6.6439058e-02
   1.5736136e-01
   5.4563160e-02
   1.0258072e-01
   1.4125191e-01
   4.1570531e-02
   4.7452629e-02
   6.0007717e-02
   1.2242993e-01
   4.9648732e-02
   6.8172540e-02
   4.1575322e-02
   8.4721880e-02
   2.4150800e-01
   1.3542600e-01
   5.3743436e-02
   4.3293770e-01
   6.5816581e-02
   3.5929573e-02
   4.2969379e-02
   1.1054617e-01
   7.6704234e-02
   6.3073897e-02
   5.9890243e-02
   1.0489449e-01
   9.0422067e-02
   7.2051108e-02
   7.3717704e-02
   1.3356462e-01
   4.5716250e-02
   2.4619861e-01
   9.4315300e-02
   5.3815100e-02
   5.1375063e-02
   6.5299058e-02
   1.3032864e-01
   2.9010256e-01
   3.8548225e-02
   1.3022067e-01
   1.6332787e-01
   4.5542159e-02
   5.2647332e-02
   6.3844533e-02
   6.0887716e-02
   4.5116377e-02
   6.3908150e-02
   4.1168883e-02
   3.4396616e-02
   1.1770036e-01
   5.9518642e-02
   5.8189025e-02
   5.1461078e-02
   4.0961411e-02
   4.5232478e-02
   8.5554260e-02
   8.8117989e-02
   3.4189013e-02
   7.9410381e-02
   7.7217503e-02
   6.2587226e-02
   6.2099508e-02
   4.6743081e-02
   5.3624609e-02
   2.7539438e-01
   4.4903882e-02
   1.3215054e-01
   4.1435502e-02
   1.4890457e-01
   1.1985926e-01
   2.5973374e-01
   1.1467120e-01
   4.4208645e-02
   2.5075012e-01
   1.0427715e-01
   3.4454780e-01
   7.1740852e-02
   3.2012712e-02
   3.7455875e-02
   4.5708405e-02
   2.6329501e-01
   1.3909196e-01
   4.2068057e-02
   8.6432613e-02
   2.4988203e-01
   8.5014511e-02
   6.2510285e-02
   1.0025649e-01
   4.4777787e-02
   8.6447323e-02
   1.2675170e-01
   4.1964041e-02
   5.7886807e-02
   4.8343677e-02
   6.1694603e-02
   3.8788063e-02
   1.4373020e-01
   5.0511565e-02
   4.2832170e-02
   4.8933225e-02
   5.9208556e-02
   5.4654659e-02
   6.3043729e-02
   3.8601364e-02
   1.0860745e-01
   5.9874879e-02
   5.4926437e-02
   3.8143090e-02
   3.5325974e-02
   3.3393132e-02
   1.6463205e-01
   7.4776267e-02
   5.3065722e-02
   5.0316044e-02
   4.8138800e-02
   4.9252344e-02
   8.7368025e-02
   3.2116569e-02
   3.4265172e-02
   3.6081867e-01
   4.8955157e-02
   1.0577442e-01
   6.8214387e-02
   5.4513793e-02
   4.8645486e-02
   9.7448504e-02
   5.4787338e-02
   4.1397194e-02
   5.4235836e-02
   5.8646289e-02
   4.4653797e-02
   7.1108209e-02
   5.9356252e-02
   4.9449305e-02
   7.7787200e-02
   7.6033957e-02
   4.1495712e-02
   4.4157086e-02
   6.6363836e-02
   6.4235649e-02
   5.7683656e-02
   5.5077042e-02
   4.2611444e-02
   7.0079260e-02
   4.3733813e-02
   5.1468874e-02
   1.4563618e-01
   4.7562505e-02
   3.7210456e-02
   5.2078841e-02
   6.7421822e-02
   4.4658341e-02
   4.4573557e-02
   5.2212090e-02
   1.1441069e-01
   5.1343845e-02
   4.9398313e-02
   4.9624721e-02
   5.7740031e-02
   1.4823192e-01
   6.5839785e-02
   8.8228908e-02
   1.3044655e-01
   1.3436531e-01
   4.5221196e-02
   4.8641827e-02
   4.3177892e-02
   7.1400652e-02
   7.5728124e-02
   6.4853020e-02
   3.1090113e-01
   5.0948277e-02
   4.0481830e-02
   3.1333629e-02
   1.0053426e-01
   5.1264992e-02
   8.1327241e-02
   1.1371543e-01
   4.7464276e-02
   8.6147229e-02
   4.0368525e-02
   8.6570338e-02
   4.6649712e-02
   7.9255266e-02
   6.5107789e-02
   5.2351493e-02
   4.2972659e-02
   5.5650579e-02
   5.8074510e-02
   6.1577760e-02
   6.4860642e-02
   4.1630937e-02
   1.1931396e-01
   6.0245567e-02
   1.7430689e-01
   4.9311216e-02
   4.0004075e-02
   3.2134844e-02
   8.9079837e-02
   4.7221583e-02
   5.4813163e-02
   6.6939744e-02
   1.2909519e-01
   6.3067036e-02
   3.4273071e-02
   4.9540480e-02
   1.1750866e-01
   1.1141390e-01
   8.4126474e-02
   1.0372919e-01
   3.9839722e-02
   4.2456272e-02
   4.8985015e-02
   1.0195555e-01
   6.2137133e-02
   6.0057056e-02
   5.0711416e-02
   6.0718290e-02
   1.7924669e-01
   4.1848136e-02
   6.6935070e-02
   3.7239949e-02
   3.6892769e-02
   8.9506160e-02
   4.8573785e-02
   2.5749598e-01
   1.0648884e-01
   6.4481172e-02
   3.5352684e-02
   7.0899179e-02
   4.0595908e-02
   3.6947682e-02
   7.9177593e-02
   6.0169521e-02
   4.7979763e-02
   3.6093384e-02
   4.8714356e-02
   7.2965600e-02
   4.5956772e-02
   4.0107340e-02
   7.0214194e-02
   7.8396450e-02
   9.3060464e-02
   3.3635481e-02
   4.4444437e-02
   1.1952711e-01
   4.2750379e-02
   4.9163971e-02
   1.7493403e-01
   3.8996639e-02
   3.9365372e-02
   9.7817151e-02
   7.5440883e-02
   9.6800616e-02
   5.5891988e-02
   1.9379984e-01
   1.2364246e-01
   3.8758653e-02
   5.6182565e-02
   5.9017100e-02
   1.5121682e-01
   8.7330414e-02
   7.1268460e-02
   3.9812006e-02
   4.9657036e-02
   5.0349879e-02
   5.0098477e-02
   4.7392263e-02
   6.9030748e-02
   7.8658952e-02
   5.2484852e-02
   6.0305490e-02
   3.6931359e-02
   3.6315191e-02
   7.5347809e-02
   4.3456285e-02
   1.0493652e-01
   7.8646739e-02
   6.9690796e-02
   4.7763272e-02
   5.1162406e-02
   3.7680104e-02
   1.0204078e-01
   3.7017376e-02
   5.4126959e-02
   3.0021078e-02
   4.0044318e-02
   4.9994910e-02
   4.2074214e-02
   1.0986720e-01
   4.5053769e-02
   3.5005099e-02
   6.1298464e-02
   7.6709794e-02
   4.1498603e-02
   5.7907438e-02
   4.7946188e-02
   4.6276081e-02
   8.7961341e-02
   5.2141308e-02
   2.9949450e-02
   2.7125786e-01
   7.2177628e-02
   5.8731345e-02
   5.4678795e-02
   4.5366291e-02
   9.2980559e-02
   3.4645464e-02
   4.6566168e-02
   4.3240232e-02
   3.9680292e-02
   8.3263300e-02
   4.3944381e-02
   3.3135664e-02
   1.3336480e-01
   5.4479628e-02
   5.6534908e-02
   3.9819594e-02
   5.3883824e-02
   5.9892811e-02
   5.8503292e-02
   1.9728989e-01
   5.9240069e-02
   4.0983609e-02
   6.4610132e-02
   6.6418495e-02
   1.7194048e-01
   4.5404963e-02
   1.1019257e-01
   7.5800959e-02
   6.0192308e-02
   1.1378141e-01
   5.4745852e-02
   5.2826403e-02
   7.8764907e-02
   3.9396418e-02
   6.1425820e-02
   8.5142474e-02
   6.3489086e-02
   5.8789812e-02
   7.4739861e-02
   5.3514930e-02
   1.2085483e-01
   6.9760764e-02
   4.2946097e-02
   1.3572821e-01
   4.8824795e-02
   4.9637787e-02
   3.4725087e-02
   9.3046285e-02
   3.8942581e-02
   4.2217884e-02
   2.7031806e-01
   5.4689353e-02
   4.5618303e-02
   6.9794922e-02
   4.0306781e-02
   5.7030533e-02
   7.0924214e-02
   6.9226711e-02
   4.4887956e-02
   6.3095106e-02
   4.9553974e-02
   4.8464798e-02
   6.6772129e-02
   4.2191717e-02
   2.4977859e-01
   3.9669145e-02
   1.0366696e-01
   6.5077007e-02
   1.5381985e-01
   6.2595971e-02
   3.8841480e-02
   1.5225439e-01
   6.2570767e-02
   5.0474489e-02
   6.2711509e-02
   7.0359942e-02
   3.9784768e-02
   1.3860830e-01
   3.1755897e-01
   4.0993720e-02
   7.0321643e-02
   6.3119178e-02
   5.9436256e-02
   1.0223476e-01
   2.6393826e-01
   4.9641755e-02
   3.9969012e-02
   6.0598920e-02
   5.9177004e-02
   2.3947113e-01
   1.5968835e-01
   5.4678591e-02
   3.7435192e-02
   7.2196435e-02
   5.4876604e-02
   2.4375882e-01
   5.5224372e-02
   2.6920364e-01
   6.4604323e-02
   4.0964134e-02
   4.8629929e-02
   3.6884995e-02
   2.8639720e-01
   9.7180179e-02
   6.2416960e-02
   5.0323941e-02
   1.1203258e-01
   7.0626789e-02
   3.5127265e-02
   3.6961878e-02
   7.9269015e-02
   1.5225862e-01
   4.8680901e-02
   4.9223106e-02
   3.8717062e-02
   3.1421503e-01
   3.4652136e-02
   2.4090066e-01
   3.9266746e-02
   4.8432257e-02
   5.7695074e-02
   9.1041986e-02
   2.8079290e-01
   3.7375991e-02
   9.0042229e-02
   1.0578948e-01
   4.5283774e-02
   4.9632772e-02
   1.0411597e-01
   4.5151704e-02
   1.4666121e-01
   2.3600288e-01
   4.7515043e-02
   5.6165961e-02
   6.7342249e-02
   8.3243279e-02
   4.5947186e-02
   1.0583333e-01
   5.7021248e-02
   7.0125197e-02
   1.1720095e-01
   4.6164792e-02
   8.2756892e-02
   3.9801410e-02
   4.5164462e-02
   9.6324875e-02
   3.9133711e-02
   7.8825329e-02
   8.2634464e-02
   7.7395176e-02
   1.0715334e-01
   5.7414272e-02
   4.4933670e-02
   4.8875268e-02
   4.0828595e-02
   3.9233747e-02
   8.0483445e-02
   5.0699655e-02
   8.5044789e-02
   5.5493585e-02
   4.2809538e-02
   6.4044028e-02
   8.0452472e-02
   4.0485034e-02
   5.6408381e-02
   2.4517847e-01
   9.5176379e-02
   8.2624481e-02
   6.0549793e-02
   4.7733907e-02
   6.6287293e-02
   2.9619336e-01
   6.5860408e-02
   3.2926725e-02
   6.3810582e-02
   4.3079074e-02
   6.6620736e-02
   7.4676265e-02
   4.5512637e-02
   7.5065303e-02
   2.6139319e-01
   3.9493664e-02
   6.7596278e-02
   7.4556156e-02
   6.4006822e-02
   2.4318277e-01
   7.9201277e-02
   3.5591808e-02
   4.3476265e-02
   4.2981419e-02
   4.8737033e-02
   7.6972902e-02
   1.1899711e-01
   5.3915413e-02
   6.3978049e-02
   3.9191917e-02
   5.0621019e-02
   7.6165307e-02
   7.0154472e-02
   6.8881906e-02
   3.8027215e-02
   7.9365861e-02
   1.9263891e-01
   7.1760737e-02
   3.9492279e-02
   4.9083816e-02
   9.7673775e-02
   7.5925287e-02
   4.2701908e-02
   6.4682079e-02
   2.8318651e-01
   6.2563053e-02
   7.4724108e-02
   4.9230592e-02
   6.0846066e-02
   3.9853240e-02
   4.8397276e-02
   4.1219586e-02
   6.4596049e-02
   2.7467350e-01
   3.9627814e-02
   3.6697736e-02
   4.7803000e-02
   5.3183933e-02
   1.0240542e-01
   3.2804172e-02
   5.1080548e-02
   5.7670299e-02
   4.9368571e-02
   5.5837961e-02
   8.1135876e-02
   6.7895479e-02
   5.8158285e-02
   6.0497547e-02
   3.0846594e-01
   6.1568465e-02
   1.0278638e-01
   1.2485804e-01
   3.6265089e-02
   4.3454539e-02
   5.4491908e-02
   5.0722008e-02
   1.0285835e-01
   3.5216520e-02
   4.2653619e-02
   5.4491133e-02
   4.2015888e-02
   3.6107019e-02
   3.9498830e-02
   2.2620781e-01
   1.4121465e-01
   4.6654530e-02
   6.0496215e-02
   4.8501225e-02
   1.1227165e-01
   5.9185966e-02
   8.6720017e-02
   5.1118415e-02
   7.4543977e-02
   8.0179784e-02
   4.8922277e-02
   6.1244544e-02
   6.3909774e-02
   5.6564577e-02
   6.8175834e-02
   6.1945839e-02
   1.0823234e-01
   6.0899481e-02
   8.3699073e-02
   1.2758628e-01
   6.3587887e-02
   6.9731109e-02
   2.7574943e-01
   1.0805363e-01
   6.2960154e-02
   5.2153388e-02
   4.0869041e-02
   4.7216980e-02
   1.3367948e-01
   6.1846245e-02
   5.7264758e-02
   5.7148112e-02
   2.2457083e-01
   7.0311939e-02
   4.5338629e-02
   1.4330319e-01
   1.3299523e-01
   1.0230376e-01
   5.3877878e-02
   3.7209039e-02
   4.7924793e-02
   6.0333948e-02
   4.9006829e-02
   5.4925630e-02
   4.4906989e-02
   8.7545267e-02
   3.8467757e-02
   3.6315562e-02
   5.9923849e-02
   4.3186302e-02
   5.3595908e-02
   8.3924273e-02
   4.1696815e-02
   4.4434832e-02
   6.4968205e-02
   1.6396524e-01
   3.9998264e-02
   6.4059514e-02
   4.5352695e-02
   5.2963784e-02
   6.4090736e-02
   5.9794330e-02
   6.8728415e-02
   6.5854188e-02
   4.1325939e-02
   3.9256340e-02
   3.5953549e-02
   9.1676208e-02
   8.2438473e-02
   5.5675381e-02
   5.5092489e-02
   6.8651088e-02
   7.5300328e-02
   4.7669246e-02
   6.8531711e-02
   5.3100486e-02
   8.6176846e-02
   5.6814580e-02
   2.7199377e-01
   1.7587657e-01
   5.0796033e-02
   6.0714428e-02
   6.4868421e-02
   2.5195325e-01
   5.0649436e-02
   7.2755015e-02
   9.4212388e-02
   6.1983447e-02
   1.0513186e-01
   8.0264954e-02
   3.4679433e-02
   7.1808426e-02
   3.6948871e-02
   4.5199598e-02
   4.8351060e-02
   4.9585652e-02
   2.9144482e-01
   6.7057962e-02
   7.8545298e-02
   6.0282649e-02
   6.7479183e-02
   4.0752272e-02
   7.5832098e-02
   6.0859987e-02
   5.0635780e-02
   3.7899456e-02
   8.9469912e-02
   5.5832665e-02
   4.7839330e-02
   3.7769692e-02
   5.1326047e-02
   5.7580436e-02
   3.4974391e-01
   4.3585440e-02
   6.8059175e-02
   5.0534109e-02
   5.9051454e-02
   3.5270410e-02
   3.8480430e-02
   6.4918044e-02
   1.0446765e-01
   2.2948215e-01
   5.9430014e-02
   4.8203366e-02
   4.0920590e-02
   8.3303841e-02
   4.6483723e-02
   4.8374511e-02
   4.2031629e-02
   5.8062130e-02
   4.1756380e-02
   4.4627451e-02
   2.0665141e-01
   8.3401790e-02
   6.2285167e-02
   1.9027440e-01
   4.8913988e-02
   4.7858924e-02
   3.5029320e-02
   3.4629609e-02
   5.2458053e-02
   1.2691601e-01
   2.6265816e-01
   4.2855481e-02
   1.1551102e-01
   4.8211706e-02
   3.9935928e-02
   3.8509899e-02
   7.6003357e-02
   5.8502098e-02
   4.3264389e-02
   7.5936383e-02
   4.9289545e-02
   5.5743589e-02
   5.1852438e-02
   6.6811482e-02
   1.0356211e-01
   6.7865740e-02
   5.3231370e-02
   3.8317925e-02
   4.2769702e-02
   4.9627388e-02
   1.4204076e-01
   5.8041786e-02
   4.1914694e-02
   4.6393204e-02
   4.7338671e-02
   6.0256393e-02
   7.3824612e-02
   2.3465122e-01
   3.8310220e-02
   4.3804728e-02
   5.3523246e-02
   8.3652222e-02
   5.1076765e-02
   6.4779900e-02
   5.8735076e-02
   7.5925433e-02
   7.3375343e-02
   7.5684948e-02
   4.1819861e-02
   5.1250828e-02
   9.1861683e-02
   5.0486785e-02
   3.8668897e-02
   4.4675126e-02
   5.5432434e-02
   4.4753372e-02
   4.0912171e-02
   6.6175322e-02
   3.7738907e-02
   4.1132818e-02
   3.5749317e-02
   4.9289181e-02
   5.1775261e-02
   6.8085992e-02
   5.2993260e-02
   1.8515721e-01
   6.7813184e-02
   4.4653862e-02
   1.1531167e-01
   3.8472808e-02
   2.3820526e-01
   7.6305449e-02
   6.5021398e-02
   6.1708330e-02
   8.1265629e-02
   4.3671290e-02
   7.3995796e-02
   5.3821129e-02
   4.2902576e-02
   3.6712877e-02
   5.5814548e-02
   4.1576081e-02
   1.0363953e-01
   6.1880907e-02
   6.0812432e-02
   5.7114018e-02
   1.1370492e-01
   3.2282097e-02
   4.7938860e-02
   7.2016310e-02
   3.0905033e-02
   3.4540313e-02
   1.2375739e-01
   3.8424260e-02
   6.2039634e-02
   6.9199094e-02
   4.8771689e-02
   3.8999111e-02
   8.3039731e-02
   6.1474227e-02
   4.4725136e-02
   6.0804703e-02
   4.3025860e-02
   7.8245363e-02
   5.0525417e-02
   1.9990968e-01
   4.8975667e-02
   4.3381018e-02
   5.6464119e-02
   5.3270746e-02
   1.1539893e-01
   7.5085710e-02
   5.3010940e-02
   5.8786824e-02
   2.3315480e-01
   4.1862619e-02
   4.0190494e-02
   7.2390728e-02
   3.8472139e-02
   4.6895704e-02
   5.5363096e-02
   4.7360361e-02
   2.4872010e-01
   3.9637801e-02
   5.1949020e-02
   1.2278855e-01
   4.1182829e-02
   4.0419774e-02
   1.3220412e-01
   3.6124790e-02
   1.1319670e-01
   3.9488769e-02
   7.0264006e-02
   3.5763473e-02
   4.1092069e-02
   3.5642740e-02
   5.4149438e-02
   4.4241270e-02
   7.0614347e-02
   2.4972837e-01
   9.6210510e-02
   7.8799689e-02
   4.2480861e-02
   5.8448365e-02
   5.0961779e-02
   3.4336667e-02
   4.2267910e-02
   4.5241519e-02
   8.9834983e-02
   4.3230682e-02
   1.3732743e-01
   8.8928916e-02
   5.8976523e-02
   5.9321721e-02
   6.2479967e-02
   4.2477197e-02
   4.5822469e-02
   5.9164383e-02
   4.5544541e-02
   4.3599050e-02
   7.3431523e-02
   4.3097502e-02
   3.8852269e-02
   4.4593807e-02
   3.9294642e-02
   1.5547727e-01
   6.1867832e-02
   3.5498758e-02
   5.2459563e-02
   5.5921856e-02
   4.9019931e-01
   1.6736116e-01
   4.7542784e-02
   1.3237403e-01
   6.0225024e-02
   4.0566851e-02
   9.7931091e-02
   6.4452658e-02
   4.6699465e-02
   1.2867720e-01
   3.8499155e-02
   1.1594659e-01
   6.7006226e-02
   7.3184636e-02
   5.1014315e-02
   7.7910496e-02
   1.4834181e-01
   3.7293192e-02
   4.9262429e-02
   2.8356289e-01
   8.2683028e-02
   5.3175715e-02
   6.3913594e-02
   3.4498991e-02
   2.7496487e-01
   6.7336427e-02
   5.4229785e-02
   4.1651745e-02
   5.0182697e-02
   1.1166559e-01
   4.7431851e-02
   2.8022865e-01
   3.1397741e-02
   4.1487393e-02
   8.3675023e-02
   5.4185384e-02
   1.2112326e-01
   5.9097718e-02
   5.4003017e-02
   4.9290830e-02
   6.5526597e-02
   4.0194729e-02
   7.3116550e-02
   3.6632119e-02
   4.2097191e-02
   4.4078151e-02
   2.6442283e-01
   1.0518561e-01
   3.8146711e-02
   4.5935388e-02
   5.0337882e-02
   1.1411346e-01
   5.9228975e-02
   9.8594422e-02
   5.0949218e-02
   6.1706127e-02
   3.9318751e-02
   8.0130158e-02
   8.7814673e-02
   7.1771696e-02
   4.8305776e-02
   4.9037332e-02
   9.1152859e-02
   4.4149353e-02
   6.1003345e-02
   6.7924177e-02
   5.8825253e-02
   4.3407649e-02
   8.5182900e-02
   8.1354730e-02
   5.5392965e-02
   3.6965993e-02
   5.3273204e-02
   2.7690816e-01
   4.9627667e-02
   6.8592316e-02
   4.0317517e-02
   6.2562964e-02
   4.2474389e-02
   4.6462951e-02
   3.2174819e-02
   5.9166356e-02
   1.1015473e-01
   4.5672180e-02
   4.5708256e-02
   2.3137012e-01
   7.4697223e-02
   6.2836254e-02
   5.3927887e-02
   8.0166139e-02
   3.6424194e-02
   3.9490630e-02
   4.3138197e-02
   1.6521284e-01
   5.9440983e-02
   1.2642730e-01
   7.3447165e-02
   3.8897887e-02
   7.9288669e-02
   4.2316434e-02
   4.6054858e-02
   1.0375474e-01
   4.6206364e-02
   4.3654411e-02
   7.9118581e-02
   1.2076929e-01
   4.6038516e-02
   7.4248175e-02
   4.6800230e-02
   3.1131224e-02
   6.7914341e-02
   5.4196770e-02
   6.1545828e-02
   4.3592065e-02
   5.1295426e-02
   4.6537888e-02
   1.0494330e-01
   4.3397730e-02
   2.7328813e-01
   3.7851317e-02
   3.8619629e-02
   5.0405437e-02
   1.7403777e-01
   4.5753502e-02
   6.3096437e-02
   2.4037667e-01
   6.3619979e-02
   9.3586251e-02
   4.5239753e-02
   4.0718057e-02
   1.2102112e-01
   1.7752173e-01
   6.0182581e-02
   3.0075362e-01
   1.1494296e-01
   6.1400671e-02
   4.3402659e-02
   1.2756397e-01
   6.2356505e-02
   4.6912818e-02
   5.1711284e-02
   5.7736086e-02
   5.3896878e-02
   4.1375078e-02
   5.7548526e-02
   5.0082795e-02
   1.0353744e-01
   5.1075944e-02
   4.4889779e-02
   4.0987454e-02
   5.7339035e-02
   3.6745449e-02
   4.5452900e-02
   7.6151308e-02
   3.6357158e-02
   4.8741566e-02
   4.8896118e-02
   5.3000384e-02
   5.2293987e-02
   6.5359534e-02
   5.2102596e-02
   4.5674931e-02
   3.1426757e-02
   4.1991469e-02
   5.8454478e-02
   4.2680679e-02
   6.0417875e-02
   1.0322372e-01
   4.5961031e-02
   5.1844491e-02
   3.8566980e-02
   8.6638479e-02
   4.6799964e-02
   8.7417653e-02
   5.8920894e-02
   5.5163478e-02
   5.4206154e-02
   5.6544970e-02
   6.0565148e-02
   9.2492449e-02
   4.2373080e-02
   5.7816256e-02
   4.2395107e-02
   5.3524678e-02
   3.6490316e-02
   9.9927776e-02
   6.5867121e-02
   4.5623121e-02
   3.1441999e-01
   3.7104442e-02
   3.9078596e-02
   4.2481411e-02
   6.9346096e-02
   3.6103993e-02
   4.6347460e-02
   3.2988216e-02
   3.7074740e-02
   4.3491362e-02
   4.5590420e-02
   4.6828709e-02
   8.0157232e-02
   4.3793827e-02
   2.6880243e-01
   3.9557060e-02
   6.0770881e-02
   9.5813432e-02
   1.5512959e-01
   3.8049278e-02
   3.6169249e-02
   6.1004063e-02
   4.3367984e-02
   5.9534151e-02
   4.8572644e-02
   7.2935724e-02
   8.3410029e-02
   5.0936171e-02
   7.1624816e-02
   5.2874134e-02
   6.1909965e-02
   6.5275493e-02
   3.8718214e-02
   4.7396476e-02
   4.4376341e-02
   5.0917975e-02
   5.9258209e-02
   6.0978707e-02
   3.8193361e-02
   6.6624340e-02
   4.4220140e-02
   6.1045774e-02
   4.7668679e-02
   3.3672438e-02
   3.6330254e-02
   3.5855090e-02
   6.0206622e-02
   4.0417833e-02
   6.0038480e-02
   4.9743478e-02
   3.2222428e-02
   7.5056544e-02
   4.2354413e-02
   1.0886807e-01
   3.0402254e-01
   3.5866783e-02
   6.1089405e-02
   9.4418135e-02
   1.4223099e-01
   6.6256535e-02
   4.8970324e-02
   3.6988100e-02
   4.0841351e-02
   6.4282229e-02
   3.3244540e-01
   9.5632877e-02
   5.5285885e-02
   4.1806105e-02
   6.0776615e-02
   5.7591990e-02
   7.4753707e-02
   4.1271892e-02
   1.5958361e-01
   9.2297963e-02
   1.5034803e-01
   5.1694242e-02
   5.5676908e-02
   4.2029029e-02
   7.8756574e-02
   7.5578619e-02
   2.4051223e-01
   7.2803490e-02
   3.9318338e-02
   6.9499711e-02
   3.6067679e-02
   6.7947073e-02
   4.3437094e-02
   6.3611738e-02
   2.7653917e-01
   6.2110485e-02
   3.7205366e-02
   8.2415669e-02
   5.3462044e-02
   3.7749693e-02
   9.3210397e-02
   5.7352910e-02
   4.9483246e-02
   4.1393196e-02
   5.4116952e-02
   5.2169049e-02
   3.3421385e-02
   6.0831729e-02
   7.4431564e-02
   6.3105980e-02
   5.5358921e-02
   1.1085860e-01
   9.5344404e-02
   4.3241433e-02
   4.1699031e-02
   1.4783843e-01
   5.6880978e-02
   4.0741421e-02
   6.9885176e-02
   4.1452598e-02
   1.0880400e-01
   3.5754021e-02
   4.8124066e-02
   7.3287783e-02
   1.2111383e-01
   2.5888483e-01
   1.1248385e-01
   5.0786737e-02
   1.9879778e-01
   4.7523964e-02
   3.5827126e-02
   5.6296022e-02
   3.6805331e-02
   5.4277877e-02
   4.1709299e-02
   5.5081796e-02
   1.5623034e-01
   5.7968731e-02
   5.7045439e-02
   3.8090033e-02
   1.0058857e-01
   2.4066623e-01
   3.5968290e-02
   2.8120743e-01
   1.0662011e-01
   4.4675624e-02
   5.4302524e-02
   5.9295834e-02
   7.2457801e-02
   4.8467237e-02
   5.4952449e-02
   7.4301584e-02
   9.1679251e-02
   3.6490849e-02
   3.6899345e-02
   4.5792450e-02
   4.5073522e-02
   4.7342584e-02
   3.1877629e-02
   5.8847780e-02
   5.0094500e-02
   1.1727114e-01
   3.8368259e-02
   5.3708577e-02
   5.3724144e-02
   1.9000520e-01
   4.4361369e-02
   9.0932488e-02
   1.5694189e-01
   7.1069853e-02
   7.9402237e-02
   1.1878428e-01
   6.1897061e-02
   8.8275607e-02
   1.7640787e-01
   4.6737911e-02
   8.5404297e-02
   5.7688177e-02
   8.1847297e-02
   5.7708432e-02
   3.3466872e-02
   6.7474988e-02
   9.5984128e-02
   6.8287846e-02
   6.4100877e-02
   4.2150296e-02
   6.1954114e-02
   1.1362490e-01
   6.7983634e-02
   4.1648660e-02
   8.6902197e-02
   7.2690181e-02
   4.0805373e-02
   9.1235560e-02
   3.8184072e-02
   4.6218462e-02
   4.3217532e-02
   7.2052467e-02
   7.5358877e-02
   3.9507687e-02
   6.6558687e-02
   4.1563668e-02
   3.2125377e-02
   8.7407015e-02
   3.5475280e-02
   3.8232956e-02
   1.2155858e-01
   9.8734499e-02
   4.4661830e-02
   4.9153599e-02
   5.0317263e-02
   6.0233412e-02
   3.5211224e-02
   6.0368511e-02
   6.5532563e-02
   8.5826565e-02
   3.8949703e-02
   6.1163482e-02
   4.5724063e-02
   7.1507517e-02
   4.7611100e-02
   1.1735093e-01
   3.5857516e-01
   4.5157706e-02
   3.8127856e-02
   1.0962297e-01
   6.2988421e-02
   7.0345051e-02
   6.6275759e-02
   7.6640191e-02
   5.1960245e-02
   1.0137410e-01
   8.0162763e-02
   6.2390381e-02
   3.7764776e-02
   5.8893619e-02
   4.8802841e-02
   4.5330318e-02
   8.0273131e-02
   9.5219778e-02
   5.2279826e-02
   1.2354287e-01
   8.8706977e-02
   4.2439626e-02
   4.2099956e-02
   2.7162035e-01
   8.0037315e-02
   5.3123004e-02
   1.7909858e-01
   4.2592283e-02
   7.7183339e-02
   1.1915712e-01
   5.9078039e-02
   7.9888849e-02
   6.2033818e-02
   5.4015927e-02
   4.3712008e-02
   5.7415886e-02
   4.2796934e-02
   6.2734264e-02
   4.9988030e-02
   8.3849525e-02
   1.5226557e-01
   3.9068438e-02
   4.9850029e-02
   1.3948770e-01
   7.7869082e-02
   9.6524863e-02
   6.0824471e-02
   4.4771146e-02
   3.1103602e-02
   6.1912000e-02
   1.0170793e-01
   7.2470197e-02
   1.2925798e-01
   9.6851287e-02
   6.1161004e-02
   1.0396503e-01
   5.3336723e-02
   5.6564891e-02
   6.2317736e-02
   7.9786047e-02
   4.2407135e-02
   5.1395961e-02
   5.6936186e-02
   3.9018003e-02
   5.6730531e-02
   1.2583882e-01
   4.0506834e-02
   4.8480225e-02
   1.2971551e-01
   5.6472982e-02
   7.2593446e-02
   7.3134359e-02
   6.1933636e-02
   5.2874000e-02
   4.9089643e-02
   1.3509809e-01
   1.7757630e-01
   9.6403874e-02
   4.2006014e-02
   3.7838687e-02
   4.5687801e-02
   1.3218554e-01
   4.0289670e-02
   4.2578098e-02
   4.0882424e-02
   5.1455101e-02
   5.4332104e-02
   5.3612386e-02
   2.1258565e-01
   8.9010488e-02
   7.9485488e-02
   4.6885682e-02
   4.8830711e-02
   4.5273212e-02
   1.0166487e-01
   5.3030551e-02
   7.7731182e-02
   6.1597454e-02
   7.1482087e-02
   4.9820431e-02
   4.5125341e-02
   5.5597459e-02
   8.5792314e-02
   8.0389234e-02
   5.7728422e-02
   4.7995606e-02
   4.5087831e-02
   5.9982465e-02
   4.6319605e-02
   6.7718141e-02
   4.9618053e-02
   5.1460929e-02
   1.9398810e-01
   6.3770480e-02
   8.4349064e-02
   1.9039832e-01
   4.9620831e-02
   7.8468058e-02
   7.1842436e-02
   6.3026535e-02
   1.4971501e-01
   7.1562982e-02
   2.7401645e-01
   4.4378739e-02
   5.0172587e-02
   6.0315204e-02
   4.9730396e-02
   2.8046430e-01
   5.8481637e-02
   6.7899129e-02
   4.1097655e-02
   4.9328032e-02
   7.0889587e-02
   4.4059421e-02
   4.5751383e-02
   5.1947478e-02
   7.1801363e-02
   1.1685384e-01
   1.5615880e-01
   1.0354549e-01
   5.2776575e-02
   1.3532111e-01
   4.3478429e-02
   4.0269812e-02
   4.9096548e-02
   4.8456577e-02
   2.6279816e-01
   1.2984229e-01
   4.7966270e-02
   6.7722486e-02
   2.8243743e-01
   3.8851534e-02
   5.7235449e-02
   4.9064863e-02
   5.8407433e-02
   4.6341299e-02
   3.6523387e-02
   1.0348005e-01
   3.9679447e-02
   1.1410202e-01
   4.8081298e-02
   4.4425060e-02
   4.4784994e-02
   6.6579533e-02
   5.5575300e-02
   8.4677837e-02
   8.3636346e-02
   4.8895154e-02
   6.5600395e-02
   4.6358908e-02
   5.9248471e-02
   9.6313325e-02
   7.2424631e-02
   4.8084690e-02
   2.3568410e-01
   4.4102925e-02
   8.7144459e-02
   5.2615927e-02
   6.5872872e-02
   6.4379138e-02
   8.3464224e-02
   2.5848336e-01
   4.8811884e-02
   5.4997933e-02
   7.6829708e-02
   1.8338403e-01
   7.0877214e-02
   4.5546409e-02
   4.6276199e-02
   4.1432312e-02
   3.7461369e-02
   1.4872253e-01
   1.0161006e-01
   3.8640163e-02
   4.4579402e-02
   8.9796289e-02
   1.1788864e-01
   5.4727342e-02
   5.5789635e-02
   1.1895600e-01
   4.2456142e-02
   3.8106028e-02
   3.8552585e-02
   8.1868251e-02
   5.5108704e-02
   7.3807670e-02
   5.8849961e-02
   3.7431287e-02
   6.1981035e-02
   1.0945993e-01
   5.4703320e-02
   6.7240162e-02
   5.3092291e-02
   3.7292638e-01
   4.7610157e-02
   5.5898076e-02
   3.3724093e-02
   8.7201716e-02
   6.9518999e-02
   5.1880503e-02
   6.3563273e-02
   5.8222769e-02
   6.9845231e-02
   4.1401178e-02
   7.0911053e-02
   2.4794116e-01
   4.6986571e-02
   4.1473046e-02
   1.0815205e-01
   6.6521911e-02
   6.7165885e-02
   7.8039267e-02
   1.1207699e-01
   7.3046718e-02
   5.4727970e-02
   2.6054980e-01
   4.9750113e-02
   9.3555673e-02
   5.3067003e-02
   4.8607215e-02
   6.0965809e-02
   4.1976119e-02
   4.7657110e-02
   1.2565799e-01
   4.4158832e-02
   1.0993259e-01
   4.8262100e-02
   5.2852066e-02
   2.3691677e-01
   4.7933221e-02
   2.4649280e-01
   5.1457451e-02
   4.0805990e-02
   7.2070893e-02
   5.7280301e-02
   7.7845240e-02
   1.1146537e-01
   3.9393513e-02
   5.1255097e-02
   8.6699584e-02
   6.3867259e-02
   3.6067676e-02
   2.6189414e-01
   1.0216216e-01
   6.3307842e-02
   5.7319639e-02
   3.8653380e-02
   4.8453474e-02
   3.8309377e-02
   6.9800066e-02
   4.8092605e-02
   1.0015789e-01
   4.3023068e-02
   4.7785590e-02
   5.1759385e-02
   4.0917000e-02
   4.2666626e-02
   3.4419615e-02
   1.1981084e-01
   9.0553873e-02
   7.5052772e-02
   5.4671024e-02
   3.7145158e-02
   8.4950987e-02
   4.0785375e-02
   1.0749655e-01
   5.1430780e-02
   6.2865561e-02
   9.6199383e-02
   3.6873675e-02
   7.3051824e-02
   6.1347388e-02
   1.3977497e-01
   3.8236496e-02
   7.1364586e-02
   4.6921532e-02
   1.4023551e-01
   1.5991217e-01
   4.2489292e-02
   7.6595077e-02
   2.3376480e-01
   6.1975381e-02
   8.2975949e-02
   4.3879850e-02
   9.0787127e-02
   4.6555494e-02
   4.7409941e-02
   3.8077733e-02
   1.3065353e-01
   3.2769216e-02
   4.0829544e-02
   3.9699191e-02
   1.9981650e-01
   6.4431529e-02
   4.1316468e-02
   5.5184474e-02
   5.2129184e-02
   7.1793620e-02
   1.0558698e-01
   8.5910359e-02
   5.0284255e-02
   4.7293088e-02
   4.2581516e-02
   4.4930014e-02
   4.5395300e-02
   4.2724277e-02
   2.3588823e-01
   4.0708787e-02
   5.3107530e-02
   6.1071979e-02
   1.3059028e-01
   3.4107543e-02
   3.5367287e-02
   3.8552998e-02
   2.9876026e-02
   6.7959858e-02
   2.3702298e-01
   4.0462560e-02
   1.0135978e-01
   5.3943711e-02
   6.4712942e-02
   5.4302071e-02
   4.3834219e-02
   5.1551547e-02
   8.8140959e-02
   3.4142744e-01
   5.4006963e-02
   6.1754296e-02
   4.4515774e-02
   3.2230179e-02
   4.2202524e-02
   4.2671075e-02
   9.9533987e-02
   7.6108149e-02
   2.5902174e-01
   5.6943359e-02
   5.5861568e-02
   4.9324125e-02
   3.9010088e-02
   1.5958200e-01
   6.9160621e-02
   3.1380015e-02
   8.0807391e-02
   5.0876790e-02
   3.1990703e-01
   3.6333332e-02
   1.3745489e-01
   5.6119648e-02
   4.6421669e-02
   5.2506747e-02
   5.2763803e-02
   1.8936717e-01
   5.2538279e-02
   5.5103166e-02
   3.8462573e-02
   7.3893982e-02
   4.1683589e-02
   3.8304707e-02
   4.2450004e-02
   1.0706969e-01
   8.8453273e-02
   7.1072640e-02
   1.5718508e-01
   6.0415881e-02
   5.2858541e-02
   6.6418913e-02
   1.0621160e-01
   3.4239702e-02
   5.1649042e-02
   3.6917718e-02
   5.1166877e-02
   4.8950726e-02
   3.5793808e-02
   5.3948696e-02
   5.1369639e-02
   4.7412463e-02
   3.5815222e-01
   4.5013742e-02
   3.9654096e-02
   3.4671379e-02
   8.9911723e-02
   6.4525616e-02
   1.7888536e-01
   6.1503731e-02
   4.7393586e-02
   6.0638341e-02
   7.7077606e-02
   8.5254784e-02
   5.3543808e-02
   4.3758783e-02
   1.2169988e-01
   4.7129240e-02
   4.7589052e-02
   8.9706453e-02
   8.2146539e-02
   5.8329068e-02
   4.3824212e-02
   3.4667113e-02
   7.1120622e-02
   1.1011477e-01
   1.0290267e-01
   5.2062938e-02
   3.4118367e-02
   2.5505380e-01
   3.3046391e-02
   7.5666410e-02
   6.0573536e-02
   5.5198703e-02
   3.4100837e-02
   7.1463789e-02
   5.7793747e-02
   1.3708399e-01
   9.5982738e-02
   9.5539516e-02
   6.4246874e-02
   3.8106181e-02
   6.3561701e-02
   4.2413741e-02
   4.8230848e-02
   2.4983848e-01
   4.2354029e-02
   5.1443887e-02
   5.4668541e-02
   4.2347097e-02
   7.8427605e-02
   4.2052292e-02
   5.3129321e-02
   3.7852938e-02
   2.6031363e-01
   3.9910346e-02
   2.2622453e-01
   7.5714685e-02
   4.4985012e-02
   5.6037178e-02
   4.8566146e-02
   1.8209642e-01
   8.5536803e-02
   5.8883892e-02
   9.8445752e-02
   7.5230213e-02
   1.0122903e-01
   6.4788754e-02
   8.3406498e-02
   8.2436147e-02
   9.3671490e-02
   7.7967158e-02
   9.0797452e-02
   4.7270377e-02
   6.3764235e-02
   2.7325521e-01
   3.5704771e-02
   3.8930307e-02
   3.8221005e-02
   4.5706100e-02
   5.8503103e-02
   4.4867977e-02
   4.0102312e-02
   2.6753624e-01
   7.4723125e-02
   6.6090507e-02
   7.6587870e-02
   4.0072293e-02
   5.9030278e-02
   6.2868528e-02
   5.6465746e-02
   1.2238569e-01
   1.1700641e-01
   6.1213281e-02
   5.9747221e-02
   4.9210337e-02
   4.3611454e-02
   5.6059911e-02
   5.2170896e-02
   1.1853721e-01
   6.0672047e-02
   4.8478019e-02
   5.9811138e-02
   5.2334315e-02
   7.9995349e-02
   4.5275451e-02
   6.8693339e-02
   1.0175868e-01
   7.8196104e-02
   3.6773565e-02
   4.2483249e-02
   5.7559692e-02
   2.7109897e-01
   1.0545357e-01
   5.7229879e-02
   4.7981516e-02
   4.3793204e-02
   5.3783996e-02
   6.6118718e-02
   1.2630809e-01
   7.3987412e-02
   3.4264703e-02
   4.6090055e-02
   4.1901414e-02
   8.0548017e-02
   6.1698261e-02
   6.0649400e-02
   6.9174783e-02
   3.7543044e-02
   6.7731397e-02
   6.7250745e-02
   5.5541470e-02
   4.8157289e-02
   4.4879327e-02
   6.9790011e-02
   3.2524678e-02
   6.0131831e-02
   7.0023572e-02
   6.9260943e-02
   1.0704450e-01
   5.3035431e-02
   4.4436573e-02
   6.3065968e-02
   4.4941022e-02
   4.2868741e-02
   3.0878009e-01
   2.2049235e-01
   1.0594602e-01
   6.2424445e-02
   6.1689755e-02
   1.4448989e-01
   6.5147797e-02
   5.1845251e-02
   4.7849119e-02
   8.5517023e-02
   4.5664872e-02
   4.9829380e-02
   3.9045746e-02
   4.4965166e-02
   4.0683001e-02
   1.2083722e-01
   7.0715668e-02
   2.0437991e-01
   4.6775503e-02
   7.3013117e-02
   5.3898231e-02
   4.4747813e-02
   5.9365309e-02
   1.6910571e-01
   4.0104866e-02
   5.3125504e-02
   5.6661037e-02
   6.6405631e-02
   4.1517599e-02
   4.5343990e-02
   1.1555808e-01
   5.7834292e-02
   6.4307143e-02
   1.0269501e-01
   6.2844641e-02
   1.2397116e-01
   4.6114755e-02
   9.3649785e-02
   3.4961985e-02
   2.4624232e-01
   7.3223883e-02
   4.3808120e-02
   6.3239755e-02
   2.5851307e-01
   4.1852424e-02
   6.1195005e-02
   4.4486437e-02
   6.8686874e-02
   4.1198637e-02
   2.3710660e-01
   4.1353852e-02
   5.4592667e-02
   1.9332632e-01
   7.2270477e-02
   8.1123564e-02
   4.2307886e-02
   5.7886230e-02
   4.4232246e-02
   4.7426270e-02
   1.2269319e-01
   5.9176935e-02
   4.1816372e-02
   4.4020427e-02
   2.7528994e-01
   6.0345397e-02
   6.8878889e-02
   1.0521201e-01
   2.3948206e-01
   6.0288191e-02
   3.8027199e-02
   3.0389815e-01
   4.9400599e-02
   3.5328522e-02
   3.0765786e-02
   3.6767673e-01
   4.1179841e-02
   3.6301796e-02
   4.1953422e-02
   6.4940204e-02
   7.1386702e-02
   4.8751011e-02
   8.4857499e-02
   2.5277223e-01
   7.3030969e-02
   4.3466469e-02
   6.8707290e-02
   5.6305467e-02
   7.1666395e-02
   1.0344257e-01
   4.9915466e-02
   5.3946457e-02
   1.2369851e-01
   5.8909474e-02
   2.3513329e-01
   3.2714341e-02
   3.7135799e-02
   7.7460329e-02
   5.8158142e-02
   7.2008170e-02
   1.1645864e-01
   6.9393310e-02
   6.8987374e-02
   4.1577799e-02
   3.4338839e-02
   4.8003992e-02
   4.7923234e-02
   9.6565910e-02
   5.1234789e-02
   6.1311937e-02
   6.7608565e-02
   4.0794752e-02
   4.4693207e-02
   2.5470734e-01
   3.7208861e-01
   9.2024518e-02
   5.4229462e-02
   4.3888231e-02
   1.1461349e-01
   8.8598962e-02
   3.9408418e-02
   4.2961699e-02
   5.3677962e-02
   6.3252583e-02
   6.0294793e-02
   2.0717144e-01
   4.1317555e-02
   4.7090166e-02
   4.1999179e-02
   4.7156430e-02
   4.4364251e-02
   1.0811797e-01
   5.2471213e-02
   5.4161910e-02
   9.6379620e-02
   4.2270650e-02
   7.8419463e-02
   9.8955305e-02
   2.5804852e-01
   5.3474109e-02
   6.6607978e-02
   9.3770121e-02
   4.5677527e-02
   9.1151599e-02
   6.3097490e-02
   4.4539137e-02
   5.0002802e-02
   5.0687011e-02
   1.0045972e-01
   9.0991581e-02
   4.0172962e-02
   6.5393668e-02
   7.1246177e-02
   4.9005122e-02
   5.0807687e-02
   6.4932656e-02
   5.3455035e-02
   2.4169974e-01
   1.1041564e-01
   4.0653604e-02
   6.9001808e-02
   1.1349831e-01
   4.9761235e-02
   5.1187148e-02
   8.5269935e-02
   6.0457517e-02
   3.5512766e-02
   4.0143877e-02
   5.0839910e-02
   5.5138433e-02
   1.2035466e-01
   4.3021008e-02
   3.6209737e-02
   4.5054347e-02
   5.7018857e-02
   1.0965003e-01
   3.8211811e-02
   5.9890550e-02
   4.1445264e-02
   2.9944081e-01
   7.1320570e-02
   5.3436405e-02
   6.1537494e-02
   4.4955904e-02
   3.5337960e-02
   3.8870129e-02
   4.8750623e-02
   6.1820392e-02
   3.6250520e-02
   4.9218599e-02
   7.6355798e-02
   4.6831125e-02
   4.6302975e-02
   7.8082697e-02
   7.8385718e-02
   2.5713758e-01
   6.9933840e-02
   8.0002205e-02
   4.1838725e-02
   9.5706993e-02
   5.0815495e-02
   4.4446192e-02
   5.1179722e-02
   5.1928575e-02
   3.2836411e-02
   3.2991977e-02
   5.8164140e-02
   5.3059538e-02
   4.9447871e-02
   5.5608064e-02
   6.5100004e-02
   8.2054813e-02
   2.9658823e-02
   1.1435563e-01
   5.0401323e-02
   3.7316588e-02
   1.1031223e-01
   4.1892021e-02
   4.0345491e-02
   9.4534083e-02
   6.7464891e-02
   1.1536184e-01
   6.3574849e-02
   4.6676871e-02
   2.3481876e-01
   3.5942443e-02
   6.1396265e-02
   6.0258890e-02
   5.2373660e-02
   4.5869349e-02
   5.2980377e-02
   7.3382233e-02
   3.3682296e-02
   5.2949694e-02
   2.8220733e-01
   4.2687953e-02
   5.4493851e-02
   5.0847457e-02
   6.3642085e-02
   4.4508304e-02
   3.5631682e-02
   4.8047970e-02
   7.0280006e-02
   2.4846116e-01
   4.0318315e-02
   3.9743782e-02
   5.1626821e-02
   6.3059450e-02
   3.6483028e-02
   4.3091889e-02
   8.5122524e-02
   4.3744908e-02
   1.1843911e-01
   4.1467153e-02
   5.6705177e-02
   1.1915333e-01
   3.8959984e-02
   5.8087273e-02
   5.7905385e-02
   8.6457897e-02
   7.2803324e-02
   4.6564446e-02
   4.1884624e-02
   5.2227777e-01
   5.4787028e-02
   7.7448422e-02
   5.3430975e-02
   8.2195911e-02
   3.8917981e-02
   4.0191443e-02
   1.2183225e-01
   8.8262076e-02
   7.4687445e-02
   5.6288237e-02
   5.8812442e-02
   6.3644822e-02
   6.5008651e-02
   5.9940026e-02
   8.4145877e-02
   1.1534440e-01
   5.1906461e-02
   1.5251215e-01
   3.4703552e-02
   3.7411205e-02
   7.5971770e-02
   5.6855027e-02
   4.1815135e-02
   4.8401935e-02
   4.5539489e-02
   5.5009115e-02
   7.1183876e-02
   7.3967696e-02
   1.2706902e-01
   5.7019571e-02
   6.7889557e-02
   4.0962984e-02
   4.6694131e-02
   5.6758799e-02
   3.7982837e-02
   7.1276775e-02
   1.6029956e-01
   5.1696838e-02
   4.2944590e-02
   5.7113562e-02
   4.0815618e-02
   4.5509739e-02
   3.8393217e-02
   5.6585051e-02
   3.4408412e-02
   4.0146281e-02
   8.5645464e-02
   7.5692162e-02
   4.6113696e-02
   3.3769443e-02
   7.5208084e-02
   4.9042222e-02
   4.5420850e-02
   1.3414901e-01
   3.6534184e-02
   1.1014147e-01
   5.0517820e-02
   9.9738998e-02
   4.2726599e-02
   4.4668866e-01
   6.5226161e-02
   5.2418082e-02
   4.7601047e-02
   1.0866408e-01
   6.5740596e-02
   1.1744653e-01
   9.3346375e-02
   6.7233374e-02
   6.2456683e-02
   5.3724246e-02
   4.4990442e-02
   8.6173116e-02
   6.2596949e-02
   6.0438112e-02
   6.9456611e-02
   5.0440299e-02
   3.9920746e-02
   3.6155502e-02
   9.3743530e-02
   3.9032788e-02
   9.3122668e-02
   5.3361620e-02
   6.4241560e-02
   1.1565112e-01
   6.1007462e-02
   7.1669843e-02
   5.0895820e-02
   7.6592534e-02
   6.1585352e-02
   5.2632154e-02
   3.5033133e-02
   3.8572318e-02
   3.9611173e-02
   5.2328527e-02
   4.9537277e-02
   9.7352821e-02
   4.4609227e-02
   6.2124470e-02
   4.1162059e-02
   7.0647190e-02
   4.8213164e-02
   4.9881879e-02
   3.9248553e-02
   6.1440940e-02
   3.9801542e-02
   6.2015172e-02
   6.7080374e-02
   4.2870138e-02
   3.8805557e-02
   4.6688615e-02
   7.1384863e-02
   4.0212798e-02
   5.5187172e-02
   9.2887437e-02
   3.0130723e-01
   4.3899730e-02
   4.7962988e-02
   6.3033708e-02
   7.7567889e-02
   8.9770973e-02
   4.3114489e-02
   3.5429451e-02
   4.0080963e-02
   5.8371906e-02
   4.5837095e-02
   5.4888950e-02
   7.2099146e-02
   5.9826819e-02
   4.2425975e-02
   4.2545951e-02
   1.2567413e-01
   4.6876221e-02
   5.2850750e-02
   9.9860207e-02
   1.1468284e-01
   1.3594393e-01
   4.6159724e-02
   6.9826359e-02
   8.5212610e-02
   6.1263985e-02
   3.6519034e-02
   6.8498874e-02
   1.1412424e-01
   5.3342842e-02
   5.7805903e-02
   3.6342485e-02
   7.5381075e-02
   1.1209468e-01
   6.5015884e-02
   6.4481267e-02
   3.7643028e-02
   4.8757975e-02
   5.0152652e-02
   4.2951774e-02
   5.5379251e-02
   4.0230130e-02
   1.1270937e-01
   7.3905887e-02
   5.4658840e-02
   1.9230227e-01
   3.9897616e-02
   5.7693763e-02
   5.5244518e-02
   3.5985047e-02
   7.6233287e-02
   3.7975807e-02
   1.2422553e-01
   4.3345031e-02
   4.2992859e-02
   7.1440261e-02
   7.3550803e-02
   1.1003516e-01
   5.0566544e-02
   9.2098392e-02
   5.8209338e-02
   3.8444195e-02
   4.6251588e-02
   5.7313266e-02
   7.6236187e-02
   1.0781395e-01
   3.3022255e-02
   3.7008871e-02
   4.0221709e-02
   8.1291325e-02
   4.6874977e-02
   8.0622094e-02
   4.8184746e-02
   4.9880956e-02
   4.2137830e-02
   3.5837470e-02
   1.5580631e-01
   1.4751827e-01
   3.4906833e-02
   4.1925120e-02
   7.6256462e-02
   6.4728575e-02
   7.3161143e-02
   1.1894197e-01
   9.8452167e-02
   3.3870687e-02
   6.3916322e-02
   8.2789572e-02
   6.8953246e-02
   5.0919379e-02
   3.3912887e-02
   4.3367091e-02
   1.2366540e-01
   1.0609183e-01
   4.7267279e-02
   4.0735407e-02
   5.3315036e-02
   3.8626885e-02
   3.8316453e-02
   4.3082357e-02
   7.5808754e-02
   4.0157589e-02
   4.1948369e-02
   4.7532185e-02
   1.3353362e-01
   7.1022899e-02
   6.1709617e-02
   3.0080828e-01
   5.2020916e-02
   1.0953384e-01
   4.6889700e-02
   3.8824088e-02
   2.4081490e-01
   5.4626093e-02
   6.1329235e-02
   7.4055507e-02
   8.7477319e-02
   5.9147026e-02
   5.0965571e-02
   7.2393741e-02
   5.8990167e-02
   7.6167024e-02
   3.9877736e-02
   1.4574399e-01
   5.1720067e-02
   5.5088315e-02
   7.8286914e-02
   6.2186140e-02
   2.3690678e-01
   5.0788911e-02
   1.5448470e-01
   7.4537011e-02
   7.7539778e-02
   5.3957115e-02
   4.5648479e-02
   2.4494789e-01
   4.7677395e-02
   9.3281283e-02
   6.0735183e-02
   5.5955545e-02
   1.1292477e-01
   3.9807172e-02
   1.6942015e-01
   8.8901066e-02
   1.1158256e-01
   6.3821170e-02
   5.0794601e-02
   6.2944411e-02
   6.3652518e-02
   6.8168812e-02
   9.4919521e-02
   8.6913061e-02
   5.8207607e-02
   4.8766281e-02
   3.7043052e-02
   8.4340224e-02
   7.3740723e-02
   6.3786405e-02
   7.8050203e-02
   4.7194604e-02
   1.2539373e-01
   6.1673423e-02
   7.9837731e-02
   6.8853834e-02
   1.2312277e-01
   3.9845255e-02
   4.4408073e-02
   3.9030362e-02
   3.3821269e-02
   5.2505739e-02
   3.5075285e-02
   3.4636888e-02
   4.8179411e-02
   4.9811555e-02
   4.8778545e-02
   5.2571706e-02
   6.3073414e-02
   5.3591520e-02
   5.2231826e-02
   5.9792021e-02
   1.3618683e-01
   8.1512296e-02
   5.6049749e-02
   5.8752283e-02
   4.5110500e-02
   1.0316987e-01
   5.3258821e-02
   5.2435368e-02
   4.1347456e-02
   3.0431548e-01
   8.4488960e-02
   6.0857624e-02
   6.7277932e-02
   6.8831102e-02
   9.2229225e-02
   6.3263596e-02
   3.5874156e-02
   5.7240772e-02
   5.0204465e-02
   3.5737972e-02
   2.3164641e-01
   8.7027540e-02
   6.0202905e-02
   9.0216104e-02
   7.6631951e-02
   4.3446387e-02
   4.9336431e-02
   6.2905524e-02
   9.0259965e-02
   3.0998943e-01
   5.3763202e-02
   1.0872223e-01
   4.2164372e-02
   1.4040313e-01
   7.0569232e-02
   7.3277213e-02
   5.3664402e-02
   4.0514897e-02
   8.3137832e-02
   5.9940672e-02
   9.2890878e-02
   2.6935060e-01
   4.5118659e-02
   4.0139854e-02
   4.1858764e-02
   6.6677826e-02
   7.9501656e-02
   4.7289644e-02
   4.8362364e-02
   1.3822135e-01
   1.6344543e-01
   4.5932000e-02
   4.3328671e-02
   3.6897462e-02
   3.0137180e-01
   5.0585578e-02
   1.0189317e-01
   3.8195352e-02
   7.5381509e-02
   5.0237105e-02
   1.6159900e-01
   7.9085971e-02
   5.6646936e-02
   7.2898975e-02
   6.0357103e-02
   5.4139103e-02
   5.0484131e-02
   8.3171179e-02
   6.4850565e-02
   3.8124863e-02
   3.9933606e-02
   4.0331848e-02
   5.9210917e-02
   5.9322181e-02
   6.2906544e-02
   4.2843582e-02
   6.1538615e-02
   7.3673442e-02
   5.3352235e-02
   4.8656153e-02
   3.3968605e-02
   4.2213396e-02
   8.7655899e-02
   1.1874444e-01
   9.3331844e-02
   4.1942715e-02
   6.3596934e-02
   6.3169879e-02
   9.3856893e-02
   7.2436916e-02
   4.1809764e-02
   4.8139900e-02
   6.1401293e-02
   7.3603409e-02
   4.1491113e-02
   4.6382848e-02
   5.4543218e-02
   5.1649174e-02
   5.9289094e-02
   6.0147722e-02
   9.3310863e-02
   7.1927647e-02
   6.2681437e-02
   6.3047962e-02
   4.5330190e-02
   9.3613908e-02
   4.6485772e-02
   1.1770743e-01
   3.6483116e-02
   4.5167008e-02
   4.3427707e-02
   4.3206941e-02
   6.1044093e-02
   5.0195155e-02
   4.8162117e-02
   3.3637534e-02
   7.1001790e-02
   3.3949647e-01
   5.1112853e-02
   4.9552982e-02
   1.0497424e-01
   3.5116644e-02
   4.1238278e-02
   1.5549285e-01
   3.6939507e-02
   6.2806356e-02
   4.8336533e-02
   5.7125793e-02
   8.3436765e-02
   5.4991088e-02
   6.0553437e-02
   1.1118064e-01
   1.1030599e-01
   1.1718380e-01
   1.3252238e-01
   6.5772749e-02
   1.0498654e-01
   6.0287256e-02
   5.2891489e-02
   5.5428687e-02
   5.5026653e-02
   9.1525612e-02
   5.3729610e-02
   3.8160066e-02
   5.4510455e-02
   6.5847512e-02
   5.5025887e-02
   3.4808462e-02
   2.0164101e-01
   3.8102420e-02
   3.8966919e-02
   3.9135788e-02
   2.9362115e-01
   4.9107192e-02
   1.9039495e-01
   3.5229034e-02
   3.7384334e-02
   8.5123115e-02
   1.0913851e-01
   6.2009259e-02
   3.2670795e-02
   7.2130279e-02
   5.4279083e-02
   5.0711200e-02
   5.1811898e-02
   4.9753242e-02
   7.2443182e-02
   4.6922461e-02
   6.4590965e-02
   4.5887222e-01
   3.1545599e-02
   4.7459514e-02
   1.1419244e-01
   3.4461281e-02
   5.4657576e-02
   3.5838425e-02
   5.0710007e-02
   3.8234799e-02
   6.0378047e-02
   8.2382260e-02
   4.0176306e-02
   5.0204557e-02
   5.4781262e-02
   4.5422723e-02
   4.5259460e-02
   6.0673251e-02
   6.4646535e-02
   1.0686695e-01
   4.3905022e-02
   2.3368662e-01
   3.7674621e-02
   9.0588345e-02
   1.7742091e-01
   1.1111994e-01
   5.6156959e-02
   8.0330697e-02
   1.2916010e-01
   7.1025755e-02
   7.6539383e-02
   4.0914973e-02
   4.6084192e-02
   3.7646922e-02
   3.2027958e-02
   9.5164156e-02
   6.9903600e-02
   1.1344722e-01
   3.9593297e-02
   1.2841299e-01
   5.8211615e-02
   6.8239170e-02
   5.8965673e-02
   5.4726957e-02
   6.8087269e-02
   4.8091084e-02
   1.0536919e-01
   7.4479647e-02
   8.2137216e-02
   6.2988973e-02
   5.9341925e-02
   5.8204707e-02
   4.7458052e-02
   7.3410812e-02
   5.7076784e-02
   2.8280391e-01
   6.0450801e-02
   5.8305453e-02
   6.1161135e-02
   4.3246713e-02
   9.8931866e-02
   2.5452265e-01
   3.6580832e-02
   4.5925369e-02
   5.2925807e-02
   1.1324864e-01
   2.4511517e-01
   5.2923097e-02
   7.5478591e-02
   4.9953293e-02
   5.2567586e-02
   4.1093754e-02
   5.4440134e-02
   5.3187753e-02
   5.2362678e-02
   5.1368615e-02
   4.8139893e-02
   4.3788009e-02
   3.5559462e-02
   5.2526834e-02
   7.1427750e-02
   6.6830258e-02
   4.0910947e-02
   3.3660701e-02
   5.1971849e-02
   2.7385646e-01
   1.2961469e-01
   1.1658814e-01
   7.0642196e-02
   6.0314364e-02
   4.3980243e-02
   3.8050952e-02
   5.9229590e-02
   3.9029478e-02
   1.1869010e-01
   6.2232207e-02
   6.0040524e-02
   6.3030527e-02
   5.3471233e-02
   5.1283761e-02
   1.3619660e-01
   5.9750073e-02
   5.7037246e-02
   6.3209629e-02
   5.1507827e-02
   4.6173909e-02
   4.4141961e-02
   5.4596301e-02
   8.0122284e-02
   3.6049018e-02
   6.1512497e-02
   7.9051179e-02
   5.4908987e-02
   5.2048972e-02
   2.3303973e-01
   7.0379729e-02
   4.5220649e-02
   5.5615069e-02
   7.6483233e-02
   6.0958506e-02
   7.6917269e-02
   4.6885452e-02
   3.6572253e-02
   7.0489999e-02
   6.2305322e-02
   4.2078271e-02
   7.5224959e-02
   3.7307835e-02
   7.2579352e-02
   1.2691528e-01
   6.5690385e-02
   9.6022467e-02
   3.7579209e-02
   8.5266075e-02
   6.1386082e-02
   5.1704980e-02
   5.5004576e-02
   6.4505641e-02
   3.6504425e-01
   3.3442289e-02
   5.5699334e-02
   6.8823849e-02
   1.1490178e-01
   6.7723368e-02
   5.9050186e-02
   6.3321310e-02
   1.4921455e-01
   7.5345888e-02
   4.0743962e-02
   2.5967980e-01
   1.2724000e-01
   5.0448573e-02
   1.1601461e-01
   7.7177037e-02
   1.1439521e-01
   4.1879124e-02
   3.4398641e-02
   3.8323628e-02
   3.6919568e-02
   9.7888793e-02
   4.2586249e-02
   3.7511427e-02
   4.0917227e-02
   8.8172337e-02
   3.5243418e-02
   5.6647102e-02
   6.4174248e-02
   4.8134265e-02
   3.9192520e-02
   1.2626230e-01
   7.7327179e-02
   6.0972726e-02
   5.5610374e-02
   7.5889691e-02
   3.8677800e-02
   5.5369014e-02
   2.5600799e-01
   4.9458903e-02
   5.0140848e-02
   4.4814998e-02
   4.1441123e-02
   4.9270053e-02
   5.1144434e-02
   4.8497389e-02
   1.2974777e-01
   5.8991706e-02
   3.8583743e-02
   2.9592078e-01
   5.5138487e-02
   4.3599082e-02
   3.9953924e-02
   5.6981537e-02
   7.1045892e-02
   8.0315494e-02
   6.9369174e-02
   7.3515806e-02
   3.8599008e-02
   9.1928290e-02
   4.3160187e-02
   4.7383367e-02
   2.7378550e-01
   9.0717154e-02
   1.2189909e-01
   5.1352732e-02
   4.1387356e-02
   6.9345088e-02
   5.5418145e-02
   6.1903439e-02
   4.8131805e-02
   3.1871183e-02
   1.5439677e-01
   9.3465542e-02
   6.2627573e-02
   4.4025674e-02
   2.4149306e-01
   1.2131245e-01
   5.4515147e-02
   5.7435707e-02
   4.0548682e-02
   4.3253795e-02
   4.9561789e-02
   1.0214547e-01
   1.2457831e-01
   5.7996050e-02
   4.4863896e-02
   8.2372671e-02
   7.9380402e-02
   5.1627705e-02
   1.1791837e-01
   4.1181553e-02
   5.4175097e-02
   8.3758765e-02
   3.5507529e-02
   4.8860880e-02
   2.8849707e-01
   7.2195609e-02
   1.1508841e-01
   5.5306796e-02
   4.9692267e-02
   3.2216249e-01
   8.6978282e-02
   4.5960794e-02
   5.6384327e-02
   8.1713906e-02
   4.5692104e-02
   4.5394974e-02
   3.8502712e-02
   1.1547198e-01
   5.2431078e-02
   6.4753872e-02
   7.8322187e-02
   5.2755228e-02
   3.0873670e-02
   9.4996646e-02
   5.1213442e-02
   3.6305320e-02
   1.5280859e-01
   4.5542868e-02
   8.8944199e-02
   7.0527888e-02
   4.2739965e-02
   7.0758180e-02
   4.8028978e-02
   1.0361958e-01
   1.4327957e-01
   6.7126921e-02
   4.7350551e-02
   3.4988541e-02
   1.4243492e-01
   3.6639114e-02
   5.4047950e-02
   5.3009140e-02
   7.3969332e-02
   1.0128163e-01
   1.3201408e-01
   5.7785984e-02
   7.2433592e-02
   3.7699696e-02
   5.5750232e-02
   6.0589529e-02
   4.4009199e-02
   5.4688116e-02
   4.4147253e-02
   8.2210959e-02
   1.3486901e-01
   6.2347926e-02
   7.1557503e-02
   4.8060031e-02
   4.8873798e-02
   5.4019217e-02
   4.6165130e-02
   2.3189580e-01
   6.5380554e-02
   4.7020189e-02
   6.6430105e-02
   2.6651418e-01
   5.3520322e-02
   6.5682524e-02
   7.9376826e-02
   5.7114282e-02
   7.5006614e-02
   4.1948058e-02
   5.2483197e-02
   5.8678971e-02
   4.9304224e-02
   4.8796235e-02
   1.2808113e-01
   7.2507989e-02
   5.0778028e-02
   4.8333645e-02
   2.7703770e-01
   4.3309377e-02
   4.8528689e-02
   8.1304812e-02
   1.1720269e-01
   6.7088285e-02
   4.6829969e-02
   3.9214333e-02
   4.0053951e-02
   7.1653536e-02
   2.5142738e-01
   4.6667387e-02
   3.9291455e-02
   4.5107064e-02
   5.3089819e-02
   9.3337604e-02
   2.3989830e-01
   6.2309986e-02
   5.1489807e-02
   2.7235391e-01
   1.0600745e-01
   4.9188568e-02
   3.5705171e-02
   5.8372809e-02
   3.8439551e-02
   8.0186505e-02
   6.8952682e-02
   4.5960440e-02
   4.9803837e-02
   9.4906835e-02
   1.0999781e-01
   7.9885003e-02
   4.9051244e-02
   5.7558172e-02
   1.0642264e-01
   9.6119554e-02
   3.4884094e-02
   5.0983108e-02
   4.6333680e-02
   4.5778207e-02
   1.2089046e-01
   3.5933511e-02
   7.0663440e-02
   5.8383847e-02
   4.1545653e-02
   5.4574180e-02
   1.1811761e-01
   3.5529153e-02
   3.9839722e-02
   4.0672148e-02
   6.7773516e-02
   3.4186153e-02
   3.8366069e-01
   7.9200236e-02
   3.6365389e-02
   4.4650043e-02
   9.5835224e-02
   3.8997847e-02
   2.0239258e-01
   2.3131447e-01
   5.0622963e-02
   1.6531107e-01
   7.2858695e-02
   4.7312548e-02
   6.6570196e-02
   5.7038670e-02
   5.2753905e-02
   5.9103019e-02
   4.4534125e-02
   5.8309439e-02
   8.7678636e-02
   3.9150145e-02
   7.0559041e-02
   5.8667722e-02
   4.0272755e-02
   1.2090814e-01
   7.4813232e-02
   5.9883996e-02
   6.8131157e-02
   4.4354243e-02
   4.5081112e-01
   7.4624508e-02
   6.4625155e-02
   5.2049627e-02
   3.2286967e-02
   5.1928706e-02
   2.7334156e-01
   1.4787078e-01
   3.7254305e-02
   1.0125397e-01
   3.3630441e-02
   5.8422033e-02
   4.3179232e-02
   7.6065184e-02
   4.7581504e-02
   9.7826546e-02
   4.7866949e-02
   5.6988291e-02
   9.6017516e-02
   7.2428418e-02
   1.2021279e-01
   1.2351003e-01
   3.6076843e-01
   3.9358925e-02
   3.8081071e-02
   5.4024473e-02
   5.0874197e-02
   1.0170756e-01
   8.3844101e-02
   5.6598640e-02
   5.4737198e-02
   6.6507636e-02
   8.9624792e-02
   5.3412586e-02
   5.7555549e-02
   4.9564202e-02
   4.6616348e-02
   3.3360083e-01
   5.0693205e-02
   6.3556906e-02
   5.2429427e-02
   6.8846590e-02
   4.0314319e-02
   1.0844145e-01
   4.2807417e-02
   3.9478851e-02
   4.2737092e-02
   2.5313711e-01
   6.5639173e-02
   5.4823078e-02
   4.9360521e-02
   5.6211332e-02
   6.0263391e-02
   1.8293454e-01
   6.1208697e-02
   1.2095876e-01
   4.0250077e-02
   6.5522086e-02
   5.4349052e-02
   2.3614345e-01
   6.5731191e-02
   4.1303554e-02
   6.7827249e-02
   4.6371625e-02
   2.5424849e-01
   5.4019693e-02
   7.2471357e-02
   9.5641073e-02
   3.8998072e-02
   8.5264950e-02
   5.2103231e-02
   1.0878821e-01
   7.1400084e-02
   7.7655744e-02
   4.0814929e-02
   4.6204823e-02
   5.6066509e-02
   5.9035695e-02
   2.3662212e-01
   5.2022056e-02
   7.8985972e-02
   4.7499914e-02
   9.9250474e-02
   4.5875589e-02
   4.2263995e-02
   6.0170335e-02
   7.7447881e-02
   3.2219154e-02
   3.7696512e-02
   7.4497462e-02
   5.3729442e-02
   7.1014072e-02
   6.0936405e-02
   7.6644822e-02
   3.5303746e-02
   8.5109819e-02
   3.5635864e-02
   2.4032905e-01
   6.4247227e-02
   5.8518165e-02
   6.0000033e-02
   6.5829699e-02
   5.2107675e-02
   6.0909809e-02
   1.2447581e-01
   6.8777067e-02
   4.1112653e-02
   1.0771806e-01
   6.2727246e-02
   2.9697463e-01
   3.6714158e-02
   6.3888781e-02
   9.9492699e-02
   5.6042056e-02
   4.8419966e-02
   3.4318665e-02
   1.2482948e-01
   4.3991483e-02
   4.7358194e-02
   3.7706385e-02
   6.7491890e-02
   8.0295209e-02
   3.6282415e-02
   4.5722391e-02
   4.1783732e-02
   6.4616335e-02
   1.2631127e-01
   4.7127877e-02
   8.0208868e-02
   4.5673307e-02
   6.2040184e-02
   4.8820248e-02
   1.1896591e-01
   7.8509740e-02
   6.1726266e-02
   5.4893355e-02
   3.7666675e-02
   5.8609165e-02
   6.4641424e-02
   4.8263070e-02
   6.3823325e-02
   1.5771100e-01
   3.6981345e-02
   6.2201597e-02
   5.0213678e-02
   8.2337503e-02
   3.8868049e-02
   4.7752327e-02
   6.9309105e-02
   4.7297754e-02
   3.9399324e-02
   5.5350563e-02
   2.8294987e-01
   8.6664184e-02
   4.0006581e-02
   8.2356083e-02
   1.0497726e-01
   1.2204390e-01
   4.1861798e-02
   4.7283312e-02
   3.7189640e-02
   7.6017182e-02
   1.5771747e-01
   5.4099663e-02
   5.7715213e-02
   1.6139892e-01
   8.8965851e-02
   5.8707517e-02
   6.9074972e-02
   4.3565482e-02
   5.8973830e-02
   6.7261720e-02
   3.7846112e-02
   4.1041167e-02
   2.5084389e-01
   2.4159379e-01
   1.5673168e-01
   1.0133481e-01
   1.0839048e-01
   3.3073612e-02
   6.7438767e-02
   6.0013942e-02
   3.3553980e-02
   3.9309794e-02
   4.0555317e-02
   5.4750863e-02
   3.9430512e-02
   9.0980333e-02
   5.4616715e-02
   8.2528777e-02
   5.1841220e-02
   6.1893656e-02
   5.6516474e-02
   5.0122634e-02
   1.2232083e-01
   7.5447801e-02
   1.1725734e-01
   3.8527439e-02
   5.7118199e-02
   8.5263242e-02
   5.3644302e-02
   3.8283844e-02
   1.3988503e-01
   4.9992801e-02
   1.3402850e-01
   6.2676932e-02
   7.5537218e-02
   7.0585302e-02
   4.1891628e-02
   6.5969669e-02
   2.7837801e-01
   4.7522142e-02
   5.2052499e-02
   3.5795579e-01
   7.4437952e-02
   5.2112319e-02
   3.5374081e-02
   1.6931677e-01
   3.7257199e-02
   5.2602539e-02
   4.0745453e-02
   5.4348880e-02
   3.3044564e-02
   5.4624833e-02
   4.9156504e-02
   8.2141058e-02
   9.6681935e-02
   2.6343403e-01
   1.2462390e-01
   3.2794619e-02
   4.7540075e-02
   1.0604132e-01
   6.5761354e-02
   8.7372128e-02
   3.7565612e-02
   1.0584385e-01
   1.3643873e-01
   4.9835525e-02
   9.1514479e-02
   1.1837586e-01
   5.3916674e-02
   8.6009084e-02
   7.6671094e-02
   8.0395725e-02
   4.2982744e-02
   6.1105414e-02
   4.9303160e-02
   5.4107366e-02
   1.1303703e-01
   3.5488324e-02
   8.5943190e-02
   6.9704477e-02
   3.3506024e-02
   5.0053351e-02
   8.3437931e-02
   6.4669519e-02
   3.4891351e-02
   3.6207022e-02
   3.9538546e-02
   4.3145609e-02
   7.5137418e-02
   4.6231676e-02
   4.6437881e-02
   9.1219037e-02
   5.5870685e-02
   1.1357254e-01
   7.7678984e-02
   8.3124111e-02
   2.9913200e-02
   7.3175003e-02
   1.1810609e-01
   4.7327048e-02
   5.1899847e-02
   6.0961617e-02
   5.8834138e-02
   4.1418092e-02
   7.0278531e-02
   5.5374596e-02
   9.5952325e-02
   3.4852838e-02
   3.7882500e-02
   4.5724763e-02
   5.9979932e-02
   6.7247031e-02
   7.0950603e-02
   4.3812250e-02
   2.4310264e-01
   4.2246349e-02
   6.0227015e-02
   5.0673547e-02
   7.6295818e-02
   9.5847251e-02
   5.5535501e-02
   4.5291836e-02
   5.8663910e-02
   5.4798701e-02
   1.0128253e-01
   6.0775248e-02
   5.3832967e-02
   6.1305255e-02
   5.6200931e-02
   4.9203054e-02
   5.6279727e-02
   8.0840213e-02
   4.8386253e-02
   5.3556571e-02
   8.7287986e-02
   9.1049613e-02
   5.3142825e-02
   1.5994045e-01
   1.2457698e-01
   3.4838557e-01
   4.4633982e-02
   3.5999724e-02
   4.5094020e-02
   1.1841335e-01
   1.1120927e-01
   1.0208843e-01
   1.8305944e-01
   4.0768056e-02
   5.9223529e-02
   1.1688762e-01
   5.0859796e-02
   6.8511255e-02
   4.4452331e-01
   6.3260505e-02
   3.5723714e-02
   4.3526943e-02
   4.1110678e-02
   1.0274265e-01
   3.9416020e-02
   4.8233165e-02
   4.1737561e-02
   1.1283002e-01
   4.6794891e-02
   8.9788390e-02
   3.5307121e-02
   7.8362689e-02
   6.0831588e-02
   7.4026055e-02
   4.4843702e-02
   4.3046450e-02
   3.8898830e-02
   8.4697855e-02
   2.7303789e-01
   5.8677128e-02
   3.5017740e-02
   5.0053936e-02
   4.5712102e-02
   8.4261746e-02
   7.1532949e-02
   8.3905228e-02
   4.9630545e-02
   3.2615889e-02
   7.0538023e-02
   2.8091532e-01
   6.1475974e-02
   4.3294774e-02
   8.6438965e-02
   4.7271188e-02
   4.9382829e-02
   1.2749765e-01
   1.0123727e-01
   4.1723943e-02
   3.7677790e-02
   7.7922775e-02
   2.9862690e-01
   5.0255961e-02
   6.8044330e-02
   4.6173908e-02
   5.0205264e-02
   3.9479086e-02
   5.7761967e-02
   6.4879877e-02
   3.9765796e-02
   8.5846279e-02
   4.4657711e-02
   8.9734836e-02
   7.0138911e-02
   6.2413017e-02
   4.8279362e-02
   3.7281616e-02
   5.7445557e-02
   5.1383133e-02
   4.9805616e-02
   7.9343086e-02
   6.1078345e-02
   4.0783209e-02
   3.9247933e-02
   5.1920053e-02
   8.1565957e-02
   4.2873378e-02
   5.3427630e-02
   4.0774182e-02
   5.2463062e-02
   4.7413548e-02
   4.1733874e-02
   5.1138542e-02
   4.5101890e-02
   5.7231695e-02
   4.6152839e-02
   9.7709827e-02
   3.6184643e-02
   7.2795235e-02
   3.5593099e-02
   3.8534843e-02
   5.6427280e-02
   9.9658204e-02
   3.5789861e-02
   6.6284863e-02
   3.6816654e-02
   4.1911295e-02
   6.6574214e-02
   4.1863080e-02
   5.1788483e-02
   4.4092011e-02
   9.5421486e-02
   6.7893635e-02
   9.1735420e-02
   4.8151529e-02
   4.7585048e-02
   3.5865750e-02
   4.3137290e-02
   7.6310950e-02
   4.5343289e-02
   4.1220095e-02
   1.5210915e-01
   3.2706095e-02
   2.7185210e-01
   6.4547972e-02
   7.4661580e-02
   4.2180210e-02
   4.0382403e-02
   9.7107506e-02
   2.2361712e-01
   8.9184778e-02
   5.0629052e-02
   6.3955940e-02
   5.0068943e-02
   5.9661041e-02
   2.3467536e-01
   6.5438963e-02
   1.0339003e-01
   2.3559137e-01
   3.5665196e-01
   9.3358432e-02
   4.3718699e-02
   4.7242298e-02
   3.7656965e-02
   5.4409705e-02
   4.7409285e-02
   4.1834472e-02
   9.3673617e-02
   3.4654220e-01
   7.0407904e-02
   5.6257690e-02
   5.2262855e-02
   1.0693816e-01
   5.8903818e-02
   1.2718705e-01
   3.8504069e-02
   5.5853555e-02
   4.2948145e-02
   3.6244974e-02
   7.7393690e-02
   7.4377060e-02
   5.2789399e-02
   8.0132474e-02
   1.2067207e-01
   2.3036055e-01
   6.6592243e-02
   1.0900568e-01
   2.4482576e-01
   3.8180276e-02
   4.2404010e-02
   6.3258831e-02
   2.5271923e-01
   8.5452437e-02
   3.5497547e-01
   7.9236067e-02
   1.1466265e-01
   4.7417389e-02
   4.9808002e-02
   1.4480211e-01
   4.9392110e-02
   5.5274544e-02
   5.5522128e-02
   5.7694793e-02
   5.7140709e-02
   3.6809492e-02
   1.1452626e-01
   6.8575396e-02
   3.8679822e-02
   4.9984625e-02
   5.7609091e-02
   5.0961757e-02
   6.2327109e-02
   5.5406388e-02
   7.2687822e-02
   4.8715523e-02
   6.5006499e-02
   6.5983520e-02
   5.4023586e-02
   6.3127080e-02
   3.4397123e-01
   5.7966494e-02
   6.9292916e-02
   8.2023916e-02
   5.4492818e-02
   6.3911886e-02
   4.8582004e-02
   1.0774874e-01
   3.9744758e-02
   4.5962439e-02
   1.0769652e-01
   1.0066309e-01
   1.2791136e-01
   8.9838690e-02
   5.7120802e-02
   4.8432271e-02
   4.2840666e-02
   3.7414455e-02
   4.5210167e-02
   1.0163923e-01
   4.0784861e-02
   6.2497969e-02
   7.2957339e-02
   3.9454277e-02
   4.0269762e-02
   4.0359631e-02
   1.5943174e-01
   4.4130539e-02
   8.5775250e-02
   3.8041092e-02
   2.9653148e-01
   5.5251272e-02
   9.5561261e-02
   4.4530937e-02
   4.3968954e-02
   4.9563528e-02
   4.0881826e-02
   7.1733183e-02
   3.1980014e-01
   5.1614503e-02
   2.7098490e-01
   1.0585779e-01
   4.2000995e-02
   4.2083328e-02
   6.4768310e-02
   4.8358597e-02
   1.1308014e-01
   3.7255984e-02
   6.0072685e-02
   1.1444625e-01
   5.8393876e-02
   2.5391752e-01
   6.8762801e-02
   4.4159544e-02
   1.2185069e-01
   4.0504110e-02
   4.4416053e-02
   3.8126910e-02
   4.7401289e-02
   9.9559102e-02
   4.3082257e-02
   7.2673969e-02
   5.1382211e-02
   5.2909199e-02
   3.8182438e-02
   6.6289233e-02
   5.9510588e-02
   4.4006038e-02
   1.3740750e-01
   5.1211343e-02
   4.3090371e-02
   6.8607615e-02
   7.5353182e-02
   4.8131765e-02
   1.2331726e-01
   1.0753784e-01
   4.4890167e-02
   3.2529429e-01
   6.1418520e-02
   7.1684920e-02
   3.5802269e-02
   2.6436431e-01
   4.2139488e-02
   4.4375609e-02
   4.4397202e-02
   3.6172969e-02
   5.6728171e-02
   4.6137286e-02
   4.1247355e-02
   4.5764225e-02
   7.0490906e-02
   3.9179227e-02
   6.7725313e-02
   9.1268078e-02
   7.0477217e-02
   1.0339108e-01
   2.5741096e-01
   9.4963390e-02
   3.8353881e-02
   4.2460411e-02
   5.9674649e-02
   9.1378595e-02
   6.2958748e-02
   6.5609050e-02
   4.5599779e-02
   4.9061058e-02
   1.0714098e-01
   2.2034760e-01
   4.4840630e-02
   5.8994687e-02
   5.3347072e-02
   6.1952142e-02
   3.5417851e-02
   4.8729190e-02
   4.2034414e-02
   5.5890805e-02
   1.6446020e-01
   6.6217676e-02
   5.8448965e-02
   4.4197967e-02
   6.4683661e-02
   7.0937493e-02
   3.2892598e-02
   4.0412345e-02
   5.8254998e-02
   5.0204935e-02
   6.1228954e-02
   1.5701652e-01
   1.3612795e-01
   5.1738307e-02
   7.5154903e-02
   5.4034561e-02
   8.4419343e-02
   4.4866233e-02
   7.3685149e-02
   2.6054796e-01
   9.8699168e-02
   5.2123460e-02
   1.0930760e-01
   1.9193810e-01
   7.0629992e-02
   1.4334886e-01
   5.4770833e-02
   2.6135476e-01
   3.8221382e-02
   4.0564058e-02
   3.5444048e-02
   6.5507802e-02
   7.8264184e-02
   5.4030121e-02
   1.0492241e-01
   3.6825965e-02
   1.0834253e-01
   6.3319111e-02
   6.7583051e-02
   5.3155386e-02
   3.9409908e-02
   1.2174997e-01
   5.8701022e-02
   6.0700730e-02
   4.2613103e-02
   4.1449875e-02
   4.8149969e-02
   3.9957655e-02
   5.3469214e-02
   7.5701155e-02
   2.5176940e-01
   7.2345557e-02
   7.3407800e-02
   7.1953707e-02
   5.3827782e-02
   6.5688587e-02
   8.5338621e-02
   8.0395134e-02
   7.1464331e-02
   1.2501811e-01
   3.9153172e-02
   5.0079552e-02
   7.5682776e-02
   7.3400971e-02
   6.3076044e-02
   4.7801319e-02
   5.4475130e-02
   8.5419378e-02
   3.8517688e-02
   3.6555200e-02
   4.4960395e-02
   4.3510180e-02
   4.9552380e-02
   2.4742897e-01
   5.4204894e-02
   6.7869571e-02
   8.1863285e-02
   5.9072759e-02
   4.6144049e-02
   7.0114600e-02
   6.8479794e-02
   8.2719549e-02
   4.7814279e-02
   2.9805016e-02
   9.3480428e-02
   2.5568516e-01
   5.9886039e-02
   4.3638417e-02
   4.5953609e-02
   4.2876619e-02
   8.1062871e-02
   4.5382854e-02
   5.7148333e-02
   7.4228029e-02
   3.5956415e-01
   6.4022864e-02
   3.5414993e-02
   4.2099500e-02
   6.2849670e-02
   4.2349798e-02
   5.5540161e-02
   4.8565085e-02
   2.8359105e-01
   4.8929286e-02
   5.5908714e-02
   9.5392033e-02
   4.4926293e-02
   3.3128524e-02
   2.4519439e-01
   5.4259539e-02
   3.7594883e-02
   4.4497621e-02
   4.2553281e-02
   6.2544149e-02
   9.4366884e-02
   5.1195782e-02
   1.1267989e-01
   1.7432421e-01
   7.0736199e-02
   6.6510631e-02
   3.9766320e-02
   5.5881791e-02
   6.8883220e-02
   9.6627321e-02
   7.6113757e-02
   3.0864295e-01
   4.6430474e-02
   9.7079366e-02
   6.2729088e-01
   5.1202878e-02
   4.4140338e-02
   3.0629500e-02
   5.8465272e-02
   4.1295506e-02
   4.7238804e-02
   6.1456728e-02
   6.5418136e-02
   4.6605454e-02
   5.0998884e-02
   5.4345541e-02
   4.3773732e-02
   4.7395378e-02
   7.0051614e-02
   9.4257925e-02
   2.4362305e-01
   5.8440155e-02
   5.6563321e-02
   4.5231309e-02
   3.9479645e-02
   4.5450096e-02
   7.8823775e-02
   4.5407599e-02
   3.9199923e-02
   2.3864733e-01
   1.0062980e-01
   3.9296278e-02
   4.4186127e-02
   5.0076276e-02
   3.0621642e-02
   7.8065083e-02
   8.2468170e-02
   5.6202688e-01
   3.8434776e-02
   5.2121745e-02
   8.7112775e-02
   5.6998005e-02
   5.3044859e-02
   3.9940185e-02
   4.7248002e-02
   1.1697702e-01
   7.4411230e-02
   5.3828301e-02
   6.8070360e-02
   4.8960556e-02
   4.0621965e-02
   4.5199074e-02
   4.1704904e-02
   7.0459785e-02
   1.5704066e-01
   5.1718163e-02
   4.1953446e-02
   4.7886858e-02
   3.6423044e-02
   5.2775365e-02
   4.1903080e-02
   5.0795817e-02
   1.2578250e-01
   5.9556772e-02
   3.6956178e-02
   6.0126608e-02
   5.8677889e-02
   5.6702984e-02
   7.1312132e-02
   5.7874026e-02
   7.8277067e-02
   2.3833470e-01
   1.2901561e-01
   4.1851702e-02
   1.2099714e-01
   4.0431184e-02
   5.5516306e-01
   6.2221751e-02
   4.0175442e-02
   3.7497741e-02
   4.5896124e-02
   2.9366072e-01
   2.3287118e-01
   4.8912974e-02
   8.2495398e-02
   4.7184597e-02
   3.7097709e-01
   1.0870945e-01
   9.6056785e-02
   9.4358236e-02
   5.4844427e-02
   7.8232001e-02
   5.4251349e-02
   1.1826697e-01
   5.4528282e-02
   6.9323641e-02
   2.1023442e-01
   1.1958655e-01
   7.3909005e-02
   5.4280466e-02
   4.6500839e-02
   1.3005635e-01
   5.2768355e-02
   1.1921659e-01
   1.1701929e-01
   4.3198509e-02
   2.2709500e-01
   1.1831870e-01
   2.9312907e-02
   7.2816229e-02
   6.4209841e-02
   7.0612853e-02
   7.2962464e-02
   5.3266261e-02
   3.7800370e-02
   3.8948693e-02
   8.0437139e-02
   7.7742913e-02
   6.5142107e-02
   7.0801544e-02
   3.3767186e-02
   5.0985605e-02
   5.1305011e-02
   7.0219369e-02
   6.2718993e-02
   8.3381033e-02
   4.4681326e-02
   4.6288336e-02
   4.9789133e-02
   3.9359033e-02
   5.2048761e-02
   4.5356496e-02
   3.5876990e-02
   8.1430670e-02
   6.2697102e-02
   3.2255420e-02
   8.9498002e-02
   7.8461991e-02
   7.4696529e-02
   2.8035565e-01
   5.1961473e-02
   8.1049275e-02
   7.6920689e-02
   7.8399304e-02
   5.3581150e-02
   1.9197803e-01
   5.4047443e-02
   7.5373511e-02
   3.7141470e-02
   7.7710085e-02
   6.8046970e-02
   4.0816802e-02
   7.8201202e-02
   9.2657801e-02
   4.7194132e-02
   5.2831113e-02
   7.2606313e-02
   5.7812667e-02
   3.7216358e-02
   4.6629609e-02
   2.0544114e-01
   6.8107275e-02
   6.2808269e-02
   4.7142722e-02
   1.0726314e-01
   6.3343078e-02
   3.8426632e-02
   5.2517187e-02
   3.5628480e-02
   4.2722713e-02
   2.5417973e-01
   3.7667431e-02
   8.4844223e-02
   2.2041579e-01
   6.6702804e-02
   6.1128123e-02
   4.5924938e-02
   5.3824419e-02
   9.5937327e-02
   2.5307093e-01
   2.5768099e-01
   7.7733431e-02
   6.4595140e-02
   7.6999222e-02
   3.3145197e-02
   2.5206454e-01
   9.3041363e-02
   9.0815951e-02
   4.2643018e-02
   8.2117312e-02
   2.5856002e-01
   4.6148523e-02
   6.6667661e-02
   3.5511993e-02
   5.4935861e-02
   4.5128323e-02
   4.6451225e-02
   3.6944603e-02
   2.8257596e-01
   4.9636177e-02
   5.0350739e-02
   4.0806568e-02
   1.0513234e-01
   4.4671204e-02
   7.4917988e-02
   4.8889824e-02
   4.6120931e-02
   2.4940383e-01
   6.2892475e-02
   4.4895376e-02
   5.4129614e-02
   1.1874137e-01
   1.4647383e-01
   5.6479845e-02
   1.4270484e-01
   5.4438275e-02
   2.7876319e-01
   4.3559835e-02
   1.0183901e-01
   6.9734231e-02
   3.5066285e-02
   6.3970374e-02
   4.3240258e-02
   9.3608783e-02
   4.5003673e-02
   4.6500991e-02
   4.3454537e-02
   1.0761394e-01
   4.1771508e-02
   7.0384407e-02
   5.5451234e-02
   1.1590653e-01
   3.1067831e-01
   3.1685298e-01
   1.5577979e-01
   5.9479888e-02
   3.6330254e-02
   4.5442235e-02
   8.2666171e-02
   4.8596102e-02
   9.8257345e-02
   5.0896781e-02
   9.2940442e-02
   8.3656604e-02
   7.6904724e-02
   6.8774689e-02
   8.4077099e-02
   4.9775791e-01
   4.5787502e-02
   4.6873392e-02
   3.5164125e-02
   4.4208334e-02
   7.3811037e-02
   5.3571502e-02
   5.9102627e-02
   4.3421065e-02
   3.4306970e-02
   2.6049486e-01
   7.0823485e-02
   5.1419654e-02
   4.2133260e-02
   6.8835074e-02
   4.3461808e-02
   2.1946064e-01
   2.7105442e-01
   8.2733511e-02
   5.3476339e-02
   3.7347138e-02
   6.9156806e-02
   9.9971178e-02
   3.8091567e-02
   1.0662313e-01
   4.1139661e-02
   6.6917867e-02
   5.2062760e-02
   4.9663139e-02
   6.1446971e-02
   2.1624896e-01
   4.8287196e-02
   7.1856636e-02
   5.3431103e-02
   6.0017545e-02
   3.9525112e-02
   6.4362265e-02
   5.6742677e-02
   5.9658195e-02
   1.1362211e-01
   5.6943064e-02
   8.0323706e-02
   1.1962548e-01
   4.1269474e-02
   3.4937305e-02
   7.6533120e-02
   7.2595157e-02
   8.6675676e-02
   9.4417955e-02
   7.1265692e-02
   7.1231968e-02
   3.6233684e-02
   4.1025624e-02
   5.8362207e-02
   4.2672471e-02
   4.0081102e-02
   1.1605661e-01
   9.5023798e-02
   7.8824734e-02
   8.4499879e-02
   7.1944487e-02
   6.1666809e-02
   7.0198576e-02
   3.6143149e-02
   6.3814329e-02
   5.5061559e-02
   1.2283343e-01
   4.7323185e-02
   2.3493295e-01
   3.9827691e-02
   2.7676297e-01
   5.7394956e-02
   7.4907433e-02
   7.8027199e-02
   1.1187705e-01
   2.3515772e-01
   6.9730484e-02
   7.3054251e-02
   9.9488888e-02
   5.8333949e-02
   9.0155012e-02
   4.7855256e-02
   9.9368386e-02
   1.2341929e-01
   9.8973188e-02
   4.9759992e-02
   1.0203947e-01
   5.2067917e-02
   5.4035925e-02
   1.0564850e-01
   4.4027933e-02
   4.7139222e-02
   2.6437737e-01
   6.0036769e-02
   4.0124299e-02
   2.4305470e-01
   5.3617167e-02
   3.4521532e-02
   5.7715756e-02
   4.6231875e-02
   4.3060619e-02
   5.9996235e-02
   5.9718979e-02
   8.4651047e-02
   7.8093970e-02
   6.9665310e-02
   8.6166255e-02
   5.3966760e-02
   2.3246721e-01
   3.1911746e-02
   5.2695813e-02
   1.2084390e-01
   7.8683947e-02
   6.9146419e-02
   3.3390064e-01
   5.4397470e-02
   5.2620184e-02
   3.7278831e-02
   3.7196241e-02
   4.9117825e-02
   4.3495668e-02
   1.4503887e-01
   5.5879455e-02
   3.9935623e-02
   6.4235963e-02
   5.7277792e-02
   5.3561368e-02
   5.7939821e-02
   3.6665508e-02
   5.0037791e-02
   4.6517823e-02
   9.1184089e-02
   4.3661529e-02
   5.3503910e-02
   6.7576648e-02
   1.1237135e-01
   3.5738345e-02
   4.9573996e-02
   7.4465033e-02
   1.0779947e-01
   4.7842696e-02
   4.8446524e-02
   1.1359742e-01
   9.8501967e-02
   6.5548611e-02
   5.4317873e-02
   2.5576221e-01
   5.1717441e-02
   1.2100668e-01
   7.7887281e-02
   1.0604685e-01
   5.7087423e-02
   6.2963060e-02
   7.7031661e-02
   1.5509010e-01
   5.6051913e-02
   6.2817075e-02
   4.4452927e-02
   4.1711279e-02
   4.7768912e-02
   2.3923109e-01
   4.9053393e-02
   5.1170571e-02
   1.0577669e-01
   3.6140880e-02
   7.6819638e-02
   5.2708527e-02
   8.1768874e-02
   1.5751537e-01
   6.8810075e-02
   5.7526537e-02
   4.2588285e-02
   6.7080967e-02
   4.9074950e-02
   3.0751222e-02
   3.5282073e-02
   1.6015013e-01
   3.9075147e-02
   6.6705348e-02
   3.8748865e-02
   5.1827742e-02
   1.4923056e-01
   1.0549036e-01
   5.9818774e-02
   8.0096241e-02
   5.8276946e-02
   5.7629198e-02
   7.7210291e-02
   3.5619088e-02
   1.0887436e-01
   6.6520393e-02
   4.8568376e-02
   7.0539408e-02
   4.2199078e-02
   5.6800797e-02
   3.6552885e-02
   5.8685763e-02
   5.3653467e-02
   2.6676097e-01
   8.9414543e-02
   4.7821794e-02
   1.1367894e-01
   4.5670586e-02
   4.6206055e-02
   6.2756600e-02
   6.3374572e-02
   3.8476502e-02
   5.3153793e-02
   5.5402202e-02
   3.8806826e-02
   5.3165506e-02
   4.1905803e-02
   6.0362600e-02
   6.7177257e-02
   3.8566580e-02
   4.9970335e-02
   4.9503323e-02
   3.7833430e-02
   5.7020832e-02
   4.3414205e-02
   1.0072622e-01
   4.1278510e-02
   4.3982518e-02
   6.6879293e-02
   3.7138715e-02
   4.1963869e-02
   6.3096454e-02
   3.5400995e-01
   1.0424006e-01
   3.6784980e-02
   4.5830825e-02
   5.9941680e-02
   5.3614090e-02
   6.9277532e-02
   4.8427865e-02
   1.9446769e-01
   4.1282728e-02
   1.1785491e-01
   6.4195470e-02
   6.3645627e-02
   7.7187413e-02
   6.9171776e-02
   5.4526522e-02
   1.5903941e-01
   3.9767679e-02
   7.6344742e-02
   4.1373737e-02
   2.7350111e-01
   7.4477256e-02
   4.9068775e-02
   7.4180532e-02
   5.7378564e-02
   5.5534295e-02
   1.1580775e-01
   4.9827489e-02
   4.7310824e-02
   7.5760489e-02
   4.2273793e-02
   4.7513580e-02
   6.0646059e-02
   3.5566192e-02
   4.5232268e-02
   4.8891963e-02
   3.3891898e-02
   4.2128414e-02
   9.9204785e-02
   9.6756463e-02
   2.9753213e-01
   3.2966958e-02
   4.1965774e-02
   3.4394556e-02
   7.5676961e-02
   9.3849514e-02
   5.1466008e-01
   4.4903300e-02
   2.4116077e-01
   1.2648439e-01
   5.5354516e-02
   3.7860663e-02
   9.0723266e-02
   4.6069401e-02
   3.8868383e-02
   4.3661568e-02
   8.2736601e-02
   3.9634697e-02
   6.8420238e-02
   8.9870360e-02
   4.4060763e-02
   4.1915816e-02
   3.7390748e-02
   1.9554548e-01
   4.9375959e-02
   6.6819026e-02
   4.1556329e-02
   3.4963688e-02
   6.6826815e-02
   3.5232630e-02
   4.2448523e-02
   1.0417683e-01
   1.0274216e-01
   6.6811651e-02
   8.6787683e-02
   6.9461987e-02
   8.9591980e-02
   4.0372388e-02
   4.4055346e-02
   4.9213362e-02
   5.3274882e-02
   1.0295514e-01
   3.1763165e-02
   5.2533591e-02
   4.5583550e-02
   5.7089178e-02
   6.2063746e-02
   4.8510422e-02
   2.3795439e-01
   4.8480713e-02
   8.5652285e-02
   4.3443154e-02
   6.4850193e-02
   6.7527550e-02
   6.9081836e-02
   5.7564265e-02
   5.9233224e-02
   6.2657363e-02
   2.6741997e-01
   4.4386132e-02
   4.9288572e-02
   7.3587297e-02
   4.7371241e-02
   6.2114722e-02
   9.8588839e-02
   6.5600771e-02
   5.0845565e-02
   4.7132305e-02
   6.9981944e-02
   4.4637177e-02
   5.9367399e-02
   3.8059421e-02
   4.7479641e-02
   8.1006947e-02
   5.1280654e-02
   7.7243388e-02
   4.5680947e-02
   5.0074560e-02
   2.8490658e-01
   3.5697647e-01
   6.1398917e-02
   4.3290990e-02
   5.5761204e-02
   3.8425793e-02
   6.3414426e-02
   7.6840414e-02
   3.8799747e-02
   9.0491495e-02
   8.3376227e-02
   7.8970175e-02
   4.3553284e-02
   6.4335305e-02
   4.3280585e-02
   3.4765879e-01
   5.0941021e-02
   5.1528093e-02
   4.4398404e-02
   6.0555653e-02
   4.9059898e-02
   4.0045359e-02
   6.4086723e-02
   6.9525094e-02
   7.6286656e-02
   7.8487190e-02
   3.8003967e-02
   3.2814171e-02
   5.3504046e-02
   3.7713693e-02
   7.3516900e-02
   5.7085703e-02
   7.9382748e-02
   1.4541589e-01
   4.1731001e-02
   4.6484440e-02
   1.0423401e-01
   6.4292651e-02
   5.2239026e-02
   9.1226002e-02
   6.1175548e-02
   6.3756860e-02
   5.8680889e-02
   4.3958864e-02
   8.6986291e-02
   4.3081853e-02
   3.1060412e-01
   5.3437642e-02
   7.1030640e-02
   4.7187674e-02
   4.9854691e-02
   4.0899184e-02
   2.5161201e-01
   1.0687315e-01
   4.1014205e-02
   5.3477897e-02
   4.7291148e-02
   5.3253789e-02
   7.4757557e-02
   5.0993961e-02
   6.2959369e-02
   6.6102884e-02
   5.1015153e-02
   5.4223644e-02
   8.2676085e-02
   9.1458469e-02
   5.8936784e-02
   6.5364543e-02
   4.0758688e-02
   1.0571456e-01
   6.5311206e-02
   1.2038777e-01
   5.6638952e-02
   3.4567116e-02
   8.7143067e-02
   4.4570801e-01
   1.1531473e-01
   3.7348205e-02
   3.7497462e-02
   5.3093989e-02
   3.8646404e-02
   6.9036864e-02
   4.7411465e-02
   5.5196418e-02
   8.2305317e-02
   7.3025209e-02
   5.1917193e-02
   1.0466153e-01
   5.9845497e-02
   7.5686312e-02
   5.8558797e-02
   4.8264502e-02
   1.1396751e-01
   7.5574500e-02
   3.5196188e-02
   7.1811309e-02
   5.3400426e-02
   7.5166962e-02
   3.6852572e-02
   3.9033406e-02
   1.0870255e-01
   4.2197168e-02
   1.0773955e-01
   3.8907797e-01
   3.9799573e-02
   7.6023504e-02
   4.1858163e-02
   3.7754374e-02
   5.4977433e-02
   1.0172093e-01
   3.6853580e-02
   3.7187332e-02
   4.8005661e-02
   8.3369518e-02
   8.1402735e-02
   3.7478975e-02
   2.1643130e-01
   6.4211666e-02
   5.8325542e-02
   4.5521231e-02
   3.8429618e-02
   4.1735232e-02
   8.2332883e-02
   4.1723239e-02
   1.1791864e-01
   5.3637887e-02
   1.0410649e-01
   9.9693313e-02
   4.6847153e-02
   1.0065244e-01
   8.3772970e-02
   4.8120095e-02
   1.7098087e-01
   3.8823928e-02
   7.7503324e-02
   5.6887682e-02
   1.1076381e-01
   7.7035889e-02
   1.0411970e-01
   1.4104510e-01
   1.5399895e-01
   5.5527817e-02
   6.2126609e-02
   4.2121029e-02
   9.4536314e-02
   6.5136183e-02
   1.2576255e-01
   2.5631642e-01
   3.5224617e-01
   4.7889411e-02
   1.7130925e-01
   5.9544854e-02
   4.4049438e-02
   3.3314987e-02
   5.5047991e-02
   6.7827423e-02
   3.8513118e-02
   4.4668341e-02
   4.0573952e-02
   6.4933959e-02
   5.8628485e-02
   4.7139791e-02
   9.8086130e-02
   1.0616598e-01
   6.0697754e-02
   8.1461242e-02
   7.5952935e-02
   6.7677780e-02
   3.3819777e-02
   1.0012546e-01
   1.2540031e-01
   9.3151940e-02
   7.9516848e-02
   5.7290082e-02
   5.8765620e-02
   5.9389465e-02
   4.4563858e-02
   5.2337176e-02
   4.4278244e-02
   8.5394263e-02
   5.9509705e-02
   6.6469023e-02
   5.0105670e-02
   4.9886370e-02
   5.4076977e-02
   3.6359319e-01
   4.9258082e-02
   5.3459351e-02
   5.3709763e-02
   3.8883277e-02
   1.0655357e-01
   6.7887374e-02
   4.3989255e-02
   7.9581355e-02
   1.8004770e-01
   5.2292855e-02
   8.9567482e-02
   3.3623107e-02
   5.4654281e-02
   8.9038275e-02
   5.0512549e-02
   4.5868690e-02
   3.9247263e-02
   1.1516389e-01
   6.2716245e-02
   6.7392597e-02
   4.2693869e-02
   2.4466596e-01
   4.4322103e-02
   3.6007759e-02
   4.2405142e-02
   1.1604846e-01
   9.6730648e-02
   4.0184511e-02
   3.4251124e-02
   1.0231899e-01
   3.9332320e-02
   8.3621118e-02
   1.4315375e-01
   1.4033176e-01
   7.3372643e-02
   2.4657551e-01
   4.4904386e-02
   8.7834794e-02
   7.0731490e-02
   5.3733569e-02
   4.5376966e-02
   4.2839941e-02
   4.8332768e-02
   2.8256573e-01
   1.0922693e-01
   9.3034222e-02
   3.2101784e-01
   4.5349086e-02
   1.1220230e-01
   4.9598582e-02
   1.0326334e-01
   2.1944172e-01
   4.8847918e-02
   2.5540337e-01
   4.3717124e-02
   7.8540813e-02
   3.8661307e-02
   3.9709250e-02
   5.5939592e-02
   3.4015750e-02
   5.6016733e-02
   3.2192420e-02
   5.1591016e-02
   4.0002619e-02
   4.1468237e-02
   7.5129766e-02
   7.6754070e-02
   6.8753445e-02
   8.2194395e-02
   3.8003952e-02
   9.6302529e-02
   1.0422836e-01
   1.1591112e-01
   3.6219357e-02
   1.2200967e-01
   6.4960865e-02
   2.6107307e-01
   8.6595796e-02
   4.1185471e-02
   3.4088007e-02
   2.7086586e-01
   6.0275317e-02
   8.4792018e-02
   7.5932729e-02
   4.2131404e-02
   4.4975668e-02
   1.0529499e-01
   4.7875224e-02
   4.7784895e-02
   5.3556263e-02
   5.3015326e-02
   4.2917192e-02
   2.4168885e-01
   7.3666145e-02
   2.4811945e-01
   7.2416123e-02
   1.1278765e-01
   1.5881416e-01
   4.0840049e-02
   3.6670505e-02
   2.9493343e-01
   1.5739937e-01
   5.8101198e-02
   3.2210839e-02
   4.2513376e-02
   8.2471146e-02
   3.6514796e-02
   4.4962972e-02
   5.4388784e-02
   5.7896681e-02
   1.0748449e-01
   4.6626818e-02
   3.3639873e-02
   4.3228063e-02
   5.5918246e-02
   5.0482252e-02
   4.5692635e-02
   3.6789699e-02
   3.6600899e-02
   7.4682043e-02
   5.2943050e-02
   6.7079878e-02
   5.2042180e-02
   4.9744613e-02
   5.6453651e-02
   5.6634319e-02
   7.0909451e-02
   4.1219053e-02
   3.6718799e-02
   1.1095780e-01
   5.4915402e-02
   1.0459966e-01
   7.5975146e-02
   8.7461547e-02
   2.6126765e-01
   3.6348785e-02
   9.6204386e-02
   5.3304355e-02
   1.3555155e-01
   8.1656074e-02
   9.7867441e-02
   4.2411765e-02
   4.1151320e-02
   5.1151397e-02
   4.5899053e-02
   2.4741754e-01
   4.9806734e-02
   8.2971385e-02
   8.5948331e-02
   5.7474294e-02
   5.5260022e-02
   4.1377398e-02
   4.3889431e-02
   9.6767958e-02
   8.1590192e-02
   4.9273057e-02
   5.8503452e-02
   1.0046379e-01
   4.0142492e-02
   4.8449441e-02
   1.0090436e-01
   2.6575841e-01
   6.6757412e-02
   5.0579566e-02
   7.5247415e-02
   6.3016331e-02
   1.1494135e-01
   4.6483439e-02
   7.8375171e-02
   9.6054831e-02
   5.5297718e-02
   6.2414787e-02
   3.7535597e-02
   3.4605585e-02
   3.1958391e-01
   5.0786889e-02
   2.5348105e-01
   4.5136288e-02
   4.0667819e-02
   3.9086185e-02
   5.1155174e-02
   2.2620762e-01
   8.5512579e-02
   5.3517643e-02
   7.3919762e-02
   5.2342447e-02
   5.6966983e-02
   6.6361804e-02
   3.1745428e-02
   4.0902502e-02
   1.6965896e-01
   1.1261610e-01
   9.3209624e-02
   5.7499668e-02
   6.2748502e-02
   7.8976940e-02
   1.5437905e-01
   1.1391285e-01
   3.8044793e-02
   7.2481503e-02
   5.0194348e-02
   4.4270315e-02
   4.3017498e-02
   5.7359429e-02
   3.9555907e-02
   5.8540732e-02
   4.7149596e-02
   1.2005036e-01
   1.0553647e-01
   5.9880251e-02
   3.7208880e-02
   8.6480350e-02
   5.9324388e-02
   8.8099697e-02
   4.5075491e-02
   7.1152163e-02
   4.6300454e-02
   1.0721627e-01
   4.4116018e-02
   6.1979493e-02
   4.1114877e-02
   5.8234087e-02
   3.8191135e-02
   6.0301988e-02
   7.5320102e-02
   4.6275226e-02
   4.3184966e-02
   4.4262733e-02
   3.9062705e-02
   3.2135625e-01
   4.3344992e-02
   2.6561074e-01
   3.3615491e-02
   4.8977602e-02
   3.4998694e-02
   5.0593227e-02
   3.4836485e-02
   8.8408394e-02
   2.4669297e-01
   7.2522251e-02
   3.6814355e-02
   7.1887761e-02
   4.3459774e-02
   1.0742200e-01
   7.5331459e-02
   5.3352190e-02
   6.2079801e-02
   6.5903438e-02
   5.0729061e-02
   5.4610751e-02
   9.8253082e-02
   5.0620401e-02
   3.9964255e-02
   4.9032793e-02
   2.8467733e-01
   4.5575298e-02
   5.9539549e-02
   3.7173408e-02
   5.8694636e-02
   7.2758703e-02
   6.1931776e-02
   1.5746997e-01
   5.6887596e-02
   9.0674833e-02
   5.2661748e-02
   3.5182423e-02
   3.3356811e-02
   6.9354300e-02
   1.4332100e-01
   3.9370649e-02
   4.1675400e-02
   5.0640052e-02
   4.4644313e-02
   6.1170830e-02
   2.6181951e-01
   4.2803433e-02
   2.7234821e-01
   7.4945125e-02
   4.0812280e-02
   1.4622589e-01
   4.2924118e-02
   4.0045438e-02
   3.8004602e-02
   4.8863760e-02
   7.2525646e-02
   3.9762126e-02
   6.1178384e-02
   8.0752384e-02
   7.5401672e-02
   1.1402556e-01
   4.2592274e-02
   1.4014011e-01
   5.8135018e-02
   6.0869382e-02
   4.0446005e-02
   1.3016997e-01
   8.0455972e-02
   1.5461519e-01
   4.1575877e-02
   4.9902981e-02
   6.7922181e-02
   5.2679246e-02
   6.7465531e-02
   6.8134487e-02
   2.4452671e-01
   5.4229958e-02
   6.4875389e-02
   4.4751763e-02
   4.7326351e-02
   2.4912687e-01
   4.7273597e-02
   8.4965061e-02
   8.1641005e-02
   3.0090624e-02
   7.9182332e-02
   7.6793765e-02
   6.6361963e-02
   6.1143799e-02
   3.5316336e-02
   4.4501105e-02
   1.1407377e-01
   3.7557112e-02
   6.9044661e-02
   7.5797543e-02
   8.3071678e-02
   5.6187869e-02
   9.7734498e-02
   4.3012503e-02
   4.2665125e-02
   6.3880520e-02
   6.2058918e-02
   6.1901143e-02
   7.4923103e-02
   4.5495830e-02
   3.3830612e-02
   3.3872204e-02
   5.0819825e-02
   4.9652989e-02
   3.1778973e-02
   5.4040993e-02
   6.6724175e-02
   5.9208377e-02
   4.4658884e-01
   4.3717352e-02
   2.8608406e-01
   7.1106635e-02
   1.1001013e-01
   3.8438729e-02
   8.6639764e-02
   7.6128412e-02
   6.6623000e-02
   9.3128372e-02
   8.5526603e-02
   6.1940279e-02
   8.8051650e-02
   4.5235357e-02
   4.0419747e-02
   3.4267462e-02
   4.9912381e-02
   5.4294116e-02
   7.2248610e-02
   5.4937175e-02
   9.6912420e-02
   2.5794985e-01
   3.7407272e-02
   7.6457098e-02
   3.2066820e-02
   8.5633290e-02
   1.0879511e-01
   3.4841758e-02
   5.6143767e-02
   6.2925153e-02
   3.6018215e-02
   4.9825798e-02
   8.6833486e-02
   6.4665197e-02
   4.0571491e-02
   3.8004159e-02
   5.0102624e-02
   1.0685361e-01
   3.1864469e-02
   1.0570519e-01
   5.9854923e-02
   7.0522009e-02
   3.5879673e-02
   4.7330633e-02
   7.7122664e-02
   5.8980308e-02
   6.0619862e-02
   4.1871791e-02
   5.2950638e-02
   9.1080903e-02
   5.6582379e-02
   7.4637664e-02
   6.8243108e-02
   7.7709476e-02
   6.8401020e-02
   3.8699430e-02
   1.3110696e-01
   1.2205446e-01
   4.8286110e-02
   5.1086267e-02
   4.1453694e-02
   3.8184413e-02
   9.1936939e-02
   9.2443540e-02
   4.7319649e-02
   5.1089780e-02
   1.3861661e-01
   4.4846127e-02
   4.7862407e-02
   4.4023451e-02
   4.6367350e-02
   5.5761044e-02
   3.9214666e-02
   5.1335619e-02
   5.3195292e-02
   5.3146949e-02
   3.8735456e-02
   4.1191132e-02
   4.5729726e-02
   7.8757903e-02
   9.9786059e-02
   4.4798086e-02
   7.0652897e-02
   3.8351185e-02
   2.4303645e-01
   1.6837684e-01
   4.6486785e-02
   6.4653333e-02
   1.2684430e-01
   1.8454454e-01
   5.1996606e-02
   1.4150865e-01
   5.9322601e-02
   3.9607735e-02
   3.7046363e-02
   3.6925088e-02
   8.8295534e-02
   4.4362107e-02
   6.0312675e-02
   7.0155259e-02
   9.3015226e-02
   1.0778368e-01
   6.4177639e-02
   5.8669965e-02
   3.9115176e-02
   5.2168941e-02
   4.3169546e-02
   3.8623922e-02
   8.4791605e-02
   4.7049405e-02
   7.3327721e-02
   4.0695271e-02
   3.7063624e-02
   4.6712080e-02
   3.9716507e-02
   2.5094177e-01
   9.8383397e-02
   1.2736037e-01
   4.5936536e-02
   4.9075324e-02
   5.4174384e-02
   4.0852970e-02
   1.0181398e-01
   3.2448891e-02
   3.7925660e-02
   4.8349749e-02
   5.9013088e-02
   6.8122584e-02
   4.1208084e-02
   1.1251314e-01
   6.2690516e-02
   1.6025559e-01
   5.3354972e-02
   7.8000567e-02
   5.6344548e-02
   8.4094351e-02
   4.9196372e-02
   2.6065390e-01
   3.6741377e-02
   6.0083934e-02
   4.2272001e-02
   5.9169332e-02
   2.3494768e-01
   1.4484831e-01
   5.7352609e-02
   2.6532918e-01
   3.0634363e-01
   6.8328924e-02
   4.6004471e-02
   5.8667887e-02
   7.0319858e-02
   4.3902913e-02
   1.4490609e-01
   5.0047770e-02
   6.3917065e-02
   7.4707034e-02
   4.3479247e-01
   7.0233995e-02
   5.7914154e-02
   8.7615727e-02
   4.1697377e-02
   6.7029701e-02
   4.3442839e-02
   3.6660693e-02
   5.0393193e-02
   1.2624121e-01
   1.4324973e-01
   4.7737814e-02
   5.4123902e-02
   1.6129652e-01
   4.7284363e-02
   5.1737125e-02
   7.6319433e-02
   4.2231660e-02
   4.2939484e-02
   4.7340796e-02
   6.9036800e-02
   4.7254452e-02
   6.2769046e-02
   4.0583157e-02
   6.6608315e-02
   1.6099246e-01
   3.6935609e-02
   4.7996741e-02
   2.6515590e-01
   4.4831601e-02
   9.8688332e-02
   1.1708359e-01
   7.0394880e-02
   7.5422068e-02
   6.7969448e-02
   1.0153967e-01
   4.7773279e-02
   7.9195652e-02
   5.2692584e-02
   7.4150294e-02
   4.0460817e-02
   4.8139973e-02
   7.3920118e-02
   5.7931090e-02
   1.0983396e-01
   3.8924123e-02
   4.1603371e-02
   4.0734126e-02
   7.5870830e-02
   3.8963204e-02
   8.7004873e-02
   3.9674185e-02
   5.6552381e-02
   1.1502001e-01
   5.6098949e-02
   5.5795288e-02
   9.8824653e-02
   3.2596028e-02
   2.7166489e-01
   6.4452774e-02
   4.9445045e-02
   5.7702107e-02
   4.5446988e-02
   7.1785602e-02
   5.1286225e-02
   5.3885937e-02
   5.1780959e-02
   4.6283586e-01
   6.6523665e-02
   1.4217810e-01
   7.5586586e-02
   6.3218163e-02
   6.2941090e-02
   3.7575196e-02
   5.5922455e-02
   6.0059555e-02
   1.1565601e-01
   4.8711083e-02
   5.9073113e-02
   5.5954894e-02
   4.3408344e-01
   7.8751042e-02
   4.4906356e-02
   3.7629544e-02
   5.1270446e-02
   3.6834282e-02
   1.4785577e-01
   4.1411075e-02
   7.1226476e-02
   3.4519764e-02
   2.5029049e-01
   5.3704834e-02
   7.4710067e-02
   4.2806181e-02
   8.9451025e-02
   4.8612238e-02
   4.7158470e-02
   3.8327912e-02
   1.1224954e-01
   7.4244466e-02
   4.7549682e-02
   1.5552345e-01
   3.9366542e-02
   6.2763657e-02
   5.6530648e-02
   6.9340322e-02
   4.9641586e-02
   4.6711842e-02
   7.0981310e-02
   2.4294257e-01
   6.8904250e-02
   6.3926998e-02
   4.4534439e-02
   7.7767704e-02
   7.0300952e-02
   4.6836298e-02
   5.0375514e-02
   4.3417458e-02
   9.7923270e-02
   9.8648521e-02
   5.1150405e-02
   1.8112940e-01
   6.2782236e-02
   4.4469170e-02
   1.1734820e-01
   4.4072919e-02
   3.4451298e-01
   5.0864201e-02
   4.3066516e-02
   3.8472402e-02
   4.4377091e-02
   5.3686290e-02
   2.4653938e-01
   4.6123228e-02
   7.4123662e-02
   1.1711702e-01
   5.2537906e-02
   6.0996346e-02
   3.8224843e-02
   4.4480064e-02
   4.1734208e-02
   8.3858026e-02
   4.1293016e-02
   6.1446302e-02
   1.2755596e-01
   6.1337530e-02
   4.3726301e-02
   5.9917044e-02
   2.5543271e-01
   4.4480546e-01
   4.0091559e-02
   4.1417133e-02
   6.6599357e-02
   6.2640896e-02
   1.7719891e-01
   5.2543642e-02
   1.1890952e-01
   4.3988410e-02
   4.5261911e-02
   7.9851825e-02
   8.4722898e-02
   4.3858944e-02
   3.9173112e-02
   1.5108723e-01
   1.0060039e-01
   4.1949824e-02
   4.3115340e-02
   5.6928590e-02
   4.3593985e-02
   2.4837151e-01
   4.5231877e-02
   4.2772987e-02
   2.3962579e-01
   7.7765592e-02
   5.1713453e-02
   4.2463610e-02
   7.1659488e-02
   4.1253776e-02
   2.4167159e-01
   8.1312022e-02
   5.2023324e-02
   4.5800230e-02
   5.0218836e-02
   1.0660593e-01
   6.6381350e-02
   4.4670655e-02
   1.7306244e-01
   6.2923953e-02
   8.9916593e-02
   1.5917662e-01
   7.3911815e-02
   5.0143977e-02
   6.6801306e-02
   5.6050072e-02
   7.7072740e-02
   4.0515796e-02
   2.5805331e-01
   1.9531421e-01
   9.0315331e-02
   3.8580201e-02
   5.6825679e-02
   4.2773281e-02
   4.5664298e-02
   9.8020460e-02
   3.9223245e-02
   3.8531412e-02
   3.3027842e-01
   4.1532797e-02
   7.7815952e-02
   4.3693788e-02
   7.4076459e-02
   1.0728837e-01
   4.4311797e-02
   4.8352228e-02
   4.3750126e-02
   1.7590802e-01
   1.1414470e-01
   5.6983248e-01
   9.7009430e-02
   3.7065366e-02
   5.2720795e-02
   5.0952986e-02
   4.0415203e-02
   3.4613380e-02
   6.1488750e-02
   3.5327940e-02
   6.4605662e-02
   4.5928941e-02
   1.7242064e-01
   6.0344091e-02
   6.7049714e-02
   4.6175106e-02
   6.1396875e-02
   9.4153769e-02
   3.0269390e-02
   6.8793559e-02
   1.0477024e-01
   1.1095561e-01
   4.4901486e-02
   6.3064277e-02
   1.0217073e-01
   3.6572960e-02
   4.7401313e-02
   6.9872160e-02
   1.2118587e-01
   6.2499287e-02
   2.1332422e-01
   4.9288637e-01
   7.0910042e-02
   3.4810548e-02
   4.1984699e-02
   4.5618107e-02
   9.4092692e-02
   7.2375275e-02
   4.9219964e-02
   4.6712958e-02
   5.3354504e-02
   3.8752282e-02
   3.4308623e-02
   6.2396110e-02
   6.0677457e-02
   9.3695783e-02
   1.0452835e-01
   6.6843772e-02
   4.2215419e-02
   1.0496347e-01
   3.1517921e-01
   9.9331629e-02
   8.0882575e-02
   4.2333325e-02
   1.0312592e-01
   4.3200569e-02
   5.1866763e-02
   3.9860794e-02
   4.7019822e-02
   4.2762541e-02
   6.0040028e-02
   1.5301432e-01
   4.5557394e-02
   4.3278336e-02
   2.4825097e-01
   3.8233693e-02
   5.9039510e-02
   3.8338665e-02
   4.7377043e-02
   4.8232627e-02
   2.4648615e-01
   3.1999449e-02
   4.8583303e-02
   1.3322375e-01
   3.9926299e-02
   3.8118450e-02
   4.1346583e-02
   5.2643433e-02
   1.0170771e-01
   9.7769087e-02
   4.9185696e-02
   6.3692901e-02
   2.2053130e-01
   7.8090217e-02
   1.1230247e-01
   7.4183127e-02
   5.6857189e-02
   5.3279450e-02
   2.7642675e-01
   5.2736426e-02
   4.2030906e-02
   6.6410325e-02
   4.9782015e-02
   4.6777401e-02
   2.0761532e-01
   7.2189812e-02
   6.5011221e-02
   4.7031880e-02
   3.6534419e-02
   4.3889574e-02
   5.7032889e-02
   3.7469099e-02
   9.9614101e-02
   1.2995473e-01
   7.1402506e-02
   6.2843299e-02
   5.6724501e-02
   8.0344209e-02
   5.8508280e-02
   4.9440121e-02
   4.4713463e-02
   5.2509270e-02
   4.8119105e-02
   5.9827139e-02
   5.7155457e-02
   3.5880474e-02
   1.3203955e-01
   7.1397635e-02
   4.6317421e-02
   8.6725418e-02
   1.0926402e-01
   4.0173264e-02
   5.6884704e-02
   3.1568339e-01
   4.2059228e-02
   1.0208938e-01
   1.0602444e-01
   3.9340902e-02
   2.4721427e-01
   4.5142263e-02
   7.0061370e-02
   1.2215757e-01
   5.2312600e-02
   6.9196477e-02
   3.9553474e-02
   6.7249871e-02
   3.3281406e-02
   6.8456967e-02
   5.2621257e-02
   5.5503528e-02
   7.3210385e-02
   9.7237804e-02
   5.0106980e-01
   5.6736165e-02
   5.0012592e-02
   4.2044509e-02
   5.1059493e-02
   6.0549398e-02
   3.9250556e-02
   5.4388773e-02
   5.8343065e-02
   8.9790962e-02
   4.6858952e-02
   4.4755614e-02
   4.8466603e-02
   4.4100509e-02
   3.9425536e-02
   5.0613280e-02
   6.3920948e-02
   4.0398324e-02
   5.4216996e-02
   5.6362260e-02
   4.9223892e-02
   1.5885981e-01
   4.4141116e-02
   6.0168479e-02
   4.8670944e-02
   1.0807765e-01
   3.8495534e-02
   6.7932365e-02
   2.4278178e-01
   2.4468537e-01
   6.9937180e-02
   9.4334839e-02
   1.0600361e-01
   6.0727834e-02
   8.4135715e-02
   3.5422908e-02
   1.1964807e-01
   7.2210411e-02
   4.3350926e-02
   5.9588357e-02
   9.2252079e-02
   4.7294072e-02
   4.4921521e-02
   4.4075555e-02
   4.3616857e-02
   4.8772661e-02
   6.2459061e-02
   8.1485674e-02
   6.4530828e-02
   1.1403441e-01
   4.1230679e-02
   4.2157004e-02
   5.0324139e-02
   2.9979207e-02
   1.0564361e-01
   4.0188012e-02
   5.8348784e-02
   3.7820458e-02
   3.0835971e-02
   6.8132534e-02
   5.0661001e-02
   5.5756096e-02
   5.3227797e-02
   3.8479315e-02
   7.8492059e-02
   2.3814853e-01
   3.9088179e-02
   6.2284193e-02
   4.8404125e-02
   4.0298042e-02
   5.3009397e-02
   5.3438308e-02
   8.3564257e-02
   5.9524090e-02
   4.5312863e-02
   4.4069238e-02
   3.2343241e-02
   5.8755839e-02
   1.1347687e-01
   5.1062233e-02
   3.8049797e-02
   5.1809339e-02
   5.7986785e-02
   1.0233759e-01
   3.5400171e-02
   5.7205911e-02
   4.8355145e-02
   8.7157213e-02
   5.3115355e-02
   6.7213728e-02
   5.0672804e-02
   4.7127043e-02
   6.6261233e-02
   2.3269841e-01
   3.3675008e-02
   3.8234034e-02
   4.1596897e-02
   7.7010940e-02
   5.8117050e-02
   5.2897915e-02
   1.0062480e-01
   5.2765010e-02
   1.3249883e-01
   1.3728881e-01
   6.5020250e-02
   1.3468948e-01
   7.7491624e-02
   4.8221037e-02
   4.3740684e-02
   3.8734221e-02
   2.7705779e-01
   5.5034523e-02
   4.8504346e-02
   7.1981803e-02
   4.6079082e-02
   5.1912107e-02
   6.1568766e-02
   3.1145483e-02
   5.5961672e-02
   2.6747850e-01
   6.1343736e-02
   7.5010362e-02
   5.0479450e-02
   7.3576259e-02
   6.1343952e-02
   3.7489966e-02
   3.4209158e-02
   4.6463984e-02
   8.2955312e-02
   7.9623288e-02
   4.5267714e-02
   3.8384125e-02
   3.4298485e-02
   3.9035734e-02
   2.3503358e-01
   4.4100802e-02
   3.1446908e-02
   4.6252171e-02
   4.2278546e-02
   5.3552927e-02
   4.1387131e-02
   6.0111419e-02
   3.5169780e-02
   2.3357362e-01
   7.2264702e-02
   8.4886548e-02
   6.1475605e-02
   7.6406165e-02
   4.5680559e-02
   8.8289460e-02
   7.3101404e-02
   8.2809545e-02
   3.5540592e-02
   9.1207052e-02
   4.4883070e-02
   1.0057614e-01
   5.2045512e-02
   5.5053664e-02
   2.3632958e-01
   9.4043179e-02
   3.7292769e-02
   1.0831709e-01
   3.5525974e-02
   8.2394840e-02
   7.2021715e-02
   1.2367284e-01
   6.5574127e-02
   4.2055347e-02
   9.1976272e-02
   5.7541254e-02
   4.5588660e-02
   8.1629425e-02
   1.4644523e-01
   4.3049426e-02
   4.6530167e-02
   4.7320539e-02
   4.0233008e-02
   7.8622220e-02
   6.2289114e-02
   4.9671179e-02
   6.8601072e-02
   5.3501565e-02
   5.0495263e-02
   4.8429820e-02
   4.3327684e-02
   3.4117252e-02
   2.6442361e-01
   4.3940329e-02
   7.3450560e-02
   4.4995101e-02
   6.8348554e-02
   9.7199673e-02
   4.7127241e-02
   4.3754702e-02
   2.3923792e-01
   5.9785099e-02
   3.3675172e-02
   5.1738556e-02
   5.8811328e-02
   4.3795288e-02
   5.4742678e-02
   7.4814942e-02
   4.9791009e-02
   6.3891663e-02
   5.4847285e-02
   3.5923284e-02
   2.5566538e-01
   4.4785363e-02
   5.1164988e-02
   9.8731055e-02
   3.7743207e-02
   9.5839964e-02
   5.0249157e-02
   1.6473156e-01
   1.1545400e-01
   5.1984800e-02
   9.6010571e-02
   6.8321420e-02
   4.3503831e-02
   7.5437224e-02
   3.5311043e-02
   2.8091423e-01
   3.9610785e-02
   9.8616603e-02
   2.6445779e-01
   9.4503685e-02
   1.1731055e-01
   3.6144825e-02
   1.5858052e-01
   3.6753492e-02
   5.3148525e-02
   7.6206712e-02
   4.7614885e-02
   5.4693801e-02
   8.5077069e-02
   2.3828571e-01
   3.5091058e-02
   4.5670492e-02
   5.2241499e-02
   5.8347303e-02
   3.9668192e-02
   6.0655274e-02
   4.0167105e-02
   6.3648254e-02
   3.9083721e-02
   3.4479826e-02
   4.6505458e-02
   3.9006149e-02
   6.0827701e-02
   5.5127393e-02
   4.4728077e-02
   5.6122422e-02
   5.2280428e-02
   5.9541570e-02
   4.0125395e-01
   5.8180062e-02
   5.0970244e-02
   7.1410462e-02
   3.1649225e-02
   3.5839531e-01
   6.1633340e-02
   5.1263325e-02
   6.6050537e-02
   7.4701026e-02
   6.8471422e-02
   8.3703505e-02
   3.5976662e-02
   4.3369985e-02
   9.5820475e-02
   3.3826127e-02
   3.3205893e-02
   3.5880819e-02
   8.9006532e-02
   8.3269013e-02
   5.7961625e-02
   4.0409577e-02
   1.2669196e-01
   7.8081339e-02
   1.3030499e-01
   4.0673104e-02
   3.8537869e-02
   8.3703527e-02
   3.6540253e-01
   8.0239315e-02
   1.0792977e-01
   3.9092741e-02
   5.6964671e-02
   1.0089481e-01
   3.1506877e-01
   6.8948781e-02
   7.5705222e-02
   9.8437549e-02
   3.7445065e-02
   8.9514937e-02
   5.7358872e-02
   3.6860387e-02
   1.1750839e-01
   3.7631520e-02
   5.2747390e-02
   8.9215634e-02
   1.2567747e-01
   5.7950041e-02
   5.0515399e-02
   5.0577388e-02
   3.8736217e-02
   3.9781049e-02
   5.8693412e-02
   1.0372721e-01
   5.9675954e-02
   7.2417048e-02
   1.0185711e-01
   3.1890048e-02
   9.2147435e-02
   3.9619212e-02
   3.2354290e-02
   9.9059582e-02
   7.6589796e-02
   4.1904973e-02
   1.0841393e-01
   5.6871804e-02
   4.5961919e-02
   1.0034877e-01
   1.6485881e-01
   6.4948191e-02
   6.3924538e-02
   3.5792435e-01
   1.2404150e-01
   1.1889208e-01
   2.6862601e-01
   4.5772324e-02
   4.6975722e-02
   1.6028708e-01
   9.7635454e-02
   5.1754734e-02
   5.5828355e-02
   1.1740929e-01
   7.6547492e-02
   3.6251115e-02
   4.1323911e-02
   4.0690858e-02
   4.0675996e-02
   4.3454785e-02
   3.9732209e-02
   2.5931054e-01
   4.5318832e-02
   3.9683098e-02
   4.3851271e-02
   5.0105658e-02
   5.3596703e-02
   5.7058725e-02
   1.3293373e-01
   6.9579889e-02
   6.3866397e-02
   5.3130026e-02
   3.0462518e-01
   4.5538923e-02
   4.1274405e-02
   3.5551626e-02
   4.0433110e-02
   4.6203479e-02
   4.6420996e-02
   5.7566664e-02
   4.8879683e-02
   6.9863478e-02
   6.6388404e-02
   5.3927022e-02
   5.2134132e-02
   5.6870635e-02
   5.6673625e-02
   7.2511830e-02
   8.0168143e-02
   3.0805595e-02
   4.3333754e-02
   4.4830045e-02
   3.9880161e-02
   5.6070161e-02
   6.8422290e-02
   8.4686027e-02
   6.5378158e-02
   5.6930083e-02
   4.9574645e-02
   3.5969453e-02
   3.4418497e-01
   6.5652038e-02
   5.9312150e-02
   5.5359168e-02
   3.7143523e-01
   1.0764321e-01
   1.9302534e-01
   5.2906162e-02
   4.8441144e-02
   4.0337661e-02
   3.8546991e-02
   4.6372340e-02
   5.1940043e-02
   7.1052210e-02
   2.3730113e-01
   4.9100784e-02
   5.1720985e-02
   1.3085984e-01
   4.0870156e-02
   3.7251862e-02
   4.2452697e-02
   5.6862297e-02
   5.6788677e-02
   5.2103411e-02
   7.0527499e-02
   6.6140735e-02
   6.6212174e-02
   5.2719665e-02
   5.7589801e-02
   5.9291924e-02
   4.0676472e-02
   5.1641671e-02
   4.7611221e-02
   5.5847426e-02
   7.5470826e-02
   6.3221529e-02
   4.3243623e-02
   6.1400102e-02
   5.7666191e-02
   3.8816921e-02
   2.4939519e-01
   7.7871925e-02
   5.9423128e-02
   1.6534528e-01
   1.0715098e-01
   6.3940406e-02
   2.0033940e-01
   9.9054980e-02
   8.3204956e-02
   2.6466863e-01
   5.2911198e-02
   3.8799790e-02
   4.7854078e-02
   1.0412471e-01
   1.5814260e-01
   5.7536766e-02
   6.9769727e-02
   4.2479859e-02
   4.9489189e-02
   4.6341872e-02
   5.9357570e-02
   9.6316197e-02
   5.9582400e-02
   4.9745964e-02
   6.2046898e-02
   3.8886786e-02
   3.6980655e-02
   2.6240581e-01
   5.1646513e-02
   4.2786628e-02
   9.0772220e-02
   9.6742932e-02
   1.2113755e-01
   7.3191437e-02
   5.7461838e-02
   5.4977470e-02
   5.1884810e-02
   5.2271062e-02
   4.7033297e-02
   6.2525402e-02
   3.7236456e-02
   3.7491003e-02
   1.0065596e-01
   2.0576746e-01
   5.3022030e-02
   9.2457562e-02
   7.8791275e-02
   3.5438883e-02
   1.4155009e-01
   6.2589324e-02
   1.1733646e-01
   4.4677952e-02
   5.1133347e-02
   5.1784098e-02
   3.8570588e-02
   6.3553057e-02
   4.4043048e-02
   4.1004889e-02
   3.9429027e-02
   4.4868415e-02
   8.0518586e-02
   4.8796494e-02
   4.3273431e-02
   1.0095208e-01
   4.4064547e-02
   4.1914150e-02
   7.1760064e-02
   7.8475236e-02
   6.4454424e-02
   5.5114691e-02
   9.3456565e-02
   3.0632953e-02
   9.2089235e-02
   6.8261062e-02
   1.1676579e-01
   5.0786053e-02
   3.7096535e-02
   3.4568352e-02
   5.9832806e-02
   5.7129483e-02
   3.8510245e-02
   5.1991989e-02
   9.8700886e-02
   1.1869031e-01
   4.5946873e-02
   4.7822401e-02
   5.5848677e-02
   5.3015007e-02
   3.1663512e-02
   6.0855032e-02
   4.8806838e-02
   5.5270881e-02
   4.0948770e-02
   4.9461726e-02
   3.5431707e-02
   1.0326630e-01
   4.1901357e-02
   3.2295330e-02
   4.2062399e-02
   5.3080310e-02
   6.2444332e-02
   3.6156582e-02
   5.2488731e-02
   9.1220833e-02
   2.3328659e-01
   6.1295340e-02
   8.9395808e-02
   3.7652956e-02
   5.3409200e-02
   4.3943646e-02
   2.4213654e-01
   1.9496184e-01
   8.8536766e-02
   6.3597813e-02
   6.5307959e-02
   8.7372721e-02
   8.1344819e-02
   5.3141592e-02
   4.5301938e-02
   7.3992409e-02
   3.0235291e-02
   5.1708019e-02
   7.3587914e-02
   6.4863042e-02
   1.1491645e-01
   3.2791493e-02
   4.3900561e-02
   9.7750196e-02
   2.5688232e-01
   7.2971057e-02
   6.8807940e-02
   1.2231837e-01
   4.0824032e-02
   4.0958365e-02
   6.3416010e-02
   5.3599833e-02
   3.8069919e-02
   5.1714576e-02
   8.2054123e-02
   7.8147058e-02
   6.0140427e-02
   2.4309525e-01
   4.7987084e-02
   3.6881514e-02
   6.0719989e-02
   3.8690897e-02
   1.2850398e-01
   5.4324444e-02
   7.9528507e-02
   4.1220984e-02
   3.8279869e-02
   3.8431677e-02
   5.9402490e-02
   4.9928796e-02
   5.4805074e-02
   4.5681999e-02
   9.2262364e-02
   5.4107599e-02
   6.2749355e-02
   3.9718372e-02
   5.1988017e-02
   4.9225143e-02
   3.6055004e-02
   4.8395629e-02
   3.4863586e-02
   4.9998507e-02
   5.6287860e-02
   4.7690661e-02
   8.0503883e-02
   4.1529668e-02
   6.2753092e-02
   4.2799663e-02
   6.4619889e-02
   8.2886538e-02
   6.3211330e-02
   5.6239500e-02
   3.4296747e-02
   5.7515123e-02
   3.9452177e-02
   1.0360761e-01
   1.0790503e-01
   2.6209408e-01
   8.3523921e-02
   1.1482925e-01
   4.0408749e-02
   4.4530776e-02
   1.1800504e-01
   3.2356474e-02
   8.8107811e-02
   1.1253786e-01
   5.5790961e-02
   7.8418898e-02
   4.9086003e-02
   6.8247056e-02
   4.7510335e-02
   8.3364121e-02
   5.5831970e-02
   3.6586127e-02
   1.1126444e-01
   3.9783899e-02
   3.9500085e-02
   7.8739263e-02
   9.1449680e-02
   4.0728156e-02
   1.2025276e-01
   4.2730192e-02
   5.3990084e-02
   6.6285080e-02
   5.8388009e-02
   7.6470058e-02
   5.7781086e-02
   5.5216982e-02
   6.2619216e-02
   3.2703900e-02
   5.3464615e-02
   5.5099175e-02
   4.0044743e-02
   3.2955148e-02
   3.5805008e-02
   4.0450581e-02
   4.4592704e-02
   4.3551810e-02
   3.4580445e-02
   5.2320512e-02
   8.0319274e-02
   5.0808408e-02
   6.5513129e-02
   4.9608287e-02
   5.5663620e-02
   5.3028061e-02
   5.1664190e-02
   3.4872735e-02
   1.3598722e-01
   5.5028555e-02
   4.4368892e-02
   6.4133547e-02
   7.4693008e-02
   7.7545059e-02
   7.1408554e-02
   1.2447710e-01
   1.6599805e-01
   6.0880192e-02
   1.0161823e-01
   4.2426083e-02
   4.3330370e-02
   4.5566371e-02
   6.1365880e-02
   5.5283315e-02
   7.1209363e-02
   4.1789840e-02
   4.2786218e-02
   1.2676453e-01
   6.9810210e-02
   4.2053887e-02
   4.8406852e-02
   8.2661384e-02
   8.1055798e-02
   2.3935187e-01
   4.0819758e-02
   4.2575243e-02
   1.0189089e-01
   9.7017934e-02
   5.8983588e-02
   9.2010527e-02
   4.4947630e-02
   8.3402280e-02
   6.5607236e-02
   4.5475025e-02
   3.9598713e-02
   4.3322480e-02
   3.9155413e-02
   7.0958279e-02
   4.6454951e-02
   3.9720796e-02
   5.4372166e-02
   2.4924948e-01
   2.3472259e-01
   7.0249918e-02
   6.1074191e-02
   6.6247908e-02
   5.2873861e-02
   5.3480500e-02
   5.9309371e-02
   4.8224404e-02
   4.8884889e-02
   4.8674679e-02
   1.3073069e-01
   6.7855010e-02
   1.1197340e-01
   6.7861007e-02
   1.0213296e-01
   4.4569610e-02
   4.2501032e-02
   1.2064262e-01
   7.2511227e-02
   4.2887888e-02
   4.4401528e-02
   4.2607471e-02
   5.3711913e-02
   5.5845024e-02
   2.5112118e-01
   1.1930474e-01
   4.4478353e-02
   6.9651160e-02
   3.6998849e-02
   3.2132267e-02
   4.9902809e-02
   6.0428577e-02
   5.2595038e-02
   9.0938604e-02
   5.0141835e-02
   4.9882402e-02
   1.3231593e-01
   1.4368103e-01
   4.1253973e-02
   5.9899067e-02
   8.9067111e-02
   5.2696820e-02
   9.5188791e-02
   4.3848770e-02
   6.1563668e-02
   1.4472372e-01
   4.7169926e-02
   6.0876418e-02
   4.1494842e-02
   7.4066326e-02
   5.3266441e-02
   4.7687691e-02
   3.6812493e-02
   6.3918383e-02
   4.6237991e-02
   7.8078165e-02
   8.1128869e-02
   9.1803695e-02
   8.2066027e-02
   4.4301389e-02
   4.0372945e-02
   3.1918055e-02
   4.0317771e-02
   7.5715947e-02
   1.3292100e-01
   3.0841755e-01
   5.8822929e-02
   3.0124062e-01
   4.6409356e-02
   4.4965366e-02
   5.8372323e-02
   2.8390341e-01
   5.8579381e-02
   5.7458797e-02
   3.6709606e-02
   5.3505856e-02
   9.8716409e-02
   6.1137615e-02
   8.3174152e-02
   3.7886796e-02
   4.4122343e-02
   5.9771437e-02
   1.6029973e-01
   6.4036584e-02
   6.5793401e-02
   3.9526947e-02
   8.2152606e-02
   5.1167835e-02
   1.0785038e-01
   1.1561257e-01
   4.6741653e-02
   4.8636004e-02
   6.1731853e-02
   4.0003783e-02
   3.8462359e-02
   3.9866555e-02
   4.0501280e-02
   3.8744915e-02
   4.0708833e-02
   5.9153068e-02
   3.0108581e-02
   3.9694175e-02
   9.3533067e-02
   5.7930133e-02
   6.2374208e-02
   6.1755031e-02
   5.3907840e-02
   4.7108223e-02
   5.0566690e-02
   4.7081691e-02
   8.5602213e-02
   1.1636696e-01
   4.8752589e-02
   3.5032101e-02
   7.7068665e-02
   4.3967290e-02
   6.3616809e-02
   1.8105563e-01
   5.3205192e-02
   3.7732305e-02
   6.0098377e-02
   5.4468271e-02
   1.2232592e-01
   6.6483449e-02
   3.4737337e-02
   8.9413663e-02
   5.6840353e-02
   4.5077153e-02
   9.6674893e-02
   5.3326143e-02
   4.2607810e-02
   5.2798575e-02
   5.1219642e-02
   7.3694976e-02
   9.0163263e-02
   5.2838327e-02
   4.0196387e-02
   5.8107951e-02
   8.1258979e-02
   4.5212667e-02
   5.4958098e-02
   5.9403166e-02
   6.5471192e-02
   1.0949508e-01
   4.1115300e-02
   4.1626486e-02
   7.1708567e-02
   6.1234600e-02
   2.7421148e-01
   7.4854806e-02
   5.7368995e-02
   3.8220294e-02
   1.3549101e-01
   8.2549317e-02
   6.0925957e-02
   4.2655715e-02
   3.2246512e-02
   3.3730126e-02
   8.3524973e-02
   3.8356950e-02
   5.4983759e-02
   2.3945391e-01
   4.8557307e-02
   3.7369957e-02
   3.8074248e-02
   4.5167959e-02
   6.2547543e-02
   8.6166119e-02
   1.6378887e-01
   8.4946375e-02
   3.8639640e-02
   7.2171336e-02
   3.4431986e-02
   3.9243279e-02
   3.2955743e-02
   6.0801565e-02
   1.9260267e-01
   4.6939629e-02
   9.8279723e-02
   6.7363248e-02
   8.7835637e-02
   4.2690617e-02
   5.7311132e-02
   1.2497860e-01
   4.7864338e-02
   3.9760941e-02
   5.1173966e-02
   8.1798572e-02
   1.0018907e-01
   9.9302850e-02
   7.3449215e-02
   5.1486236e-02
   4.0585798e-02
   3.7275914e-02
   1.2086137e-01
   3.7429765e-02
   5.9373090e-02
   5.6577311e-02
   3.4275251e-02
   8.6807380e-02
   4.3875373e-02
   3.8045604e-02
   7.0195307e-02
   3.3692885e-02
   5.8860780e-02
   5.1543608e-02
   3.7810172e-02
   8.6550587e-02
   6.1961352e-02
   8.2703540e-02
   5.5447143e-02
   2.2764301e-01
   1.8192852e-01
   1.2646413e-01
   8.7819905e-02
   4.1115978e-02
   5.9421162e-02
   9.2475360e-02
   7.3069746e-02
   8.6164920e-02
   1.0518034e-01
   6.2805171e-02
   3.2357259e-01
   6.4990198e-02
   9.8134096e-02
   2.0429252e-01
   5.7481345e-02
   3.3183273e-01
   3.4157356e-02
   1.1427080e-01
   3.5378442e-02
   3.7329556e-02
   5.9654593e-02
   2.7609648e-01
   4.0911770e-02
   5.1722402e-02
   6.5207302e-02
   5.1786428e-02
   4.9660102e-02
   5.7430911e-02
   9.7740629e-02
   4.4115121e-02
   8.6439408e-02
   5.4568302e-02
   5.3386647e-02
   1.0604409e-01
   5.1631401e-02
   5.7875101e-02
   9.3847439e-02
   5.9401166e-02
   4.7356606e-02
   5.7698325e-02
   4.2469607e-02
   1.0046678e-01
   6.9884753e-02
   7.5019465e-02
   4.1555894e-02
   2.5190163e-01
   1.8896570e-01
   8.0504818e-02
   7.6484067e-02
   5.4781779e-02
   1.1161339e-01
   1.5873026e-01
   3.9082133e-02
   3.5140972e-02
   4.7584589e-02
   4.5134345e-02
   5.1837011e-02
   4.9976999e-02
   5.3693679e-02
   1.4155000e-01
   7.4564947e-02
   5.1081491e-02
   9.9597527e-02
   8.2160913e-02
   3.3916507e-02
   3.0489102e-01
   3.6370643e-02
   8.2615830e-02
   1.0077482e-01
   3.7152514e-02
   4.4677826e-02
   5.6125677e-02
   4.2417904e-02
   5.8632403e-02
   4.5564715e-02
   7.1823629e-02
   3.4876921e-02
   4.7472309e-02
   7.3340717e-02
   2.5617418e-01
   2.6397980e-01
   1.6967390e-01
   1.1325489e-01
   6.0574310e-02
   1.6375637e-01
   5.0588195e-02
   3.7202337e-02
   4.8690329e-02
   8.0082990e-02
   3.8826273e-02
   4.6214304e-02
   5.6798163e-02
   7.2301572e-02
   3.7606940e-02
   7.3378411e-02
   3.8939482e-02
   8.6343607e-02
   3.6270216e-02
   8.6143847e-02
   5.4333159e-02
   6.8989295e-02
   6.4793711e-02
   5.1291026e-02
   5.7703444e-02
   4.9943529e-02
   6.9398187e-02
   3.5117025e-02
   1.0873047e-01
   4.2920599e-02
   3.7407475e-02
   5.7784209e-02
   2.3841914e-01
   3.9792175e-02
   4.1617330e-02
   3.7558992e-02
   4.2303367e-02
   5.4352152e-02
   7.1580873e-02
   4.1929456e-02
   5.2162184e-02
   3.4641417e-02
   5.1050005e-02
   6.2478404e-02
   2.3825437e-01
   5.8372703e-02
   4.2162354e-02
   4.2588346e-02
   7.4630595e-02
   3.8480664e-02
   1.3698322e-01
   6.7635037e-02
   6.3571506e-02
   6.5729097e-02
   7.2902274e-02
   4.9416292e-02
   3.5082505e-02
   4.1636462e-02
   7.2029333e-02
   7.7002644e-02
   6.6663820e-02
   4.9721244e-02
   4.5744192e-02
   4.9715529e-02
   3.8333013e-02
   7.1466791e-02
   6.5717224e-02
   2.9588263e-01
   6.7964841e-02
   1.1176922e-01
   5.9381861e-02
   7.1569514e-02
   2.3806125e-01
   1.7196987e-01
   7.7694421e-02
   9.6810624e-02
   4.5405033e-02
   6.2771622e-02
   5.1751630e-02
   2.3248821e-01
   4.2523170e-02
   7.7198060e-02
   8.3920496e-02
   2.3864536e-01
   7.0688350e-02
   3.6120777e-02
   4.6257953e-02
   5.1110755e-02
   4.5839739e-02
   1.1373304e-01
   7.1454500e-02
   7.2071710e-02
   2.4472377e-01
   4.7303550e-02
   3.9906584e-02
   1.2317078e-01
   4.3274577e-02
   4.9636939e-02
   8.8005238e-02
   4.9613869e-02
   6.7426142e-02
   7.6081887e-02
   6.3874706e-02
   4.4398844e-02
   4.7963990e-01
   5.1142389e-02
   3.4749205e-02
   8.4324139e-02
   3.5654980e-02
   3.9994218e-02
   4.7302639e-02
   6.6039890e-02
   7.4127344e-02
   8.1680826e-02
   4.2912917e-02
   3.1698077e-01
   4.3649075e-02
   1.1001055e-01
   1.3528173e-01
   7.0132830e-02
   8.2832025e-02
   5.4933169e-02
   3.7445607e-02
   5.9901453e-02
   3.4914405e-02
   6.0841769e-02
   4.1210581e-02
   4.3367136e-02
   4.5579114e-02
   8.0839498e-02
   4.6431608e-02
   7.5809755e-02
   3.7423767e-02
   4.3862036e-02
   3.4133087e-02
   6.3789769e-02
   3.7235408e-02
   3.9748681e-02
   6.0132796e-02
   6.7997072e-02
   3.8047262e-02
   8.9465051e-02
   6.7818758e-02
   4.9539582e-02
   5.0942893e-02
   4.2487326e-02
   6.2299208e-02
   5.4292899e-02
   4.6693610e-02
   8.1682272e-02
   4.0156485e-02
   8.4139587e-02
   4.0426397e-02
   5.0616174e-02
   4.2916486e-02
   3.4408177e-02
   1.3428587e-01
   5.2998369e-02
   4.5365041e-02
   1.1623680e-01
   3.7905018e-02
   5.2125985e-02
   9.6762059e-02
   5.2692901e-02
   2.6410153e-01
   6.2107655e-02
   5.2736341e-02
   5.4736400e-02
   1.6668186e-01
   3.2905200e-02
   4.0739561e-02
   4.5648897e-02
   5.7547064e-02
   5.0535935e-02
   2.8061151e-01
   8.6580414e-02
   6.5343958e-02
   4.5341317e-02
   6.4963391e-02
   4.4680056e-02
   8.3975680e-02
   6.0570204e-02
   1.1404595e-01
   4.1405071e-02
   7.2729189e-02
   5.1612936e-02
   3.4564690e-02
   7.7413035e-02
   3.5487445e-02
   5.4926612e-02
   5.1873770e-02
   1.2471515e-01
   3.1096131e-01
   5.4226969e-02
   5.0249878e-02
   1.0438356e-01
   8.8758160e-02
   1.1314976e-01
   6.2950486e-02
   6.7156333e-02
   5.6963156e-02
   6.6744864e-02
   3.5800336e-02
   6.3437111e-02
   6.0201395e-02
   6.2886782e-02
   4.0036128e-02
   4.6144967e-02
   9.2051372e-02
   8.4473114e-02
   5.1921799e-02
   5.8336164e-02
   5.9953470e-02
   4.0210866e-02
   4.6121194e-02
   3.6123154e-02
   4.1605749e-02
   4.3665996e-02
   3.9669575e-02
   3.3906979e-02
   4.7219750e-02
   3.5009553e-02
   5.1656298e-02
   3.6755247e-02
   5.4718265e-02
   6.8602215e-02
   3.1016637e-01
   1.0299305e-01
   8.2078232e-02
   4.1743872e-02
   5.0397321e-02
   1.1462838e-01
   5.3900970e-02
   6.7016823e-02
   6.8130833e-02
   1.7490293e-01
   3.2852621e-02
   3.4975429e-02
   6.7632868e-02
   6.0528967e-02
   4.5542627e-02
   4.1047359e-02
   5.6856287e-02
   1.1711105e-01
   3.3269675e-02
   4.8000266e-02
   6.5463645e-02
   3.5383004e-02
   3.8841870e-02
   8.0970975e-02
   4.4283033e-02
   4.0998107e-02
   6.3185413e-02
   6.4690757e-02
   1.1117331e-01
   5.8859685e-02
   1.0471102e-01
   5.5805416e-02
   4.3881595e-02
   3.4764619e-01
   9.7514036e-02
   8.6839704e-02
   3.6952333e-02
   5.4668988e-02
   4.5859573e-02
   5.3587626e-02
   6.3346924e-02
   1.1248967e-01
   6.4112996e-02
   5.0037337e-02
   5.4546752e-02
   4.3448045e-02
   3.3045785e-01
   9.3506837e-02
   6.6361469e-02
   8.5345035e-02
   4.2425481e-02
   5.4767743e-02
   3.4337066e-02
   3.6310325e-02
   7.2876775e-02
   5.2234415e-02
   5.2435874e-02
   8.0827270e-02
   4.4523816e-02
   2.6568891e-01
   5.1180049e-02
   4.4798376e-02
   8.3603720e-02
   6.1430316e-02
   3.5742826e-02
   1.5444623e-01
   5.5993677e-02
   1.2144858e-01
   5.7260329e-02
   4.9871208e-02
   5.1163383e-02
   2.4839169e-01
   4.7234987e-02
   5.9128980e-02
   7.4865431e-02
   6.4399913e-02
   1.0503323e-01
   3.3966816e-02
   1.5781649e-01
   6.1274312e-02
   9.8082333e-02
   5.2181987e-02
   3.6347192e-02
   3.1295300e-01
   1.1801678e-01
   4.5246527e-02
   6.0265370e-02
   4.0820268e-02
   4.7676017e-02
   9.8076851e-02
   4.3831468e-02
   2.9453900e-01
   5.0842366e-02
   3.7300253e-01
   7.2329282e-02
   4.4009417e-02
   5.9649118e-02
   3.6826582e-02
   4.2069355e-02
   4.6258947e-02
   5.9935869e-02
   6.2652515e-02
   5.5236561e-02
   3.7666792e-02
   3.9914822e-02
   3.4329291e-02
   6.7974673e-02
   5.6336165e-02
   1.3630799e-01
   5.2233631e-02
   3.1857993e-01
   9.3066372e-02
   1.1717698e-01
   3.8988526e-02
   6.6223113e-02
   5.3564206e-02
   1.1449259e-01
   8.5427439e-02
   7.0684135e-02
   1.9545503e-01
   1.3108024e-01
   4.8815301e-02
   9.1222550e-02
   4.2749844e-02
   8.0584005e-02
   1.1775103e-01
   4.3479839e-02
   7.0878244e-02
   1.8723163e-01
   1.4520930e-01
   4.2910303e-02
   6.6955681e-02
   1.1334119e-01
   6.8839615e-02
   4.1843713e-02
   4.4882665e-02
   9.9868758e-02
   6.4651074e-02
   1.2662147e-01
   6.0638369e-02
   3.9174915e-02
   4.3633007e-02
   2.0533206e-01
   9.6976912e-02
   4.1843086e-02
   5.7968770e-02
   4.8439071e-02
   3.8199959e-01
   9.5081688e-02
   7.7044654e-02
   7.4395039e-02
   4.6839617e-02
   6.4011033e-02
   4.5365728e-02
   4.0876962e-02
   8.0584235e-02
   7.4451204e-02
   4.7849409e-02
   8.0723596e-02
   7.1883857e-02
   1.5799240e-01
   5.4480834e-02
   6.0097651e-02
   9.7787609e-02
   4.6244669e-02
   5.4877853e-02
   1.4573737e-01
   5.5017648e-02
   4.9529433e-02
   5.8997515e-02
   9.6912127e-02
   6.9213817e-02
   5.1215115e-02
   4.4498360e-01
   5.1052998e-02
   5.1980741e-02
   2.5536870e-01
   6.0958155e-02
   5.0313236e-02
   8.6808897e-02
   7.7456374e-02
   8.2809536e-02
   5.8974808e-02
   9.5701737e-02
   9.6915378e-02
   6.1275131e-02
   3.6975450e-02
   3.7570736e-02
   4.4877616e-02
   7.5976504e-02
   4.1261129e-02
   8.8904073e-02
   5.4373401e-02
   5.6596962e-02
   3.0864890e-02
   8.9907023e-02
   4.7635525e-02
   5.4923108e-02
   1.0479237e-01
   8.4110102e-02
   1.2292864e-01
   1.0316535e-01
   6.7921441e-02
   4.0695201e-02
   7.7673448e-02
   5.3515069e-02
   8.0233036e-02
   8.2925154e-02
   6.0543235e-02
   4.1403356e-02
   6.3797538e-02
   4.9357266e-02
   4.9342319e-02
   4.1559957e-02
   7.5390183e-02
   1.2225248e-01
   6.8824026e-02
   5.0263048e-02
   5.1311805e-02
   3.9628241e-02
   3.4996028e-02
   1.0051787e-01
   4.1662551e-02
   9.9766095e-02
   5.0167424e-02
   4.9748954e-02
   4.6687872e-02
   5.1913278e-02
   7.6414541e-02
   1.3087282e-01
   7.8784646e-02
   3.9679429e-02
   5.0196251e-02
   8.9480169e-02
   1.4699394e-01
   2.4028446e-01
   8.6449165e-02
   1.0393651e-01
   1.1617207e-01
   3.9603586e-02
   1.2019665e-01
   7.1999832e-02
   6.2048696e-02
   4.7544914e-02
   4.9945157e-02
   7.5711342e-02
   3.9210476e-02
   7.0793153e-02
   4.4207302e-02
   3.6926297e-02
   4.4238904e-02
   7.5773826e-02
   6.0462640e-02
   1.7456236e-01
   5.3992642e-02
   4.4962276e-01
   6.0395177e-02
   2.4602755e-01
   6.5876347e-02
   1.4394410e-01
   2.4064072e-01
   3.9981261e-02
   6.8523531e-02
   3.5897435e-02
   5.8828866e-02
   4.7929090e-02
   9.2059198e-02
   4.0856798e-02
   9.9771677e-02
   4.0818785e-02
   1.2734060e-01
   5.1683462e-02
   5.1116440e-02
   3.4003935e-02
   1.6227460e-01
   1.0825565e-01
   4.8654181e-02
   2.6344165e-01
   4.8035589e-02
   7.0141278e-02
   1.0215559e-01
   1.5556513e-01
   7.3642213e-02
   4.3061673e-02
   1.3147727e-01
   4.1959141e-02
   3.3653534e-02
   4.8297719e-02
   5.7749128e-02
   7.4521115e-02
   5.9146535e-02
   4.3668684e-02
   7.0478955e-02
   5.2545115e-02
   4.2296912e-02
   4.3411484e-02
   5.8546476e-02
   6.4129932e-02
   5.8340817e-02
   5.5836604e-02
   8.2502574e-02
   4.8518261e-02
   4.1926751e-02
   6.0906000e-02
   6.9794018e-02
   1.3210233e-01
   4.5645522e-02
   3.9224393e-02
   2.3392398e-01
   4.2682557e-02
   4.5368102e-02
   6.2929132e-02
   4.9593441e-02
   4.1501766e-02
   6.1955829e-02
   3.8460529e-02
   1.7582513e-01
   4.6369256e-02
   7.5380586e-02
   7.2704071e-02
   4.6970266e-02
   9.3260825e-02
   3.6892772e-02
   6.0061460e-02
   5.7807362e-02
   4.8011319e-02
   1.0701839e-01
   7.1984253e-02
   5.7439447e-02
   3.0399399e-02
   5.8436009e-02
   8.2819457e-02
   1.0439259e-01
   1.2029187e-01
   1.2331558e-01
   4.3818194e-02
   8.4254032e-02
   3.6462285e-02
   5.9991169e-02
   4.3861968e-02
   6.5421076e-02
   9.6623807e-02
   6.6159002e-02
   1.2195004e-01
   4.5487300e-02
   6.2529981e-02
   8.3133772e-02
   6.0325528e-02
   4.5268972e-02
   5.9621172e-02
   6.6102500e-02
   4.5853363e-02
   1.0633589e-01
   6.6994133e-02
   3.1140918e-01
   4.6446871e-02
   5.6896840e-02
   4.5793985e-02
   3.3086614e-01
   5.7117541e-02
   5.0397781e-02
   7.4502367e-02
   2.2193546e-01
   2.8928218e-01
   2.3721251e-01
   5.2048374e-02
   3.1800115e-01
   4.6970715e-02
   3.3950553e-02
   4.1929459e-02
   4.4976059e-02
   6.4839971e-02
   8.6594835e-02
   8.3973820e-02
   4.3498286e-02
   5.6870532e-02
   6.5227593e-02
   5.0601482e-02
   3.2550165e-02
   2.5481992e-01
   4.0131535e-02
   4.8154840e-02
   8.6926924e-02
   8.4574637e-02
   4.9237549e-02
   9.9390470e-02
   5.7432147e-02
   4.6246327e-02
   4.5737078e-02
   8.0747461e-02
   6.0817757e-02
   5.2809950e-02
   5.0757049e-02
   5.1290370e-02
   4.8117374e-02
   1.6225314e-01
   1.3484189e-01
   4.0037868e-02
   5.9410959e-02
   5.6233683e-02
   2.5114440e-01
   4.8509342e-02
   3.8903270e-02
   4.6582386e-02
   1.2004084e-01
   1.0156250e-01
   2.4247753e-01
   5.3587780e-02
   4.2752447e-02
   4.2375932e-02
   4.0372388e-02
   5.5089174e-02
   7.0698840e-02
   4.9975194e-02
   4.6300455e-02
   1.1562871e-01
   4.3656323e-02
   2.5031715e-01
   5.5201922e-02
   7.6926558e-02
   1.3669410e-01
   9.3909091e-02
   7.1236144e-02
   4.9429364e-02
   4.7714151e-02
   5.3683003e-02
   4.0762796e-02
   4.7687807e-02
   9.2159254e-02
   3.4343318e-02
   1.5529905e-01
   4.5900924e-02
   5.8013403e-02
   4.0201061e-02
   5.0736016e-02
   4.1177712e-02
   5.4898252e-02
   8.0188018e-02
   3.7997543e-02
   5.4528746e-02
   6.1690412e-02
   1.3059093e-01
   3.5955375e-02
   9.6321181e-02
   1.4928682e-01
   3.7180558e-02
   4.2407384e-02
   5.1645867e-02
   9.5654745e-02
   1.0624996e-01
   4.7529890e-02
   2.3733752e-01
   5.8249836e-02
   8.1869065e-02
   6.7685656e-02
   3.4350665e-02
   1.6107288e-01
   4.3598553e-02
   3.6117423e-02
   3.7016970e-02
   2.5588868e-01
   4.3235671e-02
   3.5871131e-02
   1.0509083e-01
   8.2529631e-02
   7.3937887e-02
   3.6924229e-02
   5.4412863e-02
   9.1505159e-02
   7.6103928e-02
   8.2030781e-02
   4.3581888e-02
   4.1413278e-02
   5.9534534e-02
   6.4090115e-02
   6.4625667e-02
   5.3222489e-02
   7.2269341e-02
   3.3047385e-02
   3.9452219e-02
   5.4350797e-02
   3.6010178e-02
   1.4937621e-01
   6.6987294e-02
   4.4232023e-02
   6.2181592e-02
   9.6822973e-02
   4.4419303e-02
   4.0444630e-02
   2.6379282e-01
   3.8796362e-02
   4.9918682e-02
   3.9137381e-02
   5.9208387e-02
   4.5869087e-02
   5.9056538e-02
   3.4677716e-02
   6.4346185e-02
   4.8914981e-02
   5.7154011e-02
   6.1043680e-02
   3.2415546e-01
   1.9290003e-01
   6.9107883e-02
   3.5725728e-02
   6.8550082e-02
   7.8807422e-02
   5.9594240e-02
   4.4375672e-02
   4.4726735e-02
   9.7506673e-02
   9.4700672e-02
   1.5199530e-01
   1.0895413e-01
   4.7846360e-02
   5.4407878e-02
   6.2864263e-02
   4.5847151e-02
   7.9508497e-02
   7.1884089e-02
   5.6494101e-02
   3.4016897e-02
   4.6260929e-02
   3.6489187e-02
   2.2269164e-01
   5.1923295e-02
   6.2087814e-02
   1.1647302e-01
   1.1512357e-01
   5.1268280e-02
   1.3676578e-01
   4.9601214e-02
   4.4125239e-02
   4.0845834e-02
   7.2721653e-02
   7.9400380e-02
   1.3838287e-01
   6.7191619e-02
   7.1623628e-02
   5.8239300e-02
   3.4903700e-01
   6.5421660e-02
   5.4072221e-02
   2.0657581e-01
   6.1318184e-02
   7.8970091e-02
   6.0611635e-02
   7.6616184e-02
   9.2827540e-02
   1.3504739e-01
   4.7064468e-02
   1.3500678e-01
   5.7018115e-02
   9.5140775e-02
   4.3652466e-02
   1.0560179e-01
   8.8928627e-02
   1.2350012e-01
   4.2439992e-02
   9.8864650e-02
   6.2657635e-02
   1.0017976e-01
   8.3048030e-02
   5.7286782e-02
   4.5483651e-02
   7.0746400e-02
   9.4611086e-02
   1.6935815e-01
   2.3499658e-01
   2.4458072e-01
   5.1208155e-02
   3.9232410e-02
   4.7955305e-02
   7.9281301e-02
   6.9187594e-02
   4.8929401e-02
   9.7528060e-02
   4.2213644e-02
   1.0547670e-01
   3.0264561e-02
   6.0091546e-02
   4.3188337e-02
   1.1249181e-01
   5.1690861e-02
   8.7635097e-02
   5.6095366e-02
   4.6815940e-02
   3.7858850e-02
   6.0207248e-02
   2.3262279e-01
   4.7776824e-02
   4.1443282e-02
   6.3152918e-02
   7.6172572e-02
   3.7706095e-02
   6.3554767e-02
   4.6579087e-02
   4.1644103e-02
   4.6962196e-02
   1.2360546e-01
   4.3051043e-02
   1.0948026e-01
   4.7020334e-02
   4.7041713e-02
   2.3128483e-01
   2.4763161e-01
   4.8118155e-02
   1.3205179e-01
   4.0985691e-02
   8.4051106e-02
   6.3298810e-02
   5.3722788e-02
   3.2837955e-01
   4.2655721e-02
   6.0139999e-02
   5.6265279e-02
   4.7074597e-02
   3.3555502e-02
   1.1512973e-01
   5.9517439e-02
   8.0371226e-02
   6.2612985e-02
   7.5282164e-02
   9.0642246e-02
   6.7162504e-02
   3.9132899e-02
   3.7014653e-02
   7.4580134e-02
   4.6315967e-02
   5.0129575e-02
   3.8883262e-02
   8.4700051e-02
   4.6804099e-02
   4.1435321e-02
   5.4537274e-02
   9.5337078e-02
   8.7549205e-02
   8.0790149e-02
   4.0116343e-02
   3.6130786e-02
   6.0129591e-02
   4.2326877e-02
   3.5642502e-02
   3.7491558e-02
   6.0033264e-02
   7.3381517e-02
   4.4241021e-02
   1.0164621e-01
   8.1599414e-02
   4.2097295e-02
   7.2666290e-02
   3.9736880e-02
   1.3940376e-01
   4.4713256e-02
   5.8635164e-02
   3.7925316e-01
   4.3690766e-02
   4.3913670e-02
   2.5220994e-01
   2.7987556e-01
   4.8433362e-02
   5.8901733e-02
   4.2373199e-02
   3.8220372e-02
   6.7762022e-02
   3.9860482e-02
   3.8831879e-02
   5.5948896e-02
   3.5983510e-02
   6.6926269e-02
   5.8090200e-02
   1.4846878e-01
   6.3335715e-02
   4.6285029e-02
   6.3941087e-02
   3.6882677e-02
   4.3853853e-02
   6.2894698e-02
   3.6772226e-02
   8.5913136e-02
   6.2410557e-02
   5.4749756e-02
   5.1140089e-02
   5.5334360e-02
   6.8307115e-02
   5.3372018e-02
   5.3368778e-02
   2.4735410e-01
   7.7771877e-02
   2.3212616e-01
   7.3289799e-02
   9.2586855e-02
   2.7362839e-01
   5.0448316e-02
   5.5890657e-02
   8.2276568e-02
   1.0499782e-01
   4.4301385e-02
   1.0358224e-01
   1.1852557e-01
   1.4781528e-01
   6.9287331e-02
   1.0183891e-01
   3.4369387e-02
   6.2178292e-02
   5.9634216e-02
   1.0159784e-01
   4.2706511e-02
   5.0833189e-02
   5.1105246e-02
   5.4467394e-02
   6.4154355e-02
   4.3480264e-02
   8.1407600e-02
   7.3776481e-02
   3.7401339e-02
   8.7821141e-02
   3.3397860e-02
   8.4601874e-02
   7.8502307e-02
   9.7339107e-02
   4.0003627e-02
   2.3947050e-01
   6.3516097e-02
   4.8907979e-02
   4.7830765e-02
   6.2827991e-02
   3.6937762e-02
   4.6410403e-02
   4.7797075e-02
   5.2007888e-02
   8.8059880e-02
   5.9477550e-02
   2.5138611e-01
   6.1426989e-02
   3.3991145e-02
   4.6485524e-02
   4.3296138e-02
   1.3796458e-01
   5.2338840e-02
   7.3523039e-02
   8.7419304e-02
   1.1593256e-01
   4.4058546e-02
   4.9029745e-02
   5.1861038e-02
   8.0227666e-02
   9.0736091e-02
   5.9750613e-02
   5.5892929e-02
   5.8326659e-02
   6.6584208e-02
   5.5785056e-02
   4.0192137e-02
   6.1150857e-02
   5.4692195e-02
   7.8192028e-02
   6.9253865e-02
   3.6088361e-02
   1.3730270e-01
   6.2722803e-02
   7.3907162e-02
   6.8378342e-02
   8.1849878e-02
   6.7315844e-02
   1.3148780e-01
   3.8050509e-02
   5.9589586e-02
   2.6667129e-01
   6.3624492e-02
   3.5269434e-02
   3.4338303e-02
   3.8149043e-02
   9.0599905e-02
   5.6223510e-02
   6.3642700e-02
   4.4679838e-02
   7.4748449e-02
   2.3601266e-01
   5.5711534e-02
   9.2918280e-02
   7.0291891e-02
   6.9233679e-02
   4.2507821e-02
   5.2076725e-02
   4.9493127e-02
   7.9228668e-02
   2.3529032e-01
   5.2189948e-02
   3.2808200e-02
   8.6106997e-02
   1.6029124e-01
   5.5919245e-02
   7.3000556e-02
   3.6523818e-02
   6.5535216e-02
   5.0880401e-02
   5.8280297e-02
   4.2953730e-02
   6.9314868e-02
   3.1864117e-01
   6.2981108e-02
   3.8493144e-02
   4.3785869e-02
   4.9191104e-02
   6.2076087e-02
   3.5508120e-02
   4.6528866e-02
   5.1767788e-02
   4.2696330e-02
   4.7155543e-02
   8.7518832e-02
   1.0553875e-01
   4.3965221e-02
   5.9166245e-02
   9.7693299e-02
   7.3396034e-02
   5.9418890e-02
   6.3939651e-02
   3.9421651e-02
   5.9523510e-02
   6.6077262e-02
   3.4853190e-02
   6.4562844e-02
   4.1620507e-02
   5.0957838e-02
   4.2229263e-02
   6.6416547e-02
   2.9553659e-01
   5.8355264e-02
   7.0961548e-02
   6.5783091e-02
   4.3725331e-02
   5.3922548e-02
   2.4282073e-01
   3.4583813e-02
   5.0093171e-02
   4.1954203e-02
   3.6585912e-02
   1.1366198e-01
   2.4711808e-01
   4.1029164e-02
   4.0754687e-02
   7.2686994e-02
   5.1987528e-02
   9.1355075e-02
   3.2518726e-02
   8.0222994e-02
   3.0389227e-02
   1.1557396e-01
   4.8716600e-02
   4.7288357e-02
   8.1139910e-02
   4.1869945e-02
   6.3456459e-02
   6.2293646e-02
   3.7453234e-02
   4.9044592e-02
   8.2053696e-02
   1.0688390e-01
   2.3783243e-01
   6.1624917e-02
   6.8013595e-02
   4.0724123e-02
   2.6957824e-01
   4.6971419e-02
   5.1356188e-02
   6.2455766e-02
   1.1674105e-01
   3.6798950e-02
   1.2974472e-01
   5.7978617e-02
   8.0280364e-02
   5.2613541e-02
   3.6025168e-02
   4.3522116e-02
   5.0794730e-02
   4.0253986e-02
   4.6038138e-02
   3.8373695e-02
   8.4882094e-02
   9.1266641e-02
   4.7842745e-02
   1.4546950e-01
   5.3739363e-02
   6.6255985e-02
   6.1502388e-02
   6.5845893e-02
   5.4565380e-02
   5.1578260e-02
   6.9782808e-02
   3.6338814e-02
   3.7784271e-01
   1.4410574e-01
   3.8105411e-02
   9.1388594e-02
   4.3897198e-02
   2.3911512e-01
   5.2543401e-02
   1.0307071e-01
   7.6849141e-02
   4.6597254e-02
   5.4521489e-02
   6.4519894e-02
   4.1180041e-02
   3.4407353e-02
   7.6875949e-02
   9.9890584e-02
   5.9374590e-02
   5.6050705e-02
   4.1177363e-02
   8.9122969e-02
   4.0823188e-02
   6.1088668e-02
   3.5131240e-02
   2.4417013e-01
   5.8649659e-02
   4.5977432e-02
   2.5335977e-01
   1.2569248e-01
   4.7734957e-02
   1.4815151e-01
   6.0843992e-02
   1.0699395e-01
   3.7214646e-02
   5.9656024e-02
   4.5236705e-02
   4.9843737e-02
   3.9279314e-02
   5.0986304e-02
   8.3695883e-02
   3.9337557e-02
   4.8547938e-02
   3.3433686e-02
   1.2159038e-01
   6.1685652e-02
   4.2413994e-02
   5.5126236e-02
   3.9258056e-02
   1.2815237e-01
   4.3370892e-02
   5.8421000e-02
   5.0157236e-02
   6.6152324e-02
   6.2931991e-02
   7.1294239e-02
   7.6626440e-02
   8.7307685e-02
   7.9159054e-02
   1.8698042e-01
   4.4325174e-02
   4.6468437e-02
   4.0446913e-02
   6.5053042e-02
   4.8973132e-02
   9.8400296e-02
   3.9489244e-02
   5.7245855e-02
   5.2031949e-02
   6.1446008e-02
   3.8915456e-02
   2.8298077e-01
   5.1129561e-02
   6.6724134e-02
   3.9812809e-02
   4.4837703e-02
   4.6732306e-02
   9.5238985e-02
   4.5834441e-02
   4.7909651e-02
   3.7199607e-02
   3.8058329e-02
   4.6599302e-02
   4.0496008e-02
   5.8071448e-02
   4.1435516e-02
   5.2418449e-02
   1.2767938e-01
   4.7414906e-02
   7.0166095e-02
   3.9815411e-02
   7.6510697e-02
   4.5188606e-02
   5.6373970e-02
   4.9095071e-02
   4.1460649e-02
   1.3012473e-01
   5.6098079e-02
   5.6206838e-02
   3.6126770e-02
   9.9926257e-02
   7.3815877e-02
   4.9120700e-02
   4.7756057e-02
   7.1699585e-02
   4.2518066e-02
   1.0762940e-01
   3.9161307e-02
   7.3050116e-02
   1.6249479e-01
   4.8701645e-02
   7.8049777e-02
   5.0548695e-02
   3.7524406e-02
   5.4461335e-02
   5.6633266e-02
   5.3760073e-02
   4.6295860e-02
   4.9146260e-02
   4.4857592e-02
   7.0359252e-02
   4.6154939e-02
   1.1997167e-01
   7.7395965e-02
   5.2623685e-02
   5.0343702e-02
   8.6150987e-02
   4.0019540e-02
   6.2252041e-02
   8.0694760e-02
   3.6212210e-02
   8.4208586e-02
   4.9155255e-02
   8.7943160e-02
   1.0367623e-01
   4.9202249e-02
   9.5943366e-02
   5.7756948e-02
   8.9236100e-02
   5.9767346e-02
   4.2392267e-02
   6.9828692e-02
   3.5515899e-02
   4.6663572e-02
   2.6036583e-01
   6.2054351e-02
   1.1360088e-01
   8.9409634e-02
   5.0007196e-02
   4.3308211e-02
   5.8551822e-02
   3.2917325e-02
   8.3977237e-02
   3.5998327e-02
   9.1204828e-02
   8.2668009e-02
   5.7081787e-02
   6.9532921e-02
   4.6976466e-02
   5.6112542e-02
   6.3179486e-02
   5.9497730e-02
   7.1164013e-02
   1.1294993e-01
   5.4111328e-02
   8.2976389e-02
   5.5820230e-02
   1.0106181e-01
   4.8327806e-02
   1.3199780e-01
   3.7113528e-02
   2.7892047e-01
   6.7642356e-02
   5.7640877e-02
   5.1331544e-02
   7.6311780e-02
   9.0310776e-02
   2.4026050e-01
   7.4804051e-02
   4.7369030e-02
   4.6352962e-02
   1.7124911e-01
   3.8524150e-02
   9.5833420e-02
   4.4723198e-02
   2.6017250e-01
   1.0849179e-01
   5.1700370e-02
   7.5210435e-02
   5.8347664e-02
   3.3388145e-02
   3.8235510e-02
   3.6983667e-02
   4.6454679e-02
   2.5112403e-01
   5.8465134e-02
   3.7344281e-02
   2.4334804e-01
   3.8599236e-02
   7.1414588e-02
   3.7551411e-02
   6.6676744e-02
   5.3427214e-02
   5.5599576e-02
   5.4326216e-02
   5.8059777e-02
   4.6786268e-02
   3.5308967e-02
   5.6063333e-02
   3.5498242e-02
   5.2181324e-02
   5.1142690e-02
   3.3597027e-01
   1.3006730e-01
   4.1578126e-02
   7.5886415e-02
   3.2939275e-02
   4.6351023e-02
   5.6271472e-02
   3.3219191e-02
   7.5810691e-02
   1.0238927e-01
   8.6947231e-02
   1.0426716e-01
   3.6144285e-02
   4.5047118e-02
   5.2250079e-02
   1.2357956e-01
   4.8422588e-02
   4.4249888e-02
   1.3783225e-01
   5.3590249e-02
   3.3443596e-02
   4.2933491e-02
   5.9053135e-02
   6.3556456e-02
   8.5512166e-02
   8.3784753e-02
   4.7431802e-02
   7.0473122e-02
   3.5686699e-02
   5.2618285e-02
   4.3466417e-02
   5.3584765e-02
   6.3559143e-02
   3.3359118e-02
   9.1421588e-02
   8.0048878e-02
   7.7147777e-02
   5.6589021e-02
   1.0433839e-01
   4.4325494e-02
   8.7249993e-02
   2.3386809e-01
   9.6287897e-02
   5.6573347e-02
   5.5790612e-02
   4.4813390e-01
   6.6586822e-02
   3.8485738e-02
   5.4558752e-02
   5.9256545e-02
   4.0597349e-02
   6.7473986e-02
   2.6068596e-01
   3.6645073e-02
   5.5056870e-02
   3.2879411e-02
   5.4252009e-02
   5.3485919e-02
   6.8062220e-02
   5.7763978e-02
   1.3429048e-01
   5.9066047e-02
   1.1262433e-01
   5.0264723e-02
   8.7723680e-02
   5.0728936e-02
   4.1577162e-02
   4.4959242e-02
   4.0141738e-02
   5.2484741e-02
   6.3239744e-02
   5.1834109e-02
   3.7576825e-02
   4.3028131e-02
   4.7455599e-02
   5.7320582e-02
   4.7100660e-02
   4.4726492e-02
   6.6732192e-02
   1.2444157e-01
   6.2109227e-02
   4.0616118e-02
   5.1467152e-02
   6.1725488e-02
   6.2868212e-02
   1.0474541e-01
   4.2069167e-02
   5.2104445e-02
   6.2715745e-02
   4.6948426e-02
   6.1812263e-02
   7.4503966e-02
   7.0364002e-02
   1.1928509e-01
   4.5801890e-02
   4.9423602e-02
   8.7301573e-02
   4.2636234e-02
   1.5535686e-01
   4.4459170e-02
   6.9520833e-02
   4.0648340e-02
   8.1693808e-02
   4.7506144e-02
   6.4363617e-02
   4.7645736e-02
   1.0808112e-01
   4.9407993e-02
   4.3590032e-02
   3.6255524e-02
   8.7604159e-02
   4.4712046e-02
   1.5756656e-01
   6.1522746e-02
   5.2023155e-02
   5.7730412e-02
   2.4732916e-01
   5.3760453e-02
   4.4426952e-02
   4.1691816e-02
   7.8800600e-02
   5.2171923e-02
   4.0957575e-02
   4.7960252e-02
   7.3459025e-02
   3.4129778e-01
   5.9284919e-02
   7.8448012e-02
   3.7684699e-02
   9.2771394e-02
   7.7387323e-02
   3.9997896e-02
   6.9918939e-02
   9.4127928e-02
   8.8625302e-02
   4.1974115e-02
   4.0411507e-02
   6.4017168e-02
   1.1646685e-01
   8.9214537e-02
   5.0917385e-02
   6.6842717e-02
   2.4547553e-01
   4.4221244e-02
   5.4785951e-02
   9.1621108e-02
   4.3616281e-02
   9.0596925e-02
   5.0923681e-02
   8.4046634e-02
   5.8521943e-02
   6.0552469e-02
   4.1554745e-02
   4.5801515e-02
   3.7918169e-02
   4.3575261e-02
   7.2675668e-02
   6.2894790e-02
   4.0678344e-02
   1.1980675e-01
   9.2159526e-02
   4.6860483e-02
   3.5830707e-02
   9.9269230e-02
   5.2034895e-02
   3.5692319e-02
   1.2584621e-01
   3.5044014e-02
   4.8611694e-02
   4.2204778e-02
   1.0116994e-01
   6.0961607e-02
   6.3193516e-02
   4.9105974e-02
   6.8930603e-02
   4.7683718e-02
   1.1293362e-01
   9.0026871e-02
   5.7199742e-02
   4.8547492e-02
   4.8318335e-02
   3.7369115e-02
   5.2830344e-02
   8.1648943e-02
   4.6485019e-02
   3.8884303e-02
   8.2960045e-02
   1.0790267e-01
   5.4148906e-02
   1.1646920e-01
   4.4946601e-02
   5.1081995e-02
   8.8282456e-02
   3.7137978e-02
   4.4474737e-02
   6.3308995e-02
   6.4713937e-02
   5.5905810e-02
   3.7790429e-02
   4.0007086e-02
   6.9434763e-02
   4.0316063e-02
   1.0218381e-01
   7.6370250e-02
   7.7248875e-02
   3.3308693e-02
   6.3428302e-02
   9.4557990e-02
   4.3286868e-02
   1.3235073e-01
   1.0654355e-01
   3.2287449e-02
   7.3943328e-02
   5.7533506e-02
   5.4180845e-02
   4.0514162e-02
   4.3355523e-02
   4.3845172e-02
   3.8253953e-02
   4.2926757e-02
   5.9953107e-02
   4.8293869e-02
   7.3568804e-02
   1.1885239e-01
   3.7774273e-02
   8.4617503e-02
   6.1372155e-02
   4.0711495e-02
   7.0895914e-02
   9.6700958e-02
   5.1500711e-02
   6.8009281e-02
   8.5304318e-02
   8.5864105e-02
   5.9398681e-02
   5.3799824e-02
   6.5978440e-02
   4.7409930e-02
   5.7413517e-02
   4.8531179e-02
   4.2338651e-02
   4.2396963e-02
   5.3336034e-02
   6.1628379e-02
   5.9708737e-02
   7.2228844e-02
   3.7841479e-02
   1.0044153e-01
   2.4604927e-01
   5.4753283e-02
   6.2850624e-02
   3.4951023e-02
   6.9525299e-02
   5.6662904e-02
   7.4657468e-02
   6.0854938e-02
   4.2575353e-02
   4.3036244e-02
   8.7138710e-02
   4.2641209e-02
   3.5330125e-02
   3.9359214e-02
   4.5391443e-02
   4.3848795e-02
   4.1736705e-02
   8.1276903e-02
   8.5508181e-02
   4.1897927e-02
   2.4178232e-01
   4.5310838e-02
   1.2506721e-01
   6.5520514e-02
   9.0522575e-02
   4.8588615e-02
   1.6634258e-01
   5.6783753e-02
   1.0871911e-01
   6.7926467e-02
   5.2670779e-02
   7.3313577e-02
   3.7646945e-02
   4.7280257e-02
   1.6472801e-01
   4.0231239e-02
   1.0461564e-01
   5.2284234e-02
   1.4696915e-01
   6.3519895e-02
   9.0905730e-02
   7.8423923e-02
   7.7105897e-02
   5.0287804e-02
   5.5778495e-02
   1.4244682e-01
   3.4322283e-02
   6.9978418e-02
   5.8468059e-02
   6.1907519e-02
   5.6394230e-02
   4.3731190e-02
   4.8191865e-02
   8.7257369e-02
   2.5106116e-01
   4.5642523e-02
   5.3964751e-02
   3.6017201e-02
   4.1891530e-02
   7.6855391e-02
   4.1390669e-01
   7.2074321e-02
   5.8193217e-02
   5.0368941e-02
   5.4423916e-02
   7.4871120e-02
   5.9488320e-02
   3.7276197e-02
   3.0767130e-02
   9.4603602e-02
   3.3498664e-02
   1.0970361e-01
   7.9187627e-02
   6.6416634e-02
   5.7764330e-02
   4.3164734e-02
   4.5324495e-02
   2.5030413e-01
   4.4351980e-02
   7.9204241e-02
   7.1753598e-02
   4.8027641e-02
   9.4361741e-02
   6.2397752e-02
   6.5147517e-02
   6.3129678e-02
   1.3458452e-01
   4.6594896e-02
   4.8311158e-02
   5.7956568e-02
   4.1479261e-02
   4.0715623e-02
   8.4348173e-02
   5.3781136e-02
   1.1250877e-01
   5.7931825e-02
   4.3618228e-02
   1.1679860e-01
   6.3539459e-02
   4.7167736e-02
   1.0439118e-01
   1.4528850e-01
   2.1455518e-01
   6.9171116e-02
   7.3360968e-02
   1.4848841e-01
   4.9857470e-02
   4.8997559e-02
   3.4052635e-02
   6.6052029e-02
   7.4136495e-02
   5.0579828e-02
   9.8637512e-02
   5.0573259e-02
   6.4401484e-02
   6.9778470e-02
   1.2371069e-01
   6.6275690e-02
   2.7670004e-01
   1.1284255e-01
   5.6358631e-02
   4.0673533e-02
   5.7126395e-02
   5.7696293e-02
   1.0696424e-01
   2.7259304e-01
   3.7153164e-02
   4.9216492e-02
   5.7785399e-02
   4.2230677e-02
   7.4336301e-02
   5.3358213e-02
   3.8237658e-02
   3.9199429e-02
   5.1649138e-02
   4.5615899e-02
   4.5400865e-02
   8.3805611e-02
   2.3812519e-01
   3.5596721e-02
   6.9137029e-02
   2.7883385e-01
   3.6610046e-02
   3.4020723e-02
   8.4400866e-02
   5.0202505e-02
   1.6102099e-01
   2.4994522e-01
   4.9414657e-02
   4.4532132e-02
   7.9373336e-02
   5.2319273e-02
   2.4866763e-01
   5.4203280e-02
   4.4419429e-02
   5.6966179e-02
   4.8094642e-02
   4.2517749e-02
   6.7902859e-02
   3.9227882e-02
   4.2145646e-02
   7.4739495e-02
   5.2641274e-02
   4.5718314e-02
   4.6870920e-02
   3.3283752e-02
   4.3126824e-02
   7.3601358e-02
   7.7344983e-02
   6.7512812e-02
   4.1270265e-02
   3.3917029e-01
   2.8402507e-01
   3.6739551e-02
   6.0426206e-02
   6.2488421e-02
   3.8410531e-02
   8.7098555e-02
   5.7761957e-02
   9.4975042e-02
   6.8874091e-02
   9.9153953e-02
   5.6919785e-02
   4.2869824e-02
   1.0013867e-01
   3.9023726e-02
   4.0681667e-02
   3.5078787e-02
   6.0136726e-02
   4.0967315e-02
   6.5628598e-02
   2.5271925e-01
   3.6770512e-02
   1.1357066e-01
   5.9179513e-02
   3.7967759e-02
   5.1450862e-02
   6.8387270e-02
   1.0015098e-01
   8.5135862e-02
   5.4118738e-02
   3.3534759e-02
   4.5869327e-02
   4.8297048e-02
   5.7556255e-02
   5.9126705e-02
   5.3020166e-02
   4.3422378e-02
   2.8813652e-01
   2.3025959e-01
   1.8713662e-01
   7.0129086e-02
   3.8293567e-02
   9.9209423e-02
   4.5316648e-02
   9.2929608e-02
   4.1076432e-02
   4.8424123e-02
   9.1228617e-02
   6.2155602e-02
   1.1287305e-01
   9.2565993e-02
   9.0155604e-02
   5.6685752e-02
   5.0362249e-02
   4.5890997e-02
   9.2390723e-02
   6.8022106e-02
   6.3387188e-02
   4.5592737e-02
   4.2484310e-02
   4.6363065e-02
   5.1741188e-02
   4.9367320e-02
   5.6433952e-02
   3.6773246e-02
   7.9428777e-02
   6.6170509e-02
   4.7629449e-02
   3.2164794e-02
   2.0858831e-01
   6.7170824e-02
   3.7568949e-01
   4.2961764e-01
   1.0836424e-01
   4.2001430e-02
   2.6213309e-01
   5.4228728e-02
   4.0224781e-02
   2.3694886e-01
   4.4119840e-02
   2.3574081e-01
   2.5433735e-01
   6.5455005e-02
   5.9134001e-02
   3.7904405e-02
   3.5126285e-02
   4.4093509e-02
   3.0212976e-01
   8.3146954e-02
   3.6216253e-02
   4.8746401e-02
   4.4669206e-01
   7.5162278e-02
   1.0624022e-01
   3.2217266e-02
   5.6603870e-02
   1.0862751e-01
   2.3840024e-01
   3.5905567e-02
   4.7419279e-02
   8.1029504e-02
   8.0804389e-02
   2.5215798e-01
   2.9230193e-01
   4.2481368e-02
   6.7013632e-02
   5.6963993e-02
   8.4191105e-02
   5.8064794e-02
   5.2703557e-02
   4.7848999e-02
   3.6436152e-02
   6.3059570e-02
   5.8200769e-02
   5.0796728e-02
   4.3752568e-02
   1.3239559e-01
   8.6062598e-02
   5.5778918e-02
   4.8665618e-02
   3.7720456e-02
   4.9954092e-02
   3.8913296e-02
   6.7283473e-02
   3.5893589e-02
   3.2190462e-02
   2.4789535e-01
   6.7023844e-02
   4.5745611e-02
   4.5294087e-02
   7.3397972e-02
   9.3760996e-02
   5.8953549e-02
   5.7605859e-02
   4.5559217e-02
   5.4773676e-02
   7.8587541e-02
   8.5272799e-02
   6.3705716e-02
   5.8657078e-02
   4.4502862e-02
   6.5304868e-02
   2.7992779e-01
   8.2959118e-02
   5.5286574e-02
   2.7467455e-01
   7.6376821e-02
   4.8451496e-02
   3.7337638e-01
   4.4182401e-02
   5.0557253e-02
   8.4197020e-02
   6.8246384e-02
   5.6749291e-02
   7.9462370e-02
   4.7996662e-02
   1.0092417e-01
   5.0053585e-02
   8.9440534e-02
   7.1109020e-02
   5.8472670e-02
   1.1755478e-01
   5.6432138e-02
   6.7742251e-02
   4.2493730e-02
   5.6607879e-02
   5.3199830e-02
   3.6111904e-02
   3.7547650e-02
   7.6937826e-02
   7.0095788e-02
   3.9226889e-02
   1.0022265e-01
   4.2755056e-02
   1.0101222e-01
   5.9345231e-02
   8.2094308e-02
   5.3250077e-02
   3.9677398e-02
   7.6689497e-02
   5.5157011e-02
   5.5062158e-02
   3.8709529e-02
   6.2128100e-02
   4.3235249e-02
   7.2116152e-02
   3.9995619e-02
   5.5216623e-02
   6.8673978e-02
   5.4957029e-02
   4.5724153e-01
   3.4060092e-02
   5.7533694e-02
   4.3608243e-02
   6.6859548e-02
   5.1722785e-02
   1.0415615e-01
   7.8006607e-02
   3.9391351e-02
   8.1502677e-02
   4.9398586e-02
   4.7711182e-02
   6.4021088e-02
   2.4581632e-01
   4.4300417e-02
   2.3876422e-01
   4.4235096e-02
   3.1511032e-02
   8.8054447e-02
   7.4550310e-02
   1.0213326e-01
   1.0183545e-01
   4.5630921e-02
   4.5532530e-02
   6.5268318e-02
   5.7739149e-02
   4.5177962e-02
   3.2411806e-02
   5.2170203e-02
   5.9119678e-02
   8.2928176e-02
   8.2678349e-02
   3.5169437e-02
   6.8693325e-02
   3.9465185e-02
   4.3802044e-02
   8.3758242e-02
   4.0012709e-02
   2.3761497e-01
   4.1573406e-02
   6.5198116e-02
   2.5523898e-01
   9.3842704e-02
   1.0942859e-01
   6.8266026e-02
   3.1011962e-02
   5.0622626e-02
   6.1303629e-02
   5.7799886e-02
   8.1517308e-02
   4.7634524e-02
   7.9755123e-02
   7.6046887e-02
   1.7392600e-01
   5.0155413e-02
   4.1478861e-02
   9.6312589e-02
   7.6849717e-02
   5.1666190e-02
   3.6656493e-02
   5.3237293e-02
   3.9141482e-02
   5.4295888e-02
   6.8006884e-02
   4.3974043e-02
   5.3273090e-02
   6.5654071e-02
   9.9050595e-02
   4.0044163e-02
   5.4954223e-02
   4.3149022e-02
   8.4915726e-02
   5.5470879e-02
   6.2208794e-02
   6.1964812e-02
   4.6783852e-02
   5.7742761e-02
   7.8557721e-02
   7.7503887e-02
   4.4077160e-02
   6.8458969e-02
   5.6581675e-02
   2.4869357e-01
   4.2597757e-02
   6.6956567e-02
   1.9751294e-01
   4.3854537e-02
   1.0662362e-01
   6.1315135e-02
   5.6926818e-02
   5.2164592e-02
   5.6865049e-02
   4.8039531e-02
   9.5867813e-02
   4.0834368e-02
   7.5289728e-02
   4.9466788e-02
   9.4651947e-02
   3.6700525e-02
   3.9453586e-02
   4.6304392e-02
   1.1680938e-01
   3.1555613e-01
   4.3800967e-02
   4.6077759e-02
   4.4730672e-02
   4.0401741e-02
   5.7827633e-02
   5.5909202e-02
   5.9416866e-02
   3.7829178e-02
   4.5451344e-02
   2.0541403e-01
   4.2584641e-02
   4.5762537e-01
   1.5708447e-01
   5.9294820e-02
   5.5519700e-02
   9.1436922e-02
   1.1000842e-01
   4.2257193e-02
   1.2053210e-01
   5.8949444e-02
   8.9499795e-02
   3.8251711e-02
   8.4684298e-02
   5.6592264e-02
   7.4924057e-02
   6.9051471e-02
   9.5621335e-02
   7.5678784e-02
   1.9248519e-01
   7.0724281e-02
   4.3524631e-02
   8.1875909e-02
   3.8141376e-02
   8.7532325e-02
   5.3929302e-02
   4.4198425e-02
   8.5659110e-02
   5.3197856e-02
   3.8341423e-02
   4.4369121e-02
   1.0001683e-01
   5.8749069e-02
   2.8049265e-01
   7.3372852e-02
   1.3405551e-01
   4.4215268e-02
   4.9213658e-02
   3.7516813e-02
   9.2682187e-02
   3.8620611e-02
   4.8639372e-02
   2.9232472e-01
   5.0418089e-02
   7.4481114e-02
   4.1576031e-02
   4.1396684e-02
   4.6718075e-02
   6.2278876e-02
   4.2437843e-02
   4.8574097e-02
   5.6890684e-02
   6.3815159e-02
   6.8059478e-02
   2.9145351e-01
   3.5261404e-02
   2.5392743e-01
   3.7467982e-02
   1.2311426e-01
   4.9169002e-02
   1.3814832e-01
   8.4985932e-02
   7.4352367e-02
   3.9426174e-02
   3.5514393e-02
   6.9651900e-02
   1.1108722e-01
   6.7737973e-02
   7.7035912e-02
   6.0377593e-02
   4.0245628e-02
   6.8770407e-02
   1.5958024e-01
   3.5906455e-02
   5.0685716e-02
   4.1185878e-02
   5.5724313e-02
   3.9071739e-02
   7.9452980e-02
   6.3020949e-02
   5.8483159e-02
   8.9307352e-02
   6.2287898e-02
   1.1206853e-01
   3.9153870e-02
   1.1723601e-01
   7.5039099e-02
   6.1351570e-02
   3.6149145e-02
   1.0493160e-01
   4.2501445e-02
   8.9409607e-02
   4.0713269e-02
   8.1800185e-02
   4.5607874e-02
   6.2687782e-02
   5.8360106e-02
   2.4969736e-01
   4.1782413e-02
   2.4472984e-01
   3.6690663e-02
   2.5578826e-01
   4.3805805e-02
   4.2337878e-01
   4.0810656e-02
   5.2465005e-02
   3.7426679e-02
   6.3373442e-02
   7.0131589e-02
   5.6283105e-02
   5.3015945e-02
   3.6085948e-02
   4.3130910e-02
   5.8530613e-02
   3.7434786e-02
   3.7173139e-02
   5.1299882e-02
   4.1355495e-02
   4.8686168e-02
   1.1329195e-01
   6.1236943e-02
   7.5634737e-02
   8.8214466e-02
   5.5597905e-02
   7.3388611e-02
   7.1385517e-02
   5.3899006e-02
   4.4705035e-02
   5.7018249e-02
   9.0714670e-02
   3.7113952e-02
   4.3331156e-02
   5.3858442e-02
   6.3290347e-02
   4.6704474e-02
   7.4458497e-02
   8.0915638e-02
   7.3676657e-02
   4.5815112e-02
   6.5783698e-02
   4.7110300e-02
   6.1904301e-02
   5.8855995e-02
   6.5301729e-02
   6.7280872e-02
   4.2059067e-02
   6.3325242e-02
   5.0861929e-02
   4.4827760e-02
   4.7192536e-02
   4.4720066e-02
   5.6297670e-02
   9.2785431e-02
   4.9327896e-02
   5.2411952e-02
   1.0089139e-01
   1.1420257e-01
   1.0731494e-01
   3.7036002e-02
   3.4171925e-02
   4.4556097e-02
   5.5837733e-02
   6.8705210e-02
   4.1911239e-02
   3.3098969e-02
   5.1303191e-02
   8.1579813e-02
   5.0316687e-02
   4.0963767e-02
   9.5985174e-02
   7.5834702e-02
   4.5938579e-02
   3.7142692e-02
   3.8905429e-02
   8.6448062e-02
   6.1980033e-02
   5.0974381e-02
   5.4921243e-02
   6.6648938e-02
   9.0940802e-02
   9.0828100e-02
   6.6141850e-02
   6.1707224e-02
   3.7927218e-02
   4.4885259e-02
   5.4924172e-02
   5.0193975e-02
   6.6823390e-02
   5.5859191e-02
   5.3643050e-02
   1.1563310e-01
   3.7308586e-02
   6.5348236e-02
   5.9525343e-02
   4.1250278e-02
   4.4750761e-02
   4.3415927e-02
   2.8089356e-01
   1.1594013e-01
   1.0632363e-01
   2.8539985e-01
   1.0892283e-01
   5.7187202e-02
   9.8566151e-02
   6.4668451e-02
   1.1132808e-01
   4.0037190e-02
   5.2003195e-02
   5.6279635e-02
   3.1687633e-02
   8.4087684e-02
   4.8751993e-02
   5.3427898e-02
   3.5627411e-02
   8.4290853e-02
   1.5529730e-01
   5.2348395e-02
   4.1023888e-02
   4.0274338e-02
   3.7063740e-02
   3.8299963e-02
   9.8602099e-02
   7.3474211e-02
   4.9727071e-02
   2.2393923e-01
   4.7262536e-02
   4.2192623e-02
   4.5150318e-02
   4.4626798e-02
   7.7494102e-02
   4.5338903e-02
   6.5493497e-02
   6.3499089e-02
   6.4728060e-02
   5.9143858e-02
   6.3869406e-02
   4.9119962e-02
   6.5889726e-02
   4.6596135e-02
   4.1343719e-02
   4.7765303e-02
   5.4174999e-02
   2.2109244e-01
   4.2166352e-02
   3.7858178e-02
   6.4811585e-02
   5.4067606e-02
   5.0407941e-02
   1.1903978e-01
   5.5285172e-02
   1.1981766e-01
   4.5714510e-02
   5.6853132e-02
   1.1268744e-01
   2.1440365e-01
   5.0620262e-02
   7.8976838e-02
   4.4553784e-02
   5.3825035e-02
   5.1797301e-02
   7.3498308e-02
   4.3847270e-02
   6.8358040e-02
   9.9407456e-02
   5.2625577e-02
   6.1919831e-02
   8.4613446e-02
   3.7577680e-01
   4.8352468e-02
   3.4964590e-02
   5.6859617e-02
   5.4666634e-02
   3.1951806e-02
   7.2459369e-02
   2.6297251e-01
   5.8220783e-02
   1.2247317e-01
   6.6903656e-02
   8.4358974e-02
   5.1364686e-02
   3.7047611e-02
   2.4065320e-01
   4.8816671e-02
   2.3252532e-01
   6.7326250e-02
   5.8265858e-02
   1.0334620e-01
   1.0728059e-01
   1.1485427e-01
   7.8752294e-02
   1.3871137e-01
   4.4635598e-02
   3.5161158e-02
   6.0629988e-02
   6.0465255e-02
   8.2308175e-02
   2.7977618e-01
   6.7537695e-02
   6.5384404e-02
   4.1437168e-02
   3.9209499e-01
   1.2010636e-01
   1.6082663e-01
   4.1023577e-02
   2.8360036e-01
   7.6576320e-02
   5.7053559e-02
   4.2544430e-02
   3.9070396e-02
   1.0730665e-01
   4.8430480e-02
   7.9090996e-02
   2.5190604e-01
   5.8493294e-02
   5.3236762e-02
   4.3023635e-02
   7.3180984e-02
   5.3445205e-02
   7.5503120e-02
   4.2243269e-02
   5.0601227e-02
   4.6741004e-02
   3.3735109e-02
   6.7290686e-02
   5.4912613e-02
   7.7268473e-02
   4.4361220e-02
   5.9590123e-02
   5.4581156e-02
   3.4994880e-02
   2.9502822e-01
   4.6641042e-02
   3.8588741e-02
   3.6002344e-02
   6.1995687e-02
   3.6323170e-02
   1.1776735e-01
   4.1429492e-02
   4.7552469e-02
   4.6058388e-02
   4.8259565e-02
   8.6663464e-02
   4.3052820e-02
   1.3233341e-01
   4.2371386e-02
   4.6481943e-02
   1.2888081e-01
   4.2117642e-02
   6.3184477e-02
   2.9977804e-02
   1.1016976e-01
   2.6285659e-01
   8.5475578e-02
   3.5211405e-01
   5.0081897e-02
   5.2031460e-02
   3.9328633e-02
   7.8812355e-02
   9.1987897e-02
   3.4986341e-02
   7.1061982e-02
   4.5696027e-02
   4.3109265e-02
   7.4469136e-02
   8.0917941e-02
   2.3615105e-01
   5.0959539e-02
   6.4950527e-02
   6.0960750e-02
   7.8574273e-02
   1.1787170e-01
   5.9586851e-02
   5.2312463e-02
   6.4789025e-02
   7.7499050e-02
   5.6650454e-02
   2.5470426e-01
   4.1343424e-02
   4.6835318e-02
   8.4717811e-02
   4.5989358e-02
   4.5476528e-02
   4.2414932e-02
   5.7679857e-02
   1.0613625e-01
   1.0928547e-01
   3.9471746e-02
   5.9765782e-02
   6.9074202e-02
   7.2680623e-02
   3.8619215e-02
   2.4152355e-01
   1.2135594e-01
   4.8882329e-02
   3.7250514e-02
   3.3163672e-02
   8.0458294e-02
   4.3907622e-02
   6.5559706e-02
   6.5952984e-02
   5.4348400e-02
   2.4312686e-01
   6.6244228e-02
   8.9140529e-02
   6.0638999e-02
   5.6805148e-02
   5.7457973e-02
   5.5301369e-02
   4.3732386e-02
   7.0033965e-02
   3.5901859e-02
   1.0607625e-01
   9.0512285e-02
   3.0547646e-02
   4.9171650e-02
   1.3342987e-01
   4.3394232e-02
   3.9270259e-02
   4.1963133e-02
   3.1116271e-01
   4.8129590e-02
   8.3054256e-02
   5.8856999e-02
   4.3137177e-02
   5.5829448e-02
   6.9356593e-02
   8.3684673e-02
   5.8041660e-02
   4.2933703e-02
   5.8298557e-02
   5.8698481e-02
   4.5944430e-02
   3.2475415e-02
   2.8178216e-01
   8.4785480e-02
   1.5793145e-01
   4.9122730e-02
   6.3802093e-02
   7.9012254e-02
   6.5731265e-02
   9.6162510e-02
   1.3490031e-01
   4.1556800e-02
   8.6454712e-02
   5.4773391e-02
   5.0284952e-02
   4.3875852e-02
   2.7510249e-01
   4.5790126e-02
   6.0326402e-02
   4.6680348e-02
   6.6009740e-02
   8.6136127e-02
   5.9953121e-02
   4.5916966e-02
   2.6070700e-01
   4.5693169e-02
   3.3429801e-02
   5.6853568e-02
   7.6923484e-02
   9.7571925e-02
   3.8674521e-02
   5.4353597e-02
   5.8556689e-02
   1.8078963e-01
   5.5259290e-02
   6.0093511e-02
   5.2780571e-02
   7.6371711e-02
   5.7541558e-02
   1.2728574e-01
   4.7690002e-02
   3.4274522e-02
   5.8234835e-02
   9.2240614e-02
   3.9639078e-02
   6.6877103e-02
   6.7145670e-02
   5.6780431e-02
   6.7606399e-02
   3.6309151e-02
   4.5170329e-02
   4.1077195e-02
   4.1604842e-02
   4.1727765e-02
   5.8785063e-02
   3.9075795e-02
   3.7251237e-02
   4.3006512e-02
   1.3478275e-01
   3.4194191e-02
   5.1084801e-02
   1.0828064e-01
   4.2908483e-02
   5.5382771e-02
   3.5455970e-02
   4.4145566e-02
   5.5133695e-02
   9.0928513e-02
   7.1223226e-02
   1.0555408e-01
   4.1602381e-02
   4.5913250e-02
   2.8875463e-01
   3.7840296e-02
   4.1687883e-02
   4.2962278e-02
   3.4847746e-01
   1.1115166e-01
   6.8938684e-02
   8.4572186e-02
   6.0934365e-02
   5.2595446e-02
   3.9601515e-02
   4.4421184e-02
   8.2264871e-02
   5.0527851e-02
   2.3954033e-01
   6.2307940e-02
   3.2998612e-02
   5.3269437e-02
   4.3153283e-02
   2.3873931e-01
   6.2120830e-02
   1.3451167e-01
   5.9051776e-02
   6.8875267e-02
   3.2396573e-01
   1.0550636e-01
   3.3856349e-02
   6.0727619e-02
   5.2637274e-02
   4.1709667e-02
   4.3839914e-02
   8.4162020e-02
   3.7628892e-02
   9.9212372e-02
   6.6713338e-02
   2.7471959e-01
   6.1622433e-02
   3.4487378e-02
   8.6268784e-02
   6.6293796e-02
   8.5678880e-02
   1.0901547e-01
   5.8977927e-02
   1.5658672e-01
   6.0628958e-02
   7.9938451e-02
   5.5341344e-02
   7.1208820e-02
   7.3348502e-02
   1.3775880e-01
   4.0914328e-02
   6.8369329e-02
   5.1192638e-02
   5.0766410e-02
   5.6102031e-02
   4.5912493e-02
   1.0308679e-01
   5.4301020e-02
   4.3763486e-02
   3.6127415e-02
   7.9515882e-02
   2.3838650e-01
   5.5333857e-02
   4.4580846e-02
   7.8256448e-02
   5.0290525e-02
   5.6786329e-02
   4.2721072e-02
   4.9773480e-02
   3.3937397e-02
   9.0678066e-02
   4.3406068e-02
   2.3445912e-01
   3.7182412e-02
   2.0123525e-01
   2.4057072e-01
   4.0816197e-01
   5.4059626e-02
   4.4454255e-02
   4.7090941e-02
   9.0755441e-02
   1.0178097e-01
   4.0188715e-02
   9.8304499e-02
   6.3885722e-02
   7.0778241e-02
   3.9247022e-02
   5.2567394e-02
   6.1107042e-02
   8.0001063e-02
   3.8198384e-02
   5.3007337e-02
   6.1637535e-02
   3.8317838e-02
   6.8065806e-02
   5.8925260e-02
   5.1437577e-02
   1.3231813e-01
   4.8056430e-02
   4.5288487e-02
   3.6996746e-02
   4.0644505e-01
   4.7708587e-02
   3.9932615e-02
   1.1806738e-01
   1.3309072e-01
   9.1485566e-02
   1.2465207e-01
   6.9070178e-02
   5.1131300e-02
   7.2799672e-02
   8.5699485e-02
   8.2170772e-02
   3.8775512e-02
   6.4992463e-02
   5.1650077e-02
   5.4436509e-02
   4.9190366e-02
   7.3831074e-02
   1.0833479e-01
   5.6579888e-02
   7.6088008e-02
   5.4184113e-02
   1.0113037e-01
   6.2335913e-02
   4.4849356e-02
   7.6954007e-02
   2.4421607e-01
   4.6561005e-02
   6.2197686e-02
   5.1886650e-02
   5.9347190e-02
   7.9537453e-02
   5.3212342e-02
   7.6383582e-02
   6.3614889e-02
   4.7837024e-02
   4.5329437e-02
   6.9753654e-02
   4.0499740e-02
   8.9713944e-02
   8.1127091e-02
   8.7715580e-02
   3.5323004e-02
   1.3321072e-01
   5.8962131e-02
   8.5491125e-02
   4.4507252e-02
   6.5170022e-02
   1.2096382e-01
   9.0014757e-02
   5.9315154e-02
   3.9259485e-02
   2.5364897e-01
   6.9441870e-02
   4.8976163e-02
   5.0732867e-02
   4.8842199e-02
   4.7342229e-02
   3.2090069e-01
   2.3557862e-01
   1.6058690e-01
   4.0883543e-02
   3.7030382e-02
   4.8621483e-02
   6.5246678e-02
   8.5918563e-02
   4.2850785e-02
   6.3602516e-02
   1.2305067e-01
   3.4623122e-02
   4.5111155e-02
   4.6881054e-02
   7.9319982e-02
   4.9763207e-02
   4.8511796e-02
   4.2433395e-02
   5.5348623e-02
   5.5706974e-02
   4.5979162e-02
   5.2432912e-02
   4.1380906e-02
   5.4328278e-02
   5.4112641e-02
   7.5002518e-02
   5.2712022e-02
   8.3488044e-02
   4.0868203e-02
   4.8989016e-02
   9.0510704e-02
   5.6904172e-02
   5.0271046e-02
   6.9214398e-02
   3.9730745e-02
   8.4808274e-02
   3.2492883e-02
   4.5733749e-02
   1.2373314e-01
   3.4215519e-02
   8.0700621e-02
   4.5935045e-02
   3.5964511e-02
   4.5687388e-02
   2.4350154e-01
   1.0526802e-01
   2.5240080e-01
   8.1078774e-02
   8.4448573e-02
   6.4727844e-02
   4.2103730e-02
   4.4062084e-02
   7.9738043e-02
   5.9417311e-02
   5.7103578e-02
   6.3036253e-02
   3.1211015e-02
   4.6661560e-02
   7.3340273e-02
   2.4081139e-01
   2.7598779e-01
   2.5164967e-01
   4.7908757e-02
   4.3650816e-02
   6.9551135e-02
   4.9811186e-02
   2.5523420e-01
   5.4540934e-02
   3.6123426e-02
   9.4349238e-02
   1.2772621e-01
   4.4485839e-02
   4.9337312e-02
   4.6495068e-02
   3.4666384e-02
   5.0758485e-02
   4.0583180e-02
   4.8466355e-02
   7.2654906e-02
   7.0463257e-02
   4.4014140e-02
   5.1858932e-02
   8.1433631e-02
   4.8206589e-02
   4.9513012e-02
   1.2072916e-01
   3.8471781e-02
   4.0337963e-02
   3.3771689e-02
   8.5713136e-02
   3.7625363e-01
   5.6969749e-02
   7.4473694e-02
   9.7887369e-02
   3.6631481e-02
   5.1455049e-02
   4.1753058e-02
   3.7265688e-02
   4.8484479e-02
   5.4489088e-02
   6.1427809e-02
   4.4719368e-02
   4.2771387e-02
   5.4037979e-02
   4.2272886e-02
   1.1455814e-01
   4.6628706e-02
   7.0266205e-02
   7.5956705e-02
   9.7891866e-02
   2.8809501e-01
   4.1270551e-02
   5.8470197e-02
   4.7582097e-02
   4.0868386e-02
   7.5594604e-02
   4.0829450e-02
   1.8407104e-01
   4.8202439e-02
   3.6687317e-02
   4.4629215e-02
   5.6188716e-02
   7.8163322e-02
   8.4976596e-02
   3.2955329e-01
   4.0570426e-02
   7.7404063e-02
   6.0386538e-02
   9.9807700e-02
   4.5489235e-02
   5.4796891e-02
   5.1175519e-02
   1.2810498e-01
   4.4006242e-02
   7.7844745e-02
   2.8604866e-01
   5.8279485e-02
   2.7915827e-01
   4.9657652e-02
   1.0168220e-01
   5.1341629e-02
   5.0716635e-02
   4.4870817e-02
   4.6613835e-02
   5.5455380e-02
   7.4969745e-02
   1.4363944e-01
   9.0554716e-02
   3.7125510e-02
   7.7085089e-02
   5.4739890e-02
   5.8525046e-02
   5.8242306e-02
   4.1163812e-02
   1.4841091e-01
   7.9552098e-02
   4.0581148e-02
   4.1542201e-02
   2.4620988e-01
   3.8911365e-02
   5.2715857e-02
   1.2265051e-01
   4.0398675e-02
   7.3947909e-02
   7.5149690e-02
   8.1840241e-02
   4.5236924e-02
   5.3563353e-02
   3.8923023e-02
   5.3259323e-02
   5.9682813e-02
   4.3454167e-02
   4.6458613e-02
   9.2873226e-02
   1.1267850e-01
   6.1642482e-02
   9.1004042e-02
   5.5781152e-02
   1.0626303e-01
   3.5038482e-02
   2.5377312e-01
   1.0281753e-01
   2.5338051e-01
   8.1220585e-02
   3.9814324e-02
   5.1448342e-02
   1.2923389e-01
   1.4550107e-01
   3.6463650e-02
   4.0220431e-02
   1.0812706e-01
   5.5879069e-02
   3.0951493e-02
   5.5378625e-02
   3.6504994e-02
   5.4612464e-02
   4.7364091e-02
   5.5790475e-02
   3.0159438e-02
   5.9224714e-02
   5.4852032e-02
   1.4178174e-01
   5.7044940e-02
   2.5369362e-01
   7.9138529e-02
   6.7580095e-02
   9.8511481e-02
   5.5737585e-02
   3.8893790e-02
   2.5361493e-01
   6.8338440e-02
   6.9764785e-02
   3.7256049e-02
   4.0307707e-02
   5.3503309e-02
   1.0915613e-01
   5.5055736e-02
   3.3057212e-02
   5.8942927e-02
   4.6870165e-02
   4.0276429e-02
   9.2518742e-02
   9.3971555e-02
   4.3279614e-02
   4.6537186e-02
   3.6222306e-02
   9.6961738e-02
   9.4542873e-02
   4.5767546e-02
   1.0584236e-01
   3.3476537e-02
   6.4326945e-02
   1.7600756e-01
   9.7872764e-02
   4.0931126e-02
   5.1854872e-02
   5.5705681e-02
   7.6536739e-02
   3.8429833e-02
   6.0775167e-02
   1.5765396e-01
   6.6196018e-02
   4.1000241e-02
   5.6071839e-02
   1.1199572e-01
   3.4813031e-02
   5.5395274e-02
   5.6962913e-02
   3.6708009e-02
   6.4662810e-02
   6.1685074e-02
   5.8621877e-02
   5.1201425e-02
   4.2835813e-02
   6.3864801e-02
   1.1153578e-01
   1.3782845e-01
   5.5707827e-02
   8.2711284e-02
   1.1987022e-01
   1.4720535e-01
   5.2593570e-02
   4.8463436e-02
   5.5414045e-02
   4.4041519e-02
   8.9638702e-02
   6.4319432e-02
   7.4540589e-02
   7.6446721e-02
   3.9352213e-02
   8.0578349e-02
   8.1751075e-02
   5.3835791e-02
   3.7349760e-02
   4.1116065e-02
   1.3669158e-01
   6.0078773e-02
   4.9355845e-02
   8.1362849e-02
   4.2007897e-02
   9.0643899e-02
   7.9711558e-02
   4.9492383e-02
   4.7795029e-02
   3.6487052e-02
   4.1386760e-02
   5.6386574e-02
   4.1241617e-02
   6.2973499e-02
   4.9639837e-02
   1.2765898e-01
   8.9790880e-02
   6.5651208e-02
   1.3067530e-01
   4.2317646e-02
   5.2727364e-02
   2.3914646e-01
   4.8986538e-02
   4.7565706e-02
   7.2655086e-02
   4.6813923e-02
   4.5402974e-02
   7.2304078e-02
   7.5255768e-02
   4.7313798e-02
   6.5412522e-02
   1.0335425e-01
   5.2341200e-02
   5.9174225e-02
   7.6815913e-02
   3.7156375e-02
   5.1621357e-02
   3.6859937e-02
   5.6133741e-02
   4.9234315e-02
   3.1217699e-02
   3.6169442e-02
   9.9427183e-02
   4.2840830e-01
   4.8995660e-02
   8.2087611e-02
   6.9612865e-02
   8.1687147e-02
   2.4745145e-01
   5.3671268e-02
   5.3005248e-02
   6.2688753e-02
   2.4688698e-01
   5.7267278e-02
   4.5391283e-02
   1.7298645e-01
   9.0984941e-02
   9.6920871e-02
   6.7823221e-02
   7.3322911e-02
   4.1106449e-02
   7.7197477e-02
   8.7260614e-02
   5.9820002e-02
   5.3753796e-02
   3.8411514e-02
   5.2770958e-02
   4.6994727e-02
   7.7127541e-02
   6.2884435e-02
   4.5424744e-02
   6.7408503e-02
   5.7916043e-02
   3.5629353e-02
   1.0185717e-01
   5.4664296e-02
   7.6519697e-02
   5.9535472e-02
   1.5590022e-01
   4.8166187e-02
   1.7559162e-01
   7.0761122e-02
   3.3876556e-02
   2.8208725e-01
   7.4757823e-02
   7.1244863e-02
   9.2941436e-02
   4.9839958e-01
   6.6920221e-02
   7.6923373e-02
   5.9580181e-02
   9.8057485e-02
   4.5579005e-02
   1.3488509e-01
   4.8301181e-02
   5.1721488e-02
   4.3509721e-02
   9.1352903e-02
   9.5911939e-02
   4.1955454e-02
   4.5604489e-02
   3.4838282e-02
   1.5387049e-01
   5.5727119e-02
   1.0265109e-01
   8.7167698e-02
   5.8683094e-02
   6.3301478e-02
   5.2718689e-02
   1.0969162e-01
   5.1630481e-02
   5.8546272e-02
   3.6394524e-02
   5.1042668e-02
   8.2738702e-02
   3.5061256e-02
   3.6882175e-02
   1.0860328e-01
   7.3676301e-02
   4.9224639e-02
   4.4678153e-02
   6.4561921e-02
   6.1518421e-02
   7.4712372e-02
   4.2851477e-02
   5.5230927e-02
   5.3884420e-02
   6.0748861e-02
   3.8361723e-02
   4.4424017e-02
   6.7621182e-02
   5.8583068e-02
   4.2089880e-02
   3.8328954e-02
   4.9008925e-02
   8.9741253e-02
   4.0881471e-02
   7.5140711e-02
   1.2703464e-01
   3.8344492e-02
   6.2928398e-02
   4.8360343e-02
   6.2657681e-02
   8.6525090e-02
   2.6692693e-01
   7.4482175e-02
   4.8982248e-02
   9.3152878e-02
   6.7406407e-02
   3.8190802e-02
   3.7999624e-02
   4.3706417e-02
   7.6325396e-02
   3.8783278e-02
   4.6939779e-02
   4.8132206e-02
   4.7863432e-02
   1.0876837e-01
   5.3257505e-02
   9.1420222e-02
   1.0993342e-01
   4.9015953e-02
   4.2723685e-02
   1.2859987e-01
   3.3878379e-02
   3.8986289e-02
   5.8597197e-02
   3.1626221e-02
   5.7761208e-02
   3.8151015e-01
   1.5466545e-01
   4.3134245e-02
   4.1737848e-02
   8.5587285e-02
   5.3602151e-02
   3.7875729e-02
   4.6198244e-02
   5.1476778e-02
   7.3814944e-02
   4.1074086e-02
   4.4796562e-02
   6.6215410e-02
   5.9597093e-02
   1.5922155e-01
   1.0712254e-01
   5.0071082e-02
   8.4648681e-02
   4.9283699e-02
   7.8283086e-02
   8.8009486e-02
   5.1179685e-02
   8.6439366e-02
   5.3992243e-02
   3.6673611e-02
   7.9838209e-02
   1.0498010e-01
   5.9453384e-02
   4.6247856e-02
   3.5876680e-01
   1.3617671e-01
   9.5536663e-02
   4.6816399e-02
   1.1091729e-01
   6.0169917e-02
   4.4442686e-02
   2.4289446e-01
   8.0780789e-02
   4.4518082e-01
   4.6662183e-02
   4.0213990e-02
   3.1696233e-02
   3.9833675e-02
   8.1468494e-02
   7.4469017e-02
   1.8824293e-01
   6.1369783e-02
   4.6328625e-02
   5.5811831e-02
   4.5832210e-02
   6.3396433e-02
   5.1472364e-02
   4.8943403e-02
   3.8369112e-02
   3.4326878e-02
   4.7338082e-02
   1.0808214e-01
   3.9167518e-02
   4.8012542e-02
   1.0511309e-01
   4.4470649e-02
   3.2213573e-02
   6.4427259e-02
   6.7676806e-02
   4.0136778e-02
   3.1552174e-02
   5.7792793e-02
   4.8408290e-02
   6.1879024e-02
   4.2185576e-02
   4.9658108e-02
   6.6854541e-02
   4.5512946e-02
   7.2315039e-02
   5.5245236e-02
   1.1915496e-01
   9.4151901e-02
   3.5111762e-02
   5.1076044e-02
   3.8366449e-02
   4.4506927e-02
   3.7089669e-02
   5.2419822e-02
   3.6060481e-02
   4.2910576e-02
   6.0069860e-02
   6.4462220e-02
   4.3237331e-02
   4.7537475e-02
   4.9079872e-02
   5.6406511e-02
   3.5751100e-02
   6.3770662e-02
   8.1441086e-02
   1.0437109e-01
   3.9175160e-02
   6.2555688e-02
   6.5609338e-02
   5.9621117e-02
   5.0479975e-02
   7.2070686e-02
   7.5365081e-02
   7.1658799e-02
   9.5288365e-02
   4.5349623e-02
   7.2501011e-02
   8.2593564e-02
   7.0381756e-02
   3.4864032e-02
   6.8152453e-02
   5.4806683e-02
   6.7218440e-02
   4.8899305e-02
   3.6997629e-02
   4.4411292e-02
   1.0113708e-01
   5.0309432e-02
   5.5498299e-02
   1.5809976e-01
   1.3923311e-01
   8.6800306e-02
   7.2830591e-02
   2.4305972e-01
   3.9875243e-02
   4.6409730e-02
   6.7082814e-02
   3.9174220e-02
   8.8499743e-02
   7.3983002e-02
   9.5824342e-02
   5.1327035e-02
   6.5235350e-02
   7.6111615e-02
   4.0303869e-02
   7.1616665e-02
   5.1160099e-02
   3.0583276e-01
   6.4994972e-02
   6.1589668e-02
   2.5681399e-01
   6.4703839e-02
   8.0922120e-02
   5.3155250e-02
   9.5441452e-02
   2.8875516e-01
   4.7159055e-02
   2.6598332e-01
   2.9257462e-01
   5.5581263e-02
   4.0189315e-02
   3.0913949e-01
   4.3586641e-02
   1.8663663e-01
   4.7559675e-02
   3.5598899e-01
   7.4779529e-02
   5.1580204e-02
   3.5991465e-02
   5.0507442e-02
   3.6477682e-02
   5.9020864e-02
   2.5856548e-01
   6.8013582e-02
   4.1799553e-02
   8.5001788e-02
   4.7332595e-02
   4.8131634e-02
   1.0626683e-01
   4.0434688e-02
   3.8754737e-01
   1.4592230e-01
   6.7297803e-02
   5.9933933e-02
   4.3546463e-02
   5.0366346e-02
   7.3356092e-02
   4.7807448e-02
   3.6758706e-02
   4.9489343e-02
   5.4319588e-02
   6.3429857e-02
   5.7540102e-02
   7.8824831e-02
   4.5652582e-02
   9.9203487e-02
   6.4801598e-02
   7.9818645e-02
   8.0345195e-02
   1.0571553e-01
   5.3487834e-02
   4.9676447e-01
   2.3360997e-01
   3.5848278e-02
   3.9181880e-02
   1.7904816e-01
   8.9950156e-02
   1.0304771e-01
   1.2584555e-01
   1.0485940e-01
   4.9094878e-02
   6.0099029e-02
   5.1810392e-02
   1.1402022e-01
   3.8377048e-02
   9.2913682e-02
   1.4366305e-01
   8.5311333e-02
   5.3526973e-02
   2.4873922e-01
   4.0568596e-02
   2.3607111e-01
   1.3109279e-01
   8.1009309e-02
   8.4160904e-02
   8.9276157e-02
   4.2162752e-02
   8.3242364e-02
   3.3180947e-01
   7.3217503e-02
   7.1809721e-02
   3.6733137e-02
   8.4399417e-02
   3.6812461e-02
   7.0373855e-02
   6.9381438e-02
   5.1845119e-02
   9.2807625e-02
   4.2891097e-02
   1.1161867e-01
   1.5289677e-01
   5.8398840e-02
   5.9562722e-02
   4.2753565e-02
   6.7390053e-02
   9.9015057e-02
   2.3904438e-01
   5.1985865e-02
   3.8659669e-02
   6.6472218e-02
   7.4715292e-02
   8.5982266e-02
   4.6033868e-02
   1.0788838e-01
   4.1622188e-02
   5.4423981e-02
   7.5431031e-02
   3.3093472e-02
   1.1388797e-01
   5.2572972e-02
   7.6640111e-02
   4.1147425e-02
   4.3483374e-02
   6.1073490e-02
   5.1532110e-02
   5.5096069e-02
   5.8377119e-02
   3.9789773e-02
   2.3663406e-01
   5.1448044e-02
   3.6572655e-02
   6.3006610e-02
   2.3824717e-01
   3.1771558e-02
   3.8688182e-02
   1.0897732e-01
   9.3521641e-02
   6.9292258e-02
   3.7817212e-02
   5.9277507e-02
   3.9194257e-02
   5.3277458e-02
   3.5799936e-01
   5.1272609e-02
   2.5155130e-01
   6.3169310e-02
   4.3612501e-02
   5.0608871e-02
   1.0213293e-01
   3.5133483e-02
   4.1017887e-02
   3.3572910e-02
   9.8973609e-02
   7.2238266e-02
   4.4714131e-02
   7.4919729e-02
   8.5036226e-02
   6.2154974e-02
   9.1898449e-02
   4.1808105e-02
   5.3396419e-02
   3.6263496e-02
   4.1550824e-02
   7.8662683e-02
   6.6005072e-02
   1.0008082e-01
   4.3054631e-02
   1.4032882e-01
   4.3632484e-02
   1.1551928e-01
   5.6279497e-02
   4.1379435e-02
   4.4608493e-02
   2.4428932e-01
   2.4841228e-01
   4.7025588e-02
   7.5608226e-02
   4.6739248e-02
   8.1892182e-02
   6.7254375e-02
   5.1789940e-02
   1.4678256e-01
   2.4441608e-01
   3.7420867e-02
   6.4354059e-02
   6.2407125e-02
   2.5619834e-01
   4.9168935e-02
   1.2939061e-01
   8.0078574e-02
   3.5920818e-02
   6.6077045e-02
   1.1752873e-01
   7.4110513e-02
   8.9042458e-02
   1.4749985e-01
   3.5039613e-02
   7.5810239e-02
   3.5910982e-01
   4.3701721e-02
   2.4472238e-01
   4.4752200e-02
   5.2692637e-02
   4.8774699e-02
   5.9956729e-02
   3.7139526e-02
   1.6587679e-01
   5.6287479e-02
   7.4484755e-02
   5.1398317e-02
   3.8523964e-02
   3.4317434e-02
   1.3639898e-01
   8.3641108e-02
   6.5413447e-02
   4.1336356e-02
   7.4349663e-02
   3.7921784e-02
   6.1170453e-02
   3.8057459e-02
   1.6340744e-01
   6.9112484e-02
   4.9906344e-02
   4.6440749e-02
   4.3098588e-02
   3.9633392e-02
   5.8303941e-02
   5.8983951e-02
   4.4750783e-02
   4.7019448e-02
   6.3118591e-02
   7.0470255e-02
   8.2291492e-02
   4.7989613e-02
   8.3898283e-02
   3.7627566e-02
   1.1785056e-01
   6.2858171e-02
   3.4970852e-02
   3.1402110e-01
   8.7146083e-02
   4.0544486e-02
   4.6181233e-02
   8.1362409e-02
   1.1528626e-01
   5.0103722e-02
   1.4433725e-01
   3.6058890e-02
   1.0046557e-01
   3.0821083e-02
   5.6775252e-02
   5.6516219e-02
   6.0378671e-02
   4.6521897e-02
   4.4781245e-02
   5.2034455e-02
   2.4448268e-01
   2.5372109e-01
   6.7740777e-02
   9.5317590e-02
   1.3619776e-01
   9.1821855e-02
   6.0030048e-02
   7.1758572e-02
   3.9297282e-02
   4.0889077e-02
   2.5264353e-01
   3.8939125e-02
   1.1371685e-01
   1.0802459e-01
   5.5426034e-02
   1.0976566e-01
   4.7995125e-02
   1.8465974e-01
   1.0432320e-01
   1.0133829e-01
   2.9901746e-02
   1.0146056e-01
   5.3769088e-02
   6.8713262e-02
   6.4513960e-02
   4.3725589e-02
   6.3973405e-02
   6.9066312e-02
   5.2072667e-02
   3.6379210e-02
   7.3405904e-02
   4.0640458e-02
   9.3834019e-02
   5.0233750e-02
   5.6736493e-02
   4.6443421e-02
   5.1646893e-02
   4.1441294e-02
   4.4823959e-02
   1.9170968e-01
   1.3545027e-01
   9.1691394e-02
   4.9863390e-02
   5.4715487e-02
   3.3400528e-02
   6.8782514e-02
   1.6041591e-01
   5.0620481e-02
   5.4698958e-02
   1.0358918e-01
   3.9193432e-02
   5.2607001e-02
   5.3888028e-02
   6.5711289e-02
   8.5344497e-02
   6.8690923e-02
   6.1287112e-02
   3.8618775e-02
   5.6406213e-02
   4.9914043e-02
   4.3544800e-02
   5.8080055e-02
   5.1452676e-02
   8.8356104e-02
   5.2706001e-02
   3.6317712e-02
   2.3662616e-01
   3.7430986e-02
   5.5674531e-02
   6.4731733e-02
   5.9826847e-02
   2.5452705e-01
   6.4716064e-02
   4.9491052e-02
   5.8866512e-02
   1.0012298e-01
   4.3280064e-02
   7.2730666e-02
   5.9172959e-02
   3.3341129e-02
   4.0733149e-02
   6.7434604e-02
   2.5001633e-01
   3.5828756e-02
   2.7002052e-01
   6.7782005e-02
   3.7464582e-02
   3.5379563e-02
   5.4951789e-02
   4.6106201e-02
   3.5425074e-02
   4.9207735e-02
   9.0934570e-02
   1.3582054e-01
   8.1088053e-02
   4.4241229e-02
   4.4241202e-02
   6.6579375e-02
   5.1280087e-02
   5.7723861e-02
   4.9032863e-02
   6.3003017e-02
   3.0267590e-02
   7.8345471e-02
   4.7316017e-02
   9.4372886e-02
   3.5138491e-02
   3.4362716e-02
   6.4319206e-02
   5.3624879e-02
   6.3853328e-02
   4.0476255e-02
   4.2021899e-02
   9.4148436e-02
   2.4399132e-01
   2.3834188e-01
   6.3801205e-02
   5.9277376e-02
   8.4348415e-02
   4.0792754e-02
   7.0839854e-02
   1.1453713e-01
   5.4741612e-02
   6.1935837e-02
   5.1145896e-02
   5.8560937e-02
   5.7049214e-02
   1.1099220e-01
   2.4179272e-01
   5.0174031e-02
   5.9696291e-02
   1.5318259e-01
   4.2930093e-02
   4.1562872e-02
   4.1212849e-02
   9.3554569e-02
   4.8561412e-02
   1.0663621e-01
   5.8891859e-02
   6.5132545e-02
   6.6589842e-02
   9.3119176e-02
   9.0787232e-02
   5.9897487e-02
   5.6302922e-02
   3.5727198e-02
   8.8301136e-02
   3.5282681e-02
   4.4895273e-01
   4.7591305e-02
   3.9713732e-02
   7.8436230e-02
   5.3176390e-02
   1.1085727e-01
   4.4346730e-02
   6.1149763e-02
   3.9815269e-02
   5.8284586e-02
   4.1001977e-02
   1.3198381e-01
   4.4604386e-02
   1.0175822e-01
   1.3595849e-01
   1.0411165e-01
   2.6504243e-01
   8.4830704e-02
   5.8644556e-02
   5.3361937e-02
   2.6264263e-01
   3.9720698e-02
   4.4421806e-02
   1.8112443e-01
   5.9825734e-02
   3.2183129e-02
   8.3205272e-02
   5.3712464e-02
   9.9805081e-02
   3.2376510e-02
   1.3948764e-01
   2.9355163e-01
   7.2377493e-02
   8.1380027e-02
   3.3626777e-02
   2.4052216e-01
   9.5605957e-02
   5.5215340e-02
   4.5610206e-02
   6.5296230e-02
   6.2266383e-02
   6.5786025e-02
   9.1842416e-02
   4.0190522e-02
   9.3129578e-02
   9.6662336e-02
   7.9828688e-02
   4.1936904e-02
   4.8028973e-02
   5.9725817e-02
   1.1810132e-01
   4.3436802e-02
   6.1366883e-02
   5.3817428e-02
   4.0561121e-02
   7.1356401e-02
   5.2722769e-02
   6.8120308e-02
   4.5706468e-02
   2.5203471e-01
   1.4115035e-01
   8.6095614e-02
   5.0090149e-02
   4.2183240e-02
   5.1837216e-02
   8.9458853e-02
   9.1576764e-02
   7.3712316e-02
   1.0483714e-01
   6.1798621e-02
   3.4090496e-02
   3.5501777e-02
   6.0883516e-02
   9.8633488e-02
   4.2961880e-02
   5.9921787e-02
   3.3481464e-02
   5.1576684e-02
   3.9426482e-02
   4.4099077e-02
   7.5167486e-02
   5.7790936e-02
   8.4243838e-02
   3.6896414e-02
   8.7871074e-02
   6.4302342e-02
   1.2965364e-01
   5.2612803e-02
   4.0941174e-02
   3.4024068e-02
   8.0638787e-02
   4.7520902e-02
   1.0501971e-01
   7.8386812e-02
   4.2940157e-02
   6.6594319e-02
   3.8058364e-02
   4.2457320e-02
   4.8655931e-02
   4.1803910e-02
   6.8696123e-02
   3.5494338e-02
   8.5930048e-02
   4.6748672e-02
   5.7105072e-02
   5.3657045e-02
   8.8544767e-02
   5.6914051e-02
   4.9495693e-02
   2.1226436e-01
   4.9791917e-02
   8.8990849e-02
   8.5361193e-02
   1.1925235e-01
   1.4447779e-01
   3.8168988e-02
   9.5488197e-02
   8.5234444e-02
   8.1592327e-02
   4.0228722e-02
   9.1817343e-02
   4.0478396e-02
   5.5556130e-02
   7.0191283e-02
   4.2879061e-02
   1.0550288e-01
   4.7714242e-02
   9.7401283e-02
   1.4890174e-01
   3.7076620e-02
   4.2303879e-02
   3.9877310e-02
   8.5852398e-02
   7.3414961e-02
   4.3016701e-02
   4.0591763e-02
   4.6520083e-02
   5.7921680e-02
   3.9777725e-02
   4.0741590e-02
   5.7191812e-02
   7.2900091e-02
   5.3642816e-02
   6.6281461e-02
   3.8886651e-02
   1.3352422e-01
   6.2187868e-02
   5.7969662e-02
   5.4810152e-02
   5.4677401e-02
   4.7694302e-02
   4.6224000e-02
   3.6382111e-02
   6.0409933e-02
   4.4346967e-02
   4.9490204e-02
   7.0201193e-02
   7.5062551e-02
   4.9264608e-02
   8.8808808e-02
   6.2200015e-02
   5.5720431e-02
   4.3672451e-02
   7.8707965e-02
   9.2203109e-02
   3.6794172e-02
   8.0167354e-02
   4.0450776e-02
   9.4572762e-02
   2.7375877e-01
   5.2423582e-02
   4.6373437e-02
   4.0127049e-02
   2.0859366e-01
   4.3948467e-02
   7.7245794e-02
   1.2358129e-01
   7.9200532e-02
   1.3444013e-01
   4.4406146e-02
   8.8502429e-02
   1.1254118e-01
   3.3207894e-02
   5.6520552e-02
   4.4850932e-02
   6.5515033e-02
   5.6762891e-02
   5.5983437e-02
   6.6680735e-02
   1.8003975e-01
   4.5266396e-02
   5.7809875e-02
   5.3695355e-02
   1.1510906e-01
   5.0335467e-02
   4.1833600e-02
   5.5658700e-02
   4.8529296e-02
   6.0598115e-02
   1.2865172e-01
   5.4922656e-02
   6.9975508e-02
   3.3133217e-02
   2.8033834e-01
   6.8366890e-02
   3.5685514e-02
   3.7392479e-02
   9.7607932e-02
   6.3844760e-02
   4.1667792e-02
   3.7014381e-02
   4.4931049e-02
   7.5419674e-02
   2.6095950e-01
   5.2995023e-02
   3.5352828e-02
   3.4453800e-02
   7.2909310e-02
   9.5010251e-02
   2.3229097e-01
   5.7428711e-02
   3.9506344e-01
   5.4812924e-02
   5.6131036e-02
   9.9199703e-02
   2.8335379e-01
   5.4338050e-02
   4.7708787e-02
   1.2230751e-01
   5.6917943e-02
   2.4603263e-01
   5.1730175e-02
   4.2470684e-02
   3.8179905e-02
   4.2251390e-02
   3.6513178e-01
   4.9243095e-02
   5.6536779e-02
   4.6963493e-02
   3.6541500e-02
   3.8407730e-02
   6.4547831e-02
   4.0695803e-02
   5.6584757e-02
   1.1073047e-01
   5.1149094e-02
   3.7475534e-02
   6.0703211e-02
   9.7867462e-02
   7.6096362e-02
   7.6167186e-02
   5.7291197e-02
   4.6860645e-02
   2.9096762e-01
   3.2296936e-02
   4.3686048e-02
   6.5189326e-02
   1.7326914e-01
   4.7486230e-02
   3.3246944e-02
   4.2573476e-02
   7.8061696e-02
   3.7187323e-02
   4.6662948e-02
   4.5830938e-02
   8.7767727e-02
   2.4113586e-01
   4.2204940e-02
   7.0266554e-02
   4.1864398e-02
   6.2792669e-02
   2.5768266e-01
   5.8724899e-02
   3.9560352e-02
   1.7165608e-01
   4.5455322e-02
   4.0099612e-02
   5.8129280e-02
   4.4826545e-02
   3.5074273e-02
   4.4145044e-02
   3.7921608e-02
   4.4184969e-02
   3.6115644e-01
   3.6774972e-02
   1.2170982e-01
   6.5164719e-02
   5.4610391e-02
   1.2068498e-01
   4.0141215e-02
   1.4787137e-01
   8.5568376e-02
   3.6885202e-02
   4.3804000e-02
   6.3841667e-02
   1.0301263e-01
   3.4804508e-02
   1.1453910e-01
   9.7416879e-02
   4.1347318e-02
   6.3569581e-02
   5.2094229e-02
   2.5758626e-01
   3.3050458e-02
   1.1052033e-01
   1.1053968e-01
   5.9029553e-02
   2.9697632e-02
   7.0542750e-02
   1.2060761e-01
   4.5283311e-02
   8.4206711e-02
   1.1829382e-01
   9.6471460e-02
   1.3134623e-01
   4.1454336e-02
   6.6989260e-02
   1.4571915e-01
   5.7079862e-02
   7.2615101e-02
   6.3893235e-02
   5.4807227e-02
   2.8380597e-01
   2.4633153e-01
   5.8572418e-02
   4.9464845e-02
   4.0921943e-02
   5.9791625e-02
   1.3291419e-01
   4.7968318e-02
   3.7621539e-02
   5.9979328e-02
   4.1404555e-02
   7.1860581e-02
   5.7204384e-02
   1.0513837e-01
   1.2499339e-01
   4.7793533e-02
   5.5823048e-02
   7.6379670e-02
   3.3149611e-02
   4.9452776e-02
   1.0624143e-01
   4.4925967e-02
   7.1442428e-02
   7.8300197e-02
   3.4869759e-02
   7.2487941e-02
   4.0269635e-02
   4.2119544e-02
   1.2259110e-01
   4.5476115e-02
   5.9397472e-02
   1.1739215e-01
   3.9701153e-02
   6.5334443e-02
   6.5453973e-02
   5.2067783e-02
   5.3246710e-02
   5.6740380e-02
   3.9302974e-02
   5.0190899e-02
   6.6122821e-02
   5.1903331e-02
   6.9067409e-02
   5.1096454e-02
   4.7805099e-02
   3.6381210e-02
   7.5373197e-02
   3.7394845e-02
   8.4320917e-02
   1.0985332e-01
   4.8037655e-02
   3.8006727e-02
   8.9339418e-02
   7.3307231e-02
   2.9904412e-01
   1.5727862e-01
   5.2472549e-02
   6.2065534e-02
   4.3946710e-02
   3.9111368e-02
   5.5945901e-02
   8.9688674e-02
   5.5092690e-02
   7.0926911e-02
   5.8281400e-02
   7.0950010e-02
   5.3824903e-02
   4.9042521e-02
   4.5702829e-02
   7.2827235e-02
   8.8083782e-02
   8.5931803e-02
   9.7251739e-02
   1.3124413e-01
   4.2667874e-02
   8.1178079e-02
   4.5531717e-01
   1.0351212e-01
   6.7203511e-02
   1.1797898e-01
   3.9494296e-02
   3.8565847e-02
   4.1766413e-02
   9.0347376e-02
   1.2524145e-01
   9.1752050e-02
   4.9076614e-02
   5.3801235e-02
   3.0470001e-02
   4.5063412e-02
   5.6827999e-02
   5.5531678e-02
   7.7907624e-02
   4.9081853e-02
   1.4561889e-01
   6.4299885e-02
   7.3999214e-02
   4.7309530e-02
   2.3622447e-01
   6.3520566e-02
   4.6608380e-02
   8.1287478e-02
   4.1289647e-02
   1.0935881e-01
   5.0678806e-02
   6.3979117e-02
   4.7718838e-02
   5.0383951e-02
   8.1357635e-02
   6.4833369e-02
   1.1588012e-01
   1.3084355e-01
   4.0274348e-02
   9.5174351e-02
   6.6611326e-02
   3.7471723e-02
   4.5624233e-02
   4.1972697e-02
   2.6735435e-01
   1.0163469e-01
   3.6886838e-02
   9.2356696e-02
   4.2406630e-02
   4.2115516e-02
   3.7799363e-02
   4.4578645e-02
   5.1018857e-02
   3.9503589e-02
   4.5112100e-02
   5.5843897e-02
   7.2594451e-02
   1.0199889e-01
   3.7238907e-02
   5.3509553e-02
   4.7378278e-02
   6.9392725e-02
   9.7122369e-02
   3.9395197e-02
   5.2166212e-02
   6.0727324e-02
   1.0656868e-01
   3.2119761e-02
   3.4555266e-02
   4.6693779e-02
   1.1124556e-01
   6.4029685e-02
   3.7907588e-02
   3.8154457e-02
   2.0920820e-01
   5.5604662e-02
   3.7804790e-02
   3.7125895e-02
   1.0780504e-01
   5.9768566e-02
   6.8092584e-02
   1.1222201e-01
   3.0262643e-02
   6.4937375e-02
   6.7226150e-02
   1.3689340e-01
   4.5611851e-02
   4.1774095e-02
   4.9482667e-02
   4.5690278e-02
   5.0045042e-02
   5.8985181e-02
   5.3660374e-02
   5.0899220e-02
   8.2776906e-02
   3.9942154e-02
   4.9391876e-02
   5.3611052e-02
   3.7172098e-02
   7.7305869e-02
   3.9677789e-02
   1.1644674e-01
   4.0557205e-02
   3.3680177e-02
   5.3353075e-02
   4.9172323e-02
   7.9964524e-02
   4.7645323e-02
   1.7831298e-01
   4.3819410e-02
   3.5067170e-02
   1.4766612e-01
   4.1892197e-02
   7.3575060e-02
   3.5286779e-02
   2.5016587e-01
   4.7412970e-02
   1.2053390e-01
   4.7345445e-02
   4.6031070e-02
   4.3941312e-02
   2.5195276e-01
   4.4813649e-02
   5.4403399e-02
   6.7316446e-02
   7.3904997e-02
   8.3192462e-02
   1.1510068e-01
   5.3358875e-02
   1.5971400e-01
   4.1235046e-02
   3.7456140e-02
   4.4539627e-02
   8.1420707e-02
   7.2176615e-02
   3.9432665e-02
   3.9989309e-02
   4.4215422e-02
   6.8538146e-02
   4.9274224e-02
   7.7423523e-02
   6.5662013e-02
   6.7063131e-02
   4.0151109e-02
   5.2504150e-02
   7.7752178e-02
   5.9324469e-02
   1.3449140e-01
   5.5893937e-02
   3.4778532e-02
   9.7469365e-02
   4.3226177e-02
   6.0822117e-02
   3.8992547e-02
   6.2477017e-02
   4.5260571e-02
   4.8162081e-02
   9.0011804e-02
   4.8532741e-02
   1.5119780e-01
   5.0191680e-02
   4.5806782e-02
   6.2710628e-02
   1.1506176e-01
   4.0826899e-02
   5.1763354e-02
   5.9046692e-02
   4.6336767e-02
   1.4061688e-01
   6.3600915e-02
   7.5072538e-02
   4.7176392e-02
   4.1986903e-02
   6.1055449e-02
   5.8375751e-02
   3.8228237e-02
   7.7228242e-02
   9.0762810e-02
   1.2676577e-01
   9.6481339e-02
   1.5826958e-01
   6.5069797e-02
   2.4279622e-01
   1.0704583e-01
   5.6343371e-02
   3.4396403e-02
   2.6895437e-01
   3.8265267e-02
   6.3746396e-02
   8.8020734e-02
   3.4898719e-02
   4.9565369e-02
   9.2188996e-02
   7.3836909e-02
   5.4121956e-02
   5.0183733e-02
   6.3753084e-02
   5.2929631e-02
   4.1021189e-02
   7.4154881e-02
   8.0282082e-02
   4.1102388e-02
   5.6184010e-02
   1.0859748e-01
   1.2583668e-01
   3.7793340e-02
   4.7282181e-02
   1.5557273e-01
   1.0911389e-01
   6.9397204e-02
   4.6183985e-02
   4.7076119e-02
   2.9846638e-01
   7.4107781e-02
   3.4729008e-02
   1.5901379e-01
   4.0245686e-02
   5.3712550e-02
   3.8817305e-02
   1.0064387e-01
   4.8141855e-02
   1.0447310e-01
   3.6464097e-02
   6.3619763e-02
   5.3067131e-02
   9.3792039e-02
   6.5634159e-02
   3.9161072e-02
   8.3191858e-02
   7.1739294e-02
   7.2375881e-02
   4.7244937e-02
   1.0223769e-01
   1.1515152e-01
   4.9977834e-02
   3.7318421e-02
   5.4764017e-02
   6.4200439e-02
   8.0566993e-02
   3.6929868e-02
   4.8800050e-02
   1.1648696e-01
   6.0149081e-02
   4.3696408e-02
   3.9492235e-02
   4.9343613e-02
   4.5277159e-02
   5.8923239e-02
   6.1379494e-02
   3.6060877e-02
   8.0660479e-02
   5.6436780e-02
   4.3828687e-02
   4.7431822e-02
   4.3851600e-02
   6.8504243e-02
   4.4574292e-02
   5.7143788e-02
   4.8940830e-02
   4.5647840e-02
   7.4207932e-02
   8.9370608e-02
   3.2324996e-02
   3.6084268e-02
   5.7091893e-02
   7.6425735e-02
   7.5117474e-02
   4.4401296e-02
   5.7579607e-02
   4.6852943e-02
   2.8215163e-01
   5.4038050e-02
   4.9439152e-02
   4.7869201e-02
   4.4872457e-02
   7.5834224e-02
   4.8228832e-02
   6.1385179e-02
   6.2559067e-02
   4.0714381e-02
   1.3495070e-01
   6.1830310e-02
   3.9580221e-02
   8.3709784e-02
   3.0776200e-01
   7.5503680e-02
   4.5074791e-02
   4.4015145e-02
   3.3436734e-02
   5.0342249e-02
   9.6562110e-02
   5.8386549e-02
   5.2037921e-02
   5.6228130e-02
   2.3755347e-01
   7.9768304e-02
   1.3081363e-01
   4.7717682e-02
   4.9000953e-02
   5.9787643e-02
   6.9936889e-02
   6.2495940e-02
   1.2995662e-01
   5.3806333e-02
   3.4845136e-02
   1.0205933e-01
   9.1235714e-02
   5.3899092e-02
   3.9342854e-02
   4.7481170e-02
   5.9101666e-02
   5.7082260e-02
   4.9292508e-02
   3.7332663e-02
   4.1907963e-02
   6.1529719e-02
   5.1112629e-02
   6.0545919e-02
   9.7265603e-02
   1.4271824e-01
   7.2077214e-02
   1.0569247e-01
   5.5724533e-02
   4.4413809e-02
   8.6117276e-02
   5.2273736e-02
   6.0466056e-02
   7.6060925e-02
   4.1919758e-02
   6.9942069e-02
   5.1129497e-02
   3.2707324e-01
   3.7129071e-02
   5.3667974e-02
   5.0934130e-02
   3.7237186e-02
   8.9333342e-02
   3.3669396e-02
   3.7566262e-02
   7.1400768e-02
   1.1097533e-01
   5.9754122e-02
   6.6157796e-02
   7.1093661e-02
   3.9381201e-02
   4.7953561e-02
   7.6808751e-02
   6.0151879e-02
   3.7019227e-02
   5.9684226e-02
   1.8384450e-01
   7.7139599e-02
   5.6077547e-02
   5.6742078e-02
   4.4460217e-02
   4.7801282e-02
   6.9981386e-02
   5.1329831e-02
   5.9854727e-02
   4.1219243e-02
   3.6147546e-02
   4.0722154e-02
   1.1707215e-01
   7.8706145e-02
   4.2591468e-02
   8.8223881e-02
   5.5630031e-02
   6.4422283e-02
   8.8123897e-02
   3.2302837e-01
   9.9009709e-02
   3.4597348e-02
   5.5654366e-02
   5.5573321e-02
   6.4769487e-02
   1.4581735e-01
   7.0675219e-02
   5.8789362e-02
   4.7599591e-02
   2.7714640e-01
   5.3679276e-02
   7.0112474e-02
   1.9454507e-01
   1.0068019e-01
   2.6988086e-01
   5.5117602e-02
   4.8350893e-02
   4.5283822e-02
   6.0031022e-02
   4.4834305e-02
   3.7707261e-02
   8.2586855e-02
   6.5098287e-02
   3.9925704e-02
   1.0522103e-01
   5.0394166e-02
   6.3263856e-02
   4.4964733e-02
   2.4620221e-01
   3.7557619e-02
   3.1081866e-02
   1.1296432e-01
   5.1031653e-02
   6.4733586e-02
   1.5936560e-01
   5.8627260e-02
   4.3662396e-02
   3.3407203e-02
   5.5585433e-02
   6.0466439e-02
   7.7219638e-02
   6.6042331e-02
   1.1994512e-01
   3.2356232e-02
   1.0713138e-01
   8.9698831e-02
   4.2533233e-02
   3.5045855e-02
   5.3208533e-02
   4.4358238e-02
   9.9398678e-02
   5.5317589e-02
   4.9502169e-02
   5.9877734e-02
   5.8186890e-02
   5.4588242e-02
   6.2211773e-02
   5.3145989e-02
   4.2163373e-02
   5.8452953e-02
   1.0813837e-01
   8.4604072e-02
   4.1594204e-02
   5.6406493e-02
   6.5588725e-02
   5.2342302e-02
   7.2776664e-02
   8.4296220e-02
   1.1675590e-01
   1.2047435e-01
   3.5173146e-02
   9.1156892e-02
   6.1988891e-02
   4.2700625e-02
   7.4284857e-02
   3.5340337e-02
   8.3536065e-02
   1.4219273e-01
   5.1349056e-02
   6.4115607e-02
   4.3218242e-02
   5.3797503e-02
   4.0995424e-02
   4.8528548e-02
   4.6904648e-02
   8.5900422e-02
   2.4449763e-01
   1.1471892e-01
   1.0187360e-01
   8.4277417e-02
   3.3329629e-02
   8.4944417e-02
   1.1056204e-01
   4.6052525e-02
   5.6867745e-02
   6.8222765e-02
   5.8943071e-02
   6.6174190e-02
   5.0607921e-02
   3.4859036e-02
   3.8393312e-02
   5.5939542e-02
   2.5085921e-01
   6.1596996e-02
   3.3656147e-02
   6.7621395e-02
   4.9067766e-02
   6.6658648e-02
   3.8995711e-02
   7.7737585e-02
   3.5629840e-01
   7.8454783e-02
   7.5080597e-02
   5.5610307e-02
   5.0838821e-02
   6.5059631e-02
   3.7847150e-02
   4.2305895e-02
   1.4018153e-01
   5.6356440e-02
   4.3070321e-02
   1.1901256e-01
   3.7875315e-02
   4.8183061e-02
   5.0166317e-02
   5.1287664e-02
   5.7917625e-02
   3.4265902e-01
   4.1661425e-02
   2.3779895e-01
   6.8060551e-02
   3.7140725e-02
   6.3435853e-02
   5.9203577e-02
   7.2424955e-02
   6.1623352e-02
   8.2455390e-02
   1.3099578e-01
   3.5041132e-02
   6.3859161e-02
   2.4471471e-01
   2.3988890e-01
   3.7912555e-02
   1.3774077e-01
   4.4700761e-02
   5.5932045e-02
   5.3428682e-02
   6.3500850e-02
   1.0063790e-01
   6.4494824e-02
   5.4489805e-02
   8.1470820e-02
   5.8131813e-02
   8.8099359e-02
   2.6326839e-01
   7.8637916e-02
   4.6290527e-02
   9.5816690e-02
   4.6659131e-02
   1.3237921e-01
   5.6728314e-02
   6.5674005e-02
   4.3256202e-02
   2.3287047e-01
   4.2270001e-02
   4.3753941e-02
   5.3212036e-02
   4.4702877e-02
   4.5058982e-02
   3.8008189e-02
   7.7592292e-02
   7.3595138e-02
   5.2887315e-02
   1.1777412e-01
   3.6490995e-02
   2.7172420e-01
   7.0494325e-02
   6.0916606e-02
   6.1367970e-02
   6.4690881e-02
   5.2504351e-02
   7.9291809e-02
   5.1220382e-02
   5.7231841e-02
   4.0082581e-02
   1.2048552e-01
   4.7938660e-02
   4.1788006e-02
   3.5697212e-02
   5.2668053e-02
   5.6386612e-02
   1.2406506e-01
   7.3970009e-02
   4.7154750e-02
   3.3726604e-02
   3.5165345e-02
   1.0377581e-01
   5.2143787e-02
   4.8114690e-02
   4.7505447e-02
   7.3844909e-02
   6.3881434e-02
   5.6745544e-02
   1.5039491e-01
   5.2030544e-02
   3.9365453e-02
   5.7966141e-02
   2.3798278e-01
   2.3884816e-01
   5.1835830e-02
   1.0193318e-01
   3.6865137e-01
   5.3758282e-02
   5.5492999e-02
   9.4473061e-02
   3.6321963e-02
   1.4314089e-01
   4.2645338e-02
   1.2972689e-01
   8.0523497e-02
   7.5117288e-02
   6.6975084e-02
   6.0267708e-02
   6.0394530e-02
   5.3666068e-02
   6.5098691e-02
   4.6806103e-02
   6.2288633e-02
   4.9415248e-02
   7.4301866e-02
   5.7560641e-02
   7.9088959e-02
   4.3441393e-02
   2.9968509e-02
   5.4245469e-02
   1.3526224e-01
   4.9199097e-02
   4.3035573e-02
   9.0787881e-02
   7.2170594e-02
   4.3467770e-02
   4.5703368e-02
   5.1338090e-02
   5.7252755e-02
   1.1093167e-01
   1.1227091e-01
   7.7626095e-02
   3.0685989e-01
   4.8718530e-02
   1.1056153e-01
   5.6857048e-02
   3.4984757e-02
   3.7471506e-02
   7.6160480e-02
   8.0604190e-02
   5.1320668e-02
   6.0882598e-02
   7.6871028e-02
   8.2741221e-02
   1.5033568e-01
   2.4448611e-01
   1.1779835e-01
   9.4488972e-02
   4.7637477e-02
   1.2808400e-01
   4.3361214e-02
   1.0927960e-01
   3.1642942e-02
   4.7735214e-02
   3.9889132e-02
   3.5467595e-02
   7.0685462e-02
   5.1929255e-02
   6.4101018e-02
   3.2632994e-02
   3.9335357e-02
   8.2341920e-02
   6.7637398e-02
   6.4374215e-02
   4.5078185e-02
   6.5317393e-02
   1.0821979e-01
   3.8902342e-02
   5.2242951e-02
   6.3462449e-02
   5.4176008e-02
   5.8237928e-02
   4.8270359e-02
   4.9750463e-02
   4.6775087e-02
   7.2051834e-02
   3.4615849e-02
   4.1604451e-02
   5.1618781e-02
   3.6429856e-02
   1.0355096e-01
   1.1820495e-01
   5.0323996e-02
   3.9297483e-02
   3.9690928e-02
   6.3869922e-02
   4.4353831e-02
   4.4505369e-02
   4.7202026e-02
   2.7401567e-01
   3.7802154e-02
   5.8972986e-02
   4.8293725e-02
   4.4307404e-02
   1.3607833e-01
   7.8425973e-02
   3.9526500e-02
   4.8090432e-02
   4.8604373e-02
   9.0532999e-02
   4.5083706e-02
   5.1179971e-02
   4.9968939e-02
   7.8839003e-02
   9.2999063e-02
   5.6358743e-02
   7.2060953e-02
   3.9906839e-02
   4.1744137e-02
   1.1361793e-01
   5.4337113e-02
   8.5246515e-02
   5.4134334e-02
   5.8496778e-02
   3.5627971e-02
   2.6964019e-01
   4.4749938e-02
   3.9194163e-02
   8.8133844e-02
   6.7915047e-02
   9.5682006e-02
   4.4463293e-02
   1.0784812e-01
   3.9184788e-02
   5.3039490e-02
   6.9178168e-02
   5.2723296e-02
   6.1846231e-02
   9.0641081e-02
   7.1315862e-02
   1.2860200e-01
   3.1175094e-01
   4.3343676e-02
   7.4053548e-02
   1.0038884e-01
   4.0642841e-02
   3.6408949e-02
   5.5665080e-02
   9.4409989e-02
   6.3530788e-02
   3.8681226e-02
   5.3178788e-02
   4.7356396e-02
   1.4971560e-01
   5.6075266e-02
   7.1128527e-02
   5.1176398e-02
   8.2114121e-02
   4.2259721e-02
   5.1116057e-02
   5.1576523e-02
   3.9529044e-01
   3.1869203e-02
   9.1004552e-02
   8.2772281e-02
   2.5856641e-01
   6.1218026e-02
   7.7463719e-02
   6.8843079e-02
   1.0927494e-01
   9.6745065e-02
   4.5533921e-02
   6.6981460e-02
   6.7063270e-02
   7.2998495e-02
   5.3658074e-02
   5.6380874e-02
   4.7356438e-02
   2.5118860e-01
   4.2665920e-02
   6.5192040e-02
   4.9538523e-02
   7.0958340e-02
   6.5363423e-02
   5.4503703e-02
   4.8268524e-02
   6.0889964e-02
   6.9630040e-02
   3.9865702e-02
   3.8806284e-02
   3.9406154e-02
   5.7218571e-02
   3.6328791e-02
   5.0426216e-02
   5.0789498e-02
   3.7879738e-01
   2.7409475e-01
   4.2705173e-02
   3.5367646e-02
   2.1482158e-01
   1.7571837e-01
   3.0042554e-01
   6.2472448e-02
   6.8090369e-02
   3.1874728e-02
   9.2459534e-02
   5.5621973e-02
   4.3051710e-02
   4.2666672e-02
   7.9279166e-02
   3.8257448e-02
   8.3201125e-02
   5.9880747e-02
   5.1646936e-02
   5.1520148e-02
   1.6475006e-01
   4.1463330e-02
   4.4952916e-02
   3.5818569e-02
   4.4553076e-02
   4.7398790e-02
   7.7578197e-02
   7.0046471e-02
   6.1222776e-02
   4.6671650e-02
   5.5389458e-02
   3.2343837e-01
   9.4432056e-02
   6.8638987e-02
   5.0302656e-02
   5.3770485e-02
   3.3357577e-02
   4.5851641e-02
   5.8579896e-02
   2.4906684e-01
   4.2148710e-02
   5.7202526e-02
   4.9201353e-02
   7.2663492e-02
   4.7796518e-02
   6.0012997e-02
   3.6781860e-02
   4.2965210e-02
   4.4938065e-02
   1.4671109e-01
   5.4656082e-02
   6.9766871e-02
   7.6995595e-02
   5.2394717e-02
   4.5494694e-02
   4.0972139e-02
   7.2346703e-02
   4.7114205e-02
   6.3015165e-02
   1.7221524e-01
   5.5013711e-02
   1.0239215e-01
   4.6690951e-02
   2.8532430e-01
   4.2448271e-02
   5.4031312e-02
   3.6994362e-02
   5.4473579e-02
   1.3148265e-01
   3.3187882e-02
   7.5461092e-02
   8.7862531e-02
   1.0028337e-01
   4.2344032e-02
   4.7052199e-02
   3.3362671e-02
   5.2055192e-02
   5.6343832e-02
   3.7093327e-02
   1.2498123e-01
   1.0604984e-01
   3.3879892e-02
   2.3902582e-01
   5.0016324e-02
   4.7198114e-02
   5.6125034e-02
   6.2040260e-02
   4.2041645e-02
   1.1792499e-01
   5.8431911e-02
   6.2061134e-02
   6.6791219e-02
   2.3931937e-01
   8.5042028e-02
   5.4911153e-02
   5.1145478e-02
   5.8700547e-02
   6.0143398e-02
   1.6513207e-01
   7.8808205e-02
   5.3051772e-02
   1.4402166e-01
   4.7465263e-02
   4.5198346e-02
   4.3361225e-02
   3.7835980e-02
   4.4042989e-02
   4.5342529e-02
   4.5756410e-02
   3.3231955e-02
   6.3827373e-02
   7.3934936e-02
   1.2699090e-01
   1.2005391e-01
   5.8355360e-02
   4.2707346e-02
   3.4143012e-02
   4.6068184e-02
   5.0702579e-01
   1.1360717e-01
   6.9375144e-02
   5.1070970e-02
   3.6007895e-02
   6.2071632e-02
   1.1334778e-01
   3.0850620e-01
   1.1692386e-01
   1.7830411e-01
   1.0169235e-01
   6.3848534e-02
   6.7765543e-02
   4.5070781e-02
   6.5283714e-02
   4.6168810e-02
   4.0386275e-02
   3.6246850e-02
   1.1714996e-01
   4.3443762e-02
   5.4602044e-02
   6.7008107e-02
   6.4128411e-02
   7.0468102e-02
   6.2655654e-02
   3.7221808e-02
   9.9691863e-02
   8.0655707e-02
   4.9923813e-02
   6.2848434e-02
   8.1928198e-02
   6.3922895e-02
   6.2299506e-02
   3.2637028e-01
   1.0532410e-01
   3.0186088e-01
   5.7885841e-02
   2.5073917e-01
   1.3112306e-01
   8.9141455e-02
   8.4162884e-02
   5.4927701e-02
   5.4875481e-02
   4.1988569e-02
   1.4577621e-01
   6.0550153e-02
   1.4059321e-01
   2.5179482e-01
   5.9229762e-02
   6.3149028e-02
   1.0487026e-01
   6.7077594e-02
   6.4395770e-02
   6.0614424e-02
   7.6436959e-02
   7.2758675e-02
   6.1678056e-02
   8.0187981e-02
   2.5948596e-01
   3.2986316e-02
   4.1668314e-02
   4.2754671e-02
   1.0669384e-01
   3.5132917e-02
   6.7401731e-02
   2.6011181e-01
   3.6768519e-01
   4.9374196e-02
   8.4443431e-02
   6.0715128e-02
   1.2000615e-01
   6.5179510e-02
   2.5131191e-01
   6.8245411e-02
   5.6660425e-02
   8.4711593e-02
   6.6672264e-02
   5.5893312e-02
   4.1326229e-02
   2.5131518e-01
   9.8007064e-02
   5.5816698e-02
   1.2017655e-01
   3.5420100e-02
   2.5476411e-01
   1.1304141e-01
   4.2495087e-02
   8.9847514e-02
   4.1164729e-02
   7.4071725e-02
   6.8638486e-02
   1.2028045e-01
   5.6754021e-02
   4.7699477e-02
   7.5228910e-02
   6.7789450e-02
   5.6059941e-02
   9.1923374e-02
   6.2197650e-02
   5.1828177e-02
   6.8182630e-02
   4.2778250e-02
   3.2851332e-02
   8.2902060e-02
   3.6424237e-02
   4.9057086e-02
   1.2710077e-01
   4.7240358e-02
   3.7488867e-02
   1.1890148e-01
   4.9953572e-02
   5.0532777e-02
   4.3977586e-02
   5.0222481e-02
   3.0348395e-01
   4.2955453e-02
   4.5441263e-02
   4.7840665e-02
   8.3616030e-02
   7.2112153e-02
   6.3018819e-02
   4.6435101e-02
   6.7312967e-02
   8.8734975e-02
   3.7913449e-02
   5.9259169e-02
   1.3783206e-01
   4.1800899e-02
   5.4111550e-02
   4.4154713e-02
   6.4083924e-02
   3.6777145e-02
   5.3534719e-02
   6.0035720e-02
   5.6840938e-02
   5.6732212e-02
   7.3757458e-02
   6.6785926e-02
   5.0523183e-02
   4.2392562e-02
   4.2721077e-02
   5.8769048e-02
   8.3621451e-02
   5.1172564e-02
   6.8318127e-02
   5.1056232e-02
   2.6612916e-01
   4.5920935e-02
   7.8591202e-02
   4.0889084e-02
   5.7665989e-02
   4.8001089e-02
   4.9248718e-02
   3.0260876e-01
   1.0824248e-01
   8.5430995e-02
   6.4051383e-02
   3.3499436e-02
   7.6810158e-02
   5.8479133e-02
   4.2257688e-02
   2.3460829e-01
   5.9180614e-02
   3.7379493e-02
   4.7923498e-02
   2.4051386e-01
   6.4273493e-02
   9.4097836e-02
   6.8372796e-02
   4.3591297e-02
   4.7551832e-02
   1.1353306e-01
   7.3450450e-02
   5.5427147e-02
   5.5774308e-02
   3.1842872e-01
   4.7428488e-02
   4.9605052e-02
   7.7392865e-02
   5.1811535e-02
   8.2009774e-02
   1.2528308e-01
   4.4633784e-02
   6.0839971e-02
   4.2989236e-02
   4.1141200e-02
   4.4915717e-02
   1.5180622e-01
   6.6232934e-02
   4.9979124e-02
   3.5667055e-02
   8.3858302e-02
   8.8273934e-02
   4.0547435e-02
   5.5094734e-02
   4.9660512e-02
   7.0387883e-02
   5.0350503e-02
   8.6809621e-02
   4.6970950e-02
   1.4053325e-01
   7.3146713e-02
   3.5509174e-02
   2.9744537e-01
   5.7367464e-02
   7.6615956e-02
   1.3148864e-01
   3.2305157e-02
   4.1443395e-02
   5.2108495e-02
   4.3237734e-02
   5.5234245e-02
   6.9577505e-02
   5.3164506e-02
   3.9580808e-02
   1.2019897e-01
   5.4928121e-02
   5.5210947e-02
   4.1909214e-02
   2.0618354e-01
   6.2690498e-02
   7.3681713e-02
   8.3049875e-02
   5.6864427e-02
   4.8699801e-02
   5.3894939e-02
   7.0751938e-02
   2.5080825e-01
   4.5725858e-02
   6.4613395e-02
   5.9829594e-02
   9.0365909e-02
   1.6033318e-01
   9.1187126e-02
   5.1898345e-02
   3.4209791e-02
   6.8252436e-02
   4.4531323e-02
   4.6053291e-02
   4.9498003e-02
   4.8592192e-02
   2.6194909e-01
   5.8541541e-02
   5.4522682e-02
   9.1988699e-02
   2.5480471e-01
   2.9781790e-01
   8.9114678e-02
   5.5640527e-02
   2.3526403e-01
   4.2222185e-02
   5.1677859e-02
   3.8541286e-02
   4.4558224e-01
   7.0605683e-02
   4.0543235e-02
   9.6546050e-02
   4.4955693e-02
   7.0754821e-02
   6.3787766e-02
   5.1969922e-02
   4.5831370e-02
   5.8188969e-02
   4.2876761e-02
   6.4792642e-02
   7.8030830e-02
   4.9520191e-02
   5.5572288e-02
   3.6086703e-02
   7.0683314e-02
   9.4147340e-02
   6.6655525e-02
   3.7327529e-02
   4.9142681e-02
   4.0758525e-02
   5.2976853e-02
   2.3724972e-01
   5.2768799e-02
   4.6924270e-02
   8.5985498e-02
   3.9922855e-02
   3.9393050e-02
   6.8570087e-02
   3.1930580e-01
   2.4482244e-01
   3.4273995e-02
   4.1069588e-02
   4.1132159e-02
   4.0735802e-02
   1.2767770e-01
   2.4267842e-01
   5.2091331e-02
   5.2424304e-02
   7.2125534e-02
   2.3458852e-01
   1.1175458e-01
   4.8827307e-02
   7.5407332e-02
   2.8547834e-01
   4.4929560e-02
   7.5280868e-02
   3.5299040e-02
   1.3913217e-01
   8.0500134e-02
   4.6392113e-02
   9.9906673e-02
   5.1303600e-02
   5.8422084e-02
   5.3245741e-02
   5.9615646e-02
   1.2089508e-01
   9.2989112e-02
   6.4230048e-02
   5.7197684e-02
   5.1570204e-02
   8.5141740e-02
   1.5396141e-01
   4.3792504e-02
   5.4789917e-02
   8.7453979e-02
   1.2241908e-01
   5.5854300e-02
   5.7424475e-02
   4.9613578e-02
   6.7662839e-02
   1.0790984e-01
   2.7901998e-01
   3.7326832e-02
   5.5042016e-02
   4.9438473e-02
   7.0271858e-02
   5.9256962e-02
   2.4273120e-01
   5.6116495e-02
   7.4510463e-02
   4.2393320e-02
   4.2731792e-02
   3.4378240e-02
   4.1433096e-02
   5.4683965e-02
   4.4562697e-02
   5.8644969e-02
   5.7565086e-02
   5.4907454e-02
   6.4064725e-02
   4.5215936e-02
   4.6302287e-02
   4.6603298e-02
   4.3513799e-02
   5.7316472e-02
   8.6508115e-02
   3.6259448e-02
   4.9057325e-02
   7.0462408e-02
   5.7617660e-02
   5.3595922e-02
   8.7070249e-02
   5.4164948e-02
   3.9500741e-02
   4.6201089e-02
   5.5523629e-02
   8.5882856e-02
   4.4694759e-02
   1.5849081e-01
   6.1916817e-02
   3.9996811e-02
   4.4088049e-02
   8.7515547e-02
   5.7016820e-02
   7.6741095e-02
   4.7833864e-01
   8.3113290e-02
   5.7252378e-02
   3.9579210e-02
   4.4296117e-02
   3.4075981e-02
   8.0612918e-02
   5.4095889e-02
   5.6240776e-02
   6.3020528e-02
   9.2295683e-02
   4.3360886e-02
   8.6373451e-02
   5.3416774e-02
   4.0562600e-02
   3.7559398e-02
   4.3323282e-02
   2.5791859e-01
   2.1339652e-01
   5.1496132e-02
   6.1772664e-02
   5.1351825e-02
   4.7309716e-02
   5.9468962e-02
   5.5601674e-02
   4.2245929e-02
   4.3687583e-02
   3.9400031e-02
   8.6938012e-02
   4.7541742e-02
   4.6060433e-02
   4.9008810e-02
   3.8165632e-02
   3.7896718e-02
   5.4720871e-02
   3.2861459e-02
   4.2875673e-02
   7.4141281e-02
   1.3713200e-01
   3.6874029e-02
   3.7890905e-02
   6.3519980e-02
   3.7107049e-01
   3.8983952e-02
   4.2252432e-02
   6.1325251e-02
   6.3152496e-02
   4.7517517e-02
   3.7820900e-02
   8.4307743e-02
   6.3995477e-02
   3.5774845e-02
   6.8668081e-02
   5.6666840e-02
   1.5415836e-01
   4.0502137e-02
   5.1462666e-02
   5.1129751e-02
   4.2187766e-02
   4.1393721e-02
   2.8621373e-01
   3.1555858e-02
   3.6485877e-02
   4.7804827e-02
   3.9216007e-02
   4.3629024e-02
   5.4201263e-02
   5.3500703e-02
   4.7440872e-02
   5.1031344e-02
   4.7605889e-02
   5.1993679e-02
   9.1571363e-02
   6.9246668e-02
   3.9917966e-02
   6.6971493e-02
   2.4533327e-01
   5.1800673e-02
   3.7599034e-02
   5.1288245e-02
   3.8052689e-02
   8.4927279e-02
   2.7591910e-01
   3.8549267e-02
   4.5718857e-02
   3.1232589e-02
   6.8510387e-02
   8.9737411e-02
   6.7156193e-02
   5.9365071e-02
   8.3207744e-02
   3.9724450e-02
   8.4187350e-02
   4.0869008e-02
   5.4576324e-02
   7.7462148e-02
   5.1763721e-02
   4.8519918e-02
   4.2472174e-02
   7.3539575e-02
   6.4467329e-02
   4.9398297e-02
   4.5886222e-02
   1.1131491e-01
   7.3684422e-02
   6.0978534e-02
   1.1745715e-01
   8.1333756e-02
   8.4349267e-02
   1.4377109e-01
   3.8946216e-02
   6.1099170e-02
   7.4129380e-02
   4.8239420e-02
   8.7002489e-02
   5.9483878e-02
   1.0638392e-01
   5.4579230e-02
   4.3613304e-02
   4.0613580e-02
   4.8747191e-02
   7.7781648e-02
   3.3546280e-02
   9.4426723e-02
   8.2714137e-02
   1.3070413e-01
   1.1315832e-01
   5.5952047e-02
   6.0032408e-02
   1.0610504e-01
   3.5560390e-02
   4.8042365e-02
   4.1708401e-02
   1.5636974e-01
   2.5518695e-01
   3.9396271e-02
   1.1429526e-01
   1.0849180e-01
   1.0251728e-01
   7.9514341e-02
   7.9049452e-02
   3.9881809e-02
   4.5635551e-02
   3.9807528e-02
   3.7337284e-02
   8.1123174e-02
   6.1094771e-02
   4.4994250e-02
   1.0883801e-01
   6.7696098e-02
   4.1335153e-02
   3.1220862e-02
   4.7209071e-02
   8.1309847e-02
   5.7049150e-02
   1.8399149e-01
   3.1243213e-02
   4.0203666e-02
   5.6546622e-02
   8.8930433e-02
   7.8912350e-02
   5.8029218e-02
   4.1165563e-02
   6.3608018e-02
   7.5824253e-02
   8.7096753e-02
   4.2014297e-02
   3.9961738e-02
   1.0969512e-01
   6.9871869e-02
   4.9031357e-02
   4.8752423e-02
   5.7984557e-02
   8.4572147e-02
   1.4347672e-01
   5.1566542e-02
   6.1431616e-02
   6.9307422e-02
   3.8624842e-02
   6.4410148e-02
   6.8381295e-02
   4.4102608e-02
   5.5539060e-02
   4.5989846e-02
   5.5937348e-02
   7.4162846e-02
   3.6209413e-02
   6.0541905e-02
   7.4312855e-02
   2.6824652e-01
   5.4870967e-02
   7.4816175e-02
   1.1459252e-01
   4.3249256e-02
   5.4795410e-02
   2.4790100e-01
   6.2366096e-02
   1.7614888e-01
   4.4779613e-02
   4.8648199e-02
   5.4731002e-02
   4.8079238e-02
   4.5151671e-02
   9.2382347e-02
   4.5785491e-02
   2.4904225e-01
   6.7221580e-02
   5.7765141e-02
   4.2597444e-02
   6.0023986e-02
   6.3294757e-02
   2.2729036e-01
   1.1074199e-01
   6.7251033e-02
   6.7137672e-02
   4.6616673e-02
   3.8820321e-02
   6.1160633e-02
   4.5645353e-02
   6.2390068e-02
   5.4106281e-02
   1.1584438e-01
   5.0958937e-02
   1.0991067e-01
   4.0417857e-02
   4.6583180e-02
   1.0428897e-01
   1.7946156e-01
   8.3687632e-02
   4.8364422e-02
   8.5055889e-02
   8.7441325e-02
   5.6344103e-02
   9.4059811e-02
   9.5690637e-02
   5.5790489e-02
   1.9382846e-01
   7.3081662e-02
   6.2101594e-02
   5.8272696e-02
   4.0944824e-02
   5.0719578e-02
   9.7364307e-02
   1.5067843e-01
   4.2169158e-02
   4.2956937e-02
   6.4907804e-02
   5.4080472e-02
   5.2527632e-02
   6.4128391e-02
   6.0984556e-02
   7.9332999e-02
   7.7851791e-02
   3.8386192e-02
   7.2016466e-02
   3.6903563e-02
   6.4992589e-02
   5.8206150e-02
   4.7523731e-02
   4.1949409e-02
   4.3131259e-02
   7.3144652e-02
   5.9168748e-02
   4.6094672e-02
   5.7661341e-02
   5.9674157e-02
   1.0330499e-01
   5.5168751e-02
   4.3620335e-02
   7.8362066e-02
   2.3625844e-01
   5.6764633e-02
   1.2113218e-01
   5.2390711e-02
   2.6469170e-01
   8.4126566e-02
   8.7473879e-02
   2.3310096e-01
   1.0599462e-01
   6.0591846e-02
   6.8677435e-02
   5.5790372e-02
   4.3366513e-02
   5.3526488e-02
   6.5476500e-02
   1.0445143e-01
   4.1212274e-02
   5.3253644e-02
   5.4469667e-02
   5.9136453e-02
   3.5677249e-02
   3.9863560e-02
   4.9462193e-02
   3.5113321e-02
   3.4409585e-02
   5.3696731e-02
   8.0352975e-02
   4.9621061e-02
   6.0894259e-02
   5.5695612e-02
   6.3474998e-02
   2.5924061e-01
   4.9786297e-02
   9.0100350e-02
   5.0096921e-02
   4.8385627e-02
   1.0103117e-01
   7.0601280e-02
   1.3219032e-01
   4.7307502e-02
   4.4914897e-02
   4.2369895e-02
   1.2563501e-01
   4.2178921e-02
   3.8635688e-02
   3.8214276e-02
   7.9401695e-02
   4.7546428e-02
   3.6030503e-02
   5.0275587e-02
   1.1052151e-01
   6.5148792e-02
   7.3923281e-02
   1.3775599e-01
   2.3921111e-01
   3.4659548e-02
   1.2373402e-01
   1.3768529e-01
   8.1881215e-02
   4.7470674e-02
   9.6035000e-02
   3.8790195e-02
   1.1581053e-01
   6.7771791e-02
   4.7208179e-02
   4.3745117e-02
   3.8738919e-02
   4.7711217e-02
   1.1687528e-01
   7.3997288e-02
   3.4783937e-02
   3.7019970e-02
   6.4987547e-02
   7.6286070e-02
   8.3139800e-02
   3.5604607e-02
   8.0754109e-02
   1.0562849e-01
   1.6640541e-01
   5.2348719e-02
   8.2032600e-02
   1.0839745e-01
   4.9471468e-02
   6.9697721e-02
   5.0873272e-02
   3.3310208e-02
   1.1946746e-01
   4.4285640e-02
   5.6962860e-02
   5.3498674e-02
   4.4235802e-02
   9.4250606e-02
   3.6475313e-02
   2.6450602e-01
   5.4446701e-02
   6.0492507e-02
   5.1626580e-02
   4.8814749e-01
   5.0553919e-02
   3.8794733e-01
   3.2783359e-02
   1.1193843e-01
   6.5432651e-02
   5.8006887e-02
   3.8844827e-02
   6.3238482e-02
   9.8266263e-02
   3.9829885e-02
   9.9313982e-02
   3.7646662e-02
   1.0233874e-01
   5.8339013e-02
   7.3583343e-02
   4.7987973e-02
   7.9188146e-02
   7.1784893e-02
   5.0727145e-02
   7.8442645e-02
   9.1937140e-02
   8.6585247e-02
   3.9224046e-02
   6.5347281e-02
   1.1245516e-01
   7.3313427e-02
   4.2464539e-02
   5.5800534e-02
   5.8034643e-02
   4.9182380e-02
   5.0982686e-02
   5.8281175e-02
   3.6054556e-02
   5.8724789e-02
   5.8473198e-02
   6.0366761e-02
   3.3257637e-02
   4.8576591e-02
   4.4599593e-02
   8.2442490e-02
   1.0371846e-01
   3.5865391e-02
   4.4763649e-02
   8.0025942e-02
   8.7513629e-02
   7.7878595e-02
   3.7124001e-02
   5.4339223e-02
   4.3813798e-02
   1.0560318e-01
   3.6887614e-02
   1.0142901e-01
   4.5425487e-02
   4.5832925e-02
   2.5387139e-01
   4.8310612e-02
   4.1528987e-02
   2.6790394e-01
   1.2302612e-01
   7.5057162e-02
   1.0289319e-01
   6.7476081e-02
   5.0496388e-02
   6.0241733e-02
   5.3473904e-02
   4.0414857e-02
   8.2417931e-02
   3.9337266e-02
   6.5317737e-02
   4.8297204e-02
   2.7242200e-01
   4.1343677e-02
   4.7223586e-02
   8.9803536e-02
   5.8846824e-02
   4.5364117e-02
   3.6909511e-02
   5.3834136e-02
   8.2238074e-02
   9.6533350e-02
   5.0826942e-02
   4.9084732e-02
   4.3928209e-02
   1.5221491e-01
   3.5317522e-02
   4.3365120e-02
   4.4363653e-01
   5.2252251e-02
   1.0337503e-01
   7.0098296e-02
   3.6208867e-02
   1.2903454e-01
   6.0827280e-02
   4.3723221e-02
   6.9294433e-02
   3.7880727e-02
   6.5199025e-02
   3.3908826e-02
   3.2238746e-02
   9.7692613e-02
   3.8804139e-02
   5.6205360e-02
   6.5936983e-02
   1.1754845e-01
   9.5741523e-02
   2.3867500e-01
   6.9161527e-02
   9.5939378e-02
   7.1990179e-02
   1.0416742e-01
   5.9611017e-02
   4.1264044e-02
   4.4044999e-02
   4.7254558e-02
   4.3722042e-02
   7.9205748e-02
   1.1704506e-01
   6.4878963e-02
   3.5754245e-02
   1.0286602e-01
   5.4509937e-02
   7.0272752e-02
   5.4532788e-02
   3.8040471e-02
   7.6608854e-02
   4.5561964e-02
   6.9389551e-02
   8.5755329e-02
   8.1827775e-02
   4.2350220e-02
   6.3742673e-02
   3.7045141e-02
   4.0233713e-02
   1.5724058e-01
   1.1058411e-01
   3.7894482e-02
   6.5407450e-02
   3.3805288e-02
   1.6748475e-01
   9.1719456e-02
   7.5211244e-02
   3.2856238e-01
   2.5419798e-01
   4.1938629e-02
   5.9584591e-02
   4.7429160e-02
   5.5299340e-02
   4.3623856e-02
   5.9300438e-02
   7.4727186e-02
   5.8124844e-02
   4.2530551e-02
   9.6198931e-02
   4.2048298e-02
   4.2250943e-02
   3.0417338e-01
   5.3330934e-02
   5.2483396e-02
   4.7751098e-02
   9.2343091e-02
   4.3961829e-02
   5.1184141e-02
   5.2889396e-02
   6.2113622e-02
   9.2842428e-02
   3.7450707e-02
   8.7927684e-02
   8.3900413e-02
   5.5702779e-02
   6.9427059e-02
   4.4013908e-02
   7.9149024e-02
   7.8872480e-02
   4.8800596e-02
   6.7300167e-02
   5.0447746e-02
   4.1570743e-02
   6.0918018e-02
   1.1760507e-01
   8.8254628e-02
   5.9494835e-02
   7.3154398e-02
   4.4126471e-02
   4.0008498e-02
   4.8935294e-02
   4.0583858e-02
   6.0890954e-02
   4.5154779e-02
   7.7787653e-02
   2.6679875e-01
   9.9688821e-02
   4.4645749e-02
   7.8372838e-02
   4.9754346e-02
   7.6584829e-02
   3.1330558e-02
   7.6015247e-02
   7.2942333e-02
   3.5586038e-02
   7.7074553e-02
   6.1170295e-02
   6.4268121e-02
   1.1013468e-01
   3.9646244e-02
   6.4695364e-02
   8.0540887e-02
   1.0422562e-01
   3.3410138e-02
   4.4871152e-02
   7.9173776e-02
   5.6906085e-02
   4.8933479e-02
   1.1252100e-01
   2.6355725e-01
   4.4530742e-02
   5.3608094e-02
   8.0253222e-02
   1.0962183e-01
   8.5413273e-02
   4.5541113e-02
   6.0518852e-02
   3.1941404e-02
   5.2861235e-02
   8.4209451e-02
   3.4572653e-02
   2.5057267e-01
   9.0623456e-02
   4.6919004e-02
   5.1566580e-02
   4.8853167e-02
   3.6959728e-02
   1.7924229e-01
   5.4046245e-02
   8.3439145e-02
   1.1338942e-01
   5.4056170e-02
   3.7774196e-02
   4.9616050e-02
   4.8693982e-02
   5.8862659e-02
   4.9950295e-02
   9.1383846e-02
   6.9191223e-02
   6.6870228e-02
   8.8391591e-02
   4.2291770e-02
   3.6447917e-02
   9.5609571e-02
   6.0284488e-02
   8.2405609e-02
   2.9003165e-01
   3.7001743e-02
   4.2981970e-02
   6.9140913e-02
   6.0496244e-02
   4.5214816e-02
   5.3903146e-02
   8.2259594e-02
   2.8978230e-01
   4.1954947e-02
   7.2741196e-02
   4.4162858e-02
   5.4424079e-02
   1.1816014e-01
   4.1724081e-02
   4.7893735e-02
   8.0141403e-02
   2.9156022e-01
   1.0585477e-01
   1.2655435e-01
   3.8988020e-02
   4.2519439e-02
   1.0279248e-01
   4.5285779e-02
   1.4174287e-01
   2.3114230e-01
   5.3883492e-02
   2.5183144e-01
   9.5972127e-02
   1.2216091e-01
   6.0932061e-02
   8.1367011e-02
   1.2912279e-01
   3.9314765e-02
   4.1980668e-02
   9.8461172e-02
   4.1170814e-02
   4.9247163e-02
   8.3335565e-02
   4.8563614e-02
   4.0429399e-02
   3.2480800e-01
   3.9282038e-02
   3.3771250e-02
   1.6600740e-01
   2.6281758e-01
   6.6375324e-02
   3.8598707e-02
   3.6236454e-02
   5.1357869e-02
   3.9841354e-02
   7.1545981e-02
   3.8054171e-02
   7.5569428e-02
   4.6594483e-02
   4.6102493e-02
   5.3481896e-02
   5.6676736e-02
   5.8226427e-02
   5.9202003e-02
   5.2233826e-02
   4.0522683e-02
   7.4825128e-02
   6.7634460e-02
   3.8562212e-02
   4.7811174e-02
   5.4760623e-02
   4.5202145e-02
   6.2986833e-02
   4.2923107e-02
   2.5802715e-01
   7.4696798e-02
   9.2087538e-02
   1.3812022e-01
   6.5377824e-02
   3.9065836e-02
   4.1940417e-02
   7.5915605e-02
   5.6061155e-02
   9.0517920e-02
   8.9055724e-02
   7.0654025e-02
   6.1890428e-02
   9.6529424e-02
   4.5165410e-02
   4.9550910e-02
   1.2686455e-01
   5.9771527e-02
   5.8360116e-02
   9.5734333e-02
   7.8372360e-02
   4.4814900e-02
   1.2810954e-01
   1.1217709e-01
   6.8317223e-02
   5.3871308e-02
   3.7471595e-02
   1.3757806e-01
   8.1437280e-02
   5.5200730e-02
   5.1902099e-02
   6.7555890e-02
   7.2542678e-02
   6.5799058e-02
   5.6233373e-02
   4.0585341e-02
   5.4176573e-02
   2.6781183e-01
   8.2793018e-02
   5.3873741e-02
   3.3674874e-02
   8.1329947e-02
   4.8053001e-02
   6.9215751e-02
   5.1591495e-02
   4.4637031e-02
   1.1715137e-01
   1.3344630e-01
   4.9224876e-02
   4.1700756e-02
   9.1502256e-02
   3.9726128e-02
   1.1073171e-01
   1.0847452e-01
   1.4464338e-01
   8.7577091e-02
   4.7355979e-02
   5.5917416e-02
   6.0267248e-02
   3.9307805e-02
   4.1078026e-02
   8.9451754e-02
   4.5999276e-02
   7.5915283e-02
   5.9788139e-02
   4.9189579e-02
   4.8494308e-02
   7.7111957e-02
   6.7347388e-02
   7.9217216e-02
   4.8842502e-02
   3.9854239e-02
   5.5289224e-02
   4.3829985e-02
   5.7109826e-02
   5.0194500e-02
   6.6512875e-02
   3.6143115e-02
   4.9240223e-02
   5.4396304e-02
   4.2997385e-02
   6.1157967e-02
   4.2472348e-02
   3.4082866e-02
   8.1582027e-02
   2.5505800e-01
   6.4223460e-02
   4.9277882e-02
   3.6643341e-02
   3.5096187e-02
   5.3631995e-02
   8.7178806e-02
   5.5588194e-02
   4.4204023e-02
   3.3749620e-02
   4.6673977e-02
   3.6938598e-02
   8.2320645e-02
   4.3935283e-02
   7.4089118e-02
   4.3925324e-02
   7.8293263e-02
   6.0753833e-02
   4.1089892e-02
   7.2389109e-02
   2.5715726e-01
   3.9414116e-02
   6.2220474e-02
   5.2488328e-02
   3.2701018e-02
   9.2478268e-02
   6.0379970e-02
   2.3689610e-01
   7.6357552e-02
   7.6906210e-02
   7.7770553e-02
   5.0394877e-02
   8.2621805e-02
   8.7396345e-02
   4.9497128e-02
   6.2636783e-02
   4.0496780e-02
   4.2533028e-02
   3.8432570e-02
   5.2031470e-02
   6.4354742e-02
   6.5657742e-02
   2.3922049e-01
   6.9417668e-02
   4.2966131e-02
   1.5846204e-01
   5.5394464e-02
   2.3366221e-01
   1.0317730e-01
   8.5085059e-02
   5.5024266e-02
   3.8715296e-02
   5.8457550e-02
   1.7108191e-01
   4.0495769e-02
   5.1498456e-02
   3.8736948e-02
   4.7299429e-02
   4.5481697e-02
   6.2409911e-02
   3.7869626e-02
   7.3765488e-02
   5.0656985e-02
   5.5194269e-02
   9.5427121e-02
   1.3836964e-01
   3.1942758e-02
   6.9661581e-02
   5.6119778e-02
   4.1052434e-02
   4.9064702e-02
   7.0153071e-02
   4.1158552e-02
   3.1117433e-01
   8.3882399e-02
   3.5576237e-02
   2.8381643e-01
   5.9260962e-02
   3.7176418e-02
   5.0569581e-02
   3.9548548e-02
   2.8908539e-01
   5.5329275e-02
   1.3320126e-01
   5.1689151e-02
   6.7888631e-02
   6.2841661e-02
   4.5523715e-02
   3.4637382e-02
   1.6732710e-01
   7.3151586e-02
   3.9614123e-02
   5.1393699e-02
   6.4240312e-02
   7.9336970e-02
   3.9358731e-02
   6.5847337e-02
   9.7610990e-02
   1.2485028e-01
   4.7329515e-02
   2.4512434e-01
   7.1528490e-02
   3.7845275e-02
   3.9475264e-02
   6.4201582e-02
   4.9701467e-02
   4.1313737e-02
   6.7668035e-02
   4.7321996e-02
   8.6054314e-02
   3.6890780e-02
   3.4748776e-01
   4.1063268e-02
   4.1281708e-02
   3.6292302e-02
   6.0699217e-02
   7.4197087e-02
   1.0974699e-01
   4.3413476e-02
   7.1828566e-02
   6.4566579e-02
   6.7540959e-02
   8.3560434e-02
   4.2215848e-02
   4.6958986e-02
   5.2684381e-02
   1.2477422e-01
   6.5073153e-02
   3.7877386e-02
   7.4833713e-02
   5.2957591e-02
   6.8063536e-02
   7.0261014e-02
   4.7192440e-02
   6.7566540e-02
   1.0926143e-01
   5.5217798e-02
   6.2862553e-02
   3.9419174e-02
   3.7032083e-02
   4.7697988e-02
   4.8363095e-02
   9.3186158e-02
   1.2870414e-01
   5.5487280e-02
   1.8051606e-01
   6.4448319e-02
   4.4781755e-02
   1.1398168e-01
   5.6696953e-02
   2.1676082e-01
   9.5800124e-02
   5.1480119e-02
   9.2647543e-02
   2.5990055e-01
   5.2164059e-02
   5.5752064e-02
   3.6647825e-01
   5.6127776e-02
   9.4639943e-02
   5.6284304e-02
   7.8883187e-02
   6.3498905e-02
   4.0950615e-02
   7.9672472e-02
   9.8658489e-02
   3.4068931e-02
   7.7833184e-02
   4.7778571e-02
   7.2882985e-02
   6.8247687e-02
   3.6054995e-02
   8.9176260e-02
   3.8250382e-02
   4.3497053e-02
   6.2903829e-02
   4.2351373e-02
   2.4338497e-01
   4.7035835e-02
   6.2251263e-02
   5.4433949e-01
   9.0158100e-02
   8.1234163e-02
   8.3075127e-02
   6.0756280e-02
   5.8075939e-02
   6.3561998e-02
   3.3584643e-02
   3.2514564e-01
   1.2175453e-01
   7.7358983e-02
   5.8049190e-02
   5.7370858e-02
   5.5061029e-02
   7.5515531e-02
   7.4162299e-02
   4.7570108e-02
   3.9241190e-02
   5.5519797e-02
   5.4847000e-02
   3.4726572e-02
   5.5277831e-02
   5.5513599e-02
   4.9943840e-02
   1.2483331e-01
   5.4532479e-02
   1.0318625e-01
   4.9255297e-02
   5.0848747e-02
   7.6498385e-02
   9.0732732e-02
   5.8172421e-02
   5.1619367e-02
   9.0834256e-02
   4.6931339e-02
   5.9208478e-02
   6.6187297e-02
   4.4975841e-02
   6.3192677e-02
   3.7149004e-02
   4.3087197e-02
   6.6762339e-02
   4.2578937e-02
   3.4869743e-01
   4.2748596e-02
   8.7758260e-02
   4.5975140e-02
   7.2628017e-02
   6.0490923e-02
   5.0523449e-02
   5.0433108e-02
   5.4826090e-02
   5.5042562e-02
   3.2537235e-02
   5.6755827e-02
   7.6318987e-02
   8.1771355e-02
   4.9517350e-02
   4.8804057e-02
   2.6313413e-01
   3.6710767e-02
   6.9169399e-02
   2.1659612e-01
   1.0099104e-01
   8.1776579e-02
   9.7988477e-02
   7.4411640e-02
   3.8998074e-02
   4.8001717e-02
   4.2645831e-02
   4.0424828e-02
   6.0136545e-02
   5.5014596e-02
   4.4379341e-02
   5.6249552e-02
   6.9343531e-02
   4.8173234e-02
   3.9645494e-02
   5.9337978e-02
   4.4096000e-02
   4.6708606e-02
   1.3225950e-01
   1.1417751e-01
   5.4040706e-02
   4.7779154e-01
   1.3195860e-01
   6.0329971e-02
   4.9819319e-02
   7.2425080e-02
   4.1092879e-02
   4.5340486e-02
   4.6869177e-02
   5.0988079e-02
   4.9377904e-02
   5.3002820e-02
   3.9463861e-02
   4.4679860e-02
   3.5179221e-02
   4.7554692e-02
   4.4187462e-02
   4.6335066e-02
   5.1016152e-02
   5.5171384e-02
   6.2270755e-02
   6.1602411e-02
   4.3952347e-02
   4.4645937e-02
   7.6443191e-02
   7.0362594e-02
   3.8364577e-02
   4.9852140e-02
   7.0635829e-02
   9.5052992e-02
   4.6660164e-02
   5.1986555e-02
   7.5606952e-02
   7.2604792e-02
   1.2887677e-01
   2.5789816e-01
   4.5368589e-02
   4.3376028e-02
   1.5610081e-01
   4.7310259e-02
   6.7019150e-02
   8.6890751e-02
   3.3632415e-02
   5.3792219e-02
   4.5206823e-02
   9.8846516e-02
   4.8554014e-02
   1.6725376e-01
   4.2984778e-02
   5.1721528e-02
   5.9750214e-02
   4.6469566e-02
   2.6029681e-01
   1.3256945e-01
   3.7835339e-02
   3.2838703e-02
   6.3199981e-02
   3.3061743e-02
   2.7955252e-01
   6.3843805e-02
   4.7919525e-02
   8.5753991e-02
   3.4569348e-02
   1.1477374e-01
   3.4152577e-02
   5.7097030e-02
   4.7574531e-02
   4.4349450e-01
   1.0167878e-01
   3.5942094e-02
   4.3309834e-02
   2.3905678e-01
   2.7293311e-01
   5.2048243e-02
   5.5337071e-02
   4.4395811e-01
   1.0826092e-01
   1.2884418e-01
   9.7568718e-02
   7.6766888e-02
   7.1895744e-02
   3.2437338e-02
   2.4369720e-01
   5.8233143e-02
   5.3925632e-02
   4.2655643e-02
   1.7428689e-01
   1.2913910e-01
   8.9459707e-02
   4.1162412e-02
   1.3327172e-01
   4.2425994e-02
   5.6319632e-02
   3.9263840e-02
   5.9790698e-02
   4.2504491e-02
   4.2528430e-02
   3.9319509e-02
   4.9216486e-02
   1.2907974e-01
   6.9056334e-02
   5.4276411e-02
   1.1291576e-01
   4.5910873e-02
   7.2523227e-02
   3.5679294e-02
   3.9162258e-02
   1.8905855e-01
   4.8155416e-02
   3.9931801e-02
   3.7399099e-02
   7.8567772e-02
   8.8743448e-02
   4.8961669e-02
   1.1406672e-01
   1.7183031e-01
   4.9636808e-02
   3.8890984e-02
   5.8150322e-02
   5.8834831e-02
   2.7072332e-01
   8.2964164e-02
   5.6006769e-02
   4.0522678e-02
   5.6283733e-02
   5.5937630e-02
   3.8282135e-02
   5.7789522e-02
   5.3432354e-02
   5.7306437e-02
   3.9523879e-02
   7.3486207e-02
   4.9773507e-02
   6.6801864e-02
   3.4628056e-02
   5.9816834e-02
   5.8159224e-02
   2.4076997e-01
   7.9721526e-02
   6.6316738e-02
   4.2666474e-02
   2.4488867e-01
   9.4049960e-02
   6.6025169e-02
   4.8285671e-02
   6.0048513e-02
   3.8894292e-02
   2.4848089e-01
   3.1774978e-01
   5.9857045e-02
   6.8316507e-02
   4.3948473e-02
   2.9388644e-01
   1.0562801e-01
   3.5022141e-02
   1.3796985e-01
   4.1140000e-02
   3.9447947e-02
   5.2099053e-02
   5.0236515e-02
   3.7316858e-02
   8.6760215e-02
   5.1886753e-02
   6.2088284e-02
   3.9579943e-02
   4.7656063e-02
   6.0860660e-02
   8.5148571e-02
   1.2598885e-01
   6.3428106e-02
   9.1663171e-02
   5.3237306e-02
   4.7709077e-02
   6.4529691e-02
   5.6282426e-02
   5.3144942e-02
   5.2096308e-02
   6.2302363e-02
   5.0167542e-02
   1.2530518e-01
   3.9923489e-02
   7.4079789e-02
   5.2613369e-02
   3.6871745e-02
   1.2256527e-01
   3.1164464e-01
   3.7121402e-02
   1.5891922e-01
   8.5876087e-02
   7.5031166e-02
   8.6337076e-02
   5.6813249e-02
   8.3542992e-02
   7.5667486e-02
   3.9455045e-02
   1.3315179e-01
   3.7005252e-02
   3.8749652e-02
   4.5218273e-02
   3.9976457e-02
   3.7191912e-02
   3.3145000e-02
   8.5702749e-02
   4.7699244e-02
   9.1858815e-02
   1.8420428e-01
   4.5064285e-02
   4.5875201e-02
   8.3390182e-02
   4.1149786e-02
   7.4829207e-02
   1.2713816e-01
   8.4314182e-02
   5.2051854e-02
   6.5485988e-02
   5.2924341e-02
   2.8382490e-01
   4.6947463e-02
   8.3870244e-02
   7.0474631e-02
   6.7315476e-02
   8.1478277e-02
   4.6210746e-02
   3.7298028e-02
   8.1739805e-02
   3.6645633e-02
   6.5669840e-02
   3.2993496e-02
   3.8888332e-02
   4.7361419e-02
   3.9791193e-02
   3.1569837e-02
   4.4978496e-02
   6.4368487e-02
   6.0988312e-02
   5.8397929e-02
   9.0882814e-02
   3.9557741e-01
   3.5303941e-02
   2.4987415e-01
   4.2027778e-02
   1.1057967e-01
   4.2530112e-02
   9.1366140e-02
   3.5103830e-01
   2.6276717e-01
   6.6439014e-02
   3.7360737e-02
   5.5756409e-02
   6.0967265e-02
   4.5517186e-02
   7.9380562e-02
   4.4710776e-02
   4.6601268e-02
   4.7506240e-02
   5.4216114e-02
   3.5170222e-02
   9.6554261e-02
   7.8519129e-02
   4.6753609e-02
   9.7219704e-02
   7.0210298e-02
   7.0368066e-02
   5.8849766e-02
   1.0297756e-01
   1.2731483e-01
   5.2743592e-02
   4.2998514e-02
   4.3084141e-02
   1.4734336e-01
   2.3849158e-01
   8.2835190e-02
   3.3014110e-01
   1.5858425e-01
   4.8971942e-02
   6.5390970e-02
   4.2659744e-02
   1.1637844e-01
   6.1575453e-02
   6.8816517e-02
   2.7508177e-01
   6.0382686e-02
   1.1786882e-01
   5.8095585e-02
   6.2855737e-02
   3.8115600e-02
   5.0051136e-02
   6.6149496e-02
   4.3687024e-01
   4.9764848e-02
   6.7427857e-02
   3.8772935e-02
   7.2176835e-02
   4.8911960e-02
   5.1167659e-02
   4.4457925e-02
   1.7835574e-01
   3.8651406e-02
   1.0233161e-01
   6.6215541e-02
   5.1567928e-02
   3.7495112e-01
   1.0341671e-01
   3.5987567e-02
   8.9624352e-02
   4.3451228e-02
   1.2068111e-01
   9.5887559e-02
   1.0778419e-01
   4.5157943e-02
   5.5991110e-02
   6.1070260e-02
   9.8372710e-02
   5.1572424e-02
   5.7143856e-02
   1.0313021e-01
   5.1916287e-02
   5.7561727e-02
   5.7875202e-02
   7.5003458e-02
   5.2979628e-02
   4.1892350e-02
   4.1799400e-02
   4.5244811e-02
   5.1900560e-02
   4.5852066e-02
   3.4818496e-02
   7.5061481e-02
   4.1288421e-02
   3.7096220e-02
   3.9627557e-02
   3.6399484e-02
   5.5130188e-02
   4.4556873e-02
   1.0602189e-01
   3.7825297e-02
   7.5178404e-02
   6.5034842e-02
   6.3650370e-02
   4.3135999e-02
   1.0434831e-01
   1.0753502e-01
   2.7226646e-01
   2.7068671e-01
   4.7005073e-02
   5.6229379e-02
   6.3461955e-02
   2.6140290e-01
   5.3112906e-02
   7.4825521e-02
   8.6517994e-02
   5.8372883e-02
   5.8699160e-02
   3.9045760e-02
   5.1555058e-02
   4.4749932e-01
   1.2473248e-01
   4.8451894e-02
   5.6661470e-02
   1.2253046e-01
   4.5657037e-02
   5.6252124e-02
   1.1280742e-01
   1.5515539e-01
   2.8445925e-01
   1.2595678e-01
   6.2141308e-02
   4.2299061e-02
   8.2799403e-02
   1.0500576e-01
   8.2773959e-02
   6.4704471e-02
   5.2400968e-02
   1.0523701e-01
   5.6356022e-02
   3.4132714e-02
   5.3199350e-02
   4.4364588e-02
   7.0035367e-02
   3.7585080e-02
   1.3638555e-01
   3.1632188e-02
   5.2792866e-02
   5.5616299e-02
   6.5857779e-02
   1.0639816e-01
   2.2386701e-01
   5.2983872e-02
   4.5049443e-01
   5.7052759e-02
   7.4304704e-02
   8.6508240e-02
   7.2544715e-02
   4.4827791e-02
   6.6232689e-02
   1.1217164e-01
   5.9217005e-02
   1.4185224e-01
   5.7115263e-02
   5.5514886e-02
   3.5290817e-02
   1.1916853e-01
   6.9773960e-02
   4.2377164e-02
   7.8658630e-02
   8.4319292e-02
   5.1996084e-02
   6.4264131e-02
   5.7190501e-02
   3.7206075e-02
   8.6403623e-02
   7.4180385e-02
   5.0027087e-02
   3.8158010e-02
   4.4336553e-02
   2.4956911e-01
   8.6498088e-02
   4.3954068e-02
   3.6583515e-02
   7.2290271e-02
   4.0475894e-02
   3.5806501e-02
   5.0291118e-02
   5.1489433e-02
   4.1303782e-02
   8.4541059e-02
   3.6888424e-02
   5.9239619e-02
   1.2837956e-01
   7.8990084e-02
   2.3347024e-01
   7.4126400e-02
   5.7083547e-02
   4.7773470e-02
   7.3770146e-02
   1.4088909e-01
   3.4390683e-02
   6.8072052e-02
   9.9011299e-02
   5.5871510e-02
   1.0339443e-01
   6.8637454e-02
   6.5945288e-02
   7.7449699e-02
   4.8688538e-02
   1.1569502e-01
   6.4332463e-02
   5.2663202e-02
   4.1600620e-02
   4.8141110e-02
   7.0764442e-02
   3.5480009e-02
   3.8278365e-02
   6.0380898e-02
   8.4325014e-02
   4.9838477e-02
   3.9446924e-02
   1.5480210e-01
   7.2781727e-02
   4.5461469e-02
   6.4958233e-02
   4.0936854e-02
   4.5812699e-02
   3.4133291e-02
   5.2294611e-01
   3.8777126e-02
   1.0435330e-01
   4.6134442e-02
   7.4482118e-02
   4.6442722e-02
   6.1399833e-02
   5.3532388e-02
   5.3415271e-02
   5.1113312e-02
   3.9504394e-02
   4.9819615e-02
   7.6503706e-02
   7.5340718e-02
   5.0723933e-02
   4.7683507e-02
   6.1976802e-02
   8.7527494e-02
   4.5365852e-02
   3.8007740e-02
   2.9056359e-01
   1.2209121e-01
   4.4040972e-02
   3.4019889e-02
   3.1120253e-02
   7.2154285e-02
   8.0670537e-02
   7.1507669e-02
   5.4284614e-02
   5.0658162e-02
   1.1557402e-01
   4.0434101e-02
   3.6520732e-02
   7.1803523e-02
   3.7385821e-02
   5.5898938e-02
   4.0717383e-02
   5.9152082e-02
   1.6209484e-01
   1.0195696e-01
   1.5617654e-01
   1.2975484e-01
   4.1785267e-02
   4.4099380e-02
   3.8888081e-02
   3.3814954e-02
   5.1316914e-02
   6.5748160e-02
   6.3753335e-02
   3.5853308e-02
   3.6903278e-02
   6.1651613e-02
   1.1323400e-01
   3.8507131e-02
   5.6473587e-02
   5.5500884e-02
   1.0884208e-01
   4.6114528e-02
   1.4973255e-01
   4.7169320e-02
   3.3379774e-02
   9.9645260e-02
   4.2757929e-02
   3.0295199e-01
   3.8418531e-01
   4.1825107e-02
   5.9013823e-02
   4.7893577e-02
   4.3007017e-02
   2.3842579e-01
   7.4774691e-02
   2.7305842e-01
   3.9512304e-02
   4.9574540e-02
   5.1877688e-02
   5.0993835e-02
   7.2634758e-02
   7.5342740e-02
   6.5929136e-02
   9.5509493e-02
   1.0967136e-01
   5.1239743e-02
   2.7531201e-01
   1.3390445e-01
   4.3892059e-02
   5.2177128e-02
   3.6434714e-02
   5.7491942e-02
   7.3974473e-02
   4.7525592e-02
   4.8517629e-02
   7.9606569e-02
   3.5070073e-02
   6.6565965e-02
   4.4881567e-02
   7.1986412e-02
   4.4844587e-02
   3.9191771e-02
   6.3631411e-02
   1.8772765e-01
   4.4706303e-02
   5.6718189e-02
   5.4253617e-02
   4.4348362e-02
   6.4749508e-02
   3.5901303e-02
   3.2492663e-02
   1.8038865e-01
   1.4283858e-01
   2.5546703e-01
   8.3604418e-02
   4.3139515e-02
   4.9300935e-02
   4.9658030e-02
   5.5979577e-02
   5.0274121e-02
   4.7056270e-02
   7.3279842e-02
   7.5499853e-02
   7.1191373e-02
   1.1754920e-01
   5.6260069e-02
   1.0069625e-01
   5.8691077e-02
   7.1086707e-02
   3.7471264e-02
   4.6042799e-02
   4.3103857e-02
   5.2629674e-02
   4.9752865e-02
   7.7153217e-02
   2.4736502e-01
   4.2144994e-02
   4.1197048e-02
   5.1612849e-02
   4.6821939e-02
   1.2994512e-01
   3.3356089e-02
   4.7034163e-02
   3.8015952e-02
   5.2852381e-02
   5.5078001e-02
   5.2946941e-02
   7.6111099e-02
   8.6961198e-02
   6.7357016e-02
   5.1392959e-02
   6.7338640e-02
   1.4708290e-01
   2.5056735e-01
   1.2635375e-01
   8.8933644e-02
   7.1675183e-02
   3.6534468e-02
   5.9246799e-02
   1.2598194e-01
   3.7233350e-02
   8.8971745e-02
   4.5801682e-02
   4.4375163e-02
   4.9244177e-02
   6.6274715e-02
   3.5121104e-02
   3.5827231e-02
   4.2495663e-02
   4.8926531e-02
   1.0092218e-01
   5.9442272e-02
   5.1020568e-02
   2.6499005e-01
   6.9870881e-02
   6.9883418e-02
   4.4248038e-02
   3.5073121e-02
   5.4012822e-02
   5.1051989e-02
   6.9630786e-02
   5.5801068e-02
   8.3360781e-02
   3.7105721e-02
   8.1952141e-02
   3.6557839e-02
   3.1857358e-01
   4.5230487e-02
   9.2184642e-02
   4.3679474e-02
   5.8475716e-02
   4.1084411e-02
   4.7635321e-02
   5.5540491e-02
   5.8876330e-02
   5.2881802e-02
   3.5325932e-02
   1.4426656e-01
   7.2100669e-02
   3.7966211e-02
   2.4262273e-01
   3.5403749e-02
   4.5338294e-02
   8.0310834e-02
   1.1861739e-01
   4.3584011e-02
   4.0397002e-02
   5.3637665e-02
   2.7771749e-01
   4.3525588e-02
   3.6289078e-02
   1.0464312e-01
   3.7866573e-02
   3.6566357e-02
   4.2777731e-02
   6.3074905e-02
   3.3783365e-01
   4.5799265e-02
   5.4337081e-02
   2.4217388e-01
   2.9220850e-01
   5.6369060e-02
   4.3444151e-01
   7.0049662e-02
   6.1386767e-02
   4.4402074e-02
   4.4295519e-02
   6.1921892e-02
   5.2935010e-02
   1.0809676e-01
   8.1354695e-02
   4.8486744e-02
   2.3111824e-01
   6.5226306e-02
   7.1288338e-02
   3.6649388e-02
   4.5801842e-02
   4.5370643e-02
   5.4366744e-02
   9.9699036e-02
   8.0410201e-02
   8.2133441e-02
   6.7976511e-02
   6.0202874e-02
   3.4295989e-02
   3.9814874e-02
   6.4156499e-02
   4.4013639e-02
   5.4240314e-02
   5.8534675e-02
   5.2885644e-02
   5.6993944e-02
   8.7436696e-02
   7.3625375e-02
   3.5977589e-02
   4.0867099e-02
   3.9883850e-02
   6.6175901e-02
   5.8547355e-02
   5.6465411e-02
   3.8225506e-02
   6.3462437e-02
   1.1747502e-01
   7.1810106e-02
   4.2677800e-02
   9.5841348e-02
   7.0219848e-02
   4.2726243e-02
   4.2895259e-02
   3.9588596e-02
   1.8220216e-01
   3.9915462e-02
   7.9454461e-02
   1.5911549e-01
   6.4754219e-02
   4.8613239e-02
   3.7709223e-02
   4.6979890e-02
   1.0600171e-01
   6.0941549e-02
   4.2741081e-02
   5.5329307e-02
   2.8664754e-01
   9.0470589e-02
   6.2238366e-02
   1.8046181e-01
   1.1396688e-01
   5.0570552e-02
   6.0575038e-02
   4.0727929e-02
   1.0261482e-01
   7.0035350e-02
   4.7904228e-02
   4.6138089e-02
   1.1772541e-01
   2.7777369e-01
   3.5695521e-02
   1.3119881e-01
   3.5830685e-02
   4.5260395e-02
   3.4866854e-02
   3.9449736e-02
   7.6080530e-02
   8.0214399e-02
   4.0798160e-02
   5.4958896e-02
   3.2251212e-02
   5.1294097e-02
   3.1531230e-02
   8.7367514e-02
   6.0392098e-02
   4.6371068e-02
   6.8853460e-02
   4.0434771e-02
   8.8489174e-02
   9.0945256e-02
   4.5374014e-01
   7.5771526e-02
   6.6985431e-02
   8.4770365e-02
   4.5687345e-02
   2.4995879e-01
   5.9916568e-02
   4.4845515e-02
   3.5915955e-02
   4.5258098e-02
   5.0704459e-02
   1.2338818e-01
   9.6022513e-02
   8.5831943e-02
   7.8946597e-02
   4.3991157e-02
   8.2753371e-02
   4.2118005e-02
   1.1165369e-01
   8.4239639e-02
   5.9513809e-02
   4.4159266e-02
   8.3797726e-02
   8.4061431e-02
   2.6136958e-01
   7.2709631e-02
   1.0879028e-01
   6.5019301e-02
   6.6626589e-02
   5.5764880e-02
   7.6954338e-02
   4.0543317e-02
   1.8820726e-01
   6.3109397e-02
   7.1676483e-02
   5.0430986e-02
   5.4851176e-02
   4.5628002e-02
   4.9599354e-02
   3.7947668e-02
   4.9621325e-02
   5.3374470e-02
   5.1997969e-02
   4.1537457e-02
   4.8563981e-02
   5.5710079e-02
   4.7562634e-02
   4.0634069e-02
   7.3546069e-02
   3.3616494e-02
   8.1880872e-02
   5.6477313e-02
   1.1084494e-01
   7.6486875e-02
   6.7432800e-02
   6.6436735e-02
   4.5072152e-02
   4.8192225e-02
   9.7690108e-02
   5.3585624e-02
   5.5275882e-02
   3.3110027e-02
   5.0698303e-02
   1.0337444e-01
   6.8646312e-02
   1.3743895e-01
   7.5401138e-02
   3.8384735e-02
   4.5093835e-02
   8.2901651e-02
   2.5426295e-01
   4.6422104e-02
   4.0940877e-02
   7.0337700e-02
   7.5807247e-02
   8.0236872e-02
   5.4591008e-02
   3.8355534e-02
   7.4423034e-02
   7.9149491e-02
   3.9704722e-02
   6.2296195e-02
   5.6549454e-02
   4.2162995e-02
   6.1449493e-02
   7.8362097e-02
   4.3809286e-02
   7.0176504e-02
   9.0858227e-02
   1.2358752e-01
   5.0287583e-02
   1.0269462e-01
   3.4918443e-02
   1.0836637e-01
   6.8869931e-02
   2.6933023e-01
   7.7552291e-02
   5.3153617e-02
   6.7482453e-02
   9.6351355e-02
   6.3251815e-02
   3.5523512e-02
   8.5916198e-02
   7.2060486e-02
   7.8895569e-02
   1.4606256e-01
   4.3440138e-02
   6.8128202e-02
   3.8728080e-02
   1.8140508e-01
   3.8269051e-02
   5.2824316e-02
   2.5325926e-01
   9.7614515e-02
   6.6102982e-02
   9.8686943e-02
   5.0849627e-02
   2.7488246e-01
   4.7554515e-02
   3.6663697e-02
   4.9663508e-02
   6.3013411e-02
   1.2107168e-01
   4.2424275e-02
   5.7799257e-02
   1.0581317e-01
   2.9718482e-02
   4.7442400e-02
   5.0341576e-02
   6.4843415e-02
   4.6990462e-02
   5.0109266e-02
   7.1991545e-02
   9.0686615e-02
   4.6048725e-02
   5.7212714e-02
   5.0889835e-02
   5.9410672e-02
   5.3595222e-02
   5.1883218e-02
   1.0455966e-01
   6.9161310e-02
   5.4283004e-02
   1.1257636e-01
   2.5791029e-01
   7.1528155e-02
   7.2155103e-02
   4.9850161e-02
   2.3674299e-01
   5.3519246e-02
   5.5563822e-02
   4.3432531e-02
   4.6098816e-02
   4.0238234e-02
   4.0121484e-02
   4.4401114e-02
   6.6785989e-02
   1.0383784e-01
   4.1774657e-02
   4.1158631e-02
   1.2506456e-01
   1.8083746e-01
   3.2975443e-02
   7.2187580e-02
   9.4574772e-02
   8.6818841e-02
   5.6995484e-02
   8.6285774e-02
   7.4565311e-02
   4.5646837e-02
   4.7268679e-02
   3.4913496e-02
   3.2707189e-02
   6.9049177e-02
   9.5619207e-02
   3.9119615e-02
   6.1169766e-02
   1.7857113e-01
   5.9260547e-02
   6.0712179e-02
   3.9531177e-02
   4.8965320e-02
   7.5637256e-02
   4.8226466e-02
   4.9587079e-02
   4.1634360e-01
   1.2634566e-01
   7.8035772e-02
   5.4050105e-02
   4.5315210e-02
   6.2155734e-02
   7.1196434e-02
   5.3028263e-02
   1.1273477e-01
   7.4730162e-02
   3.9451298e-02
   4.5376749e-02
   8.3025356e-02
   1.0332049e-01
   5.1977662e-02
   3.7568481e-02
   4.7919461e-02
   6.0522809e-02
   5.0467065e-02
   2.6367438e-01
   4.7674787e-02
   3.6768014e-02
   7.2160023e-02
   6.5899482e-02
   6.2555489e-02
   5.1993535e-02
   5.5941905e-02
   8.9942127e-02
   1.5140786e-01
   8.7103255e-02
   4.4789181e-02
   6.4218931e-02
   7.6858585e-02
   1.7599145e-01
   9.9552045e-02
   4.9219825e-02
   6.0271258e-02
   4.6685304e-02
   5.9403856e-02
   4.0147346e-02
   1.1038835e-01
   6.9835144e-02
   4.3821451e-02
   6.1231277e-02
   6.7226378e-02
   6.4931492e-02
   5.2830724e-02
   7.3295226e-02
   4.2788275e-02
   1.2649162e-01
   4.3616002e-02
   4.1104114e-02
   2.5738843e-01
   4.7716986e-02
   7.5118615e-02
   4.9544230e-02
   5.8963669e-02
   6.1882692e-02
   3.4468454e-02
   2.4480331e-01
   3.6849882e-01
   4.0320160e-02
   5.5224404e-02
   3.4221547e-02
   5.9241135e-02
   3.5726322e-02
   5.0284771e-02
   3.1644343e-01
   7.0780926e-02
   5.2859944e-02
   5.3814648e-02
   6.6960717e-02
   4.2191039e-02
   1.2727897e-01
   6.9309851e-02
   5.5338238e-02
   4.7994114e-02
   5.3669298e-02
   6.2290700e-02
   5.4739640e-02
   1.0035342e-01
   1.2743542e-01
   2.8276961e-01
   4.6768963e-02
   4.4362168e-02
   5.0943837e-02
   5.1768564e-02
   5.1579479e-02
   3.9138698e-02
   1.2706624e-01
   8.2118328e-02
   3.7809688e-02
   5.4724884e-02
   6.3916594e-02
   3.3851646e-02
   4.0459658e-02
   5.3330174e-02
   4.2042658e-02
   8.0489143e-02
   4.1577192e-02
   7.2749673e-02
   7.6812185e-02
   4.4938495e-02
   5.6811782e-02
   6.6024964e-02
   6.6473932e-02
   3.9480892e-02
   5.0580979e-02
   3.2530664e-02
   3.7457915e-02
   5.9471385e-02
   5.5722412e-02
   3.8527141e-02
   7.9109279e-02
   2.4834780e-01
   3.1309649e-02
   2.3859265e-01
   4.5428728e-02
   4.4090455e-02
   5.3550575e-02
   1.0315168e-01
   3.1254781e-02
   5.1992755e-02
   4.0941446e-02
   3.6926961e-02
   4.4971455e-02
   6.6128092e-02
   4.0425257e-02
   8.1223523e-02
   4.7294485e-02
   5.5261795e-02
   8.8307133e-02
   4.2368180e-02
   6.6812119e-02
   1.0616789e-01
   6.0988277e-02
   1.1834213e-01
   4.7344481e-02
   5.1157747e-02
   6.7667178e-02
   4.5212975e-02
   5.8796034e-02
   5.2005947e-02
   6.1201567e-02
   4.5688186e-02
   2.6622833e-01
   4.7298673e-02
   2.9777868e-01
   7.9126545e-02
   1.1540461e-01
   6.5874910e-02
   5.2610946e-02
   5.8319278e-02
   6.4208895e-02
   6.5503279e-02
   1.0596219e-01
   3.8634509e-02
   6.6154107e-02
   2.8269782e-01
   3.7652667e-02
   1.0294194e-01
   6.2455576e-02
   5.4452202e-02
   2.4128949e-01
   4.9641447e-02
   5.3674361e-02
   3.7005652e-02
   5.2757631e-02
   3.6251884e-02
   2.7750906e-01
   3.9265550e-02
   5.0588560e-02
   4.4741763e-02
   5.4346087e-02
   8.1327260e-02
   4.6638029e-02
   8.5263165e-02
   1.0118967e-01
   7.4895329e-02
   6.8655823e-02
   4.2055092e-02
   7.2778898e-02
   4.8525621e-02
   5.7276214e-02
   5.3881445e-02
   3.8646626e-02
   3.8989190e-02
   4.5438971e-02
   6.5060996e-02
   7.1438333e-02
   1.0940712e-01
   5.1285855e-02
   6.1995894e-02
   8.0601072e-02
   1.7523716e-01
   4.2439291e-02
   5.4334375e-02
   6.3907923e-02
   4.3452726e-02
   5.1883635e-02
   1.2130904e-01
   5.6225317e-02
   1.7070302e-01
   3.5911109e-02
   6.2788876e-02
   4.2323447e-02
   2.6496018e-01
   5.3017375e-02
   6.3319413e-02
   5.0685214e-02
   4.3830183e-02
   4.6447015e-02
   4.2833232e-02
   1.0172439e-01
   4.3030054e-02
   8.7248418e-02
   8.1870707e-02
   1.0446713e-01
   2.4021604e-01
   3.2722206e-02
   6.4956980e-02
   7.1867786e-02
   1.2181074e-01
   1.0853468e-01
   3.6869143e-02
   8.7237591e-02
   6.8356753e-02
   7.2013059e-02
   4.4372956e-02
   7.1518359e-02
   9.7227895e-02
   3.9849977e-02
   2.7375752e-01
   5.1476886e-02
   3.7033676e-02
   4.1658293e-02
   4.1417814e-02
   6.6681994e-02
   3.7947986e-02
   8.8371630e-02
   3.7837118e-02
   6.7464013e-02
   1.0923512e-01
   5.8883178e-02
   5.0647865e-01
   3.8948288e-02
   5.7667484e-02
   4.1217128e-02
   5.6637252e-02
   1.1217497e-01
   5.8524166e-02
   7.2200371e-02
   4.9304382e-02
   5.6815538e-02
   2.4538979e-01
   4.1702849e-02
   9.9796389e-02
   6.3068396e-02
   9.5114632e-02
   6.0657431e-02
   3.9092104e-02
   7.8811340e-02
   3.8890439e-02
   7.5714026e-02
   5.5022283e-02
   4.7539688e-02
   6.7304926e-02
   7.4203331e-02
   5.1335429e-02
   6.8471860e-02
   2.3156901e-01
   1.3224220e-01
   5.0793778e-02
   4.6031115e-02
   5.8016661e-02
   7.5743902e-02
   2.7185178e-01
   6.8181742e-02
   3.5760233e-02
   3.3713671e-02
   4.3520026e-02
   4.2628553e-02
   4.5174854e-02
   3.7955968e-02
   6.6406413e-02
   7.5496195e-02
   1.0035978e-01
   4.7422314e-02
   7.0641621e-02
   6.6048676e-02
   4.9881318e-02
   3.9344663e-02
   5.6619752e-02
   4.9968243e-02
   6.7002258e-02
   1.9254163e-01
   4.7130861e-02
   1.8617369e-01
   9.1278008e-02
   6.6658133e-02
   1.5855888e-01
   4.6199936e-02
   4.0977314e-02
   3.6719300e-02
   5.2827492e-02
   1.1550034e-01
   5.7611798e-02
   6.2545997e-02
   5.7353950e-02
   7.7449249e-02
   1.0304133e-01
   5.9265391e-02
   4.1867131e-02
   1.5509396e-01
   4.3505027e-02
   6.5114957e-02
   4.2975559e-02
   6.3720619e-01
   3.7410708e-02
   4.0428532e-02
   5.6971193e-02
   5.0419571e-02
   6.3705592e-02
   7.4307266e-02
   4.3363448e-02
   5.2590629e-02
   2.5152346e-01
   1.0222935e-01
   2.6725952e-01
   9.9003728e-02
   8.6517476e-02
   4.3244319e-02
   3.6202234e-02
   5.1503542e-02
   5.0952621e-02
   6.7796800e-02
   2.6676108e-01
   8.2785855e-02
   5.8588603e-02
   4.7668844e-02
   6.9332455e-02
   8.8801113e-02
   4.4888628e-02
   9.4020542e-02
   5.7317197e-02
   3.2027196e-02
   3.9704868e-02
   5.9162467e-02
   3.4610928e-02
   2.5626568e-01
   6.3962427e-02
   7.3298964e-02
   7.5391039e-02
   3.3666891e-02
   4.3101340e-02
   9.3081804e-02
   5.5694028e-02
   3.7328423e-02
   7.5837873e-02
   8.8214896e-02
   1.2328607e-01
   7.6320129e-02
   4.1117449e-02
   3.2640395e-02
   5.8045704e-02
   8.9513478e-02
   7.2724371e-02
   4.4244741e-02
   5.8088913e-02
   3.9884150e-02
   3.8994219e-02
   7.7554282e-02
   4.6708063e-02
   4.0226698e-02
   5.4846475e-02
   3.6625481e-02
   2.7944474e-01
   4.3517035e-02
   1.0435536e-01
   5.6900206e-02
   7.3053696e-02
   5.0790196e-02
   8.7016727e-02
   4.0303327e-02
   6.1027791e-02
   3.6037743e-02
   3.8004537e-02
   7.5520587e-02
   2.2866235e-01
   4.7032964e-02
   8.2621197e-02
   3.1351678e-02
   1.2388307e-01
   4.4289164e-02
   9.0768229e-02
   7.9237975e-02
   5.2295577e-02
   2.8709425e-01
   3.9436324e-02
   4.1304014e-02
   4.3962107e-02
   2.5356908e-01
   3.4957793e-02
   6.2512258e-02
   4.5746643e-02
   3.9178857e-02
   1.0554872e-01
   5.4566372e-02
   5.8298840e-02
   6.9273120e-02
   8.3345761e-02
   5.1023827e-02
   1.0298185e-01
   1.3907657e-01
   4.5362170e-02
   4.4158770e-02
   9.1012043e-02
   7.3290509e-02
   2.7136225e-01
   1.0222654e-01
   4.0156635e-02
   1.2617621e-01
   3.6202504e-02
   7.4712532e-02
   3.9300834e-02
   6.1725469e-02
   3.9616568e-02
   6.3280217e-02
   5.0235808e-02
   3.5968250e-02
   4.7924916e-02
   6.5511129e-02
   1.6167704e-01
   8.7739532e-02
   4.6858844e-02
   8.6832689e-02
   4.9514390e-02
   4.4720884e-02
   4.6498565e-02
   3.8716453e-02
   5.8717185e-02
   4.1753412e-02
   2.3074610e-01
   6.0388166e-02
   4.5281058e-02
   3.4980321e-02
   6.0014246e-02
   4.0088513e-02
   4.7108502e-02
   5.3322205e-02
   4.1383815e-02
   4.8919524e-02
   9.2511269e-02
   6.0698573e-02
   2.6708691e-01
   5.8597441e-02
   4.1595218e-02
   4.2844691e-02
   6.1051199e-02
   4.7654232e-02
   4.3220623e-02
   5.9580905e-02
   1.0747457e-01
   5.8480552e-02
   2.8538684e-01
   4.0791681e-02
   6.8936995e-02
   4.7069422e-02
   1.2674706e-01
   3.7580297e-02
   1.1331505e-01
   3.5853305e-02
   2.8394464e-01
   4.2196140e-02
   3.2867109e-02
   1.0341969e-01
   2.4930500e-01
   4.4338578e-02
   4.0274080e-02
   4.7726689e-02
   7.1282841e-02
   5.5882954e-02
   1.0871774e-01
   4.7392343e-02
   5.5946852e-02
   4.9682016e-02
   1.1780090e-01
   1.6520688e-01
   3.4463957e-02
   5.6824087e-02
   1.0452354e-01
   4.9372647e-02
   5.2223013e-02
   6.1509540e-02
   3.3623351e-02
   5.3440900e-02
   7.2040257e-02
   3.2509750e-02
   7.0563126e-02
   3.5573625e-02
   3.3792155e-01
   5.3701292e-02
   3.6991242e-02
   1.5554275e-01
   5.2206416e-02
   7.1488446e-02
   6.5673779e-02
   6.3321029e-02
   3.9516429e-02
   2.1779622e-01
   6.5970546e-02
   4.6413647e-02
   4.0336360e-02
   5.8167391e-02
   4.5892805e-02
   1.0295893e-01
   1.2193153e-01
   6.2093733e-02
   3.8439227e-02
   8.1006915e-02
   7.1073349e-02
   6.1604630e-02
   1.2450195e-01
   6.4870496e-02
   4.5312339e-02
   5.2300946e-02
   2.9769276e-02
   7.5082714e-02
   5.1242442e-02
   4.0044364e-02
   7.1679035e-02
   9.7004536e-02
   1.2975400e-01
   4.3561961e-02
   8.4649646e-02
   3.6338146e-02
   4.9953509e-02
   6.8110480e-02
   6.2451713e-02
   1.3277524e-01
   3.2080159e-02
   4.5574786e-02
   5.9619450e-02
   3.8048281e-02
   6.9253081e-02
   3.6326848e-02
   4.6228180e-02
   9.2820807e-02
   6.2620324e-02
   2.3811612e-01
   6.0770869e-02
   2.8381773e-01
   4.6042105e-02
   1.6655196e-01
   4.3026919e-02
   9.9431375e-02
   5.3940335e-02
   1.1265339e-01
   5.4947598e-02
   4.5848226e-02
   6.1626125e-02
   4.3994912e-02
   6.2439823e-02
   7.9660970e-02
   7.8097925e-02
   4.5796908e-02
   4.7852457e-02
   4.7218249e-02
   1.1229375e-01
   6.9016389e-02
   2.5830009e-01
   4.8709099e-02
   4.5436750e-02
   1.0304512e-01
   6.3201411e-02
   1.4203548e-01
   4.7402936e-02
   8.9623859e-02
   6.5756243e-02
   1.7401564e-01
   6.1393690e-02
   4.8288939e-02
   4.4071845e-02
   9.9568829e-02
   4.6704252e-02
   4.0990058e-02
   2.7107017e-01
   1.0188956e-01
   4.4021083e-02
   5.8174987e-02
   5.4865079e-02
   1.1676241e-01
   3.9560563e-02
   5.3365401e-02
   4.3731101e-02
   1.0952434e-01
   4.4112106e-02
   5.8998486e-02
   7.7105227e-02
   4.2845140e-02
   3.6598369e-02
   3.0442412e-02
   5.7241450e-02
   3.5067700e-02
   5.5878531e-02
   5.2331216e-02
   4.7241490e-02
   6.2987306e-02
   4.6294853e-02
   4.2236644e-02
   5.2154825e-02
   4.9943920e-02
   5.8320428e-02
   3.4353291e-02
   1.0087839e-01
   6.1032116e-02
   5.8423195e-02
   4.5228684e-02
   3.9919996e-02
   4.6583285e-02
   4.5461014e-02
   2.7229338e-01
   9.7231290e-02
   5.1996270e-02
   9.2937445e-02
   4.6712166e-02
   1.0032084e-01
   5.2098147e-02
   5.1758966e-02
   6.0634934e-02
   6.3735637e-02
   5.8515701e-02
   8.7443036e-02
   5.3705798e-02
   3.7129242e-02
   3.1822513e-02
   4.0875989e-02
   6.5560402e-02
   3.9179177e-02
   1.3014529e-01
   3.6411630e-02
   3.6693659e-02
   2.4102179e-01
   7.7016053e-02
   5.6255217e-02
   3.4366724e-02
   6.0613655e-02
   4.9753799e-02
   5.4922873e-02
   6.4681825e-02
   1.1706326e-01
   3.9804522e-02
   5.7351794e-02
   5.2822388e-02
   3.0665491e-01
   6.4969692e-02
   7.5015186e-02
   1.6575838e-01
   4.0294718e-02
   5.1447785e-02
   8.1365879e-02
   1.2318979e-01
   8.2733619e-02
   7.0215522e-02
   4.7687619e-02
   3.3067705e-02
   3.3720652e-02
   4.6621921e-02
   4.3757723e-02
   5.2733516e-02
   4.0290097e-02
   4.6931022e-02
   8.2023281e-02
   7.3438928e-02
   9.5123714e-02
   1.5756919e-01
   3.2038027e-01
   5.4327166e-02
   1.4058216e-01
   6.3949048e-02
   8.2119571e-02
   3.5523801e-02
   4.1185565e-02
   4.4744957e-01
   7.4899493e-02
   4.2272917e-02
   2.4636907e-01
   4.6508177e-02
   3.9924029e-02
   6.4985081e-02
   3.8867574e-02
   4.8305160e-02
   4.0953513e-02
   4.3755993e-02
   4.5385323e-02
   4.1883213e-02
   8.4674402e-02
   4.1944104e-02
   1.0659195e-01
   5.3304791e-02
   5.8593775e-02
   8.3970235e-02
   2.5750846e-01
   6.9844726e-02
   5.1163560e-02
   1.1023273e-01
   8.6623735e-02
   8.6063506e-02
   8.3152498e-02
   6.7405252e-02
   6.5011972e-02
   9.8989745e-02
   1.5834516e-01
   7.5255972e-02
   4.7726649e-02
   5.0752442e-02
   6.0363144e-02
   3.9477083e-02
   3.4058974e-02
   4.7691086e-02
   7.1158038e-02
   9.0721269e-02
   4.9361323e-02
   5.9711477e-02
   4.7094641e-02
   5.5451012e-02
   5.1252250e-02
   5.2870951e-02
   5.7751934e-02
   5.0551372e-02
   4.7931385e-02
   5.8467959e-02
   6.1531188e-02
   5.1326817e-02
   3.9173982e-02
   8.2619755e-02
   3.9933848e-02
   6.2792047e-02
   2.4761750e-01
   6.9666226e-02
   4.7527103e-02
   5.4597800e-02
   6.6308400e-02
   6.2110192e-02
   4.9897155e-02
   3.4933066e-02
   6.8791471e-02
   3.9223044e-02
   4.2337480e-02
   9.5043854e-02
   5.2385993e-02
   4.6975312e-02
   5.3451169e-02
   3.6852667e-02
   4.7778862e-02
   5.6318136e-02
   1.2925384e-01
   8.1819652e-02
   7.4153749e-02
   4.4297514e-02
   4.0551647e-02
   8.2366666e-02
   2.3694933e-01
   5.3600369e-02
   2.0431270e-01
   8.2622983e-02
   2.7708919e-01
   3.7278372e-02
   3.8899368e-02
   3.6074387e-02
   5.5594025e-02
   2.9448796e-01
   3.4391161e-02
   6.0576976e-02
   5.4610517e-02
   7.5246064e-02
   6.3580291e-02
   5.0095644e-02
   6.0120397e-02
   3.7247479e-02
   3.4813531e-02
   4.0169722e-02
   4.9428747e-02
   6.5197610e-02
   8.2163404e-02
   4.7402488e-02
   5.2184367e-02
   4.6888458e-02
   4.2876541e-02
   3.2902902e-02
   4.0209251e-02
   1.4351188e-01
   4.2453312e-02
   1.4513937e-01
   5.9861122e-02
   5.5055160e-02
   3.6837122e-02
   1.8782037e-01
   6.6335993e-02
   4.5466726e-02
   7.7241325e-02
   4.8478730e-02
   5.4055561e-02
   4.5171186e-02
   3.4538123e-02
   2.3476422e-01
   7.7918868e-02
   4.1447345e-02
   4.5006218e-02
   9.2600042e-02
   5.3540885e-02
   7.0586053e-02
   3.3156345e-02
   3.5328879e-02
   1.1909863e-01
   6.6319066e-02
   6.9848268e-02
   3.3180997e-02
   5.7803196e-02
   5.0234129e-02
   4.9195239e-02
   7.0403206e-02
   3.6591956e-02
   1.1506162e-01
   1.1327281e-01
   4.5514803e-02
   5.7277632e-02
   2.6114684e-01
   3.7534325e-02
   4.2608540e-02
   3.3357656e-02
   3.5927521e-02
   5.2292138e-02
   5.6547117e-02
   4.4851843e-02
   7.0121898e-02
   9.8383420e-02
   6.5088510e-02
   6.0961210e-02
   4.7488026e-02
   5.4178401e-02
   6.1839043e-02
   5.7426510e-02
   5.0600020e-02
   4.7736380e-02
   5.6269649e-02
   2.4805407e-01
   3.8375663e-02
   3.4283842e-02
   4.8627917e-02
   9.3407629e-02
   6.8763167e-02
   4.4898481e-02
   4.6474107e-02
   8.2118130e-02
   2.6236342e-01
   1.6450090e-01
   4.0867106e-02
   8.1225890e-02
   1.3194996e-01
   4.6466352e-02
   4.5824761e-02
   5.4327477e-02
   4.4335680e-02
   8.7908761e-02
   5.8053072e-02
   3.8721244e-02
   6.1277535e-02
   4.4782258e-02
   1.4225246e-01
   6.1688267e-02
   7.4871631e-02
   4.1316160e-02
   9.3266693e-02
   1.3654372e-01
   5.7900730e-02
   8.2230814e-02
   4.7620130e-02
   3.7046155e-02
   4.0624261e-02
   7.6663089e-02
   5.6821409e-02
   5.5069370e-02
   6.5536610e-02
   1.1213986e-01
   4.2956839e-02
   4.4680228e-02
   2.9170106e-01
   5.2772184e-02
   6.1365920e-02
   4.5890208e-02
   3.4443257e-02
   6.9861534e-02
   3.5885292e-02
   4.8932820e-02
   2.9899467e-01
   5.5176475e-02
   1.0100663e-01
   1.0779191e-01
   9.9366122e-02
   6.1237185e-02
   5.0677323e-02
   5.5326102e-02
   8.6884864e-02
   5.7587871e-02
   3.9427974e-02
   4.0311619e-02
   4.5921990e-02
   8.3035524e-02
   4.0885902e-02
   3.1964726e-02
   4.4826895e-02
   6.5421797e-02
   5.8514623e-02
   3.5672820e-02
   5.2035133e-02
   6.0103454e-02
   6.4986265e-02
   3.8197396e-02
   1.1462670e-01
   7.5309612e-02
   5.7166888e-02
   4.7420784e-02
   4.8317455e-02
   2.1734916e-01
   4.6176427e-02
   4.7854969e-02
   3.7151284e-02
   9.0745882e-02
   6.7403159e-02
   5.8313929e-02
   5.5948092e-02
   3.8503334e-02
   9.0920098e-02
   9.1699073e-02
   3.5235491e-02
   6.0927931e-02
   1.4892467e-01
   9.4885345e-02
   5.6968805e-02
   4.5276439e-02
   5.3805602e-02
   5.6338138e-02
   1.0385153e-01
   7.7754357e-02
   2.9071384e-01
   3.9445371e-02
   4.2745719e-02
   9.5733584e-02
   4.7231461e-02
   5.8002990e-02
   4.4085728e-02
   9.5770694e-02
   6.9687520e-02
   5.4039771e-02
   6.1459260e-02
   3.4529667e-02
   3.8457061e-02
   6.3755098e-02
   8.7352115e-02
   5.8541011e-02
   4.3135418e-02
   4.7378107e-02
   3.6239026e-02
   8.9777722e-02
   4.7710033e-02
   1.0364314e-01
   8.9797341e-02
   4.6453290e-02
   4.5439881e-02
   5.3713262e-02
   1.7753328e-01
   4.6759755e-02
   5.1705171e-02
   5.0253887e-02
   8.0734786e-02
   7.2918454e-02
   7.1614231e-02
   5.1007713e-02
   6.2695990e-02
   1.4132269e-01
   6.0955988e-02
   3.6790624e-02
   4.3683380e-02
   1.7438338e-01
   7.8749934e-02
   5.7759314e-02
   2.4965294e-01
   8.2797790e-02
   6.6128265e-02
   4.8849843e-02
   3.4431694e-02
   8.4228535e-02
   9.3172996e-02
   5.5220678e-02
   5.4171761e-02
   2.8536630e-01
   8.1165562e-02
   4.5890438e-02
   9.0784180e-02
   4.3970221e-02
   5.0153907e-02
   5.6647820e-02
   6.1741909e-02
   6.8790444e-02
   1.0860193e-01
   4.3636136e-02
   5.8141080e-02
   4.1592309e-02
   5.0193765e-02
   9.5830386e-02
   4.1191376e-02
   2.5767650e-01
   4.1896098e-02
   6.9149327e-02
   6.9366424e-02
   1.1310333e-01
   5.3337117e-02
   7.1595306e-02
   3.1393205e-01
   5.8981373e-02
   9.6071889e-02
   5.7937510e-02
   6.2775582e-02
   5.3188240e-02
   1.5040410e-01
   4.9627839e-02
   2.4233838e-01
   4.6365829e-02
   8.0030285e-02
   5.6504033e-02
   9.3463057e-02
   5.6935118e-02
   5.4814606e-02
   6.7632842e-02
   4.7686227e-02
   5.8199376e-02
   5.5658051e-02
   3.7753033e-02
   6.4143990e-02
   5.9949121e-02
   3.6203732e-02
   7.9681318e-02
   3.7709270e-02
   2.3864506e-01
   9.5374716e-02
   1.0582564e-01
   5.0195005e-02
   6.4948654e-02
   3.5229660e-02
   3.4827622e-02
   1.0437102e-01
   4.6702980e-02
   3.2950200e-02
   5.4720713e-02
   6.8253861e-02
   6.1712124e-02
   3.4175089e-01
   4.2394538e-02
   7.6373026e-02
   7.1795842e-02
   5.6982454e-02
   4.8895280e-02
   3.6917552e-02
   6.3274047e-02
   4.8872701e-02
   9.6659637e-02
   7.3618361e-02
   5.2403766e-02
   4.6811948e-02
   4.9814170e-02
   1.0500468e-01
   3.8126181e-02
   5.9789123e-02
   1.1498253e-01
   3.5748393e-02
   6.0968968e-02
   7.6510534e-02
   8.5595153e-02
   4.1563304e-02
   3.4136912e-02
   7.0276284e-02
   4.6073059e-02
   4.7460554e-02
   8.8704707e-02
   5.6115470e-02
   4.2812951e-02
   4.8377214e-02
   2.2358506e-01
   8.0509313e-02
   9.1224910e-02
   5.8135581e-02
   1.0682177e-01
   4.5788243e-02
   7.8724819e-02
   6.1803427e-02
   3.7314000e-02
   5.8614338e-02
   5.0344326e-02
   4.2104873e-02
   6.6659054e-02
   7.0985583e-02
   4.0130431e-02
   1.0503960e-01
   6.2353881e-02
   2.3856753e-01
   3.9843352e-02
   7.3718038e-02
   2.4271017e-01
   6.9577559e-02
   7.2279868e-02
   4.8531389e-02
   7.2106828e-02
   7.9188370e-02
   5.8890763e-02
   9.9873148e-02
   3.8345863e-02
   4.1763909e-02
   4.3169316e-02
   7.0999854e-02
   5.1597398e-02
   5.4219181e-02
   2.9636203e-01
   6.7868033e-02
   8.6639390e-02
   4.7774528e-02
   3.7528873e-02
   6.1576233e-02
   9.4788249e-02
   5.2061956e-02
   3.6215366e-02
   3.3976008e-02
   6.7578649e-02
   4.0498832e-02
   5.8861918e-02
   4.4549140e-02
   4.7327242e-02
   4.7301395e-02
   7.9813580e-02
   4.3846469e-02
   6.7168463e-02
   4.1604255e-02
   6.9398915e-02
   4.0567106e-02
   4.5297020e-02
   6.5287041e-02
   9.6696992e-02
   7.8737499e-02
   3.7765473e-02
   6.7848492e-02
   3.4736840e-02
   2.5414837e-01
   5.6902801e-02
   3.6893002e-02
   7.3725614e-02
   1.0096090e-01
   1.3835298e-01
   1.0837588e-01
   7.4194475e-02
   4.4087817e-02
   3.4562608e-02
   1.2588365e-01
   7.7480573e-02
   3.9609799e-02
   1.5092800e-01
   2.8998137e-01
   2.4022835e-01
   5.4665781e-02
   4.7201548e-02
   5.6437881e-02
   3.9614970e-02
   6.5909538e-02
   7.4292303e-02
   5.5658842e-02
   6.1618458e-02
   3.2268331e-02
   1.6320277e-01
   8.7530650e-02
   6.1594589e-02
   6.1230498e-02
   6.6766783e-02
   4.2525573e-02
   5.9287272e-02
   8.5812658e-02
   6.4235937e-02
   5.4537192e-02
   7.2104649e-02
   3.8562011e-02
   3.6560664e-02
   4.3590135e-02
   2.9902205e-01
   6.5141711e-02
   5.4039208e-02
   5.5158564e-02
   6.8570451e-02
   3.6895184e-02
   4.4256647e-02
   3.8051104e-02
   9.9495798e-02
   5.1627329e-02
   4.3031251e-02
   6.6061772e-02
   5.8832405e-02
   1.8702008e-01
   1.6997720e-01
   5.2089123e-02
   2.3851520e-01
   1.2469112e-01
   8.3573311e-02
   1.4852640e-01
   4.9431589e-02
   6.9559237e-02
   7.9042646e-02
   1.0021080e-01
   4.6770577e-02
   3.5783782e-02
   9.0950728e-02
   6.0864818e-02
   2.5515039e-01
   5.0705025e-02
   4.9563152e-02
   6.5939491e-02
   4.2241434e-02
   1.0548912e-01
   6.5894636e-02
   4.1543114e-02
   1.2256984e-01
   6.7411456e-02
   7.4110544e-02
   1.6833780e-01
   9.3970650e-02
   7.4576648e-02
   3.8400389e-02
   7.2712120e-02
   7.4885072e-02
   7.7122727e-02
   1.2789810e-01
   4.9735786e-02
   3.4719151e-02
   9.6046458e-02
   6.3997076e-02
   7.0279217e-02
   7.5876302e-02
   3.5825500e-02
   2.3248905e-01
   7.4618013e-02
   3.3532635e-02
   4.5224783e-02
   1.2561031e-01
   5.5449517e-02
   5.3954328e-02
   4.6307816e-02
   1.7614320e-01
   6.4028909e-02
   7.3419075e-02
   6.4398577e-02
   3.1108228e-01
   5.1029633e-02
   2.7059800e-01
   5.6460400e-02
   4.5187647e-02
   1.7449981e-01
   1.2657135e-01
   1.5114665e-01
   3.7805330e-02
   8.6009668e-02
   5.2819877e-02
   3.6864637e-02
   2.0198805e-01
   6.9091241e-02
   3.5348636e-02
   2.5031384e-01
   2.7355235e-01
   4.0435887e-02
   7.4910532e-02
   7.1290646e-02
   4.4576694e-02
   5.8484393e-02
   1.0007354e-01
   6.1601526e-02
   4.2147338e-02
   3.9927280e-02
   5.0420658e-02
   2.3768747e-01
   4.4839953e-02
   7.3010958e-02
   3.7777404e-02
   5.6571456e-02
   7.7308936e-02
   4.5692580e-02
   5.8597185e-02
   1.5133770e-01
   8.4132812e-02
   6.8291667e-02
   8.3453119e-02
   4.5498897e-02
   4.7825286e-02
   6.7098687e-02
   2.3580986e-01
   1.0748597e-01
   9.4780118e-02
   4.0396343e-02
   5.2465987e-02
   5.7957481e-02
   4.4061140e-02
   7.5872325e-02
   4.4627151e-02
   4.8788944e-02
   3.8590958e-02
   3.7781753e-02
   1.1365656e-01
   4.4967485e-02
   7.4955069e-02
   1.2664991e-01
   7.2919924e-02
   2.3723733e-01
   1.0191107e-01
   5.6691560e-02
   5.5586568e-02
   8.9805665e-02
   4.2826699e-02
   1.0817811e-01
   1.0381893e-01
   5.6753794e-02
   4.8485059e-02
   1.4578204e-01
   4.8767033e-02
   1.4824219e-01
   3.5699780e-02
   4.1985854e-02
   4.6482547e-02
   7.4574018e-02
   4.8964457e-02
   4.7592961e-02
   4.7519008e-02
   2.7650281e-01
   4.9260874e-02
   6.5276079e-02
   4.9035526e-02
   5.8295742e-02
   5.7843877e-02
   4.8542437e-02
   8.1610136e-02
   5.4285489e-02
   4.2882364e-02
   4.2103528e-02
   3.5987281e-02
   7.5771803e-02
   7.3219703e-02
   4.3805519e-02
   6.6528074e-02
   3.4292258e-02
   4.5354400e-02
   2.3726389e-01
   6.8582984e-02
   8.2826455e-02
   7.5106868e-02
   6.7525094e-02
   1.5160379e-01
   4.0394706e-02
   8.3222714e-02
   5.1580976e-02
   1.0738951e-01
   2.9363117e-01
   2.6932179e-01
   1.5449523e-01
   7.7110126e-02
   2.6086869e-01
   4.8557471e-02
   4.9234698e-02
   4.3395194e-02
   6.4982743e-02
   5.8129425e-02
   4.1372544e-02
   7.8063460e-02
   3.3723005e-02
   5.9553466e-02
   8.1152561e-02
   1.4665460e-01
   4.3723086e-02
   4.6098852e-02
   4.5536133e-02
   2.9442089e-01
   5.3728195e-02
   4.4333744e-02
   8.2323215e-02
   6.7744671e-02
   4.8704293e-02
   6.7045874e-02
   5.0464994e-02
   4.3088969e-02
   7.5858818e-02
   4.1397504e-02
   3.1413836e-02
   7.4204227e-02
   5.9385955e-02
   1.1200410e-01
   6.2945719e-02
   2.5459349e-01
   4.5368850e-02
   5.2697658e-02
   5.2571012e-02
   1.0078753e-01
   4.3172641e-02
   4.2622143e-02
   2.6407337e-01
   5.5033454e-02
   1.0113887e-01
   4.4490727e-02
   4.9590927e-02
   7.0571343e-02
   5.9887781e-02
   4.3194489e-02
   5.0280846e-02
   4.8349663e-02
   4.0535848e-02
   5.3234043e-02
   5.3369754e-02
   4.0303484e-02
   3.5286297e-01
   1.5683947e-01
   8.0999389e-02
   2.7775981e-01
   3.2410012e-02
   1.0641851e-01
   1.1734857e-01
   7.7362243e-02
   6.8891493e-02
   7.9440112e-02
   4.7780509e-02
   7.1870163e-02
   4.3584596e-02
   2.6164466e-01
   3.2957159e-01
   1.1736844e-01
   1.5058951e-01
   3.9091982e-02
   7.0334154e-02
   5.4115006e-02
   1.0059294e-01
   7.5029226e-02
   8.2387451e-02
   3.0912659e-02
   9.8469881e-02
   4.3660205e-02
   5.5098675e-02
   4.6768128e-02
   3.8963752e-02
   2.4169893e-01
   6.6490558e-02
   4.2300916e-02
   1.1275054e-01
   7.4787102e-02
   3.7433050e-02
   4.1450263e-02
   5.6201403e-02
   8.6421075e-02
   4.5169217e-02
   4.8745558e-02
   7.2220373e-02
   4.1292375e-02
   6.4474959e-02
   7.1178031e-02
   4.1164145e-02
   3.2897638e-02
   4.9837894e-02
   4.5442963e-02
   1.2951153e-01
   5.4613371e-02
   3.2903769e-02
   5.1609803e-02
   5.9900052e-02
   6.7394476e-02
   7.3378428e-02
   3.9975795e-02
   7.0387074e-02
   2.3872832e-01
   8.3541449e-02
   3.9235038e-02
   6.8427472e-02
   1.5090535e-01
   4.5661090e-02
   4.7991751e-02
   4.1034195e-02
   8.8827381e-02
   5.6459330e-02
   4.0730865e-02
   8.5848634e-02
   3.4961541e-01
   4.6381509e-02
   4.0419790e-02
   7.4070000e-02
   8.0550437e-02
   1.6436302e-01
   1.0502779e-01
   5.3913984e-02
   6.2847155e-02
   2.5357540e-01
   9.3831365e-02
   5.2512770e-02
   7.5901601e-02
   4.2324920e-02
   4.0507682e-02
   3.8622618e-02
   9.8421542e-02
   7.4384317e-02
   3.0826711e-02
   5.5743968e-02
   2.8966738e-01
   5.1561726e-02
   4.7669642e-02
   8.2447590e-02
   4.9500858e-02
   9.1431703e-02
   1.4376886e-01
   6.3148616e-02
   1.4789414e-01
   6.5810918e-02
   7.2889456e-02
   6.7647852e-02
   1.1516274e-01
   1.1128741e-01
   1.3373169e-01
   5.9407966e-02
   3.5719520e-02
   7.3641347e-02
   8.6119437e-02
   2.9974494e-01
   3.6893869e-02
   7.7598064e-02
   4.5974516e-02
   4.3009570e-02
   7.1926571e-02
   1.7054000e-01
   6.8698539e-02
   4.3091774e-02
   1.2152298e-01
   5.2699926e-02
   6.4027511e-02
   5.1591134e-02
   8.0434953e-02
   7.0461586e-02
   6.3140670e-02
   6.4066999e-02
   3.5063446e-02
   1.1315827e-01
   6.8341734e-02
   4.5439790e-02
   6.9498384e-02
   4.3522988e-02
   5.4779582e-02
   1.3229324e-01
   1.0231664e-01
   1.0123094e-01
   4.6690693e-02
   2.5973728e-01
   3.6989449e-02
   8.6378740e-02
   3.1262557e-02
   6.4285832e-02
   5.0763447e-02
   4.9554488e-02
   4.4826305e-02
   4.6987473e-02
   4.3812010e-02
   8.6109156e-02
   3.5667594e-02
   3.8679048e-02
   3.9282333e-02
   5.7853593e-02
   3.2819154e-02
   4.7425703e-02
   8.4135536e-02
   5.6273948e-02
   7.5965059e-02
   1.8571672e-01
   7.4418570e-02
   4.7569084e-02
   3.9034984e-02
   4.3814056e-02
   6.3922147e-02
   2.4803946e-01
   8.2896319e-02
   4.9943709e-02
   3.2794179e-01
   4.5723593e-02
   3.3824876e-02
   7.1295544e-02
   9.5698802e-02
   8.1058958e-02
   1.1614741e-01
   5.2102318e-02
   6.3019435e-02
   3.1402296e-02
   5.6886364e-02
   2.5721806e-01
   5.8856601e-02
   4.7391824e-02
   4.7714634e-02
   6.6407682e-02
   6.6296771e-02
   4.2199743e-02
   3.4324073e-02
   3.1444992e-02
   6.0135903e-02
   3.4836239e-02
   8.1025320e-02
   6.2558240e-02
   6.5063926e-02
   4.3854245e-02
   5.2246762e-02
   3.4612370e-02
   4.8356202e-02
   6.1948588e-02
   5.2864467e-02
   8.4107179e-02
   1.5716687e-01
   4.6780330e-02
   2.5304262e-01
   4.2275293e-02
   5.4904523e-02
   1.1805918e-01
   3.9492657e-02
   5.5233168e-02
   5.8150251e-02
   2.7424940e-01
   2.4370133e-01
   6.8381840e-02
   6.7756859e-02
   3.8666254e-02
   4.0429457e-02
   4.7241133e-02
   6.3148806e-02
   5.2937327e-02
   3.2820770e-02
   3.4509897e-02
   4.4773768e-02
   8.6816396e-02
   3.2209353e-01
   9.2190972e-02
   9.8503847e-02
   1.0441447e-01
   4.1604220e-02
   7.0309293e-02
   8.5340395e-02
   4.6531898e-02
   3.4773556e-02
   3.1614591e-02
   4.0460666e-02
   7.3715169e-02
   6.6543306e-02
   4.5616579e-02
   6.1409171e-02
   6.9797532e-02
   2.5197554e-01
   7.0714387e-02
   3.8223655e-02
   4.5412467e-02
   4.6330114e-02
   4.5932771e-02
   4.4256798e-02
   4.9107944e-02
   1.2904129e-01
   7.0323840e-02
   5.1943770e-02
   9.5625509e-02
   4.0706761e-02
   2.7360966e-01
   1.1513080e-01
   8.4587499e-02
   3.7611338e-02
   6.3519374e-02
   4.5196130e-02
   4.7423197e-02
   4.2539666e-02
   4.9055419e-02
   4.8903677e-02
   6.6221129e-02
   1.1338189e-01
   6.0095892e-02
   5.4067493e-02
   7.7651515e-02
   5.1325149e-02
   1.1326923e-01
   3.3070075e-02
   5.6149333e-02
   6.3825297e-02
   6.3591913e-02
   5.0631596e-02
   9.1565810e-02
   7.7967012e-02
   7.3746116e-02
   4.8026844e-02
   8.8677295e-02
   1.0769102e-01
   7.1040751e-02
   3.4891335e-02
   5.5062850e-02
   5.6265266e-02
   3.5967666e-02
   2.3526052e-01
   5.8626876e-02
   7.2622590e-02
   8.5478428e-02
   6.6842294e-02
   1.0026344e-01
   6.5867560e-02
   1.3350908e-01
   4.9480509e-02
   4.2839116e-02
   8.3583172e-02
   5.7993795e-02
   3.7424224e-02
   1.1158161e-01
   1.3261282e-01
   5.7427148e-02
   1.2690213e-01
   3.4715723e-02
   7.5827067e-02
   3.5707289e-02
   1.1717756e-01
   6.8339654e-02
   7.1781094e-02
   8.7652992e-02
   6.2585891e-02
   4.1501956e-02
   5.7191927e-02
   5.3240129e-02
   5.1990874e-02
   5.1419650e-02
   9.8538051e-02
   9.6182556e-02
   4.9924856e-02
   1.5669881e-01
   4.9337959e-02
   2.6541748e-01
   6.4910115e-02
   5.6662050e-02
   1.4095383e-01
   3.5618091e-02
   7.0691113e-02
   1.0367103e-01
   7.2148429e-02
   5.0825405e-02
   6.0299572e-02
   4.6610700e-01
   8.1775908e-02
   3.7170819e-02
   5.1764831e-02
   6.7671644e-02
   1.0948794e-01
   6.1502812e-02
   6.2105101e-02
   3.3398636e-02
   8.1001142e-02
   9.3069733e-02
   6.9548460e-02
   3.4995992e-02
   6.4015716e-02
   2.6317134e-01
   4.1813422e-02
   5.9399814e-02
   4.2241538e-02
   5.6855677e-02
   3.5203385e-02
   3.9336142e-02
   9.1366571e-02
   1.2660620e-01
   1.0213781e-01
   4.7294058e-02
   1.4882159e-01
   4.0182203e-02
   8.5865937e-02
   3.1701499e-02
   7.2893267e-02
   3.1592141e-02
   4.8154285e-02
   9.0217708e-02
   4.1540985e-02
   5.5211991e-02
   8.6015079e-02
   8.3951268e-02
   1.4132037e-01
   4.5478110e-02
   5.5658967e-02
   2.5350432e-01
   5.8428868e-02
   4.6044367e-02
   2.6717221e-01
   1.0027377e-01
   8.5175855e-02
   9.5048707e-02
   4.8568513e-02
   1.7209893e-01
   7.3757573e-02
   4.7809701e-02
   8.6469807e-02
   7.8442871e-02
   4.7623046e-02
   5.3756130e-02
   8.5522825e-02
   2.5115404e-01
   8.4826197e-02
   4.2043376e-02
   3.6457251e-01
   6.4869270e-02
   5.8121896e-02
   5.6432956e-02
   8.3341868e-02
   4.5482926e-02
   2.5906152e-01
   3.5253764e-02
   4.3850732e-02
   1.1741907e-01
   5.5506462e-02
   5.4442882e-02
   6.0411045e-02
   8.3633870e-02
   1.3536398e-01
   4.2234808e-02
   3.3758620e-02
   6.9953397e-02
   4.9359045e-02
   6.1469769e-02
   8.9554563e-02
   4.4920170e-02
   4.0529911e-02
   4.7488821e-01
   5.8203389e-02
   4.4495404e-02
   1.6527545e-01
   4.6651691e-02
   1.0947393e-01
   7.3936858e-02
   1.9282423e-01
   5.1005194e-02
   4.5779469e-02
   3.2360850e-02
   5.6253574e-02
   4.6741707e-02
   4.2620615e-02
   1.1908615e-01
   8.0370086e-02
   7.3765027e-02
   5.7853404e-02
   5.0579772e-02
   6.2743970e-02
   4.1216022e-02
   4.6194433e-02
   3.9074909e-02
   4.5050591e-02
   4.3554230e-02
   3.6186894e-02
   5.2844116e-02
   3.6443309e-02
   6.3653257e-02
   4.0276903e-02
   9.4705665e-02
   6.4088714e-02
   7.8154571e-02
   5.6759754e-02
   7.2989818e-02
   4.3100635e-02
   5.9471295e-02
   3.9976251e-02
   6.8540500e-02
   8.2505784e-02
   4.0329046e-02
   2.0992757e-01
   4.4254659e-02
   3.9931225e-02
   8.2687475e-02
   8.3177579e-02
   4.8711451e-02
   5.4196704e-02
   8.4282368e-02
   1.4888153e-01
   4.7653583e-02
   6.1639867e-02
   6.0345139e-02
   5.0840199e-02
   1.5832798e-01
   5.7062409e-02
   3.9644412e-01
   3.8063706e-02
   1.2674790e-01
   4.7598335e-02
   3.7181768e-02
   3.5981876e-02
   3.6345642e-02
   4.0444666e-02
   1.0060134e-01
   4.6837583e-02
   3.8179180e-02
   5.1849704e-02
   5.1158151e-02
   5.1592416e-02
   8.4145574e-02
   8.9164576e-02
   5.4981386e-02
   6.3043959e-02
   2.3811208e-01
   6.0243968e-02
   4.0264387e-02
   5.9201347e-02
   6.3921216e-02
   5.7389573e-02
   5.2140409e-02
   5.7409763e-02
   6.1146890e-02
   1.2375618e-01
   7.3384718e-02
   2.2807995e-01
   6.8736197e-02
   6.2796625e-02
   6.0110109e-02
   3.6785020e-02
   6.6095280e-02
   4.7619434e-02
   5.4482665e-02
   1.2712285e-01
   4.7961069e-02
   1.3683200e-01
   5.2411538e-02
   6.5654911e-02
   6.8419320e-02
   7.8979793e-02
   3.5472380e-02
   5.3372359e-02
   1.0419302e-01
   9.0571674e-02
   8.4200856e-02
   5.9461211e-02
   7.2054428e-02
   4.2210849e-02
   3.2213320e-01
   4.6671074e-02
   4.0989048e-02
   2.5886479e-01
   5.6248407e-02
   2.6083039e-01
   4.5671933e-02
   9.2763308e-02
   4.4161898e-02
   6.4421647e-02
   2.1883326e-01
   4.4240323e-02
   4.6663739e-02
   1.0236404e-01
   9.9647699e-02
   6.5885860e-02
   6.7665173e-02
   6.9306080e-02
   4.7126985e-02
   9.9230080e-02
   5.3451103e-02
   8.4298843e-02
   8.1303250e-02
   7.7064571e-02
   5.8071644e-02
   4.6307837e-02
   4.0972989e-02
   4.2548347e-02
   9.8238501e-02
   2.6309810e-01
   4.2537640e-02
   5.7532602e-02
   4.6911550e-02
   4.4047410e-02
   2.0553800e-01
   5.0784962e-02
   6.2181175e-02
   4.3367659e-02
   4.0907104e-02
   7.2238621e-02
   9.8451125e-02
   5.7963201e-02
   4.9498923e-02
   2.0780953e-01
   8.0638123e-02
   3.7588395e-02
   4.3517263e-01
   4.0292886e-02
   4.0237684e-02
   8.9579581e-02
   5.9619269e-02
   3.1172188e-01
   2.5899974e-01
   4.4912835e-02
   4.6653785e-02
   8.3439124e-02
   1.3650191e-01
   8.4438738e-02
   3.2821839e-01
   3.8741148e-02
   1.0279696e-01
   5.8506101e-02
   4.9601195e-02
   5.0199734e-02
   3.2651366e-02
   5.2721987e-02
   4.1438470e-02
   4.6691838e-02
   5.0953973e-02
   4.0313521e-02
   4.3178170e-02
   2.7875080e-01
   8.2283824e-02
   6.6040836e-02
   4.3546708e-02
   7.9518613e-02
   4.7041331e-02
   3.5892762e-02
   4.5668015e-02
   5.1354213e-02
   4.5165533e-02
   4.1892909e-02
   5.5600013e-02
   3.3183236e-01
   4.4406879e-01
   4.7064713e-02
   4.1459646e-02
   1.1414065e-01
   3.4885138e-02
   5.0144038e-02
   4.2639193e-02
   7.5824328e-02
   4.8072264e-02
   4.0425877e-02
   1.0437426e-01
   4.9279014e-02
   1.1717002e-01
   7.0486330e-02
   1.1843938e-01
   6.8763759e-02
   4.6503580e-01
   7.3922796e-02
   1.5870204e-01
   7.0961729e-02
   7.2842302e-02
   6.2566219e-02
   4.6595099e-02
   1.4040548e-01
   2.4014959e-01
   8.2715261e-02
   4.6637320e-02
   2.4983611e-01
   3.8083231e-02
   1.0945558e-01
   3.2786345e-02
   4.3859044e-02
   9.0918172e-02
   5.9696648e-02
   1.3718898e-01
   5.1557204e-02
   4.1524475e-02
   5.0050037e-02
   3.5921021e-02
   5.7124064e-02
   5.6095963e-02
   4.2874109e-02
   4.9023221e-02
   4.3645421e-02
   5.7001952e-01
   8.6182444e-02
   2.9075486e-01
   4.6882872e-02
   4.2422394e-02
   7.8036372e-02
   2.5418477e-01
   6.0882306e-02
   4.6632413e-02
   4.5013553e-02
   6.7927469e-02
   1.0429190e-01
   4.1757976e-02
   5.2741390e-02
   7.0128687e-02
   4.0814956e-02
   9.6023071e-02
   5.1041766e-02
   4.1340410e-02
   4.7436025e-02
   3.5751177e-02
   4.9065609e-02
   5.8118176e-02
   4.3398275e-02
   7.5436244e-02
   5.9767375e-02
   9.4207635e-02
   5.5878471e-02
   4.2644677e-02
   4.5032066e-02
   2.3350280e-01
   6.9576275e-02
   4.3183302e-02
   5.6377125e-02
   4.7439848e-02
   4.6593391e-02
   6.1124106e-02
   8.4571937e-02
   8.9544257e-02
   8.4514671e-02
   5.2281921e-02
   4.3411055e-02
   6.0488968e-02
   6.0650249e-02
   3.6587166e-02
   3.7592499e-02
   9.2476175e-02
   1.0218199e-01
   6.6021691e-02
   5.7524620e-02
   4.6119496e-02
   3.2685313e-02
   4.3539762e-02
   9.1518962e-02
   4.3804867e-02
   1.0983643e-01
   8.3330230e-02
   6.8994837e-02
   5.5843636e-02
   6.8666982e-02
   6.4525305e-02
   3.5374468e-02
   1.5016276e-01
   6.5028068e-02
   1.2004323e-01
   4.4878817e-02
   1.1776093e-01
   5.1865436e-02
   5.7760560e-02
   4.4524488e-02
   4.0931334e-02
   3.9039405e-02
   1.5688215e-01
   4.4271087e-02
   1.0638865e-01
   4.5596315e-02
   4.3486787e-02
   1.2952674e-01
   6.9115207e-02
   1.7468837e-01
   4.1998828e-02
   5.4820983e-02
   6.4527130e-02
   4.2102188e-02
   5.3835530e-02
   7.1019370e-02
   8.0884179e-02
   7.3777019e-02
   4.2300133e-02
   5.8025951e-02
   7.4355822e-02
   9.4744112e-02
   4.1241304e-02
   6.0559969e-02
   4.2006744e-02
   5.5610780e-02
   6.2124251e-02
   4.9764885e-02
   2.3946855e-01
   7.1446664e-02
   8.6892111e-02
   6.4493705e-02
   2.6904724e-01
   2.4858765e-01
   7.6046417e-02
   5.9626069e-02
   1.1277143e-01
   2.3503020e-01
   1.4324054e-01
   5.2371422e-02
   1.0443599e-01
   1.7781692e-01
   1.0274365e-01
   6.0981306e-02
   4.1500165e-02
   5.4872509e-02
   2.5079263e-01
   3.5438856e-02
   4.6216774e-02
   5.3895625e-02
   1.3314077e-01
   7.8889583e-02
   7.4023819e-02
   4.3189880e-02
   6.0256954e-02
   4.2837707e-02
   4.4961926e-02
   6.0167185e-02
   5.2584878e-02
   6.8732216e-02
   6.5574053e-02
   3.9526953e-02
   7.2809051e-02
   5.0625765e-02
   3.6456919e-02
   3.9324011e-02
   1.1564521e-01
   3.8979190e-02
   2.4449657e-01
   4.5465074e-02
   2.4031353e-01
   5.0414023e-02
   6.2721338e-02
   9.8190530e-02
   6.6201318e-02
   5.0372029e-02
   3.6584694e-02
   1.0893528e-01
   1.3095324e-01
   5.7708976e-02
   6.3606606e-02
   1.0931935e-01
   9.4673315e-02
   7.7504351e-02
   4.3819677e-02
   1.1197781e-01
   4.7325370e-02
   8.4276439e-02
   4.6448107e-02
   1.3918972e-01
   4.4086746e-02
   6.9320337e-02
   4.5493731e-02
   3.6456474e-02
   4.3367103e-02
   9.3202205e-02
   4.8631464e-02
   1.2256520e-01
   5.9257367e-02
   3.1953786e-01
   4.3812051e-02
   4.1850654e-02
   1.3529871e-01
   5.1642577e-01
   1.0849963e-01
   6.7264948e-02
   5.9570510e-02
   8.2784228e-02
   4.8368551e-02
   4.3374460e-02
   5.0294378e-02
   8.8415012e-02
   4.7530172e-02
   2.8788890e-01
   6.5415030e-02
   5.6842008e-02
   1.5761421e-01
   9.5089258e-02
   3.4743328e-02
   5.7807959e-02
   1.3241810e-01
   3.6963223e-02
   7.8009093e-02
   4.8154364e-02
   4.1841737e-02
   3.9949419e-02
   3.5814842e-02
   4.4972866e-02
   8.7279875e-02
   9.2208626e-02
   6.5949453e-02
   7.0259700e-02
   1.2221299e-01
   4.1923856e-02
   2.5971628e-01
   5.4513366e-02
   1.0587772e-01
   6.4898297e-02
   7.3920043e-02
   4.5655265e-02
   4.0315940e-02
   3.5998490e-02
   4.5843078e-02
   5.0282976e-02
   4.5657598e-02
   7.1160519e-02
   5.8824112e-02
   2.8021365e-01
   3.5453207e-02
   8.1485672e-02
   5.7726506e-02
   4.7717508e-02
   4.5875133e-02
   8.8733585e-02
   1.2673277e-01
   4.8759081e-02
   4.9756034e-02
   4.1392636e-02
   4.6518470e-02
   3.9255193e-02
   3.8690979e-02
   4.6701277e-02
   7.7525335e-02
   4.9104111e-02
   4.6270654e-02
   4.5091671e-02
   1.5095942e-01
   2.2677517e-01
   7.3730929e-02
   4.9223712e-02
   4.4596959e-02
   7.7929591e-02
   5.6018414e-02
   6.0404564e-02
   3.7867999e-02
   4.6141184e-02
   4.7800006e-02
   5.7103356e-02
   1.0230013e-01
   4.0667373e-02
   4.5800372e-02
   4.7162503e-02
   1.4052675e-01
   3.8409117e-02
   4.7220259e-02
   5.6131582e-02
   1.1399742e-01
   3.9715323e-02
   4.6753962e-02
   4.8886794e-02
   4.6262095e-02
   7.3299226e-02
   4.1199855e-02
   1.0175225e-01
   7.2101771e-02
   1.6200173e-01
   7.2616875e-02
   4.1487405e-02
   2.4732522e-01
   5.5348862e-02
   7.0048478e-02
   9.8650762e-02
   6.1480865e-02
   1.2949118e-01
   1.3388535e-01
   4.0037393e-02
   1.3446978e-01
   9.3238608e-02
   8.6001011e-02
   4.7773564e-02
   4.2878643e-02
   3.8887073e-02
   9.0987267e-02
   1.1637312e-01
   9.4843127e-02
   3.1732091e-01
   3.4990732e-02
   5.6377212e-02
   6.3084210e-02
   3.9830957e-02
   5.7788034e-02
   1.0755179e-01
   6.0156297e-02
   8.4964019e-02
   5.4231486e-02
   3.6250936e-02
   3.5837197e-02
   6.6409925e-02
   8.6550497e-02
   4.6500590e-02
   9.0917769e-02
   2.5769933e-01
   3.7645798e-02
   5.4332548e-02
   4.4744478e-02
   2.6581026e-01
   4.2804779e-02
   7.4671683e-02
   9.6732953e-02
   2.4770360e-01
   4.2663703e-02
   4.3439350e-02
   5.3047489e-02
   4.1862092e-02
   4.9024678e-02
   5.4832469e-02
   5.7760296e-02
   1.2964230e-01
   1.1982637e-01
   5.5294937e-02
   3.6822906e-02
   4.4836003e-02
   6.1385413e-02
   5.8554041e-02
   4.6526148e-02
   1.6676669e-01
   3.3378610e-02
   1.8124200e-01
   7.0111649e-02
   4.9413682e-02
   2.5441062e-01
   8.3474447e-02
   4.4018720e-02
   6.3260920e-02
   7.3002709e-02
   1.4907588e-01
   2.6163941e-01
   1.1498981e-01
   4.0701941e-02
   4.8363843e-02
   4.0635570e-02
   5.6447447e-02
   6.0143479e-02
   5.2169162e-02
   4.2638636e-02
   4.1605912e-02
   3.7224667e-02
   1.8288163e-01
   5.7644269e-02
   6.8286124e-02
   1.5994556e-01
   6.9173065e-02
   3.3110570e-02
   7.1736720e-02
   5.0536658e-02
   5.8342649e-02
   6.6524214e-02
   3.3221406e-02
   5.3940555e-02
   2.4938222e-01
   5.2044953e-02
   4.3281108e-02
   1.3300274e-01
   5.1788600e-02
   1.0451754e-01
   4.1890120e-02
   1.0816889e-01
   1.3637647e-01
   5.5190315e-02
   1.4895131e-01
   3.9501505e-02
   4.3904597e-02
   5.5707291e-02
   7.1247287e-02
   8.6529194e-02
   7.3713552e-02
   4.4122353e-02
   6.5328292e-02
   2.6018685e-01
   2.3289213e-01
   4.5921883e-02
   4.4828172e-02
   5.7347388e-02
   5.2888309e-02
   4.3643473e-02
   4.1159426e-02
   6.8764550e-02
   5.3857375e-02
   7.2659447e-02
   6.2226943e-02
   4.6029178e-02
[truncated: 1,300,007 more chars]
