# Supplementary material for: Assessment of Network Inference Methods: How to Cope with an Underdetermined Problem
Source: PLoS One. 2014 Mar 6;9(3):e90481. doi: 10.1371/journal.pone.0090481 (PMC3946176; doi:10.1371/journal.pone.0090481)
Supplement: File S1 — MATLAB codes for the new assessment of network inference methods. (ZIP) [file pone.0090481.s001.zip › Siegenthaler_PONE_Code/INPUT/Random_Network_AUROC_AUPR_Values/Size_10_100000/Size10_1_AUROC_Values_DREAM4.txt]

   2.7826087e-01
   3.5652174e-01
   3.8260870e-01
   3.9710145e-01
   2.5217391e-01
   4.8985507e-01
   5.6521739e-01
   2.9275362e-01
   6.0869565e-01
   4.4637681e-01
   4.6376812e-01
   4.4637681e-01
   1.3913043e-01
   5.9420290e-01
   4.6956522e-01
   5.9710145e-01
   5.0724638e-01
   3.5652174e-01
   7.3043478e-01
   5.7681159e-01
   4.7826087e-01
   2.9565217e-01
   3.6231884e-01
   4.1449275e-01
   5.6811594e-01
   3.4492754e-01
   3.5072464e-01
   4.5507246e-01
   3.8550725e-01
   3.0144928e-01
   4.5217391e-01
   2.4347826e-01
   4.2898551e-01
   4.8695652e-01
   6.7246377e-01
   3.3333333e-01
   4.4347826e-01
   6.1449275e-01
   5.1884058e-01
   7.4782609e-01
   6.7536232e-01
   5.3623188e-01
   5.7391304e-01
   2.8405797e-01
   6.0579710e-01
   4.4057971e-01
   5.5652174e-01
   6.1739130e-01
   4.5217391e-01
   5.1014493e-01
   1.4782609e-01
   6.2028986e-01
   5.5652174e-01
   6.5507246e-01
   4.9855072e-01
   2.9565217e-01
   5.5652174e-01
   4.5507246e-01
   5.1884058e-01
   5.0434783e-01
   2.8405797e-01
   7.3043478e-01
   4.2318841e-01
   4.2608696e-01
   5.0144928e-01
   6.1739130e-01
   6.8405797e-01
   6.7246377e-01
   5.0144928e-01
   4.1159420e-01
   5.6521739e-01
   5.7681159e-01
   5.3623188e-01
   5.8260870e-01
   4.0000000e-01
   6.7826087e-01
   5.2753623e-01
   5.2173913e-01
   4.3768116e-01
   5.6811594e-01
   4.8405797e-01
   2.7536232e-01
   4.3768116e-01
   5.7391304e-01
   4.6666667e-01
   6.2028986e-01
   4.6376812e-01
   2.4637681e-01
   5.7681159e-01
   5.8260870e-01
   5.1014493e-01
   3.6811594e-01
   5.5362319e-01
   3.5942029e-01
   5.8840580e-01
   5.2173913e-01
   3.4782609e-01
   2.6376812e-01
   6.3478261e-01
   3.8260870e-01
   5.7971014e-01
   5.5362319e-01
   4.3768116e-01
   5.6231884e-01
   7.2463768e-01
   6.6376812e-01
   6.6666667e-01
   4.4057971e-01
   4.1449275e-01
   4.5507246e-01
   6.0579710e-01
   6.6376812e-01
   4.0579710e-01
   5.3623188e-01
   6.6956522e-01
   6.4927536e-01
   2.8985507e-01
   3.6231884e-01
   5.2173913e-01
   2.1159420e-01
   7.9130435e-01
   4.5797101e-01
   5.7391304e-01
   6.1739130e-01
   5.4202899e-01
   5.9130435e-01
   3.3623188e-01
   6.2028986e-01
   6.3478261e-01
   4.4927536e-01
   2.7826087e-01
   4.1739130e-01
   6.3478261e-01
   4.2608696e-01
   5.1304348e-01
   6.7826087e-01
   4.4057971e-01
   4.7246377e-01
   5.4492754e-01
   5.7391304e-01
   3.3623188e-01
   2.8115942e-01
   4.9565217e-01
   8.3188406e-01
   4.3188406e-01
   7.1884058e-01
   6.4347826e-01
   4.5507246e-01
   3.9420290e-01
   5.3913043e-01
   1.5942029e-01
   4.8405797e-01
   6.7246377e-01
   6.0579710e-01
   3.5652174e-01
   6.4637681e-01
   7.0434783e-01
   4.6086957e-01
   4.9855072e-01
   3.7971014e-01
   4.6376812e-01
   4.6956522e-01
   6.0289855e-01
   5.8840580e-01
   4.0000000e-01
   5.9710145e-01
   7.1014493e-01
   5.9130435e-01
   4.5797101e-01
   5.6811594e-01
   4.4057971e-01
   7.3333333e-01
   5.4782609e-01
   4.9855072e-01
   5.1884058e-01
   6.2028986e-01
   5.5942029e-01
   4.7536232e-01
   3.8550725e-01
   6.9275362e-01
   3.3043478e-01
   4.4057971e-01
   5.3913043e-01
   6.6376812e-01
   4.8695652e-01
   3.3333333e-01
   3.9710145e-01
   4.8985507e-01
   6.4927536e-01
   5.4202899e-01
   4.8405797e-01
   3.0724638e-01
   5.8550725e-01
   3.6521739e-01
   3.8840580e-01
   4.7536232e-01
   4.8695652e-01
   5.2463768e-01
   5.2463768e-01
   3.8840580e-01
   4.7536232e-01
   3.1304348e-01
   5.9130435e-01
   3.4202899e-01
   2.8985507e-01
   5.2753623e-01
   6.4637681e-01
   5.2463768e-01
   3.5072464e-01
   4.6666667e-01
   7.7101449e-01
   6.6666667e-01
   4.1739130e-01
   5.1014493e-01
   7.0144928e-01
   7.6231884e-01
   5.7391304e-01
   5.0144928e-01
   7.7971014e-01
   6.4057971e-01
   4.4637681e-01
   5.4492754e-01
   4.7826087e-01
   5.3043478e-01
   4.6666667e-01
   2.6376812e-01
   5.6811594e-01
   4.2608696e-01
   6.5797101e-01
   7.0724638e-01
   4.0000000e-01
   4.7536232e-01
   4.3478261e-01
   5.2173913e-01
   2.8985507e-01
   6.6666667e-01
   3.7971014e-01
   5.7971014e-01
   4.6086957e-01
   4.5217391e-01
   6.4927536e-01
   5.5072464e-01
   5.9130435e-01
   5.8550725e-01
   5.8550725e-01
   4.0000000e-01
   7.4202899e-01
   3.3623188e-01
   4.5217391e-01
   3.6521739e-01
   6.0869565e-01
   5.1304348e-01
   5.2753623e-01
   6.4057971e-01
   6.5507246e-01
   8.4347826e-01
   4.0579710e-01
   3.9420290e-01
   3.1304348e-01
   5.2753623e-01
   4.3478261e-01
   5.2463768e-01
   4.1739130e-01
   3.0434783e-01
   5.5942029e-01
   5.2753623e-01
   6.8985507e-01
   5.2173913e-01
   4.2028986e-01
   2.4347826e-01
   3.3333333e-01
   6.9855072e-01
   8.5797101e-01
   6.4057971e-01
   4.0289855e-01
   5.3333333e-01
   4.8405797e-01
   4.8985507e-01
   3.8260870e-01
   6.9565217e-01
   5.6231884e-01
   5.3333333e-01
   7.3623188e-01
   4.4927536e-01
   4.8115942e-01
   6.4637681e-01
   5.9130435e-01
   8.2028986e-01
   3.8550725e-01
   7.9710145e-01
   7.3333333e-01
   6.3478261e-01
   4.5797101e-01
   3.1884058e-01
   3.9710145e-01
   6.9565217e-01
   5.5652174e-01
   4.7826087e-01
   5.7681159e-01
   5.7681159e-01
   3.6811594e-01
   1.6521739e-01
   2.0869565e-01
   2.7536232e-01
   8.0869565e-01
   5.9710145e-01
   6.9855072e-01
   3.7971014e-01
   5.6521739e-01
   4.5507246e-01
   3.5362319e-01
   7.4492754e-01
   5.9130435e-01
   4.9565217e-01
   5.8260870e-01
   5.9130435e-01
   4.7826087e-01
   7.7681159e-01
   4.2318841e-01
   2.2318841e-01
   4.7826087e-01
   6.2318841e-01
   2.8695652e-01
   7.2463768e-01
   4.5507246e-01
   6.4927536e-01
   5.3623188e-01
   4.2318841e-01
   2.8405797e-01
   7.2753623e-01
   4.4927536e-01
   2.6666667e-01
   4.9275362e-01
   7.7681159e-01
   2.9565217e-01
   5.0434783e-01
   3.9710145e-01
   4.3768116e-01
   4.6666667e-01
   5.7681159e-01
   4.9275362e-01
   4.8115942e-01
   3.6521739e-01
   5.3623188e-01
   4.1739130e-01
   4.2608696e-01
   5.4202899e-01
   4.2318841e-01
   6.6086957e-01
   5.4202899e-01
   6.4927536e-01
   5.4782609e-01
   3.4782609e-01
   1.9130435e-01
   6.5217391e-01
   6.2318841e-01
   2.9275362e-01
   2.8695652e-01
   4.0579710e-01
   5.9420290e-01
   5.8260870e-01
   6.7536232e-01
   4.8985507e-01
   5.8840580e-01
   4.0869565e-01
   5.1884058e-01
   6.4057971e-01
   5.5362319e-01
   5.3623188e-01
   4.0289855e-01
   4.8985507e-01
   7.8260870e-01
   5.7101449e-01
   5.4492754e-01
   7.6811594e-01
   5.2463768e-01
   2.2028986e-01
   2.2028986e-01
   6.1159420e-01
   5.4202899e-01
   3.5362319e-01
   2.2028986e-01
   4.9565217e-01
   1.8260870e-01
   6.7246377e-01
   4.5797101e-01
   5.9420290e-01
   4.1449275e-01
   5.2463768e-01
   4.4927536e-01
   5.0434783e-01
   3.2173913e-01
   5.1304348e-01
   2.3768116e-01
   5.0434783e-01
   6.6666667e-01
   5.1014493e-01
   4.2028986e-01
   5.3913043e-01
   3.3913043e-01
   4.1449275e-01
   4.2318841e-01
   4.7536232e-01
   3.9420290e-01
   7.0144928e-01
   2.9855072e-01
   5.5942029e-01
   5.1884058e-01
   5.7681159e-01
   4.3478261e-01
   7.7101449e-01
   3.3913043e-01
   6.2898551e-01
   4.8405797e-01
   7.9710145e-01
   5.2463768e-01
   6.6086957e-01
   5.3333333e-01
   6.1739130e-01
   5.5072464e-01
   3.8260870e-01
   6.7536232e-01
   4.7826087e-01
   4.6376812e-01
   4.2028986e-01
   4.3188406e-01
   3.2753623e-01
   3.1594203e-01
   5.2173913e-01
   6.4927536e-01
   2.5797101e-01
   2.8405797e-01
   6.5797101e-01
   4.4927536e-01
   3.1884058e-01
   5.6811594e-01
   3.6231884e-01
   8.1739130e-01
   4.3188406e-01
   6.8115942e-01
   4.9565217e-01
   4.5797101e-01
   3.3623188e-01
   3.0434783e-01
   6.9275362e-01
   5.7971014e-01
   6.8985507e-01
   5.6811594e-01
   6.3478261e-01
   3.8550725e-01
   3.5942029e-01
   1.8840580e-01
   3.5652174e-01
   3.5072464e-01
   4.8115942e-01
   5.1594203e-01
   5.1594203e-01
   4.4637681e-01
   4.1449275e-01
   5.1304348e-01
   5.3043478e-01
   3.7681159e-01
   3.4782609e-01
   3.4492754e-01
   4.5797101e-01
   3.3333333e-01
   4.8405797e-01
   7.2463768e-01
   5.4202899e-01
   5.9130435e-01
   3.9130435e-01
   5.5362319e-01
   7.0434783e-01
   5.0724638e-01
   5.7101449e-01
   4.8115942e-01
   6.1739130e-01
   2.9565217e-01
   7.5072464e-01
   3.2463768e-01
   6.7826087e-01
   3.5942029e-01
   3.6231884e-01
   3.4782609e-01
   5.3623188e-01
   5.2463768e-01
   6.4347826e-01
   6.4057971e-01
   4.5797101e-01
   4.6956522e-01
   4.0579710e-01
   3.4782609e-01
   2.1739130e-01
   6.8695652e-01
   3.8260870e-01
   4.4057971e-01
   2.7536232e-01
   6.8115942e-01
   2.8695652e-01
   3.6521739e-01
   7.1884058e-01
   5.3623188e-01
   5.0434783e-01
   4.9275362e-01
   5.0434783e-01
   4.3768116e-01
   4.8115942e-01
   5.1014493e-01
   5.2463768e-01
   3.0434783e-01
   4.8115942e-01
   4.9565217e-01
   5.1304348e-01
   5.8550725e-01
   6.5797101e-01
   3.5942029e-01
   4.4347826e-01
   5.6231884e-01
   3.7681159e-01
   4.4637681e-01
   3.9420290e-01
   6.0869565e-01
   5.6811594e-01
   4.3478261e-01
   5.0144928e-01
   5.6521739e-01
   3.9420290e-01
   5.5652174e-01
   5.7391304e-01
   5.4782609e-01
   5.1304348e-01
   6.4347826e-01
   4.0579710e-01
   4.2028986e-01
   3.9130435e-01
   6.1739130e-01
   5.1884058e-01
   2.6956522e-01
   5.6231884e-01
   1.9710145e-01
   6.9855072e-01
   5.3913043e-01
   3.3623188e-01
   4.8405797e-01
   6.7826087e-01
   7.3043478e-01
   3.7681159e-01
   6.1449275e-01
   6.0579710e-01
   5.9130435e-01
   3.9130435e-01
   5.3623188e-01
   1.2463768e-01
   7.5362319e-01
   4.2028986e-01
   5.5072464e-01
   3.3043478e-01
   5.7101449e-01
   6.3188406e-01
   3.7681159e-01
   3.8550725e-01
   5.7971014e-01
   6.5217391e-01
   6.0869565e-01
   6.5507246e-01
   3.7101449e-01
   6.3188406e-01
   7.0144928e-01
   4.8695652e-01
   5.6811594e-01
   5.9420290e-01
   6.8115942e-01
   6.4927536e-01
   8.1449275e-01
   3.8260870e-01
   4.8695652e-01
   2.9855072e-01
   2.8405797e-01
   4.5797101e-01
   3.6521739e-01
   4.2318841e-01
   2.6086957e-01
   6.2608696e-01
   6.5797101e-01
   8.7246377e-01
   4.4637681e-01
   5.9130435e-01
   7.1014493e-01
   6.2608696e-01
   3.5072464e-01
   4.4927536e-01
   5.5942029e-01
   5.3333333e-01
   7.3043478e-01
   5.3913043e-01
   3.7391304e-01
   3.7681159e-01
   3.0724638e-01
   4.1159420e-01
   5.8260870e-01
   4.3478261e-01
   3.9130435e-01
   4.5797101e-01
   6.6086957e-01
   3.7681159e-01
   5.5942029e-01
   1.5362319e-01
   3.2753623e-01
   4.5217391e-01
   4.3768116e-01
   4.4927536e-01
   4.7536232e-01
   2.4637681e-01
   4.5217391e-01
   5.3913043e-01
   4.0289855e-01
   2.0869565e-01
   6.6956522e-01
   6.2318841e-01
   6.3478261e-01
   4.0869565e-01
   2.7536232e-01
   4.9855072e-01
   4.8695652e-01
   5.7971014e-01
   4.4347826e-01
   6.1159420e-01
   4.7536232e-01
   4.8695652e-01
   5.3623188e-01
   4.9275362e-01
   3.8260870e-01
   4.4347826e-01
   4.8695652e-01
   4.7826087e-01
   4.1449275e-01
   6.2318841e-01
   4.5797101e-01
   4.6376812e-01
   5.0724638e-01
   4.7536232e-01
   4.9275362e-01
   5.7681159e-01
   2.9565217e-01
   3.9710145e-01
   4.6956522e-01
   3.3913043e-01
   6.2898551e-01
   3.8840580e-01
   3.8550725e-01
   6.6376812e-01
   4.5507246e-01
   4.4637681e-01
   4.1449275e-01
   5.6231884e-01
   4.2318841e-01
   4.6666667e-01
   6.3768116e-01
   6.7246377e-01
   3.6521739e-01
   8.1739130e-01
   4.4057971e-01
   6.2898551e-01
   2.2318841e-01
   5.4492754e-01
   3.1594203e-01
   5.7101449e-01
   3.9130435e-01
   5.8550725e-01
   5.3333333e-01
   6.2608696e-01
   4.2028986e-01
   5.2173913e-01
   5.3333333e-01
   5.9130435e-01
   5.5942029e-01
   6.0000000e-01
   4.9855072e-01
   5.1304348e-01
   6.2608696e-01
   6.4347826e-01
   3.8840580e-01
   3.6521739e-01
   5.5072464e-01
   5.4492754e-01
   3.8260870e-01
   6.0289855e-01
   5.8550725e-01
   4.6086957e-01
   4.4927536e-01
   6.2318841e-01
   5.4782609e-01
   3.6231884e-01
   4.4347826e-01
   3.9710145e-01
   6.1449275e-01
   5.0724638e-01
   5.4202899e-01
   4.8985507e-01
   3.1594203e-01
   3.5942029e-01
   4.5217391e-01
   3.5362319e-01
   2.9855072e-01
   2.8115942e-01
   3.7971014e-01
   6.0869565e-01
   8.8405797e-01
   4.4057971e-01
   4.3478261e-01
   4.7246377e-01
   3.4782609e-01
   3.6231884e-01
   4.5507246e-01
   6.0869565e-01
   5.3913043e-01
   5.5362319e-01
   5.2463768e-01
   5.7101449e-01
   4.7826087e-01
   5.3043478e-01
   5.5072464e-01
   6.0869565e-01
   4.0000000e-01
   5.5072464e-01
   4.5507246e-01
   4.2028986e-01
   4.7246377e-01
   4.0289855e-01
   4.2028986e-01
   5.4492754e-01
   6.2028986e-01
   3.9710145e-01
   6.0000000e-01
   6.6666667e-01
   6.1449275e-01
   4.3478261e-01
   6.3768116e-01
   2.6086957e-01
   6.1739130e-01
   5.1304348e-01
   5.1304348e-01
   5.5072464e-01
   3.5652174e-01
   5.3913043e-01
   3.6231884e-01
   4.1159420e-01
   3.0144928e-01
   4.0000000e-01
   4.2898551e-01
   5.3913043e-01
   7.0144928e-01
   6.7826087e-01
   6.6666667e-01
   5.7101449e-01
   2.3188406e-01
   4.3768116e-01
   6.9275362e-01
   5.0724638e-01
   5.8840580e-01
   5.9130435e-01
   5.2753623e-01
   6.5217391e-01
   4.5797101e-01
   5.2753623e-01
   5.5362319e-01
   5.2173913e-01
   4.6376812e-01
   6.5797101e-01
   3.8550725e-01
   6.7536232e-01
   6.1449275e-01
   5.6521739e-01
   5.5362319e-01
   6.8985507e-01
   4.8695652e-01
   4.0289855e-01
   5.2753623e-01
   5.1304348e-01
   4.3478261e-01
   4.0289855e-01
   3.0434783e-01
   3.1304348e-01
   3.6811594e-01
   4.6376812e-01
   5.5072464e-01
   6.4637681e-01
   7.1594203e-01
   5.1304348e-01
   4.9855072e-01
   5.4492754e-01
   3.6231884e-01
   5.5362319e-01
   4.0579710e-01
   4.7826087e-01
   5.1594203e-01
   5.1014493e-01
   5.3043478e-01
   4.7826087e-01
   6.5797101e-01
   6.5507246e-01
   6.0869565e-01
   4.4637681e-01
   4.8985507e-01
   6.4637681e-01
   7.2753623e-01
   1.9710145e-01
   2.9855072e-01
   6.4637681e-01
   5.9710145e-01
   5.9420290e-01
   5.1014493e-01
   5.5072464e-01
   4.1739130e-01
   3.0724638e-01
   7.5362319e-01
   6.6376812e-01
   3.7971014e-01
   7.0724638e-01
   4.1159420e-01
   4.1159420e-01
   5.5652174e-01
   5.0724638e-01
   3.4202899e-01
   1.7101449e-01
   3.6231884e-01
   5.4492754e-01
   3.5652174e-01
   5.1594203e-01
   3.6811594e-01
   6.6086957e-01
   4.0000000e-01
   2.8985507e-01
   5.5362319e-01
   5.2173913e-01
   1.3333333e-01
   3.0434783e-01
   3.5652174e-01
   4.6956522e-01
   6.3188406e-01
   4.5217391e-01
   4.8405797e-01
   2.8985507e-01
   2.2608696e-01
   5.7391304e-01
   3.5942029e-01
   3.1594203e-01
   4.4347826e-01
   4.3768116e-01
   2.8405797e-01
   6.4637681e-01
   5.4782609e-01
   6.1159420e-01
   4.1449275e-01
   7.2173913e-01
   6.7826087e-01
   5.7971014e-01
   6.2608696e-01
   4.2898551e-01
   5.9420290e-01
   4.4927536e-01
   5.3333333e-01
   5.2753623e-01
   4.1739130e-01
   5.1884058e-01
   5.5942029e-01
   3.6811594e-01
   5.8260870e-01
   3.1014493e-01
   4.2608696e-01
   7.0724638e-01
   5.0144928e-01
   7.1594203e-01
   4.4347826e-01
   4.3188406e-01
   4.8405797e-01
   5.6231884e-01
   6.8985507e-01
   6.0000000e-01
   7.6521739e-01
   6.6956522e-01
   4.7536232e-01
   4.5797101e-01
   5.0434783e-01
   5.5362319e-01
   5.9420290e-01
   5.9130435e-01
   2.6956522e-01
   3.3623188e-01
   3.8840580e-01
   3.4492754e-01
   6.1739130e-01
   3.6811594e-01
   5.2463768e-01
   5.1884058e-01
   5.2753623e-01
   6.6376812e-01
   6.3768116e-01
   4.2608696e-01
   6.6376812e-01
   3.9710145e-01
   3.5652174e-01
   2.9565217e-01
   4.6956522e-01
   5.7391304e-01
   3.7681159e-01
   4.6666667e-01
   5.1594203e-01
   4.1449275e-01
   4.9855072e-01
   6.5217391e-01
   4.6086957e-01
   5.2173913e-01
   6.7826087e-01
   2.6376812e-01
   1.6811594e-01
   5.3333333e-01
   5.4202899e-01
   6.3768116e-01
   5.1304348e-01
   3.1594203e-01
   3.0724638e-01
   5.3333333e-01
   6.9565217e-01
   4.9855072e-01
   7.1304348e-01
   4.4057971e-01
   4.9855072e-01
   4.2608696e-01
   6.3768116e-01
   3.3623188e-01
   6.2608696e-01
   4.6956522e-01
   6.4927536e-01
   3.6231884e-01
   4.6376812e-01
   6.3768116e-01
   4.4347826e-01
   3.0434783e-01
   5.0144928e-01
   3.5362319e-01
   6.2318841e-01
   4.5217391e-01
   4.2318841e-01
   4.4057971e-01
   3.2753623e-01
   3.6811594e-01
   5.0144928e-01
   6.5797101e-01
   4.6956522e-01
   4.6956522e-01
   4.2318841e-01
   3.5652174e-01
   7.3913043e-01
   3.7101449e-01
   5.4782609e-01
   5.3913043e-01
   4.8695652e-01
   5.2463768e-01
   3.1014493e-01
   3.6231884e-01
   5.2463768e-01
   4.4637681e-01
   4.7826087e-01
   5.5942029e-01
   7.2753623e-01
   5.7391304e-01
   6.0000000e-01
   3.9420290e-01
   4.3478261e-01
   3.2753623e-01
   4.7246377e-01
   5.5942029e-01
   6.6956522e-01
   4.6666667e-01
   3.1304348e-01
   4.2608696e-01
   4.5797101e-01
   7.4782609e-01
   6.3478261e-01
   7.7971014e-01
   6.2898551e-01
   8.4347826e-01
   6.1449275e-01
   4.7826087e-01
   4.6666667e-01
   6.5507246e-01
   6.0869565e-01
   4.0000000e-01
   3.7971014e-01
   6.4927536e-01
   8.8405797e-01
   5.8840580e-01
   5.8550725e-01
   7.8260870e-01
   6.7826087e-01
   5.3333333e-01
   6.4057971e-01
   4.3768116e-01
   3.3043478e-01
   5.7101449e-01
   4.1739130e-01
   3.2753623e-01
   6.2898551e-01
   5.2753623e-01
   5.0434783e-01
   5.3333333e-01
   3.1594203e-01
   3.1594203e-01
   6.5507246e-01
   5.9420290e-01
   5.7681159e-01
   3.2463768e-01
   7.4782609e-01
   4.3188406e-01
   4.2898551e-01
   4.8115942e-01
   6.6086957e-01
   5.8840580e-01
   5.0434783e-01
   4.5797101e-01
   7.1014493e-01
   4.7246377e-01
   6.6376812e-01
   4.7246377e-01
   6.0579710e-01
   6.0000000e-01
   5.1594203e-01
   4.6376812e-01
   5.0144928e-01
   6.1449275e-01
   2.4637681e-01
   4.4927536e-01
   5.8840580e-01
   3.7681159e-01
   4.2898551e-01
   5.6811594e-01
   3.1304348e-01
   4.6956522e-01
   4.4057971e-01
   5.0434783e-01
   5.8550725e-01
   3.5652174e-01
   5.4492754e-01
   2.5507246e-01
   5.6521739e-01
   6.6376812e-01
   2.2028986e-01
   5.0724638e-01
   6.6086957e-01
   4.4057971e-01
   6.0000000e-01
   4.7826087e-01
   4.9855072e-01
   5.9130435e-01
   5.1884058e-01
   4.9275362e-01
   6.5507246e-01
   5.7971014e-01
   3.7971014e-01
   5.0434783e-01
   3.9130435e-01
   5.5072464e-01
   3.6521739e-01
   4.9855072e-01
   4.3478261e-01
   6.2608696e-01
   3.5072464e-01
   5.1884058e-01
   4.9855072e-01
   5.7971014e-01
   5.3623188e-01
   3.6231884e-01
   3.3913043e-01
   3.0724638e-01
   2.2608696e-01
   5.1304348e-01
   5.2463768e-01
   5.0724638e-01
   3.0724638e-01
   7.7681159e-01
   4.8695652e-01
   4.0869565e-01
   5.4782609e-01
   6.2898551e-01
   6.8985507e-01
   7.6231884e-01
   5.3913043e-01
   2.6666667e-01
   6.0579710e-01
   6.6956522e-01
   6.6376812e-01
   4.6086957e-01
   4.1159420e-01
   6.2608696e-01
   5.6231884e-01
   2.6666667e-01
   3.7391304e-01
   4.6956522e-01
   5.4202899e-01
   4.7536232e-01
   5.0144928e-01
   6.4637681e-01
   4.7536232e-01
   6.0579710e-01
   5.1884058e-01
   5.7101449e-01
   1.6231884e-01
   5.8840580e-01
   5.1304348e-01
   7.0434783e-01
   4.4637681e-01
   2.5217391e-01
   6.7246377e-01
   4.2898551e-01
   4.3768116e-01
   5.1304348e-01
   9.2753623e-02
   3.6521739e-01
   3.6521739e-01
   5.0144928e-01
   6.8115942e-01
   5.3333333e-01
   5.3043478e-01
   3.6521739e-01
   3.6231884e-01
   6.5217391e-01
   3.2753623e-01
   5.1594203e-01
   3.0434783e-01
   4.1159420e-01
   2.7536232e-01
   4.9565217e-01
   5.5652174e-01
   5.8550725e-01
   5.5362319e-01
   4.9275362e-01
   3.2753623e-01
   6.2898551e-01
   5.7681159e-01
   6.5797101e-01
   3.1304348e-01
   6.6666667e-01
   2.9565217e-01
   5.8260870e-01
   6.9275362e-01
   6.2028986e-01
   6.8985507e-01
   7.2173913e-01
   3.9130435e-01
   3.1884058e-01
   4.2898551e-01
   5.0434783e-01
   6.0289855e-01
   4.4057971e-01
   4.1159420e-01
   7.1304348e-01
   3.3913043e-01
   6.7536232e-01
   5.6231884e-01
   4.1739130e-01
   2.2028986e-01
   6.5797101e-01
   5.2463768e-01
   5.7101449e-01
   6.5797101e-01
   3.5072464e-01
   8.0869565e-01
   6.4057971e-01
   4.5507246e-01
   5.0434783e-01
   4.1159420e-01
   7.4202899e-01
   3.5362319e-01
   5.1594203e-01
   6.5507246e-01
   7.6811594e-01
   3.7971014e-01
   6.4057971e-01
   3.4202899e-01
   3.3333333e-01
   5.5362319e-01
   4.9565217e-01
   4.5217391e-01
   6.2318841e-01
   5.8550725e-01
   3.9130435e-01
   6.1159420e-01
   5.9420290e-01
   3.0434783e-01
   7.1304348e-01
   5.8260870e-01
   2.5217391e-01
   7.0144928e-01
   4.5797101e-01
   4.4057971e-01
   6.0869565e-01
   2.5797101e-01
   6.2028986e-01
   2.8695652e-01
   3.8840580e-01
   5.7391304e-01
   6.7536232e-01
   5.8260870e-01
   5.7101449e-01
   2.9855072e-01
   3.2753623e-01
   6.8985507e-01
   4.4637681e-01
   6.8405797e-01
   3.1304348e-01
   3.8260870e-01
   5.6811594e-01
   5.1304348e-01
   4.6086957e-01
   3.6231884e-01
   3.1014493e-01
   5.7101449e-01
   6.1159420e-01
   4.9565217e-01
   2.1159420e-01
   4.5507246e-01
   6.9275362e-01
   5.4202899e-01
   4.3478261e-01
   5.3623188e-01
   5.5942029e-01
   4.2028986e-01
   6.2318841e-01
   4.6376812e-01
   4.0579710e-01
   5.6521739e-01
   5.4782609e-01
   7.0434783e-01
   3.8260870e-01
   3.3913043e-01
   5.8260870e-01
   5.0724638e-01
   7.0434783e-01
   4.7826087e-01
   4.8985507e-01
   4.3188406e-01
   4.6086957e-01
   3.5362319e-01
   5.7391304e-01
   3.6521739e-01
   4.2898551e-01
   7.0144928e-01
   5.2173913e-01
   5.8840580e-01
   4.4927536e-01
   6.0000000e-01
   5.0434783e-01
   5.8260870e-01
   4.0579710e-01
   4.6086957e-01
   6.4057971e-01
   3.0144928e-01
   5.9130435e-01
   6.1739130e-01
   4.9565217e-01
   5.2173913e-01
   5.7971014e-01
   3.2463768e-01
   4.5797101e-01
   4.8405797e-01
   4.7536232e-01
   3.1884058e-01
   4.4637681e-01
   2.8985507e-01
   6.5507246e-01
   4.2608696e-01
   4.2318841e-01
   4.1449275e-01
   3.6521739e-01
   5.7971014e-01
   4.6956522e-01
   6.0869565e-01
   4.7246377e-01
   3.5652174e-01
   6.0869565e-01
   4.4057971e-01
   5.0434783e-01
   4.7246377e-01
   4.7826087e-01
   6.2318841e-01
   7.1014493e-01
   3.6231884e-01
   4.3768116e-01
   2.1449275e-01
   5.5652174e-01
   3.1304348e-01
   6.0869565e-01
   4.2898551e-01
   7.3913043e-01
   4.4347826e-01
   5.9420290e-01
   5.4202899e-01
   5.4492754e-01
   4.0289855e-01
   3.4202899e-01
   3.8550725e-01
   3.3623188e-01
   4.0000000e-01
   6.5507246e-01
   3.5362319e-01
   2.5797101e-01
   4.8985507e-01
   4.6666667e-01
   4.3188406e-01
   4.9855072e-01
   4.0289855e-01
   3.4782609e-01
   5.4202899e-01
   5.1304348e-01
   6.3478261e-01
   7.1884058e-01
   7.3333333e-01
   6.9855072e-01
   4.0869565e-01
   4.0289855e-01
   8.1739130e-01
   3.8550725e-01
   3.3333333e-01
   4.1449275e-01
   5.8260870e-01
   4.8115942e-01
   4.0579710e-01
   4.8115942e-01
   5.7681159e-01
   5.7391304e-01
   3.5072464e-01
   4.3768116e-01
   4.8405797e-01
   6.4927536e-01
   3.0724638e-01
   6.3188406e-01
   2.9275362e-01
   6.2028986e-01
   4.0579710e-01
   5.1884058e-01
   6.2028986e-01
   4.4347826e-01
   2.8985507e-01
   7.9710145e-01
   2.6376812e-01
   5.6231884e-01
   3.6811594e-01
   7.1884058e-01
   5.1014493e-01
   5.3043478e-01
   7.6811594e-01
   5.5942029e-01
   4.6666667e-01
   4.1739130e-01
   4.6956522e-01
   3.0144928e-01
   2.4927536e-01
   5.4782609e-01
   4.2898551e-01
   1.5942029e-01
   4.9275362e-01
   3.9420290e-01
   7.8260870e-01
   6.1449275e-01
   5.5072464e-01
   4.7826087e-01
   4.8985507e-01
   4.8985507e-01
   5.6811594e-01
   6.3768116e-01
   5.8840580e-01
   3.4492754e-01
   5.5942029e-01
   3.9710145e-01
   6.4637681e-01
   4.6376812e-01
   6.7246377e-01
   3.3333333e-01
   4.1449275e-01
   2.6086957e-01
   4.4637681e-01
   2.8405797e-01
   5.8840580e-01
   4.4927536e-01
   6.1449275e-01
   4.4637681e-01
   3.7971014e-01
   3.1594203e-01
   7.2173913e-01
   4.8985507e-01
   2.6956522e-01
   5.7391304e-01
   6.3188406e-01
   5.0724638e-01
   4.9855072e-01
   6.0579710e-01
   6.5217391e-01
   5.8550725e-01
   4.0289855e-01
   2.6666667e-01
   6.2898551e-01
   6.0579710e-01
   7.1884058e-01
   3.3913043e-01
   7.3623188e-01
   3.5652174e-01
   4.0000000e-01
   5.4492754e-01
   3.1594203e-01
   4.5217391e-01
   4.5797101e-01
   2.9565217e-01
   6.1449275e-01
   4.4057971e-01
   6.4927536e-01
   7.0144928e-01
   5.9420290e-01
   4.1739130e-01
   1.9710145e-01
   5.1594203e-01
   5.9420290e-01
   5.1594203e-01
   4.4927536e-01
   5.7681159e-01
   4.9565217e-01
   5.7391304e-01
   4.8115942e-01
   6.0579710e-01
   6.3188406e-01
   5.6521739e-01
   3.2753623e-01
   5.0144928e-01
   4.2028986e-01
   4.4637681e-01
   5.6231884e-01
   5.8550725e-01
   6.3768116e-01
   7.1884058e-01
   6.2608696e-01
   5.6231884e-01
   3.5362319e-01
   2.6956522e-01
   6.4347826e-01
   5.6231884e-01
   5.4202899e-01
   4.2608696e-01
   5.7101449e-01
   4.3478261e-01
   1.5942029e-01
   5.6811594e-01
   5.2173913e-01
   5.7101449e-01
   3.2753623e-01
   5.5362319e-01
   5.3913043e-01
   4.3768116e-01
   5.7391304e-01
   6.1449275e-01
   6.2318841e-01
   5.7681159e-01
   5.6521739e-01
   6.4637681e-01
   5.0434783e-01
   6.0289855e-01
   5.5072464e-01
   3.7101449e-01
   6.0869565e-01
   5.3333333e-01
   2.2608696e-01
   5.5652174e-01
   6.4057971e-01
   5.7101449e-01
   3.0434783e-01
   3.0144928e-01
   7.0724638e-01
   4.1739130e-01
   5.4202899e-01
   7.1304348e-01
   4.3188406e-01
   6.3478261e-01
   4.6086957e-01
   6.0289855e-01
   3.6521739e-01
   4.6666667e-01
   6.4927536e-01
   4.5797101e-01
   5.1884058e-01
   6.0579710e-01
   6.2318841e-01
   7.0724638e-01
   4.9275362e-01
   5.7681159e-01
   2.7536232e-01
   2.5507246e-01
   5.1594203e-01
   4.4347826e-01
   5.3043478e-01
   2.5217391e-01
   4.5507246e-01
   5.2463768e-01
   5.4202899e-01
   4.1739130e-01
   5.3623188e-01
   3.1884058e-01
   7.5652174e-01
   4.8695652e-01
   3.9420290e-01
   5.7971014e-01
   5.9130435e-01
   3.9710145e-01
   4.7246377e-01
   5.5072464e-01
   3.0144928e-01
   4.2898551e-01
   2.7536232e-01
   6.4347826e-01
   5.7391304e-01
   5.9420290e-01
   5.0144928e-01
   5.9130435e-01
   3.7971014e-01
   4.1449275e-01
   6.4347826e-01
   4.2318841e-01
   2.9565217e-01
   4.4057971e-01
   4.0869565e-01
   6.6666667e-01
   4.8115942e-01
   6.4927536e-01
   4.5507246e-01
   3.7391304e-01
   5.7971014e-01
   5.3623188e-01
   4.8115942e-01
   4.8115942e-01
   5.6231884e-01
   4.1449275e-01
   6.0289855e-01
   4.1739130e-01
   4.6666667e-01
   6.8985507e-01
   5.7101449e-01
   4.2318841e-01
   2.7536232e-01
   5.1594203e-01
   2.8695652e-01
   7.3913043e-01
   6.6086957e-01
   4.9855072e-01
   3.7971014e-01
   5.2753623e-01
   5.4782609e-01
   5.3333333e-01
   2.0579710e-01
   6.3768116e-01
   5.5942029e-01
   5.2463768e-01
   5.3913043e-01
   3.3043478e-01
   4.1449275e-01
   2.6666667e-01
   5.8840580e-01
   5.1884058e-01
   6.7826087e-01
   5.9710145e-01
   4.1159420e-01
   4.9855072e-01
   5.3333333e-01
   5.1594203e-01
   4.1159420e-01
   6.5217391e-01
   5.6231884e-01
   4.4347826e-01
   5.0144928e-01
   4.2898551e-01
   5.5362319e-01
   4.9275362e-01
   5.2173913e-01
   5.6231884e-01
   7.3043478e-01
   8.0000000e-01
   4.8405797e-01
   4.6956522e-01
   4.1739130e-01
   3.4782609e-01
   4.6666667e-01
   3.3333333e-01
   5.4782609e-01
   6.0289855e-01
   4.5507246e-01
   6.5507246e-01
   5.1014493e-01
   7.1304348e-01
   3.6521739e-01
   2.5217391e-01
   5.8840580e-01
   6.2898551e-01
   4.8405797e-01
   4.9855072e-01
   4.6666667e-01
   3.3913043e-01
   3.7971014e-01
   3.8840580e-01
   7.5652174e-01
   3.2463768e-01
   4.3188406e-01
   3.6521739e-01
   5.8840580e-01
   6.1159420e-01
   5.7391304e-01
   7.2753623e-01
   7.3913043e-01
   7.0434783e-01
   6.2028986e-01
   4.1739130e-01
   5.2753623e-01
   5.3043478e-01
   3.3623188e-01
   3.4782609e-01
   4.9565217e-01
   4.2608696e-01
   4.7826087e-01
   2.4927536e-01
   4.6956522e-01
   4.5217391e-01
   4.3478261e-01
   4.3188406e-01
   4.6086957e-01
   3.0434783e-01
   3.1304348e-01
   4.6376812e-01
   5.4782609e-01
   4.5217391e-01
   4.4057971e-01
   6.4347826e-01
   4.2608696e-01
   7.1014493e-01
   6.1739130e-01
   6.0000000e-01
   5.7391304e-01
   5.5652174e-01
   5.7101449e-01
   5.4782609e-01
   4.6956522e-01
   4.9565217e-01
   6.5507246e-01
   5.3623188e-01
   5.8260870e-01
   7.1594203e-01
   4.2318841e-01
   4.4347826e-01
   5.7101449e-01
   5.5652174e-01
   4.6376812e-01
   6.4057971e-01
   3.6231884e-01
   3.6521739e-01
   5.7101449e-01
   4.2898551e-01
   2.6086957e-01
   2.8115942e-01
   6.4347826e-01
   4.0579710e-01
   4.2608696e-01
   4.7536232e-01
   5.2753623e-01
   4.3188406e-01
   3.1594203e-01
   6.0869565e-01
   5.1014493e-01
   6.9565217e-01
   7.9130435e-01
   6.4057971e-01
   5.3623188e-01
   3.3043478e-01
   4.8115942e-01
   3.1594203e-01
   5.7681159e-01
   5.8840580e-01
   5.8840580e-01
   6.2898551e-01
   4.7536232e-01
   3.9710145e-01
   4.7536232e-01
   3.9420290e-01
   5.6521739e-01
   5.7681159e-01
   5.9420290e-01
   6.4057971e-01
   2.8115942e-01
   6.6086957e-01
   6.3188406e-01
   3.3913043e-01
   7.3623188e-01
   4.0869565e-01
   6.5217391e-01
   6.3768116e-01
   4.8985507e-01
   5.3043478e-01
   4.3188406e-01
   5.5652174e-01
   5.0434783e-01
   4.6376812e-01
   3.1884058e-01
   7.3333333e-01
   4.8695652e-01
   5.9420290e-01
   5.6811594e-01
   7.2173913e-01
   1.0434783e-01
   3.6811594e-01
   1.5072464e-01
   5.5362319e-01
   3.8260870e-01
   5.2173913e-01
   6.7536232e-01
   6.7826087e-01
   5.7681159e-01
   5.5362319e-01
   5.4782609e-01
   5.7971014e-01
   3.9710145e-01
   4.3768116e-01
   6.2608696e-01
   6.5797101e-01
   5.5362319e-01
   3.3623188e-01
   6.0579710e-01
   5.9710145e-01
   3.7681159e-01
   5.3623188e-01
   4.0289855e-01
   8.0000000e-01
   5.4492754e-01
   4.9275362e-01
   5.1594203e-01
   4.2898551e-01
   5.3043478e-01
   4.4637681e-01
   5.7101449e-01
   5.1594203e-01
   4.9275362e-01
   7.2463768e-01
   3.9710145e-01
   4.8405797e-01
   4.8405797e-01
   6.3478261e-01
   4.7246377e-01
   6.0869565e-01
   3.9710145e-01
   3.6811594e-01
   4.4637681e-01
   4.0869565e-01
   6.1159420e-01
   8.1739130e-01
   4.8405797e-01
   3.5072464e-01
   4.9855072e-01
   3.8840580e-01
   5.5652174e-01
   5.6231884e-01
   4.6666667e-01
   4.2608696e-01
   2.9275362e-01
   4.2898551e-01
   6.8405797e-01
   5.8550725e-01
   5.9130435e-01
   4.7826087e-01
   6.5507246e-01
   4.7246377e-01
   5.0724638e-01
   6.4347826e-01
   5.4202899e-01
   5.5652174e-01
   7.4782609e-01
   3.9420290e-01
   5.5072464e-01
   4.8985507e-01
   6.3188406e-01
   5.1884058e-01
   6.3188406e-01
   4.7246377e-01
   6.3188406e-01
   4.9565217e-01
   5.5652174e-01
   5.1304348e-01
   5.9420290e-01
   4.4057971e-01
   5.5942029e-01
   5.2173913e-01
   2.1449275e-01
   3.8260870e-01
   3.4492754e-01
   6.7826087e-01
   5.7101449e-01
   4.4637681e-01
   4.0869565e-01
   5.3623188e-01
   4.8115942e-01
   6.9275362e-01
   6.2318841e-01
   7.8840580e-01
   6.2898551e-01
   5.7391304e-01
   4.9275362e-01
   5.5652174e-01
   5.9420290e-01
   5.4202899e-01
   6.3188406e-01
   3.5362319e-01
   5.2173913e-01
   4.5217391e-01
   6.5217391e-01
   4.1739130e-01
   8.8985507e-01
   4.0579710e-01
   5.2173913e-01
   4.0289855e-01
   6.1159420e-01
   4.3478261e-01
   5.0724638e-01
   5.2173913e-01
   4.7826087e-01
   6.1449275e-01
   4.3188406e-01
   7.1594203e-01
   6.1449275e-01
   5.6521739e-01
   7.0144928e-01
   5.9710145e-01
   5.3043478e-01
   6.1159420e-01
   3.8260870e-01
   5.0144928e-01
   4.0869565e-01
   2.7246377e-01
   5.8840580e-01
   3.3913043e-01
   4.5217391e-01
   5.6231884e-01
   4.4927536e-01
   1.9710145e-01
   5.5942029e-01
   3.4782609e-01
   6.5217391e-01
   2.6376812e-01
   5.8840580e-01
   6.2898551e-01
   4.1449275e-01
   5.4782609e-01
   4.2318841e-01
   5.9420290e-01
   4.6666667e-01
   4.2028986e-01
   4.8405797e-01
   5.7391304e-01
   3.5362319e-01
   2.2318841e-01
   4.6376812e-01
   5.4492754e-01
   5.1884058e-01
   8.0579710e-01
   4.1159420e-01
   6.8115942e-01
   6.9275362e-01
   5.9420290e-01
   6.0289855e-01
   5.7101449e-01
   4.9855072e-01
   6.5507246e-01
   4.6086957e-01
   5.1594203e-01
   3.7101449e-01
   2.9855072e-01
   6.8405797e-01
   2.8405797e-01
   5.1594203e-01
   5.1884058e-01
   4.2608696e-01
   5.0724638e-01
   4.0579710e-01
   5.7101449e-01
   4.0579710e-01
   3.8840580e-01
   5.4782609e-01
   3.6521739e-01
   4.3768116e-01
   4.5507246e-01
   5.1594203e-01
   6.8115942e-01
   5.2173913e-01
   4.3768116e-01
   5.8550725e-01
   4.0579710e-01
   1.9130435e-01
   7.4202899e-01
   5.8260870e-01
   6.2898551e-01
   5.9710145e-01
   3.6521739e-01
   5.6811594e-01
   5.5942029e-01
   7.1014493e-01
   4.1449275e-01
   3.9710145e-01
   5.6231884e-01
   6.0000000e-01
   4.7536232e-01
   6.6666667e-01
   5.9710145e-01
   4.1159420e-01
   4.0289855e-01
   8.1159420e-01
   5.4492754e-01
   7.3623188e-01
   5.8840580e-01
   4.7826087e-01
   7.3623188e-01
   6.1159420e-01
   5.7681159e-01
   4.7536232e-01
   5.4492754e-01
   7.2463768e-01
   3.9710145e-01
   3.7971014e-01
   6.8985507e-01
   4.1739130e-01
   6.0000000e-01
   5.6521739e-01
   7.2463768e-01
   6.6666667e-01
   5.1884058e-01
   5.4492754e-01
   3.7101449e-01
   2.4057971e-01
   4.4057971e-01
   4.2608696e-01
   6.1159420e-01
   7.1304348e-01
   5.5072464e-01
   4.2028986e-01
   4.2318841e-01
   5.7101449e-01
   2.1159420e-01
   2.6666667e-01
   3.6231884e-01
   5.1304348e-01
   5.4202899e-01
   3.7681159e-01
   3.4782609e-01
   4.8695652e-01
   4.1159420e-01
   6.5507246e-01
   4.7246377e-01
   3.4202899e-01
   4.9275362e-01
   6.5797101e-01
   6.4637681e-01
   5.9130435e-01
   2.2028986e-01
   5.5652174e-01
   3.5942029e-01
   6.0289855e-01
   4.6956522e-01
   6.4057971e-01
   6.3188406e-01
   6.5217391e-01
   5.7681159e-01
   4.8405797e-01
   5.7101449e-01
   3.3333333e-01
   5.6231884e-01
   4.0579710e-01
   4.3768116e-01
   5.5942029e-01
   4.3768116e-01
   7.3913043e-01
   4.9565217e-01
   3.0724638e-01
   6.1739130e-01
   5.0144928e-01
   5.4492754e-01
   4.6086957e-01
   6.5797101e-01
   3.3623188e-01
   5.0434783e-01
   2.9275362e-01
   7.5652174e-01
   4.1159420e-01
   7.0434783e-01
   5.6521739e-01
   4.3188406e-01
   3.9420290e-01
   3.9420290e-01
   4.7246377e-01
   4.1159420e-01
   4.5797101e-01
   4.2608696e-01
   3.7391304e-01
   5.6231884e-01
   5.3043478e-01
   5.4202899e-01
   4.2028986e-01
   4.1449275e-01
   5.8260870e-01
   5.0144928e-01
   6.4057971e-01
   2.9855072e-01
   8.2608696e-01
   2.9855072e-01
   4.6376812e-01
   3.8840580e-01
   3.5072464e-01
   6.4637681e-01
   4.8985507e-01
   4.2608696e-01
   3.3913043e-01
   4.2898551e-01
   7.7971014e-01
   4.1739130e-01
   5.3333333e-01
   6.0000000e-01
   6.7536232e-01
   2.6666667e-01
   5.8840580e-01
   4.6666667e-01
   3.6811594e-01
   4.4347826e-01
   4.5507246e-01
   5.9420290e-01
   5.7101449e-01
   4.4637681e-01
   5.5652174e-01
   3.3333333e-01
   3.1014493e-01
   3.9130435e-01
   5.0434783e-01
   5.7681159e-01
   3.9710145e-01
   7.4202899e-01
   6.1449275e-01
   2.6086957e-01
   4.2318841e-01
   6.3768116e-01
   5.1304348e-01
   5.0434783e-01
   3.1304348e-01
   5.8840580e-01
   6.5797101e-01
   3.4202899e-01
   3.2173913e-01
   5.5362319e-01
   3.5362319e-01
   5.6231884e-01
   5.5652174e-01
   5.7101449e-01
   6.2028986e-01
   4.8985507e-01
   4.8695652e-01
   5.2463768e-01
   1.9420290e-01
   2.3188406e-01
   4.0579710e-01
   4.4057971e-01
   2.3478261e-01
   5.5942029e-01
   5.4782609e-01
   1.9130435e-01
   5.3913043e-01
   6.7246377e-01
   3.5072464e-01
   3.8550725e-01
   6.3768116e-01
   5.1594203e-01
   5.1014493e-01
   6.4057971e-01
   4.2608696e-01
   4.9565217e-01
   4.5797101e-01
   6.8695652e-01
   5.8840580e-01
   6.9855072e-01
   1.6811594e-01
   7.3623188e-01
   3.7101449e-01
   5.9710145e-01
   2.7536232e-01
   3.1884058e-01
   2.5797101e-01
   6.3768116e-01
   7.1304348e-01
   4.8115942e-01
   3.7681159e-01
   5.3623188e-01
   4.9275362e-01
   3.0434783e-01
   4.9565217e-01
   4.9275362e-01
   4.7246377e-01
   4.9565217e-01
   5.8550725e-01
   4.0579710e-01
   3.3043478e-01
   4.6376812e-01
   3.2463768e-01
   2.7246377e-01
   6.1449275e-01
   3.6521739e-01
   5.0144928e-01
   3.8550725e-01
   2.6956522e-01
   6.6376812e-01
   5.0434783e-01
   4.5507246e-01
   3.2173913e-01
   3.9130435e-01
   4.7246377e-01
   2.4927536e-01
   4.9275362e-01
   6.3478261e-01
   3.0434783e-01
   7.3623188e-01
   5.0724638e-01
   6.0000000e-01
   4.0579710e-01
   5.2463768e-01
   3.1594203e-01
   6.9565217e-01
   5.3043478e-01
   5.9420290e-01
   9.1884058e-01
   5.6521739e-01
   6.8985507e-01
   4.9275362e-01
   4.9565217e-01
   5.9130435e-01
   3.7101449e-01
   5.1594203e-01
   7.6231884e-01
   4.2898551e-01
   4.7826087e-01
   6.0869565e-01
   5.2753623e-01
   3.9130435e-01
   4.4927536e-01
   4.2898551e-01
   2.7246377e-01
   7.9420290e-01
   4.6086957e-01
   6.3188406e-01
   6.1159420e-01
   4.4927536e-01
   5.0724638e-01
   7.9710145e-01
   3.6521739e-01
   7.2173913e-01
   4.8695652e-01
   4.0289855e-01
   3.3623188e-01
   4.6666667e-01
   4.8115942e-01
   5.1884058e-01
   5.1594203e-01
   4.7536232e-01
   5.9710145e-01
   4.3188406e-01
   5.3043478e-01
   5.1594203e-01
   6.5507246e-01
   3.5362319e-01
   5.6231884e-01
   3.6231884e-01
   4.9275362e-01
   5.7391304e-01
   4.0869565e-01
   4.5797101e-01
   6.3478261e-01
   4.8695652e-01
   3.6811594e-01
   6.0000000e-01
   5.9420290e-01
   5.0724638e-01
   3.8840580e-01
   3.0144928e-01
   7.8260870e-01
   5.1594203e-01
   4.8695652e-01
   4.8985507e-01
   4.9855072e-01
   5.3913043e-01
   4.5507246e-01
   7.7681159e-01
   2.4347826e-01
   5.4202899e-01
   9.0434783e-01
   5.5362319e-01
   1.3913043e-01
   4.3768116e-01
   5.6521739e-01
   4.3188406e-01
   5.4782609e-01
   5.7391304e-01
   5.7391304e-01
   6.0869565e-01
   6.2898551e-01
   4.5797101e-01
   2.5217391e-01
   5.1014493e-01
   3.7681159e-01
   4.9275362e-01
   3.3913043e-01
   5.2753623e-01
   5.1884058e-01
   3.5072464e-01
   4.1449275e-01
   3.0724638e-01
   3.2753623e-01
   3.7101449e-01
   3.7101449e-01
   5.6811594e-01
   4.6086957e-01
   4.4057971e-01
   3.5942029e-01
   6.6666667e-01
   4.9565217e-01
   4.5217391e-01
   7.1014493e-01
   4.9275362e-01
   6.1159420e-01
   4.5797101e-01
   7.1304348e-01
   6.9855072e-01
   4.5797101e-01
   6.1159420e-01
   4.6666667e-01
   5.3913043e-01
   6.4927536e-01
   2.5797101e-01
   7.6231884e-01
   5.7971014e-01
   3.3623188e-01
   6.8405797e-01
   5.0724638e-01
   5.6521739e-01
   5.6231884e-01
   6.3768116e-01
   5.7971014e-01
   6.6086957e-01
   5.5072464e-01
   5.2173913e-01
   4.1449275e-01
   4.3768116e-01
   4.2608696e-01
   3.1884058e-01
   3.6231884e-01
   6.1159420e-01
   5.6811594e-01
   4.3478261e-01
   5.2173913e-01
   4.1739130e-01
   6.7246377e-01
   2.6666667e-01
   4.0579710e-01
   3.8550725e-01
   7.3913043e-01
   5.7681159e-01
   4.5507246e-01
   5.8550725e-01
   4.9275362e-01
   5.2463768e-01
   4.0579710e-01
   3.8260870e-01
   3.0144928e-01
   4.2608696e-01
   3.2173913e-01
   3.1304348e-01
   6.4347826e-01
   4.8115942e-01
   5.9130435e-01
   3.0434783e-01
   3.8260870e-01
   4.3768116e-01
   3.5652174e-01
   6.0579710e-01
   4.8695652e-01
   5.1884058e-01
   5.3623188e-01
   1.9130435e-01
   8.5217391e-01
   7.2173913e-01
   7.3333333e-01
   5.4202899e-01
   7.3623188e-01
   4.9855072e-01
   3.7101449e-01
   7.1014493e-01
   6.9565217e-01
   7.7971014e-01
   4.8695652e-01
   7.4492754e-01
   7.1884058e-01
   5.1014493e-01
   3.1594203e-01
   4.7246377e-01
   7.2463768e-01
   7.0724638e-01
   5.3623188e-01
   5.9710145e-01
   5.4492754e-01
   3.0144928e-01
   5.7101449e-01
   5.2753623e-01
   4.9275362e-01
   6.8115942e-01
   5.1014493e-01
   6.5797101e-01
   6.7246377e-01
   5.3913043e-01
   5.2753623e-01
   3.3913043e-01
   5.4202899e-01
   4.6086957e-01
   4.9855072e-01
   4.1159420e-01
   1.4492754e-01
   3.9710145e-01
   1.3333333e-01
   5.5942029e-01
   6.5217391e-01
   4.8985507e-01
   4.6376812e-01
   3.3333333e-01
   3.1884058e-01
   4.8115942e-01
   4.6376812e-01
   5.0434783e-01
   4.0000000e-01
   3.3043478e-01
   8.1449275e-01
   5.6521739e-01
   6.8115942e-01
   4.4347826e-01
   5.2173913e-01
   4.5217391e-01
   3.1014493e-01
   4.3478261e-01
   3.8260870e-01
   4.4637681e-01
   3.7391304e-01
   6.6956522e-01
   3.1304348e-01
   7.3043478e-01
   3.9420290e-01
   4.8115942e-01
   3.1594203e-01
   5.7971014e-01
   6.3478261e-01
   4.9855072e-01
   4.6086957e-01
   5.4492754e-01
   3.2173913e-01
   5.2463768e-01
   4.3478261e-01
   9.5652174e-02
   4.9855072e-01
   5.2173913e-01
   6.0869565e-01
   2.9275362e-01
   6.6376812e-01
   4.3188406e-01
   5.2463768e-01
   5.6521739e-01
   5.5942029e-01
   2.5217391e-01
   4.5507246e-01
   3.2463768e-01
   5.3043478e-01
   4.0869565e-01
   7.1594203e-01
   2.9855072e-01
   5.0144928e-01
   5.6811594e-01
   6.5797101e-01
   4.9275362e-01
   3.0724638e-01
   4.4347826e-01
   6.1449275e-01
   5.4492754e-01
   3.9710145e-01
   4.2898551e-01
   5.7391304e-01
   7.1014493e-01
   6.2318841e-01
   5.0144928e-01
   4.3478261e-01
   4.4347826e-01
   4.6666667e-01
   3.8260870e-01
   6.5507246e-01
   7.2753623e-01
   3.1304348e-01
   3.2173913e-01
   3.8840580e-01
   4.6956522e-01
   3.8260870e-01
   4.4347826e-01
   4.8695652e-01
   4.3478261e-01
   5.1884058e-01
   4.6666667e-01
   3.7391304e-01
   6.2608696e-01
   4.8985507e-01
   6.2898551e-01
   4.2028986e-01
   4.2318841e-01
   4.3768116e-01
   4.9855072e-01
   4.1739130e-01
   5.4202899e-01
   2.8695652e-01
   3.9420290e-01
   7.0724638e-01
   2.8695652e-01
   3.7101449e-01
   3.9130435e-01
   5.1014493e-01
   6.6956522e-01
   7.2753623e-01
   3.5942029e-01
   6.1739130e-01
   6.9855072e-01
   5.6811594e-01
   3.9710145e-01
   4.3478261e-01
   4.7536232e-01
   5.8840580e-01
   2.9275362e-01
   5.6521739e-01
   4.8985507e-01
   4.8405797e-01
   5.2753623e-01
   5.3623188e-01
   6.6666667e-01
   6.3768116e-01
   5.4782609e-01
   4.8115942e-01
   4.5507246e-01
   6.0289855e-01
   3.0724638e-01
   5.9420290e-01
   6.9855072e-01
   3.4782609e-01
   7.1014493e-01
   5.4782609e-01
   5.2463768e-01
   5.0434783e-01
   6.0579710e-01
   5.1884058e-01
   5.3913043e-01
   5.1884058e-01
   6.2608696e-01
   4.6376812e-01
   5.6231884e-01
   3.4782609e-01
   6.2608696e-01
   7.2173913e-01
   5.8840580e-01
   6.2608696e-01
   3.4492754e-01
   6.6376812e-01
   7.8840580e-01
   6.0869565e-01
   5.1304348e-01
   4.5217391e-01
   5.0724638e-01
   6.0579710e-01
   2.6956522e-01
   4.6086957e-01
   3.8260870e-01
   5.2173913e-01
   4.7536232e-01
   5.7101449e-01
   5.6231884e-01
   5.5362319e-01
   6.9565217e-01
   3.5942029e-01
   3.5652174e-01
   6.0579710e-01
   3.8840580e-01
   6.4637681e-01
   4.8695652e-01
   6.5217391e-01
   3.5942029e-01
   6.8405797e-01
   2.8115942e-01
   7.0144928e-01
   3.9420290e-01
   4.6376812e-01
   6.5507246e-01
   6.3478261e-01
   7.9420290e-01
   4.7246377e-01
   3.7681159e-01
   3.4492754e-01
   3.6811594e-01
   5.7391304e-01
   5.9710145e-01
   6.6666667e-01
   3.2173913e-01
   5.8260870e-01
   4.6376812e-01
   4.9565217e-01
   2.5507246e-01
   3.5652174e-01
   5.9710145e-01
   4.2898551e-01
   4.9855072e-01
   4.6956522e-01
   3.5652174e-01
   2.1159420e-01
   6.4927536e-01
   2.8985507e-01
   6.1739130e-01
   6.2898551e-01
   6.2318841e-01
   4.2898551e-01
   6.4927536e-01
   7.2173913e-01
   6.3478261e-01
   6.8985507e-01
   6.5507246e-01
   4.4927536e-01
   6.5507246e-01
   4.2608696e-01
   4.4927536e-01
   5.5362319e-01
   3.8550725e-01
   3.8840580e-01
   5.1014493e-01
   6.0869565e-01
   8.1159420e-01
   6.4347826e-01
   3.3043478e-01
   3.3623188e-01
   6.4637681e-01
   6.2898551e-01
   5.8550725e-01
   3.5652174e-01
   6.3478261e-01
   2.4637681e-01
   5.5652174e-01
   7.5652174e-01
   5.4202899e-01
   5.1594203e-01
   8.0289855e-01
   3.1884058e-01
   4.7826087e-01
   5.1884058e-01
   3.8840580e-01
   4.3768116e-01
   6.0869565e-01
   4.5797101e-01
   6.7246377e-01
   6.8985507e-01
   3.1304348e-01
   6.1159420e-01
   5.1304348e-01
   4.3478261e-01
   4.3188406e-01
   4.4637681e-01
   4.6956522e-01
   3.3913043e-01
   5.9710145e-01
   5.7681159e-01
   8.5217391e-01
   2.2318841e-01
   5.0724638e-01
   4.3768116e-01
   4.9565217e-01
   4.3768116e-01
   4.0000000e-01
   6.6086957e-01
   6.6956522e-01
   3.1594203e-01
   5.2753623e-01
   5.8260870e-01
   3.5362319e-01
   4.0289855e-01
   6.9855072e-01
   5.6811594e-01
   5.6231884e-01
   8.0289855e-01
   4.6376812e-01
   6.5797101e-01
   4.6956522e-01
   7.5652174e-01
   5.8840580e-01
   5.5072464e-01
   4.2318841e-01
   3.6521739e-01
   6.1449275e-01
   7.1014493e-01
   5.6811594e-01
   2.8405797e-01
   5.7391304e-01
   6.0579710e-01
   3.3043478e-01
   6.9275362e-01
   4.2608696e-01
   5.3043478e-01
   6.4057971e-01
   5.9710145e-01
   4.4057971e-01
   4.7536232e-01
   4.4637681e-01
   4.7536232e-01
   4.4927536e-01
   7.3913043e-01
   3.6231884e-01
   2.9565217e-01
   4.4927536e-01
   7.1014493e-01
   3.7391304e-01
   5.0144928e-01
   6.2608696e-01
   4.3188406e-01
   5.9130435e-01
   3.3913043e-01
   7.2463768e-01
   3.2173913e-01
   5.8260870e-01
   4.3478261e-01
   4.4347826e-01
   4.2318841e-01
   4.7246377e-01
   4.1449275e-01
   4.4927536e-01
   5.5362319e-01
   5.4492754e-01
   2.2028986e-01
   6.8985507e-01
   5.9130435e-01
   5.2753623e-01
   4.0289855e-01
   3.9710145e-01
   7.5942029e-01
   5.4782609e-01
   6.2318841e-01
   4.3188406e-01
   3.9130435e-01
   5.1884058e-01
   5.6231884e-01
   6.4057971e-01
   5.4782609e-01
   4.0579710e-01
   4.2608696e-01
   4.4057971e-01
   6.4927536e-01
   5.0434783e-01
   4.3768116e-01
   3.4492754e-01
   4.9855072e-01
   4.9565217e-01
   5.9130435e-01
   2.8405797e-01
   5.9710145e-01
   4.5507246e-01
   5.9130435e-01
   3.7681159e-01
   4.6376812e-01
   2.9565217e-01
   3.7391304e-01
   2.8115942e-01
   4.2898551e-01
   3.7101449e-01
   4.4927536e-01
   4.0579710e-01
   5.0144928e-01
   4.1739130e-01
   5.0434783e-01
   4.2318841e-01
   6.9855072e-01
   4.4927536e-01
   6.8405797e-01
   3.7971014e-01
   2.3478261e-01
   5.6521739e-01
   5.3623188e-01
   6.3478261e-01
   4.3188406e-01
   3.4782609e-01
   5.8550725e-01
   3.5072464e-01
   5.7391304e-01
   8.0000000e-01
   2.8985507e-01
   4.0289855e-01
   5.6521739e-01
   4.9855072e-01
   6.5217391e-01
   3.7391304e-01
   3.5942029e-01
   5.1594203e-01
   5.8550725e-01
   4.5217391e-01
   5.5942029e-01
   5.3913043e-01
   6.0579710e-01
   4.4927536e-01
   5.4782609e-01
   6.6956522e-01
   7.1594203e-01
   4.0000000e-01
   6.0579710e-01
   4.1449275e-01
   5.7971014e-01
   4.1159420e-01
   6.0000000e-01
   3.2463768e-01
   6.1159420e-01
   4.1159420e-01
   6.6376812e-01
   6.4057971e-01
   5.4782609e-01
   7.5942029e-01
   6.1449275e-01
   5.3913043e-01
   3.4202899e-01
   1.8840580e-01
   3.3623188e-01
   5.7101449e-01
   6.0579710e-01
   5.1014493e-01
   4.3478261e-01
   4.3478261e-01
   4.9275362e-01
   6.3188406e-01
   4.1449275e-01
   3.6231884e-01
   8.2028986e-01
   7.2173913e-01
   4.6376812e-01
   5.5652174e-01
   4.3188406e-01
   5.7971014e-01
   3.4492754e-01
   6.0579710e-01
   6.2608696e-01
   5.9710145e-01
   5.9420290e-01
   3.1594203e-01
   5.4782609e-01
   5.5072464e-01
   4.9275362e-01
   4.4057971e-01
   2.1159420e-01
   5.4202899e-01
   3.7681159e-01
   5.7681159e-01
   5.2173913e-01
   4.5507246e-01
   5.1014493e-01
   5.2463768e-01
   1.1014493e-01
   4.3478261e-01
   4.8405797e-01
   3.4782609e-01
   6.0869565e-01
   5.9420290e-01
   3.4492754e-01
   5.5942029e-01
   7.1304348e-01
   5.1884058e-01
   3.1304348e-01
   5.6231884e-01
   4.5507246e-01
   5.4202899e-01
   5.0144928e-01
   5.1304348e-01
   4.0000000e-01
   2.6376812e-01
   5.7971014e-01
   4.2898551e-01
   5.3333333e-01
   7.7391304e-01
   3.6521739e-01
   5.5072464e-01
   4.6956522e-01
   5.1594203e-01
   5.7681159e-01
   7.8260870e-01
   3.5072464e-01
   5.0434783e-01
   4.8115942e-01
   3.3043478e-01
   3.3043478e-01
   4.6666667e-01
   5.5072464e-01
   4.0000000e-01
   5.0144928e-01
   3.5362319e-01
   6.8405797e-01
   6.6956522e-01
   3.1884058e-01
   4.2898551e-01
   3.4782609e-01
   3.8260870e-01
   5.1304348e-01
   4.2898551e-01
   8.1159420e-01
   5.9130435e-01
   7.1884058e-01
   4.6086957e-01
   6.4057971e-01
   3.9420290e-01
   4.7826087e-01
   3.5072464e-01
   5.5942029e-01
   2.0869565e-01
   4.3478261e-01
   1.9130435e-01
   7.0724638e-01
   7.8260870e-01
   1.7391304e-01
   4.4057971e-01
   4.7536232e-01
   3.6231884e-01
   3.7971014e-01
   2.2028986e-01
   5.0434783e-01
   7.4202899e-01
   6.0000000e-01
   5.1884058e-01
   5.2463768e-01
   3.5362319e-01
   6.7246377e-01
   3.3333333e-01
   7.5942029e-01
   5.2463768e-01
   4.0579710e-01
   1.8840580e-01
   4.9565217e-01
   4.4347826e-01
   5.8550725e-01
   4.1739130e-01
   5.2173913e-01
   3.9420290e-01
   6.2898551e-01
   7.5362319e-01
   5.3333333e-01
   4.7826087e-01
   7.4492754e-01
   7.1014493e-01
   5.1304348e-01
   5.5362319e-01
   3.1304348e-01
   4.6956522e-01
   3.8260870e-01
   3.3333333e-01
   5.8550725e-01
   4.6376812e-01
   6.0289855e-01
   4.2318841e-01
   4.7826087e-01
   7.4782609e-01
   1.8840580e-01
   4.5797101e-01
   4.6086957e-01
   5.3623188e-01
   7.2753623e-01
   4.8115942e-01
   4.6086957e-01
   3.2173913e-01
   3.7101449e-01
   6.5217391e-01
   5.1304348e-01
   5.6231884e-01
   7.3333333e-01
   4.1449275e-01
   6.4057971e-01
   4.5507246e-01
   6.1739130e-01
   4.4637681e-01
   6.5217391e-01
   4.0869565e-01
   4.9855072e-01
   5.1304348e-01
   5.9710145e-01
   6.9855072e-01
   4.1739130e-01
   5.5362319e-01
   4.0869565e-01
   5.7101449e-01
   6.3768116e-01
   5.9420290e-01
   4.0579710e-01
   5.0144928e-01
   6.2318841e-01
   6.0289855e-01
   4.1449275e-01
   7.6521739e-01
   4.1739130e-01
   6.0000000e-01
   6.2318841e-01
   5.6811594e-01
   4.4927536e-01
   4.5217391e-01
   2.9565217e-01
   6.8405797e-01
   7.0434783e-01
   3.4202899e-01
   4.3188406e-01
   4.7826087e-01
   3.5942029e-01
   4.4057971e-01
   3.4782609e-01
   7.1014493e-01
   6.7246377e-01
   4.4927536e-01
   3.7391304e-01
   5.2463768e-01
   4.6956522e-01
   5.4782609e-01
   5.2463768e-01
   3.5362319e-01
   5.5652174e-01
   4.2898551e-01
   5.0724638e-01
   4.3768116e-01
   4.7536232e-01
   6.0869565e-01
   4.8695652e-01
   5.5652174e-01
   2.8115942e-01
   5.3913043e-01
   3.6521739e-01
   4.8115942e-01
   7.7391304e-01
   7.2173913e-01
   7.3913043e-01
   5.1014493e-01
   3.7391304e-01
   6.8405797e-01
   5.9710145e-01
   7.4202899e-01
   5.6811594e-01
   5.0724638e-01
   4.0869565e-01
   4.4927536e-01
   6.1739130e-01
   4.4637681e-01
   5.3333333e-01
   6.6086957e-01
   7.5652174e-01
   6.8985507e-01
   3.6521739e-01
   1.4492754e-01
   5.8840580e-01
   4.4927536e-01
   4.7536232e-01
   4.9275362e-01
   6.1449275e-01
   5.9420290e-01
   5.0434783e-01
   6.8115942e-01
   4.8405797e-01
   5.3043478e-01
   7.0434783e-01
   6.7536232e-01
   6.0289855e-01
   4.2028986e-01
   3.6811594e-01
   4.4927536e-01
   4.9275362e-01
   5.5072464e-01
   5.6811594e-01
   5.6231884e-01
   6.7246377e-01
   5.1014493e-01
   3.9130435e-01
   5.8550725e-01
   6.0000000e-01
   5.3333333e-01
   3.0724638e-01
   5.7101449e-01
   6.4347826e-01
   2.9275362e-01
   5.9710145e-01
   3.5652174e-01
   4.3478261e-01
   5.1304348e-01
   4.2898551e-01
   4.8405797e-01
   4.5507246e-01
   3.7391304e-01
   5.8840580e-01
   5.4202899e-01
   7.3043478e-01
   4.4927536e-01
   5.6521739e-01
   6.0000000e-01
   5.9710145e-01
   2.9565217e-01
   4.4637681e-01
   5.6811594e-01
   5.0434783e-01
   5.9130435e-01
   3.7391304e-01
   4.8405797e-01
   3.6231884e-01
   3.9130435e-01
   2.0869565e-01
   6.2318841e-01
   5.1884058e-01
   4.7246377e-01
   6.4347826e-01
   5.2173913e-01
   3.8260870e-01
   6.3768116e-01
   3.4782609e-01
   3.2173913e-01
   5.6521739e-01
   5.3623188e-01
   5.5362319e-01
   6.0869565e-01
   2.4637681e-01
   5.5362319e-01
   5.0724638e-01
   3.3333333e-01
   7.4782609e-01
   5.8840580e-01
   4.6086957e-01
   5.5652174e-01
   5.1594203e-01
   2.6956522e-01
   5.4202899e-01
   4.8695652e-01
   6.0869565e-01
   2.9275362e-01
   5.0434783e-01
   4.4057971e-01
   3.2463768e-01
   7.1884058e-01
   5.6811594e-01
   5.9420290e-01
   5.1884058e-01
   5.9710145e-01
   6.5217391e-01
   6.6956522e-01
   5.0434783e-01
   6.8115942e-01
   5.1304348e-01
   6.6666667e-01
   6.6956522e-01
   5.3913043e-01
   5.1304348e-01
   3.5652174e-01
   5.0434783e-01
   5.2463768e-01
   3.5072464e-01
   6.6086957e-01
   3.7391304e-01
   5.3333333e-01
   4.3478261e-01
   5.3913043e-01
   2.6956522e-01
   3.8550725e-01
   4.3188406e-01
   6.0579710e-01
   7.5652174e-01
   4.0579710e-01
   3.3913043e-01
   5.4782609e-01
   4.7536232e-01
   4.5217391e-01
   4.5217391e-01
   5.7101449e-01
   6.4927536e-01
   3.6521739e-01
   5.0434783e-01
   5.2753623e-01
   7.1014493e-01
   7.0724638e-01
   5.1014493e-01
   7.7101449e-01
   1.8840580e-01
   5.3333333e-01
   4.9855072e-01
   6.4347826e-01
   5.1304348e-01
   4.8695652e-01
   4.1739130e-01
   5.7971014e-01
   6.7246377e-01
   5.0724638e-01
   2.2028986e-01
   4.6956522e-01
   6.9275362e-01
   5.2753623e-01
   6.4637681e-01
   4.3188406e-01
   2.9565217e-01
   7.8840580e-01
   3.2753623e-01
   2.5217391e-01
   3.5362319e-01
   3.1884058e-01
   6.7536232e-01
   4.2028986e-01
   5.6521739e-01
   3.1884058e-01
   6.7246377e-01
   5.4492754e-01
   4.7826087e-01
   3.0434783e-01
   5.3623188e-01
   5.2173913e-01
   5.7391304e-01
   4.0869565e-01
   5.3043478e-01
   6.1449275e-01
   4.2608696e-01
   4.2898551e-01
   4.9565217e-01
   4.7536232e-01
   6.9565217e-01
   5.2753623e-01
   3.6811594e-01
   2.7536232e-01
   4.9855072e-01
   5.0434783e-01
   2.1449275e-01
   5.8550725e-01
   5.4202899e-01
   5.4492754e-01
   6.3478261e-01
   5.1014493e-01
   6.2608696e-01
   4.8115942e-01
   4.3768116e-01
   5.5942029e-01
   6.6376812e-01
   7.4202899e-01
   6.8405797e-01
   5.0144928e-01
   5.3333333e-01
   4.9855072e-01
   2.4347826e-01
   5.3333333e-01
   3.2463768e-01
   4.8985507e-01
   4.4637681e-01
   6.2608696e-01
   2.7536232e-01
   6.8695652e-01
   5.7971014e-01
   5.6521739e-01
   4.5507246e-01
   6.9565217e-01
   8.3768116e-01
   6.1449275e-01
   5.8550725e-01
   4.4347826e-01
   7.7101449e-01
   6.4347826e-01
   3.6521739e-01
   1.6811594e-01
   4.2028986e-01
   4.7536232e-01
   5.7681159e-01
   3.9420290e-01
   5.3623188e-01
   3.1884058e-01
   5.8840580e-01
   6.5507246e-01
   3.2173913e-01
   6.0000000e-01
   5.9710145e-01
   7.4202899e-01
   4.9565217e-01
   5.1884058e-01
   2.7536232e-01
   3.7391304e-01
   5.1884058e-01
   7.8840580e-01
   6.5507246e-01
   4.1449275e-01
   4.8695652e-01
   3.4492754e-01
   7.3623188e-01
   2.6376812e-01
   3.6811594e-01
   5.1014493e-01
   2.7826087e-01
   6.4347826e-01
   3.4782609e-01
   6.7826087e-01
   2.9855072e-01
   6.9565217e-01
   3.6521739e-01
   3.9710145e-01
   4.3188406e-01
   4.1159420e-01
   6.5797101e-01
   5.7971014e-01
   4.3188406e-01
   4.1159420e-01
   4.3478261e-01
   3.8840580e-01
   2.2608696e-01
   5.1594203e-01
   5.3043478e-01
   4.2318841e-01
   7.6521739e-01
   3.4492754e-01
   4.0869565e-01
   6.7536232e-01
   5.0434783e-01
   3.1304348e-01
   5.1014493e-01
   7.3043478e-01
   4.8695652e-01
   4.1739130e-01
   5.8260870e-01
   5.2173913e-01
   4.6956522e-01
   6.9855072e-01
   7.5942029e-01
   6.1159420e-01
   4.9275362e-01
   6.5217391e-01
   6.4637681e-01
   1.4202899e-01
   5.3623188e-01
   4.8695652e-01
   4.0579710e-01
   4.8115942e-01
   4.6666667e-01
   5.4492754e-01
   6.3768116e-01
   7.7681159e-01
   6.2608696e-01
   5.5652174e-01
   5.1014493e-01
   7.3913043e-01
   2.4637681e-01
   4.8115942e-01
   5.3043478e-01
   2.5507246e-01
   4.8985507e-01
   4.9275362e-01
   3.4492754e-01
   4.2318841e-01
   4.4347826e-01
   2.2608696e-01
   6.0579710e-01
   4.7826087e-01
   4.7246377e-01
   5.2463768e-01
   5.8260870e-01
   7.0434783e-01
   4.9565217e-01
   5.4202899e-01
   3.9130435e-01
   5.0434783e-01
   5.0144928e-01
   4.6376812e-01
   6.6666667e-01
   1.5942029e-01
   4.4347826e-01
   5.3333333e-01
   6.2028986e-01
   4.1159420e-01
   4.8695652e-01
   5.8550725e-01
   3.7971014e-01
   4.5217391e-01
   2.0869565e-01
   5.7101449e-01
   3.9710145e-01
   3.8550725e-01
   5.5072464e-01
   7.5072464e-01
   5.4492754e-01
   3.7681159e-01
   3.6521739e-01
   3.5652174e-01
   5.4782609e-01
   6.9275362e-01
   5.1884058e-01
   7.6521739e-01
   5.5942029e-01
   2.6956522e-01
   7.7391304e-01
   6.0289855e-01
   4.7246377e-01
   3.9420290e-01
   5.5072464e-01
   4.4057971e-01
   3.8840580e-01
   5.4492754e-01
   4.9855072e-01
   3.9130435e-01
   3.8840580e-01
   5.7681159e-01
   4.2318841e-01
   3.1594203e-01
   6.6956522e-01
   6.4637681e-01
   4.4347826e-01
   4.3768116e-01
   4.7246377e-01
   4.2898551e-01
   5.8260870e-01
   4.2318841e-01
   8.2898551e-01
   5.7971014e-01
   4.1449275e-01
   4.4347826e-01
   7.2753623e-01
   3.7101449e-01
   5.3043478e-01
   6.8115942e-01
   4.8115942e-01
   1.8840580e-01
   2.9275362e-01
   7.7681159e-01
   5.4202899e-01
   4.2608696e-01
   2.9275362e-01
   4.2898551e-01
   6.4637681e-01
   7.8260870e-01
   4.4927536e-01
   6.1739130e-01
   3.9130435e-01
   6.8985507e-01
   5.7101449e-01
   5.5362319e-01
   5.1014493e-01
   4.1739130e-01
   4.2608696e-01
   3.9130435e-01
   5.6231884e-01
   5.4492754e-01
   6.6666667e-01
   4.1739130e-01
   4.6086957e-01
   4.5507246e-01
   3.5942029e-01
   4.9855072e-01
   7.7971014e-01
   5.5652174e-01
   5.5362319e-01
   6.6956522e-01
   4.6666667e-01
   3.2173913e-01
   6.6666667e-01
   2.6666667e-01
   5.5942029e-01
   4.8985507e-01
   3.4782609e-01
   3.8550725e-01
   4.4347826e-01
   4.9565217e-01
   4.9855072e-01
   5.1014493e-01
   5.3913043e-01
   5.3623188e-01
   3.8260870e-01
   6.8405797e-01
   4.8405797e-01
   4.6376812e-01
   5.6521739e-01
   6.4347826e-01
   2.8405797e-01
   6.0289855e-01
   4.2898551e-01
   7.8840580e-01
   6.7246377e-01
   4.9855072e-01
   3.9710145e-01
   4.1159420e-01
   5.4492754e-01
   4.4927536e-01
   5.3913043e-01
   5.1594203e-01
   4.0000000e-01
   5.0144928e-01
   4.5217391e-01
   4.8405797e-01
   1.8840580e-01
   3.3333333e-01
   5.7681159e-01
   4.8985507e-01
   4.6086957e-01
   6.3478261e-01
   6.1739130e-01
   2.6376812e-01
   4.9565217e-01
   5.9130435e-01
   6.1159420e-01
   5.0144928e-01
   7.0434783e-01
   6.8115942e-01
   3.5362319e-01
   4.4927536e-01
   6.0289855e-01
   2.2028986e-01
   4.9275362e-01
   5.3333333e-01
   4.3768116e-01
   4.9855072e-01
   6.6086957e-01
   6.0579710e-01
   4.4347826e-01
   5.7391304e-01
   4.0000000e-01
   5.2753623e-01
   3.7101449e-01
   2.9855072e-01
   5.0434783e-01
   3.2173913e-01
   2.9565217e-01
   5.2173913e-01
   4.7536232e-01
   5.8260870e-01
   5.0144928e-01
   5.1014493e-01
   6.2318841e-01
   8.6376812e-01
   4.5217391e-01
   3.5652174e-01
   5.6231884e-01
   2.4637681e-01
   2.6376812e-01
   4.6376812e-01
   4.3768116e-01
   5.0144928e-01
   2.5217391e-01
   4.2898551e-01
   4.0869565e-01
   4.8115942e-01
   4.2898551e-01
   5.7391304e-01
   4.2898551e-01
   5.3043478e-01
   3.7101449e-01
   5.1884058e-01
   3.4782609e-01
   7.4492754e-01
   4.2318841e-01
   5.1014493e-01
   4.5797101e-01
   4.5797101e-01
   4.4927536e-01
   7.5072464e-01
   5.6231884e-01
   5.4492754e-01
   5.2753623e-01
   5.4492754e-01
   5.0434783e-01
   4.2898551e-01
   6.2318841e-01
   3.4492754e-01
   4.6376812e-01
   5.7971014e-01
   6.2898551e-01
   4.9855072e-01
   4.7826087e-01
   5.6231884e-01
   4.7246377e-01
   5.7681159e-01
   6.0579710e-01
   3.7101449e-01
   4.3188406e-01
   3.1304348e-01
   4.8695652e-01
   5.2753623e-01
   6.0579710e-01
   3.5942029e-01
   5.0144928e-01
   5.3913043e-01
   8.5507246e-01
   5.7971014e-01
   7.0434783e-01
   5.1594203e-01
   4.5507246e-01
   3.9420290e-01
   4.4347826e-01
   3.5072464e-01
   7.4202899e-01
   6.3188406e-01
   6.8985507e-01
   5.4202899e-01
   4.7826087e-01
   5.8550725e-01
   5.0724638e-01
   5.4202899e-01
   3.5362319e-01
   5.8550725e-01
   2.2318841e-01
   5.5942029e-01
   4.0579710e-01
   5.1884058e-01
   6.0869565e-01
   3.6231884e-01
   2.4057971e-01
   2.2318841e-01
   5.1304348e-01
   3.5362319e-01
   5.4492754e-01
   4.2608696e-01
   5.2463768e-01
   5.1304348e-01
   4.5797101e-01
   6.4347826e-01
   4.7246377e-01
   7.0144928e-01
   4.0000000e-01
   6.8985507e-01
   2.8115942e-01
   6.7826087e-01
   6.3768116e-01
   5.3913043e-01
   6.0579710e-01
   5.7681159e-01
   2.8405797e-01
   5.0144928e-01
   3.8840580e-01
   5.1594203e-01
   4.7826087e-01
   1.5942029e-01
   5.1594203e-01
   4.4637681e-01
   2.2318841e-01
   6.4057971e-01
   6.4637681e-01
   4.4347826e-01
   8.1159420e-01
   6.5507246e-01
   3.3333333e-01
   4.8115942e-01
   5.9130435e-01
   4.9855072e-01
   3.3623188e-01
   3.0144928e-01
   4.9275362e-01
   6.6086957e-01
   5.4492754e-01
   4.8985507e-01
   4.5217391e-01
   4.5797101e-01
   4.2318841e-01
   4.9275362e-01
   5.7391304e-01
   6.7536232e-01
   5.6521739e-01
   3.6811594e-01
   4.3478261e-01
   6.0289855e-01
   3.4202899e-01
   2.8985507e-01
   3.3913043e-01
   4.2898551e-01
   6.0000000e-01
   4.7536232e-01
   3.8840580e-01
   3.2753623e-01
   6.1449275e-01
   5.5652174e-01
   1.7681159e-01
   6.1159420e-01
   6.2608696e-01
   6.5217391e-01
   5.4782609e-01
   5.5942029e-01
   4.9275362e-01
   2.4927536e-01
   5.9710145e-01
   4.4637681e-01
   4.6086957e-01
   4.0579710e-01
   3.7391304e-01
   6.2898551e-01
   4.9275362e-01
   5.7971014e-01
   5.7681159e-01
   6.5217391e-01
   5.4492754e-01
   5.8840580e-01
   8.0579710e-01
   5.5652174e-01
   4.9565217e-01
   5.8840580e-01
   5.0434783e-01
   5.0434783e-01
   5.3913043e-01
   3.7971014e-01
   2.4347826e-01
   4.4347826e-01
   5.2753623e-01
   7.3913043e-01
   4.2318841e-01
   5.6231884e-01
   6.9275362e-01
   4.4347826e-01
   6.6666667e-01
   6.2898551e-01
   6.0579710e-01
   2.1449275e-01
   7.0144928e-01
   7.4782609e-01
   3.8550725e-01
   6.7536232e-01
   4.8985507e-01
   4.3768116e-01
   4.1159420e-01
   6.0000000e-01
   3.3043478e-01
   5.5072464e-01
   4.6376812e-01
   4.2608696e-01
   3.9420290e-01
   3.7681159e-01
   4.1739130e-01
   5.5652174e-01
   5.7391304e-01
   4.1739130e-01
   6.0869565e-01
   5.3043478e-01
   6.9565217e-01
   4.1739130e-01
   4.4927536e-01
   5.7681159e-01
   6.8695652e-01
   5.5362319e-01
   7.7681159e-01
   3.6521739e-01
   3.5072464e-01
   2.3478261e-01
   5.7391304e-01
   5.6231884e-01
   3.7681159e-01
   3.1304348e-01
   4.2898551e-01
   7.8550725e-01
   5.7391304e-01
   7.5362319e-01
   3.7681159e-01
   5.1304348e-01
   3.1594203e-01
   2.7536232e-01
   3.7971014e-01
   5.5072464e-01
   6.0579710e-01
   5.8550725e-01
   6.0000000e-01
   3.8840580e-01
   4.4057971e-01
   4.1159420e-01
   7.8550725e-01
   4.4637681e-01
   4.3768116e-01
   4.3768116e-01
   6.4347826e-01
   4.6956522e-01
   5.0724638e-01
   4.2898551e-01
   3.1594203e-01
   6.7536232e-01
   5.0144928e-01
   3.9420290e-01
   5.4202899e-01
   6.6956522e-01
   5.9420290e-01
   5.3333333e-01
   4.2028986e-01
   5.4782609e-01
   4.7536232e-01
   3.9420290e-01
   6.2608696e-01
   5.4492754e-01
   4.8985507e-01
   6.2028986e-01
   3.8260870e-01
   4.7536232e-01
   3.7681159e-01
   4.2898551e-01
   5.3623188e-01
   6.7536232e-01
   4.4057971e-01
   5.1594203e-01
   6.0289855e-01
   4.3188406e-01
   4.0869565e-01
   4.4347826e-01
   4.3478261e-01
   3.4202899e-01
   4.1449275e-01
   3.7391304e-01
   2.6376812e-01
   3.0434783e-01
   4.6956522e-01
   6.2898551e-01
   4.0579710e-01
   5.8840580e-01
   5.4782609e-01
   5.2463768e-01
   5.7681159e-01
   5.9710145e-01
   5.6811594e-01
   5.7681159e-01
   3.9420290e-01
   5.1014493e-01
   5.7971014e-01
   2.4927536e-01
   3.5652174e-01
   4.1159420e-01
   4.1159420e-01
   6.0869565e-01
   6.1739130e-01
   4.3768116e-01
   5.1884058e-01
   2.7536232e-01
   5.0434783e-01
   6.0869565e-01
   4.3188406e-01
   3.0144928e-01
   5.6521739e-01
   6.9565217e-01
   5.0724638e-01
   8.6376812e-01
   5.0434783e-01
   4.2608696e-01
   4.6086957e-01
   6.6086957e-01
   5.6811594e-01
   4.4057971e-01
   4.1739130e-01
   6.6956522e-01
   5.3043478e-01
   5.1304348e-01
   4.2318841e-01
   6.6666667e-01
   3.5652174e-01
   3.1304348e-01
   4.4637681e-01
   4.3478261e-01
   4.5797101e-01
   1.2753623e-01
   6.3188406e-01
   4.9275362e-01
   6.8405797e-01
   5.6231884e-01
   4.9275362e-01
   4.8985507e-01
   5.7681159e-01
   4.9855072e-01
   6.3188406e-01
   4.4637681e-01
   6.5507246e-01
   3.1594203e-01
   6.2028986e-01
   4.4927536e-01
   3.9710145e-01
   2.4637681e-01
   5.4782609e-01
   4.1739130e-01
   3.9420290e-01
   7.1594203e-01
   5.5362319e-01
   5.2463768e-01
   6.7826087e-01
   6.3768116e-01
   5.3913043e-01
   3.8550725e-01
   6.0289855e-01
   5.9420290e-01
   5.4782609e-01
   6.7536232e-01
   4.7826087e-01
   5.0434783e-01
   4.5507246e-01
   3.9130435e-01
   3.1304348e-01
   4.2318841e-01
   3.1884058e-01
   6.0289855e-01
   6.3188406e-01
   5.4782609e-01
   4.3478261e-01
   5.2753623e-01
   6.8405797e-01
   4.3478261e-01
   5.7391304e-01
   4.4347826e-01
   5.1304348e-01
   4.4927536e-01
   7.3623188e-01
   4.6666667e-01
   7.2463768e-01
   7.1014493e-01
   5.3913043e-01
   4.6086957e-01
   5.7391304e-01
   6.1739130e-01
   5.5072464e-01
   8.1739130e-01
   5.4202899e-01
   3.9710145e-01
   5.8260870e-01
   4.8985507e-01
   3.4202899e-01
   3.4492754e-01
   8.2608696e-01
   3.1884058e-01
   5.8550725e-01
   5.9130435e-01
   6.8405797e-01
   4.5507246e-01
   4.2028986e-01
   4.4927536e-01
   3.5652174e-01
   3.7681159e-01
   4.7826087e-01
   2.2028986e-01
   4.8985507e-01
   6.5507246e-01
   4.6666667e-01
   6.1739130e-01
   5.2463768e-01
   4.2608696e-01
   8.1739130e-01
   5.9710145e-01
   1.9420290e-01
   4.2028986e-01
   3.5652174e-01
   7.2753623e-01
   5.3333333e-01
   5.3333333e-01
   1.7391304e-01
   4.8985507e-01
   5.1594203e-01
   6.2608696e-01
   5.9130435e-01
   4.2028986e-01
   4.2608696e-01
   5.9130435e-01
   4.8115942e-01
   4.6376812e-01
   4.1449275e-01
   6.0869565e-01
   4.0579710e-01
   5.4202899e-01
   7.1304348e-01
   3.9420290e-01
   5.6811594e-01
   5.4782609e-01
   5.6231884e-01
   6.6376812e-01
   3.3623188e-01
   5.1594203e-01
   6.3478261e-01
   5.9130435e-01
   6.0289855e-01
   6.8695652e-01
   8.7246377e-01
   6.4057971e-01
   3.1014493e-01
   6.0289855e-01
   3.7101449e-01
   5.6521739e-01
   4.4637681e-01
   4.1739130e-01
   3.3913043e-01
   8.0579710e-01
   4.5507246e-01
   2.6666667e-01
   3.0724638e-01
   6.0289855e-01
   3.9130435e-01
   5.2753623e-01
   5.7101449e-01
   3.6231884e-01
   2.5217391e-01
   4.7246377e-01
   6.3768116e-01
   5.7391304e-01
   5.8260870e-01
   4.7826087e-01
   4.5797101e-01
   5.8550725e-01
   3.0144928e-01
   3.5072464e-01
   3.5072464e-01
   7.5942029e-01
   3.3623188e-01
   4.8405797e-01
   4.7246377e-01
   4.7826087e-01
   5.3623188e-01
   5.2173913e-01
   4.4637681e-01
   4.8115942e-01
   6.0289855e-01
   4.8405797e-01
   4.8115942e-01
   4.3188406e-01
   7.1014493e-01
   2.9855072e-01
   5.7391304e-01
   6.9565217e-01
   7.3623188e-01
   2.4637681e-01
   5.3043478e-01
   7.0434783e-01
   5.3913043e-01
   4.7826087e-01
   4.9275362e-01
   7.7681159e-01
   3.3623188e-01
   3.9420290e-01
   5.1594203e-01
   4.6666667e-01
   6.7246377e-01
   4.2898551e-01
   4.4637681e-01
   6.9565217e-01
   4.1739130e-01
   6.9275362e-01
   4.2318841e-01
   6.2608696e-01
   4.0579710e-01
   4.6666667e-01
   1.9420290e-01
   4.1449275e-01
   6.3478261e-01
   3.6811594e-01
   5.4202899e-01
   4.5217391e-01
   7.8550725e-01
   4.0869565e-01
   6.2898551e-01
   5.6231884e-01
   6.9275362e-01
   6.0289855e-01
   4.3188406e-01
   3.7101449e-01
   8.5507246e-01
   5.2173913e-01
   4.1739130e-01
   6.4637681e-01
   3.7971014e-01
   3.8840580e-01
   4.3768116e-01
   4.7536232e-01
   4.7536232e-01
   3.2463768e-01
   5.9710145e-01
   4.3768116e-01
   7.5362319e-01
   6.4637681e-01
   5.7681159e-01
   6.9275362e-01
   7.5942029e-01
   4.5507246e-01
   5.3333333e-01
   6.3768116e-01
   5.9420290e-01
   6.4927536e-01
   4.2608696e-01
   7.3333333e-01
   4.0869565e-01
   3.9130435e-01
   5.8550725e-01
   6.2028986e-01
   5.4202899e-01
   7.0434783e-01
   6.2608696e-01
   7.1014493e-01
   6.0869565e-01
   6.7246377e-01
   3.6521739e-01
   3.5072464e-01
   4.7826087e-01
   5.8260870e-01
   4.2318841e-01
   5.3623188e-01
   2.7536232e-01
   7.1014493e-01
   7.1884058e-01
   4.2028986e-01
   3.1304348e-01
   6.4057971e-01
   4.7536232e-01
   4.0289855e-01
   5.8840580e-01
   3.0434783e-01
   6.5797101e-01
   3.7681159e-01
   4.7826087e-01
   5.3623188e-01
   4.0869565e-01
   4.2028986e-01
   3.2753623e-01
   4.0289855e-01
   5.5652174e-01
   5.0144928e-01
   5.1594203e-01
   5.3913043e-01
   6.5217391e-01
   8.1159420e-01
   4.6666667e-01
   4.3768116e-01
   4.4057971e-01
   3.6521739e-01
   3.5362319e-01
   3.9710145e-01
   3.9420290e-01
   6.1449275e-01
   4.2028986e-01
   6.4057971e-01
   6.2608696e-01
   1.7971014e-01
   4.6376812e-01
   3.5942029e-01
   3.4492754e-01
   2.2898551e-01
   5.8260870e-01
   2.6666667e-01
   4.4637681e-01
   7.0144928e-01
   5.0144928e-01
   8.5217391e-01
   5.6811594e-01
   6.9855072e-01
   5.1014493e-01
   4.7246377e-01
   5.1304348e-01
   3.6521739e-01
   5.2753623e-01
   4.4057971e-01
   3.3913043e-01
   4.3478261e-01
   4.0000000e-01
   5.5072464e-01
   4.1159420e-01
   4.2028986e-01
   4.6956522e-01
   4.7246377e-01
   7.6811594e-01
   4.4927536e-01
   5.3043478e-01
   7.1884058e-01
   6.1739130e-01
   2.5797101e-01
   6.3188406e-01
   2.2608696e-01
   5.9710145e-01
   6.3768116e-01
   4.0289855e-01
   6.0000000e-01
   5.5652174e-01
   5.3623188e-01
   5.2463768e-01
   4.2028986e-01
   5.2463768e-01
   4.8695652e-01
   7.7971014e-01
   2.3768116e-01
   5.7681159e-01
   3.2463768e-01
   5.1014493e-01
   5.6521739e-01
   3.6811594e-01
   4.2318841e-01
   4.5507246e-01
   6.1159420e-01
   5.4202899e-01
   4.0869565e-01
   4.4637681e-01
   5.1884058e-01
   4.6666667e-01
   4.6376812e-01
   5.1304348e-01
   5.9130435e-01
   5.5942029e-01
   5.0724638e-01
   5.7681159e-01
   3.6521739e-01
   4.7536232e-01
   5.7101449e-01
   6.5507246e-01
   6.8405797e-01
   3.1884058e-01
   3.4782609e-01
   5.0144928e-01
   4.5507246e-01
   2.9565217e-01
   5.8260870e-01
   7.0434783e-01
   5.8840580e-01
   2.9565217e-01
   4.3188406e-01
   3.9710145e-01
   4.0869565e-01
   5.7391304e-01
   2.8405797e-01
   4.2318841e-01
   3.1884058e-01
   2.5217391e-01
   5.3623188e-01
   2.1739130e-01
   6.7246377e-01
   4.6956522e-01
   3.7681159e-01
   4.2898551e-01
   4.8695652e-01
   7.2753623e-01
   5.5362319e-01
   6.5217391e-01
   4.2898551e-01
   3.6231884e-01
   6.5797101e-01
   3.9420290e-01
   5.4202899e-01
   5.5942029e-01
   5.2173913e-01
   5.1014493e-01
   4.6666667e-01
   5.9420290e-01
   3.3043478e-01
   6.8695652e-01
   4.3188406e-01
   3.1014493e-01
   4.9565217e-01
   4.9275362e-01
   4.4927536e-01
   3.4492754e-01
   5.7391304e-01
   4.4637681e-01
   4.4057971e-01
   7.8550725e-01
   6.1449275e-01
   3.4492754e-01
   4.8985507e-01
   4.3478261e-01
   5.8840580e-01
   5.7101449e-01
   2.6666667e-01
   6.1739130e-01
   2.8695652e-01
   5.2173913e-01
   7.1304348e-01
   6.6086957e-01
   3.9130435e-01
   4.0579710e-01
   6.2608696e-01
   6.0869565e-01
   6.8695652e-01
   3.7391304e-01
   4.1739130e-01
   5.1304348e-01
   2.2608696e-01
   5.3333333e-01
   5.0144928e-01
   4.1159420e-01
   4.9855072e-01
   6.8115942e-01
   6.4057971e-01
   2.3188406e-01
   4.9275362e-01
   6.1449275e-01
   5.6231884e-01
   6.9565217e-01
   8.0289855e-01
   3.1594203e-01
   5.1304348e-01
   4.0289855e-01
   8.1159420e-01
   5.4782609e-01
   4.2028986e-01
   5.9130435e-01
   2.9855072e-01
   5.3043478e-01
   4.3768116e-01
   3.3623188e-01
   5.9130435e-01
   3.8260870e-01
   5.5652174e-01
   2.9565217e-01
   5.0434783e-01
   4.4927536e-01
   3.5072464e-01
   3.5072464e-01
   5.0434783e-01
   4.1449275e-01
   5.1014493e-01
   5.8550725e-01
   7.0434783e-01
   4.0000000e-01
   5.3913043e-01
   4.4927536e-01
   3.5362319e-01
   2.5797101e-01
   6.2028986e-01
   4.3478261e-01
   5.7101449e-01
   4.5217391e-01
   6.6956522e-01
   6.2898551e-01
   6.3188406e-01
   6.6666667e-01
   4.8985507e-01
   5.7971014e-01
   6.8115942e-01
   6.0000000e-01
   4.0289855e-01
   7.3913043e-01
   4.0869565e-01
   6.0000000e-01
   7.1594203e-01
   5.4782609e-01
   4.6666667e-01
   3.3043478e-01
   5.5362319e-01
   2.3768116e-01
   7.5942029e-01
   2.6376812e-01
   6.5217391e-01
   3.5072464e-01
   1.9420290e-01
   3.9130435e-01
   3.7391304e-01
   4.9275362e-01
   7.6231884e-01
   5.1304348e-01
   2.9565217e-01
   4.2028986e-01
   4.4927536e-01
   5.4782609e-01
   5.9710145e-01
   6.1739130e-01
   6.0000000e-01
   3.9420290e-01
   2.3768116e-01
   3.7391304e-01
   5.3333333e-01
   2.5507246e-01
   2.4637681e-01
   6.3768116e-01
   6.8115942e-01
   4.9855072e-01
   4.0579710e-01
   4.0579710e-01
   6.0289855e-01
   6.8115942e-01
   5.0434783e-01
   8.5217391e-01
   2.2898551e-01
   5.1014493e-01
   6.2028986e-01
   6.2898551e-01
   6.8985507e-01
   5.2753623e-01
   3.5942029e-01
   6.0000000e-01
   3.4202899e-01
   5.2753623e-01
   2.3188406e-01
   6.4057971e-01
   6.9275362e-01
   4.4057971e-01
   3.5072464e-01
   5.6231884e-01
   7.7391304e-01
   3.9130435e-01
   5.0724638e-01
   3.6231884e-01
   4.8695652e-01
   3.7681159e-01
   4.2608696e-01
   6.0000000e-01
   6.4057971e-01
   7.1884058e-01
   3.9420290e-01
   4.6956522e-01
   5.0144928e-01
   5.4202899e-01
   5.7101449e-01
   5.4202899e-01
   5.1014493e-01
   3.8260870e-01
   6.6086957e-01
   4.4347826e-01
   3.7101449e-01
   4.5797101e-01
   4.0000000e-01
   3.9710145e-01
   2.2318841e-01
   6.3478261e-01
   3.6811594e-01
   4.8115942e-01
   1.6521739e-01
   5.6231884e-01
   3.6231884e-01
   3.2173913e-01
   3.3913043e-01
   4.4057971e-01
   6.9275362e-01
   4.9855072e-01
   3.8550725e-01
   5.5072464e-01
   7.1014493e-01
   5.0724638e-01
   6.9275362e-01
   4.8405797e-01
   3.5362319e-01
   6.2318841e-01
   6.5507246e-01
   3.1884058e-01
   5.5072464e-01
   3.1884058e-01
   5.3913043e-01
   4.0289855e-01
   2.9855072e-01
   6.0579710e-01
   5.3333333e-01
   3.2753623e-01
   3.9710145e-01
   3.7971014e-01
   4.7826087e-01
   4.4637681e-01
   4.1159420e-01
   4.2318841e-01
   5.9710145e-01
   4.0869565e-01
   4.4927536e-01
   5.9710145e-01
   6.6666667e-01
   5.8260870e-01
   3.0434783e-01
   4.3188406e-01
   4.7536232e-01
   6.8405797e-01
   5.1884058e-01
   5.2463768e-01
   8.0869565e-01
   5.0434783e-01
   5.8550725e-01
   4.4927536e-01
   4.6956522e-01
   5.2463768e-01
   4.2898551e-01
   7.4782609e-01
   6.2608696e-01
   5.0144928e-01
   4.5797101e-01
   3.3913043e-01
   3.8550725e-01
   3.9710145e-01
   4.2608696e-01
   6.2318841e-01
   4.2318841e-01
   4.8695652e-01
   5.8550725e-01
   6.4057971e-01
   6.4057971e-01
   2.8695652e-01
   6.3478261e-01
   4.5507246e-01
   3.9710145e-01
   6.7826087e-01
   3.3043478e-01
   4.6956522e-01
   4.5507246e-01
   4.2898551e-01
   4.3188406e-01
   5.8260870e-01
   2.5217391e-01
   5.7391304e-01
   5.1014493e-01
   4.2608696e-01
   7.1014493e-01
   5.5072464e-01
   6.6376812e-01
   6.2028986e-01
   3.8840580e-01
   3.0144928e-01
   2.6086957e-01
   6.3188406e-01
   2.9855072e-01
   6.4927536e-01
   6.3478261e-01
   3.4492754e-01
   6.1159420e-01
   4.4927536e-01
   5.7681159e-01
   4.1449275e-01
   7.1304348e-01
   5.7391304e-01
   3.0434783e-01
   2.6956522e-01
   2.8695652e-01
   6.9855072e-01
   4.8115942e-01
   6.0000000e-01
   6.0869565e-01
   4.0000000e-01
   4.7536232e-01
   3.9710145e-01
   5.6811594e-01
   3.0724638e-01
   3.7101449e-01
   5.3913043e-01
   5.7971014e-01
   5.0434783e-01
   4.6376812e-01
   5.0434783e-01
   3.5362319e-01
   6.1449275e-01
   6.4347826e-01
   2.2898551e-01
   3.7971014e-01
   6.8695652e-01
   4.1739130e-01
   4.8405797e-01
   5.2463768e-01
   4.7536232e-01
   3.0144928e-01
   5.0434783e-01
   7.2173913e-01
   5.5072464e-01
   5.4782609e-01
   3.9710145e-01
   5.9130435e-01
   3.2463768e-01
   2.7536232e-01
   3.5652174e-01
   5.3623188e-01
   4.6666667e-01
   2.8405797e-01
   6.0289855e-01
   4.9855072e-01
   3.5362319e-01
   4.5217391e-01
   6.3768116e-01
   7.3043478e-01
   6.0000000e-01
   5.9420290e-01
   5.8840580e-01
   3.8840580e-01
   4.3478261e-01
   5.3913043e-01
   5.7971014e-01
   3.5942029e-01
   7.1884058e-01
   6.3188406e-01
   7.1884058e-01
   5.6231884e-01
   5.4782609e-01
   4.2608696e-01
   6.0000000e-01
   5.3333333e-01
   4.8405797e-01
   4.2318841e-01
   3.5652174e-01
   6.1739130e-01
   5.7391304e-01
   3.9710145e-01
   2.9855072e-01
   4.8695652e-01
   6.2028986e-01
   5.7971014e-01
   6.2608696e-01
   3.3623188e-01
   6.0289855e-01
   5.8550725e-01
   8.0000000e-01
   5.5362319e-01
   6.2028986e-01
   4.2318841e-01
   5.5942029e-01
   3.5072464e-01
   5.4782609e-01
   2.3768116e-01
   4.8695652e-01
   5.5942029e-01
   5.6521739e-01
   4.9565217e-01
   4.9565217e-01
   4.7536232e-01
   6.2608696e-01
   6.6956522e-01
   5.4782609e-01
   4.2898551e-01
   6.8405797e-01
   3.7391304e-01
   5.7101449e-01
   5.6521739e-01
   4.9565217e-01
   4.6666667e-01
   5.5652174e-01
   5.6811594e-01
   4.8985507e-01
   6.4057971e-01
   2.8695652e-01
   3.8550725e-01
   4.4637681e-01
   7.2463768e-01
   3.1304348e-01
   6.8695652e-01
   3.6521739e-01
   5.7101449e-01
   3.5072464e-01
   6.8405797e-01
   4.6376812e-01
   3.7681159e-01
   4.8695652e-01
   3.3913043e-01
   6.7536232e-01
   4.9565217e-01
   1.9420290e-01
   7.6811594e-01
   4.2318841e-01
   5.4492754e-01
   5.8840580e-01
   6.4347826e-01
   5.0724638e-01
   5.7681159e-01
   3.7681159e-01
   7.5652174e-01
   4.0000000e-01
   6.7826087e-01
   4.3768116e-01
   4.4347826e-01
   7.9130435e-01
   4.3768116e-01
   3.9420290e-01
   5.2463768e-01
   4.4637681e-01
   3.5362319e-01
   7.3913043e-01
   5.6521739e-01
   6.1739130e-01
   4.4057971e-01
   5.8550725e-01
   3.3043478e-01
   3.7681159e-01
   4.9565217e-01
   2.8695652e-01
   6.2608696e-01
   5.2753623e-01
   5.7391304e-01
   5.0144928e-01
   6.2028986e-01
   3.7681159e-01
   4.8115942e-01
   4.0869565e-01
   6.5797101e-01
   3.0144928e-01
   4.4057971e-01
   3.8550725e-01
   4.2898551e-01
   6.3478261e-01
   4.0289855e-01
   5.3043478e-01
   5.5652174e-01
   5.5942029e-01
   6.6086957e-01
   6.8115942e-01
   2.6376812e-01
   6.2028986e-01
   3.5362319e-01
   6.1739130e-01
   5.6521739e-01
   2.0000000e-01
   6.8695652e-01
   4.2898551e-01
   6.6956522e-01
   4.9275362e-01
   4.9565217e-01
   4.5217391e-01
   6.0000000e-01
   3.3333333e-01
   6.7246377e-01
   3.6521739e-01
   4.5797101e-01
   7.3333333e-01
   2.8695652e-01
   4.3768116e-01
   4.8695652e-01
   7.7971014e-01
   4.2608696e-01
   4.2028986e-01
   6.5797101e-01
   4.1739130e-01
   5.4782609e-01
   5.0144928e-01
   6.8695652e-01
   2.6666667e-01
   7.6521739e-01
   4.5217391e-01
   5.1594203e-01
   4.6666667e-01
   6.4057971e-01
   3.9130435e-01
   5.0144928e-01
   4.8405797e-01
   4.6376812e-01
   4.3188406e-01
   5.5072464e-01
   2.8985507e-01
   4.2318841e-01
   5.1304348e-01
   3.2173913e-01
   4.8695652e-01
   5.1014493e-01
   4.9855072e-01
   6.7246377e-01
   4.6956522e-01
   6.2608696e-01
   6.7246377e-01
   5.4202899e-01
   6.2028986e-01
   3.3623188e-01
   4.4347826e-01
   4.6956522e-01
   4.2608696e-01
   5.3043478e-01
   6.1739130e-01
   4.8405797e-01
   4.1449275e-01
   4.2608696e-01
   4.5507246e-01
   2.7826087e-01
   6.0579710e-01
   4.0289855e-01
   2.7246377e-01
   4.3478261e-01
   4.0000000e-01
   5.4202899e-01
   5.8840580e-01
   6.5797101e-01
   5.8260870e-01
   6.8695652e-01
   3.9130435e-01
   3.7391304e-01
   2.6956522e-01
   5.5362319e-01
   5.5942029e-01
   3.7971014e-01
   6.0000000e-01
   4.0289855e-01
   7.3623188e-01
   4.9855072e-01
   3.5362319e-01
   7.0144928e-01
   6.0579710e-01
   4.7826087e-01
   6.4927536e-01
   6.0289855e-01
   3.4782609e-01
   5.6811594e-01
   5.1014493e-01
   3.7971014e-01
   2.2898551e-01
   5.9710145e-01
   7.2753623e-01
   2.1449275e-01
   4.6666667e-01
   2.4347826e-01
   2.6086957e-01
   3.3043478e-01
   3.7391304e-01
   7.0144928e-01
   3.2463768e-01
   6.2608696e-01
   5.3333333e-01
   4.8405797e-01
   6.0000000e-01
   5.9710145e-01
   2.4637681e-01
   4.5797101e-01
   5.5652174e-01
   5.0144928e-01
   5.4782609e-01
   5.1594203e-01
   5.5072464e-01
   3.2463768e-01
   3.0434783e-01
   4.8695652e-01
   4.9855072e-01
   4.3188406e-01
   3.7681159e-01
   4.3188406e-01
   6.0289855e-01
   4.7536232e-01
   6.7536232e-01
   4.9855072e-01
   3.3043478e-01
   4.6666667e-01
   3.7391304e-01
   4.0579710e-01
   7.5942029e-01
   2.4637681e-01
   6.0289855e-01
   5.2173913e-01
   3.4492754e-01
   4.8695652e-01
   5.6521739e-01
   4.5507246e-01
   4.2608696e-01
   2.8695652e-01
   3.6811594e-01
   6.7826087e-01
   4.8405797e-01
   4.1739130e-01
   5.7681159e-01
   4.2608696e-01
   6.0579710e-01
   3.6811594e-01
   8.4347826e-01
   5.2753623e-01
   7.3333333e-01
   4.9855072e-01
   3.3913043e-01
   5.1014493e-01
   4.2608696e-01
   7.5942029e-01
   7.1304348e-01
   6.1159420e-01
   4.3188406e-01
   2.8695652e-01
   4.9565217e-01
   6.1159420e-01
   5.2753623e-01
   2.9275362e-01
   7.1594203e-01
   5.0434783e-01
   4.8985507e-01
   6.2318841e-01
   4.0000000e-01
   7.1594203e-01
   4.7536232e-01
   6.7246377e-01
   7.9130435e-01
   6.4927536e-01
   5.1884058e-01
   6.0289855e-01
   6.6376812e-01
   4.4637681e-01
   4.0869565e-01
   4.4057971e-01
   5.4492754e-01
   4.2608696e-01
   2.9565217e-01
   7.3333333e-01
   4.3768116e-01
   5.5652174e-01
   5.6811594e-01
   6.2608696e-01
   5.1594203e-01
   7.0144928e-01
   3.3623188e-01
   3.3913043e-01
   5.4202899e-01
   6.4637681e-01
   7.5362319e-01
   5.0724638e-01
   5.5942029e-01
   3.0144928e-01
   6.1739130e-01
   6.0579710e-01
   3.1014493e-01
   5.7101449e-01
   4.9565217e-01
   4.2318841e-01
   5.4782609e-01
   5.4492754e-01
   5.8550725e-01
   5.3333333e-01
   3.3913043e-01
   5.4202899e-01
   5.3043478e-01
   7.4492754e-01
   3.0724638e-01
   5.4492754e-01
   4.5507246e-01
   4.2028986e-01
   5.5072464e-01
   3.2173913e-01
   4.5797101e-01
   5.1884058e-01
   3.8550725e-01
   6.4057971e-01
   5.2753623e-01
   6.8115942e-01
   3.6231884e-01
   6.2608696e-01
   6.3478261e-01
   5.0434783e-01
   6.9565217e-01
   5.1594203e-01
   5.9420290e-01
   2.8115942e-01
   6.2028986e-01
   4.6086957e-01
   2.3188406e-01
   5.6811594e-01
   6.1739130e-01
   6.1159420e-01
   2.9275362e-01
   6.3768116e-01
   3.4492754e-01
   3.7391304e-01
   4.2318841e-01
   6.4927536e-01
   6.5507246e-01
   2.7826087e-01
   6.0000000e-01
   4.1449275e-01
   5.2463768e-01
   6.0579710e-01
   7.1304348e-01
   6.2608696e-01
   7.4202899e-01
   7.5072464e-01
   3.4782609e-01
   2.9565217e-01
   3.1304348e-01
   4.4927536e-01
   4.4057971e-01
   4.7246377e-01
   4.9275362e-01
   5.4492754e-01
   3.7391304e-01
   2.6086957e-01
   3.7681159e-01
   3.3913043e-01
   3.2753623e-01
   4.4637681e-01
   4.0289855e-01
   4.6666667e-01
   5.2753623e-01
   3.7101449e-01
   4.7826087e-01
   3.8840580e-01
   5.3913043e-01
   5.4782609e-01
   4.9565217e-01
   6.7246377e-01
   3.3913043e-01
   4.6376812e-01
   2.5507246e-01
   5.2753623e-01
   3.0434783e-01
   7.3913043e-01
   7.0144928e-01
   6.3768116e-01
   4.7536232e-01
   7.5072464e-01
   3.1304348e-01
   4.6086957e-01
   5.7681159e-01
   4.1159420e-01
   5.9130435e-01
   4.4347826e-01
   6.5797101e-01
   3.1014493e-01
   6.1449275e-01
   4.6376812e-01
   4.1159420e-01
   4.2318841e-01
   4.7536232e-01
   6.1449275e-01
   5.7101449e-01
   4.3188406e-01
   6.5217391e-01
   6.2318841e-01
   8.2318841e-01
   5.0724638e-01
   5.3913043e-01
   2.6666667e-01
   4.4347826e-01
   5.8260870e-01
   4.2608696e-01
   6.4347826e-01
   6.8115942e-01
   6.6086957e-01
   4.0000000e-01
   4.4347826e-01
   7.9710145e-01
   7.2463768e-01
   6.1449275e-01
   4.6956522e-01
   4.8695652e-01
   4.5797101e-01
   5.1304348e-01
   6.9565217e-01
   6.0579710e-01
   6.2028986e-01
   2.0000000e-01
   5.7391304e-01
   8.8405797e-01
   5.7101449e-01
   5.5362319e-01
   4.3768116e-01
   5.5072464e-01
   4.6376812e-01
   6.0289855e-01
   3.0724638e-01
   5.6231884e-01
   6.2608696e-01
   5.5362319e-01
   1.6231884e-01
   3.4492754e-01
   3.5072464e-01
   5.4782609e-01
   5.2753623e-01
   3.9420290e-01
   5.2173913e-01
   3.9130435e-01
   6.6086957e-01
   5.6231884e-01
   3.6231884e-01
   4.8695652e-01
   5.8260870e-01
   4.3188406e-01
   6.4637681e-01
   3.9420290e-01
   5.7101449e-01
   6.5507246e-01
   5.5362319e-01
   3.3043478e-01
   5.8550725e-01
   3.6811594e-01
   6.6956522e-01
   4.3768116e-01
   6.9855072e-01
   5.1014493e-01
   6.3768116e-01
   4.6086957e-01
   4.1449275e-01
   3.7681159e-01
   4.2608696e-01
   3.3913043e-01
   3.8550725e-01
   5.3043478e-01
   4.0000000e-01
   6.8405797e-01
   4.1159420e-01
   2.6086957e-01
   3.3043478e-01
   5.3623188e-01
   5.2463768e-01
   4.7246377e-01
   7.5652174e-01
   7.9130435e-01
   4.8695652e-01
   6.6376812e-01
   3.5362319e-01
   3.2463768e-01
   4.5507246e-01
   7.3043478e-01
   5.1594203e-01
   4.2028986e-01
   6.7826087e-01
   3.9420290e-01
   3.9420290e-01
   2.4637681e-01
   3.2173913e-01
   3.2463768e-01
   2.1739130e-01
   4.4927536e-01
   3.5072464e-01
   5.7391304e-01
   3.3333333e-01
   5.5072464e-01
   7.1014493e-01
   4.8115942e-01
   4.4927536e-01
   5.3623188e-01
   4.6376812e-01
   2.8405797e-01
   6.2898551e-01
   5.7681159e-01
   4.8695652e-01
   3.4202899e-01
   5.3043478e-01
   2.7536232e-01
   6.0000000e-01
   4.2028986e-01
   4.2028986e-01
   7.1014493e-01
   6.4637681e-01
   5.3043478e-01
   5.1594203e-01
   5.3913043e-01
   4.7536232e-01
   4.4347826e-01
   6.9855072e-01
   5.8840580e-01
   2.5797101e-01
   7.8550725e-01
   5.1884058e-01
   5.5942029e-01
   2.5507246e-01
   4.9855072e-01
   5.3043478e-01
   6.9565217e-01
   5.9420290e-01
   6.3188406e-01
   5.3333333e-01
   5.2173913e-01
   5.0434783e-01
   4.6956522e-01
   3.3623188e-01
   7.3913043e-01
   4.8695652e-01
   5.9130435e-01
   4.8115942e-01
   6.3768116e-01
   2.2898551e-01
   4.2028986e-01
   6.2028986e-01
   1.4202899e-01
   2.5217391e-01
   3.5942029e-01
   6.1739130e-01
   4.6086957e-01
   4.2608696e-01
   3.5942029e-01
   7.0144928e-01
   4.3768116e-01
   6.4637681e-01
   5.6811594e-01
   6.1159420e-01
   5.5652174e-01
   3.1014493e-01
   2.1449275e-01
   4.7536232e-01
   5.6231884e-01
   6.8985507e-01
   6.2318841e-01
   1.6231884e-01
   4.2898551e-01
   4.8985507e-01
   1.9710145e-01
   5.7971014e-01
   3.5652174e-01
   3.9130435e-01
   3.3913043e-01
   1.3043478e-01
   6.3768116e-01
   3.9710145e-01
   3.9130435e-01
   4.5217391e-01
   6.5797101e-01
   3.8840580e-01
   4.1449275e-01
   7.2463768e-01
   5.3043478e-01
   5.6811594e-01
   4.8405797e-01
   6.0000000e-01
   5.9420290e-01
   8.2898551e-01
   5.6521739e-01
   4.6666667e-01
   5.1884058e-01
   4.6086957e-01
   6.0289855e-01
   2.6956522e-01
   5.0724638e-01
   6.4057971e-01
   5.8260870e-01
   4.4927536e-01
   6.6086957e-01
   5.8550725e-01
   2.7246377e-01
   3.7391304e-01
   7.4782609e-01
   6.1449275e-01
   6.5797101e-01
   6.7536232e-01
   5.0724638e-01
   5.2463768e-01
   5.6231884e-01
   7.2463768e-01
   5.1014493e-01
   5.9130435e-01
   6.0289855e-01
   3.7391304e-01
   6.4057971e-01
   7.5942029e-01
   3.5942029e-01
   3.7391304e-01
   7.6811594e-01
   2.5507246e-01
   3.8840580e-01
   2.4057971e-01
   5.3333333e-01
   4.1159420e-01
   5.2173913e-01
   6.2608696e-01
   1.9420290e-01
   3.9710145e-01
   5.7101449e-01
   4.6376812e-01
   4.3768116e-01
   3.5942029e-01
   6.0579710e-01
   4.1449275e-01
   4.4057971e-01
   5.3623188e-01
   4.7826087e-01
   5.2173913e-01
   4.1739130e-01
   7.3913043e-01
   6.3478261e-01
   5.8260870e-01
   5.9130435e-01
   6.3188406e-01
   5.5652174e-01
   4.8985507e-01
   4.7246377e-01
   4.3768116e-01
   6.6666667e-01
   3.7681159e-01
   5.0724638e-01
   8.0869565e-01
   4.5507246e-01
   5.2463768e-01
   3.2753623e-01
   4.6086957e-01
   3.3913043e-01
   6.9855072e-01
   5.7391304e-01
   2.5797101e-01
   4.4057971e-01
   6.6956522e-01
   3.7101449e-01
   4.6956522e-01
   4.5507246e-01
   5.5942029e-01
   3.6811594e-01
   3.5942029e-01
   3.4492754e-01
   3.0434783e-01
   7.4492754e-01
   2.4057971e-01
   2.4347826e-01
   4.9855072e-01
   2.8115942e-01
   3.9710145e-01
   3.8840580e-01
   4.8405797e-01
   5.2753623e-01
   3.4782609e-01
   3.7971014e-01
   1.6811594e-01
   7.9420290e-01
   6.1449275e-01
   4.9275362e-01
   6.8985507e-01
   4.8405797e-01
   5.6231884e-01
   3.4492754e-01
   5.7391304e-01
   3.1594203e-01
   5.0144928e-01
   6.8985507e-01
   3.4202899e-01
   6.2898551e-01
   5.7681159e-01
   5.7971014e-01
   2.9565217e-01
   6.0289855e-01
   5.9420290e-01
   4.2898551e-01
   3.1014493e-01
   5.1594203e-01
   4.7536232e-01
   5.4202899e-01
   6.0289855e-01
   6.1449275e-01
   6.3768116e-01
   2.9855072e-01
   5.3333333e-01
   7.4492754e-01
   3.7101449e-01
   4.8405797e-01
   4.0289855e-01
   4.9855072e-01
   6.1739130e-01
   5.2173913e-01
   3.7101449e-01
   6.6956522e-01
   3.5942029e-01
   6.1739130e-01
   2.7536232e-01
   5.3043478e-01
   7.1884058e-01
   3.2173913e-01
   5.7391304e-01
   4.8405797e-01
   2.9565217e-01
   5.1884058e-01
   7.1014493e-01
   4.9275362e-01
   4.7826087e-01
   5.6231884e-01
   3.2753623e-01
   5.4782609e-01
   6.6086957e-01
   6.6376812e-01
   5.6521739e-01
   6.6086957e-01
   6.0579710e-01
   3.9710145e-01
   6.2028986e-01
   5.4202899e-01
   5.1304348e-01
   7.2463768e-01
   5.3333333e-01
   4.3188406e-01
   4.7536232e-01
   5.8260870e-01
   6.6956522e-01
   4.6086957e-01
   6.2898551e-01
   5.5942029e-01
   6.1739130e-01
   3.3913043e-01
   5.1304348e-01
   3.5652174e-01
   5.6811594e-01
   6.4927536e-01
   4.5217391e-01
   7.5362319e-01
   4.4347826e-01
   3.5942029e-01
   3.5652174e-01
   4.4927536e-01
   3.5942029e-01
   4.6086957e-01
   1.1594203e-01
   6.6086957e-01
   3.3913043e-01
   6.1739130e-01
   5.4202899e-01
   5.9420290e-01
   5.4492754e-01
   7.4782609e-01
   3.9710145e-01
   4.3478261e-01
   5.6231884e-01
   5.4782609e-01
   5.8260870e-01
   3.7101449e-01
   4.6666667e-01
   7.2173913e-01
   2.7246377e-01
   2.9565217e-01
   6.2608696e-01
   4.1159420e-01
   3.0434783e-01
   5.1884058e-01
   6.5217391e-01
   3.6231884e-01
   5.7681159e-01
   4.0579710e-01
   5.5942029e-01
   3.5362319e-01
   4.7246377e-01
   5.1594203e-01
   2.5507246e-01
   5.2463768e-01
   3.8260870e-01
   4.1449275e-01
   6.5797101e-01
   5.0144928e-01
   3.7681159e-01
   4.3188406e-01
   2.1159420e-01
   5.6231884e-01
   3.4492754e-01
   5.7391304e-01
   4.9275362e-01
   4.9275362e-01
   4.3478261e-01
   5.7971014e-01
   3.7681159e-01
   4.4057971e-01
   5.7101449e-01
   5.3333333e-01
   4.8695652e-01
   7.2173913e-01
   5.0724638e-01
   5.5072464e-01
   5.3913043e-01
   5.4782609e-01
   6.6376812e-01
   5.4782609e-01
   4.7536232e-01
   5.9130435e-01
   5.1304348e-01
   4.7826087e-01
   4.4637681e-01
   4.3768116e-01
   4.0579710e-01
   3.3623188e-01
   5.7681159e-01
   3.9420290e-01
   4.6956522e-01
   3.5362319e-01
   4.7826087e-01
   7.1304348e-01
   4.1159420e-01
   7.1014493e-01
   5.6521739e-01
   4.2898551e-01
   5.2173913e-01
   2.1739130e-01
   5.9130435e-01
   7.1014493e-01
   4.0000000e-01
   4.1739130e-01
   7.7101449e-01
   6.7536232e-01
   5.8260870e-01
   5.9130435e-01
   3.1014493e-01
   5.4492754e-01
   3.0724638e-01
   3.1014493e-01
   4.2898551e-01
   3.9130435e-01
   4.1739130e-01
   5.7101449e-01
   3.2753623e-01
   3.3043478e-01
   5.3333333e-01
   4.8695652e-01
   4.4347826e-01
   4.7826087e-01
   4.0289855e-01
   4.5507246e-01
   6.4347826e-01
   6.1739130e-01
   4.8405797e-01
   5.4782609e-01
   4.0579710e-01
   3.9710145e-01
   3.5652174e-01
   4.4637681e-01
   3.5072464e-01
   4.4057971e-01
   5.8260870e-01
   5.7391304e-01
   5.5652174e-01
   6.2608696e-01
   3.9420290e-01
   5.4492754e-01
   3.5072464e-01
   2.8985507e-01
   6.5507246e-01
   5.0144928e-01
   6.8985507e-01
   4.5507246e-01
   4.3768116e-01
   6.2318841e-01
   3.9420290e-01
   4.0869565e-01
   7.4492754e-01
   4.5507246e-01
   4.0579710e-01
   2.3188406e-01
   2.8115942e-01
   2.7246377e-01
   5.0434783e-01
   3.5362319e-01
   6.0000000e-01
   2.0579710e-01
   3.5072464e-01
   1.9710145e-01
   4.5797101e-01
   4.0869565e-01
   5.5942029e-01
   6.3768116e-01
   3.4492754e-01
   6.1739130e-01
   5.4782609e-01
   4.8115942e-01
   4.9275362e-01
   5.4782609e-01
   5.1014493e-01
   3.2753623e-01
   3.1014493e-01
   3.2463768e-01
   4.0289855e-01
   4.8695652e-01
   5.9710145e-01
   2.9565217e-01
   4.6086957e-01
   5.0144928e-01
   4.6956522e-01
   6.3478261e-01
   4.8695652e-01
   5.3333333e-01
   5.2173913e-01
   2.7246377e-01
   5.5072464e-01
   6.2318841e-01
   2.3188406e-01
   6.0579710e-01
   6.0579710e-01
   6.0579710e-01
   6.5217391e-01
   4.3188406e-01
   8.6956522e-01
   5.3043478e-01
   7.3043478e-01
   5.0434783e-01
   4.9855072e-01
   4.0579710e-01
   6.5507246e-01
   4.5507246e-01
   3.5942029e-01
   6.1739130e-01
   5.0724638e-01
   3.8260870e-01
   4.8985507e-01
   5.3913043e-01
   3.3043478e-01
   4.9275362e-01
   6.6086957e-01
   5.6521739e-01
   3.4782609e-01
   4.2898551e-01
   3.8840580e-01
   6.1449275e-01
   5.3913043e-01
   6.0579710e-01
   5.7681159e-01
   4.6086957e-01
   5.9710145e-01
   4.5217391e-01
   4.1739130e-01
   3.0724638e-01
   5.5362319e-01
   5.2173913e-01
   6.2608696e-01
   4.3768116e-01
   5.8840580e-01
   6.2898551e-01
   6.0000000e-01
   3.0434783e-01
   5.7391304e-01
   2.4927536e-01
   3.7101449e-01
   4.7826087e-01
   3.9130435e-01
   5.2753623e-01
   2.0869565e-01
   5.2173913e-01
   4.7246377e-01
   6.6376812e-01
   6.4927536e-01
   5.5362319e-01
   6.5797101e-01
   4.2608696e-01
   4.2028986e-01
   5.3623188e-01
   4.8405797e-01
   6.2028986e-01
   3.9420290e-01
   5.5942029e-01
   5.1014493e-01
   7.3043478e-01
   5.5072464e-01
   6.5507246e-01
   4.9275362e-01
   5.0144928e-01
   4.8695652e-01
   5.4782609e-01
   5.0434783e-01
   4.1739130e-01
   2.5217391e-01
   8.9565217e-01
   1.9130435e-01
   2.0869565e-01
   3.8840580e-01
   4.0000000e-01
   7.2753623e-01
   5.2463768e-01
   4.8985507e-01
   6.6666667e-01
   4.4347826e-01
   4.1159420e-01
   3.1304348e-01
   5.5362319e-01
   5.4202899e-01
   6.4927536e-01
   7.1594203e-01
   3.5362319e-01
   7.1884058e-01
   5.5072464e-01
   3.9420290e-01
   5.4202899e-01
   5.7971014e-01
   6.8405797e-01
   3.3043478e-01
   5.7971014e-01
   5.1594203e-01
   1.6521739e-01
   3.5362319e-01
   7.0724638e-01
   2.4347826e-01
   4.0000000e-01
   4.8695652e-01
   5.3043478e-01
   5.1304348e-01
   4.3768116e-01
   4.4927536e-01
   4.3188406e-01
   3.5652174e-01
   5.1304348e-01
   5.7971014e-01
   6.2028986e-01
   5.6231884e-01
   5.1014493e-01
   5.8260870e-01
   6.2028986e-01
   5.4492754e-01
   4.2608696e-01
   5.0144928e-01
   5.9420290e-01
   5.7681159e-01
   6.0869565e-01
   6.5797101e-01
   7.7101449e-01
   4.7536232e-01
   4.2028986e-01
   4.2028986e-01
   5.2173913e-01
   4.6376812e-01
   5.4782609e-01
   5.4782609e-01
   6.4927536e-01
   4.1449275e-01
   6.4927536e-01
   3.8840580e-01
   5.6811594e-01
   4.1159420e-01
   5.2173913e-01
   4.5507246e-01
   2.8695652e-01
   3.5652174e-01
   3.8260870e-01
   6.8695652e-01
   4.9855072e-01
   6.2318841e-01
   5.3043478e-01
   6.0000000e-01
   6.2608696e-01
   5.8260870e-01
   4.5797101e-01
   1.6521739e-01
   4.3768116e-01
   4.1159420e-01
   4.7826087e-01
   3.4492754e-01
   4.8405797e-01
   5.1884058e-01
   5.3913043e-01
   3.2753623e-01
   4.8115942e-01
   6.6956522e-01
   5.2463768e-01
   2.9565217e-01
   4.3478261e-01
   4.5217391e-01
   5.5652174e-01
   5.7971014e-01
   6.9275362e-01
   4.5217391e-01
   6.0869565e-01
   6.8695652e-01
   7.2173913e-01
   6.3188406e-01
   5.1884058e-01
   4.6376812e-01
   7.2753623e-01
   6.2028986e-01
   3.6811594e-01
   4.4057971e-01
   4.0289855e-01
   4.5507246e-01
   5.1014493e-01
   4.8405797e-01
   4.0289855e-01
   3.6811594e-01
   4.5217391e-01
   2.4927536e-01
   3.5652174e-01
   3.1304348e-01
   5.5652174e-01
   5.7101449e-01
   4.8405797e-01
   3.5652174e-01
   2.7246377e-01
   4.4637681e-01
   3.3043478e-01
   4.4927536e-01
   5.7681159e-01
   2.1449275e-01
   4.1449275e-01
   5.3043478e-01
   3.9420290e-01
   4.2608696e-01
   6.1739130e-01
   3.2753623e-01
   3.5942029e-01
   8.4637681e-01
   5.3623188e-01
   4.9855072e-01
   4.6956522e-01
   4.6666667e-01
   5.0434783e-01
   4.8405797e-01
   4.0289855e-01
   4.7246377e-01
   6.4057971e-01
   5.1884058e-01
   3.8260870e-01
   6.1159420e-01
   5.7391304e-01
   5.7391304e-01
   2.9565217e-01
   4.7826087e-01
   4.3478261e-01
   5.8550725e-01
   5.5942029e-01
   3.5072464e-01
   5.5942029e-01
   5.3333333e-01
   5.6521739e-01
   5.1014493e-01
   2.8405797e-01
   4.3188406e-01
   4.4347826e-01
   4.1449275e-01
   6.1449275e-01
   5.5942029e-01
   4.8985507e-01
   3.9710145e-01
   5.0724638e-01
   5.2463768e-01
   4.3188406e-01
   4.2028986e-01
   5.4492754e-01
   4.8695652e-01
   5.2753623e-01
   4.2028986e-01
   2.3768116e-01
   3.3043478e-01
   3.3333333e-01
   4.7826087e-01
   3.7681159e-01
   4.2608696e-01
   3.2173913e-01
   7.4782609e-01
   5.6811594e-01
   4.5797101e-01
   3.6231884e-01
   6.2898551e-01
   4.4347826e-01
   3.8260870e-01
   6.6666667e-01
   2.8985507e-01
   5.3043478e-01
   3.1304348e-01
   6.7826087e-01
   2.6086957e-01
   6.4927536e-01
   6.4927536e-01
   3.1594203e-01
   5.0724638e-01
   5.5362319e-01
   5.1884058e-01
   4.3478261e-01
   5.6231884e-01
   3.2463768e-01
   5.2463768e-01
   6.0000000e-01
   1.2753623e-01
   6.2898551e-01
   4.3478261e-01
   7.1014493e-01
   3.6811594e-01
   5.5652174e-01
   6.2898551e-01
   2.6086957e-01
   5.2753623e-01
   4.6666667e-01
   4.5217391e-01
   5.4492754e-01
   2.7826087e-01
   4.6086957e-01
   4.0579710e-01
   3.6521739e-01
   2.9275362e-01
   2.7536232e-01
   4.4927536e-01
   3.7971014e-01
   2.6666667e-01
   3.3913043e-01
   3.1884058e-01
   6.5217391e-01
   5.3913043e-01
   6.4927536e-01
   6.3768116e-01
   1.8550725e-01
   3.9420290e-01
   6.5797101e-01
   5.0144928e-01
   3.2173913e-01
   5.6231884e-01
   6.2318841e-01
   6.6376812e-01
   3.3913043e-01
   4.1739130e-01
   4.6956522e-01
   6.8115942e-01
   6.2608696e-01
   4.9855072e-01
   7.1884058e-01
   4.2318841e-01
   6.2898551e-01
   5.9420290e-01
   4.0289855e-01
   4.2608696e-01
   3.5942029e-01
   7.3333333e-01
   3.2753623e-01
   6.8115942e-01
   5.7391304e-01
   3.9420290e-01
   5.1014493e-01
   4.7826087e-01
   4.2028986e-01
   4.6086957e-01
   2.6666667e-01
   3.1014493e-01
   4.6376812e-01
   4.8695652e-01
   3.4782609e-01
   2.6666667e-01
   2.7536232e-01
   6.6086957e-01
   3.7101449e-01
   4.2028986e-01
   5.1014493e-01
   6.3768116e-01
   3.1014493e-01
   5.8840580e-01
   4.8405797e-01
   6.0000000e-01
   1.7391304e-01
   5.0434783e-01
   3.4202899e-01
   5.2463768e-01
   3.4202899e-01
   3.7971014e-01
   6.3478261e-01
   4.5507246e-01
   6.8115942e-01
   4.3768116e-01
   6.2608696e-01
   5.0144928e-01
   6.0289855e-01
   3.2463768e-01
   4.0289855e-01
   2.7536232e-01
   5.1884058e-01
   7.1014493e-01
   2.8695652e-01
   4.4637681e-01
   4.8695652e-01
   5.0434783e-01
   4.6376812e-01
   6.4057971e-01
   8.1159420e-01
   5.5072464e-01
   3.9420290e-01
   3.1594203e-01
   5.4492754e-01
   4.7246377e-01
   4.8985507e-01
   2.4637681e-01
   5.6231884e-01
   7.1594203e-01
   5.1594203e-01
   4.4927536e-01
   6.5797101e-01
   5.5942029e-01
   6.4637681e-01
   3.9130435e-01
   6.6666667e-01
   4.4637681e-01
   5.2173913e-01
   4.4637681e-01
   6.2898551e-01
   8.1449275e-01
   3.5072464e-01
   5.9420290e-01
   1.6811594e-01
   6.0000000e-01
   3.3043478e-01
   3.3913043e-01
   4.0000000e-01
   4.3188406e-01
   4.9565217e-01
   5.1884058e-01
   4.8695652e-01
   8.2898551e-01
   4.2608696e-01
   3.9710145e-01
   5.6231884e-01
   4.4927536e-01
   5.9130435e-01
   5.8840580e-01
   4.6956522e-01
   2.2608696e-01
   6.3478261e-01
   3.4202899e-01
   3.7391304e-01
   5.6811594e-01
   8.0579710e-01
   3.1304348e-01
   4.6666667e-01
   5.3913043e-01
   4.7826087e-01
   3.9130435e-01
   6.9565217e-01
   5.3913043e-01
   5.1594203e-01
   4.5507246e-01
   6.2028986e-01
   3.4202899e-01
   3.3043478e-01
   4.3188406e-01
   6.8115942e-01
   5.7681159e-01
   4.5217391e-01
   4.9855072e-01
   4.6086957e-01
   5.3043478e-01
   5.7101449e-01
   6.6666667e-01
   7.0724638e-01
   5.9420290e-01
   5.7681159e-01
   7.2173913e-01
   4.4347826e-01
   6.4637681e-01
   5.4492754e-01
   4.6956522e-01
   5.0724638e-01
   2.0579710e-01
   4.6666667e-01
   3.9420290e-01
   3.5072464e-01
   4.2898551e-01
   4.6666667e-01
   5.3913043e-01
   3.7391304e-01
   6.1449275e-01
   3.4492754e-01
   5.8260870e-01
   5.5942029e-01
   7.4492754e-01
   4.9275362e-01
   6.7246377e-01
   5.8840580e-01
   4.6956522e-01
   5.7681159e-01
   5.6231884e-01
   7.1014493e-01
   6.1449275e-01
   4.9565217e-01
   5.9420290e-01
   4.2608696e-01
   4.0289855e-01
   5.0724638e-01
   4.7826087e-01
   7.0144928e-01
   5.7681159e-01
   6.8985507e-01
   2.2318841e-01
   5.3333333e-01
   5.6521739e-01
   5.5362319e-01
   3.8840580e-01
   4.0289855e-01
   5.2463768e-01
   5.6811594e-01
   6.0000000e-01
   5.5942029e-01
   3.2173913e-01
   4.3768116e-01
   2.9565217e-01
   5.8550725e-01
   5.3333333e-01
   5.6521739e-01
   3.0724638e-01
   7.9130435e-01
   4.3478261e-01
   4.2028986e-01
   5.1884058e-01
   5.3333333e-01
   7.3043478e-01
   6.3478261e-01
   3.9710145e-01
   5.7391304e-01
   4.0579710e-01
   5.5942029e-01
   4.3478261e-01
   4.2608696e-01
   3.9710145e-01
   5.6811594e-01
   4.4347826e-01
   4.9565217e-01
   5.2463768e-01
   4.7826087e-01
   5.9130435e-01
   3.4492754e-01
   5.1304348e-01
   5.7391304e-01
   4.4927536e-01
   4.4637681e-01
   5.2753623e-01
   3.1884058e-01
   4.0579710e-01
   5.6811594e-01
   4.6956522e-01
   4.3768116e-01
   4.8985507e-01
   5.1884058e-01
   2.0289855e-01
   5.3913043e-01
   5.1594203e-01
   1.5072464e-01
   3.0144928e-01
   2.9275362e-01
   5.0144928e-01
   6.2028986e-01
   3.5942029e-01
   4.3768116e-01
   5.3623188e-01
   3.5652174e-01
   5.2753623e-01
   7.9130435e-01
   6.6666667e-01
   3.7391304e-01
   6.5217391e-01
   6.3768116e-01
   2.7536232e-01
   3.3043478e-01
   4.2608696e-01
   4.4927536e-01
   6.2608696e-01
   3.7101449e-01
   2.7536232e-01
   2.1449275e-01
   5.4202899e-01
   4.0289855e-01
   5.9710145e-01
   6.4927536e-01
   5.6521739e-01
   5.5942029e-01
   6.6086957e-01
   5.9420290e-01
   5.5072464e-01
   4.9565217e-01
   4.8405797e-01
   4.6086957e-01
   6.7536232e-01
   3.2753623e-01
   7.1014493e-01
   6.4347826e-01
   6.0579710e-01
   4.9855072e-01
   7.5362319e-01
   4.2318841e-01
   4.4057971e-01
   6.7536232e-01
   4.5797101e-01
   3.7391304e-01
   4.2028986e-01
   6.0000000e-01
   5.7971014e-01
   6.0000000e-01
   5.7101449e-01
   2.5217391e-01
   4.2028986e-01
   4.9275362e-01
   6.2608696e-01
   3.5072464e-01
   3.3333333e-01
   4.3478261e-01
   4.8405797e-01
   2.7826087e-01
   4.6666667e-01
   4.4057971e-01
   5.3333333e-01
   7.5072464e-01
   7.0724638e-01
   4.7536232e-01
   4.0869565e-01
   2.5507246e-01
   3.2173913e-01
   5.9710145e-01
   3.2753623e-01
   5.8840580e-01
   4.4927536e-01
   6.8115942e-01
   3.8550725e-01
   5.8840580e-01
   3.1304348e-01
   3.0724638e-01
   6.4637681e-01
   5.0144928e-01
   7.1594203e-01
   5.5652174e-01
   4.0869565e-01
   2.2318841e-01
   4.8695652e-01
   6.8695652e-01
   6.3188406e-01
   6.5217391e-01
   3.6521739e-01
   2.8985507e-01
   6.6666667e-01
   4.5217391e-01
   4.8985507e-01
   6.6086957e-01
   6.0289855e-01
   5.2753623e-01
   5.1594203e-01
   7.1594203e-01
   4.9565217e-01
   5.4202899e-01
   3.5652174e-01
   3.4782609e-01
   5.3043478e-01
   4.0000000e-01
   4.8695652e-01
   4.8115942e-01
   5.4492754e-01
   4.7826087e-01
   4.6956522e-01
   7.2173913e-01
   3.6521739e-01
   3.8260870e-01
   6.4927536e-01
   2.7826087e-01
   5.4202899e-01
   4.6376812e-01
   5.3623188e-01
   3.8840580e-01
   3.2753623e-01
   7.9130435e-01
   3.8840580e-01
   3.6521739e-01
   5.1594203e-01
   3.3333333e-01
   4.0000000e-01
   6.1159420e-01
   5.2463768e-01
   3.8260870e-01
   2.5797101e-01
   5.4492754e-01
   5.2173913e-01
   5.7391304e-01
   7.5072464e-01
   6.3478261e-01
   6.6376812e-01
   4.4347826e-01
   4.5797101e-01
   3.3623188e-01
   5.2753623e-01
   5.9710145e-01
   3.8260870e-01
   4.3188406e-01
   6.2028986e-01
   3.0144928e-01
   7.2463768e-01
   7.0144928e-01
   5.2173913e-01
   3.5362319e-01
   7.1594203e-01
   3.7971014e-01
   6.7536232e-01
   2.9855072e-01
   5.0434783e-01
   3.2753623e-01
   2.4927536e-01
   3.7681159e-01
   5.3333333e-01
   5.0144928e-01
   3.7101449e-01
   7.1014493e-01
   5.7101449e-01
   5.4492754e-01
   4.3188406e-01
   4.7246377e-01
   4.3478261e-01
   6.4347826e-01
   3.9710145e-01
   4.4637681e-01
   4.9565217e-01
   4.3188406e-01
   4.4637681e-01
   5.7391304e-01
   5.3913043e-01
   7.3043478e-01
   4.7536232e-01
   3.1304348e-01
   6.4637681e-01
   5.3913043e-01
   7.1014493e-01
   3.8840580e-01
   4.9275362e-01
   4.2028986e-01
   5.6231884e-01
   6.0000000e-01
   5.8840580e-01
   4.2318841e-01
   6.4637681e-01
   4.2318841e-01
   5.3333333e-01
   4.6666667e-01
   6.7246377e-01
   4.1159420e-01
   4.3188406e-01
   5.8840580e-01
   6.5507246e-01
   4.9855072e-01
   5.1884058e-01
   5.2463768e-01
   5.8840580e-01
   3.1014493e-01
   6.3768116e-01
   3.6811594e-01
   5.3043478e-01
   7.7971014e-01
   6.3478261e-01
   4.6956522e-01
   4.9855072e-01
   6.1739130e-01
   1.9420290e-01
   4.5217391e-01
   4.3478261e-01
   4.3768116e-01
   2.3768116e-01
   2.2318841e-01
   6.7536232e-01
   5.7101449e-01
   7.8840580e-01
   2.7536232e-01
   4.4347826e-01
   6.2608696e-01
   5.1594203e-01
   3.7101449e-01
   7.9420290e-01
   4.7536232e-01
   6.5507246e-01
   3.8550725e-01
   5.8260870e-01
   2.4057971e-01
   5.3623188e-01
   4.6666667e-01
   4.5217391e-01
   3.2463768e-01
   5.2463768e-01
   3.5362319e-01
   4.7536232e-01
   2.0000000e-01
   4.6376812e-01
   6.6086957e-01
   5.0144928e-01
   5.5072464e-01
   2.9275362e-01
   3.9420290e-01
   4.9565217e-01
   4.7826087e-01
   4.9275362e-01
   3.3333333e-01
   4.6666667e-01
   3.5072464e-01
   6.5507246e-01
   4.4927536e-01
   1.7101449e-01
   4.9275362e-01
   4.1449275e-01
   3.9130435e-01
   4.6376812e-01
   3.9420290e-01
   4.1159420e-01
   6.1739130e-01
   3.9710145e-01
   4.0579710e-01
   5.9130435e-01
   7.5072464e-01
   7.5072464e-01
   3.4202899e-01
   5.3333333e-01
   2.9275362e-01
   2.8405797e-01
   4.8695652e-01
   4.6086957e-01
   4.5217391e-01
   5.7391304e-01
   4.1739130e-01
   5.1594203e-01
   2.8985507e-01
   6.0000000e-01
   2.8405797e-01
   6.8695652e-01
   7.6231884e-01
   4.4637681e-01
   4.4057971e-01
   2.1159420e-01
   4.7826087e-01
   4.6086957e-01
   6.4057971e-01
   6.6956522e-01
   7.6231884e-01
   3.8550725e-01
   4.2898551e-01
   4.3768116e-01
   5.0434783e-01
   2.3478261e-01
   7.0434783e-01
   6.1159420e-01
   3.7681159e-01
   3.8550725e-01
   6.0000000e-01
   7.5652174e-01
   4.1739130e-01
   4.9855072e-01
   5.1304348e-01
   4.4637681e-01
   4.2318841e-01
   4.6376812e-01
   8.1739130e-01
   6.2028986e-01
   3.9710145e-01
   4.7536232e-01
   3.4782609e-01
   3.7101449e-01
   7.1014493e-01
   5.4782609e-01
   6.4347826e-01
   2.7246377e-01
   5.4782609e-01
   4.0869565e-01
   5.1014493e-01
   5.2173913e-01
   5.5072464e-01
   6.3478261e-01
   2.7246377e-01
   5.8550725e-01
   4.8985507e-01
   6.1449275e-01
   3.2753623e-01
   5.8260870e-01
   4.5797101e-01
   3.7971014e-01
   6.8115942e-01
   5.6231884e-01
   7.1594203e-01
   4.6376812e-01
   2.7246377e-01
   5.9710145e-01
   5.7101449e-01
   6.8695652e-01
   4.2608696e-01
   3.6811594e-01
   5.1014493e-01
   4.6956522e-01
   4.3478261e-01
   5.8550725e-01
   8.1159420e-01
   3.7101449e-01
   6.3478261e-01
   5.7971014e-01
   6.4347826e-01
   4.4927536e-01
   5.9130435e-01
   7.3043478e-01
   4.6956522e-01
   4.9275362e-01
   6.2898551e-01
   5.1594203e-01
   2.7246377e-01
   7.5362319e-01
   4.4057971e-01
   6.4637681e-01
   6.4927536e-01
   5.5942029e-01
   3.9710145e-01
   5.3913043e-01
   5.9710145e-01
   3.9130435e-01
   4.8405797e-01
   5.0434783e-01
   4.5217391e-01
   6.1739130e-01
   6.0000000e-01
   6.4057971e-01
   6.1159420e-01
   6.7536232e-01
   7.6811594e-01
   7.8840580e-01
   5.7101449e-01
   1.3333333e-01
   6.0579710e-01
   5.1594203e-01
   5.5652174e-01
   5.1304348e-01
   3.5942029e-01
   2.6666667e-01
   6.8115942e-01
   4.4347826e-01
   2.4927536e-01
   6.5217391e-01
   4.0289855e-01
   3.4492754e-01
   5.1884058e-01
   4.1159420e-01
   4.8985507e-01
   4.0869565e-01
   7.0144928e-01
   3.4782609e-01
   6.1739130e-01
   1.5362319e-01
   6.2898551e-01
   4.8405797e-01
   4.3478261e-01
   4.9275362e-01
   5.3913043e-01
   4.4057971e-01
   5.0434783e-01
   4.4927536e-01
   6.5217391e-01
   3.4202899e-01
   5.9420290e-01
   4.3188406e-01
   7.7681159e-01
   4.8985507e-01
   4.0579710e-01
   5.2463768e-01
   6.9855072e-01
   6.1449275e-01
   5.8840580e-01
   6.8405797e-01
   4.6086957e-01
   2.7246377e-01
   5.7101449e-01
   7.5942029e-01
   7.0144928e-01
   6.2318841e-01
   2.1739130e-01
   4.2318841e-01
   5.6231884e-01
   4.6376812e-01
   3.3333333e-01
   3.2753623e-01
   6.0289855e-01
   7.1304348e-01
   4.8695652e-01
   5.9710145e-01
   4.1449275e-01
   3.8260870e-01
   4.8405797e-01
   3.9710145e-01
   5.5942029e-01
   4.0000000e-01
   3.1594203e-01
   4.6376812e-01
   6.0000000e-01
   5.1594203e-01
   4.8115942e-01
   3.6231884e-01
   4.8115942e-01
   1.7681159e-01
   5.0724638e-01
   5.3333333e-01
   4.4927536e-01
   4.4057971e-01
   5.1014493e-01
   6.9275362e-01
   5.2753623e-01
   4.3768116e-01
   6.2608696e-01
   4.3188406e-01
   7.0724638e-01
   4.8985507e-01
   7.8260870e-01
   3.2463768e-01
   2.8985507e-01
   4.4637681e-01
   6.8115942e-01
   3.1594203e-01
   5.0724638e-01
   4.3768116e-01
   6.0000000e-01
   4.0579710e-01
   6.7246377e-01
   6.2318841e-01
   6.4927536e-01
   4.1739130e-01
   3.6231884e-01
   5.7391304e-01
   5.7101449e-01
   6.9565217e-01
   4.7826087e-01
   3.2173913e-01
   4.6666667e-01
   3.5362319e-01
   5.9710145e-01
   4.1739130e-01
   4.6956522e-01
   5.0724638e-01
   3.2173913e-01
   3.3333333e-01
   6.6666667e-01
   5.8840580e-01
   6.8115942e-01
   6.7246377e-01
   4.4057971e-01
   7.5652174e-01
   5.0724638e-01
   3.4492754e-01
   5.3043478e-01
   4.6376812e-01
   4.0289855e-01
   4.9275362e-01
   6.4927536e-01
   2.4927536e-01
   3.7391304e-01
   5.9130435e-01
   6.2608696e-01
   5.1594203e-01
   4.6956522e-01
   7.5942029e-01
   4.4927536e-01
   4.4057971e-01
   4.2608696e-01
   6.8405797e-01
   6.6666667e-01
   3.8260870e-01
   3.6521739e-01
   4.6376812e-01
   4.4347826e-01
   2.7536232e-01
   6.1739130e-01
   3.0434783e-01
   3.3333333e-01
   6.0000000e-01
   5.2463768e-01
   5.4492754e-01
   3.7971014e-01
   2.3768116e-01
   5.9420290e-01
   5.3043478e-01
   7.3043478e-01
   4.6086957e-01
   4.7826087e-01
   5.0434783e-01
   4.4347826e-01
   5.2463768e-01
   5.8550725e-01
   7.1014493e-01
   4.6666667e-01
   3.2753623e-01
   5.3913043e-01
   3.5362319e-01
   5.2753623e-01
   4.1449275e-01
   5.7101449e-01
   5.7971014e-01
   4.2318841e-01
   5.2463768e-01
   6.5797101e-01
   4.0869565e-01
   2.6956522e-01
   3.6521739e-01
   2.2318841e-01
   4.8405797e-01
   3.5362319e-01
   3.9130435e-01
   5.5362319e-01
   5.6231884e-01
   5.5942029e-01
   3.7101449e-01
   6.0579710e-01
   3.9130435e-01
   3.6521739e-01
   4.7246377e-01
   5.7391304e-01
   5.1304348e-01
   5.4492754e-01
   4.6376812e-01
   3.8840580e-01
   4.0869565e-01
   6.2608696e-01
   7.2173913e-01
   4.5507246e-01
   5.1884058e-01
   5.1884058e-01
   4.4347826e-01
   4.5217391e-01
   5.6811594e-01
   3.3913043e-01
   3.8840580e-01
   4.8695652e-01
   3.8550725e-01
   4.0289855e-01
   3.3043478e-01
   5.7101449e-01
   7.6231884e-01
   6.0289855e-01
   5.6231884e-01
   7.4202899e-01
   4.5217391e-01
   2.8115942e-01
   6.1159420e-01
   2.9275362e-01
   4.8405797e-01
   7.4782609e-01
   5.7391304e-01
   6.8115942e-01
   4.4057971e-01
   6.5797101e-01
   4.8115942e-01
   5.6521739e-01
   6.7826087e-01
   4.3188406e-01
   3.5652174e-01
   4.6086957e-01
   6.6086957e-01
   7.4782609e-01
   3.0434783e-01
   4.8405797e-01
   2.5797101e-01
   5.7391304e-01
   6.3478261e-01
   2.4057971e-01
   4.2898551e-01
   3.0724638e-01
   1.7101449e-01
   5.6811594e-01
   4.1739130e-01
   6.7536232e-01
   6.0000000e-01
   6.6086957e-01
   4.4057971e-01
   6.3478261e-01
   5.5652174e-01
   6.8695652e-01
   6.3478261e-01
   6.6956522e-01
   5.5942029e-01
   5.1304348e-01
   1.7391304e-01
   2.9855072e-01
   5.7101449e-01
   6.6666667e-01
   4.7246377e-01
   5.2173913e-01
   4.3188406e-01
   5.1014493e-01
   4.0869565e-01
   5.8550725e-01
   4.0869565e-01
   5.1884058e-01
   2.2608696e-01
   5.4782609e-01
   5.7101449e-01
   4.4927536e-01
   4.7536232e-01
   4.1449275e-01
   6.9275362e-01
   3.8840580e-01
   6.7536232e-01
   5.6231884e-01
   3.8550725e-01
   5.5362319e-01
   6.0289855e-01
   3.3043478e-01
   2.3188406e-01
   6.2608696e-01
   6.3478261e-01
   7.2753623e-01
   2.1449275e-01
   3.3333333e-01
   5.7681159e-01
   5.3623188e-01
   5.8840580e-01
   6.3188406e-01
   3.8260870e-01
   4.1739130e-01
   3.3913043e-01
   6.2898551e-01
   4.3188406e-01
   3.7681159e-01
   6.8405797e-01
   4.6956522e-01
   4.9855072e-01
   4.4637681e-01
   4.4347826e-01
   5.3623188e-01
   4.5797101e-01
   3.9710145e-01
   5.7101449e-01
   4.9275362e-01
   5.6521739e-01
   6.1449275e-01
   5.8550725e-01
   7.2173913e-01
   5.6521739e-01
   5.2173913e-01
   7.9710145e-01
   2.5507246e-01
   3.4202899e-01
   4.5217391e-01
   2.8115942e-01
   3.1014493e-01
   4.8985507e-01
   1.8840580e-01
   4.9275362e-01
   5.4782609e-01
   4.6376812e-01
   5.7681159e-01
   4.5797101e-01
   4.0579710e-01
   4.7826087e-01
   5.7391304e-01
   3.8260870e-01
   3.3623188e-01
   5.7101449e-01
   4.8985507e-01
   3.0434783e-01
   4.5507246e-01
   3.8260870e-01
   4.7826087e-01
   5.2173913e-01
   6.0869565e-01
   4.5797101e-01
   5.2463768e-01
   6.5507246e-01
   5.9130435e-01
   4.2028986e-01
   4.6666667e-01
   6.4057971e-01
   4.8985507e-01
   3.4202899e-01
   4.2898551e-01
   8.5797101e-01
   6.5507246e-01
   5.6811594e-01
   3.7101449e-01
   6.2028986e-01
   6.6086957e-01
   3.4782609e-01
   7.8840580e-01
   5.3333333e-01
   2.8985507e-01
   5.1884058e-01
   2.5507246e-01
   4.4927536e-01
   6.1159420e-01
   4.6956522e-01
   5.2463768e-01
   4.8115942e-01
   4.6086957e-01
   4.2898551e-01
   4.8695652e-01
   6.0000000e-01
   5.5652174e-01
   5.8260870e-01
   4.6376812e-01
   5.7681159e-01
   6.1449275e-01
   5.5072464e-01
   7.7681159e-01
   1.4492754e-01
   5.1594203e-01
   5.1884058e-01
   4.3478261e-01
   4.8405797e-01
   4.1449275e-01
   4.0000000e-01
   3.7101449e-01
   6.2608696e-01
   5.1594203e-01
   4.4927536e-01
   3.3043478e-01
   5.1884058e-01
   5.6521739e-01
   4.9565217e-01
   4.9565217e-01
   4.1159420e-01
   6.0579710e-01
   3.6231884e-01
   5.3623188e-01
   7.0434783e-01
   6.0869565e-01
   6.2028986e-01
   6.0000000e-01
   5.7971014e-01
   6.4057971e-01
   4.6666667e-01
   6.0579710e-01
   4.8985507e-01
   3.3333333e-01
   6.5797101e-01
   5.7391304e-01
   7.4202899e-01
   4.1739130e-01
   3.3623188e-01
   4.6956522e-01
   2.4347826e-01
   4.3478261e-01
   6.8405797e-01
   2.0289855e-01
   6.4057971e-01
   5.6521739e-01
   3.5072464e-01
   6.0289855e-01
   3.4782609e-01
   4.5797101e-01
   6.6086957e-01
   4.3768116e-01
   5.5652174e-01
   4.1449275e-01
   3.9130435e-01
   5.8550725e-01
   5.3043478e-01
   4.4347826e-01
   7.9420290e-01
   4.3478261e-01
   4.0579710e-01
   6.3188406e-01
   1.7971014e-01
   4.4927536e-01
   5.2173913e-01
   2.7536232e-01
   5.8550725e-01
   5.2173913e-01
   5.5362319e-01
   4.4057971e-01
   5.2463768e-01
   5.8840580e-01
   4.4927536e-01
   4.8405797e-01
   6.8115942e-01
   5.2753623e-01
   4.6666667e-01
   4.3478261e-01
   5.5362319e-01
   4.5507246e-01
   5.1594203e-01
   4.6376812e-01
   6.5797101e-01
   3.9710145e-01
   4.8115942e-01
   5.0724638e-01
   5.0144928e-01
   3.6811594e-01
   5.8550725e-01
   4.2898551e-01
   4.2608696e-01
   6.3478261e-01
   4.0579710e-01
   6.0000000e-01
   6.8115942e-01
   5.7971014e-01
   5.1884058e-01
   6.5217391e-01
   4.6956522e-01
   5.8840580e-01
   3.5362319e-01
   5.3333333e-01
   3.3913043e-01
   6.4637681e-01
   4.0869565e-01
   5.1594203e-01
   4.8985507e-01
   4.3188406e-01
   6.9855072e-01
   5.8840580e-01
   3.5942029e-01
   2.5217391e-01
   3.4492754e-01
   4.0869565e-01
   7.9710145e-01
   5.1014493e-01
   6.4927536e-01
   5.1304348e-01
   5.3623188e-01
   7.3623188e-01
   4.7246377e-01
   5.4782609e-01
   5.8840580e-01
   4.9855072e-01
   4.9275362e-01
   4.5507246e-01
   5.6231884e-01
   3.4782609e-01
   4.8115942e-01
   4.9855072e-01
   4.0000000e-01
   3.5942029e-01
   7.0724638e-01
   5.3043478e-01
   6.3478261e-01
   4.4057971e-01
   3.0434783e-01
   4.8695652e-01
   3.7681159e-01
   5.8840580e-01
   4.1449275e-01
   3.0724638e-01
   4.5507246e-01
   6.1739130e-01
   5.0434783e-01
   3.8840580e-01
   5.5652174e-01
   6.4057971e-01
   5.2753623e-01
   4.6086957e-01
   7.5652174e-01
   6.3478261e-01
   7.8840580e-01
   5.4782609e-01
   5.1014493e-01
   5.5072464e-01
   5.4202899e-01
   7.0144928e-01
   3.3333333e-01
   3.4202899e-01
   5.3913043e-01
   4.7246377e-01
   5.4492754e-01
   5.7391304e-01
   4.0579710e-01
   4.1449275e-01
   3.1304348e-01
   6.1449275e-01
   6.9855072e-01
   3.3043478e-01
   6.5797101e-01
   4.5507246e-01
   3.0144928e-01
   5.9130435e-01
   7.8550725e-01
   6.6086957e-01
   5.4202899e-01
   2.5507246e-01
   6.5507246e-01
   4.3768116e-01
   4.7536232e-01
   3.9710145e-01
   5.5942029e-01
   5.3623188e-01
   3.9420290e-01
   2.5797101e-01
   5.0724638e-01
   6.0579710e-01
   5.8260870e-01
   4.2898551e-01
   6.8115942e-01
   4.7826087e-01
   5.0434783e-01
   6.0869565e-01
   6.6666667e-01
   5.1884058e-01
   4.0289855e-01
   5.8840580e-01
   4.8115942e-01
   6.9855072e-01
   5.4202899e-01
   2.4927536e-01
   3.6811594e-01
   5.4782609e-01
   7.0434783e-01
   4.7536232e-01
   4.8115942e-01
   1.3043478e-01
   6.3768116e-01
   7.7101449e-01
   3.3623188e-01
   4.1159420e-01
   3.0144928e-01
   2.0579710e-01
   3.8550725e-01
   3.5072464e-01
   2.2898551e-01
   5.4782609e-01
   6.4637681e-01
   4.8985507e-01
   5.7681159e-01
   5.0724638e-01
   3.9130435e-01
   5.5362319e-01
   6.4637681e-01
   7.9710145e-01
   4.2318841e-01
   6.0000000e-01
   4.9855072e-01
   4.5797101e-01
   3.6521739e-01
   2.7826087e-01
   8.0289855e-01
   4.3188406e-01
   3.2753623e-01
   5.4492754e-01
   6.7826087e-01
   5.3913043e-01
   5.5072464e-01
   5.6811594e-01
   4.6376812e-01
   3.0144928e-01
   5.0144928e-01
   3.8550725e-01
   5.7101449e-01
   5.7391304e-01
   7.1884058e-01
   4.6666667e-01
   6.6376812e-01
   6.5797101e-01
   4.8115942e-01
   6.2028986e-01
   4.6086957e-01
   4.6666667e-01
   4.1449275e-01
   4.2318841e-01
   6.6376812e-01
   6.1159420e-01
   5.7681159e-01
   6.0000000e-01
   5.3623188e-01
   6.4927536e-01
   1.6811594e-01
   6.2608696e-01
   4.9275362e-01
   7.9130435e-01
   3.8260870e-01
   5.9420290e-01
   4.2318841e-01
   5.2753623e-01
   4.5797101e-01
   3.6231884e-01
   5.0434783e-01
   5.7971014e-01
   5.8260870e-01
   4.0289855e-01
   5.2463768e-01
   3.2753623e-01
   4.2318841e-01
   6.5797101e-01
   5.3043478e-01
   5.9420290e-01
   7.7971014e-01
   6.3768116e-01
   6.1159420e-01
   4.5217391e-01
   6.0869565e-01
   3.5652174e-01
   4.5217391e-01
   4.8695652e-01
   3.5362319e-01
   5.4202899e-01
   4.4057971e-01
   5.8260870e-01
   2.7246377e-01
   4.1739130e-01
   4.8405797e-01
   5.3913043e-01
   5.0144928e-01
   2.8695652e-01
   6.1159420e-01
   2.7246377e-01
   5.4492754e-01
   5.1594203e-01
   2.0289855e-01
   5.1594203e-01
   3.7971014e-01
   7.0144928e-01
   6.5797101e-01
   3.9420290e-01
   5.2753623e-01
   3.6521739e-01
   6.9565217e-01
   5.5652174e-01
   3.7391304e-01
   3.6811594e-01
   5.0144928e-01
   3.7971014e-01
   5.0144928e-01
   4.7826087e-01
   3.2753623e-01
   4.8985507e-01
   4.4347826e-01
   2.3768116e-01
   3.3333333e-01
   6.2028986e-01
   6.8115942e-01
   4.3478261e-01
   5.4782609e-01
   5.5072464e-01
   6.9565217e-01
   6.4347826e-01
   7.6231884e-01
   4.0869565e-01
   5.7391304e-01
   3.3333333e-01
   6.2318841e-01
   3.9710145e-01
   5.2463768e-01
   6.3768116e-01
   7.3333333e-01
   3.7101449e-01
   7.6811594e-01
   5.8260870e-01
   4.4637681e-01
   3.1884058e-01
   5.2753623e-01
   4.0869565e-01
   6.1739130e-01
   6.1159420e-01
   5.6231884e-01
   5.9710145e-01
   5.0434783e-01
   2.5217391e-01
   5.1304348e-01
   3.1884058e-01
   2.3768116e-01
   5.4492754e-01
   8.2028986e-01
   3.1014493e-01
   2.5217391e-01
   1.9420290e-01
   4.5217391e-01
   6.2898551e-01
   4.1159420e-01
   4.8405797e-01
   4.0869565e-01
   2.9855072e-01
   3.1014493e-01
   5.5652174e-01
   5.4492754e-01
   4.2608696e-01
   5.0434783e-01
   3.4492754e-01
   4.0289855e-01
   7.8840580e-01
   5.8840580e-01
   6.0579710e-01
   4.8695652e-01
   5.5072464e-01
   5.1304348e-01
   3.2463768e-01
   3.9710145e-01
   7.2463768e-01
   6.3188406e-01
   5.3333333e-01
   4.7826087e-01
   5.0724638e-01
   7.9130435e-01
   5.9130435e-01
   6.6376812e-01
   3.4492754e-01
   7.1014493e-01
   5.6231884e-01
   5.1304348e-01
   3.3623188e-01
   6.3188406e-01
   2.9855072e-01
   6.2898551e-01
   3.7391304e-01
   3.3333333e-01
   4.6666667e-01
   6.2608696e-01
   3.9710145e-01
   5.4492754e-01
   8.2318841e-01
   4.6086957e-01
   4.2608696e-01
   4.8115942e-01
   5.9420290e-01
   2.3478261e-01
   5.1304348e-01
   5.7681159e-01
   5.7971014e-01
   3.1884058e-01
   5.0434783e-01
   4.6666667e-01
   6.1449275e-01
   3.6231884e-01
   4.8985507e-01
   5.2463768e-01
   3.6521739e-01
   4.1739130e-01
   5.4202899e-01
   4.3188406e-01
   4.6666667e-01
   5.5942029e-01
   3.4202899e-01
   5.0724638e-01
   6.4347826e-01
   5.8260870e-01
   2.5217391e-01
   5.0724638e-01
   2.7826087e-01
   2.6666667e-01
   5.4492754e-01
   7.0434783e-01
   4.0869565e-01
   5.5362319e-01
   5.2463768e-01
   4.6666667e-01
   4.0869565e-01
   1.9420290e-01
   6.4637681e-01
   5.7681159e-01
   4.2608696e-01
   5.5942029e-01
   7.4202899e-01
   5.0724638e-01
   4.4637681e-01
   6.4637681e-01
   4.6956522e-01
   6.4347826e-01
   6.8115942e-01
   4.1739130e-01
   5.3913043e-01
   7.0434783e-01
   4.5797101e-01
   4.4927536e-01
   4.0869565e-01
   2.6086957e-01
   3.8260870e-01
   5.8260870e-01
   8.2318841e-01
   6.0289855e-01
   6.6086957e-01
   5.7391304e-01
   2.7536232e-01
   5.1884058e-01
   7.3043478e-01
   4.4057971e-01
   3.0724638e-01
   4.1159420e-01
   3.4202899e-01
   5.9130435e-01
   5.5942029e-01
   4.8115942e-01
   5.5942029e-01
   7.3043478e-01
   6.1449275e-01
   7.1594203e-01
   7.6231884e-01
   4.6956522e-01
   3.0144928e-01
   1.5072464e-01
   5.5362319e-01
   7.0144928e-01
   2.5797101e-01
   3.8550725e-01
   6.2608696e-01
   3.8550725e-01
   6.8695652e-01
   4.0869565e-01
   3.7391304e-01
   4.1159420e-01
   4.3768116e-01
   5.7391304e-01
   4.7246377e-01
   6.4637681e-01
   4.8405797e-01
   6.7246377e-01
   5.4202899e-01
   5.7391304e-01
   6.3768116e-01
   3.3043478e-01
   5.7681159e-01
   4.5507246e-01
   2.1739130e-01
   4.2898551e-01
   3.7101449e-01
   2.6956522e-01
   7.1304348e-01
   4.2898551e-01
   3.0434783e-01
   5.1884058e-01
   3.7971014e-01
   6.0579710e-01
   3.3623188e-01
   3.5652174e-01
   5.4202899e-01
   3.9130435e-01
   4.0869565e-01
   3.9420290e-01
   4.6666667e-01
   3.2173913e-01
   5.7681159e-01
   5.7681159e-01
   5.0144928e-01
   5.1304348e-01
   6.7536232e-01
   5.2753623e-01
   7.1884058e-01
   6.1159420e-01
   5.7681159e-01
   5.1014493e-01
   6.8115942e-01
   3.9710145e-01
   5.3043478e-01
   4.0289855e-01
   6.0869565e-01
   2.6666667e-01
   3.6521739e-01
   3.7391304e-01
   4.4927536e-01
   4.8985507e-01
   4.8695652e-01
   4.6086957e-01
   3.7391304e-01
   5.1304348e-01
   4.6086957e-01
   3.8840580e-01
   4.0289855e-01
   6.3188406e-01
   7.0144928e-01
   5.1884058e-01
   6.3188406e-01
   7.3043478e-01
   5.7391304e-01
   4.6086957e-01
   4.1159420e-01
   4.1449275e-01
   5.0434783e-01
   5.4782609e-01
   3.1304348e-01
   3.9710145e-01
   4.2318841e-01
   4.5797101e-01
   5.5942029e-01
   5.6811594e-01
   5.4492754e-01
   6.0579710e-01
   3.0144928e-01
   4.4927536e-01
   5.2173913e-01
   5.1304348e-01
   4.2318841e-01
   7.1594203e-01
   3.1304348e-01
   4.4927536e-01
   4.9565217e-01
   3.3623188e-01
   3.2173913e-01
   5.6231884e-01
   4.3768116e-01
   5.0144928e-01
   6.0869565e-01
   2.7246377e-01
   3.1594203e-01
   6.7246377e-01
   5.3623188e-01
   1.4782609e-01
   3.1304348e-01
   4.9275362e-01
   7.3333333e-01
   5.3913043e-01
   4.7826087e-01
   3.2463768e-01
   4.8115942e-01
   3.9710145e-01
   5.8260870e-01
   4.3188406e-01
   6.3188406e-01
   2.1159420e-01
   3.7681159e-01
   5.5362319e-01
   5.0724638e-01
   4.0000000e-01
   5.6811594e-01
   4.4637681e-01
   2.4057971e-01
   5.8550725e-01
   2.7246377e-01
   3.7971014e-01
   5.4492754e-01
   4.9565217e-01
   3.3913043e-01
   6.1159420e-01
   6.0869565e-01
   5.1014493e-01
   2.5507246e-01
   6.4927536e-01
   4.6376812e-01
   3.8550725e-01
   3.7681159e-01
   4.2028986e-01
   4.0289855e-01
   4.2898551e-01
   4.8695652e-01
   4.7536232e-01
   5.2463768e-01
   6.0579710e-01
   5.4202899e-01
   4.4057971e-01
   4.5217391e-01
   3.2173913e-01
   5.5362319e-01
   7.0144928e-01
   4.0289855e-01
   4.2608696e-01
   5.6231884e-01
   6.1449275e-01
   5.9420290e-01
   5.1304348e-01
   7.2173913e-01
   4.3768116e-01
   4.1159420e-01
   3.5652174e-01
   5.6231884e-01
   3.7101449e-01
   2.8405797e-01
   5.9420290e-01
   3.3623188e-01
   4.5217391e-01
   5.8550725e-01
   6.4637681e-01
   6.4927536e-01
   7.8840580e-01
   3.8550725e-01
   3.5942029e-01
   4.6956522e-01
   5.4782609e-01
   2.2028986e-01
   4.4057971e-01
   3.4782609e-01
   5.0724638e-01
   4.9275362e-01
   3.2753623e-01
   4.3478261e-01
   4.6956522e-01
   5.9710145e-01
   3.8840580e-01
   3.7391304e-01
   5.6521739e-01
   4.7246377e-01
   4.4927536e-01
   6.5507246e-01
   5.6231884e-01
   4.5217391e-01
   7.5362319e-01
   3.9130435e-01
   6.1159420e-01
   4.4637681e-01
   5.0724638e-01
   4.0289855e-01
   3.5652174e-01
   6.3478261e-01
   6.1449275e-01
   6.5797101e-01
   6.7536232e-01
   3.7101449e-01
   5.5652174e-01
   4.2318841e-01
   8.8115942e-01
   6.4347826e-01
   6.8115942e-01
   6.2028986e-01
   4.3478261e-01
   7.0434783e-01
   6.3768116e-01
   4.6956522e-01
   5.4782609e-01
   2.4057971e-01
   2.4927536e-01
   7.0724638e-01
   6.7246377e-01
   6.2318841e-01
   6.2028986e-01
   5.6521739e-01
   4.1449275e-01
   3.7101449e-01
   4.4347826e-01
   5.5072464e-01
   4.7246377e-01
   4.7246377e-01
   3.5942029e-01
   4.5797101e-01
   5.6231884e-01
   6.4347826e-01
   6.3478261e-01
   3.9420290e-01
   5.8840580e-01
   4.2898551e-01
   7.0724638e-01
   3.5072464e-01
   1.4202899e-01
   4.1159420e-01
   5.4782609e-01
   6.9275362e-01
   3.8550725e-01
   4.0000000e-01
   4.5797101e-01
   5.5072464e-01
   4.2608696e-01
   5.1304348e-01
   5.3333333e-01
   6.7246377e-01
   5.9420290e-01
   4.5797101e-01
   4.0579710e-01
   5.0144928e-01
   5.4202899e-01
   3.6521739e-01
   5.6231884e-01
   5.7391304e-01
   3.2753623e-01
   7.3623188e-01
   4.8405797e-01
   4.6666667e-01
   3.6231884e-01
   3.5072464e-01
   3.5072464e-01
   2.6376812e-01
   5.5072464e-01
   6.6086957e-01
   6.5507246e-01
   3.6231884e-01
   5.8550725e-01
   7.3333333e-01
   4.1449275e-01
   6.8115942e-01
   7.0434783e-01
   3.3913043e-01
   4.8115942e-01
   5.5942029e-01
   5.5942029e-01
   4.8405797e-01
   5.8260870e-01
   4.1449275e-01
   6.0000000e-01
   4.6086957e-01
   5.5072464e-01
   4.4927536e-01
   6.9565217e-01
   5.0144928e-01
   2.4927536e-01
   4.3478261e-01
   6.3188406e-01
   5.1304348e-01
   5.7681159e-01
   6.0000000e-01
   6.4637681e-01
   6.5797101e-01
   6.6376812e-01
   6.4637681e-01
   6.6956522e-01
   4.1159420e-01
   5.4492754e-01
   4.8405797e-01
   4.4927536e-01
   3.3043478e-01
   6.2318841e-01
   6.0000000e-01
   6.2318841e-01
   3.2173913e-01
   7.4492754e-01
   8.2318841e-01
   4.0289855e-01
   4.6086957e-01
   5.1014493e-01
   5.6231884e-01
   4.3478261e-01
   5.3623188e-01
   3.7391304e-01
   2.2898551e-01
   5.6231884e-01
   5.1884058e-01
   5.1014493e-01
   5.1884058e-01
   3.6231884e-01
   4.4057971e-01
   6.6086957e-01
   5.5942029e-01
   2.2318841e-01
   6.2028986e-01
   5.7971014e-01
   5.2463768e-01
   4.0579710e-01
   4.0869565e-01
   5.2463768e-01
   6.8695652e-01
   4.1739130e-01
   8.0289855e-01
   3.4782609e-01
   8.0869565e-01
   6.3768116e-01
   6.0289855e-01
   5.3913043e-01
   3.9710145e-01
   5.5942029e-01
   4.8695652e-01
   6.0289855e-01
   6.1159420e-01
   1.5362319e-01
   3.1304348e-01
   4.6666667e-01
   5.3623188e-01
   6.6086957e-01
   4.1739130e-01
   4.2028986e-01
   4.8985507e-01
   6.3768116e-01
   5.7101449e-01
   6.8985507e-01
   4.1159420e-01
   5.5362319e-01
   7.0144928e-01
   3.8260870e-01
   4.6956522e-01
   4.7246377e-01
   5.4782609e-01
   3.3913043e-01
   5.5652174e-01
   4.3768116e-01
   3.3913043e-01
   4.8985507e-01
   5.8260870e-01
   4.6086957e-01
   4.7536232e-01
   3.1594203e-01
   6.4927536e-01
   5.8550725e-01
   4.4057971e-01
   3.4492754e-01
   2.8115942e-01
   2.1739130e-01
   7.3913043e-01
   6.1159420e-01
   5.2173913e-01
   5.0144928e-01
   4.2028986e-01
   4.6376812e-01
   5.5942029e-01
   1.6521739e-01
   2.4057971e-01
   7.5652174e-01
   4.2028986e-01
   4.9565217e-01
   6.0289855e-01
   4.6956522e-01
   4.3188406e-01
   5.9130435e-01
   5.3623188e-01
   3.5942029e-01
   4.0869565e-01
   5.0144928e-01
   4.2028986e-01
   4.4057971e-01
   5.5072464e-01
   4.6086957e-01
   6.8695652e-01
   6.4347826e-01
   4.0579710e-01
   3.9420290e-01
   5.7101449e-01
   5.4782609e-01
   5.8550725e-01
   5.7391304e-01
   4.1449275e-01
   5.4782609e-01
   3.9130435e-01
   5.0144928e-01
   6.4637681e-01
   4.6666667e-01
   3.3623188e-01
   4.6086957e-01
   5.4782609e-01
   4.1449275e-01
   3.9710145e-01
   3.0724638e-01
   4.9855072e-01
   4.8695652e-01
   4.2898551e-01
   5.1304348e-01
   5.6811594e-01
   5.1304348e-01
   4.8405797e-01
   5.7391304e-01
   6.3478261e-01
   7.7681159e-01
   4.2318841e-01
   4.6086957e-01
   3.3913043e-01
   4.8115942e-01
   5.9420290e-01
   5.9420290e-01
   6.4347826e-01
   4.7536232e-01
   3.1594203e-01
   1.5652174e-01
   7.1884058e-01
   4.8405797e-01
   5.7971014e-01
   7.0724638e-01
   4.9275362e-01
   6.1159420e-01
   3.5362319e-01
   6.1159420e-01
   3.9420290e-01
   6.1449275e-01
   5.7391304e-01
   5.1884058e-01
   3.7971014e-01
   5.0724638e-01
   5.3913043e-01
   5.1304348e-01
   5.8260870e-01
   3.7971014e-01
   6.7536232e-01
   5.6811594e-01
   8.3478261e-01
   4.8115942e-01
   3.3333333e-01
   1.7681159e-01
   5.1304348e-01
   4.5507246e-01
   5.2463768e-01
   6.0869565e-01
   5.9710145e-01
   3.9130435e-01
   2.6086957e-01
   4.6666667e-01
   6.2608696e-01
   5.9130435e-01
   7.1014493e-01
   7.2173913e-01
   3.6521739e-01
   3.8260870e-01
   4.8115942e-01
   5.9420290e-01
   6.0289855e-01
   5.8260870e-01
   4.9565217e-01
   5.5942029e-01
   7.0434783e-01
   3.5072464e-01
   5.1594203e-01
   3.0724638e-01
   2.9275362e-01
   4.8695652e-01
   4.3478261e-01
   5.7681159e-01
   6.8405797e-01
   5.4492754e-01
   2.8115942e-01
   5.8260870e-01
   3.5942029e-01
   3.3333333e-01
   6.0579710e-01
   5.2173913e-01
   4.5507246e-01
   2.6956522e-01
   4.4057971e-01
   6.3188406e-01
   4.3478261e-01
   3.5362319e-01
   5.6811594e-01
   6.4057971e-01
   7.1014493e-01
   2.0869565e-01
   3.7391304e-01
   6.4637681e-01
   3.5652174e-01
   4.8695652e-01
   8.2608696e-01
   3.3913043e-01
   3.3913043e-01
   5.5942029e-01
   5.5072464e-01
   6.8405797e-01
   3.7681159e-01
   7.4492754e-01
   7.5652174e-01
   3.1884058e-01
   5.2173913e-01
   4.9275362e-01
   6.7536232e-01
   7.4202899e-01
   3.7391304e-01
   3.8840580e-01
   4.8405797e-01
   4.0579710e-01
   4.5217391e-01
   4.5797101e-01
   4.7536232e-01
   5.7681159e-01
   4.4057971e-01
   5.7681159e-01
   3.0434783e-01
   3.0434783e-01
   4.0869565e-01
   3.5942029e-01
   6.5507246e-01
   6.6376812e-01
   5.8840580e-01
   4.1449275e-01
   5.2173913e-01
   3.3043478e-01
   4.6376812e-01
   3.2463768e-01
   5.5072464e-01
   8.6956522e-02
   3.6811594e-01
   4.7536232e-01
   3.8840580e-01
   6.4927536e-01
   4.3768116e-01
   2.4347826e-01
   5.5362319e-01
   4.3188406e-01
   3.3913043e-01
   5.4782609e-01
   4.9275362e-01
   4.5217391e-01
   4.8115942e-01
   4.7826087e-01
   8.4057971e-02
   7.4202899e-01
   6.3768116e-01
   4.2898551e-01
   4.6086957e-01
   4.0579710e-01
   6.3478261e-01
   2.5217391e-01
   4.2028986e-01
   3.7681159e-01
   3.3043478e-01
   6.9565217e-01
   3.9130435e-01
   2.0000000e-01
   6.6376812e-01
   4.2608696e-01
   5.6521739e-01
   2.8405797e-01
   4.6956522e-01
   3.5942029e-01
   4.3478261e-01
   7.8550725e-01
   6.0869565e-01
   3.6521739e-01
   5.5942029e-01
   5.8260870e-01
   7.9710145e-01
   4.2608696e-01
   4.8115942e-01
   6.0869565e-01
   5.6811594e-01
   7.3043478e-01
   5.4202899e-01
   4.7246377e-01
   6.0289855e-01
   3.0144928e-01
   5.8550725e-01
   6.7826087e-01
   5.3913043e-01
   5.3333333e-01
   6.1159420e-01
   4.3478261e-01
   6.9855072e-01
   4.2318841e-01
   4.0289855e-01
   7.2463768e-01
   4.8985507e-01
   4.4637681e-01
   2.7246377e-01
   5.5942029e-01
   3.1014493e-01
   3.8550725e-01
   7.1014493e-01
   5.3333333e-01
   4.6956522e-01
   5.0724638e-01
   3.7101449e-01
   5.0724638e-01
   6.3768116e-01
   6.4057971e-01
   4.3478261e-01
   5.8840580e-01
   4.3768116e-01
   4.6956522e-01
   5.0724638e-01
   3.7391304e-01
   4.7246377e-01
   3.5652174e-01
   7.4782609e-01
   4.3188406e-01
   6.1739130e-01
   5.0434783e-01
   3.3333333e-01
   6.7826087e-01
   5.8260870e-01
   4.8405797e-01
   6.1739130e-01
   6.2318841e-01
   3.2463768e-01
   5.3913043e-01
   5.8550725e-01
   3.9130435e-01
   5.1884058e-01
   4.0289855e-01
   4.9855072e-01
   4.6086957e-01
   6.0579710e-01
   4.5507246e-01
   3.6521739e-01
   6.0579710e-01
   5.0724638e-01
   4.4347826e-01
   5.9130435e-01
   4.6956522e-01
   2.7246377e-01
   6.7536232e-01
   5.5362319e-01
   4.9855072e-01
   5.0144928e-01
   7.1304348e-01
   5.9420290e-01
   3.7391304e-01
   4.5507246e-01
   3.0724638e-01
   7.3333333e-01
   6.9855072e-01
   4.4927536e-01
   4.5797101e-01
   5.6811594e-01
   3.5942029e-01
   2.5797101e-01
   2.8405797e-01
   7.0724638e-01
   7.3913043e-01
   4.8405797e-01
   4.1739130e-01
   3.3913043e-01
   7.6811594e-01
   2.7536232e-01
   4.4347826e-01
   3.4202899e-01
   5.0724638e-01
   4.7536232e-01
   5.5072464e-01
   6.4927536e-01
   2.8985507e-01
   6.2898551e-01
   7.8550725e-01
   4.3768116e-01
   5.3043478e-01
   6.6376812e-01
   3.6521739e-01
   7.5072464e-01
   4.2608696e-01
   4.4347826e-01
   5.5362319e-01
   5.6811594e-01
   5.5942029e-01
   4.9565217e-01
   5.3623188e-01
   5.5362319e-01
   6.4347826e-01
   7.2753623e-01
   4.4347826e-01
   6.7246377e-01
   3.3623188e-01
   4.4347826e-01
   3.8840580e-01
   3.6811594e-01
   5.8550725e-01
   6.2318841e-01
   6.3188406e-01
   6.8115942e-01
   5.2463768e-01
   4.4057971e-01
   4.5507246e-01
   3.6811594e-01
   3.5362319e-01
   6.6376812e-01
   4.7536232e-01
   5.5072464e-01
   4.8115942e-01
   3.9130435e-01
   5.0144928e-01
   4.1159420e-01
   3.8840580e-01
   4.9565217e-01
   5.1304348e-01
   6.1739130e-01
   4.8985507e-01
   6.1449275e-01
   3.8260870e-01
   6.1739130e-01
   5.1594203e-01
   6.0869565e-01
   1.8550725e-01
   6.0000000e-01
   2.2608696e-01
   5.2753623e-01
   6.1159420e-01
   4.0869565e-01
   5.5942029e-01
   6.0579710e-01
   3.4782609e-01
   6.0579710e-01
   4.2898551e-01
   5.2753623e-01
   5.1884058e-01
   6.6956522e-01
   3.0724638e-01
   4.2318841e-01
   4.0000000e-01
   4.9565217e-01
   6.8115942e-01
   7.4202899e-01
   5.0434783e-01
   5.7971014e-01
   2.9275362e-01
   4.7826087e-01
   6.2028986e-01
   6.3188406e-01
   6.0869565e-01
   3.1884058e-01
   6.4927536e-01
   7.8840580e-01
   6.2028986e-01
   3.5942029e-01
   4.8405797e-01
   6.5507246e-01
   4.6376812e-01
   3.3623188e-01
   6.0869565e-01
   6.3768116e-01
   4.1159420e-01
   6.2028986e-01
   4.7246377e-01
   5.5652174e-01
   3.4492754e-01
   4.6086957e-01
   3.7971014e-01
   5.8550725e-01
   6.9855072e-01
   3.5942029e-01
   2.9275362e-01
   4.4637681e-01
   4.6666667e-01
   4.4927536e-01
   2.2318841e-01
   4.7826087e-01
   2.9855072e-01
   4.1739130e-01
   5.1594203e-01
   5.5362319e-01
   4.3768116e-01
   5.1014493e-01
   5.7101449e-01
   7.0434783e-01
   4.0289855e-01
   7.1304348e-01
   7.1304348e-01
   2.8115942e-01
   4.3188406e-01
   4.7826087e-01
   4.1159420e-01
   7.7681159e-01
   2.2898551e-01
   3.9420290e-01
   4.4347826e-01
   3.6231884e-01
   2.9275362e-01
   3.8550725e-01
   6.6956522e-01
   6.7826087e-01
   4.0869565e-01
   5.7391304e-01
   3.9710145e-01
   5.4782609e-01
   5.5652174e-01
   6.9565217e-01
   4.9275362e-01
   5.6231884e-01
   7.0724638e-01
   4.6086957e-01
   4.9275362e-01
   5.8550725e-01
   5.7391304e-01
   5.9710145e-01
   4.8695652e-01
   6.8695652e-01
   5.8260870e-01
   6.5217391e-01
   6.9855072e-01
   5.1594203e-01
   6.2028986e-01
   5.0724638e-01
   6.5797101e-01
   5.4202899e-01
   4.4347826e-01
   3.1014493e-01
   4.6956522e-01
   7.3043478e-01
   5.3333333e-01
   5.0724638e-01
   5.2463768e-01
   6.7536232e-01
   4.5797101e-01
   4.2028986e-01
   4.7246377e-01
   7.7101449e-01
   4.7246377e-01
   4.3188406e-01
   2.6956522e-01
   4.2898551e-01
   4.7826087e-01
   4.6376812e-01
   5.3913043e-01
   4.2318841e-01
   5.1304348e-01
   3.5942029e-01
   2.9565217e-01
   4.8405797e-01
   3.9420290e-01
   4.7246377e-01
   5.1014493e-01
   3.7101449e-01
   3.7681159e-01
   4.0579710e-01
   7.6811594e-01
   3.3043478e-01
   5.9130435e-01
   4.2608696e-01
   5.1014493e-01
   6.3188406e-01
   3.4782609e-01
   6.0289855e-01
   5.4782609e-01
   3.7101449e-01
   3.3333333e-01
   2.6956522e-01
   5.7391304e-01
   4.8695652e-01
   5.7971014e-01
   4.0869565e-01
   6.0289855e-01
   5.9420290e-01
   4.2898551e-01
   6.1449275e-01
   5.2753623e-01
   5.2173913e-01
   4.2028986e-01
   6.2318841e-01
   6.8695652e-01
   4.9855072e-01
   5.5362319e-01
   4.6086957e-01
   5.1884058e-01
   4.2028986e-01
   5.7971014e-01
   5.3913043e-01
   6.0000000e-01
   6.1159420e-01
   6.0000000e-01
   2.5507246e-01
   6.2608696e-01
   3.1884058e-01
   4.3188406e-01
   4.6086957e-01
   4.6666667e-01
   7.0724638e-01
   5.8260870e-01
   4.0000000e-01
   5.5652174e-01
   6.1739130e-01
   3.5072464e-01
   5.7391304e-01
   4.6086957e-01
   4.0289855e-01
   3.0434783e-01
   7.2173913e-01
   5.8260870e-01
   3.9420290e-01
   3.2173913e-01
   4.4637681e-01
   5.9420290e-01
   5.3623188e-01
   3.4782609e-01
   5.2173913e-01
   5.1594203e-01
   4.5797101e-01
   2.5797101e-01
   3.3043478e-01
   4.3478261e-01
   6.6086957e-01
   7.4202899e-01
   5.2463768e-01
   4.1739130e-01
   3.5652174e-01
   6.2028986e-01
   4.4347826e-01
   4.5797101e-01
   3.8260870e-01
   5.3043478e-01
   3.8260870e-01
   4.0289855e-01
   4.6376812e-01
   5.2463768e-01
   5.6521739e-01
   6.8695652e-01
   4.4057971e-01
   4.4637681e-01
   1.9420290e-01
   2.2318841e-01
   4.9275362e-01
   5.7681159e-01
   6.2608696e-01
   4.2028986e-01
   6.7536232e-01
   4.6376812e-01
   3.5072464e-01
   2.9275362e-01
   5.9130435e-01
   5.8260870e-01
   3.4492754e-01
   5.3623188e-01
   4.4057971e-01
   3.7681159e-01
   4.3768116e-01
   6.0000000e-01
   5.1304348e-01
   5.6231884e-01
   5.1014493e-01
   3.4492754e-01
   4.0000000e-01
   5.1884058e-01
   7.3623188e-01
   4.4637681e-01
   3.8550725e-01
   4.4927536e-01
   4.2028986e-01
   5.6521739e-01
   6.4057971e-01
   3.8550725e-01
   3.3043478e-01
   3.9710145e-01
   4.5217391e-01
   5.9420290e-01
   4.6086957e-01
   5.0144928e-01
   5.4202899e-01
   5.8840580e-01
   5.6521739e-01
   6.1739130e-01
   3.8260870e-01
   4.7826087e-01
   7.2173913e-01
   4.7536232e-01
   3.5942029e-01
   4.2608696e-01
   4.8695652e-01
   4.2318841e-01
   3.6231884e-01
   6.2028986e-01
   3.2173913e-01
   4.0579710e-01
   2.6956522e-01
   4.2898551e-01
   5.4202899e-01
   4.5797101e-01
   4.8695652e-01
   7.7681159e-01
   5.3623188e-01
   4.4057971e-01
   6.6086957e-01
   3.2173913e-01
   4.2898551e-01
   5.5362319e-01
   5.9130435e-01
   5.5652174e-01
   5.7101449e-01
   3.3333333e-01
   6.4927536e-01
   4.1449275e-01
   4.2318841e-01
   3.0724638e-01
   5.3913043e-01
   3.8260870e-01
   5.5362319e-01
   5.5072464e-01
   5.7681159e-01
   4.2608696e-01
   7.4202899e-01
   1.6231884e-01
   4.4927536e-01
   5.8550725e-01
   1.3623188e-01
   2.7246377e-01
   7.1014493e-01
   3.1014493e-01
   5.3043478e-01
   6.2028986e-01
   4.5797101e-01
   2.9565217e-01
   6.6376812e-01
   5.9130435e-01
   4.0000000e-01
   6.0869565e-01
   3.8260870e-01
   5.9130435e-01
   4.9855072e-01
   7.3623188e-01
   4.4637681e-01
   4.0869565e-01
   5.2463768e-01
   3.0434783e-01
   6.9855072e-01
   5.2463768e-01
   5.0434783e-01
   5.9130435e-01
   3.6811594e-01
   3.4782609e-01
   3.6231884e-01
   5.4202899e-01
   3.3333333e-01
   3.9420290e-01
   5.9420290e-01
   3.9710145e-01
   5.0434783e-01
   3.6811594e-01
   4.4057971e-01
   6.7826087e-01
   3.7391304e-01
   3.9420290e-01
   7.2753623e-01
   2.7246377e-01
   6.2318841e-01
   3.3333333e-01
   5.9420290e-01
   2.9855072e-01
   3.4492754e-01
   2.5797101e-01
   4.9565217e-01
   4.2608696e-01
   6.4927536e-01
   5.6811594e-01
   6.2028986e-01
   6.0869565e-01
   3.6521739e-01
   5.4492754e-01
   4.9855072e-01
   2.3188406e-01
   4.0289855e-01
   4.4057971e-01
   6.2898551e-01
   3.9420290e-01
   6.0579710e-01
   5.4782609e-01
   3.2463768e-01
   5.1884058e-01
   6.1159420e-01
   3.4492754e-01
   4.1449275e-01
   5.2753623e-01
   4.2898551e-01
   3.7681159e-01
   6.1159420e-01
   4.2028986e-01
   3.0724638e-01
   4.4347826e-01
   3.3623188e-01
   7.1304348e-01
   4.7826087e-01
   2.6666667e-01
   4.9855072e-01
   5.4492754e-01
   9.2463768e-01
   7.7391304e-01
   4.7536232e-01
   6.9275362e-01
   5.5652174e-01
   3.0144928e-01
   6.4057971e-01
   6.0289855e-01
   4.2028986e-01
   6.0579710e-01
   2.8695652e-01
   6.6376812e-01
   5.7101449e-01
   6.1449275e-01
   4.8115942e-01
   6.5217391e-01
   7.7101449e-01
   3.0144928e-01
   4.7826087e-01
   6.8985507e-01
   6.6086957e-01
   4.9565217e-01
   5.9130435e-01
   2.1449275e-01
   6.6956522e-01
   6.3478261e-01
   5.3623188e-01
   3.9130435e-01
   5.1594203e-01
   5.6811594e-01
   4.6376812e-01
   7.3913043e-01
   1.5072464e-01
   4.3188406e-01
   4.8695652e-01
   5.3043478e-01
   6.4637681e-01
   5.6811594e-01
   5.0724638e-01
   4.3188406e-01
   4.6666667e-01
   3.7391304e-01
   5.7101449e-01
   2.8985507e-01
   3.9130435e-01
   4.3768116e-01
   5.7681159e-01
   5.2173913e-01
   3.0434783e-01
   4.7536232e-01
   4.6666667e-01
   6.0579710e-01
   5.7101449e-01
   4.4637681e-01
   4.8115942e-01
   5.5942029e-01
   3.8840580e-01
   4.8985507e-01
   6.9855072e-01
   5.8840580e-01
   3.8550725e-01
   4.8985507e-01
   6.9855072e-01
   4.1159420e-01
   6.0000000e-01
   6.1159420e-01
   5.5362319e-01
   4.4347826e-01
   6.5217391e-01
   4.6666667e-01
   4.7246377e-01
   2.7826087e-01
   4.6666667e-01
   6.7536232e-01
   4.9275362e-01
   5.5362319e-01
   2.7246377e-01
   5.8260870e-01
   4.2318841e-01
   4.4347826e-01
   1.6811594e-01
   5.3043478e-01
   8.0000000e-01
   4.6086957e-01
   4.6086957e-01
   3.3333333e-01
   5.6811594e-01
   4.6666667e-01
   4.8405797e-01
   6.7246377e-01
   3.0434783e-01
   3.2173913e-01
   4.2898551e-01
   7.1014493e-01
   4.2318841e-01
   6.6666667e-01
   5.5362319e-01
   3.6811594e-01
   5.8840580e-01
   4.0000000e-01
   4.4347826e-01
   6.2608696e-01
   4.1449275e-01
   3.1594203e-01
   5.8550725e-01
   7.4492754e-01
   3.9420290e-01
   6.4347826e-01
   4.1159420e-01
   1.5942029e-01
   5.8260870e-01
   5.5362319e-01
   4.4347826e-01
   3.7391304e-01
   4.8115942e-01
   4.2028986e-01
   6.6956522e-01
   4.0579710e-01
   6.1449275e-01
   3.3043478e-01
   3.1014493e-01
   4.8405797e-01
   7.5942029e-01
   4.4637681e-01
   3.8840580e-01
   4.6666667e-01
   5.8260870e-01
   3.5942029e-01
   4.6086957e-01
   3.3913043e-01
   7.7391304e-01
   6.9565217e-01
   5.0724638e-01
   6.8695652e-01
   6.9855072e-01
   4.7246377e-01
   3.8550725e-01
   5.9130435e-01
   5.4782609e-01
   4.2028986e-01
   4.7536232e-01
   5.6521739e-01
   4.7536232e-01
   3.7101449e-01
   5.1884058e-01
   4.9855072e-01
   6.1159420e-01
   5.2463768e-01
   3.7971014e-01
   3.9130435e-01
   4.4057971e-01
   2.7246377e-01
   3.9130435e-01
   4.6376812e-01
   2.8985507e-01
   4.9275362e-01
   5.0144928e-01
   3.8840580e-01
   4.8695652e-01
   4.7246377e-01
   5.4492754e-01
   4.5797101e-01
   1.3333333e-01
   3.8840580e-01
   5.5942029e-01
   3.7391304e-01
   5.9710145e-01
   4.6086957e-01
   4.0579710e-01
   4.7826087e-01
   3.3623188e-01
   5.7101449e-01
   4.3188406e-01
   6.6376812e-01
   4.6956522e-01
   5.3913043e-01
   5.1884058e-01
   5.3043478e-01
   5.7971014e-01
   6.4927536e-01
   3.6811594e-01
   5.5652174e-01
   3.9130435e-01
   4.8115942e-01
   2.8405797e-01
   7.2173913e-01
   5.1014493e-01
   4.2608696e-01
   7.3333333e-01
   3.2173913e-01
   3.3623188e-01
   3.9130435e-01
   6.5217391e-01
   2.8985507e-01
   3.9710145e-01
   1.8840580e-01
   2.1739130e-01
   4.5507246e-01
   4.4057971e-01
   4.5797101e-01
   7.0724638e-01
   3.3333333e-01
   7.1014493e-01
   3.3333333e-01
   3.5362319e-01
   6.5217391e-01
   7.8260870e-01
   3.1304348e-01
   2.8985507e-01
   6.2028986e-01
   4.0579710e-01
   5.6231884e-01
   4.5217391e-01
   5.7391304e-01
   5.0144928e-01
   5.1014493e-01
   6.1449275e-01
   5.5072464e-01
   6.0579710e-01
   6.5217391e-01
   3.3333333e-01
   4.4927536e-01
   4.2028986e-01
   3.5652174e-01
   5.6811594e-01
   5.7681159e-01
   2.9275362e-01
   4.4637681e-01
   3.9710145e-01
   5.1594203e-01
   4.3768116e-01
   2.3188406e-01
   2.7536232e-01
   2.9275362e-01
   5.6811594e-01
   3.4492754e-01
   4.2028986e-01
   5.0144928e-01
   1.7971014e-01
   4.7246377e-01
   3.4492754e-01
   7.1014493e-01
   7.5652174e-01
   2.6666667e-01
   5.1014493e-01
   6.4637681e-01
   7.9420290e-01
   4.7826087e-01
   4.5217391e-01
   2.6666667e-01
   3.3333333e-01
   5.5942029e-01
   7.6231884e-01
   7.1594203e-01
   5.3333333e-01
   4.1449275e-01
   5.4202899e-01
   5.2463768e-01
   5.2463768e-01
   3.9130435e-01
   6.5217391e-01
   6.4927536e-01
   7.3333333e-01
   5.6521739e-01
   5.4202899e-01
   3.9420290e-01
   5.1304348e-01
   6.4927536e-01
   4.6666667e-01
   5.6231884e-01
   3.6231884e-01
   6.3188406e-01
   2.8695652e-01
   6.1739130e-01
   4.2028986e-01
   5.8260870e-01
   6.4057971e-01
   5.8550725e-01
   3.1014493e-01
   5.9420290e-01
   3.8550725e-01
   3.4492754e-01
   5.6231884e-01
   5.3623188e-01
   4.2318841e-01
   3.5362319e-01
   4.7826087e-01
   5.5362319e-01
   2.3768116e-01
   5.4492754e-01
   4.3188406e-01
   5.9130435e-01
   5.1884058e-01
   7.4782609e-01
   3.6811594e-01
   4.0869565e-01
   3.5942029e-01
   6.8695652e-01
   5.4782609e-01
   3.5072464e-01
   5.4782609e-01
   3.5362319e-01
   6.8985507e-01
   2.5797101e-01
   4.3478261e-01
   6.2608696e-01
   4.8985507e-01
   6.4637681e-01
   7.1014493e-01
   5.1014493e-01
   7.9130435e-01
   4.5507246e-01
   2.9275362e-01
   4.8115942e-01
   2.8985507e-01
   5.0434783e-01
   3.6231884e-01
   4.6376812e-01
   7.9710145e-01
   5.3913043e-01
   5.2463768e-01
   3.5072464e-01
   7.0724638e-01
   5.1594203e-01
   2.8985507e-01
   7.0724638e-01
   6.9855072e-01
   4.3768116e-01
   5.1884058e-01
   5.3043478e-01
   5.4202899e-01
   4.4637681e-01
   5.2173913e-01
   4.4637681e-01
   5.7971014e-01
   2.8695652e-01
   2.9565217e-01
   4.0000000e-01
   4.2318841e-01
   3.6231884e-01
   1.3913043e-01
   5.0144928e-01
   4.7826087e-01
   5.9420290e-01
   3.2463768e-01
   4.4347826e-01
   5.2463768e-01
   8.7826087e-01
   3.7681159e-01
   5.3913043e-01
   7.2173913e-01
   5.3623188e-01
   4.9565217e-01
   5.9710145e-01
   5.7391304e-01
   5.3043478e-01
   6.7826087e-01
   4.8985507e-01
   5.4202899e-01
   5.4782609e-01
   6.4347826e-01
   5.3913043e-01
   2.4057971e-01
   6.5507246e-01
   4.0289855e-01
   5.5652174e-01
   5.7101449e-01
   4.2028986e-01
   4.5507246e-01
   5.8550725e-01
   5.2753623e-01
   3.7971014e-01
   6.1159420e-01
   6.1159420e-01
   4.0000000e-01
   5.3333333e-01
   3.3623188e-01
   3.7971014e-01
   3.9710145e-01
   5.5072464e-01
   5.3913043e-01
   3.3623188e-01
   6.1159420e-01
   3.6521739e-01
   1.6811594e-01
   6.3768116e-01
   2.6666667e-01
   3.3043478e-01
   6.8695652e-01
   6.9275362e-01
   4.0869565e-01
   4.5507246e-01
   5.0144928e-01
   5.1884058e-01
   2.7246377e-01
   5.5362319e-01
   4.6956522e-01
   5.2173913e-01
   3.4202899e-01
   5.5652174e-01
   3.9710145e-01
   5.7681159e-01
   4.5507246e-01
   8.2318841e-01
   6.2608696e-01
   4.2318841e-01
   3.3623188e-01
   7.0144928e-01
   6.0289855e-01
   5.6521739e-01
   5.9710145e-01
   5.4492754e-01
   4.9565217e-01
   6.0869565e-01
   6.3768116e-01
   5.8840580e-01
   3.1304348e-01
   5.1594203e-01
   4.2028986e-01
   3.7971014e-01
   6.6376812e-01
   3.7391304e-01
   4.7536232e-01
   8.1159420e-01
   5.2753623e-01
   3.8550725e-01
   3.1304348e-01
   5.9710145e-01
   6.4637681e-01
   5.0724638e-01
   8.0579710e-01
   4.0000000e-01
   6.6956522e-01
   6.8115942e-01
   5.5652174e-01
   6.4927536e-01
   5.5652174e-01
   4.7826087e-01
   4.2318841e-01
   5.4782609e-01
   3.9420290e-01
   4.9855072e-01
   5.0434783e-01
   7.1304348e-01
   6.9275362e-01
   3.6811594e-01
   4.6086957e-01
   7.5072464e-01
   4.6666667e-01
   5.8260870e-01
   3.9130435e-01
   4.0289855e-01
   1.2753623e-01
   4.2608696e-01
   7.6231884e-01
   6.0579710e-01
   6.8405797e-01
   7.4492754e-01
   4.5507246e-01
   6.4927536e-01
   4.4057971e-01
   5.0434783e-01
   4.8985507e-01
   5.8260870e-01
   3.8260870e-01
   4.9275362e-01
   4.9275362e-01
   3.1014493e-01
   5.3913043e-01
   6.1739130e-01
   3.5652174e-01
   4.8115942e-01
   6.1739130e-01
   4.7826087e-01
   6.5797101e-01
   5.1884058e-01
   5.1884058e-01
   4.6956522e-01
   4.6086957e-01
   7.3623188e-01
   7.3913043e-01
   6.4347826e-01
   3.9420290e-01
   3.3333333e-01
   4.0869565e-01
   7.5362319e-01
   3.6231884e-01
   4.0869565e-01
   3.9420290e-01
   4.4057971e-01
   4.6666667e-01
   5.1304348e-01
   7.5072464e-01
   5.2463768e-01
   6.8115942e-01
   4.3188406e-01
   4.0869565e-01
   4.3768116e-01
   6.2318841e-01
   4.9275362e-01
   6.0579710e-01
   5.2463768e-01
   3.7101449e-01
   4.2898551e-01
   4.0000000e-01
   4.6666667e-01
   5.6521739e-01
   7.2753623e-01
   6.0000000e-01
   4.7246377e-01
   4.2608696e-01
   5.5942029e-01
   4.1449275e-01
   5.9130435e-01
   5.1014493e-01
   4.3478261e-01
   7.9420290e-01
   5.8550725e-01
   6.0869565e-01
   6.4637681e-01
   4.6376812e-01
   6.0289855e-01
   6.7246377e-01
   5.8550725e-01
   7.9420290e-01
   6.0000000e-01
   7.2173913e-01
   3.6231884e-01
   4.3188406e-01
   5.9130435e-01
   4.7246377e-01
   6.6086957e-01
   5.2753623e-01
   5.1304348e-01
   3.0434783e-01
   4.7246377e-01
   5.4202899e-01
   3.7391304e-01
   4.4057971e-01
   4.9565217e-01
   5.7391304e-01
   7.8840580e-01
   6.4057971e-01
   7.0724638e-01
   4.6376812e-01
   6.8405797e-01
   4.0579710e-01
   3.8260870e-01
   4.7536232e-01
   4.6086957e-01
   5.5652174e-01
   6.1449275e-01
   4.7246377e-01
   6.1739130e-01
   6.5507246e-01
   3.3043478e-01
   5.0434783e-01
   4.9275362e-01
   4.5507246e-01
   4.2318841e-01
   2.3188406e-01
   5.0144928e-01
   3.5072464e-01
   5.9420290e-01
   4.5217391e-01
   3.7391304e-01
   4.2028986e-01
   5.2463768e-01
   4.5217391e-01
   6.5507246e-01
   6.6086957e-01
   4.3478261e-01
   5.7971014e-01
   4.4927536e-01
   5.5942029e-01
   6.5507246e-01
   3.7391304e-01
   4.5217391e-01
   4.3478261e-01
   4.1159420e-01
   6.7536232e-01
   4.9855072e-01
   4.3188406e-01
   6.5507246e-01
   4.9565217e-01
   5.5362319e-01
   4.8985507e-01
   5.2463768e-01
   6.2898551e-01
   5.9420290e-01
   5.9710145e-01
   4.6666667e-01
   4.2028986e-01
   3.3333333e-01
   2.8985507e-01
   6.6956522e-01
   5.5072464e-01
   3.2463768e-01
   3.5072464e-01
   6.4637681e-01
   6.1449275e-01
   4.8405797e-01
   5.3623188e-01
   6.4637681e-01
   3.7971014e-01
   3.0434783e-01
   3.4492754e-01
   7.0724638e-01
   4.8115942e-01
   5.1884058e-01
   5.7681159e-01
   2.7826087e-01
   4.8405797e-01
   5.7681159e-01
   4.9565217e-01
   6.1739130e-01
   4.4347826e-01
   7.4782609e-01
   4.7246377e-01
   4.9855072e-01
   2.2608696e-01
   5.9420290e-01
   3.5942029e-01
   5.0434783e-01
   6.2028986e-01
   5.4782609e-01
   5.7971014e-01
   3.7391304e-01
   5.1014493e-01
   5.3623188e-01
   4.1449275e-01
   3.6231884e-01
   5.3913043e-01
   6.1159420e-01
   6.3478261e-01
   4.8695652e-01
   6.2608696e-01
   4.1449275e-01
   5.2173913e-01
   6.4057971e-01
   4.3188406e-01
   6.2318841e-01
   5.1594203e-01
   5.0144928e-01
   4.7536232e-01
   4.0289855e-01
   4.5217391e-01
   6.5507246e-01
   4.0869565e-01
   5.7101449e-01
   4.5797101e-01
   5.0434783e-01
   4.1159420e-01
   4.4927536e-01
   5.4202899e-01
   5.2753623e-01
   3.7971014e-01
   5.6231884e-01
   5.1304348e-01
   6.2898551e-01
   6.0579710e-01
   3.1014493e-01
   4.1739130e-01
   5.4492754e-01
   5.3043478e-01
   2.9565217e-01
   5.5362319e-01
   4.5797101e-01
   6.0579710e-01
   5.6231884e-01
   3.5072464e-01
   4.6666667e-01
   3.1304348e-01
   5.5942029e-01
   4.6666667e-01
   6.9275362e-01
   3.6811594e-01
   3.9130435e-01
   4.2028986e-01
   3.5362319e-01
   3.5652174e-01
   2.1159420e-01
   7.8550725e-01
   5.8550725e-01
   6.0000000e-01
   4.0000000e-01
   2.9275362e-01
   4.8985507e-01
   3.5942029e-01
   7.0144928e-01
   3.9420290e-01
   5.7101449e-01
   6.4927536e-01
   2.8405797e-01
   5.7391304e-01
   5.7971014e-01
   7.3333333e-01
   2.7536232e-01
   6.1159420e-01
   4.6666667e-01
   6.4927536e-01
   8.5507246e-01
   3.9710145e-01
   6.0579710e-01
   3.9420290e-01
   3.6521739e-01
   6.0289855e-01
   3.8260870e-01
   7.2463768e-01
   4.3478261e-01
   3.8260870e-01
   3.4492754e-01
   7.9420290e-01
   2.1449275e-01
   3.6521739e-01
   3.5942029e-01
   6.6086957e-01
   5.6521739e-01
   3.7391304e-01
   3.7681159e-01
   4.4637681e-01
   5.5942029e-01
   8.0289855e-01
   6.9855072e-01
   4.9565217e-01
   4.4347826e-01
   4.0289855e-01
   4.1739130e-01
   3.9710145e-01
   3.9420290e-01
   4.0579710e-01
   3.5362319e-01
   4.9855072e-01
   5.9130435e-01
   7.0434783e-01
   2.0000000e-01
   2.8695652e-01
   3.4492754e-01
   6.6666667e-02
   5.4492754e-01
   4.5507246e-01
   4.0579710e-01
   7.2173913e-01
   5.3333333e-01
   5.8550725e-01
   4.8115942e-01
   4.0579710e-01
   5.0434783e-01
   5.5072464e-01
   8.4057971e-01
   4.9275362e-01
   4.9565217e-01
   3.7101449e-01
   2.0000000e-01
   3.7681159e-01
   3.4492754e-01
   4.3478261e-01
   4.8405797e-01
   5.8260870e-01
   4.7536232e-01
   5.0144928e-01
   4.9855072e-01
   3.1884058e-01
   6.8985507e-01
   5.1594203e-01
   1.6811594e-01
   6.0289855e-01
   4.6086957e-01
   5.8550725e-01
   2.8405797e-01
   6.2608696e-01
   4.8115942e-01
   4.2608696e-01
   4.8695652e-01
   4.5217391e-01
   8.6956522e-01
   4.6086957e-01
   5.5942029e-01
   3.0144928e-01
   5.0144928e-01
   3.7681159e-01
   3.2753623e-01
   4.0000000e-01
   7.3043478e-01
   6.7536232e-01
   5.2173913e-01
   6.0869565e-01
   5.8260870e-01
   2.9855072e-01
   6.2028986e-01
   7.0144928e-01
   2.3478261e-01
   4.8115942e-01
   3.1014493e-01
   4.7826087e-01
   4.0000000e-01
   2.7246377e-01
   3.5362319e-01
   4.8985507e-01
   4.3768116e-01
   8.1739130e-01
   4.1739130e-01
   3.5652174e-01
   2.5797101e-01
   6.9855072e-01
   5.6811594e-01
   7.6231884e-01
   5.7971014e-01
   4.7826087e-01
   5.3043478e-01
   6.4637681e-01
   6.0869565e-01
   5.3043478e-01
   3.5362319e-01
   6.2028986e-01
   4.4637681e-01
   5.1594203e-01
   7.0434783e-01
   6.7246377e-01
   5.2173913e-01
   3.9420290e-01
   2.4347826e-01
   5.8260870e-01
   6.5507246e-01
   6.0869565e-01
   5.1014493e-01
   2.5507246e-01
   6.1739130e-01
   2.2028986e-01
   6.4637681e-01
   6.0869565e-01
   4.7536232e-01
   2.5217391e-01
   5.4492754e-01
   5.6811594e-01
   6.0579710e-01
   6.9275362e-01
   6.9275362e-01
   4.2318841e-01
   3.3623188e-01
   5.4202899e-01
   4.0579710e-01
   5.0434783e-01
   5.9420290e-01
   3.8550725e-01
   3.9420290e-01
   5.1304348e-01
   3.6521739e-01
   6.5507246e-01
   3.6521739e-01
   5.0434783e-01
   3.3333333e-01
   6.2608696e-01
   3.5072464e-01
   8.0579710e-01
   5.8840580e-01
   4.2898551e-01
   5.3623188e-01
   4.3188406e-01
   7.1594203e-01
   5.7971014e-01
   5.2753623e-01
   4.3188406e-01
   5.3623188e-01
   4.4057971e-01
   5.9420290e-01
   6.1159420e-01
   6.2318841e-01
   6.7826087e-01
   5.9130435e-01
   5.6521739e-01
   4.1739130e-01
   5.5942029e-01
   6.8115942e-01
   2.0869565e-01
   3.5362319e-01
   3.1304348e-01
   4.3478261e-01
   5.8260870e-01
   4.0000000e-01
   3.7681159e-01
   7.0434783e-01
   6.7246377e-01
   6.1449275e-01
   5.6811594e-01
   3.3913043e-01
   4.5217391e-01
   5.5942029e-01
   5.5942029e-01
   6.7536232e-01
   6.0579710e-01
   4.3768116e-01
   5.5362319e-01
   4.0000000e-01
   4.0000000e-01
   5.4782609e-01
   4.0000000e-01
   7.5072464e-01
   5.4782609e-01
   4.7246377e-01
   4.6956522e-01
   5.2173913e-01
   7.0144928e-01
   3.9420290e-01
   5.5362319e-01
   6.8985507e-01
   6.0000000e-01
   3.0434783e-01
   4.2028986e-01
   3.0144928e-01
   7.3623188e-01
   5.1884058e-01
   5.4782609e-01
   3.6811594e-01
   3.8840580e-01
   4.9855072e-01
   5.6521739e-01
   6.4637681e-01
   6.0869565e-01
   2.4927536e-01
   4.3188406e-01
   4.0869565e-01
   5.1014493e-01
   5.6521739e-01
   5.7101449e-01
   5.5362319e-01
   2.9565217e-01
   6.3478261e-01
   5.5072464e-01
   5.3913043e-01
   4.6376812e-01
   4.3188406e-01
   5.7101449e-01
   1.7971014e-01
   4.8985507e-01
   4.6086957e-01
   6.1159420e-01
   6.9275362e-01
   5.0434783e-01
   3.7101449e-01
   5.5362319e-01
   3.5652174e-01
   3.7101449e-01
   8.2028986e-01
   6.5507246e-01
   7.0144928e-01
   5.9420290e-01
   4.8695652e-01
   7.2753623e-01
   5.4492754e-01
   5.2173913e-01
   4.1159420e-01
   6.2318841e-01
   4.2608696e-01
   3.4492754e-01
   3.1884058e-01
   4.1449275e-01
   3.5362319e-01
   6.4057971e-01
   5.0144928e-01
   6.7536232e-01
   3.7101449e-01
   6.4347826e-01
   5.1884058e-01
   4.3478261e-01
   5.8550725e-01
   6.3188406e-01
   2.6956522e-01
   4.4347826e-01
   5.5362319e-01
   5.5072464e-01
   4.2028986e-01
   4.5217391e-01
   7.2173913e-01
   5.7101449e-01
   4.5217391e-01
   4.7246377e-01
   5.1594203e-01
   6.8985507e-01
   4.4347826e-01
   4.8985507e-01
   2.5507246e-01
   5.0434783e-01
   5.7681159e-01
   3.3043478e-01
   5.8840580e-01
   6.0579710e-01
   3.8550725e-01
   5.7391304e-01
   4.3478261e-01
   4.3478261e-01
   3.8260870e-01
   4.2898551e-01
   3.7971014e-01
   4.0579710e-01
   6.8695652e-01
   4.7826087e-01
   6.4927536e-01
   4.1739130e-01
   5.6231884e-01
   3.9420290e-01
   4.5217391e-01
   6.0579710e-01
   5.5652174e-01
   3.7101449e-01
   3.8840580e-01
   7.5362319e-01
   5.7681159e-01
   4.6376812e-01
   6.6376812e-01
   7.6231884e-01
   4.7246377e-01
   3.0144928e-01
   7.5072464e-01
   4.0869565e-01
   2.7826087e-01
   1.4202899e-01
   8.4057971e-01
   3.4782609e-01
   3.1304348e-01
   3.5362319e-01
   5.5942029e-01
   3.7681159e-01
   4.2028986e-01
   7.2173913e-01
   6.2318841e-01
   3.9420290e-01
   4.2028986e-01
   5.4202899e-01
   5.2173913e-01
   6.4927536e-01
   6.8405797e-01
   5.0724638e-01
   4.3768116e-01
   5.0724638e-01
   5.6231884e-01
   7.8550725e-01
   2.2028986e-01
   3.1014493e-01
   6.2028986e-01
   5.0434783e-01
   5.9420290e-01
   6.2898551e-01
   6.3188406e-01
   5.9710145e-01
   3.7391304e-01
   2.2028986e-01
   4.4057971e-01
   4.4927536e-01
   5.9420290e-01
   4.7826087e-01
   5.1884058e-01
   4.1449275e-01
   3.9130435e-01
   3.9420290e-01
   5.7391304e-01
   7.3333333e-01
   5.0144928e-01
   3.9710145e-01
   3.8550725e-01
   7.6521739e-01
   5.5652174e-01
   3.4492754e-01
   3.7391304e-01
   4.8985507e-01
   5.5362319e-01
   5.5942029e-01
   8.4927536e-01
   4.0000000e-01
   4.1449275e-01
   3.7681159e-01
   4.5507246e-01
   3.9420290e-01
   7.1014493e-01
   4.4927536e-01
   5.3043478e-01
   5.0434783e-01
   3.7391304e-01
   6.1739130e-01
   6.1159420e-01
   6.4057971e-01
   4.9565217e-01
   5.1014493e-01
   7.0434783e-01
   4.6956522e-01
   6.0289855e-01
   5.1884058e-01
   3.6521739e-01
   4.5507246e-01
   4.6666667e-01
   4.4927536e-01
   5.7681159e-01
   3.7971014e-01
   6.4927536e-01
   6.1449275e-01
   4.2028986e-01
   5.1884058e-01
   6.0579710e-01
   4.9855072e-01
   9.1884058e-01
   7.2173913e-01
   3.7681159e-01
   5.7681159e-01
   5.3333333e-01
   4.7536232e-01
   4.8115942e-01
   6.3768116e-01
   5.3913043e-01
   2.8405797e-01
   3.9420290e-01
   5.1304348e-01
   5.8840580e-01
   6.5797101e-01
   3.8550725e-01
   2.8115942e-01
   3.8260870e-01
   5.6231884e-01
   5.7971014e-01
   3.3333333e-01
   4.4637681e-01
   3.7681159e-01
   7.1594203e-01
   5.8260870e-01
   4.8985507e-01
   5.0144928e-01
   4.3768116e-01
   2.8695652e-01
   3.2753623e-01
   4.7826087e-01
   4.1739130e-01
   2.8115942e-01
   5.2753623e-01
   6.5797101e-01
   4.5217391e-01
   4.4057971e-01
   6.0869565e-01
   6.0579710e-01
   5.8840580e-01
   5.3913043e-01
   6.4347826e-01
   3.9130435e-01
   6.3188406e-01
   3.6521739e-01
   3.8260870e-01
   4.6376812e-01
   5.0144928e-01
   2.2318841e-01
   1.6521739e-01
   5.1884058e-01
   5.1594203e-01
   4.5797101e-01
   5.1594203e-01
   5.4492754e-01
   6.7826087e-01
   8.6956522e-02
   5.8840580e-01
   5.1594203e-01
   3.0434783e-01
   5.4202899e-01
   3.7101449e-01
   3.6231884e-01
   5.8840580e-01
   5.2753623e-01
   6.0579710e-01
   5.7391304e-01
   4.7826087e-01
   4.1159420e-01
   2.4637681e-01
   5.9420290e-01
   5.7971014e-01
   4.1449275e-01
   4.2318841e-01
   3.9130435e-01
   5.7971014e-01
   2.0869565e-01
   4.9565217e-01
   7.3623188e-01
   3.7391304e-01
   4.2318841e-01
   2.7246377e-01
   5.2463768e-01
   3.9130435e-01
   2.8695652e-01
   4.3768116e-01
   5.9420290e-01
   5.7391304e-01
   3.7101449e-01
   3.7681159e-01
   5.1014493e-01
   5.4492754e-01
   2.6376812e-01
   4.0000000e-01
   5.7971014e-01
   4.2028986e-01
   6.2608696e-01
   4.1449275e-01
   5.1014493e-01
   5.2173913e-01
   3.4492754e-01
   5.2173913e-01
   6.0869565e-01
   7.0724638e-01
   5.4782609e-01
   4.2318841e-01
   3.6811594e-01
   7.7391304e-01
   4.6376812e-01
   5.5072464e-01
   4.9855072e-01
   6.6086957e-01
   2.8405797e-01
   3.4492754e-01
   7.8550725e-01
   7.1884058e-01
   5.1884058e-01
   5.0724638e-01
   4.3188406e-01
   5.2463768e-01
   6.0289855e-01
   4.4637681e-01
   5.5942029e-01
   6.8115942e-01
   4.2318841e-01
   6.3768116e-01
   2.4927536e-01
   3.1884058e-01
   5.7101449e-01
   4.8985507e-01
   3.3333333e-01
   4.8115942e-01
   4.2028986e-01
   4.3478261e-01
   5.3333333e-01
   6.4637681e-01
   7.1884058e-01
   5.2173913e-01
   5.8260870e-01
   3.6811594e-01
   4.2608696e-01
   4.9275362e-01
   3.1304348e-01
   6.4057971e-01
   6.2318841e-01
   4.7246377e-01
   3.4782609e-01
   5.5362319e-01
   3.6521739e-01
   4.4927536e-01
   3.1304348e-01
   5.0434783e-01
   2.2898551e-01
   3.5362319e-01
   5.1884058e-01
   6.6956522e-01
   4.1739130e-01
   2.2318841e-01
   6.2318841e-01
   4.6086957e-01
   4.5507246e-01
   6.8985507e-01
   3.0724638e-01
   6.8115942e-01
   4.7826087e-01
   6.2898551e-01
   3.5362319e-01
   6.2608696e-01
   6.1449275e-01
   4.7826087e-01
   4.8405797e-01
   6.5797101e-01
   4.5217391e-01
   6.2898551e-01
   6.2028986e-01
   5.0144928e-01
   5.1594203e-01
   4.8115942e-01
   4.0579710e-01
   5.3333333e-01
   4.8115942e-01
   5.4782609e-01
   5.8550725e-01
   4.4927536e-01
   3.7971014e-01
   2.7536232e-01
   7.0144928e-01
   3.3623188e-01
   3.5072464e-01
   4.9275362e-01
   5.8550725e-01
   6.2318841e-01
   4.9855072e-01
   5.8550725e-01
   4.8115942e-01
   6.2898551e-01
   4.8985507e-01
   5.2753623e-01
   2.6666667e-01
   3.3913043e-01
   3.5942029e-01
   5.0724638e-01
   4.6086957e-01
   5.0724638e-01
   3.9130435e-01
   5.2753623e-01
   4.0000000e-01
   5.4492754e-01
   4.6666667e-01
   4.6666667e-01
   3.4202899e-01
   4.3768116e-01
   3.5362319e-01
   5.4782609e-01
   5.7391304e-01
   3.9420290e-01
   3.1304348e-01
   4.3188406e-01
   6.2898551e-01
   3.2463768e-01
   5.6811594e-01
   5.7971014e-01
   5.7101449e-01
   4.0000000e-01
   4.6956522e-01
   5.3623188e-01
   6.8695652e-01
   5.7971014e-01
   4.0289855e-01
   2.8695652e-01
   3.7391304e-01
   4.8405797e-01
   4.2608696e-01
   5.3333333e-01
   5.9130435e-01
   5.4782609e-01
   3.6811594e-01
   3.4202899e-01
   7.2753623e-01
   4.5797101e-01
   5.0724638e-01
   6.4057971e-01
   7.2173913e-01
   7.7101449e-01
   4.7826087e-01
   5.9710145e-01
   6.8695652e-01
   4.6086957e-01
   2.9565217e-01
   3.2463768e-01
   7.8840580e-01
   4.2318841e-01
   4.8695652e-01
   2.9565217e-01
   5.5362319e-01
   6.2898551e-01
   6.0289855e-01
   6.2318841e-01
   3.1304348e-01
   4.7536232e-01
   4.2028986e-01
   3.8260870e-01
   5.1304348e-01
   3.6811594e-01
   6.0289855e-01
   5.7971014e-01
   5.3333333e-01
   7.8840580e-01
   3.4202899e-01
   4.5797101e-01
   5.1014493e-01
   2.2028986e-01
   6.2028986e-01
   2.7246377e-01
   6.8985507e-01
   4.1159420e-01
   4.4057971e-01
   4.8695652e-01
   5.0724638e-01
   7.5362319e-01
   4.5797101e-01
   3.2753623e-01
   5.2753623e-01
   3.4202899e-01
   4.4637681e-01
   4.7536232e-01
   6.8405797e-01
   5.8550725e-01
   1.9710145e-01
   2.9855072e-01
   3.8840580e-01
   6.2028986e-01
   3.2753623e-01
   5.3333333e-01
   4.8695652e-01
   4.5797101e-01
   4.2028986e-01
   2.8115942e-01
   8.6086957e-01
   6.6956522e-01
   2.5797101e-01
   3.7101449e-01
   5.5652174e-01
   5.0724638e-01
   5.9420290e-01
   7.7971014e-01
   6.3478261e-01
   2.5507246e-01
   5.1304348e-01
   5.1594203e-01
   5.6811594e-01
   5.0144928e-01
   2.2028986e-01
   3.7681159e-01
   6.6376812e-01
   5.1884058e-01
   4.6376812e-01
   3.3333333e-01
   5.2173913e-01
   3.7391304e-01
   3.2753623e-01
   4.0000000e-01
   6.4637681e-01
   3.6521739e-01
   3.9710145e-01
   3.2753623e-01
   7.0144928e-01
   5.8840580e-01
   5.5652174e-01
   8.0869565e-01
   4.4347826e-01
   5.3623188e-01
   2.5507246e-01
   3.6811594e-01
   4.9565217e-01
   4.2028986e-01
   5.6231884e-01
   5.3333333e-01
   5.8840580e-01
   4.7536232e-01
   4.2318841e-01
   6.2028986e-01
   4.4057971e-01
   5.9420290e-01
   3.6811594e-01
   7.7681159e-01
   4.3478261e-01
   4.9275362e-01
   5.1884058e-01
   5.9130435e-01
   4.5217391e-01
   4.5507246e-01
   7.0144928e-01
   3.9130435e-01
   5.5652174e-01
   4.7246377e-01
   4.1449275e-01
   7.3043478e-01
   4.0000000e-01
   3.4782609e-01
   4.9855072e-01
   5.4782609e-01
   6.4637681e-01
   3.1304348e-01
   7.7971014e-01
   4.4927536e-01
   4.8115942e-01
   6.0289855e-01
   4.9275362e-01
   5.7681159e-01
   6.3188406e-01
   6.3478261e-01
   5.4492754e-01
   5.1884058e-01
   5.2753623e-01
   4.7246377e-01
   3.1884058e-01
   6.2028986e-01
   5.3623188e-01
   5.0144928e-01
   6.6956522e-01
   4.8115942e-01
   5.4782609e-01
   4.8115942e-01
   6.1159420e-01
   5.8840580e-01
   5.3913043e-01
   3.6231884e-01
   4.5507246e-01
   3.6521739e-01
   2.1159420e-01
   4.9275362e-01
   2.7826087e-01
   2.4057971e-01
   4.9565217e-01
   4.8115942e-01
   4.5797101e-01
   4.9855072e-01
   4.5217391e-01
   4.2608696e-01
   4.7826087e-01
   5.1304348e-01
   6.6666667e-01
   4.9855072e-01
   5.5652174e-01
   5.5362319e-01
   4.3478261e-01
   6.0289855e-01
   4.0289855e-01
   5.0144928e-01
   3.6811594e-01
   6.6666667e-01
   5.6231884e-01
   5.0724638e-01
   5.8550725e-01
   4.6666667e-01
   2.9855072e-01
   4.9565217e-01
   2.8985507e-01
   5.3623188e-01
   4.2318841e-01
   2.5507246e-01
   3.3913043e-01
   6.9565217e-01
   4.4637681e-01
   7.4782609e-01
   5.7971014e-01
   3.9710145e-01
   4.5507246e-01
   5.6231884e-01
   6.4347826e-01
   7.7101449e-01
   5.2753623e-01
   5.8550725e-01
   3.6811594e-01
   6.8695652e-01
   5.5652174e-01
   3.7971014e-01
   4.2898551e-01
   3.4202899e-01
   5.8260870e-01
   4.3768116e-01
   6.6956522e-01
   5.9420290e-01
   3.9710145e-01
   3.5362319e-01
   3.9420290e-01
   5.6231884e-01
   5.2173913e-01
   4.8115942e-01
   4.6666667e-01
   7.4492754e-01
   6.5507246e-01
   4.2318841e-01
   4.3768116e-01
   3.3623188e-01
   6.1739130e-01
   5.1594203e-01
   6.4927536e-01
   3.3333333e-01
   6.1739130e-01
   3.9420290e-01
   7.9710145e-01
   4.9275362e-01
   5.5072464e-01
   5.9710145e-01
   4.9565217e-01
   4.9565217e-01
   4.8405797e-01
   5.1884058e-01
   5.4492754e-01
   3.4202899e-01
   3.7391304e-01
   3.5652174e-01
   5.5942029e-01
   5.2753623e-01
   5.1594203e-01
   3.7391304e-01
   5.1014493e-01
   5.5362319e-01
   5.2463768e-01
   4.4637681e-01
   2.4637681e-01
   4.2318841e-01
   5.0144928e-01
   6.8115942e-01
   6.8405797e-01
   3.7101449e-01
   5.7101449e-01
   5.1884058e-01
   6.4057971e-01
   6.6086957e-01
   4.2318841e-01
   4.5507246e-01
   5.3333333e-01
   5.4782609e-01
   3.8550725e-01
   4.5797101e-01
   4.9275362e-01
   4.8985507e-01
   4.0579710e-01
   5.3333333e-01
   7.1014493e-01
   5.6231884e-01
   5.6521739e-01
   6.1739130e-01
   4.2318841e-01
   6.1159420e-01
   4.3768116e-01
   5.8550725e-01
   2.3768116e-01
   4.2318841e-01
   4.4927536e-01
   4.0000000e-01
   4.8695652e-01
   4.6956522e-01
   4.0289855e-01
   2.0869565e-01
   6.1739130e-01
   7.2173913e-01
   5.2173913e-01
   4.8695652e-01
   5.2173913e-01
   2.7826087e-01
   3.9710145e-01
   7.3333333e-01
   2.9275362e-01
   4.9565217e-01
   4.8115942e-01
   4.6086957e-01
   6.4927536e-01
   4.9565217e-01
   5.6811594e-01
   5.9130435e-01
   5.3043478e-01
   7.8840580e-01
   7.1884058e-01
   5.7681159e-01
   4.9565217e-01
   4.8985507e-01
   4.6376812e-01
   5.1594203e-01
   5.1014493e-01
   5.3913043e-01
   4.7536232e-01
   3.2463768e-01
   4.5217391e-01
   5.6521739e-01
   4.3188406e-01
   2.1159420e-01
   7.1014493e-01
   3.5942029e-01
   3.3333333e-01
   3.6521739e-01
   7.3043478e-01
   4.9275362e-01
   7.0434783e-01
   2.6086957e-01
   2.9565217e-01
   6.4637681e-01
   5.3623188e-01
   4.8985507e-01
   1.9710145e-01
   4.0000000e-01
   4.2898551e-01
   4.3188406e-01
   4.5507246e-01
   4.6086957e-01
   5.5652174e-01
   4.6956522e-01
   4.2318841e-01
   7.6521739e-01
   1.6811594e-01
   4.2318841e-01
   7.8260870e-01
   2.6666667e-01
   3.8840580e-01
   2.8405797e-01
   5.0144928e-01
   3.2173913e-01
   5.1304348e-01
   6.0000000e-01
   3.9710145e-01
   4.6086957e-01
   5.3333333e-01
   4.4347826e-01
   3.9710145e-01
   5.2753623e-01
   6.4927536e-01
   4.8985507e-01
   4.0289855e-01
   3.7681159e-01
   3.1304348e-01
   5.2753623e-01
   8.9275362e-01
   7.4782609e-01
   3.8840580e-01
   6.2318841e-01
   5.3913043e-01
   6.1739130e-01
   6.4637681e-01
   3.6231884e-01
   4.8695652e-01
   2.9275362e-01
   1.7101449e-01
   7.0724638e-01
   5.7391304e-01
   6.4347826e-01
   3.5072464e-01
   6.6666667e-01
   5.7391304e-01
   3.1304348e-01
   5.3623188e-01
   5.2753623e-01
   5.0724638e-01
   3.5652174e-01
   4.9855072e-01
   5.5652174e-01
   7.1304348e-01
   5.8550725e-01
   4.6376812e-01
   5.1594203e-01
   4.6376812e-01
   6.2028986e-01
   5.5362319e-01
   7.3043478e-01
   5.1884058e-01
   5.3913043e-01
   5.4202899e-01
   3.9710145e-01
   4.4057971e-01
   5.8840580e-01
   3.1884058e-01
   4.4637681e-01
   4.7826087e-01
   6.5217391e-01
   5.4492754e-01
   4.8405797e-01
   6.4057971e-01
   3.7391304e-01
   4.6956522e-01
   3.7681159e-01
   4.2608696e-01
   5.1884058e-01
   4.3478261e-01
   5.0434783e-01
   4.6956522e-01
   3.6231884e-01
   2.7826087e-01
   4.4637681e-01
   5.1884058e-01
   5.7391304e-01
   3.5942029e-01
   2.2898551e-01
   4.7246377e-01
   6.3188406e-01
   5.8260870e-01
   7.4202899e-01
   5.7391304e-01
   4.5507246e-01
   3.8260870e-01
   3.0724638e-01
   5.1884058e-01
   3.0724638e-01
   5.5362319e-01
   5.9420290e-01
   5.2753623e-01
   4.0000000e-01
   5.0724638e-01
   4.3768116e-01
   7.9710145e-01
   5.0724638e-01
   5.6811594e-01
   4.8405797e-01
   5.2753623e-01
   4.4927536e-01
   4.0000000e-01
   5.4492754e-01
   6.6086957e-01
   2.9275362e-01
   5.6811594e-01
   6.6086957e-01
   4.8115942e-01
   5.4782609e-01
   3.7101449e-01
   5.2463768e-01
   4.1159420e-01
   5.3623188e-01
   6.4927536e-01
   5.3913043e-01
   6.6376812e-01
   4.2318841e-01
   2.9565217e-01
   6.0869565e-01
   5.5072464e-01
   3.9130435e-01
   5.5652174e-01
   2.7826087e-01
   5.5942029e-01
   5.9420290e-01
   5.5362319e-01
   5.3623188e-01
   2.6956522e-01
   6.4347826e-01
   5.7971014e-01
   4.8985507e-01
   4.5797101e-01
   6.1739130e-01
   6.5507246e-01
   2.3478261e-01
   5.3913043e-01
   5.1594203e-01
   5.6231884e-01
   4.6956522e-01
   5.4492754e-01
   4.4057971e-01
   7.3623188e-01
   5.0434783e-01
   3.2753623e-01
   5.7971014e-01
   6.8695652e-01
   4.7246377e-01
   7.9130435e-01
   5.9710145e-01
   7.3913043e-01
   3.9710145e-01
   2.4057971e-01
   3.1304348e-01
   3.2753623e-01
   5.8840580e-01
   4.2608696e-01
   3.1014493e-01
   3.8260870e-01
   6.7536232e-01
   2.6086957e-01
   4.9275362e-01
   4.8405797e-01
   4.3768116e-01
   3.3913043e-01
   6.1159420e-01
   5.7391304e-01
   5.4782609e-01
   5.1884058e-01
   5.3913043e-01
   3.2463768e-01
   4.7246377e-01
   5.9420290e-01
   4.4057971e-01
   4.4637681e-01
   4.1739130e-01
   3.4782609e-01
   4.2608696e-01
   4.8115942e-01
   4.5797101e-01
   8.3188406e-01
   5.1304348e-01
   3.5072464e-01
   7.7971014e-01
   4.7246377e-01
   4.1159420e-01
   3.8260870e-01
   5.1014493e-01
   6.6086957e-01
   6.4927536e-01
   5.8260870e-01
   6.4057971e-01
   3.4782609e-01
   6.6086957e-01
   4.4057971e-01
   4.5217391e-01
   6.6086957e-01
   6.4637681e-01
   7.3623188e-01
   4.1449275e-01
   3.7971014e-01
   6.3768116e-01
   4.4057971e-01
   4.9275362e-01
   3.7681159e-01
   1.5942029e-01
   7.3913043e-01
   5.6521739e-01
   5.6231884e-01
   3.7681159e-01
   4.7246377e-01
   6.9855072e-01
   5.4202899e-01
   5.5072464e-01
   3.4492754e-01
   4.0869565e-01
   5.0144928e-01
   7.0434783e-01
   6.5217391e-01
   4.7826087e-01
   4.1739130e-01
   5.6811594e-01
   4.7536232e-01
   4.6086957e-01
   5.7101449e-01
   3.5942029e-01
   5.6521739e-01
   5.0724638e-01
   2.7826087e-01
   4.4347826e-01
   7.2463768e-01
   5.4202899e-01
   6.7536232e-01
   4.7826087e-01
   4.6666667e-01
   5.9710145e-01
   5.5942029e-01
   3.9420290e-01
   3.8550725e-01
   5.9710145e-01
   4.4927536e-01
   4.4057971e-01
   3.3913043e-01
   7.5362319e-01
   5.1594203e-01
   6.0869565e-01
   5.9420290e-01
   5.0434783e-01
   1.6231884e-01
   5.8840580e-01
   4.4637681e-01
   2.6956522e-01
   7.2463768e-01
   4.3188406e-01
   6.0000000e-01
   6.2318841e-01
   3.9710145e-01
   6.2898551e-01
   4.7826087e-01
   7.2173913e-01
   5.8840580e-01
   2.7536232e-01
   4.8985507e-01
   2.5507246e-01
   6.3768116e-01
   3.1884058e-01
   4.2898551e-01
   4.9855072e-01
   6.0579710e-01
   5.3623188e-01
   6.6956522e-01
   4.7536232e-01
   5.0724638e-01
   3.4782609e-01
   3.6811594e-01
   4.7826087e-01
   4.2028986e-01
   4.8405797e-01
   4.2898551e-01
   6.8695652e-01
   7.0144928e-01
   5.5942029e-01
   5.1304348e-01
   4.5507246e-01
   4.5797101e-01
   5.5362319e-01
   4.5217391e-01
   3.2463768e-01
   5.6811594e-01
   3.5362319e-01
   5.6231884e-01
   5.8840580e-01
   5.3043478e-01
   5.1594203e-01
   6.7246377e-01
   5.2173913e-01
   6.0289855e-01
   3.5942029e-01
   5.2753623e-01
   5.5942029e-01
   3.9420290e-01
   4.5507246e-01
   7.5652174e-01
   5.0434783e-01
   4.3478261e-01
   4.6376812e-01
   5.8550725e-01
   3.9420290e-01
   3.0724638e-01
   5.2173913e-01
   7.9130435e-01
   5.5652174e-01
   4.6086957e-01
   3.5072464e-01
   3.3043478e-01
   5.7681159e-01
   6.1159420e-01
   4.0289855e-01
   3.5362319e-01
   4.7536232e-01
   4.4057971e-01
   3.4492754e-01
   4.9565217e-01
   5.5072464e-01
   4.9565217e-01
   8.6086957e-01
   6.1739130e-01
   4.8695652e-01
   2.8985507e-01
   4.5797101e-01
   3.2753623e-01
   6.5507246e-01
   5.9420290e-01
   3.6521739e-01
   4.9565217e-01
   6.5217391e-01
   5.9420290e-01
   6.0000000e-01
   4.5507246e-01
   5.3623188e-01
   5.5362319e-01
   5.8260870e-01
   2.6666667e-01
   4.9855072e-01
   4.6376812e-01
   4.3478261e-01
   8.0869565e-01
   2.4927536e-01
   6.1739130e-01
   4.6376812e-01
   3.5942029e-01
   4.8115942e-01
   8.0579710e-01
   2.8115942e-01
   3.4782609e-01
   3.4782609e-01
   6.3768116e-01
   2.4347826e-01
   8.3768116e-01
   6.3768116e-01
   2.8695652e-01
   4.0579710e-01
   5.7681159e-01
   3.1884058e-01
   7.1884058e-01
   7.4492754e-01
   4.6666667e-01
   6.1449275e-01
   6.2898551e-01
   4.3188406e-01
   6.4057971e-01
   3.7681159e-01
   4.9565217e-01
   5.4202899e-01
   3.8260870e-01
   5.7971014e-01
   6.1449275e-01
   3.4492754e-01
   5.8840580e-01
   4.0579710e-01
   4.0289855e-01
   6.2318841e-01
   5.7681159e-01
   5.5652174e-01
   5.6231884e-01
   4.1449275e-01
   7.3333333e-01
   5.5652174e-01
   4.9565217e-01
   4.9565217e-01
   1.7391304e-01
   4.5507246e-01
   6.7536232e-01
   7.0144928e-01
   2.6956522e-01
   6.0289855e-01
   2.1159420e-01
   5.1884058e-01
   3.7681159e-01
   5.8840580e-01
   4.3768116e-01
   6.6376812e-01
   4.4637681e-01
   4.8985507e-01
   6.1739130e-01
   6.4057971e-01
   5.7971014e-01
   5.2753623e-01
   6.6666667e-01
   3.5072464e-01
   3.4782609e-01
   5.2753623e-01
   5.3043478e-01
   5.9710145e-01
   6.2608696e-01
   4.8405797e-01
   4.5217391e-01
   5.7681159e-01
   6.4927536e-01
   5.3623188e-01
   5.2463768e-01
   5.0144928e-01
   4.3478261e-01
   7.5072464e-01
   4.8115942e-01
   5.3333333e-01
   4.4057971e-01
   5.7681159e-01
   3.4782609e-01
   7.5362319e-01
   4.1159420e-01
   3.3913043e-01
   4.0869565e-01
   6.0579710e-01
   5.9130435e-01
   4.7246377e-01
   4.9565217e-01
   5.3043478e-01
   5.3333333e-01
   6.2028986e-01
   5.1884058e-01
   4.6666667e-01
   3.7971014e-01
   5.6231884e-01
   4.8985507e-01
   4.2028986e-01
   4.4637681e-01
   3.5072464e-01
   6.5507246e-01
   4.6086957e-01
   5.9710145e-01
   5.1014493e-01
   3.9710145e-01
   5.9710145e-01
   3.4492754e-01
   5.7101449e-01
   5.2753623e-01
   6.0869565e-01
   6.2028986e-01
   4.4927536e-01
   3.7391304e-01
   4.3768116e-01
   5.6231884e-01
   5.3913043e-01
   4.3188406e-01
   4.9855072e-01
   5.5362319e-01
   4.4927536e-01
   4.2318841e-01
   3.8260870e-01
   3.3623188e-01
   5.7101449e-01
   5.6231884e-01
   1.9420290e-01
   3.1884058e-01
   5.8840580e-01
   5.3913043e-01
   6.1449275e-01
   5.1884058e-01
   4.1449275e-01
   2.6956522e-01
   6.7246377e-01
   1.9420290e-01
   4.6086957e-01
   5.3043478e-01
   5.2173913e-01
   5.3913043e-01
   5.3913043e-01
   4.7826087e-01
   4.6956522e-01
   7.1304348e-01
   4.7246377e-01
   3.2463768e-01
   5.5652174e-01
   6.1739130e-01
   6.4347826e-01
   2.9855072e-01
   4.9565217e-01
   6.1739130e-01
   4.8405797e-01
   4.6956522e-01
   2.4057971e-01
   6.9855072e-01
   4.0579710e-01
   3.9710145e-01
   2.4347826e-01
   4.9855072e-01
   7.1014493e-01
   2.8695652e-01
   3.9710145e-01
   3.8260870e-01
   6.5217391e-01
   6.2028986e-01
   4.0579710e-01
   5.8550725e-01
   4.5507246e-01
   5.5652174e-01
   4.5797101e-01
   6.3188406e-01
   6.3768116e-01
   5.5072464e-01
   5.1014493e-01
   3.0434783e-01
   5.4202899e-01
   6.1739130e-01
   4.6666667e-01
   4.9275362e-01
   5.9420290e-01
   2.8115942e-01
   5.7681159e-01
   4.5507246e-01
   4.9275362e-01
   3.6521739e-01
   4.7246377e-01
   6.2608696e-01
   4.5797101e-01
   3.7971014e-01
   4.5217391e-01
   6.2608696e-01
   5.8840580e-01
   3.7101449e-01
   6.2898551e-01
   4.7826087e-01
   6.7536232e-01
   4.3188406e-01
   4.4347826e-01
   3.2173913e-01
   4.4637681e-01
   5.0434783e-01
   4.9565217e-01
   5.3043478e-01
   6.5217391e-01
   6.4057971e-01
   4.7826087e-01
   5.4782609e-01
   4.1159420e-01
   5.6521739e-01
   5.4202899e-01
   3.4492754e-01
   3.6811594e-01
   5.7681159e-01
   4.9275362e-01
   6.6956522e-01
   4.9565217e-01
   4.8405797e-01
   2.1739130e-01
   4.5797101e-01
   4.8985507e-01
   2.3478261e-01
   3.3043478e-01
   3.8840580e-01
   5.3623188e-01
   3.5362319e-01
   5.9710145e-01
   4.4347826e-01
   6.4057971e-01
   4.8695652e-01
   4.8405797e-01
   5.4492754e-01
   4.7246377e-01
   6.8115942e-01
   5.7681159e-01
   5.8260870e-01
   3.2173913e-01
   5.1304348e-01
   5.6521739e-01
   5.3333333e-01
   3.1304348e-01
   6.9565217e-01
   5.0724638e-01
   6.2898551e-01
   5.7101449e-01
   5.5362319e-01
   6.5507246e-01
   3.8260870e-01
   5.7391304e-01
   6.7536232e-01
   4.4057971e-01
   4.9565217e-01
   7.7391304e-01
   5.2753623e-01
   5.3043478e-01
   2.8695652e-01
   6.4927536e-01
   2.7536232e-01
   5.0434783e-01
   3.9420290e-01
   5.5942029e-01
   1.7681159e-01
   4.6956522e-01
   5.0724638e-01
   5.5652174e-01
   4.9855072e-01
   5.0144928e-01
   7.5942029e-01
   1.9130435e-01
   4.8985507e-01
   7.8260870e-01
   6.0000000e-01
   7.4782609e-01
   3.2173913e-01
   5.7971014e-01
   5.4202899e-01
   4.6956522e-01
   7.0434783e-01
   7.7101449e-01
   5.4202899e-01
   6.3478261e-01
   4.6666667e-01
   4.7536232e-01
   4.0579710e-01
   5.8550725e-01
   5.2173913e-01
   4.6086957e-01
   6.8985507e-01
   3.1304348e-01
   6.8405797e-01
   5.4782609e-01
   2.4057971e-01
   4.4057971e-01
   5.1884058e-01
   4.3188406e-01
   2.6666667e-01
   2.9565217e-01
   3.5072464e-01
   3.7971014e-01
   6.2608696e-01
   3.9130435e-01
   4.2318841e-01
   6.6666667e-01
   4.3478261e-01
   7.7101449e-01
   4.5797101e-01
   6.8405797e-01
   1.0724638e-01
   5.3623188e-01
   5.9130435e-01
   4.3478261e-01
   4.9855072e-01
   5.3623188e-01
   5.7971014e-01
   3.6231884e-01
   5.3913043e-01
   5.2753623e-01
   6.6376812e-01
   2.7246377e-01
   2.9565217e-01
   4.4347826e-01
   4.1739130e-01
   6.2028986e-01
   6.2608696e-01
   4.0289855e-01
   5.1304348e-01
   3.7971014e-01
   5.4492754e-01
   4.6086957e-01
   5.3623188e-01
   6.8985507e-01
   5.0144928e-01
   4.3768116e-01
   4.5507246e-01
   4.6666667e-01
   4.7536232e-01
   5.2463768e-01
   4.6086957e-01
   3.6811594e-01
   4.9855072e-01
   4.8985507e-01
   5.3333333e-01
   6.1739130e-01
   3.8840580e-01
   4.7826087e-01
   5.8550725e-01
   6.8405797e-01
   4.3478261e-01
   8.0869565e-01
   6.5507246e-01
   6.6086957e-01
   3.7101449e-01
   2.7536232e-01
   4.3188406e-01
   6.9275362e-01
   6.0579710e-01
   6.7536232e-01
   7.9130435e-01
   3.7101449e-01
   5.2753623e-01
   7.7681159e-01
   4.7826087e-01
   6.1449275e-01
   6.6376812e-01
   5.9710145e-01
   2.9565217e-01
   4.0000000e-01
   3.7681159e-01
   5.0144928e-01
   3.3043478e-01
   4.4347826e-01
   4.0000000e-01
   6.0289855e-01
   4.6376812e-01
   5.7391304e-01
   2.9275362e-01
   5.4782609e-01
   5.3623188e-01
   6.7536232e-01
   3.6231884e-01
   4.0579710e-01
   3.1594203e-01
   6.1449275e-01
   6.8405797e-01
   3.5072464e-01
   2.3768116e-01
   4.1739130e-01
   4.4347826e-01
   6.5217391e-01
   5.4492754e-01
   6.4927536e-01
   4.6376812e-01
   2.0000000e-01
   4.7536232e-01
   7.4782609e-01
   5.5942029e-01
   4.0289855e-01
   5.9420290e-01
   4.4637681e-01
   4.5797101e-01
   8.2608696e-01
   5.7101449e-01
   3.4202899e-01
   3.1304348e-01
   5.7971014e-01
   6.2898551e-01
   3.9710145e-01
   6.5797101e-01
   4.0869565e-01
   4.2028986e-01
   3.2463768e-01
   4.9565217e-01
   5.0724638e-01
   3.2753623e-01
   6.5797101e-01
   4.3478261e-01
   5.2753623e-01
   3.3623188e-01
   5.8260870e-01
   4.5507246e-01
   3.0434783e-01
   5.1304348e-01
   5.5362319e-01
   4.5507246e-01
   6.3768116e-01
   5.3333333e-01
   3.9130435e-01
   3.1304348e-01
   4.9565217e-01
   6.1159420e-01
   3.8840580e-01
   3.9420290e-01
   3.5362319e-01
   5.2173913e-01
   4.5507246e-01
   3.8550725e-01
   4.7536232e-01
   3.8260870e-01
   5.0144928e-01
   3.8260870e-01
   6.7536232e-01
   2.7536232e-01
   6.0000000e-01
   2.8695652e-01
   2.8695652e-01
   5.6521739e-01
   4.4057971e-01
   2.5797101e-01
   5.0434783e-01
   2.9565217e-01
   3.5072464e-01
   6.2318841e-01
   3.7681159e-01
   4.9275362e-01
   4.0579710e-01
   6.6376812e-01
   5.0724638e-01
   5.0434783e-01
   4.4347826e-01
   4.3768116e-01
   2.4927536e-01
   3.7971014e-01
   6.4057971e-01
   4.6376812e-01
   3.7681159e-01
   6.4057971e-01
   2.0289855e-01
   6.6376812e-01
   5.8550725e-01
   6.1739130e-01
   3.8260870e-01
   3.5942029e-01
   6.6086957e-01
   6.6376812e-01
   6.6376812e-01
   4.3478261e-01
   4.8405797e-01
   4.5797101e-01
   5.1304348e-01
   4.0289855e-01
   5.3333333e-01
   4.6376812e-01
   4.1159420e-01
   8.7826087e-01
   5.4202899e-01
   4.4057971e-01
   4.1739130e-01
   3.1594203e-01
   5.4782609e-01
   4.4637681e-01
   3.7681159e-01
   6.9855072e-01
   8.2898551e-01
   6.0289855e-01
   5.3913043e-01
   5.2753623e-01
   7.7681159e-01
   5.1594203e-01
   7.6521739e-01
   3.4202899e-01
   5.0434783e-01
   4.0289855e-01
   2.7826087e-01
   6.2028986e-01
   6.0000000e-01
   4.2318841e-01
   5.6521739e-01
   7.9710145e-01
   3.1594203e-01
   5.2173913e-01
   6.3188406e-01
   5.1884058e-01
   3.2753623e-01
   3.8840580e-01
   5.5072464e-01
   7.0144928e-01
   5.5072464e-01
   7.8550725e-01
   5.7681159e-01
   7.3043478e-01
   4.1159420e-01
   4.8695652e-01
   6.9855072e-01
   3.5652174e-01
   4.8405797e-01
   5.0144928e-01
   5.1014493e-01
   5.4782609e-01
   2.9275362e-01
   6.1449275e-01
   5.0724638e-01
   3.1304348e-01
   4.8695652e-01
   4.9275362e-01
   4.9855072e-01
   5.0434783e-01
   4.9275362e-01
   6.7826087e-01
   4.4347826e-01
   4.6956522e-01
   4.5507246e-01
   3.5362319e-01
   5.9130435e-01
   6.7536232e-01
   5.5362319e-01
   6.1159420e-01
   6.6956522e-01
   3.5942029e-01
   5.8260870e-01
   4.8695652e-01
   7.1304348e-01
   3.2753623e-01
   4.7536232e-01
   7.0434783e-01
   5.4202899e-01
   7.6521739e-01
   5.1014493e-01
   5.3333333e-01
   4.4637681e-01
   3.6521739e-01
   3.4782609e-01
   4.1739130e-01
   7.0144928e-01
   3.5942029e-01
   5.3333333e-01
   6.1739130e-01
   3.6231884e-01
   3.5652174e-01
   3.4782609e-01
   8.1449275e-01
   3.6811594e-01
   5.8260870e-01
   3.1884058e-01
   5.2753623e-01
   4.8405797e-01
   5.7971014e-01
   4.4927536e-01
   4.2318841e-01
   4.8985507e-01
   2.4637681e-01
   5.7101449e-01
   7.2463768e-01
   5.0724638e-01
   6.6666667e-01
   6.7826087e-01
   3.4492754e-01
   4.1449275e-01
   4.4927536e-01
   4.7246377e-01
   5.7681159e-01
   2.9275362e-01
   5.4782609e-01
   7.4492754e-01
   5.1884058e-01
   4.8115942e-01
   6.1739130e-01
   4.1739130e-01
   6.0869565e-01
   3.4782609e-01
   4.0000000e-01
   3.2753623e-01
   4.6086957e-01
   4.6956522e-01
   4.2028986e-01
   5.7971014e-01
   4.8405797e-01
   4.8115942e-01
   3.3913043e-01
   5.5942029e-01
   5.3333333e-01
   3.9710145e-01
   6.4927536e-01
   4.7536232e-01
   4.1449275e-01
   5.0144928e-01
   4.0869565e-01
   4.6086957e-01
   7.2753623e-01
   7.1304348e-01
   3.9420290e-01
   8.2608696e-01
   5.6521739e-01
   6.2898551e-01
   2.6376812e-01
   5.5652174e-01
   3.6231884e-01
   3.4492754e-01
   4.0289855e-01
   3.0434783e-01
   5.0144928e-01
   4.3768116e-01
   3.5362319e-01
   4.2318841e-01
   6.0869565e-01
   3.0434783e-01
   6.0579710e-01
   7.8550725e-01
   6.3478261e-01
   5.0144928e-01
   5.3333333e-01
   6.6376812e-01
   3.6231884e-01
   3.7391304e-01
   5.5942029e-01
   6.0579710e-01
   5.7681159e-01
   4.1449275e-01
   4.6086957e-01
   4.7536232e-01
   4.9565217e-01
   8.9855072e-01
   4.5217391e-01
   4.5797101e-01
   5.2463768e-01
   5.2753623e-01
   2.6376812e-01
   4.3188406e-01
   3.9130435e-01
   4.1159420e-01
   8.1449275e-01
   6.0289855e-01
   4.8985507e-01
   3.8550725e-01
   6.1739130e-01
   4.4927536e-01
   2.3188406e-01
   3.7101449e-01
   5.8260870e-01
   5.1014493e-01
   5.9710145e-01
   5.3333333e-01
   7.5362319e-01
   5.4782609e-01
   6.1449275e-01
   5.1014493e-01
   5.5072464e-01
   4.3188406e-01
   6.0579710e-01
   6.4927536e-01
   5.5072464e-01
   5.1594203e-01
   6.9275362e-01
   8.3768116e-01
   4.5797101e-01
   6.4347826e-01
   5.4492754e-01
   5.8260870e-01
   3.2753623e-01
   3.6811594e-01
   2.6956522e-01
   5.7681159e-01
   5.9420290e-01
   5.0434783e-01
   5.2173913e-01
   3.2463768e-01
   5.2463768e-01
   5.9420290e-01
   6.4057971e-01
   4.8695652e-01
   3.4492754e-01
   7.1884058e-01
   5.4492754e-01
   5.7391304e-01
   3.1014493e-01
   3.6811594e-01
   4.6666667e-01
   3.1014493e-01
   4.5797101e-01
   6.7246377e-01
   5.4492754e-01
   5.0434783e-01
   3.9710145e-01
   5.4492754e-01
   5.2173913e-01
   5.9130435e-01
   5.1884058e-01
   6.2898551e-01
   4.6666667e-01
   6.7246377e-01
   3.3333333e-01
   4.6666667e-01
   6.5507246e-01
   6.6956522e-01
   5.6811594e-01
   4.3478261e-01
   4.7826087e-01
   5.5072464e-01
   3.2173913e-01
   3.1884058e-01
   4.0869565e-01
   4.2318841e-01
   4.7246377e-01
   5.4782609e-01
   4.7246377e-01
   6.1739130e-01
   6.2898551e-01
   4.4637681e-01
   3.7101449e-01
   5.7681159e-01
   5.8550725e-01
   5.0434783e-01
   3.8260870e-01
   1.1014493e-01
   7.0724638e-01
   5.7971014e-01
   5.7681159e-01
   4.1159420e-01
   3.7391304e-01
   4.4057971e-01
   6.2028986e-01
   3.7681159e-01
   5.1304348e-01
   4.2028986e-01
   6.2608696e-01
   5.4782609e-01
   2.6086957e-01
   3.6811594e-01
   5.6521739e-01
   4.1449275e-01
   5.2173913e-01
   4.7246377e-01
   7.0724638e-01
   4.7246377e-01
   4.7536232e-01
   6.1449275e-01
   4.2608696e-01
   2.3188406e-01
   5.1304348e-01
   4.8405797e-01
   3.1884058e-01
   4.0869565e-01
   3.5652174e-01
   5.7101449e-01
   6.8695652e-01
   5.0144928e-01
   6.2318841e-01
   6.6086957e-01
   6.4057971e-01
   5.6231884e-01
   3.3913043e-01
   5.1884058e-01
   5.7101449e-01
   6.1449275e-01
   6.5797101e-01
   7.1014493e-01
   4.0000000e-01
   6.6956522e-01
   7.5362319e-01
   5.2173913e-01
   4.1449275e-01
   1.3333333e-01
   4.7536232e-01
   3.7391304e-01
   3.9710145e-01
   5.5942029e-01
   5.4202899e-01
   4.1159420e-01
   4.7246377e-01
   4.5507246e-01
   4.0579710e-01
   4.4347826e-01
   6.1739130e-01
   6.3478261e-01
   5.3333333e-01
   5.3623188e-01
   4.4637681e-01
   4.1739130e-01
   3.8840580e-01
   4.3188406e-01
   6.5797101e-01
   4.1449275e-01
   3.2463768e-01
   4.4347826e-01
   5.5652174e-01
   3.3043478e-01
   4.2028986e-01
   5.0724638e-01
   1.4782609e-01
   5.9130435e-01
   5.7391304e-01
   6.3478261e-01
   3.5942029e-01
   4.6956522e-01
   5.3913043e-01
   3.9420290e-01
   4.7246377e-01
   2.7536232e-01
   4.6666667e-01
   5.3333333e-01
   6.2898551e-01
   4.7536232e-01
   5.5362319e-01
   4.5217391e-01
   3.4782609e-01
   4.1159420e-01
   3.8840580e-01
   4.6086957e-01
   7.4202899e-01
   5.3333333e-01
   3.6811594e-01
   4.6376812e-01
   3.0434783e-01
   4.3768116e-01
   3.6811594e-01
   4.5507246e-01
   6.3188406e-01
   5.1014493e-01
   2.6666667e-01
   4.8115942e-01
   5.2753623e-01
   5.5072464e-01
   5.8260870e-01
   4.0000000e-01
   6.8985507e-01
   4.4927536e-01
   5.4782609e-01
   4.0000000e-01
   7.2173913e-01
   3.7971014e-01
   8.6666667e-01
   5.3333333e-01
   3.7391304e-01
   3.2173913e-01
   4.2898551e-01
   6.2898551e-01
   3.5652174e-01
   4.5217391e-01
   5.7101449e-01
   4.8695652e-01
   7.1014493e-01
   6.9565217e-01
   5.9420290e-01
   6.3188406e-01
   4.8695652e-01
   6.3188406e-01
   4.7826087e-01
   7.3913043e-01
   4.8405797e-01
   5.8550725e-01
   7.9710145e-01
   5.8260870e-01
   5.5072464e-01
   5.5072464e-01
   4.5217391e-01
   6.8115942e-01
   4.0000000e-01
   7.5942029e-01
   6.7826087e-01
   3.8840580e-01
   8.6666667e-01
   6.8695652e-01
   5.7971014e-02
   6.1739130e-01
   5.8260870e-01
   6.6666667e-01
   6.2608696e-01
   4.8985507e-01
   2.9275362e-01
   3.4492754e-01
   6.7536232e-01
   7.0724638e-01
   4.9275362e-01
   5.5362319e-01
   2.2898551e-01
   4.6086957e-01
   4.8985507e-01
   6.2028986e-01
   4.6956522e-01
   6.9275362e-01
   4.0869565e-01
   4.4347826e-01
   4.1159420e-01
   3.3043478e-01
   5.2173913e-01
   4.6376812e-01
   3.0434783e-01
   6.7826087e-01
   5.7971014e-01
   2.1449275e-01
   6.7246377e-01
   6.6956522e-01
   5.7681159e-01
   6.4347826e-01
   4.6956522e-01
   5.1594203e-01
   6.3478261e-01
   6.3478261e-01
   5.3623188e-01
   7.5652174e-01
   5.0434783e-01
   5.5942029e-01
   3.1304348e-01
   5.5362319e-01
   5.3623188e-01
   3.3333333e-01
   5.6811594e-01
   6.2028986e-01
   4.4927536e-01
   4.4637681e-01
   6.2898551e-01
   5.1014493e-01
   3.1594203e-01
   4.4347826e-01
   6.8115942e-01
   4.6376812e-01
   5.7101449e-01
   4.6376812e-01
   5.6521739e-01
   6.0579710e-01
   2.8115942e-01
   5.0434783e-01
   2.8115942e-01
   4.0579710e-01
   5.8840580e-01
   3.3043478e-01
   6.7246377e-01
   7.7391304e-01
   5.7681159e-01
   4.8985507e-01
   4.1739130e-01
   4.2608696e-01
   6.2028986e-01
   5.6231884e-01
   5.8260870e-01
   5.3333333e-01
   4.0869565e-01
   6.7536232e-01
   1.7681159e-01
   4.8405797e-01
   6.2028986e-01
   6.3188406e-01
   3.3623188e-01
   5.9420290e-01
   5.7101449e-01
   4.3768116e-01
   4.8985507e-01
   2.5507246e-01
   4.2028986e-01
   3.9420290e-01
   4.5217391e-01
   3.2753623e-01
   5.8260870e-01
   4.6376812e-01
   4.9275362e-01
   3.9130435e-01
   7.7971014e-01
   4.4637681e-01
   6.1159420e-01
   4.6086957e-01
   4.0000000e-01
   5.9130435e-01
   4.8405797e-01
   4.2028986e-01
   5.4202899e-01
   6.4927536e-01
   7.0724638e-01
   4.7826087e-01
   6.6666667e-01
   4.8115942e-01
   6.4347826e-01
   4.2028986e-01
   4.9275362e-01
   6.2318841e-01
   2.7246377e-01
   5.6811594e-01
   4.1159420e-01
   6.7246377e-01
   4.2318841e-01
   3.7971014e-01
   3.8840580e-01
   7.0144928e-01
   3.7391304e-01
   6.0579710e-01
   4.7246377e-01
   7.0144928e-01
   7.1304348e-01
   5.1594203e-01
   6.5507246e-01
   4.4347826e-01
   2.8115942e-01
   3.6811594e-01
   6.4927536e-01
   4.6086957e-01
   4.1159420e-01
   4.0579710e-01
   7.2753623e-01
   5.9420290e-01
   5.3913043e-01
   5.8260870e-01
   5.0724638e-01
   8.7246377e-01
   4.5507246e-01
   4.3188406e-01
   2.4057971e-01
   3.8260870e-01
   5.4782609e-01
   4.8985507e-01
   5.6231884e-01
   3.7971014e-01
   2.5217391e-01
   5.3333333e-01
   5.3913043e-01
   4.6666667e-01
   3.6231884e-01
   3.0724638e-01
   3.7391304e-01
   8.1739130e-01
   6.3478261e-01
   6.8405797e-01
   4.8985507e-01
   3.1884058e-01
   6.1449275e-01
   6.5217391e-01
   3.1304348e-01
   5.6231884e-01
   3.2753623e-01
   4.8985507e-01
   4.3188406e-01
   4.1159420e-01
   5.3043478e-01
   7.9420290e-01
   4.3478261e-01
   4.0000000e-01
   5.5942029e-01
   5.0144928e-01
   3.5072464e-01
   6.1449275e-01
   4.9565217e-01
   4.9275362e-01
   5.7101449e-01
   5.1304348e-01
   6.6956522e-01
   6.1449275e-01
   3.3333333e-01
   2.8115942e-01
   6.1739130e-01
   6.0579710e-01
   6.1739130e-01
   6.2318841e-01
   6.2608696e-01
   5.9130435e-01
   2.4637681e-01
   3.6521739e-01
   5.0434783e-01
   4.1739130e-01
   3.8550725e-01
   6.6086957e-01
   7.1594203e-01
   6.1739130e-01
   6.4057971e-01
   4.8695652e-01
   5.4492754e-01
   6.0579710e-01
   2.7536232e-01
   5.1304348e-01
   4.8985507e-01
   7.4782609e-01
   4.5507246e-01
   3.9130435e-01
   3.4782609e-01
   6.6956522e-01
   5.3913043e-01
   7.0724638e-01
   6.0289855e-01
   5.7681159e-01
   3.9420290e-01
   5.7681159e-01
   6.0579710e-01
   4.5507246e-01
   5.4202899e-01
   5.8260870e-01
   4.8695652e-01
   7.0434783e-01
   5.8840580e-01
   6.5217391e-01
   4.4637681e-01
   7.2173913e-01
   4.3768116e-01
   5.2753623e-01
   6.4347826e-01
   3.9130435e-01
   4.4347826e-01
   5.6231884e-01
   5.4782609e-01
   3.3623188e-01
   5.1014493e-01
   4.4637681e-01
   2.5507246e-01
   5.4782609e-01
   4.0289855e-01
   4.0289855e-01
   5.0434783e-01
   5.3913043e-01
   5.3913043e-01
   5.8840580e-01
   4.9275362e-01
   6.4637681e-01
   4.5507246e-01
   3.4782609e-01
   1.5652174e-01
   5.4782609e-01
   6.2318841e-01
   5.5652174e-01
   5.7971014e-01
   7.1304348e-01
   5.0724638e-01
   4.8985507e-01
   2.8405797e-01
   3.3043478e-01
   4.4347826e-01
   3.7681159e-01
   6.8985507e-01
   4.9275362e-01
   3.3913043e-01
   5.0434783e-01
   4.8115942e-01
   4.2028986e-01
   5.1884058e-01
   2.8115942e-01
   4.6376812e-01
   4.2318841e-01
   6.8695652e-01
   3.9420290e-01
   5.0144928e-01
   6.4927536e-01
   5.5942029e-01
   2.6376812e-01
   3.9420290e-01
   4.1159420e-01
   5.1594203e-01
   4.2898551e-01
   4.5797101e-01
   8.0289855e-01
   6.0289855e-01
   6.1159420e-01
   4.9855072e-01
   6.6086957e-01
   3.6521739e-01
   6.7536232e-01
   6.8115942e-01
   5.7391304e-01
   5.7101449e-01
   6.2028986e-01
   6.2318841e-01
   6.8985507e-01
   5.0144928e-01
   5.4492754e-01
   3.5362319e-01
   3.3913043e-01
   4.3768116e-01
   4.8985507e-01
   4.8695652e-01
   5.1014493e-01
   7.9130435e-01
   2.9275362e-01
   5.7681159e-01
   5.3043478e-01
   6.1159420e-01
   5.1594203e-01
   5.7101449e-01
   5.3043478e-01
   4.2028986e-01
   6.1159420e-01
   3.9130435e-01
   1.2753623e-01
   2.6086957e-01
   5.3623188e-01
   3.5072464e-01
   5.6521739e-01
   3.1304348e-01
   4.0000000e-01
   8.2318841e-01
   5.7101449e-01
   5.0434783e-01
   6.4927536e-01
   5.8260870e-01
   4.2608696e-01
   4.8695652e-01
   2.9565217e-01
   5.2173913e-01
   5.3913043e-01
   4.6666667e-01
   6.2898551e-01
   3.7971014e-01
   5.2463768e-01
   2.6376812e-01
   5.1304348e-01
   5.3333333e-01
   5.8260870e-01
   5.6521739e-01
   4.4347826e-01
   5.9130435e-01
   4.4347826e-01
   3.9130435e-01
   5.7971014e-01
   5.5072464e-01
   3.1594203e-01
   4.6376812e-01
   4.7536232e-01
   3.5072464e-01
   5.3043478e-01
   4.2608696e-01
   4.1739130e-01
   5.8550725e-01
   3.4202899e-01
   4.4057971e-01
   4.9565217e-01
   3.2173913e-01
   4.4637681e-01
   4.0000000e-01
   6.8405797e-01
   4.2318841e-01
   4.1449275e-01
   5.7971014e-01
   2.9855072e-01
   3.5942029e-01
   4.2608696e-01
   5.6521739e-01
   6.4347826e-01
   3.0724638e-01
   3.7101449e-01
   5.1014493e-01
   4.6086957e-01
   5.9710145e-01
   4.7246377e-01
   7.6811594e-01
   3.5362319e-01
   5.9710145e-01
   5.7971014e-01
   5.2753623e-01
   6.6666667e-01
   6.6086957e-01
   4.8985507e-01
   7.8840580e-01
   3.3913043e-01
   4.3188406e-01
   3.8840580e-01
   6.0869565e-01
   5.9710145e-01
   4.7246377e-01
   5.5942029e-01
   5.8550725e-01
   5.5942029e-01
   5.4202899e-01
   4.6376812e-01
   4.5507246e-01
   5.8840580e-01
   4.2028986e-01
   4.4347826e-01
   4.8695652e-01
   2.9565217e-01
   4.1159420e-01
   4.2318841e-01
   2.5217391e-01
   3.7101449e-01
   6.5507246e-01
   5.0144928e-01
   6.8695652e-01
   2.2318841e-01
   3.7391304e-01
   2.6376812e-01
   5.8840580e-01
   5.6521739e-01
   8.5507246e-01
   4.1739130e-01
   5.2173913e-01
   5.3043478e-01
   4.8695652e-01
   2.7246377e-01
   7.2463768e-01
   4.2318841e-01
   3.5362319e-01
   3.7101449e-01
   5.2463768e-01
   3.6521739e-01
   6.0000000e-01
   6.8695652e-01
   4.0869565e-01
   3.3043478e-01
   2.1739130e-01
   7.3043478e-01
   4.3478261e-01
   5.5942029e-01
   3.2753623e-01
   2.6376812e-01
   5.4782609e-01
   2.3768116e-01
   3.4492754e-01
   6.2608696e-01
   4.7246377e-01
   5.1594203e-01
   5.3333333e-01
   6.0579710e-01
   7.1014493e-01
   3.7681159e-01
   3.9420290e-01
   4.6376812e-01
   5.2173913e-01
   4.2608696e-01
   1.3913043e-01
   4.8985507e-01
   4.5507246e-01
   4.2028986e-01
   5.8550725e-01
   4.7826087e-01
   6.5797101e-01
   4.6956522e-01
   6.4347826e-01
   4.0289855e-01
   6.1739130e-01
   6.0000000e-01
   3.3913043e-01
   5.4202899e-01
   5.5072464e-01
   5.9130435e-01
   6.3188406e-01
   4.2318841e-01
   4.2898551e-01
   5.8550725e-01
   4.4057971e-01
   5.0144928e-01
   7.2463768e-01
   4.4347826e-01
   4.6376812e-01
   4.6956522e-01
   5.0434783e-01
   4.0579710e-01
   5.2463768e-01
   3.1884058e-01
   4.3478261e-01
   6.2318841e-01
   4.1739130e-01
   5.1594203e-01
   4.2898551e-01
   4.6666667e-01
   7.5072464e-01
   6.6956522e-01
   5.6231884e-01
   3.9420290e-01
   5.2753623e-01
   2.9565217e-01
   3.9420290e-01
   6.3478261e-01
   3.1014493e-01
   2.7826087e-01
   5.5652174e-01
   7.2173913e-01
   4.0579710e-01
   6.2898551e-01
   4.4347826e-01
   5.1014493e-01
   4.8695652e-01
   4.6956522e-01
   3.4492754e-01
   4.4057971e-01
   4.8115942e-01
   3.5362319e-01
   5.6521739e-01
   6.1449275e-01
   5.8840580e-01
   6.2608696e-01
   3.3623188e-01
   1.8550725e-01
   5.0144928e-01
   3.3333333e-01
   4.6666667e-01
   5.4202899e-01
   6.4927536e-01
   7.5362319e-01
   3.6521739e-01
   4.5507246e-01
   7.6811594e-01
   5.3043478e-01
   5.0144928e-01
   6.7246377e-01
   5.4782609e-01
   6.0579710e-01
   4.9565217e-01
   4.1449275e-01
   6.8695652e-01
   3.5942029e-01
   4.5797101e-01
   4.4927536e-01
   5.7681159e-01
   4.5797101e-01
   4.8115942e-01
   3.7391304e-01
   5.7681159e-01
   6.0289855e-01
   3.9420290e-01
   5.0434783e-01
   4.4347826e-01
   4.1449275e-01
   6.1449275e-01
   5.0434783e-01
   5.3913043e-01
   5.4202899e-01
   4.9275362e-01
   5.4202899e-01
   6.2898551e-01
   5.8260870e-01
   5.4782609e-01
   6.1449275e-01
   3.7101449e-01
   6.0289855e-01
   5.6811594e-01
   5.7101449e-01
   4.7246377e-01
   2.5797101e-01
   7.0144928e-01
   6.6376812e-01
   6.5797101e-01
   3.0434783e-01
   3.2463768e-01
   5.1884058e-01
   3.2753623e-01
   4.0289855e-01
   4.3478261e-01
   5.1014493e-01
   6.7826087e-01
   5.6521739e-01
   5.1594203e-01
   6.8985507e-01
   3.6231884e-01
   4.4057971e-01
   5.3623188e-01
   4.8985507e-01
   5.5652174e-01
   6.4637681e-01
   2.7826087e-01
   6.5217391e-01
   4.8985507e-01
   5.1884058e-01
   2.8695652e-01
   3.7681159e-01
   5.7971014e-01
   3.3043478e-01
   6.5507246e-01
   8.2898551e-01
   3.8550725e-01
   6.4637681e-01
   3.8840580e-01
   2.9275362e-01
   5.3043478e-01
   4.7536232e-01
   2.8695652e-01
   3.2463768e-01
   4.6376812e-01
   5.7681159e-01
   6.0000000e-01
   3.2753623e-01
   5.8260870e-01
   5.1304348e-01
   5.2463768e-01
   4.5797101e-01
   3.2753623e-01
   3.7971014e-01
   6.8695652e-01
   4.0869565e-01
   4.7536232e-01
   4.8695652e-01
   5.8840580e-01
   7.2463768e-01
   4.4347826e-01
   5.7971014e-01
   5.4782609e-01
   4.1449275e-01
   6.6086957e-01
   3.4782609e-01
   6.0000000e-01
   4.6376812e-01
   5.5362319e-01
   4.6956522e-01
   6.1739130e-01
   6.2898551e-01
   8.0289855e-01
   4.3768116e-01
   3.7681159e-01
   3.8550725e-01
   6.3188406e-01
   5.4202899e-01
   7.0724638e-01
   6.0579710e-01
   8.2608696e-01
   3.6521739e-01
   6.7826087e-01
   5.5652174e-01
   4.3478261e-01
   2.0289855e-01
   5.1594203e-01
   4.1739130e-01
   3.5072464e-01
   4.1739130e-01
   3.3913043e-01
   4.9855072e-01
   5.0724638e-01
   4.6376812e-01
   6.1739130e-01
   7.6811594e-01
   5.7391304e-01
   5.1884058e-01
   4.5797101e-01
   4.8405797e-01
   2.5797101e-01
   6.2028986e-01
   7.1594203e-01
   6.4637681e-01
   6.3768116e-01
   2.5217391e-01
   5.6521739e-01
   5.3333333e-01
   4.3188406e-01
   4.8695652e-01
   4.5797101e-01
   6.8695652e-01
   5.7681159e-01
   5.9420290e-01
   4.2028986e-01
   4.2898551e-01
   4.9565217e-01
   8.0869565e-01
   4.7536232e-01
   4.8695652e-01
   4.4637681e-01
   3.6231884e-01
   6.2318841e-01
   6.1449275e-01
   4.0289855e-01
   4.9565217e-01
   7.3333333e-01
   5.1014493e-01
   7.2753623e-01
   2.3188406e-01
   4.9275362e-01
   6.1159420e-01
   4.3478261e-01
   3.5362319e-01
   3.6811594e-01
   7.0144928e-01
   4.7826087e-01
   5.9420290e-01
   3.0434783e-01
   5.0724638e-01
   3.8260870e-01
   2.7246377e-01
   3.8260870e-01
   7.3623188e-01
   6.4057971e-01
   3.5072464e-01
   2.6086957e-01
   4.8405797e-01
   3.5072464e-01
   5.7681159e-01
   6.8115942e-01
   7.4782609e-01
   5.7681159e-01
   5.7681159e-01
   4.2608696e-01
   6.2608696e-01
   5.3623188e-01
   5.1304348e-01
   4.4927536e-01
   3.8260870e-01
   4.4347826e-01
   7.7681159e-01
   6.4057971e-01
   5.0144928e-01
   7.1014493e-01
   4.8695652e-01
   6.3188406e-01
   4.7246377e-01
   4.8115942e-01
   8.2898551e-01
   4.4637681e-01
   5.9420290e-01
   3.8550725e-01
   5.8840580e-01
   3.3333333e-01
   3.1014493e-01
   5.3333333e-01
   2.2608696e-01
   4.7536232e-01
   1.1884058e-01
   4.8115942e-01
   3.7971014e-01
   3.4782609e-01
   6.5797101e-01
   5.6521739e-01
   5.9420290e-01
   5.1014493e-01
   3.4492754e-01
   5.7101449e-01
   5.0434783e-01
   6.0289855e-01
   3.0724638e-01
   7.8840580e-01
   4.4347826e-01
   6.6376812e-01
   6.5217391e-01
   3.7971014e-01
   2.7246377e-01
   6.2318841e-01
   5.7391304e-01
   6.0869565e-01
   6.8985507e-01
   4.0000000e-01
   3.7681159e-01
   4.3188406e-01
   4.6956522e-01
   4.5217391e-01
   5.3623188e-01
   5.2463768e-01
   4.0000000e-01
   4.8985507e-01
   4.8985507e-01
   5.4782609e-01
   6.0000000e-01
   7.5072464e-01
   7.7391304e-01
   3.6231884e-01
   2.6666667e-01
   7.5072464e-01
   6.7246377e-01
   4.0579710e-01
   1.9420290e-01
   3.9710145e-01
   6.2028986e-01
   2.7826087e-01
   4.0579710e-01
   5.3913043e-01
   5.5652174e-01
   5.5652174e-01
   4.2608696e-01
   2.3188406e-01
   4.1159420e-01
   5.4202899e-01
   4.3188406e-01
   4.2608696e-01
   2.9565217e-01
   2.8405797e-01
   4.4927536e-01
   4.7826087e-01
   5.1594203e-01
   4.6376812e-01
   4.7826087e-01
   5.0434783e-01
   4.7536232e-01
   5.7971014e-01
   3.9130435e-01
   3.0434783e-01
   6.4347826e-01
   4.6086957e-01
   5.2463768e-01
   6.6956522e-01
   5.2173913e-01
   6.4927536e-01
   3.3623188e-01
   6.3478261e-01
   5.0434783e-01
   7.1304348e-01
   6.4057971e-01
   7.5072464e-01
   3.7391304e-01
   3.5362319e-01
   4.9565217e-01
   3.8550725e-01
   5.3913043e-01
   4.7536232e-01
   6.6376812e-01
   4.6666667e-01
   4.9855072e-01
   4.7536232e-01
   3.2753623e-01
   3.6521739e-01
   6.6666667e-01
   6.6666667e-01
   4.7246377e-01
   5.1884058e-01
   5.9420290e-01
   3.4782609e-01
   4.8985507e-01
   6.3478261e-01
   5.8550725e-01
   5.8550725e-01
   4.7246377e-01
   5.6231884e-01
   5.1304348e-01
   6.7246377e-01
   4.6956522e-01
   5.8840580e-01
   4.0289855e-01
   5.0724638e-01
   4.9275362e-01
   3.1304348e-01
   2.4927536e-01
   6.9565217e-01
   4.6086957e-01
   5.7681159e-01
   4.4637681e-01
   4.0000000e-01
   3.4492754e-01
   4.8405797e-01
   6.3188406e-01
   5.1014493e-01
   4.8985507e-01
   5.5652174e-01
   4.4927536e-01
   5.1594203e-01
   5.5072464e-01
   1.4492754e-01
   3.6231884e-01
   7.2753623e-01
   4.9565217e-01
   5.5652174e-01
   4.9275362e-01
   5.9420290e-01
   6.9565217e-01
   8.4057971e-01
   5.1594203e-01
   3.0724638e-01
   5.0724638e-01
   4.4347826e-01
   4.1739130e-01
   3.9420290e-01
   5.2173913e-01
   3.3623188e-01
   5.2463768e-01
   4.1739130e-01
   7.3623188e-01
   5.9130435e-01
   3.1014493e-01
   2.6086957e-01
   7.0144928e-01
   5.5652174e-01
   7.0144928e-01
   3.8550725e-01
   6.3478261e-01
   4.3768116e-01
   6.9275362e-01
   4.3478261e-01
   5.3333333e-01
   3.4782609e-01
   4.6376812e-01
   3.1304348e-01
   5.5072464e-01
   6.1159420e-01
   3.5362319e-01
   3.8550725e-01
   3.1594203e-01
   3.5072464e-01
   6.6376812e-01
   4.1449275e-01
   6.4637681e-01
   2.2318841e-01
   4.9855072e-01
   2.1739130e-01
   5.0434783e-01
   2.6376812e-01
   7.0144928e-01
   5.1304348e-01
   6.6086957e-01
   2.8405797e-01
   5.3333333e-01
   4.0289855e-01
   4.9565217e-01
   5.3333333e-01
   4.9275362e-01
   5.3623188e-01
   4.2898551e-01
   3.6521739e-01
   4.9275362e-01
   7.1594203e-01
   4.4057971e-01
   3.7971014e-01
   4.4347826e-01
   6.1739130e-01
   4.4057971e-01
   5.5072464e-01
   3.3333333e-01
   3.2173913e-01
   5.5652174e-01
   5.5942029e-01
   7.4782609e-01
   4.8115942e-01
   7.1014493e-01
   5.5072464e-01
   2.6666667e-01
   1.9710145e-01
   6.0289855e-01
   6.4347826e-01
   3.6231884e-01
   3.8840580e-01
   4.6086957e-01
   4.4637681e-01
   5.1304348e-01
   6.8115942e-01
   4.0000000e-01
   6.8985507e-01
   6.2898551e-01
   3.7681159e-01
   5.8260870e-01
   4.1739130e-01
   3.6231884e-01
   3.4492754e-01
   4.7826087e-01
   6.4347826e-01
   3.4492754e-01
   5.4782609e-01
   4.9855072e-01
   6.2898551e-01
   7.5072464e-01
   4.2318841e-01
   6.6376812e-01
   4.4927536e-01
   5.0144928e-01
   3.4782609e-01
   6.5797101e-01
   6.2028986e-01
   4.8695652e-01
   4.0000000e-01
   3.7391304e-01
   6.2898551e-01
   5.0434783e-01
   6.0000000e-01
   6.0000000e-01
   4.9275362e-01
   4.6666667e-01
   5.9130435e-01
   3.7971014e-01
   3.7971014e-01
   4.7826087e-01
   4.5797101e-01
   5.5072464e-01
   5.3913043e-01
   1.0144928e-01
   5.3913043e-01
   6.8405797e-01
   6.0289855e-01
   4.8695652e-01
   2.7536232e-01
   3.8840580e-01
   5.8260870e-01
   3.2173913e-01
   5.0724638e-01
   6.2608696e-01
   4.4927536e-01
   4.8405797e-01
   4.1739130e-01
   3.7101449e-01
   3.8260870e-01
   5.8550725e-01
   3.6231884e-01
   5.6811594e-01
   5.7101449e-01
   3.8550725e-01
   2.4927536e-01
   2.3768116e-01
   4.7246377e-01
   4.8695652e-01
   1.6231884e-01
   5.0144928e-01
   4.8985507e-01
   3.3043478e-01
   7.3623188e-01
   4.2898551e-01
   5.9420290e-01
   6.2318841e-01
   5.6811594e-01
   3.4492754e-01
   5.6231884e-01
   5.4202899e-01
   4.4637681e-01
   6.1159420e-01
   5.3623188e-01
   4.4637681e-01
   5.3333333e-01
   4.8405797e-01
   3.8550725e-01
   2.6956522e-01
   5.0144928e-01
   4.4927536e-01
   6.7536232e-01
   5.4202899e-01
   6.2608696e-01
   5.7681159e-01
   3.0434783e-01
   6.2028986e-01
   1.7101449e-01
   5.5652174e-01
   7.3913043e-01
   2.5797101e-01
   4.7246377e-01
   5.4492754e-01
   2.8405797e-01
   4.7246377e-01
   6.0289855e-01
   5.6231884e-01
   3.6521739e-01
   3.2753623e-01
   4.7246377e-01
   5.3623188e-01
   2.0000000e-01
   6.5507246e-01
   6.0579710e-01
   4.9275362e-01
   2.6376812e-01
   4.2898551e-01
   6.0579710e-01
   5.6231884e-01
   5.3333333e-01
   2.8695652e-01
   4.8695652e-01
   7.2753623e-01
   5.4492754e-01
   5.6521739e-01
   6.2898551e-01
   4.7246377e-01
   5.6231884e-01
   3.1594203e-01
   7.7101449e-01
   7.7101449e-01
   4.0869565e-01
   4.6086957e-01
   3.3623188e-01
   3.1884058e-01
   6.1449275e-01
   7.6231884e-01
   4.1449275e-01
   4.6376812e-01
   6.9565217e-01
   4.0289855e-01
   5.0724638e-01
   3.9420290e-01
   4.6086957e-01
   5.1014493e-01
   3.4492754e-01
   5.0144928e-01
   5.3913043e-01
   4.6666667e-01
   3.2753623e-01
   3.5072464e-01
   3.0144928e-01
   5.7101449e-01
   5.8550725e-01
   4.2608696e-01
   5.4782609e-01
   3.1594203e-01
   5.1594203e-01
   8.5797101e-01
   4.4637681e-01
   4.7826087e-01
   5.9710145e-01
   7.7101449e-01
   4.7536232e-01
   7.1594203e-01
   5.5942029e-01
   3.3913043e-01
   3.0724638e-01
   2.5507246e-01
   7.2753623e-01
   4.0289855e-01
   5.3623188e-01
   6.2028986e-01
   5.4202899e-01
   5.3623188e-01
   5.2753623e-01
   5.0724638e-01
   3.2753623e-01
   4.6666667e-01
   4.2028986e-01
   3.0434783e-01
   6.4637681e-01
   4.1739130e-01
   6.2318841e-01
   3.3043478e-01
   2.8695652e-01
   4.8985507e-01
   3.4782609e-01
   7.1304348e-01
   4.1159420e-01
   6.8985507e-01
   3.1304348e-01
   3.8550725e-01
   5.5652174e-01
   3.6231884e-01
   6.4927536e-01
   1.6231884e-01
   2.9855072e-01
   4.6956522e-01
   5.5652174e-01
   4.5217391e-01
   3.3043478e-01
   5.6231884e-01
   5.2753623e-01
   7.7971014e-01
   4.7246377e-01
   5.8840580e-01
   3.9710145e-01
   5.2753623e-01
   4.3188406e-01
   6.0000000e-01
   2.9275362e-01
   5.5072464e-01
   3.5652174e-01
   5.7681159e-01
   3.8550725e-01
   5.8840580e-01
   5.5942029e-01
   7.0144928e-01
   7.2753623e-01
   4.7826087e-01
   4.6666667e-01
   5.7391304e-01
   5.4782609e-01
   4.0869565e-01
   7.1594203e-01
   3.5652174e-01
   6.0000000e-01
   6.5217391e-01
   6.0289855e-01
   5.6231884e-01
   4.5507246e-01
   5.4492754e-01
   3.9420290e-01
   5.3913043e-01
   4.0000000e-01
   2.9565217e-01
   4.8405797e-01
   7.8260870e-01
   6.9565217e-01
   4.4057971e-01
   4.9275362e-01
   8.5217391e-01
   4.1739130e-01
   4.6376812e-01
   6.9275362e-01
   3.8840580e-01
   3.1014493e-01
   3.8260870e-01
   5.1304348e-01
   4.2898551e-01
   4.4057971e-01
   3.8260870e-01
   5.5362319e-01
   7.5362319e-01
   2.8695652e-01
   4.5797101e-01
   6.7536232e-01
   4.4057971e-01
   4.3478261e-01
   4.9275362e-01
   5.7391304e-01
   5.9130435e-01
   6.4927536e-01
   5.1304348e-01
   4.7826087e-01
   6.4347826e-01
   4.5507246e-01
   6.1159420e-01
   3.5362319e-01
   4.3768116e-01
   6.5217391e-01
   5.3333333e-01
   5.8840580e-01
   3.4492754e-01
   3.5652174e-01
   3.7681159e-01
   6.2608696e-01
   3.3913043e-01
   6.7826087e-01
   2.5797101e-01
   4.2898551e-01
   5.6811594e-01
   4.7246377e-01
   5.5652174e-01
   4.5797101e-01
   1.2173913e-01
   6.4927536e-01
   5.5652174e-01
   4.6956522e-01
   4.8985507e-01
   3.8550725e-01
   3.9130435e-01
   4.8405797e-01
   4.5797101e-01
   4.4927536e-01
   7.8550725e-01
   5.5362319e-01
   7.1304348e-01
   5.7681159e-01
   5.8840580e-01
   5.7391304e-01
   2.9275362e-01
   5.4492754e-01
   5.1304348e-01
   7.6811594e-01
   4.3768116e-01
   5.2463768e-01
   4.6956522e-01
   5.7391304e-01
   6.8985507e-01
   4.2028986e-01
   2.8695652e-01
   4.9565217e-01
   3.1304348e-01
   6.6376812e-01
   3.3333333e-01
   5.0724638e-01
   2.4637681e-01
   6.1159420e-01
   5.2463768e-01
   3.7101449e-01
   3.9130435e-01
   4.6086957e-01
   4.2898551e-01
   4.3188406e-01
   3.7391304e-01
   5.6521739e-01
   5.4492754e-01
   4.2898551e-01
   4.8405797e-01
   3.3043478e-01
   5.5942029e-01
   5.7391304e-01
   5.5362319e-01
   4.6956522e-01
   4.4347826e-01
   5.8260870e-01
   5.3913043e-01
   4.7826087e-01
   4.7536232e-01
   3.9420290e-01
   4.8405797e-01
   4.3768116e-01
   4.6956522e-01
   4.7246377e-01
   4.4347826e-01
   3.8840580e-01
   7.4492754e-01
   5.0144928e-01
   8.2028986e-01
   5.5362319e-01
   4.1159420e-01
   6.3768116e-01
   4.0289855e-01
   7.2753623e-01
   4.6956522e-01
   4.2318841e-01
   3.0144928e-01
   4.4347826e-01
   5.2173913e-01
   5.4492754e-01
   4.1159420e-01
   5.6231884e-01
   6.4347826e-01
   4.6376812e-01
   5.5072464e-01
   2.3478261e-01
   4.1739130e-01
   4.1159420e-01
   5.1884058e-01
   3.4782609e-01
   5.1304348e-01
   7.8260870e-01
   5.5072464e-01
   4.4637681e-01
   4.8115942e-01
   6.0579710e-01
   6.0869565e-01
   3.6811594e-01
   3.8260870e-01
   6.2028986e-01
   5.8550725e-01
   6.7826087e-01
   4.8405797e-01
   6.0289855e-01
   4.2898551e-01
   4.3768116e-01
   6.0869565e-01
   5.4492754e-01
   4.0869565e-01
   2.8695652e-01
   8.0579710e-01
   6.3768116e-01
   3.7391304e-01
   4.0000000e-01
   5.4202899e-01
   3.5362319e-01
   6.0000000e-01
   4.3768116e-01
   4.2028986e-01
   4.0000000e-01
   6.1159420e-01
   4.0869565e-01
   4.0000000e-01
   4.6376812e-01
   3.9420290e-01
   5.2173913e-01
   6.1159420e-01
   4.7536232e-01
   4.1159420e-01
   4.9275362e-01
   6.9565217e-01
   5.7391304e-01
   4.1159420e-01
   8.0869565e-01
   5.7681159e-01
   6.0289855e-01
   8.3478261e-01
   5.6231884e-01
   4.2028986e-01
   5.9420290e-01
   4.3478261e-01
   5.1014493e-01
   3.4492754e-01
   6.0000000e-01
   7.8840580e-01
   7.3043478e-01
   3.0434783e-01
   5.5072464e-01
   4.0289855e-01
   4.3188406e-01
   6.4637681e-01
   3.1884058e-01
   3.1594203e-01
   7.7101449e-01
   3.8260870e-01
   6.2028986e-01
   4.2608696e-01
   4.0869565e-01
   5.6521739e-01
   3.9420290e-01
   4.5797101e-01
   3.8260870e-01
   6.9275362e-01
   7.0144928e-01
   7.2463768e-01
   4.1739130e-01
   3.1304348e-01
   4.6086957e-01
   4.0289855e-01
   3.5072464e-01
   1.8840580e-01
   4.9565217e-01
   2.4347826e-01
   5.1304348e-01
   4.1449275e-01
   7.9710145e-01
   3.5942029e-01
   6.0000000e-01
   4.5797101e-01
   6.3768116e-01
   6.4347826e-01
   1.1014493e-01
   5.8260870e-01
   4.8405797e-01
   8.2898551e-01
   4.0000000e-01
   5.7101449e-01
   4.8115942e-01
   2.9565217e-01
   4.2898551e-01
   5.4492754e-01
   6.8985507e-01
   4.4927536e-01
   5.4202899e-01
   7.0434783e-01
   5.7391304e-01
   2.4057971e-01
   3.5942029e-01
   4.4927536e-01
   6.1739130e-01
   5.6231884e-01
   5.0724638e-01
   4.3478261e-01
   5.2463768e-01
   3.2173913e-01
   2.6086957e-01
   5.6231884e-01
   5.1014493e-01
   6.3188406e-01
   5.8840580e-01
   5.3913043e-01
   3.8840580e-01
   5.2463768e-01
   5.3623188e-01
   4.3188406e-01
   6.5217391e-01
   3.4202899e-01
   7.3623188e-01
   4.0000000e-01
   5.0144928e-01
   3.0434783e-01
   4.6956522e-01
   4.0000000e-01
   5.1884058e-01
   7.7971014e-01
   4.0869565e-01
   3.6811594e-01
   5.1304348e-01
   2.8405797e-01
   4.6086957e-01
   3.3623188e-01
   4.2898551e-01
   4.4637681e-01
   4.6086957e-01
   1.5362319e-01
   5.0724638e-01
   7.8840580e-01
   3.3333333e-01
   3.4782609e-01
   2.9565217e-01
   5.3043478e-01
   6.0869565e-01
   3.6811594e-01
   4.6666667e-01
   6.2028986e-01
   6.4057971e-01
   6.4347826e-01
   7.1014493e-01
   6.4637681e-01
   3.9710145e-01
   4.9275362e-01
   6.4347826e-01
   4.8115942e-01
   4.1449275e-01
   5.5942029e-01
   5.1304348e-01
   4.5797101e-01
   4.6956522e-01
   6.5217391e-01
   5.3623188e-01
   4.4347826e-01
   2.8695652e-01
   4.0000000e-01
   4.6666667e-01
   3.0724638e-01
   5.7681159e-01
   6.1449275e-01
   6.3478261e-01
   5.7101449e-01
   4.8695652e-01
   6.7536232e-01
   5.1884058e-01
   4.8985507e-01
   4.4057971e-01
   5.1884058e-01
   4.4347826e-01
   5.2753623e-01
   5.5072464e-01
   2.7826087e-01
   6.7826087e-01
   6.0579710e-01
   4.3768116e-01
   6.5217391e-01
   7.7101449e-01
   3.5072464e-01
   5.1014493e-01
   6.5797101e-01
   3.8840580e-01
   5.1304348e-01
   5.2753623e-01
   3.4202899e-01
   5.2173913e-01
   4.3768116e-01
   5.3333333e-01
   7.1884058e-01
   4.8985507e-01
   5.7971014e-01
   3.2753623e-01
   5.8550725e-01
   1.8260870e-01
   5.0144928e-01
   4.7536232e-01
   4.6666667e-01
   6.3188406e-01
   4.4057971e-01
   7.6521739e-01
   4.7826087e-01
   4.8695652e-01
   3.8260870e-01
   4.7246377e-01
   5.8550725e-01
   3.3333333e-01
   4.4927536e-01
   5.9710145e-01
   5.7971014e-01
   4.6666667e-01
   4.1739130e-01
   4.0000000e-01
   4.4347826e-01
   3.5362319e-01
   4.0289855e-01
   5.4782609e-01
   3.5942029e-01
   5.4202899e-01
   5.7971014e-01
   2.9855072e-01
   5.7971014e-01
   4.2028986e-01
   4.7246377e-01
   4.8405797e-01
   5.5362319e-01
   2.8985507e-01
   5.0434783e-01
   5.1304348e-01
   8.6086957e-01
   6.4637681e-01
   6.8405797e-01
   7.2463768e-01
   5.0724638e-01
   5.6521739e-01
   2.8985507e-01
   5.2173913e-01
   5.8260870e-01
   4.6086957e-01
   5.2753623e-01
   7.1014493e-01
   4.0000000e-01
   4.0000000e-01
   4.4347826e-01
   4.0579710e-01
   4.5507246e-01
   6.0579710e-01
   5.5072464e-01
   4.9275362e-01
   6.8115942e-01
   3.7391304e-01
   3.5942029e-01
   4.7826087e-01
   1.0434783e-01
   7.6811594e-01
   3.5072464e-01
   4.3478261e-01
   3.0724638e-01
   1.1594203e-01
   6.0289855e-01
   4.1739130e-01
   4.9855072e-01
   4.9565217e-01
   3.2753623e-01
   5.3913043e-01
   4.2898551e-01
   3.3333333e-01
   5.7391304e-01
   4.8405797e-01
   3.6231884e-01
   4.9275362e-01
   5.2753623e-01
   7.1304348e-01
   5.3333333e-01
   3.9420290e-01
   4.5217391e-01
   1.8260870e-01
   5.2753623e-01
   6.2028986e-01
   4.7536232e-01
   3.5072464e-01
   3.8260870e-01
   5.1014493e-01
   7.5072464e-01
   2.5217391e-01
   4.8985507e-01
   4.2318841e-01
   6.2608696e-01
   5.0144928e-01
   5.4782609e-01
   5.0434783e-01
   4.6086957e-01
   5.8550725e-01
   3.6811594e-01
   2.3188406e-01
   3.1594203e-01
   3.1594203e-01
   4.4927536e-01
   5.0434783e-01
   4.7536232e-01
   5.5652174e-01
   4.8115942e-01
   7.3043478e-01
   6.2898551e-01
   5.9420290e-01
   6.4347826e-01
   6.9855072e-01
   4.3768116e-01
   4.0289855e-01
   3.3623188e-01
   6.9275362e-01
   5.4202899e-01
   4.4057971e-01
   6.3478261e-01
   4.4927536e-01
   4.4637681e-01
   6.1159420e-01
   1.5072464e-01
   5.1304348e-01
   7.4492754e-01
   5.5652174e-01
   4.2608696e-01
   4.6376812e-01
   5.4492754e-01
   5.4782609e-01
   2.8115942e-01
   2.3478261e-01
   4.2898551e-01
   6.2898551e-01
   5.6521739e-01
   4.3478261e-01
   3.5072464e-01
   2.0869565e-01
   3.4492754e-01
   4.0289855e-01
   3.5652174e-01
   1.6521739e-01
   4.0289855e-01
   4.1739130e-01
   5.2463768e-01
   3.7101449e-01
   5.8550725e-01
   2.8985507e-01
   4.0869565e-01
   6.2028986e-01
   6.8985507e-01
   4.6376812e-01
   5.3043478e-01
   4.4057971e-01
   6.5217391e-01
   6.2028986e-01
   6.1449275e-01
   2.6376812e-01
   5.5072464e-01
   4.5217391e-01
   6.4637681e-01
   4.9855072e-01
   5.0724638e-01
   3.9710145e-01
   3.3333333e-01
   3.0434783e-01
   5.6521739e-01
   2.8985507e-01
   6.0869565e-01
   5.8260870e-01
   6.5797101e-01
   4.6376812e-01
   4.0869565e-01
   6.9275362e-01
   5.4492754e-01
   4.5797101e-01
   6.8115942e-01
   7.4492754e-01
   3.6811594e-01
   4.4057971e-01
   4.3188406e-01
   3.4202899e-01
   5.7681159e-01
   5.8260870e-01
   4.9565217e-01
   5.3913043e-01
   4.8405797e-01
   4.0289855e-01
   3.9130435e-01
   4.1159420e-01
   2.4927536e-01
   7.0144928e-01
   4.1449275e-01
   6.2028986e-01
   3.9130435e-01
   6.0579710e-01
   7.1304348e-01
   4.4637681e-01
   4.1159420e-01
   4.7826087e-01
   3.7971014e-01
   2.4057971e-01
   4.9275362e-01
   5.2753623e-01
   2.9275362e-01
   5.6521739e-01
   6.2028986e-01
   4.9565217e-01
   5.4782609e-01
   5.1304348e-01
   3.0434783e-01
   5.3623188e-01
   4.2898551e-01
   4.2028986e-01
   4.4347826e-01
   3.1884058e-01
   4.9855072e-01
   4.6086957e-01
   7.7681159e-01
   6.0869565e-01
   5.2463768e-01
   3.9130435e-01
   4.5797101e-01
   4.4927536e-01
   5.5942029e-01
   2.5507246e-01
   6.7246377e-01
   3.2463768e-01
   5.8840580e-01
   6.2028986e-01
   6.0869565e-01
   5.0724638e-01
   2.8115942e-01
   7.5362319e-01
   3.0724638e-01
   5.2173913e-01
   5.7971014e-01
   4.2608696e-01
   4.9275362e-01
   6.8695652e-01
   4.4057971e-01
   2.7536232e-01
   4.1159420e-01
   5.3623188e-01
   5.5652174e-01
   3.2753623e-01
   4.4057971e-01
   3.7681159e-01
   5.8550725e-01
   3.2463768e-01
   2.3768116e-01
   4.3188406e-01
   3.0434783e-01
   5.2173913e-01
   4.6086957e-01
   4.4637681e-01
   4.8985507e-01
   4.9275362e-01
   5.5942029e-01
   7.5362319e-01
   3.9710145e-01
   4.4347826e-01
   6.0579710e-01
   1.7101449e-01
   6.7246377e-01
   5.5362319e-01
   3.7391304e-01
   5.6231884e-01
   5.2753623e-01
   5.8260870e-01
   6.4637681e-01
   2.9565217e-01
   3.6521739e-01
   6.9855072e-01
   2.4637681e-01
   2.2028986e-01
   2.7246377e-01
   5.6231884e-01
   6.6086957e-01
   5.2173913e-01
   3.6231884e-01
   5.3043478e-01
   4.8115942e-01
   6.7246377e-01
   3.6521739e-01
   3.3913043e-01
   6.9275362e-01
   7.7971014e-01
   6.9275362e-01
   5.2463768e-01
   3.3623188e-01
   5.2173913e-01
   6.5217391e-01
   5.3623188e-01
   5.8840580e-01
   5.2753623e-01
   6.6956522e-01
   2.8985507e-01
   7.2173913e-01
   4.9855072e-01
   2.9565217e-01
   5.7971014e-01
   3.2173913e-01
   5.0144928e-01
   6.2898551e-01
   8.3478261e-01
   3.8840580e-01
   4.1739130e-01
   4.9275362e-01
   3.3623188e-01
   3.4202899e-01
   5.3623188e-01
   6.5507246e-01
   4.6956522e-01
   6.0579710e-01
   7.3333333e-01
   1.5942029e-01
   5.9420290e-01
   3.1304348e-01
   1.4202899e-01
   6.1739130e-01
   5.7971014e-01
   4.0289855e-01
   6.5797101e-01
   5.5652174e-01
   4.3478261e-01
   4.2608696e-01
   6.0869565e-01
   5.5652174e-01
   5.6811594e-01
   6.2898551e-01
   7.3333333e-01
   6.3768116e-01
   7.0434783e-01
   4.0869565e-01
   4.6376812e-01
   8.1449275e-01
   6.5797101e-01
   4.8695652e-01
   4.6376812e-01
   5.5942029e-01
   6.2028986e-01
   2.8115942e-01
   2.7536232e-01
   3.5942029e-01
   3.7681159e-01
   4.2898551e-01
   2.8985507e-01
   5.6521739e-01
   4.4347826e-01
   3.3913043e-01
   4.0579710e-01
   4.1159420e-01
   5.1594203e-01
   5.1304348e-01
   7.3043478e-01
   4.5507246e-01
   6.4347826e-01
   5.0434783e-01
   7.7971014e-01
   4.2898551e-01
   3.8550725e-01
   2.8405797e-01
   3.6521739e-01
   4.8695652e-01
   4.0869565e-01
   5.0724638e-01
   4.3478261e-01
   6.3188406e-01
   6.2898551e-01
   5.0434783e-01
   4.4057971e-01
   5.0144928e-01
   4.1739130e-01
   6.6086957e-01
   6.4057971e-01
   1.4492754e-01
   4.0289855e-01
   4.2028986e-01
   3.6521739e-01
   5.4782609e-01
   6.1159420e-01
   5.1884058e-01
   5.4492754e-01
   5.0724638e-01
   4.4927536e-01
   3.3623188e-01
   7.4782609e-01
   6.1159420e-01
   4.7246377e-01
   5.4202899e-01
   6.2318841e-01
   5.3913043e-01
   6.5797101e-01
   4.2028986e-01
   3.4782609e-01
   3.3913043e-01
   3.0434783e-01
   4.3768116e-01
   4.7826087e-01
   6.4637681e-01
   4.5507246e-01
   4.6666667e-01
   5.1304348e-01
   5.6811594e-01
   3.4782609e-01
   3.1304348e-01
   3.9130435e-01
   5.0144928e-01
   4.6086957e-01
   4.5507246e-01
   6.0579710e-01
   4.9855072e-01
   5.5072464e-01
   4.8115942e-01
   5.6521739e-01
   3.4202899e-01
   3.7101449e-01
   4.4927536e-01
   4.8985507e-01
   5.4782609e-01
   6.4637681e-01
   5.5072464e-01
   3.6231884e-01
   4.4637681e-01
   3.8260870e-01
   3.7101449e-01
   4.7246377e-01
   4.7246377e-01
   3.3333333e-01
   6.5797101e-01
   6.7246377e-01
   5.3333333e-01
   8.4057971e-01
   7.0724638e-01
   6.6956522e-01
   6.8115942e-01
   4.7246377e-01
   3.1884058e-01
   4.2898551e-01
   4.4637681e-01
   8.2608696e-01
   5.3623188e-01
   4.9855072e-01
   3.6521739e-01
   4.8985507e-01
   4.1159420e-01
   5.0724638e-01
   7.2463768e-01
   4.4057971e-01
   4.5507246e-01
   5.3043478e-01
   3.1884058e-01
   2.8405797e-01
   6.4637681e-01
   3.8550725e-01
   4.3188406e-01
   6.4927536e-01
   5.4782609e-01
   7.6811594e-01
   6.6086957e-01
   5.3623188e-01
   5.2173913e-01
   5.1014493e-01
   5.5072464e-01
   4.7826087e-01
   5.0144928e-01
   3.2753623e-01
   3.2463768e-01
   6.7536232e-01
   8.7246377e-01
   4.9855072e-01
   6.0289855e-01
   6.8405797e-01
   2.6956522e-01
   7.9710145e-01
   4.0579710e-01
   6.5507246e-01
   3.7391304e-01
   4.3478261e-01
   4.6666667e-01
   3.5072464e-01
   6.2028986e-01
   3.8260870e-01
   3.9130435e-01
   3.5362319e-01
   4.2028986e-01
   5.5652174e-01
   4.9275362e-01
   3.9420290e-01
   4.5217391e-01
   3.9420290e-01
   4.1159420e-01
   4.8115942e-01
   6.2608696e-01
   4.7536232e-01
   4.8405797e-01
   6.6956522e-01
   1.5362319e-01
   6.2898551e-01
   6.4057971e-01
   6.4637681e-01
   4.4637681e-01
   3.1884058e-01
   2.5217391e-01
   5.4202899e-01
   5.1304348e-01
   3.3623188e-01
   4.8405797e-01
   7.2463768e-01
   6.4927536e-01
   4.4927536e-01
   4.2608696e-01
   4.6376812e-01
   5.0434783e-01
   1.6231884e-01
   5.5942029e-01
   4.4057971e-01
   3.2753623e-01
   3.7681159e-01
   4.0000000e-01
   2.8695652e-01
   4.2608696e-01
   3.4782609e-01
   2.1159420e-01
   3.7391304e-01
   4.8985507e-01
   5.5362319e-01
   2.4637681e-01
   4.5797101e-01
   5.9130435e-01
   3.6521739e-01
   4.8115942e-01
   5.5942029e-01
   3.5072464e-01
   4.0289855e-01
   4.0579710e-01
   4.4057971e-01
   7.9710145e-01
   6.6666667e-01
   5.7391304e-01
   6.1159420e-01
   7.1304348e-01
   6.9565217e-01
   5.1594203e-01
   4.1159420e-01
   6.4347826e-01
   1.1304348e-01
   5.0724638e-01
   6.4637681e-01
   5.2173913e-01
   6.1159420e-01
   2.0869565e-01
   3.9710145e-01
   5.9710145e-01
   4.8405797e-01
   5.3623188e-01
   5.9710145e-01
   7.2173913e-01
   3.2173913e-01
   3.4492754e-01
   5.2463768e-01
   4.8405797e-01
   3.3043478e-01
   4.8115942e-01
   4.7826087e-01
   5.7101449e-01
   5.5942029e-01
   5.0434783e-01
   4.5217391e-01
   2.8405797e-01
   5.6811594e-01
   3.1594203e-01
   7.7101449e-01
   5.3333333e-01
   6.5217391e-01
   3.8260870e-01
   3.3333333e-01
   3.3333333e-01
   4.7536232e-01
   4.1159420e-01
   4.5507246e-01
   3.4782609e-01
   6.9565217e-01
   5.0724638e-01
   5.2463768e-01
   3.6231884e-01
   4.1449275e-01
   4.6086957e-01
   3.1884058e-01
   4.6956522e-01
   2.6086957e-01
   4.8405797e-01
   5.7101449e-01
   4.2318841e-01
   5.3043478e-01
   3.8260870e-01
   5.4202899e-01
   3.4492754e-01
   5.3043478e-01
   5.2463768e-01
   5.7971014e-01
   4.2898551e-01
   2.5797101e-01
   4.9855072e-01
   3.6231884e-01
   6.8985507e-01
   6.9565217e-01
   6.2898551e-01
   5.7101449e-01
   7.4492754e-01
   3.2463768e-01
   4.0579710e-01
   5.6231884e-01
   2.1449275e-01
   6.9565217e-01
   5.4782609e-01
   4.7826087e-01
   4.7536232e-01
   4.6956522e-01
   4.5217391e-01
   3.8550725e-01
   5.7391304e-01
   5.2463768e-01
   3.1014493e-01
   6.3188406e-01
   3.4492754e-01
   3.2463768e-01
   5.4202899e-01
   6.5797101e-01
   3.5362319e-01
   5.4492754e-01
   4.0000000e-01
   5.2753623e-01
   6.0000000e-01
   4.3768116e-01
   4.8695652e-01
   5.7681159e-01
   5.2753623e-01
   6.3768116e-01
   1.9420290e-01
   5.0724638e-01
   5.5072464e-01
   3.5652174e-01
   1.7681159e-01
   2.7246377e-01
   3.7391304e-01
   4.0289855e-01
   4.2608696e-01
   2.4637681e-01
   4.6376812e-01
   6.0289855e-01
   4.8115942e-01
   6.2608696e-01
   4.9565217e-01
   5.4782609e-01
   5.0434783e-01
   4.7536232e-01
   2.5507246e-01
   6.3188406e-01
   5.3333333e-01
   3.9130435e-01
   6.1159420e-01
   6.6086957e-01
   5.7391304e-01
   5.7391304e-01
   6.0869565e-01
   6.4057971e-01
   5.6231884e-01
   5.7681159e-01
   3.6521739e-01
   4.3768116e-01
   4.2898551e-01
   5.9130435e-01
   5.1014493e-01
   6.0289855e-01
   4.0289855e-01
   3.3623188e-01
   7.4492754e-01
   3.3043478e-01
   3.7681159e-01
   4.0869565e-01
   6.9855072e-01
   6.2028986e-01
   4.7536232e-01
   3.1014493e-01
   3.8840580e-01
   6.1449275e-01
   6.9275362e-01
   5.3623188e-01
   6.4057971e-01
   4.4637681e-01
   6.5797101e-01
   6.0579710e-01
   4.3478261e-01
   3.7101449e-01
   3.9710145e-01
   3.5652174e-01
   5.3333333e-01
   4.2898551e-01
   3.7101449e-01
   4.0869565e-01
   5.5652174e-01
   4.0000000e-01
   5.9130435e-01
   5.4492754e-01
   5.4492754e-01
   4.1449275e-01
   5.0144928e-01
   5.3913043e-01
   4.7246377e-01
   4.7246377e-01
   4.5217391e-01
   7.1304348e-01
   6.2898551e-01
   5.6521739e-01
   6.3478261e-01
   6.5217391e-01
   4.2898551e-01
   3.7971014e-01
   6.4057971e-01
   6.1739130e-01
   4.3478261e-01
   4.2028986e-01
   4.0869565e-01
   4.7246377e-01
   5.0724638e-01
   6.2608696e-01
   6.5217391e-01
   4.3768116e-01
   6.4927536e-01
   2.8985507e-01
   1.6521739e-01
   4.4637681e-01
   5.2463768e-01
   4.5217391e-01
   2.9565217e-01
   4.0579710e-01
   4.1739130e-01
   6.8985507e-01
   8.0869565e-01
   3.6811594e-01
   3.3623188e-01
   6.2028986e-01
   5.6521739e-01
   5.5652174e-01
   4.0289855e-01
   5.5072464e-01
   7.5652174e-01
   4.5507246e-01
   5.3333333e-01
   3.6521739e-01
   5.7101449e-01
   5.5362319e-01
   4.4927536e-01
   3.1014493e-01
   4.2898551e-01
   4.2608696e-01
   6.0869565e-01
   6.9855072e-01
   6.9855072e-01
   4.9275362e-01
   4.0000000e-01
   3.6521739e-01
   1.9420290e-01
   3.6231884e-01
   6.0579710e-01
   5.7101449e-01
   7.3913043e-01
   5.4202899e-01
   6.9855072e-01
   4.5507246e-01
   4.1449275e-01
   5.5362319e-01
   6.8115942e-01
   4.6956522e-01
   5.0144928e-01
   2.7536232e-01
   4.4057971e-01
   6.2608696e-01
   4.5217391e-01
   6.1449275e-01
   3.0434783e-01
   4.1159420e-01
   5.6811594e-01
   7.7971014e-01
   5.6231884e-01
   4.6086957e-01
   3.8260870e-01
   6.1449275e-01
   4.8985507e-01
   4.3478261e-01
   7.3043478e-01
   4.1449275e-01
   4.1159420e-01
   5.3043478e-01
   3.4492754e-01
   3.4492754e-01
   3.7101449e-01
   3.6231884e-01
   3.3623188e-01
   3.5362319e-01
   5.1594203e-01
   8.1159420e-02
   3.5072464e-01
   7.0144928e-01
   4.8985507e-01
   5.9130435e-01
   4.4927536e-01
   4.9275362e-01
   4.5507246e-01
   5.0144928e-01
   4.6956522e-01
   5.6521739e-01
   5.4492754e-01
   4.2318841e-01
   2.4637681e-01
   5.5942029e-01
   4.2898551e-01
   5.5942029e-01
   6.4927536e-01
   5.1304348e-01
   3.2753623e-01
   5.5362319e-01
   5.2463768e-01
   5.5942029e-01
   5.5362319e-01
   2.6956522e-01
   6.1449275e-01
   4.9565217e-01
   4.2028986e-01
   6.4637681e-01
   4.3188406e-01
   4.0869565e-01
   5.0434783e-01
   4.5507246e-01
   5.4782609e-01
   6.1449275e-01
   4.6666667e-01
   3.5652174e-01
   4.6376812e-01
   6.2898551e-01
   4.3768116e-01
   4.5507246e-01
   6.1739130e-01
   5.7391304e-01
   5.4202899e-01
   3.9130435e-01
   3.7101449e-01
   6.0289855e-01
   4.7536232e-01
   6.6956522e-01
   6.0579710e-01
   4.1159420e-01
   3.2463768e-01
   6.7536232e-01
   5.6811594e-01
   4.8405797e-01
   3.9130435e-01
   1.4782609e-01
   2.3188406e-01
   5.1304348e-01
   2.4927536e-01
   5.6231884e-01
   8.2608696e-01
   2.9855072e-01
   3.3333333e-01
   2.7536232e-01
   4.2028986e-01
   4.7246377e-01
   5.1014493e-01
   7.7391304e-01
   6.8985507e-01
   2.9565217e-01
   6.4057971e-01
   2.3188406e-01
   3.4492754e-01
   2.4057971e-01
   5.2753623e-01
   7.7681159e-01
   4.8115942e-01
   5.8840580e-01
   5.6521739e-01
   5.9420290e-01
   3.7681159e-01
   5.1304348e-01
   6.3478261e-01
   3.5942029e-01
   3.4782609e-01
   4.4637681e-01
   5.2173913e-01
   4.5217391e-01
   4.3478261e-01
   5.1594203e-01
   5.3913043e-01
   3.1304348e-01
   3.1014493e-01
   6.7536232e-01
   3.1304348e-01
   5.0144928e-01
   5.1594203e-01
   2.0579710e-01
   6.5507246e-01
   4.2028986e-01
   2.9275362e-01
   4.3478261e-01
   2.1159420e-01
   5.5652174e-01
   4.9855072e-01
   3.3913043e-01
   6.9275362e-01
   5.3333333e-01
   6.0579710e-01
   5.0144928e-01
   6.5217391e-01
   7.3913043e-01
   6.2608696e-01
   6.4347826e-01
   3.9130435e-01
   5.0724638e-01
   4.8405797e-01
   6.1739130e-01
   7.2753623e-01
   6.7536232e-01
   4.9855072e-01
   6.3478261e-01
   5.2463768e-01
   7.1304348e-01
   7.8260870e-01
   5.7681159e-01
   5.9130435e-01
   2.4057971e-01
   6.9565217e-01
   2.5217391e-01
   3.3043478e-01
   5.4492754e-01
   6.8985507e-01
   3.6811594e-01
   4.5217391e-01
   5.6521739e-01
   4.7536232e-01
   4.0579710e-01
   5.2753623e-01
   7.5942029e-01
   3.6231884e-01
   6.1159420e-01
   5.1884058e-01
   5.3043478e-01
   7.3913043e-01
   5.4202899e-01
   5.5072464e-01
   5.7101449e-01
   4.8695652e-01
   4.3478261e-01
   5.4202899e-01
   4.1449275e-01
   6.8115942e-01
   6.0579710e-01
   5.1884058e-01
   3.7101449e-01
   6.0579710e-01
   6.7246377e-01
   5.3623188e-01
   6.0289855e-01
   4.8115942e-01
   7.0434783e-01
   7.4782609e-01
   3.3913043e-01
   2.5797101e-01
   3.8840580e-01
   4.3188406e-01
   5.2173913e-01
   4.6086957e-01
   5.0724638e-01
   8.4347826e-01
   4.0869565e-01
   4.8115942e-01
   6.8985507e-01
   5.3333333e-01
   2.2318841e-01
   6.7536232e-01
   2.7826087e-01
   5.8550725e-01
   6.2608696e-01
   3.3623188e-01
   3.9130435e-01
   4.4057971e-01
   4.0289855e-01
   3.8260870e-01
   4.2028986e-01
   3.9130435e-01
   2.8405797e-01
   4.4637681e-01
   4.7536232e-01
   6.3478261e-01
   5.7391304e-01
   6.7536232e-01
   5.4202899e-01
   4.9275362e-01
   8.1159420e-01
   4.6666667e-01
   3.1594203e-01
   4.8695652e-01
   5.1594203e-01
   2.9855072e-01
   4.1159420e-01
   5.1304348e-01
   6.1449275e-01
   3.4782609e-01
   6.2318841e-01
   3.1304348e-01
   7.0724638e-01
   2.6956522e-01
   5.6811594e-01
   5.5362319e-01
   5.5362319e-01
   5.9420290e-01
   4.7536232e-01
   4.1159420e-01
   4.9855072e-01
   5.6811594e-01
   2.3188406e-01
   5.4782609e-01
   4.0869565e-01
   3.1304348e-01
   4.6666667e-01
   4.5217391e-01
   3.3333333e-01
   3.6521739e-01
   3.0724638e-01
   3.8550725e-01
   5.6811594e-01
   6.4057971e-01
   3.4782609e-01
   5.3043478e-01
   2.5217391e-01
   4.6666667e-01
   4.2028986e-01
   4.7246377e-01
   4.8985507e-01
   3.1014493e-01
   4.1449275e-01
   6.5797101e-01
   3.3623188e-01
   7.4782609e-01
   5.7101449e-01
   5.7101449e-01
   5.2173913e-01
   5.4492754e-01
   4.5217391e-01
   2.7536232e-01
   3.6811594e-01
   6.3188406e-01
   6.7246377e-01
   5.7971014e-01
   3.9420290e-01
   4.2898551e-01
   4.7246377e-01
   3.3623188e-01
   6.1159420e-01
   4.5217391e-01
   7.1594203e-01
   5.2463768e-01
   7.5652174e-01
   5.0144928e-01
   6.2318841e-01
   4.0869565e-01
   7.0724638e-01
   5.4782609e-01
   6.4637681e-01
   4.4927536e-01
   5.5362319e-01
   4.9855072e-01
   3.5362319e-01
   4.0289855e-01
   5.6811594e-01
   6.0869565e-01
   4.6376812e-01
   5.1594203e-01
   2.6086957e-01
   4.5507246e-01
   4.6956522e-01
   4.0289855e-01
   7.5072464e-01
   5.3333333e-01
   6.3478261e-01
   4.6086957e-01
   4.3768116e-01
   3.4492754e-01
   6.9855072e-01
   3.8840580e-01
   4.4347826e-01
   5.6231884e-01
   4.7826087e-01
   5.9710145e-01
   6.8695652e-01
   4.7246377e-01
   4.0289855e-01
   7.4202899e-01
   5.0144928e-01
   2.4057971e-01
   5.8550725e-01
   2.4927536e-01
   3.8550725e-01
   4.0289855e-01
   5.7971014e-01
   6.5797101e-01
   6.2898551e-01
   4.0000000e-01
   6.1159420e-01
   3.7971014e-01
   7.4202899e-01
   5.9710145e-01
   5.7391304e-01
   5.6231884e-01
   4.3768116e-01
   3.1594203e-01
   5.4782609e-01
   2.8115942e-01
   4.9275362e-01
   4.0000000e-01
   4.1739130e-01
   4.0869565e-01
   4.9855072e-01
   4.1739130e-01
   6.4057971e-01
   2.7536232e-01
   4.3188406e-01
   2.3478261e-01
   5.7971014e-01
   3.0724638e-01
   3.3913043e-01
   5.5942029e-01
   5.3623188e-01
   3.2463768e-01
   6.0579710e-01
   5.0144928e-01
   4.4347826e-01
   4.9855072e-01
   4.0000000e-01
   5.7101449e-01
   4.9275362e-01
   3.8260870e-01
   6.0869565e-01
   3.5362319e-01
   5.2463768e-01
   3.6521739e-01
   4.5217391e-01
   3.7971014e-01
   2.6086957e-01
   7.2463768e-01
   5.2463768e-01
   4.2318841e-01
   5.7971014e-01
   3.1014493e-01
   5.1594203e-01
   7.1594203e-01
   5.1884058e-01
   6.5797101e-01
   5.7391304e-01
   4.3768116e-01
   4.9275362e-01
   7.2173913e-01
   2.4347826e-01
   3.6231884e-01
   4.2898551e-01
   5.5942029e-01
   4.6086957e-01
   6.9565217e-01
   7.2753623e-01
   6.4057971e-01
   4.1449275e-01
   5.5072464e-01
   4.2028986e-01
   5.7971014e-01
   5.3043478e-01
   5.4202899e-01
   3.8260870e-01
   6.4347826e-01
   4.9565217e-01
   2.6086957e-01
   6.4927536e-01
   2.9855072e-01
   5.3043478e-01
   4.8985507e-01
   5.5362319e-01
   5.9710145e-01
   4.5797101e-01
   4.9565217e-01
   4.8405797e-01
   5.5072464e-01
   6.1159420e-01
   5.7391304e-01
   4.8405797e-01
   4.8115942e-01
   5.5652174e-01
   2.8405797e-01
   5.7391304e-01
   5.2463768e-01
   6.0579710e-01
   3.7681159e-01
   3.8260870e-01
   6.1739130e-01
   6.2028986e-01
   4.6376812e-01
   4.6956522e-01
   5.8260870e-01
   3.3333333e-01
   3.7101449e-01
   2.8695652e-01
   3.6521739e-01
   4.4057971e-01
   3.4492754e-01
   2.1449275e-01
   4.4057971e-01
   2.7826087e-01
   4.3188406e-01
   3.1884058e-01
   4.9855072e-01
   5.7101449e-01
   7.0724638e-01
   6.5217391e-01
   5.7681159e-01
   2.8985507e-01
   4.1449275e-01
   6.3768116e-01
   5.5362319e-01
   5.1014493e-01
   5.3623188e-01
   8.3478261e-01
   2.0579710e-01
   2.7536232e-01
   5.1304348e-01
   5.2753623e-01
   3.9710145e-01
   3.6811594e-01
   5.3333333e-01
   6.1449275e-01
   2.0869565e-01
   4.0869565e-01
   6.0000000e-01
   2.5507246e-01
   3.1594203e-01
   4.7246377e-01
   3.7391304e-01
   4.1739130e-01
   5.8260870e-01
   6.1449275e-01
   6.9275362e-01
   4.6666667e-01
   7.0144928e-01
   4.7536232e-01
   3.9130435e-01
   7.3043478e-01
   3.9710145e-01
   6.8985507e-01
   2.6086957e-01
   5.0434783e-01
   4.5797101e-01
   4.4637681e-01
   6.0579710e-01
   6.1159420e-01
   4.1739130e-01
   5.1594203e-01
   4.7536232e-01
   3.7391304e-01
   6.6376812e-01
   6.8695652e-01
   5.8550725e-01
   5.2173913e-01
   3.3623188e-01
   5.3623188e-01
   2.3188406e-01
   2.7536232e-01
   6.4347826e-01
   4.3768116e-01
   4.9565217e-01
   6.6086957e-01
   4.0000000e-01
   6.6086957e-01
   4.1739130e-01
   4.6086957e-01
   6.1449275e-01
   5.2173913e-01
   2.9565217e-01
   6.9275362e-01
   5.1014493e-01
   7.1014493e-01
   5.7971014e-01
   4.3188406e-01
   4.0579710e-01
   5.4202899e-01
   4.3768116e-01
   5.5362319e-01
   6.1449275e-01
   5.1304348e-01
   5.0144928e-01
   2.2898551e-01
   7.6521739e-01
   5.8550725e-01
   6.7536232e-01
   4.6376812e-01
   2.8695652e-01
   6.2028986e-01
   6.6086957e-01
   3.8550725e-01
   5.4782609e-01
   3.5362319e-01
   4.7826087e-01
   6.4057971e-01
   3.7681159e-01
   7.0724638e-01
   4.0000000e-01
   6.7246377e-01
   6.1739130e-01
   4.2318841e-01
   5.0144928e-01
   2.9855072e-01
   3.5942029e-01
   4.0579710e-01
   5.6521739e-01
   4.3478261e-01
   5.3043478e-01
   2.7826087e-01
   3.5362319e-01
   2.3478261e-01
   6.0289855e-01
   5.4492754e-01
   5.5652174e-01
   4.5797101e-01
   7.0724638e-01
   7.1594203e-01
   7.0724638e-01
   3.2753623e-01
   6.0000000e-01
   4.0289855e-01
   5.9710145e-01
   5.8840580e-01
   4.8695652e-01
   8.0000000e-01
   7.8260870e-01
   4.8695652e-01
   5.2753623e-01
   3.5072464e-01
   5.3913043e-01
   6.2028986e-01
   3.9130435e-01
   5.6231884e-01
   6.4927536e-01
   7.7101449e-01
   4.1159420e-01
   5.8260870e-01
   7.1594203e-01
   5.9420290e-01
   3.7971014e-01
   4.1739130e-01
   5.9420290e-01
   6.1159420e-01
   6.0869565e-01
   5.3333333e-01
   3.1884058e-01
   3.8840580e-01
   4.4057971e-01
   6.2608696e-01
   3.5362319e-01
   4.4347826e-01
   4.2898551e-01
   7.7391304e-01
   5.9130435e-01
   5.7101449e-01
   6.0000000e-01
   4.2608696e-01
   5.7101449e-01
   4.1449275e-01
   3.4492754e-01
   4.3768116e-01
   5.4492754e-01
   4.5797101e-01
   4.8985507e-01
   6.7536232e-01
   7.8260870e-01
   5.1594203e-01
   5.9710145e-01
   7.3333333e-01
   4.3188406e-01
   5.1014493e-01
   7.8260870e-01
   4.8695652e-01
   5.0144928e-01
   4.6376812e-01
   7.3913043e-01
   5.8550725e-01
   4.8405797e-01
   8.8405797e-01
   5.1304348e-01
   5.3043478e-01
   5.9130435e-01
   5.4202899e-01
   4.8985507e-01
   6.5797101e-01
   6.2028986e-01
   5.4492754e-01
   3.1304348e-01
   5.7681159e-01
   6.8115942e-01
   4.8695652e-01
   2.9855072e-01
   3.2753623e-01
   3.6231884e-01
   5.5652174e-01
   3.7101449e-01
   6.1449275e-01
   4.6956522e-01
   4.1159420e-01
   1.5072464e-01
   7.1014493e-01
   4.3478261e-01
   5.9710145e-01
   7.0724638e-01
   5.1594203e-01
   6.6086957e-01
   6.4347826e-01
   6.4637681e-01
   3.7681159e-01
   6.5217391e-01
   5.1014493e-01
   6.1449275e-01
   5.6231884e-01
   4.6086957e-01
   3.7101449e-01
   4.9275362e-01
   4.5797101e-01
   4.6376812e-01
   3.8840580e-01
   4.3768116e-01
   7.3623188e-01
   6.1159420e-01
   4.4927536e-01
   5.1014493e-01
   3.7391304e-01
   2.2608696e-01
   6.8695652e-01
   3.5072464e-01
   4.2028986e-01
   4.6086957e-01
   4.1739130e-01
   4.0289855e-01
   5.0724638e-01
   6.6086957e-01
   4.6376812e-01
   6.4347826e-01
   3.4202899e-01
   5.2173913e-01
   6.6666667e-01
   7.0144928e-01
   4.6086957e-01
   6.9855072e-01
   6.2028986e-01
   5.7391304e-01
   3.6521739e-01
   6.5507246e-01
   6.0289855e-01
   5.5942029e-01
   4.4347826e-01
   4.8985507e-01
   5.1014493e-01
   3.4782609e-01
   6.0869565e-01
   4.2318841e-01
   2.8985507e-01
   4.0000000e-01
   6.3188406e-01
   3.7681159e-01
   7.5652174e-01
   5.4492754e-01
   8.6376812e-01
   4.5507246e-01
   5.9420290e-01
   5.7101449e-01
   7.2463768e-01
   4.6086957e-01
   3.5942029e-01
   5.6811594e-01
   2.9565217e-01
   5.6231884e-01
   4.4927536e-01
   7.0434783e-01
   3.5072464e-01
   4.8695652e-01
   3.2463768e-01
   6.4637681e-01
   5.1884058e-01
   4.7246377e-01
   2.1449275e-01
   7.5362319e-01
   5.0434783e-01
   4.5217391e-01
   5.0434783e-01
   4.8405797e-01
   6.1159420e-01
   4.1449275e-01
   7.9130435e-01
   6.3478261e-01
   3.9420290e-01
   6.9275362e-01
   3.6811594e-01
   2.2898551e-01
   4.5217391e-01
   5.2173913e-01
   5.8840580e-01
   6.0000000e-01
   4.3478261e-01
   5.1594203e-01
   4.2898551e-01
   4.0289855e-01
   3.5652174e-01
   5.1304348e-01
   6.3768116e-01
   5.6811594e-01
   4.4637681e-01
   6.2608696e-01
   4.7246377e-01
   3.4202899e-01
   5.8260870e-01
   5.0724638e-01
   8.3188406e-01
   3.9420290e-01
   3.5652174e-01
   3.6521739e-01
   3.1594203e-01
   3.9130435e-01
   6.0579710e-01
   4.1449275e-01
   3.6231884e-01
   5.6811594e-01
   3.3043478e-01
   8.5507246e-01
   3.9130435e-01
   5.1594203e-01
   5.3623188e-01
   4.5797101e-01
   6.9565217e-01
   3.0724638e-01
   5.6231884e-01
   4.9855072e-01
   4.9855072e-01
   6.7826087e-01
   7.0434783e-01
   4.6956522e-01
   8.6956522e-02
   5.6231884e-01
   6.4927536e-01
   7.5072464e-01
   5.5652174e-01
   6.4637681e-01
   4.2318841e-01
   4.8695652e-01
   2.8695652e-01
   5.1884058e-01
   4.2608696e-01
   6.0289855e-01
   6.3188406e-01
   6.0869565e-01
   7.1014493e-01
   4.0579710e-01
   5.7101449e-01
   6.4057971e-01
   3.4202899e-01
   3.4782609e-01
   5.1884058e-01
   5.4782609e-01
   4.3188406e-01
   7.1304348e-01
   5.1884058e-01
   8.3478261e-01
   3.8260870e-01
   5.7101449e-01
   4.5217391e-01
   8.7826087e-01
   5.5362319e-01
   5.0434783e-01
   6.4637681e-01
   6.8115942e-01
   6.7246377e-01
   3.7971014e-01
   4.6666667e-01
   6.9855072e-01
   4.3478261e-01
   2.2318841e-01
   3.7971014e-01
   4.4927536e-01
   5.8840580e-01
   5.2463768e-01
   5.9130435e-01
   4.0869565e-01
   5.0434783e-01
   5.7391304e-01
   4.0000000e-01
   1.6521739e-01
   6.2898551e-01
   3.2173913e-01
   4.4637681e-01
   6.2608696e-01
   6.5797101e-01
   4.3478261e-01
   7.2173913e-01
   5.1304348e-01
   4.4927536e-01
   3.9420290e-01
   6.5217391e-01
   5.4492754e-01
   4.9565217e-01
   4.7246377e-01
   5.0144928e-01
   4.4057971e-01
   8.5217391e-01
   6.7826087e-01
   3.5362319e-01
   4.5217391e-01
   5.1594203e-01
   6.0289855e-01
   4.9275362e-01
   3.5942029e-01
   4.7246377e-01
   4.9855072e-01
   7.2753623e-01
   4.8115942e-01
   5.1594203e-01
   4.0000000e-01
   3.9130435e-01
   3.4782609e-01
   4.8115942e-01
   6.4347826e-01
   3.9710145e-01
   4.3188406e-01
   5.7101449e-01
   3.7971014e-01
   5.8840580e-01
   4.5217391e-01
   6.0579710e-01
   7.4782609e-01
   6.7826087e-01
   5.4782609e-01
   4.6666667e-01
   4.2028986e-01
   5.3043478e-01
   2.9275362e-01
   4.3478261e-01
   6.8115942e-01
   2.5507246e-01
   7.6521739e-01
   4.6086957e-01
   5.1884058e-01
   3.4202899e-01
   4.5797101e-01
   3.5362319e-01
   4.8695652e-01
   5.7391304e-01
   2.9565217e-01
   5.3333333e-01
   5.0434783e-01
   5.7101449e-01
   2.8115942e-01
   6.4927536e-01
   7.4492754e-01
   2.7826087e-01
   4.1739130e-01
   4.8985507e-01
   4.0289855e-01
   7.1304348e-01
   2.9855072e-01
   8.6086957e-01
   5.0434783e-01
   6.6956522e-01
   6.0869565e-01
   2.4057971e-01
   6.9275362e-01
   4.2028986e-01
   2.2028986e-01
   3.0724638e-01
   6.0000000e-01
   3.7391304e-01
   2.9565217e-01
   6.0289855e-01
   5.0434783e-01
   4.2318841e-01
   2.7246377e-01
   4.3188406e-01
   2.7826087e-01
   6.0289855e-01
   7.1594203e-01
   3.8550725e-01
   3.4782609e-01
   5.2463768e-01
   5.3043478e-01
   5.1304348e-01
   4.7246377e-01
   6.5797101e-01
   2.3188406e-01
   3.3623188e-01
   4.8405797e-01
   2.4637681e-01
   8.4347826e-01
   6.2028986e-01
   3.9710145e-01
   5.1594203e-01
   6.0289855e-01
   4.1449275e-01
   3.5942029e-01
   5.9420290e-01
   3.4202899e-01
   4.7536232e-01
   3.4492754e-01
   5.1594203e-01
   4.1159420e-01
   5.4782609e-01
   2.4347826e-01
   5.2753623e-01
   4.2898551e-01
   5.5652174e-01
   5.3623188e-01
   6.5507246e-01
   7.6811594e-01
   4.9855072e-01
   2.6086957e-01
   6.4347826e-01
   5.8550725e-01
   5.3043478e-01
   4.4057971e-01
   4.0000000e-01
   7.2173913e-01
   6.2608696e-01
   7.4782609e-01
   5.6521739e-01
   4.6376812e-01
   5.0724638e-01
   5.7101449e-01
   4.0869565e-01
   4.8985507e-01
   3.7391304e-01
   4.5507246e-01
   1.8260870e-01
   3.9710145e-01
   3.0724638e-01
   6.6956522e-01
   5.1304348e-01
   4.4347826e-01
   5.8550725e-01
   8.1159420e-01
   3.8550725e-01
   7.1594203e-01
   4.6956522e-01
   4.0579710e-01
   4.0289855e-01
   4.9275362e-01
   6.1739130e-01
   6.4637681e-01
   5.3043478e-01
   6.2608696e-01
   5.2463768e-01
   5.0724638e-01
   6.2318841e-01
   5.1304348e-01
   6.8695652e-01
   4.7536232e-01
   6.6666667e-01
   5.5072464e-01
   5.5942029e-01
   6.6376812e-01
   6.3768116e-01
   3.8550725e-01
   8.0000000e-01
   5.2173913e-01
   7.0144928e-01
   4.0000000e-01
   6.9565217e-01
   6.4057971e-01
   7.0724638e-01
   3.7681159e-01
   7.5942029e-01
   5.6811594e-01
   4.3478261e-01
   6.4347826e-01
   5.6231884e-01
   4.4927536e-01
   5.8550725e-01
   6.4347826e-01
   6.6086957e-01
   4.0579710e-01
   5.3623188e-01
   4.4347826e-01
   3.6231884e-01
   4.7246377e-01
   6.5217391e-01
   6.0579710e-01
   4.8985507e-01
   4.0289855e-01
   3.2753623e-01
   6.9855072e-01
   1.0434783e-01
   5.6231884e-01
   4.0869565e-01
   5.5942029e-01
   5.0144928e-01
   6.7246377e-01
   3.7101449e-01
   4.5507246e-01
   3.5072464e-01
   5.2173913e-01
   3.6521739e-01
   4.0869565e-01
   3.6231884e-01
   4.1449275e-01
   4.2898551e-01
   3.4202899e-01
   5.5072464e-01
   4.3768116e-01
   3.7681159e-01
   4.5507246e-01
   6.2318841e-01
   4.2318841e-01
   6.8115942e-01
   4.2898551e-01
   4.4347826e-01
   7.9420290e-01
   6.0289855e-01
   4.7536232e-01
   6.8985507e-01
   3.5072464e-01
   6.6956522e-01
   5.3333333e-01
   4.9275362e-01
   6.6376812e-01
   3.6231884e-01
   4.9855072e-01
   4.1449275e-01
   4.6376812e-01
   2.1739130e-01
   6.7826087e-01
   4.6376812e-01
   6.4927536e-01
   6.2318841e-01
   4.2898551e-01
   7.0144928e-01
   4.9565217e-01
   3.7101449e-01
   2.8115942e-01
   6.8115942e-01
   4.6666667e-01
   4.2898551e-01
   3.2753623e-01
   5.1594203e-01
   4.1449275e-01
   3.8550725e-01
   5.1014493e-01
   5.8260870e-01
   4.8405797e-01
   6.3768116e-01
   3.7101449e-01
   3.0144928e-01
   5.1884058e-01
   3.8550725e-01
   2.4637681e-01
   3.1884058e-01
   5.3043478e-01
   5.9710145e-01
   4.4927536e-01
   6.8985507e-01
   5.0144928e-01
   3.7971014e-01
   5.3623188e-01
   3.0144928e-01
   6.8985507e-01
   4.3188406e-01
   4.8405797e-01
   6.6666667e-01
   4.1159420e-01
   4.0579710e-01
   5.3913043e-01
   6.6376812e-01
   3.9420290e-01
   4.9275362e-01
   4.2318841e-01
   2.9855072e-01
   5.3913043e-01
   3.3333333e-01
   3.5942029e-01
   4.8985507e-01
   2.8115942e-01
   6.4057971e-01
   5.8550725e-01
   7.5652174e-01
   5.5652174e-01
   4.0869565e-01
   4.0579710e-01
   3.3333333e-01
   4.2898551e-01
   5.7971014e-01
   3.1594203e-01
   6.8115942e-01
   5.6521739e-01
   5.4492754e-01
   4.8695652e-01
   4.8115942e-01
   5.8260870e-01
   4.8405797e-01
   4.9275362e-01
   5.5362319e-01
   4.5217391e-01
   3.3913043e-01
   4.0000000e-01
   6.5217391e-01
   6.5797101e-01
   4.6956522e-01
   5.7101449e-01
   6.7246377e-01
   6.0289855e-01
   3.7101449e-01
   6.0869565e-01
   7.3623188e-01
   7.4782609e-01
   4.7826087e-01
   7.3043478e-01
   2.1739130e-01
   5.5362319e-01
   5.2463768e-01
   7.2753623e-01
   4.4057971e-01
   4.8405797e-01
   4.8985507e-01
   4.6376812e-01
   4.8115942e-01
   3.9130435e-01
   6.1739130e-01
   6.4637681e-01
   3.3333333e-01
   6.8115942e-01
   2.4927536e-01
   5.6811594e-01
   5.2173913e-01
   7.6521739e-01
   3.3623188e-01
   4.6086957e-01
   5.3333333e-01
   4.3188406e-01
   4.0869565e-01
   5.2753623e-01
   2.9565217e-01
   4.1449275e-01
   4.7246377e-01
   5.1014493e-01
   6.9855072e-01
   5.3043478e-01
   5.1594203e-01
   5.2463768e-01
   2.3768116e-01
   4.4637681e-01
   3.9420290e-01
   6.6666667e-01
   4.8405797e-01
   5.5072464e-01
   5.9710145e-01
   7.3913043e-01
   3.7971014e-01
   4.4347826e-01
   5.1014493e-01
   6.5217391e-01
   6.4637681e-01
   5.3333333e-01
   5.2463768e-01
   5.6811594e-01
   5.5652174e-01
   5.1304348e-01
   3.1014493e-01
   5.5652174e-01
   5.0434783e-01
   5.8840580e-01
   4.8405797e-01
   2.8115942e-01
   6.5507246e-01
   4.8405797e-01
   5.2753623e-01
   5.4492754e-01
   6.2318841e-01
   6.2028986e-01
   6.4927536e-01
   2.7246377e-01
   5.7101449e-01
   6.2028986e-01
   5.4202899e-01
   2.6666667e-01
   2.6376812e-01
   3.3333333e-01
   5.4492754e-01
   5.7971014e-01
   5.5942029e-01
   3.9420290e-01
   5.0724638e-01
   4.2028986e-01
   4.8985507e-01
   5.9130435e-01
   6.4057971e-01
   4.2608696e-01
   3.8840580e-01
   4.0000000e-01
   4.8695652e-01
   6.7246377e-01
   4.1449275e-01
   4.8695652e-01
   2.2318841e-01
   5.3623188e-01
   8.3768116e-01
   5.8260870e-01
   5.1884058e-01
   3.0434783e-01
   4.6086957e-01
   4.6376812e-01
   6.0579710e-01
   4.1739130e-01
   3.2753623e-01
   7.7971014e-01
   5.4782609e-01
   3.3333333e-01
   3.7391304e-01
   4.5797101e-01
   5.0144928e-01
   2.9565217e-01
   4.6956522e-01
   4.4057971e-01
   4.0000000e-01
   3.9420290e-01
   6.7536232e-01
   7.2463768e-01
   4.1159420e-01
   6.0000000e-01
   6.4347826e-01
   5.3623188e-01
   5.3043478e-01
   5.0144928e-01
   3.3333333e-01
   5.4202899e-01
   5.7971014e-01
   2.6956522e-01
   5.7681159e-01
   3.9130435e-01
   4.9855072e-01
   3.7101449e-01
   5.1304348e-01
   5.9420290e-01
   5.7681159e-01
   5.9130435e-01
   6.0869565e-01
   3.8260870e-01
   5.3913043e-01
   5.0144928e-01
   2.5217391e-01
   5.0144928e-01
   3.4492754e-01
   2.7536232e-01
   5.8550725e-01
   5.1594203e-01
   3.7971014e-01
   3.7681159e-01
   4.2028986e-01
   5.2463768e-01
   7.3333333e-01
   1.6811594e-01
   6.0579710e-01
   1.1304348e-01
   5.7971014e-01
   4.3188406e-01
   4.7246377e-01
   6.6376812e-01
   3.6521739e-01
   4.9565217e-01
   4.9275362e-01
   3.2753623e-01
   4.5217391e-01
   6.3478261e-01
   6.5797101e-01
   4.1159420e-01
   5.0144928e-01
   5.3623188e-01
   3.7681159e-01
   6.7826087e-01
   4.6666667e-01
   4.8985507e-01
   4.3188406e-01
   5.7681159e-01
   2.9855072e-01
   6.4927536e-01
   5.7971014e-01
   6.8695652e-01
   5.2173913e-01
   2.8115942e-01
   4.0289855e-01
   4.4637681e-01
   3.5362319e-01
   4.4347826e-01
   3.2173913e-01
   4.3478261e-01
   5.5652174e-01
   4.5797101e-01
   6.8695652e-01
   4.9565217e-01
   5.8260870e-01
   5.9130435e-01
   5.7391304e-01
   4.9855072e-01
   4.9565217e-01
   6.3478261e-01
   2.8405797e-01
   7.3333333e-01
   7.6231884e-01
   3.3043478e-01
   4.1739130e-01
   4.5217391e-01
   4.5507246e-01
   4.7536232e-01
   4.8115942e-01
   6.4057971e-01
   3.8550725e-01
   5.1304348e-01
   5.3913043e-01
   3.8840580e-01
   2.5507246e-01
   6.2318841e-01
   4.5797101e-01
   5.8260870e-01
   4.7826087e-01
   3.7971014e-01
   6.0579710e-01
   3.7101449e-01
   5.5362319e-01
   2.2028986e-01
   5.2173913e-01
   5.4492754e-01
   4.5797101e-01
   6.1159420e-01
   5.3043478e-01
   4.8115942e-01
   7.5072464e-01
   4.3478261e-01
   4.5217391e-01
   3.0144928e-01
   5.8260870e-01
   3.6811594e-01
   4.7826087e-01
   3.5652174e-01
   4.4637681e-01
   6.6376812e-01
   3.2173913e-01
   4.2898551e-01
   2.1159420e-01
   7.8840580e-01
   4.8985507e-01
   4.0579710e-01
   5.0144928e-01
   3.3333333e-01
   6.7826087e-01
   3.9710145e-01
   5.5942029e-01
   4.8695652e-01
   2.4637681e-01
   6.0579710e-01
   5.9710145e-01
   5.9710145e-01
   7.2173913e-01
   5.3043478e-01
   7.4492754e-01
   4.1449275e-01
   3.7101449e-01
   3.3623188e-01
   4.4057971e-01
   4.3768116e-01
   6.5797101e-01
   3.6811594e-01
   6.0000000e-01
   5.7971014e-01
   5.6811594e-01
   3.3913043e-01
   6.1159420e-01
   4.6376812e-01
   5.0724638e-01
   3.5072464e-01
   4.1449275e-01
   4.4057971e-01
   7.1014493e-01
   4.8695652e-01
   5.3333333e-01
   2.9855072e-01
   3.3913043e-01
   4.0289855e-01
   3.3333333e-01
   5.2173913e-01
   3.6231884e-01
   4.0000000e-01
   5.4782609e-01
   4.0289855e-01
   6.5507246e-01
   3.1014493e-01
   6.2608696e-01
   4.6086957e-01
   5.0724638e-01
   5.0724638e-01
   3.4202899e-01
   6.4927536e-01
   5.2753623e-01
   4.6956522e-01
   3.1304348e-01
   4.0289855e-01
   4.0869565e-01
   4.4347826e-01
   4.2318841e-01
   4.3478261e-01
   3.8550725e-01
   4.8695652e-01
   3.3913043e-01
   6.4927536e-01
   7.3623188e-01
   4.4637681e-01
   6.7536232e-01
   4.3188406e-01
   3.0144928e-01
   4.1449275e-01
   5.1014493e-01
   3.7101449e-01
   3.5652174e-01
   4.5797101e-01
   4.0289855e-01
   5.7101449e-01
   4.3188406e-01
   7.0434783e-01
   6.8695652e-01
   4.7536232e-01
   4.6376812e-01
   6.6376812e-01
   3.4782609e-01
   4.8695652e-01
   4.2898551e-01
   2.8405797e-01
   4.8985507e-01
   4.3188406e-01
   5.7101449e-01
   6.5507246e-01
   4.7826087e-01
   5.8840580e-01
   5.5942029e-01
   5.3333333e-01
   5.0144928e-01
   4.1739130e-01
   5.0724638e-01
   2.7246377e-01
   4.2608696e-01
   8.5217391e-01
   5.6811594e-01
   5.9130435e-01
   6.8405797e-01
   4.6666667e-01
   3.8840580e-01
   5.4492754e-01
   2.0869565e-01
   7.0724638e-01
   2.8115942e-01
   6.2028986e-01
   5.9420290e-01
   5.5652174e-01
   6.0000000e-01
   4.3768116e-01
   3.8840580e-01
   5.4202899e-01
   5.5652174e-01
   5.8550725e-01
   6.0869565e-01
   5.1594203e-01
   5.8550725e-01
   4.9565217e-01
   6.4057971e-01
   4.6086957e-01
   7.3333333e-01
   2.9855072e-01
   6.4057971e-01
   6.3768116e-01
   5.1304348e-01
   4.5507246e-01
   6.9855072e-01
   6.1159420e-01
   4.6376812e-01
   5.4492754e-01
   4.5507246e-01
   4.2898551e-01
   6.6956522e-01
   3.3623188e-01
   6.3188406e-01
   4.3478261e-01
   6.7536232e-01
   7.5362319e-01
   3.5652174e-01
   5.2173913e-01
   4.1739130e-01
   2.1739130e-01
   3.4202899e-01
   3.1594203e-01
   4.2318841e-01
   5.5652174e-01
   4.7536232e-01
   3.2463768e-01
   5.1014493e-01
   3.3043478e-01
   5.0724638e-01
   2.6956522e-01
   6.4637681e-01
   5.0144928e-01
   4.9855072e-01
   5.2753623e-01
   5.3913043e-01
   4.2898551e-01
   2.8695652e-01
   5.4492754e-01
   2.4927536e-01
   4.0579710e-01
   4.6956522e-01
   8.2028986e-01
   7.3043478e-01
   3.8550725e-01
   5.9130435e-01
   1.6521739e-01
   4.5217391e-01
   5.4202899e-01
   2.0289855e-01
   5.1304348e-01
   4.4347826e-01
   5.2173913e-01
   4.9565217e-01
   2.8985507e-01
   4.2898551e-01
   5.1014493e-01
   7.6231884e-01
   4.5217391e-01
   4.0869565e-01
   7.6811594e-01
   5.3913043e-01
   2.1449275e-01
   3.6811594e-01
   5.8840580e-01
   5.8840580e-01
   6.9855072e-01
   6.2608696e-01
   4.3188406e-01
   6.5507246e-01
   2.3768116e-01
   4.8405797e-01
   4.1449275e-01
   5.1014493e-01
   4.7246377e-01
   1.5072464e-01
   7.0144928e-01
   4.8695652e-01
   4.4057971e-01
   5.4202899e-01
   4.0000000e-01
   4.4057971e-01
   7.2173913e-01
   3.6521739e-01
   6.2028986e-01
   5.5072464e-01
   5.2753623e-01
   7.1014493e-01
   6.1449275e-01
   3.3043478e-01
   5.5072464e-01
   5.5942029e-01
   3.8840580e-01
   6.2028986e-01
   6.3768116e-01
   2.6666667e-01
   5.3043478e-01
   2.0579710e-01
   5.2753623e-01
   4.8695652e-01
   6.0000000e-01
   5.6811594e-01
   7.4202899e-01
   5.5942029e-01
   5.7101449e-01
   4.4637681e-01
   5.3043478e-01
   4.4637681e-01
   2.9565217e-01
   4.1449275e-01
   3.6521739e-01
   5.0724638e-01
   5.4782609e-01
   4.5797101e-01
   3.2463768e-01
   4.0869565e-01
   4.5217391e-01
   5.4202899e-01
   4.6666667e-01
   4.1159420e-01
   5.0724638e-01
   6.4347826e-01
   5.5362319e-01
   3.7101449e-01
   5.1594203e-01
   5.9710145e-01
   5.1884058e-01
   7.1014493e-01
   3.1304348e-01
   3.1304348e-01
   5.4782609e-01
   4.4637681e-01
   5.2173913e-01
   5.7101449e-01
   6.2028986e-01
   7.3043478e-01
   4.4057971e-01
   5.1014493e-01
   6.2608696e-01
   3.9130435e-01
   5.4782609e-01
   4.2898551e-01
   5.6521739e-01
   3.7101449e-01
   6.7246377e-01
   4.7246377e-01
   4.4927536e-01
   4.9855072e-01
   7.5942029e-01
   4.4057971e-01
   4.0579710e-01
   2.6376812e-01
   5.6521739e-01
   3.9710145e-01
   6.1159420e-01
   5.5072464e-01
   5.2753623e-01
   5.1304348e-01
   4.8405797e-01
   4.9855072e-01
   3.5072464e-01
   3.7101449e-01
   4.6666667e-01
   5.0434783e-01
   3.8840580e-01
   4.4057971e-01
   5.7101449e-01
   7.5362319e-01
   5.6521739e-01
   6.4637681e-01
   3.2173913e-01
   6.2898551e-01
   4.7826087e-01
   3.6231884e-01
   5.2463768e-01
   6.1159420e-01
   5.7101449e-01
   3.7971014e-01
   3.9420290e-01
   5.9710145e-01
   5.6521739e-01
   6.2028986e-01
   4.2608696e-01
   5.5362319e-01
   9.1884058e-01
   3.5652174e-01
   4.4637681e-01
   5.7391304e-01
   4.1159420e-01
   5.3333333e-01
   2.8115942e-01
   5.8840580e-01
   5.4782609e-01
   5.2173913e-01
   3.4492754e-01
   4.8695652e-01
   3.1594203e-01
   3.9130435e-01
   5.2463768e-01
   5.1014493e-01
   3.3043478e-01
   4.7536232e-01
   5.9130435e-01
   2.7246377e-01
   2.5507246e-01
   5.8550725e-01
   4.7246377e-01
   3.1304348e-01
   7.1884058e-01
   2.6376812e-01
   4.7246377e-01
   3.7391304e-01
   6.5217391e-01
   4.2318841e-01
   4.8115942e-01
   4.6376812e-01
   5.4492754e-01
   4.2318841e-01
   7.7971014e-01
   7.1304348e-01
   5.0144928e-01
   4.2318841e-01
   4.6086957e-01
   2.8985507e-01
   5.0144928e-01
   5.1594203e-01
   4.2028986e-01
   2.7826087e-01
   6.8695652e-01
   4.9855072e-01
   5.1014493e-01
   6.6086957e-01
   4.2898551e-01
   4.9275362e-01
   4.6956522e-01
   3.1014493e-01
   4.7246377e-01
   5.8260870e-01
   5.0144928e-01
   5.1594203e-01
   3.3043478e-01
   3.4492754e-01
   3.4492754e-01
   3.1884058e-01
   7.3913043e-01
   6.1159420e-01
   6.1449275e-01
   2.1449275e-01
   5.5652174e-01
   4.6086957e-01
   3.6811594e-01
   4.8405797e-01
   7.9420290e-01
   1.5942029e-01
   6.5217391e-01
   4.0869565e-01
   4.4057971e-01
   3.5942029e-01
   4.1159420e-01
   4.1739130e-01
   3.1304348e-01
   3.8550725e-01
   4.8985507e-01
   4.4637681e-01
   6.0579710e-01
   5.7681159e-01
   3.1014493e-01
   6.2318841e-01
   6.0000000e-01
   3.3333333e-01
   4.6666667e-01
   7.0434783e-01
   4.8115942e-01
   6.2318841e-01
   6.2028986e-01
   6.1159420e-01
   5.0724638e-01
   4.8695652e-01
   5.9420290e-01
   4.5797101e-01
   5.3043478e-01
   4.8985507e-01
   3.8550725e-01
   3.2463768e-01
   5.1594203e-01
   5.0144928e-01
   5.2173913e-01
   6.1449275e-01
   3.1884058e-01
   6.8985507e-01
   5.1304348e-01
   4.9855072e-01
   5.6811594e-01
   2.4057971e-01
   5.5652174e-01
   5.2463768e-01
   6.6376812e-01
   5.5072464e-01
   3.8260870e-01
   4.0000000e-01
   7.0434783e-01
   4.4057971e-01
   2.8115942e-01
   3.2173913e-01
   4.3768116e-01
   4.2028986e-01
   4.0000000e-01
   4.8985507e-01
   5.7391304e-01
   3.5652174e-01
   4.6086957e-01
   4.2318841e-01
   6.6086957e-01
   4.0869565e-01
   6.0289855e-01
   4.7826087e-01
   7.1884058e-01
   5.0724638e-01
   7.2463768e-01
   5.9130435e-01
   5.2753623e-01
   5.7971014e-01
   3.3623188e-01
   4.6376812e-01
   8.4057971e-01
   3.6231884e-01
   7.1304348e-01
   4.1739130e-01
   7.5362319e-01
   5.3913043e-01
   7.1594203e-01
   6.2608696e-01
   5.5072464e-01
   4.6956522e-01
   5.1594203e-01
   6.1449275e-01
   2.7536232e-01
   4.5507246e-01
   4.4927536e-01
   5.5942029e-01
   5.0434783e-01
   4.4637681e-01
   4.8985507e-01
   6.4637681e-01
   5.2753623e-01
   4.5797101e-01
   4.7246377e-01
   2.4347826e-01
   3.0724638e-01
   5.8840580e-01
   8.2318841e-01
   5.6811594e-01
   5.0144928e-01
   4.0289855e-01
   4.9855072e-01
   4.2318841e-01
   4.3188406e-01
   3.0144928e-01
   1.2753623e-01
   5.2173913e-01
   2.4347826e-01
   7.3913043e-01
   4.4637681e-01
   4.9565217e-01
   5.4202899e-01
   4.1159420e-01
   4.0869565e-01
   5.5942029e-01
   3.9130435e-01
   4.9275362e-01
   6.1159420e-01
   4.5797101e-01
   6.7536232e-01
   4.6956522e-01
   6.0869565e-01
   5.1884058e-01
   7.4492754e-01
   4.5507246e-01
   4.6086957e-01
   5.1884058e-01
   3.4492754e-01
   4.0869565e-01
   7.1304348e-01
   4.6376812e-01
   7.4782609e-01
   4.9565217e-01
   3.9420290e-01
   7.4492754e-01
   5.8840580e-01
   4.6666667e-01
   5.1884058e-01
   6.2898551e-01
   8.3188406e-01
   5.1884058e-01
   6.2318841e-01
   7.3333333e-01
   4.6666667e-01
   4.3768116e-01
   2.5217391e-01
   5.2173913e-01
   4.4347826e-01
   4.8115942e-01
   4.2028986e-01
   4.0000000e-01
   5.7391304e-01
   3.5072464e-01
   7.7681159e-01
   5.8550725e-01
   6.8115942e-01
   5.2753623e-01
   5.0724638e-01
   3.7971014e-01
   5.5362319e-01
   4.8695652e-01
   7.1884058e-01
   7.5652174e-01
   3.0434783e-01
   5.3913043e-01
   5.0144928e-01
   3.9710145e-01
   4.1739130e-01
   4.8695652e-01
   3.2463768e-01
   3.5652174e-01
   5.0144928e-01
   3.7971014e-01
   4.2608696e-01
   6.6956522e-01
   6.6086957e-01
   2.7826087e-01
   5.7101449e-01
   7.5942029e-01
   3.3333333e-01
   2.2898551e-01
   5.6231884e-01
   4.9275362e-01
   7.5362319e-01
   5.5072464e-01
   4.4347826e-01
   3.5652174e-01
   7.1884058e-01
   4.9275362e-01
   6.0289855e-01
   4.8985507e-01
   3.3623188e-01
   4.9565217e-01
   4.8985507e-01
   3.8260870e-01
   4.6086957e-01
   3.2753623e-01
   3.5942029e-01
   6.3768116e-01
   4.8985507e-01
   4.6376812e-01
   4.5217391e-01
   2.1449275e-01
   4.2318841e-01
   6.4637681e-01
   6.4347826e-01
   5.7101449e-01
   3.6231884e-01
   7.4202899e-01
   7.0724638e-01
   2.8115942e-01
   5.0144928e-01
   6.1739130e-01
   3.2173913e-01
   5.8260870e-01
   5.3623188e-01
   5.3333333e-01
   4.9565217e-01
   4.4927536e-01
   5.0144928e-01
   3.8260870e-01
   4.2318841e-01
   3.4202899e-01
   3.4492754e-01
   2.8115942e-01
   5.4492754e-01
   3.8840580e-01
   5.9130435e-01
   5.6811594e-01
   2.8985507e-01
   6.7536232e-01
   4.8695652e-01
   3.1884058e-01
   4.9275362e-01
   6.4927536e-01
   6.3768116e-01
   6.4347826e-01
   5.1594203e-01
   2.2318841e-01
   4.5507246e-01
   4.8115942e-01
   5.1884058e-01
   4.1739130e-01
   5.5652174e-01
   3.9420290e-01
   7.0724638e-01
   6.7246377e-01
   7.7681159e-01
   4.9855072e-01
   3.4782609e-01
   6.7536232e-01
   4.0579710e-01
   6.9275362e-01
   3.8260870e-01
   4.7826087e-01
   6.1739130e-01
   5.4492754e-01
   5.6811594e-01
   5.7681159e-01
   5.3623188e-01
   5.1304348e-01
   5.1014493e-01
   4.5507246e-01
   6.7536232e-01
   5.3913043e-01
   5.5362319e-01
   4.3478261e-01
   3.9710145e-01
   3.2463768e-01
   4.9275362e-01
   4.1449275e-01
   4.8405797e-01
   3.3043478e-01
   4.8695652e-01
   5.0144928e-01
   3.3043478e-01
   2.0289855e-01
   7.0724638e-01
   6.6086957e-01
   7.2463768e-01
   5.1884058e-01
   6.4927536e-01
   3.8550725e-01
   6.0000000e-01
   5.2753623e-01
   3.2753623e-01
   4.2898551e-01
   3.8260870e-01
   4.2318841e-01
   5.6231884e-01
   5.7971014e-01
   4.9565217e-01
   3.3333333e-01
   2.9565217e-01
   3.5652174e-01
   6.3478261e-01
   6.5217391e-01
   2.8405797e-01
   4.5797101e-01
   6.2318841e-01
   5.9420290e-01
   5.2173913e-01
   1.7391304e-01
   5.2173913e-01
   5.5942029e-01
   4.4927536e-01
   3.0434783e-01
   4.3768116e-01
   5.5942029e-01
   6.2898551e-01
   5.6231884e-01
   6.2898551e-01
   3.1594203e-01
   5.6811594e-01
   4.9855072e-01
   5.5942029e-01
   5.5652174e-01
   4.9565217e-01
   4.6666667e-01
   2.7246377e-01
   5.5072464e-01
   4.5507246e-01
   4.6666667e-01
   4.1159420e-01
   7.0434783e-01
   6.8695652e-01
   4.4927536e-01
   4.6956522e-01
   3.4782609e-01
   4.0579710e-01
   3.0724638e-01
   6.2318841e-01
   2.5507246e-01
   1.8260870e-01
   5.2753623e-01
   5.1304348e-01
   4.6086957e-01
   4.3188406e-01
   3.9130435e-01
   6.1449275e-01
   5.4492754e-01
   5.4202899e-01
   4.4057971e-01
   5.3043478e-01
   6.5797101e-01
   5.2753623e-01
   5.2173913e-01
   5.1884058e-01
   4.0289855e-01
   5.4202899e-01
   7.5362319e-01
   6.1159420e-01
   4.7536232e-01
   6.5507246e-01
   6.4637681e-01
   4.6666667e-01
   7.5072464e-01
   3.8260870e-01
   4.6956522e-01
   6.6086957e-01
   6.2608696e-01
   4.9565217e-01
   5.1304348e-01
   5.0724638e-01
   4.5507246e-01
   4.5507246e-01
   6.9565217e-01
   5.9710145e-01
   5.7391304e-01
   5.8550725e-01
   5.4202899e-01
   5.7101449e-01
   3.8840580e-01
   4.9275362e-01
   4.9565217e-01
   2.9275362e-01
   3.0144928e-01
   6.2028986e-01
   3.3623188e-01
   3.3333333e-01
   4.4057971e-01
   3.5072464e-01
   7.4492754e-01
   4.5797101e-01
   6.0579710e-01
   4.0869565e-01
   3.7391304e-01
   6.1449275e-01
   5.4782609e-01
   4.7826087e-01
   3.1884058e-01
   4.9565217e-01
   4.0579710e-01
   5.3333333e-01
   3.3623188e-01
   4.9275362e-01
   6.4927536e-01
   5.2173913e-01
   7.2753623e-01
   2.1159420e-01
   4.6666667e-01
   4.2318841e-01
   6.6956522e-01
   4.7536232e-01
   6.4927536e-01
   6.2318841e-01
   3.4782609e-01
   6.5507246e-01
   4.6956522e-01
   4.8695652e-01
   4.8115942e-01
   4.1159420e-01
   4.3188406e-01
   4.0869565e-01
   4.0869565e-01
   1.9130435e-01
   6.3478261e-01
   5.1304348e-01
   6.4347826e-01
   7.5942029e-01
   3.7681159e-01
   4.3478261e-01
   4.8695652e-01
   5.3043478e-01
   4.7246377e-01
   1.9130435e-01
   4.6956522e-01
   5.9420290e-01
   6.0289855e-01
   6.0869565e-01
   2.9565217e-01
   4.0289855e-01
   3.4492754e-01
   3.7101449e-01
   4.8985507e-01
   3.3333333e-01
   4.4927536e-01
   3.5652174e-01
   4.8405797e-01
   5.7101449e-01
   6.1739130e-01
   7.5942029e-01
   3.0144928e-01
   1.2463768e-01
   4.8695652e-01
   5.8260870e-01
   5.3043478e-01
   5.5652174e-01
   4.8115942e-01
   5.4202899e-01
   6.5797101e-01
   7.7101449e-01
   4.4057971e-01
   3.7681159e-01
   6.3768116e-01
   6.0579710e-01
   3.4202899e-01
   2.8115942e-01
   5.3913043e-01
   3.1884058e-01
   5.5362319e-01
   6.1159420e-01
   3.7101449e-01
   5.1014493e-01
   5.3913043e-01
   7.3043478e-01
   3.3913043e-01
   5.2173913e-01
   3.8550725e-01
   5.1014493e-01
   4.2608696e-01
   5.7101449e-01
   5.1594203e-01
   4.3768116e-01
   5.3913043e-01
   4.8405797e-01
   4.7826087e-01
   3.6521739e-01
   5.3623188e-01
   5.4202899e-01
   5.8840580e-01
   4.1449275e-01
   4.2318841e-01
   8.8985507e-01
   4.4637681e-01
   7.3333333e-01
   5.8840580e-01
   5.1884058e-01
   4.2898551e-01
   5.0144928e-01
   4.4347826e-01
   3.7971014e-01
   3.8550725e-01
   5.0434783e-01
   4.7536232e-01
   6.6086957e-01
   2.9565217e-01
   3.3333333e-01
   5.0434783e-01
   6.2318841e-01
   7.9420290e-01
   4.1449275e-01
   4.5217391e-01
   3.8840580e-01
   3.7971014e-01
   5.5942029e-01
   3.6231884e-01
   5.7101449e-01
   3.4202899e-01
   4.4057971e-01
   8.0579710e-01
   4.1449275e-01
   7.1594203e-01
   7.1884058e-01
   5.0724638e-01
   5.4202899e-01
   5.3623188e-01
   5.6811594e-01
   3.6521739e-01
   7.2463768e-01
   4.1449275e-01
   6.7246377e-01
   3.3333333e-01
   5.4492754e-01
   4.9565217e-01
   5.8260870e-01
   6.3188406e-01
   7.0724638e-01
   6.7826087e-01
   8.1449275e-01
   5.9130435e-01
   4.3188406e-01
   5.6811594e-01
   3.1304348e-01
   6.9855072e-01
   5.1594203e-01
   3.8260870e-01
   6.1159420e-01
   4.9855072e-01
   3.3333333e-01
   4.2028986e-01
   7.1594203e-01
   5.3913043e-01
   7.0724638e-01
   5.7391304e-01
   6.9275362e-01
   4.2318841e-01
   4.8405797e-01
   3.0144928e-01
   7.0434783e-01
   3.1884058e-01
   4.7536232e-01
   7.4782609e-01
   4.1449275e-01
   6.3768116e-01
   3.7971014e-01
   3.6231884e-01
   4.1159420e-01
   5.4202899e-01
   3.6811594e-01
   4.6086957e-01
   4.8985507e-01
   6.1159420e-01
   6.0869565e-01
   6.8115942e-01
   2.7536232e-01
   5.9130435e-01
   2.9275362e-01
   6.3478261e-01
   4.4927536e-01
   6.2028986e-01
   6.1159420e-01
   5.4782609e-01
   3.4202899e-01
   2.1739130e-01
   5.7391304e-01
   5.3913043e-01
   5.7101449e-01
   4.4927536e-01
   5.3333333e-01
   3.2173913e-01
   6.0579710e-01
   7.9130435e-01
   2.9855072e-01
   4.3478261e-01
   3.4202899e-01
   5.2753623e-01
   3.4492754e-01
   6.3188406e-01
   5.7971014e-01
   5.7681159e-01
   6.8985507e-01
   5.4782609e-01
   6.2898551e-01
   3.2463768e-01
   7.0434783e-01
   5.4782609e-01
   5.3333333e-01
   2.7536232e-01
   7.1304348e-01
   3.9130435e-01
   6.8115942e-01
   3.7391304e-01
   5.0144928e-01
   4.2898551e-01
   5.2173913e-01
   5.3623188e-01
   5.8840580e-01
   4.1159420e-01
   4.7826087e-01
   3.2463768e-01
   6.2608696e-01
   3.8550725e-01
   8.7246377e-01
   3.5072464e-01
   4.9565217e-01
   3.4492754e-01
   5.8840580e-01
   6.0289855e-01
   5.2753623e-01
   4.9565217e-01
   2.9855072e-01
   3.9130435e-01
   4.9855072e-01
   3.0144928e-01
   3.1594203e-01
   4.5217391e-01
   3.0434783e-01
   4.6956522e-01
   7.1014493e-01
   5.7971014e-01
   6.7536232e-01
   7.0434783e-01
   5.1884058e-01
   5.3623188e-01
   6.0000000e-01
   4.6376812e-01
   4.1159420e-01
   5.4202899e-01
   6.6956522e-01
   3.1014493e-01
   3.7391304e-01
   4.2318841e-01
   4.9275362e-01
   4.7536232e-01
   5.4492754e-01
   5.7971014e-01
   5.3913043e-01
   4.4927536e-01
   4.7536232e-01
   4.3478261e-01
   5.2463768e-01
   5.8260870e-01
   5.2463768e-01
   2.7536232e-01
   3.9130435e-01
   5.9130435e-01
   4.9275362e-01
   3.7101449e-01
   4.6086957e-01
   4.4637681e-01
   5.1594203e-01
   5.5652174e-01
   4.5507246e-01
   5.0434783e-01
   4.9275362e-01
   5.6811594e-01
   4.9275362e-01
   3.2173913e-01
   2.1739130e-01
   4.0579710e-01
   5.5072464e-01
   5.7971014e-01
   3.6521739e-01
   2.3478261e-01
   4.8405797e-01
   4.8115942e-01
   4.5507246e-01
   3.5362319e-01
   6.2318841e-01
   5.3333333e-01
   4.6086957e-01
   2.8695652e-01
   3.1304348e-01
   6.3188406e-01
   5.4202899e-01
   4.8115942e-01
   4.9275362e-01
   5.0434783e-01
   7.0724638e-01
   6.4927536e-01
   6.1739130e-01
   5.6231884e-01
   3.4492754e-01
   4.3188406e-01
   4.9565217e-01
   4.4057971e-01
   6.0579710e-01
   3.8260870e-01
   4.7536232e-01
   5.6811594e-01
   2.4927536e-01
   4.2318841e-01
   4.4637681e-01
   3.6811594e-01
   4.2608696e-01
   3.5652174e-01
   6.4927536e-01
   5.3913043e-01
   4.6086957e-01
   6.8985507e-01
   5.4492754e-01
   4.9275362e-01
   4.0289855e-01
   6.0289855e-01
   4.7826087e-01
   3.4202899e-01
   4.8405797e-01
   4.6086957e-01
   1.7681159e-01
   5.7391304e-01
   3.8260870e-01
   4.9275362e-01
   2.8695652e-01
   6.8115942e-01
   7.2753623e-01
   4.8115942e-01
   3.3333333e-01
   3.4492754e-01
   2.7536232e-01
   3.2463768e-01
   6.2608696e-01
   5.4492754e-01
   4.8115942e-01
   7.9710145e-01
   4.4637681e-01
   4.1159420e-01
   3.9130435e-01
   4.6086957e-01
   5.6811594e-01
   4.3478261e-01
   6.1449275e-01
   5.2463768e-01
   5.5942029e-01
   4.2028986e-01
   4.2608696e-01
   5.1594203e-01
   4.6086957e-01
   3.7391304e-01
   3.4782609e-01
   4.4637681e-01
   4.4927536e-01
   6.0579710e-01
   4.1159420e-01
   3.3333333e-01
   5.6521739e-01
   5.2753623e-01
   4.5507246e-01
   7.8260870e-01
   4.8985507e-01
   7.9130435e-01
   4.4057971e-01
   4.5507246e-01
   5.8260870e-01
   5.7101449e-01
   4.7246377e-01
   5.0144928e-01
   3.8840580e-01
   4.3768116e-01
   4.9275362e-01
   6.3768116e-01
   3.7971014e-01
   4.8405797e-01
   6.1739130e-01
   5.3623188e-01
   5.4782609e-01
   5.3043478e-01
   7.2173913e-01
   4.6956522e-01
   2.5797101e-01
   4.8405797e-01
   5.5652174e-01
   1.4782609e-01
   6.4347826e-01
   6.8405797e-01
   5.4202899e-01
   6.6376812e-01
   4.6376812e-01
   6.6376812e-01
   4.7536232e-01
   3.3333333e-01
   5.1014493e-01
   4.3188406e-01
   3.4202899e-01
   5.2173913e-01
   4.8695652e-01
   7.1594203e-01
   4.9565217e-01
   6.3768116e-01
   5.9420290e-01
   6.0579710e-01
   4.0579710e-01
   2.6086957e-01
   5.4492754e-01
   4.6666667e-01
   6.1739130e-01
   6.1159420e-01
   4.4057971e-01
   6.4637681e-01
   3.9710145e-01
   6.4057971e-01
   6.8985507e-01
   7.1014493e-01
   3.2753623e-01
   7.3333333e-01
   7.0144928e-01
   5.5072464e-01
   4.0579710e-01
   3.4202899e-01
   5.5362319e-01
   4.7826087e-01
   6.0000000e-01
   5.5362319e-01
   5.2753623e-01
   5.0434783e-01
   3.5942029e-01
   5.5942029e-01
   5.2753623e-01
   6.5507246e-01
   3.9420290e-01
   4.4637681e-01
   4.3188406e-01
   2.0579710e-01
   5.6811594e-01
   5.0724638e-01
   5.8840580e-01
   4.0579710e-01
   5.3913043e-01
   5.0434783e-01
   2.4927536e-01
   8.4637681e-01
   3.7101449e-01
   3.5362319e-01
   2.8405797e-01
   5.3623188e-01
   2.8405797e-01
   7.5072464e-01
   3.3043478e-01
   4.6956522e-01
   4.4637681e-01
   3.7971014e-01
   6.8405797e-01
   3.8550725e-01
   7.1594203e-01
   3.5652174e-01
   3.8550725e-01
   8.1449275e-01
   3.5942029e-01
   5.3913043e-01
   9.2753623e-02
   6.0000000e-01
   6.6376812e-01
   5.3913043e-01
   5.7681159e-01
   4.6956522e-01
   5.0144928e-01
   3.1594203e-01
   4.2608696e-01
   6.0579710e-01
   2.5217391e-01
   5.3043478e-01
   4.3188406e-01
   4.0000000e-01
   6.3768116e-01
   5.1014493e-01
   4.4637681e-01
   4.8405797e-01
   4.4347826e-01
   6.2318841e-01
   6.2608696e-01
   6.4057971e-01
   5.3333333e-01
   5.4492754e-01
   5.3043478e-01
   5.6521739e-01
   5.5942029e-01
   6.2608696e-01
   3.9710145e-01
   4.4347826e-01
   4.9855072e-01
   4.1159420e-01
   4.0289855e-01
   3.0724638e-01
   5.3333333e-01
   6.0869565e-01
   4.4927536e-01
   2.9855072e-01
   4.8405797e-01
   4.8405797e-01
   3.8550725e-01
   3.3623188e-01
   4.9565217e-01
   6.6086957e-01
   4.6376812e-01
   3.0144928e-01
   1.8840580e-01
   6.8115942e-01
   3.9710145e-01
   4.7826087e-01
   5.6521739e-01
   4.7826087e-01
   4.8115942e-01
   5.1884058e-01
   6.9565217e-01
   4.5507246e-01
   3.9710145e-01
   2.8695652e-01
   4.5507246e-01
   4.3768116e-01
   5.0434783e-01
   3.0144928e-01
   7.4202899e-01
   6.3768116e-01
   1.2463768e-01
   4.2318841e-01
   6.1159420e-01
   3.9420290e-01
   3.3043478e-01
   3.5942029e-01
   5.9130435e-01
   4.3478261e-01
   6.4057971e-01
   5.4202899e-01
   3.9710145e-01
   5.2173913e-01
   6.5797101e-01
   6.6666667e-01
   5.5362319e-01
   3.8260870e-01
   5.4492754e-01
   5.3333333e-01
   4.4347826e-01
   2.0289855e-01
   7.5942029e-01
   6.0579710e-01
   5.7971014e-01
   3.2753623e-01
   6.0289855e-01
   5.5942029e-01
   6.0289855e-01
   7.1014493e-01
   7.9130435e-01
   3.7391304e-01
   7.0724638e-01
   5.9420290e-01
   4.2608696e-01
   3.8840580e-01
   8.9565217e-01
   3.9710145e-01
   5.1594203e-01
   4.4927536e-01
   5.6811594e-01
   5.7101449e-01
   5.0144928e-01
   4.2318841e-01
   6.6956522e-01
   4.2028986e-01
   1.7101449e-01
   5.7101449e-01
   6.9275362e-01
   6.9275362e-01
   3.2173913e-01
   4.6666667e-01
   4.9855072e-01
   5.8260870e-01
   4.5217391e-01
   5.5942029e-01
   5.0724638e-01
   5.6811594e-01
   5.5942029e-01
   7.3043478e-01
   3.7391304e-01
   2.2318841e-01
   5.5942029e-01
   7.2463768e-01
   3.7391304e-01
   5.9710145e-01
   5.4782609e-01
   4.8115942e-01
   6.1739130e-01
   3.1304348e-01
   4.1449275e-01
   3.6521739e-01
   3.9420290e-01
   4.0000000e-01
   5.3623188e-01
   3.5072464e-01
   2.8695652e-01
   3.5942029e-01
   7.0434783e-01
   2.4347826e-01
   4.8115942e-01
   7.5652174e-01
   3.9420290e-01
   4.8405797e-01
   2.6956522e-01
   3.7391304e-01
   5.1304348e-01
   6.8695652e-01
   6.0869565e-01
   6.1449275e-01
   3.9420290e-01
   4.6956522e-01
   7.7391304e-01
   2.9855072e-01
   4.0289855e-01
   4.1159420e-01
   5.3333333e-01
   6.9565217e-01
   5.9710145e-01
   5.2463768e-01
   6.1159420e-01
   4.5507246e-01
   3.0434783e-01
   3.4782609e-01
   6.8405797e-01
   4.6666667e-01
   4.5797101e-01
   5.5362319e-01
   2.2898551e-01
   4.1159420e-01
   3.7971014e-01
   4.8985507e-01
   5.7391304e-01
   7.3333333e-01
   4.6956522e-01
   4.8115942e-01
   6.3478261e-01
   6.6086957e-01
   2.3188406e-01
   6.0289855e-01
   4.6666667e-01
   3.7681159e-01
   3.9130435e-01
   6.6376812e-01
   3.3913043e-01
   5.6811594e-01
   5.1304348e-01
   5.7681159e-01
   6.0869565e-01
   2.4637681e-01
   5.5652174e-01
   5.9130435e-01
   6.9565217e-01
   6.2608696e-01
   3.7971014e-01
   7.2463768e-01
   5.8260870e-01
   6.3478261e-01
   4.8695652e-01
   6.1739130e-01
   6.6666667e-01
   7.2463768e-01
   4.0579710e-01
   4.3768116e-01
   4.8405797e-01
   4.3478261e-01
   4.3768116e-01
   3.4782609e-01
   4.5797101e-01
   4.7246377e-01
   4.3188406e-01
   2.9565217e-01
   6.3478261e-01
   4.4347826e-01
   5.4492754e-01
   3.8840580e-01
   5.0144928e-01
   4.6666667e-01
   5.1594203e-01
   3.8550725e-01
   4.2318841e-01
   2.4637681e-01
   5.5652174e-01
   2.4057971e-01
   3.6231884e-01
   3.0434783e-01
   7.9130435e-01
   4.9565217e-01
   7.5072464e-01
   4.9275362e-01
   4.2898551e-01
   4.2608696e-01
   7.5072464e-01
   5.8260870e-01
   3.6521739e-01
   6.6376812e-01
   4.9275362e-01
   6.2318841e-01
   3.3623188e-01
   5.1594203e-01
   5.7971014e-01
   6.4637681e-01
   2.8115942e-01
   5.2463768e-01
   5.2463768e-01
   3.2753623e-01
   5.6811594e-01
   5.3913043e-01
   4.9565217e-01
   6.9275362e-01
   4.4347826e-01
   4.0869565e-01
   2.7246377e-01
   7.7681159e-01
   4.8405797e-01
   3.7681159e-01
   6.4927536e-01
   5.5942029e-01
   3.9130435e-01
   6.2608696e-01
   5.1304348e-01
   4.6956522e-01
   6.3188406e-01
   5.8550725e-01
   6.1449275e-01
   3.4782609e-01
   5.5072464e-01
   4.7536232e-01
   5.1884058e-01
   3.6521739e-01
   4.0289855e-01
   6.9275362e-01
   5.3333333e-01
   6.0000000e-01
   4.1739130e-01
   5.9710145e-01
   6.0869565e-01
   4.2318841e-01
   5.5362319e-01
   5.3043478e-01
   4.4347826e-01
   5.7971014e-01
   4.8695652e-01
   5.1884058e-01
   5.1304348e-01
   4.0289855e-01
   6.7826087e-01
   5.8260870e-01
   3.7391304e-01
   4.6086957e-01
   5.2753623e-01
   3.3043478e-01
   5.9710145e-01
   5.6811594e-01
   7.5942029e-01
   2.4637681e-01
   6.4637681e-01
   4.9275362e-01
   5.8260870e-01
   4.1159420e-01
   6.0579710e-01
   6.5797101e-01
   5.7681159e-01
   5.3623188e-01
   3.3623188e-01
   5.6811594e-01
   6.6086957e-01
   3.2463768e-01
   4.5507246e-01
   4.1449275e-01
   3.6231884e-01
   7.9710145e-01
   4.0579710e-01
   6.7246377e-01
   3.7101449e-01
   2.9275362e-01
   4.6086957e-01
   4.8695652e-01
   7.2753623e-01
   3.8840580e-01
   5.7101449e-01
   6.9275362e-01
   2.4057971e-01
   3.9130435e-01
   4.5797101e-01
   5.9710145e-01
   5.0724638e-01
   4.0869565e-01
   3.4782609e-01
   5.1884058e-01
   3.9130435e-01
   4.6666667e-01
   4.7826087e-01
   3.6811594e-01
   5.7391304e-01
   5.3623188e-01
   4.3478261e-01
   5.2173913e-01
   6.6666667e-01
   3.4492754e-01
   4.4637681e-01
   7.2463768e-01
   5.2753623e-01
   4.8405797e-01
   6.2028986e-01
   3.4202899e-01
   6.4347826e-01
   1.6521739e-01
   4.0289855e-01
   5.1594203e-01
   2.4637681e-01
   6.0289855e-01
   4.7826087e-01
   2.9275362e-01
   4.0869565e-01
   4.9275362e-01
   7.0724638e-01
   5.9130435e-01
   5.5942029e-01
   6.9855072e-01
   4.8405797e-01
   4.0000000e-01
   4.1739130e-01
   6.4637681e-01
   5.3623188e-01
   5.3913043e-01
   5.1014493e-01
   1.5652174e-01
   4.4637681e-01
   5.5362319e-01
   7.6521739e-01
   6.1449275e-01
   5.7101449e-01
   4.3478261e-01
   4.0000000e-01
   4.1739130e-01
   4.0579710e-01
   5.5072464e-01
   4.2898551e-01
   2.7246377e-01
   6.5217391e-01
   5.4782609e-01
   3.8840580e-01
   4.0869565e-01
   4.0000000e-01
   2.7536232e-01
   4.4347826e-01
   3.5362319e-01
   4.4927536e-01
   6.2028986e-01
   5.6231884e-01
   2.4927536e-01
   5.0144928e-01
   5.2463768e-01
   4.5507246e-01
   4.9565217e-01
   8.1159420e-01
   3.1014493e-01
   3.4492754e-01
   2.4637681e-01
   5.4782609e-01
   7.0724638e-01
   5.5072464e-01
   5.7391304e-01
   7.0144928e-01
   2.5797101e-01
   4.7536232e-01
   3.9420290e-01
   3.3333333e-01
   4.6956522e-01
   4.6086957e-01
   4.9275362e-01
   3.8260870e-01
   3.7101449e-01
   5.3623188e-01
   4.2318841e-01
   5.8260870e-01
   4.4057971e-01
   6.7826087e-01
   5.8260870e-01
   6.2318841e-01
   7.5072464e-01
   3.7101449e-01
   5.5942029e-01
   4.8115942e-01
   3.5652174e-01
   6.2318841e-01
   3.7971014e-01
   7.2753623e-01
   4.7536232e-01
   3.1594203e-01
   3.3043478e-01
   4.9565217e-01
   4.7826087e-01
   5.8260870e-01
   6.5507246e-01
   3.9420290e-01
   5.7681159e-01
   5.7681159e-01
   6.4927536e-01
   3.1014493e-01
   4.5797101e-01
   4.9855072e-01
   6.8115942e-01
   4.5217391e-01
   6.0000000e-01
   7.6811594e-01
   5.7391304e-01
   7.2463768e-01
   4.5797101e-01
   6.3768116e-01
   5.2753623e-01
   3.5942029e-01
   3.9710145e-01
   4.6086957e-01
   4.9275362e-01
   6.0869565e-01
   7.1304348e-01
   5.5942029e-01
   2.9275362e-01
   6.8985507e-01
   4.6086957e-01
   5.8840580e-01
   4.8695652e-01
   3.3333333e-01
   5.5942029e-01
   6.1449275e-01
   3.8260870e-01
   3.7971014e-01
   5.1014493e-01
   3.3333333e-01
   4.8695652e-01
   6.3768116e-01
   3.6521739e-01
   6.0579710e-01
   5.0144928e-01
   4.1739130e-01
   4.0289855e-01
   4.3478261e-01
   3.5652174e-01
   5.1014493e-01
   6.1739130e-01
   3.5652174e-01
   4.5797101e-01
   6.3478261e-01
   6.8695652e-01
   4.0869565e-01
   6.4927536e-01
   4.4057971e-01
   7.2753623e-01
   2.1159420e-01
   5.7971014e-01
   4.8695652e-01
   6.0000000e-01
   6.2028986e-01
   3.5942029e-01
   2.6666667e-01
   6.2028986e-01
   7.2753623e-01
   2.7826087e-01
   3.0724638e-01
   5.9130435e-01
   5.4782609e-01
   1.0724638e-01
   5.4492754e-01
   3.0724638e-01
   5.0724638e-01
   4.2318841e-01
   4.9565217e-01
   1.1014493e-01
   5.3333333e-01
   4.2898551e-01
   7.7971014e-01
   5.4492754e-01
   5.3623188e-01
   6.9855072e-01
   2.8985507e-01
   6.4057971e-01
   4.0000000e-01
   3.2463768e-01
   5.7971014e-01
   5.7681159e-01
   5.5072464e-01
   2.8405797e-01
   3.1884058e-01
   4.9855072e-01
   6.1449275e-01
   5.3333333e-01
   2.1449275e-01
   5.6231884e-01
   4.1449275e-01
   3.7101449e-01
   5.6521739e-01
   5.7101449e-01
   4.1449275e-01
   4.0869565e-01
   2.9275362e-01
   6.4927536e-01
   7.5072464e-01
   4.5217391e-01
   6.6086957e-01
   2.1739130e-01
   5.6811594e-01
   6.8115942e-01
   5.1014493e-01
   3.4492754e-01
   5.0434783e-01
   5.0434783e-01
   5.5072464e-01
   3.1014493e-01
   5.3913043e-01
   6.6666667e-01
   4.2318841e-01
   3.6811594e-01
   5.5072464e-01
   5.7101449e-01
   2.5507246e-01
   5.3913043e-01
   5.1594203e-01
   2.8985507e-01
   5.6521739e-01
   5.4492754e-01
   4.8695652e-01
   4.5217391e-01
   4.1739130e-01
   4.9855072e-01
   6.9565217e-01
   8.0289855e-01
   4.9275362e-01
   5.9420290e-01
   7.9130435e-01
   7.1884058e-01
   3.2463768e-01
   4.7826087e-01
   5.1304348e-01
   4.2028986e-01
   5.7391304e-01
   5.4492754e-01
   6.3478261e-01
   5.4492754e-01
   3.4202899e-01
   6.7826087e-01
   6.6086957e-01
   4.4637681e-01
   2.4637681e-01
   3.2753623e-01
   6.1449275e-01
   5.0434783e-01
   4.5217391e-01
   6.3478261e-01
   3.7391304e-01
   5.6811594e-01
   4.7246377e-01
   4.9275362e-01
   4.5217391e-01
   2.9565217e-01
   3.6231884e-01
   5.5652174e-01
   3.3623188e-01
   5.2753623e-01
   4.6086957e-01
   8.1739130e-01
   4.6956522e-01
   6.0000000e-01
   6.9855072e-01
   3.9420290e-01
   5.0144928e-01
   4.8695652e-01
   4.8405797e-01
   4.9565217e-01
   5.4782609e-01
   3.9710145e-01
   4.2608696e-01
   5.8260870e-01
   6.9855072e-01
   4.2898551e-01
   5.3043478e-01
   4.6956522e-01
   4.2318841e-01
   5.6811594e-01
   5.7101449e-01
   2.9275362e-01
   5.2753623e-01
   3.3043478e-01
   4.8695652e-01
   3.9710145e-01
   1.7681159e-01
   2.9275362e-01
   6.0579710e-01
   8.1739130e-01
   4.7536232e-01
   5.6231884e-01
   6.0579710e-01
   7.1304348e-01
   5.8550725e-01
   5.1594203e-01
   5.1884058e-01
   6.1159420e-01
   5.3043478e-01
   5.4492754e-01
   4.3768116e-01
   4.8115942e-01
   4.6666667e-01
   7.1304348e-01
   5.7101449e-01
   6.5797101e-01
   3.4492754e-01
   6.4927536e-01
   6.0579710e-01
   5.7101449e-01
   4.5217391e-01
   2.9855072e-01
   5.2463768e-01
   4.3188406e-01
   6.5507246e-01
   3.8550725e-01
   4.1159420e-01
   6.3188406e-01
   5.4202899e-01
   2.9565217e-01
   5.6811594e-01
   4.5507246e-01
   5.9710145e-01
   5.6231884e-01
   7.7681159e-01
   4.6376812e-01
   8.3478261e-01
   5.3623188e-01
   2.1449275e-01
   6.4057971e-01
   6.5507246e-01
   5.5942029e-01
   6.8115942e-01
   6.5797101e-01
   5.0144928e-01
   6.0579710e-01
   5.2463768e-01
   6.8115942e-01
   4.2028986e-01
   6.5217391e-01
   4.8405797e-01
   4.6666667e-01
   4.1159420e-01
   5.7971014e-01
   7.3913043e-01
   4.0000000e-01
   3.3913043e-01
   2.8115942e-01
   7.1014493e-01
   5.4202899e-01
   6.3478261e-01
   7.4202899e-01
   4.8405797e-01
   5.6521739e-01
   4.8115942e-01
   5.2173913e-01
   3.7391304e-01
   4.6086957e-01
   2.9275362e-01
   4.4927536e-01
   5.3623188e-01
   2.7536232e-01
   2.8115942e-01
   5.7971014e-01
   5.9130435e-01
   4.6376812e-01
   4.0869565e-01
   5.2173913e-01
   5.2173913e-01
   6.2028986e-01
   3.9710145e-01
   4.8695652e-01
   5.2173913e-01
   5.0434783e-01
   3.2753623e-01
   4.2608696e-01
   4.8695652e-01
   5.1014493e-01
   3.7101449e-01
   3.3623188e-01
   3.5362319e-01
   6.0289855e-01
   3.5362319e-01
   6.2898551e-01
   6.1449275e-01
   3.1304348e-01
   5.9130435e-01
   4.2318841e-01
   5.7971014e-01
   6.3188406e-01
   7.9130435e-01
   5.9130435e-01
   4.4057971e-01
   7.6231884e-01
   5.5652174e-01
   3.1594203e-01
   3.0724638e-01
   3.3333333e-01
   5.4492754e-01
   3.3043478e-01
   4.7826087e-01
   4.3768116e-01
   4.7246377e-01
   6.5507246e-01
   4.8115942e-01
   7.2463768e-01
   6.1449275e-01
   4.3768116e-01
   4.1739130e-01
   8.2898551e-01
   2.3478261e-01
   3.1594203e-01
   5.4202899e-01
   1.8260870e-01
   4.9565217e-01
   7.0434783e-01
   6.5797101e-01
   4.1449275e-01
   3.9420290e-01
   5.8840580e-01
   4.3768116e-01
   3.0434783e-01
   3.7391304e-01
   5.0144928e-01
   4.6956522e-01
   3.8260870e-01
   3.9710145e-01
   5.1014493e-01
   5.2463768e-01
   6.9275362e-01
   4.6376812e-01
   3.3623188e-01
   6.1159420e-01
   4.7246377e-01
   5.5652174e-01
   6.2028986e-01
   5.3043478e-01
   6.4057971e-01
   5.2463768e-01
   3.0144928e-01
   6.4637681e-01
   7.1594203e-01
   6.0000000e-01
   4.5797101e-01
   6.3478261e-01
   6.9275362e-01
   6.6086957e-01
   4.1739130e-01
   6.3478261e-01
   5.0144928e-01
   3.9710145e-01
   6.2318841e-01
   5.3623188e-01
   6.3188406e-01
   4.3188406e-01
   3.3043478e-01
   1.7391304e-01
   3.3913043e-01
   6.6086957e-01
   6.0000000e-01
   7.3623188e-01
   4.9565217e-01
   4.0869565e-01
   5.3043478e-01
   3.8260870e-01
   5.7971014e-01
   5.3623188e-01
   4.9275362e-01
   2.7826087e-01
   2.3478261e-01
   4.6086957e-01
   5.4782609e-01
   3.2173913e-01
   4.4347826e-01
   5.0144928e-01
   4.5507246e-01
   1.7681159e-01
   5.2753623e-01
   5.3333333e-01
   3.6521739e-01
   1.6811594e-01
   4.8405797e-01
   4.7246377e-01
   5.2753623e-01
   3.7681159e-01
   4.4927536e-01
   5.3623188e-01
   4.5507246e-01
   6.1449275e-01
   4.8695652e-01
   6.2898551e-01
   7.5652174e-01
   2.6956522e-01
   4.5797101e-01
   3.0434783e-01
   4.2318841e-01
   3.3623188e-01
   4.9855072e-01
   2.8985507e-01
   3.7971014e-01
   3.7101449e-01
   5.3333333e-01
   3.6521739e-01
   4.6666667e-01
   4.1739130e-01
   5.5362319e-01
   2.9275362e-01
   6.0869565e-01
   6.6086957e-01
   6.1159420e-01
   3.5942029e-01
   6.2028986e-01
   5.9420290e-01
   5.2753623e-01
   4.8115942e-01
   5.3623188e-01
   6.9275362e-01
   6.2898551e-01
   6.0579710e-01
   4.5797101e-01
   6.1739130e-01
   6.4927536e-01
   5.7681159e-01
   2.5797101e-01
   5.6811594e-01
   4.6666667e-01
   5.2463768e-01
   4.7536232e-01
   2.9565217e-01
   4.2608696e-01
   4.9275362e-01
   5.2753623e-01
   5.8260870e-01
   7.4782609e-01
   7.1594203e-01
   5.7101449e-01
   5.3913043e-01
   5.2173913e-01
   3.3623188e-01
   4.2898551e-01
   4.8695652e-01
   3.5072464e-01
   6.2028986e-01
   5.5362319e-01
   6.4927536e-01
   4.6086957e-01
   5.5362319e-01
   5.8840580e-01
   3.6811594e-01
   6.3478261e-01
   4.7536232e-01
   6.6376812e-01
   5.4492754e-01
   5.2173913e-01
   5.5942029e-01
   5.9420290e-01
   7.0434783e-01
   5.2173913e-01
   6.3478261e-01
   7.4202899e-01
   4.3188406e-01
   5.6811594e-01
   6.2608696e-01
   4.9565217e-01
   3.3913043e-01
   6.0869565e-01
   4.0579710e-01
   7.9420290e-01
   3.2173913e-01
   7.4492754e-01
   6.9275362e-01
   4.4927536e-01
   2.8405797e-01
   3.7681159e-01
   2.6666667e-01
   5.8260870e-01
   6.3768116e-01
   6.2318841e-01
   3.9420290e-01
   6.4927536e-01
   4.3768116e-01
   4.2608696e-01
   5.1304348e-01
   3.4782609e-01
   8.9275362e-01
   7.4782609e-01
   6.2318841e-01
   5.5072464e-01
   4.0869565e-01
   5.1014493e-01
   3.7971014e-01
   4.2028986e-01
   3.0434783e-01
   4.6086957e-01
   5.2753623e-01
   5.8260870e-01
   5.2753623e-01
   6.0869565e-01
   4.3478261e-01
   5.5072464e-01
   5.0434783e-01
   6.0869565e-01
   5.7391304e-01
   4.8405797e-01
   5.6811594e-01
   7.7101449e-01
   4.0579710e-01
   2.8115942e-01
   3.0144928e-01
   7.2173913e-01
   7.0724638e-01
   5.0724638e-01
   7.0144928e-01
   5.3623188e-01
   4.6376812e-01
   5.1884058e-01
   4.8985507e-01
   5.1304348e-01
   3.1014493e-01
   6.2318841e-01
   6.7536232e-01
   6.3768116e-01
   5.1014493e-01
   4.5217391e-01
   3.3913043e-01
   4.0579710e-01
   7.9130435e-01
   5.7391304e-01
   6.8405797e-01
   5.1594203e-01
   3.7971014e-01
   5.3043478e-01
   7.5942029e-01
   4.4057971e-01
   5.3623188e-01
   3.2173913e-01
   5.4202899e-01
   3.0434783e-01
   5.8260870e-01
   5.7681159e-01
   5.1594203e-01
   7.4492754e-01
   4.1159420e-01
   4.9565217e-01
   6.7826087e-01
   5.3043478e-01
   5.7971014e-01
   3.7971014e-01
   5.8260870e-01
   6.0869565e-01
   4.5797101e-01
   4.2318841e-01
   3.3333333e-01
   5.9420290e-01
   4.4347826e-01
   5.3333333e-01
   4.1449275e-01
   5.8550725e-01
   3.3623188e-01
   5.1304348e-01
   4.7246377e-01
   2.0000000e-01
   5.8550725e-01
   4.0869565e-01
   6.2028986e-01
   3.8840580e-01
   3.8550725e-01
   6.2318841e-01
   4.2028986e-01
   5.0144928e-01
   5.6521739e-01
   3.1884058e-01
   4.3478261e-01
   5.0434783e-01
   2.7536232e-01
   5.6231884e-01
   7.8550725e-01
   1.9130435e-01
   3.6231884e-01
   7.0434783e-01
   5.7101449e-01
   4.5507246e-01
   2.8985507e-01
   3.2753623e-01
   2.8405797e-01
   4.9855072e-01
   6.3768116e-01
   4.5217391e-01
   5.6811594e-01
   4.8695652e-01
   4.6086957e-01
   4.6376812e-01
   4.7536232e-01
   2.5217391e-01
   3.7971014e-01
   2.4637681e-01
   4.4637681e-01
   6.6666667e-01
   4.4057971e-01
   5.5652174e-01
   6.1449275e-01
   5.2463768e-01
   5.5072464e-01
   3.6231884e-01
   4.8405797e-01
   3.1014493e-01
   2.6956522e-01
   6.6086957e-01
   5.7681159e-01
   6.0000000e-01
   4.1739130e-01
   5.5362319e-01
   4.0000000e-01
   7.5362319e-01
   4.0579710e-01
   3.7391304e-01
   3.8260870e-01
   4.9565217e-01
   5.4492754e-01
   4.0869565e-01
   5.7391304e-01
   4.2318841e-01
   4.9275362e-01
   5.2753623e-01
   4.9855072e-01
   6.9855072e-01
   5.0724638e-01
   3.4782609e-01
   6.2898551e-01
   4.3188406e-01
   5.4202899e-01
   3.9130435e-01
   6.2028986e-01
   6.6956522e-01
   2.4057971e-01
   5.8550725e-01
   7.5072464e-01
   6.7826087e-01
   6.7246377e-01
   7.5942029e-01
   1.8840580e-01
   6.3768116e-01
   6.0579710e-01
   3.7391304e-01
   5.1014493e-01
   4.2898551e-01
   4.8985507e-01
   4.6086957e-01
   5.0144928e-01
   3.1884058e-01
   8.3478261e-01
   4.9275362e-01
   5.3333333e-01
   4.8115942e-01
   3.3333333e-01
   2.4057971e-01
   7.2173913e-01
   6.8985507e-01
   4.8405797e-01
   3.4202899e-01
   5.8840580e-01
   3.2463768e-01
   4.9275362e-01
   3.2463768e-01
   8.6956522e-01
   5.7101449e-01
   4.2898551e-01
   4.0579710e-01
   3.8840580e-01
   3.4202899e-01
   5.1594203e-01
   5.2463768e-01
   4.4057971e-01
   4.5507246e-01
   6.0579710e-01
   6.0579710e-01
   5.9420290e-01
   4.2318841e-01
   5.1884058e-01
   3.0434783e-01
   6.0579710e-01
   5.1884058e-01
   2.3478261e-01
   6.8405797e-01
   6.7826087e-01
   3.8840580e-01
   4.4637681e-01
   6.2898551e-01
   7.6811594e-01
   3.8550725e-01
   6.6376812e-01
   2.7536232e-01
   6.3768116e-01
   1.3043478e-01
   5.2173913e-01
   5.1594203e-01
   5.5652174e-01
   4.3768116e-01
   4.3478261e-01
   4.9855072e-01
   5.3333333e-01
   6.1159420e-01
   6.4637681e-01
   6.2608696e-01
   7.2753623e-01
   6.4637681e-01
   5.9420290e-01
   5.2173913e-01
   3.5072464e-01
   3.3623188e-01
   5.4782609e-01
   3.6231884e-01
   6.0000000e-01
   4.9855072e-01
   4.4057971e-01
   5.3043478e-01
   3.4202899e-01
   5.9710145e-01
   4.2318841e-01
   5.8840580e-01
   9.8550725e-02
   4.6666667e-01
   3.7971014e-01
   5.1594203e-01
   5.0144928e-01
   3.7391304e-01
   5.4492754e-01
   6.4637681e-01
   4.8405797e-01
   3.0724638e-01
   6.4927536e-01
   3.8260870e-01
   7.2173913e-01
   4.4347826e-01
   5.1884058e-01
   4.4347826e-01
   5.2753623e-01
   3.8260870e-01
   3.7391304e-01
   8.0869565e-01
   8.1159420e-01
   6.3768116e-01
   4.6956522e-01
   5.7971014e-01
   2.2608696e-01
   6.0579710e-01
   7.1014493e-01
   4.3478261e-01
   3.5652174e-01
   5.1594203e-01
   3.5942029e-01
   4.6086957e-01
   5.1884058e-01
   6.0000000e-01
   6.6956522e-01
   5.6811594e-01
   5.3913043e-01
   3.0724638e-01
   5.1594203e-01
   5.0144928e-01
   4.0289855e-01
   5.3333333e-01
   4.8115942e-01
   6.4057971e-01
   4.6376812e-01
   2.6376812e-01
   3.9130435e-01
   2.7536232e-01
   4.4347826e-01
   6.0000000e-01
   5.8260870e-01
   5.5072464e-01
   5.6811594e-01
   4.7536232e-01
   3.1594203e-01
   7.3333333e-01
   4.4057971e-01
   6.2318841e-01
   5.3333333e-01
   2.2898551e-01
   3.5942029e-01
   6.4637681e-01
   5.8840580e-01
   2.8985507e-01
   8.0289855e-01
   4.6086957e-01
   2.9565217e-01
   2.6376812e-01
   5.2173913e-01
   4.1159420e-01
   2.7246377e-01
   4.4637681e-01
   5.7971014e-01
   6.4057971e-01
   5.7391304e-01
   4.0869565e-01
   3.9420290e-01
   4.4927536e-01
   4.0579710e-01
   5.5942029e-01
   4.0579710e-01
   5.4492754e-01
   1.1594203e-01
   6.4347826e-01
   3.7391304e-01
   3.6811594e-01
   2.4347826e-01
   2.3478261e-01
   6.0000000e-01
   3.4492754e-01
   5.0434783e-01
   3.5072464e-01
   3.0144928e-01
   3.6231884e-01
   5.2753623e-01
   4.5797101e-01
   5.0724638e-01
   6.0000000e-01
   6.7826087e-01
   3.3623188e-01
   5.7971014e-01
   6.0869565e-01
   4.9275362e-01
   5.4492754e-01
   4.8985507e-01
   4.7246377e-01
   5.4202899e-01
   8.0869565e-01
   4.9855072e-01
   4.6086957e-01
   4.6086957e-01
   8.0289855e-01
   3.7391304e-01
   3.6231884e-01
   3.7971014e-01
   5.4492754e-01
   4.6956522e-01
   6.5797101e-01
   5.0144928e-01
   5.0434783e-01
   6.0869565e-01
   6.7826087e-01
   5.7391304e-01
   5.7391304e-01
   4.7536232e-01
   2.6376812e-01
   6.5797101e-01
   2.6666667e-01
   8.8695652e-01
   4.6086957e-01
   3.1304348e-01
   4.8115942e-01
   4.9565217e-01
   5.4202899e-01
   3.7971014e-01
   4.7536232e-01
   3.8550725e-01
   5.1594203e-01
   3.2753623e-01
   7.4782609e-01
   4.2898551e-01
   6.6666667e-01
   8.0000000e-01
   6.9275362e-01
   6.4637681e-01
   6.4347826e-01
   5.0144928e-01
   4.9855072e-01
   5.6231884e-01
   3.3043478e-01
   4.0289855e-01
   6.9275362e-01
   5.5362319e-01
   1.7101449e-01
   6.4347826e-01
   4.9275362e-01
   6.4057971e-01
   1.6811594e-01
   8.2318841e-01
   7.0724638e-01
   5.3913043e-01
   6.1739130e-01
   1.9710145e-01
   4.9275362e-01
   6.7826087e-01
   4.9565217e-01
   3.9420290e-01
   5.8840580e-01
   5.6811594e-01
   5.8260870e-01
   6.0000000e-01
   3.7101449e-01
   5.5362319e-01
   3.8840580e-01
   5.1884058e-01
   3.6231884e-01
   4.8985507e-01
   5.2173913e-01
   6.5217391e-01
   3.7971014e-01
   5.4492754e-01
   5.1304348e-01
   3.4492754e-01
   5.8840580e-01
   4.7246377e-01
   4.9855072e-01
   3.9420290e-01
   4.4927536e-01
   7.5652174e-01
   6.5217391e-01
   4.5797101e-01
   3.8260870e-01
   4.2608696e-01
   5.6521739e-01
   6.4637681e-01
   6.1159420e-01
   6.2318841e-01
   5.1304348e-01
   2.4927536e-01
   2.5217391e-01
   5.5942029e-01
   6.5217391e-01
   4.2318841e-01
   4.9565217e-01
   1.9130435e-01
   4.5217391e-01
   3.5362319e-01
   3.8840580e-01
   6.0869565e-01
   4.2318841e-01
   4.9855072e-01
   3.2753623e-01
   5.6521739e-01
   5.9710145e-01
   5.6521739e-01
   3.9710145e-01
   3.5362319e-01
   2.2028986e-01
   4.9275362e-01
   4.1739130e-01
   7.1304348e-01
   5.3333333e-01
   3.9420290e-01
   6.4927536e-01
   3.3623188e-01
   4.1739130e-01
   4.0000000e-01
   3.9420290e-01
   5.1594203e-01
   2.8115942e-01
   5.8550725e-01
   4.6086957e-01
   4.2608696e-01
   4.4927536e-01
   6.3768116e-01
   5.0724638e-01
   4.4347826e-01
   5.5942029e-01
   4.5217391e-01
   6.4637681e-01
   6.8695652e-01
   7.2173913e-01
   6.6666667e-01
   3.1304348e-01
   3.7971014e-01
   6.6376812e-01
   6.5797101e-01
   3.5652174e-01
   5.7681159e-01
   3.3043478e-01
   5.3043478e-01
   5.4202899e-01
   4.0289855e-01
   6.3768116e-01
   4.4057971e-01
   5.8840580e-01
   6.8985507e-01
   3.0724638e-01
   4.0000000e-01
   3.3913043e-01
   7.0434783e-01
   6.6666667e-01
   3.4782609e-01
   3.7101449e-01
   4.5797101e-01
   5.2753623e-01
   3.8260870e-01
   3.4492754e-01
   3.7101449e-01
   6.3478261e-01
   5.2463768e-01
   4.4347826e-01
   3.2463768e-01
   6.6086957e-01
   5.1014493e-01
   5.3913043e-01
   4.6376812e-01
   5.2463768e-01
   4.0579710e-01
   4.4347826e-01
   2.5507246e-01
   3.3043478e-01
   4.0000000e-01
   4.5797101e-01
   5.7101449e-01
   6.7246377e-01
   4.6376812e-01
   6.4057971e-01
   5.7391304e-01
   4.7246377e-01
   4.1159420e-01
   4.5797101e-01
   5.7101449e-01
   2.6376812e-01
   6.6666667e-01
   3.6231884e-01
   6.3478261e-01
   7.1594203e-01
   4.8115942e-01
   4.5797101e-01
   3.2173913e-01
   5.1304348e-01
   2.4637681e-01
   6.3478261e-01
   6.9275362e-01
   5.6231884e-01
   6.2028986e-01
   3.7101449e-01
   5.5362319e-01
   7.2173913e-01
   2.1739130e-01
   4.2608696e-01
   4.4057971e-01
   6.1159420e-01
   5.3913043e-01
   5.4782609e-01
   6.0289855e-01
   5.7681159e-01
   3.8550725e-01
   5.0724638e-01
   5.2753623e-01
   7.1594203e-01
   4.6956522e-01
   3.4782609e-01
   5.4202899e-01
   4.2898551e-01
   5.4782609e-01
   7.2463768e-01
   3.7681159e-01
   6.2608696e-01
   1.9710145e-01
   6.6666667e-01
   6.3188406e-01
   2.7536232e-01
   3.4492754e-01
   5.2753623e-01
   5.4202899e-01
   3.7391304e-01
   3.0434783e-01
   3.8260870e-01
   5.7971014e-01
   6.6666667e-01
   4.9565217e-01
   2.6666667e-01
   2.5217391e-01
   6.4927536e-01
   6.2318841e-01
   3.5942029e-01
   4.1739130e-01
   7.8550725e-01
   4.5797101e-01
   5.2753623e-01
   6.5507246e-01
   7.0724638e-01
   4.4927536e-01
   4.0000000e-01
   7.3623188e-01
   5.9420290e-01
   5.5942029e-01
   5.1594203e-01
   3.6231884e-01
   3.0724638e-01
   4.2608696e-01
   8.6666667e-01
   4.7536232e-01
   5.5362319e-01
   3.7101449e-01
   2.5507246e-01
   3.5362319e-01
   6.1449275e-01
   3.7681159e-01
   5.0434783e-01
   6.1159420e-01
   4.6376812e-01
   2.5217391e-01
   6.0000000e-01
   7.2753623e-01
   5.6521739e-01
   6.3188406e-01
   4.8405797e-01
   4.6666667e-01
   6.0869565e-01
   1.9130435e-01
   3.9420290e-01
   5.5652174e-01
   7.2173913e-01
   4.1449275e-01
   1.9420290e-01
   3.7681159e-01
   6.2028986e-01
   2.8405797e-01
   4.3478261e-01
   4.0579710e-01
   5.7971014e-01
   4.8985507e-01
   3.7681159e-01
   5.9710145e-01
   3.9710145e-01
   6.0869565e-01
   5.5362319e-01
   5.1014493e-01
   3.4202899e-01
   7.8260870e-01
   3.1014493e-01
   3.7391304e-01
   5.1594203e-01
   4.0289855e-01
   2.5797101e-01
   4.0000000e-01
   3.0144928e-01
   4.5217391e-01
   8.2028986e-01
   2.7826087e-01
   7.4492754e-01
   5.2753623e-01
   5.5072464e-01
   5.3623188e-01
   3.1014493e-01
   7.5362319e-01
   7.0144928e-01
   2.7246377e-01
   3.2753623e-01
   5.6521739e-01
   7.5652174e-01
   2.6376812e-01
   5.4202899e-01
   7.0434783e-01
   3.1884058e-01
   4.9275362e-01
   3.2173913e-01
   5.2753623e-01
   1.9710145e-01
   7.2753623e-01
   5.2753623e-01
   5.0144928e-01
   6.9565217e-02
   5.2173913e-01
   6.4057971e-01
   4.3768116e-01
   7.3043478e-01
   5.3043478e-01
   4.1159420e-01
   8.2898551e-01
   3.5362319e-01
   5.3333333e-01
   7.8840580e-01
   5.0724638e-01
   5.8840580e-01
   5.8840580e-01
   5.3623188e-01
   7.4492754e-01
   5.5072464e-01
   5.5942029e-01
   4.7536232e-01
   3.1884058e-01
   5.7391304e-01
   6.1739130e-01
   4.0289855e-01
   2.9855072e-01
   5.3333333e-01
   4.1739130e-01
   5.4492754e-01
   5.0724638e-01
   7.8260870e-01
   7.1594203e-01
   4.3478261e-01
   5.2173913e-01
   4.2028986e-01
   2.1159420e-01
   4.5507246e-01
   6.6666667e-01
   4.1739130e-01
   6.0000000e-01
   6.2318841e-01
   2.8695652e-01
   6.2028986e-01
   3.5362319e-01
   4.3768116e-01
   6.8115942e-01
   3.2173913e-01
   4.6086957e-01
   7.5652174e-01
   3.5362319e-01
   5.0434783e-01
   5.7391304e-01
   4.6376812e-01
   5.5652174e-01
   5.3333333e-01
   3.0434783e-01
   4.6376812e-01
   4.7536232e-01
   4.3188406e-01
   5.3913043e-01
   4.3478261e-01
   4.6376812e-01
   2.7826087e-01
   6.0289855e-01
   2.8985507e-01
   5.5942029e-01
   5.4782609e-01
   4.2898551e-01
   3.0724638e-01
   6.5507246e-01
   5.5072464e-01
   7.7971014e-01
   7.8840580e-01
   4.2898551e-01
   5.1014493e-01
   3.9710145e-01
   3.7101449e-01
   4.4347826e-01
   6.6666667e-01
   4.2898551e-01
   6.2028986e-01
   5.2463768e-01
   6.6086957e-01
   5.0724638e-01
   4.6956522e-01
   4.1159420e-01
   6.0000000e-01
   5.4492754e-01
   6.4927536e-01
   5.6811594e-01
   5.9420290e-01
   3.3043478e-01
   5.9420290e-01
   7.2463768e-01
   6.7536232e-01
   2.6666667e-01
   6.9855072e-01
   3.6811594e-01
   3.0724638e-01
   4.1159420e-01
   6.5507246e-01
   7.5942029e-01
   6.5797101e-01
   4.8695652e-01
   5.4492754e-01
   1.4492754e-01
   4.5507246e-01
   4.9565217e-01
   4.8695652e-01
   6.1449275e-01
   4.9275362e-01
   7.2753623e-01
   4.6666667e-01
   6.4927536e-01
   4.5797101e-01
   4.4927536e-01
   6.0000000e-01
   4.5797101e-01
   5.2753623e-01
   3.6811594e-01
   6.7536232e-01
   4.8695652e-01
   5.6811594e-01
   4.7246377e-01
   4.9565217e-01
   6.6956522e-01
   5.7681159e-01
   5.6811594e-01
   6.9565217e-01
   3.1594203e-01
   5.6521739e-01
   4.7246377e-01
   3.1304348e-01
   4.5797101e-01
   3.6521739e-01
   5.9420290e-01
   7.6811594e-01
   2.9565217e-01
   6.7246377e-01
   3.8840580e-01
   4.0000000e-01
   3.2463768e-01
   4.2608696e-01
   4.8405797e-01
   3.3913043e-01
   4.3188406e-01
   4.4637681e-01
   5.9710145e-01
   6.9565217e-01
   3.0144928e-01
   5.2173913e-01
   4.2318841e-01
   5.3623188e-01
   6.5507246e-01
   3.9130435e-01
   4.5507246e-01
   5.1594203e-01
   6.4637681e-01
   1.8260870e-01
   1.9710145e-01
   4.5797101e-01
   5.6231884e-01
   5.4202899e-01
   3.2463768e-01
   3.6231884e-01
   8.6086957e-01
   4.5217391e-01
   2.9855072e-01
   2.4057971e-01
   5.2753623e-01
   5.1884058e-01
   5.9710145e-01
   5.3043478e-01
   9.8550725e-02
   6.0869565e-01
   5.2463768e-01
   6.7536232e-01
   4.6086957e-01
   3.8550725e-01
   4.7246377e-01
   4.3478261e-01
   4.6666667e-01
   5.8840580e-01
   3.8840580e-01
   4.6086957e-01
   4.1159420e-01
   3.0724638e-01
   3.9130435e-01
   4.9565217e-01
   2.7246377e-01
   5.6231884e-01
   3.6811594e-01
   6.5217391e-01
   3.2463768e-01
   2.3768116e-01
   4.4347826e-01
   4.7246377e-01
   6.0579710e-01
   4.4057971e-01
   8.5507246e-01
   3.8550725e-01
   2.6666667e-01
   6.2028986e-01
   3.9420290e-01
   6.5507246e-01
   2.8985507e-01
   5.6521739e-01
   4.4637681e-01
   7.2753623e-01
   4.3478261e-01
   4.2318841e-01
   4.2608696e-01
   5.9420290e-01
   4.3188406e-01
   4.8695652e-01
   5.7971014e-01
   6.0000000e-01
   5.3333333e-01
   7.4202899e-01
   4.8695652e-01
   8.7536232e-01
   3.9130435e-01
   3.2753623e-01
   3.9130435e-01
   6.5507246e-01
   5.8260870e-01
   3.7101449e-01
   3.5362319e-01
   4.0000000e-01
   6.2028986e-01
   4.4347826e-01
   5.7391304e-01
   5.2173913e-01
   5.6811594e-01
   3.5942029e-01
   4.4057971e-01
   6.0869565e-01
   6.0000000e-01
   6.2318841e-01
   5.5652174e-01
   2.3478261e-01
   6.2898551e-01
   4.0289855e-01
   5.7971014e-01
   3.2463768e-01
   5.8840580e-01
   4.2898551e-01
   4.4637681e-01
   5.3333333e-01
   3.5652174e-01
   7.6811594e-01
   4.9565217e-01
   4.4637681e-01
   6.0869565e-01
   5.5072464e-01
   4.0579710e-01
   4.8405797e-01
   5.8840580e-01
   4.3768116e-01
   7.2463768e-01
   4.6086957e-01
   5.3623188e-01
   3.9420290e-01
   3.7391304e-01
   5.4202899e-01
   5.4202899e-01
   3.2753623e-01
   5.8840580e-01
   6.8985507e-01
   5.8260870e-01
   6.4927536e-01
   5.6811594e-01
   5.5072464e-01
   5.0144928e-01
   5.8840580e-01
   5.3043478e-01
   2.6086957e-01
   7.1884058e-01
   3.1884058e-01
   5.3913043e-01
   6.6666667e-01
   2.2898551e-01
   4.8405797e-01
   5.7681159e-01
   5.9710145e-01
   4.9855072e-01
   4.2028986e-01
   5.3333333e-01
   4.9275362e-01
   3.5072464e-01
   4.1739130e-01
   6.6666667e-01
   3.5942029e-01
   5.3333333e-01
   5.4202899e-01
   7.3333333e-01
   3.4202899e-01
   4.7536232e-01
   5.6521739e-01
   6.5797101e-01
   6.1159420e-01
   4.2318841e-01
   4.2028986e-01
   7.3913043e-01
   6.3188406e-01
   2.6666667e-01
   7.7101449e-01
   3.6231884e-01
   5.1014493e-01
   3.5072464e-01
   4.7246377e-01
   4.8405797e-01
   5.6521739e-01
   2.7536232e-01
   5.2463768e-01
   5.1014493e-01
   6.6086957e-01
   4.2608696e-01
   3.1014493e-01
   6.2898551e-01
   5.4202899e-01
   5.3043478e-01
   3.7971014e-01
   7.1884058e-01
   7.3333333e-01
   4.1449275e-01
   3.0434783e-01
   4.9275362e-01
   5.6811594e-01
   6.8115942e-01
   3.0144928e-01
   5.0434783e-01
   6.9565217e-01
   5.1884058e-01
   3.9130435e-01
   3.5362319e-01
   4.1449275e-01
   4.1159420e-01
   5.2173913e-01
   6.0289855e-01
   2.9855072e-01
   6.4057971e-01
   5.6231884e-01
   3.8840580e-01
   3.9420290e-01
   4.1739130e-01
   6.4927536e-01
   3.9420290e-01
   5.4782609e-01
   4.4057971e-01
   3.7391304e-01
   6.2898551e-01
   6.0000000e-01
   1.8840580e-01
   2.7536232e-01
   4.9855072e-01
   4.0869565e-01
   5.1014493e-01
   4.2028986e-01
   4.8985507e-01
   3.9710145e-01
   6.9565217e-01
   5.2173913e-01
   4.8695652e-01
   2.6666667e-01
   4.4927536e-01
   6.8695652e-01
   4.4057971e-01
   4.2608696e-01
   4.6666667e-01
   3.6811594e-01
   7.3333333e-01
   5.0144928e-01
   3.7681159e-01
   6.4927536e-01
   6.5797101e-01
   5.8260870e-01
   4.2608696e-01
   3.8260870e-01
   2.2608696e-01
   5.2463768e-01
   7.2173913e-01
   5.3913043e-01
   5.2173913e-01
   4.6376812e-01
   4.2318841e-01
   6.9855072e-01
   7.3623188e-01
   3.9420290e-01
   4.4927536e-01
   5.5072464e-01
   5.7681159e-01
   5.4202899e-01
   6.0579710e-01
   5.0724638e-01
   2.7536232e-01
   4.9565217e-01
   6.5507246e-01
   4.8695652e-01
   2.9855072e-01
   4.6376812e-01
   4.2318841e-01
   5.1304348e-01
   4.4637681e-01
   2.8695652e-01
   4.0000000e-01
   5.4782609e-01
   5.2173913e-01
   4.8115942e-01
   5.2463768e-01
   6.9565217e-01
   5.4782609e-01
   6.8405797e-01
   4.5217391e-01
   4.5507246e-01
   5.3043478e-01
   5.0144928e-01
   5.6521739e-01
   5.8260870e-01
   3.7391304e-01
   6.3768116e-01
   4.8115942e-01
   6.2028986e-01
   3.1594203e-01
   5.4782609e-01
   4.3768116e-01
   3.4492754e-01
   6.1739130e-01
   2.2608696e-01
   3.0724638e-01
   5.2753623e-01
   5.7101449e-01
   4.4637681e-01
   4.9565217e-01
   6.8405797e-01
   3.4202899e-01
   4.4347826e-01
   5.7391304e-01
   4.8695652e-01
   3.1884058e-01
   5.2173913e-01
   8.8695652e-01
   6.3478261e-01
   4.8695652e-01
   4.8115942e-01
   4.0289855e-01
   3.8550725e-01
   5.8550725e-01
   4.8695652e-01
   5.5362319e-01
   3.6231884e-01
   2.8985507e-01
   3.7681159e-01
   4.9275362e-01
   4.2898551e-01
   3.8550725e-01
   6.3478261e-01
   4.6956522e-01
   6.3188406e-01
   6.1159420e-01
   7.7971014e-01
   4.2318841e-01
   2.7536232e-01
   4.8405797e-01
   5.6811594e-01
   4.8695652e-01
   5.2753623e-01
   6.6666667e-01
   5.4782609e-01
   4.5507246e-01
   7.2173913e-01
   4.8115942e-01
   4.8405797e-01
   6.2028986e-01
   6.2028986e-01
   6.8405797e-01
   5.4782609e-01
   5.2463768e-01
   4.2318841e-01
   5.5072464e-01
   4.2028986e-01
   2.8695652e-01
   6.4347826e-01
   5.7391304e-01
   3.7101449e-01
   6.9565217e-01
   4.7246377e-01
   5.4492754e-01
   3.9420290e-01
   4.5217391e-01
   3.1594203e-01
   1.4492754e-01
   5.4202899e-01
   4.9855072e-01
   6.1449275e-01
   5.7101449e-01
   4.8405797e-01
   3.9130435e-01
   2.2608696e-01
   4.1159420e-01
   4.2028986e-01
   4.3478261e-01
   5.0724638e-01
   6.8115942e-01
   1.8260870e-01
   6.8985507e-01
   5.8550725e-01
   3.8840580e-01
   2.6666667e-01
   4.7826087e-01
   4.4927536e-01
   5.7971014e-01
   4.7536232e-01
   4.1739130e-01
   5.2753623e-01
   5.2173913e-01
   4.6956522e-01
   5.6811594e-01
   4.5217391e-01
   4.2898551e-01
   5.2173913e-01
   5.4782609e-01
   5.2753623e-01
   3.1884058e-01
   4.2028986e-01
   6.1159420e-01
   4.3478261e-01
   6.3188406e-01
   7.4202899e-01
   6.4347826e-01
   6.2318841e-01
   2.4347826e-01
   6.6956522e-01
   6.0579710e-01
   4.2898551e-01
   6.1449275e-01
   2.8405797e-01
   6.8695652e-01
   5.9130435e-01
   4.9855072e-01
   5.9420290e-01
   4.1449275e-01
   5.3333333e-01
   3.8260870e-01
   4.8405797e-01
   3.7971014e-01
   6.8695652e-01
   4.6086957e-01
   6.3478261e-01
   7.0434783e-01
   6.0289855e-01
   2.2608696e-01
   5.7971014e-01
   7.2173913e-01
   3.8550725e-01
   5.8550725e-01
   4.6956522e-01
   4.9565217e-01
   6.5797101e-01
   4.1449275e-01
   2.8405797e-01
   3.2753623e-01
   4.8985507e-01
   5.8260870e-01
   5.6231884e-01
   2.2028986e-01
   6.0289855e-01
   5.0434783e-01
   6.3768116e-01
   3.9130435e-01
   6.1739130e-01
   5.8840580e-01
   6.8695652e-01
   5.5942029e-01
   5.0724638e-01
   4.2318841e-01
   5.7681159e-01
   3.2753623e-01
   3.8840580e-01
   7.1014493e-01
   4.8695652e-01
   4.0000000e-01
   7.4202899e-01
   3.1884058e-01
   3.5072464e-01
   4.7826087e-01
   5.1014493e-01
   5.1304348e-01
   6.8985507e-01
   3.7391304e-01
   4.5797101e-01
   5.6811594e-01
   2.6956522e-01
   5.9420290e-01
   4.8695652e-01
   6.5217391e-01
   5.7681159e-01
   5.9130435e-01
   7.2463768e-01
   2.0579710e-01
   6.0579710e-01
   7.4492754e-01
   4.8405797e-01
   2.9565217e-01
   7.4202899e-01
   3.7101449e-01
   5.3043478e-01
   3.9420290e-01
   5.0724638e-01
   4.8405797e-01
   5.6811594e-01
   4.1159420e-01
   5.8260870e-01
   4.8695652e-01
   6.4637681e-01
   6.4347826e-01
   6.8985507e-01
   4.1449275e-01
   3.6521739e-01
   4.7536232e-01
   6.3478261e-01
   5.2753623e-01
   6.2028986e-01
   4.1159420e-01
   3.7101449e-01
   3.7391304e-01
   3.7971014e-01
   4.4347826e-01
   4.2028986e-01
   4.5217391e-01
   3.3623188e-01
   4.4637681e-01
   6.0869565e-01
   3.6811594e-01
   6.2898551e-01
   3.0144928e-01
   4.4057971e-01
   6.5507246e-01
   5.3913043e-01
   5.7681159e-01
   4.2608696e-01
   3.7101449e-01
   5.7391304e-01
   4.0579710e-01
   4.7246377e-01
   3.5652174e-01
   5.7391304e-01
   4.5507246e-01
   3.8260870e-01
   2.8115942e-01
   5.3043478e-01
   5.2463768e-01
   6.6086957e-01
   5.5942029e-01
   4.4927536e-01
   2.3188406e-01
   2.6086957e-01
   4.3768116e-01
   4.2318841e-01
   4.6376812e-01
   4.6086957e-01
   5.1594203e-01
   5.1014493e-01
   4.9855072e-01
   6.1739130e-01
   3.8550725e-01
   3.5072464e-01
   4.6376812e-01
   4.4927536e-01
   4.9565217e-01
   3.1014493e-01
   4.7246377e-01
   5.9130435e-01
   5.1304348e-01
   5.3913043e-01
   6.4347826e-01
   2.4057971e-01
   6.6376812e-01
   3.6811594e-01
   6.6956522e-01
   5.0724638e-01
   5.8840580e-01
   6.1159420e-01
   4.6376812e-01
   5.3623188e-01
   4.7246377e-01
   5.0144928e-01
   4.4057971e-01
   4.5797101e-01
   4.2028986e-01
   6.1159420e-01
   5.1884058e-01
   6.0579710e-01
   4.0579710e-01
   6.9565217e-02
   4.9855072e-01
   6.2898551e-01
   4.7246377e-01
   3.8840580e-01
   6.0289855e-01
   6.3478261e-01
   3.6231884e-01
   4.1159420e-01
   5.2753623e-01
   5.7681159e-01
   5.5652174e-01
   5.6231884e-01
   6.6956522e-01
   9.2463768e-01
   4.6956522e-01
   5.1014493e-01
   5.6811594e-01
   2.6956522e-01
   2.9565217e-01
   6.4637681e-01
   6.0869565e-01
   5.0434783e-01
   5.1014493e-01
   6.8405797e-01
   6.2318841e-01
   6.9855072e-01
   5.1014493e-01
   7.5362319e-01
   5.4492754e-01
   4.4637681e-01
   6.7826087e-01
   3.7681159e-01
   7.0434783e-01
   1.6231884e-01
   3.6811594e-01
   3.6521739e-01
   2.6086957e-01
   6.0869565e-01
   5.1594203e-01
   5.7101449e-01
   2.1449275e-01
   2.9275362e-01
   6.0869565e-01
   5.7101449e-01
   6.0579710e-01
   4.3768116e-01
   5.6231884e-01
   7.1014493e-01
   3.3333333e-01
   4.9565217e-01
   5.2463768e-01
   5.1884058e-01
   5.5072464e-01
   4.3478261e-01
   4.5217391e-01
   4.6376812e-01
   3.7391304e-01
   2.3478261e-01
   3.6231884e-01
   5.0434783e-01
   2.7536232e-01
   5.8260870e-01
   5.5362319e-01
   4.4057971e-01
   3.2753623e-01
   3.5942029e-01
   4.9275362e-01
   4.1159420e-01
   4.2318841e-01
   4.1159420e-01
   6.5797101e-01
   3.1014493e-01
   5.2463768e-01
   4.5507246e-01
   3.5362319e-01
   6.7246377e-01
   6.7826087e-01
   3.6231884e-01
   4.2608696e-01
   4.5507246e-01
   5.8840580e-01
   4.0000000e-01
   4.9565217e-01
   3.8840580e-01
   6.6956522e-01
   6.9275362e-01
   2.3478261e-01
   6.7246377e-01
   3.4492754e-01
   2.6086957e-01
   6.3188406e-01
   4.9565217e-01
   6.4927536e-01
   4.2028986e-01
   5.1014493e-01
   2.6376812e-01
   6.5217391e-01
   4.3478261e-01
   3.7971014e-01
   6.5217391e-01
   6.0000000e-01
   3.7681159e-01
   4.0289855e-01
   7.6231884e-01
   3.8550725e-01
   5.1884058e-01
   5.8840580e-01
   5.2173913e-01
   5.8260870e-01
   6.0869565e-01
   5.7391304e-01
   5.7391304e-01
   6.0289855e-01
   4.0000000e-01
   5.2753623e-01
   6.1449275e-01
   3.7971014e-01
   2.9855072e-01
   5.2463768e-01
   6.5797101e-01
   5.1884058e-01
   3.4492754e-01
   4.8115942e-01
   4.2318841e-01
   7.7971014e-01
   4.5797101e-01
   6.4927536e-01
   4.9855072e-01
   6.2028986e-01
   3.7101449e-01
   4.9275362e-01
   4.7246377e-01
   8.7246377e-01
   1.8840580e-01
   5.7391304e-01
   6.3188406e-01
   6.4347826e-01
   5.0144928e-01
   6.2608696e-01
   6.2028986e-01
   6.8115942e-01
   4.0289855e-01
   4.4057971e-01
   5.6811594e-01
   5.6231884e-01
   6.6956522e-01
   5.1884058e-01
   5.0434783e-01
   4.7536232e-01
   5.8840580e-01
   3.5942029e-01
   6.3188406e-01
   3.9130435e-01
   5.4492754e-01
   4.7246377e-01
   5.1884058e-01
   4.8695652e-01
   3.3043478e-01
   5.8260870e-01
   3.6231884e-01
   3.4492754e-01
   3.4492754e-01
   5.5942029e-01
   2.8405797e-01
   5.1304348e-01
   3.7971014e-01
   9.1884058e-01
   5.7391304e-01
   3.7681159e-01
   2.7826087e-01
   7.8550725e-01
   7.5942029e-01
   5.9130435e-01
   5.6521739e-01
   5.8840580e-01
   1.7971014e-01
   5.3333333e-01
   5.1014493e-01
   3.6231884e-01
   3.9420290e-01
   6.3188406e-01
   3.1304348e-01
   5.9130435e-01
   5.7101449e-01
   4.7826087e-01
   4.1159420e-01
   7.1304348e-01
   3.8260870e-01
   3.9130435e-01
   2.8405797e-01
   3.7101449e-01
   3.5362319e-01
   6.8405797e-01
   5.7101449e-01
   6.2318841e-01
   4.2028986e-01
   4.4927536e-01
   8.0869565e-01
   4.7826087e-01
   5.1014493e-01
   5.0724638e-01
   4.3768116e-01
   2.2898551e-01
   4.5507246e-01
   4.8695652e-01
   5.3913043e-01
   3.5652174e-01
   5.0144928e-01
   4.3768116e-01
   6.1449275e-01
   4.6086957e-01
   5.1304348e-01
   3.0724638e-01
   4.2318841e-01
   4.4057971e-01
   5.7971014e-01
   5.0434783e-01
   6.3188406e-01
   5.4492754e-01
   4.6376812e-01
   4.4057971e-01
   3.3623188e-01
   6.3478261e-01
   4.4927536e-01
   5.4492754e-01
   6.4057971e-01
   4.8115942e-01
   6.7246377e-01
   4.6376812e-01
   7.2173913e-01
   3.8260870e-01
   4.2608696e-01
   3.2753623e-01
   5.2753623e-01
   6.1739130e-01
   2.1159420e-01
   5.9420290e-01
   5.4782609e-01
   7.5942029e-01
   4.2318841e-01
   4.5797101e-01
   2.2028986e-01
   5.0724638e-01
   4.6086957e-01
   3.1014493e-01
   5.9130435e-01
   6.7536232e-01
   2.4637681e-01
   4.7246377e-01
   5.1014493e-01
   4.6376812e-01
   5.3043478e-01
   5.6521739e-01
   3.7681159e-01
   5.8840580e-01
   5.4492754e-01
   6.1159420e-01
   4.7826087e-01
   4.4637681e-01
   5.2463768e-01
   5.5652174e-01
   4.6956522e-01
   5.8260870e-01
   5.5652174e-01
   8.6086957e-01
   6.0289855e-01
   5.0434783e-01
   7.4202899e-01
   4.4927536e-01
   4.0579710e-01
   3.9710145e-01
   3.0144928e-01
   4.0869565e-01
   3.8260870e-01
   4.8115942e-01
   2.0289855e-01
   5.1884058e-01
   6.2318841e-01
   5.5942029e-01
   5.9710145e-01
   4.7246377e-01
   3.8840580e-01
   2.2898551e-01
   4.3478261e-01
   7.5652174e-01
   6.7536232e-01
   4.6086957e-01
   4.9855072e-01
   2.8405797e-01
   5.8260870e-01
   6.4347826e-01
   7.2463768e-01
   7.0144928e-01
   8.5507246e-01
   6.6086957e-01
   5.4492754e-01
   5.3913043e-01
   4.2898551e-01
   6.1159420e-01
   4.5507246e-01
   3.5362319e-01
   3.0724638e-01
   5.3623188e-01
   4.1449275e-01
   5.2173913e-01
   5.8550725e-01
   6.2608696e-01
   5.8840580e-01
   5.8550725e-01
   3.1304348e-01
   6.3478261e-01
   5.5362319e-01
   3.5362319e-01
   4.0869565e-01
   5.5072464e-01
   6.0869565e-01
   5.5072464e-01
   8.2608696e-01
   7.3333333e-01
   6.7826087e-01
   4.2318841e-01
   5.7391304e-01
   6.0579710e-01
   6.6956522e-01
   4.2028986e-01
   4.9565217e-01
   4.5797101e-01
   3.5942029e-01
   7.5072464e-01
   5.4782609e-01
   5.5072464e-01
   5.3333333e-01
   5.1014493e-01
   5.6231884e-01
   7.7971014e-01
   5.1304348e-01
   6.3768116e-01
   5.5942029e-01
   6.3768116e-01
   6.5507246e-01
   5.3913043e-01
   6.5217391e-01
   6.2898551e-01
   2.0869565e-01
   3.7101449e-01
   3.7971014e-01
   7.8840580e-01
   2.9275362e-01
   6.0579710e-01
   8.2318841e-01
   8.6956522e-01
   4.2608696e-01
   6.1449275e-01
   5.3333333e-01
   6.4057971e-01
   5.2173913e-01
   5.9420290e-01
   6.3768116e-01
   5.5942029e-01
   6.1449275e-01
   6.1159420e-01
   5.3333333e-01
   3.7391304e-01
   5.7681159e-01
   6.6086957e-01
   4.6086957e-01
   7.7101449e-01
   2.6086957e-01
   5.5072464e-01
   5.7681159e-01
   3.4782609e-01
   5.7971014e-01
   3.7101449e-01
   4.6086957e-01
   6.0869565e-01
   5.2173913e-01
   5.2753623e-01
   4.2608696e-01
   6.2318841e-01
   5.9710145e-01
   4.7536232e-01
   5.9130435e-01
   5.6811594e-01
   4.6666667e-01
   4.9275362e-01
   3.9420290e-01
   2.0289855e-01
   5.9710145e-01
   3.1884058e-01
   4.6376812e-01
   5.9130435e-01
   4.4347826e-01
   2.9275362e-01
   6.0579710e-01
   4.6086957e-01
   4.4927536e-01
   4.0869565e-01
   3.7971014e-01
   7.4492754e-01
   3.1304348e-01
   4.8985507e-01
   4.2898551e-01
   6.4927536e-01
   5.9420290e-01
   3.8550725e-01
   4.3188406e-01
   5.1884058e-01
   6.0000000e-01
   3.4202899e-01
   5.9420290e-01
   6.8405797e-01
   3.5362319e-01
   5.1884058e-01
   4.2608696e-01
   5.2173913e-01
   3.1304348e-01
   3.6521739e-01
   5.3913043e-01
   5.6231884e-01
   5.3623188e-01
   5.8840580e-01
   5.4202899e-01
   4.9275362e-01
   4.0000000e-01
   4.1159420e-01
   4.2898551e-01
   6.5797101e-01
   4.6376812e-01
   6.2028986e-01
   4.7246377e-01
   5.3913043e-01
   4.2028986e-01
   6.5797101e-01
   3.6521739e-01
   5.4782609e-01
   4.5217391e-01
   4.7246377e-01
   5.6811594e-01
   6.8115942e-01
   5.7101449e-01
   4.6666667e-01
   2.0289855e-01
   4.7536232e-01
   6.0289855e-01
   4.0579710e-01
   4.0869565e-01
   5.4202899e-01
   2.6086957e-01
   4.2608696e-01
   4.7536232e-01
   5.9130435e-01
   6.0289855e-01
   6.2608696e-01
   4.1739130e-01
   4.4637681e-01
   5.6231884e-01
   5.9420290e-01
   4.2028986e-01
   4.8985507e-01
   7.9710145e-01
   4.0579710e-01
   4.6666667e-01
   6.2318841e-01
   4.9565217e-01
   7.0434783e-01
   6.8695652e-01
   4.4927536e-01
   4.8405797e-01
   4.2608696e-01
   3.7391304e-01
   4.2608696e-01
   8.1739130e-01
   5.7101449e-01
   4.6086957e-01
   2.4637681e-01
   6.1449275e-01
   5.3043478e-01
   3.5942029e-01
   5.1304348e-01
   4.5217391e-01
   6.4347826e-01
   3.9420290e-01
   5.8260870e-01
   4.5507246e-01
   7.4782609e-01
   4.9275362e-01
   2.7826087e-01
   7.2463768e-01
   4.6376812e-01
   6.8405797e-01
   6.4347826e-01
   1.5362319e-01
   3.7391304e-01
   4.7246377e-01
   4.1449275e-01
   5.3913043e-01
   5.7391304e-01
   4.9565217e-01
   3.0434783e-01
   6.1159420e-01
   5.5072464e-01
   5.1594203e-01
   3.7971014e-01
   7.2173913e-01
   5.6521739e-01
   6.5507246e-01
   6.4927536e-01
   4.1739130e-01
   4.6376812e-01
   4.9855072e-01
   5.0724638e-01
   5.2173913e-01
   4.6956522e-01
   5.7391304e-01
   5.1594203e-01
   6.1449275e-01
   7.5652174e-01
   6.7826087e-01
   5.3333333e-01
   2.3768116e-01
   4.8695652e-01
   4.0579710e-01
   4.4637681e-01
   4.7826087e-01
   4.2898551e-01
   5.6811594e-01
   5.7971014e-01
   5.1014493e-01
   6.1159420e-01
   4.5507246e-01
   7.7391304e-01
   5.8550725e-01
   4.4057971e-01
   3.9130435e-01
   3.8840580e-01
   4.6086957e-01
   3.6521739e-01
   8.7826087e-01
   6.4347826e-01
   3.7101449e-01
   6.8405797e-01
   4.2608696e-01
   6.4637681e-01
   4.4927536e-01
   5.1304348e-01
   4.5217391e-01
   5.2753623e-01
   4.1159420e-01
   5.2753623e-01
   5.3333333e-01
   4.0869565e-01
   5.1884058e-01
   2.3768116e-01
   5.3333333e-01
   7.4492754e-01
   6.2028986e-01
   3.1594203e-01
   4.8695652e-01
   3.6811594e-01
   5.2173913e-01
   4.3188406e-01
   4.6956522e-01
   4.8985507e-01
   5.4492754e-01
   3.1594203e-01
   3.5072464e-01
   5.8840580e-01
   5.7681159e-01
   5.1304348e-01
   1.9130435e-01
   3.4782609e-01
   3.4492754e-01
   3.6521739e-01
   7.3913043e-01
   4.6666667e-01
   4.9275362e-01
   5.0434783e-01
   5.8840580e-01
   3.7101449e-01
   5.7971014e-01
   3.7391304e-01
   4.4927536e-01
   6.7536232e-01
   3.7391304e-01
   5.6231884e-01
   2.5217391e-01
   6.4637681e-01
   6.1159420e-01
   4.2898551e-01
   6.6376812e-01
   4.6956522e-01
   5.1884058e-01
   5.1594203e-01
   5.0144928e-01
   5.8840580e-01
   6.2028986e-01
   5.7391304e-01
   4.5217391e-01
   4.6956522e-01
   5.5362319e-01
   7.7681159e-01
   4.2028986e-01
   4.8115942e-01
   6.0289855e-01
   6.8115942e-01
   5.4782609e-01
   5.2173913e-01
   4.5217391e-01
   5.4782609e-01
   7.3623188e-01
   7.1884058e-01
   2.8695652e-01
   5.1014493e-01
   4.8985507e-01
   6.0000000e-01
   5.0724638e-01
   5.0434783e-01
   4.9275362e-01
   5.9710145e-01
   3.3913043e-01
   4.0000000e-01
   2.4057971e-01
   3.8260870e-01
   4.8985507e-01
   4.4637681e-01
   5.3333333e-01
   5.3623188e-01
   5.5362319e-01
   6.0289855e-01
   3.8840580e-01
   4.1159420e-01
   4.5797101e-01
   4.0000000e-01
   4.5797101e-01
   6.8115942e-01
   3.0144928e-01
   3.8840580e-01
   6.1449275e-01
   5.6231884e-01
   4.8695652e-01
   6.2028986e-01
   5.2753623e-01
   3.1014493e-01
   4.2318841e-01
   5.2173913e-01
   6.8695652e-01
   4.2898551e-01
   8.5507246e-01
   4.9855072e-01
   3.1304348e-01
   4.0000000e-01
   6.2608696e-01
   4.7536232e-01
   5.9420290e-01
   6.1739130e-01
   6.8695652e-01
   3.6811594e-01
   3.5942029e-01
   3.7681159e-01
   2.6666667e-01
   5.2173913e-01
   5.0724638e-01
   5.3043478e-01
   5.5072464e-01
   6.1449275e-01
   3.6811594e-01
   6.3768116e-01
   5.2753623e-01
   3.7101449e-01
   3.0144928e-01
   3.8550725e-01
   6.0289855e-01
   8.1739130e-01
   4.1739130e-01
   5.7681159e-01
   4.9565217e-01
   4.4347826e-01
   4.2318841e-01
   4.0000000e-01
   4.2028986e-01
   3.8840580e-01
   3.1884058e-01
   5.7101449e-01
   4.8695652e-01
   4.5507246e-01
   4.2898551e-01
   3.1594203e-01
   2.9565217e-01
   4.5217391e-01
   2.0000000e-01
   3.7101449e-01
   5.2173913e-01
   6.3478261e-01
   3.0724638e-01
   2.9855072e-01
   5.5362319e-01
   6.8115942e-01
   3.2753623e-01
   3.9420290e-01
   5.2753623e-01
   5.0724638e-01
   4.6086957e-01
   3.1304348e-01
   6.8985507e-01
   5.3623188e-01
   2.6956522e-01
   5.5362319e-01
   5.3333333e-01
   7.7391304e-01
   3.5942029e-01
   4.7536232e-01
   4.8115942e-01
   3.7681159e-01
   3.5942029e-01
   6.8985507e-01
   1.5072464e-01
   3.0724638e-01
   4.4927536e-01
   3.1594203e-01
   3.9710145e-01
   5.1884058e-01
   4.9565217e-01
   4.3478261e-01
   5.1594203e-01
   3.8550725e-01
   4.7536232e-01
   7.2173913e-01
   5.8550725e-01
   3.4202899e-01
   4.6376812e-01
   5.7681159e-01
   4.6376812e-01
   3.2173913e-01
   4.8695652e-01
   3.3623188e-01
   5.9420290e-01
   5.9130435e-01
   3.0144928e-01
   4.4637681e-01
   1.6521739e-01
   4.6666667e-01
   6.8985507e-01
   6.1739130e-01
   5.3043478e-01
   6.4637681e-01
   2.5507246e-01
   5.8550725e-01
   3.7391304e-01
   5.7101449e-01
   6.1739130e-01
   5.2753623e-01
   4.9855072e-01
   3.6521739e-01
   5.0434783e-01
   5.0724638e-01
   5.1594203e-01
   4.3768116e-01
   5.1594203e-01
   5.9710145e-01
   4.9565217e-01
   5.1594203e-01
   5.6231884e-01
   6.5507246e-01
   6.1449275e-01
   3.5072464e-01
   4.8115942e-01
   5.4782609e-01
   4.5507246e-01
   6.5507246e-01
   5.5072464e-01
   5.9710145e-01
   4.7246377e-01
   4.1739130e-01
   3.5072464e-01
   4.4637681e-01
   4.8985507e-01
   2.3478261e-01
   6.1449275e-01
   7.1594203e-01
   5.6521739e-01
   5.2753623e-01
   4.9565217e-01
   4.8695652e-01
   6.6666667e-01
   2.6666667e-01
   2.8985507e-01
   3.6811594e-01
   7.3333333e-01
   5.7101449e-01
   3.5072464e-01
   5.5072464e-01
   6.2028986e-01
   6.4637681e-01
   4.8695652e-01
   4.7536232e-01
   3.4782609e-01
   3.9130435e-01
   3.3623188e-01
   3.0724638e-01
   5.8550725e-01
   5.5942029e-01
   4.0869565e-01
   6.0869565e-01
   5.5652174e-01
   3.3333333e-01
   1.3333333e-01
   4.6376812e-01
   6.4057971e-01
   4.6376812e-01
   8.0869565e-01
   1.6811594e-01
   3.1884058e-01
   4.4347826e-01
   4.8405797e-01
   5.9710145e-01
   4.9855072e-01
   3.6231884e-01
   5.2173913e-01
   4.0000000e-01
   6.4347826e-01
   3.8260870e-01
   3.3623188e-01
   5.7101449e-01
   6.1159420e-01
   5.1304348e-01
   4.6956522e-01
   5.7681159e-01
   7.2463768e-01
   8.0579710e-01
   4.8405797e-01
   6.0000000e-01
   5.9420290e-01
   3.1594203e-01
   5.6521739e-01
   5.5072464e-01
   4.0869565e-01
   4.6666667e-01
   4.2608696e-01
   4.6666667e-01
   6.6086957e-01
   3.1014493e-01
   5.5652174e-01
   4.9855072e-01
   6.4927536e-01
   4.9275362e-01
   6.2898551e-01
   6.3768116e-01
   3.9710145e-01
   5.1594203e-01
   5.5362319e-01
   3.9130435e-01
   8.6956522e-01
   4.2608696e-01
   4.5217391e-01
   5.4202899e-01
   3.9420290e-01
   4.5217391e-01
   6.7536232e-01
   4.3188406e-01
   5.5362319e-01
   5.5652174e-01
   5.6231884e-01
   3.9130435e-01
   5.2753623e-01
   4.9855072e-01
   6.5507246e-01
   6.5217391e-01
   6.0869565e-01
   5.6811594e-01
   4.1449275e-01
   3.2753623e-01
   6.0579710e-01
   4.7246377e-01
   5.6521739e-01
   4.4057971e-01
   6.1739130e-01
   4.3478261e-01
   6.8115942e-01
   3.5652174e-01
   4.6086957e-01
   7.1594203e-01
   5.5072464e-01
   5.2753623e-01
   3.8840580e-01
   5.1884058e-01
   6.6086957e-01
   5.4202899e-01
   6.3768116e-01
   6.7246377e-01
   5.4492754e-01
   7.3913043e-01
   5.8260870e-01
   5.5942029e-01
   4.3188406e-01
   3.5942029e-01
   5.4492754e-01
   6.6666667e-01
   6.9275362e-01
   3.3623188e-01
   3.9420290e-01
   4.2608696e-01
   4.4927536e-01
   4.7246377e-01
   5.2463768e-01
   5.4492754e-01
   6.1449275e-01
   6.1159420e-01
   3.4202899e-01
   6.2028986e-01
   3.0434783e-01
   4.6086957e-01
   5.2753623e-01
   4.6376812e-01
   3.9420290e-01
   3.9710145e-01
   4.1739130e-01
   5.6811594e-01
   3.6811594e-01
   5.1014493e-01
   5.4782609e-01
   5.0144928e-01
   5.3333333e-01
   4.1159420e-01
   6.3768116e-01
   4.2318841e-01
   5.4492754e-01
   6.0869565e-01
   4.8695652e-01
   6.2028986e-01
   4.9565217e-01
   6.5217391e-01
   3.7971014e-01
   5.0434783e-01
   5.2753623e-01
   5.3043478e-01
   4.9855072e-01
   3.4492754e-01
   5.2753623e-01
   6.3188406e-01
   5.5072464e-01
   3.5652174e-01
   4.4347826e-01
   4.9565217e-01
   5.7681159e-01
   2.8405797e-01
   3.3333333e-01
   4.4637681e-01
   2.5217391e-01
   2.2608696e-01
   4.7246377e-01
   4.4347826e-01
   4.5797101e-01
   6.0869565e-01
   5.2753623e-01
   5.9420290e-01
   5.3913043e-01
   4.7246377e-01
   6.3768116e-01
   5.1304348e-01
   4.8115942e-01
   7.6811594e-01
   5.9710145e-01
   6.4057971e-01
   4.2028986e-01
   4.0579710e-01
   3.7101449e-01
   7.6521739e-01
   3.5072464e-01
   3.3913043e-01
   3.2173913e-01
   4.8115942e-01
   4.3768116e-01
   2.3478261e-01
   5.0434783e-01
   4.2318841e-01
   5.4782609e-01
   5.7391304e-01
   7.4202899e-01
   8.3478261e-01
   2.5507246e-01
   5.3043478e-01
   5.7971014e-01
   5.5652174e-01
   4.2028986e-01
   6.3188406e-01
   3.5072464e-01
   5.9420290e-01
   6.0869565e-01
   4.7246377e-01
   3.7681159e-01
   3.4202899e-01
   4.6086957e-01
   4.5217391e-01
   6.6376812e-01
   2.2898551e-01
   2.8985507e-01
   5.7971014e-01
   5.8260870e-01
   6.3478261e-01
   2.9855072e-01
   6.7536232e-01
   7.4782609e-01
   6.4057971e-01
   4.4347826e-01
   5.1304348e-01
   5.2173913e-01
   4.8695652e-01
   6.0289855e-01
   5.3043478e-01
   1.9710145e-01
   8.0579710e-01
   4.0289855e-01
   5.0144928e-01
   5.0434783e-01
   3.8260870e-01
   6.9565217e-01
   3.0724638e-01
   6.2898551e-01
   4.6956522e-01
   5.6231884e-01
   4.4057971e-01
   7.1884058e-01
   4.7826087e-01
   6.7536232e-01
   1.9130435e-01
   6.6956522e-01
   6.0869565e-01
   5.3333333e-01
   3.2173913e-01
   5.5942029e-01
   6.6956522e-01
   3.7971014e-01
   4.4637681e-01
   3.1304348e-01
   6.4927536e-01
   4.8695652e-01
   6.5507246e-01
   4.2898551e-01
   5.0144928e-01
   5.4782609e-01
   5.1014493e-01
   6.2028986e-01
   6.6956522e-01
   6.1739130e-01
   3.2463768e-01
   4.2898551e-01
   6.9275362e-01
   4.0289855e-01
   3.7391304e-01
   5.0434783e-01
   5.5362319e-01
   4.8985507e-01
   4.6376812e-01
   4.5797101e-01
   2.9565217e-01
   5.9420290e-01
   5.1884058e-01
   4.8115942e-01
   2.3768116e-01
   4.0869565e-01
   4.2608696e-01
   5.8840580e-01
   6.9565217e-01
   2.4927536e-01
   4.5217391e-01
   6.8695652e-01
   5.0434783e-01
   6.4057971e-01
   3.1594203e-01
   3.9420290e-01
   3.8840580e-01
   6.4927536e-01
   2.6956522e-01
   4.5797101e-01
   4.5797101e-01
   4.2608696e-01
   4.9275362e-01
   4.8405797e-01
   4.1739130e-01
   5.3043478e-01
   6.0869565e-01
   5.7971014e-01
   6.5797101e-01
   6.2608696e-01
   5.3333333e-01
   5.3913043e-01
   4.8405797e-01
   3.5652174e-01
   7.0144928e-01
   3.4492754e-01
   4.7536232e-01
   4.6086957e-01
   6.5507246e-01
   3.6231884e-01
   3.6231884e-01
   5.8260870e-01
   5.1304348e-01
   4.2898551e-01
   3.1304348e-01
   5.6231884e-01
   6.2608696e-01
   6.5797101e-01
   4.0869565e-01
   4.5507246e-01
   3.6231884e-01
   6.3478261e-01
   2.8115942e-01
   4.1739130e-01
   6.5507246e-01
   5.1304348e-01
   7.5362319e-01
   5.1014493e-01
   2.7826087e-01
   7.6811594e-01
   3.3043478e-01
   4.1159420e-01
   4.3768116e-01
   2.9855072e-01
   6.4057971e-01
   2.1159420e-01
   1.7681159e-01
   7.2173913e-01
   3.2463768e-01
   5.3913043e-01
   6.2898551e-01
   5.9420290e-01
   3.6231884e-01
   4.4637681e-01
   6.3188406e-01
   6.3478261e-01
   5.7681159e-01
   6.2028986e-01
   5.6231884e-01
   3.6231884e-01
   4.2608696e-01
   4.6086957e-01
   4.4927536e-01
   5.0144928e-01
   6.4057971e-01
   5.9420290e-01
   2.7246377e-01
   4.5797101e-01
   4.2898551e-01
   6.1739130e-01
   5.5942029e-01
   2.8985507e-01
   5.1304348e-01
   4.4057971e-01
   3.3333333e-01
   4.8695652e-01
   5.7391304e-01
   3.5652174e-01
   5.6521739e-01
   3.1304348e-01
   3.7971014e-01
   7.2463768e-01
   4.9565217e-01
   3.1304348e-01
   6.0000000e-01
   2.1739130e-01
   7.1884058e-01
   6.6086957e-01
   5.7971014e-01
   7.5942029e-01
   6.1159420e-01
   3.8550725e-01
   4.1449275e-01
   4.1449275e-01
   5.2753623e-01
   3.4782609e-01
   5.4202899e-01
   6.2608696e-01
   4.8405797e-01
   4.4057971e-01
   6.3768116e-01
   3.7681159e-01
   3.9420290e-01
   6.0000000e-01
   5.2173913e-01
   4.4057971e-01
   4.6376812e-01
   5.9420290e-01
   4.0579710e-01
   4.7246377e-01
   4.9855072e-01
   4.4057971e-01
   6.7826087e-01
   2.8695652e-01
   6.8695652e-01
   6.1159420e-01
   4.8695652e-01
   6.2898551e-01
   4.2318841e-01
   4.6086957e-01
   6.2318841e-01
   4.8985507e-01
   6.0000000e-01
   5.2173913e-01
   3.8550725e-01
   4.3768116e-01
   6.7536232e-01
   6.8985507e-01
   5.2753623e-01
   6.1739130e-01
   4.1739130e-01
   3.3043478e-01
   4.6086957e-01
   3.4782609e-01
   4.6086957e-01
   4.5507246e-01
   6.7246377e-01
   5.5942029e-01
   6.2028986e-01
   4.3478261e-01
   6.7826087e-01
   3.7971014e-01
   6.0579710e-01
   1.4782609e-01
   6.5507246e-01
   5.2173913e-01
   2.7246377e-01
   7.0144928e-01
   5.4492754e-01
   4.9565217e-01
   6.0869565e-01
   3.5652174e-01
   5.9130435e-01
   7.0434783e-01
   6.6086957e-01
   2.1739130e-01
   4.5797101e-01
   4.8695652e-01
   5.5072464e-01
   4.4347826e-01
   5.4492754e-01
   7.1594203e-01
   4.3478261e-01
   4.6086957e-01
   6.6956522e-01
   5.5942029e-01
   5.5942029e-01
   4.3768116e-01
   6.0000000e-01
   1.8260870e-01
   5.3623188e-01
   6.4057971e-01
   2.4637681e-01
   5.8260870e-01
   6.6086957e-01
   4.4637681e-01
   3.5362319e-01
   4.6376812e-01
   2.8405797e-01
   7.4782609e-01
   5.1884058e-01
   5.2463768e-01
   7.3913043e-01
   5.2463768e-01
   2.8115942e-01
   4.2608696e-01
   4.9275362e-01
   5.4782609e-01
   3.6231884e-01
   6.8115942e-01
   6.2608696e-01
   4.7536232e-01
   7.4492754e-01
   3.5942029e-01
   2.6956522e-01
   6.6666667e-01
   5.3913043e-01
   5.2463768e-01
   6.6376812e-01
   3.0724638e-01
   4.0289855e-01
   5.0434783e-01
   5.3913043e-01
   3.9420290e-01
   4.3768116e-01
   6.0579710e-01
   5.6231884e-01
   3.9710145e-01
   5.6521739e-01
   4.1449275e-01
   5.5362319e-01
   7.0724638e-01
   4.0000000e-01
   4.5507246e-01
   4.6086957e-01
   7.0434783e-01
   5.3333333e-01
   6.3478261e-01
   3.5072464e-01
   4.0000000e-01
   4.6086957e-01
   4.5217391e-01
   7.7681159e-01
   3.1884058e-01
   4.9275362e-01
   5.5652174e-01
   5.4202899e-01
   7.7971014e-01
   4.2898551e-01
   6.3478261e-01
   6.4057971e-01
   3.4782609e-01
   3.7971014e-01
   4.1739130e-01
   3.4782609e-01
   4.6956522e-01
   6.8695652e-01
   4.7826087e-01
   3.9130435e-01
   7.2753623e-01
   3.1014493e-01
   2.4347826e-01
   6.0000000e-01
   6.6956522e-01
   5.9420290e-01
   3.6231884e-01
   3.0434783e-01
   4.5797101e-01
   3.4202899e-01
   6.3768116e-01
   2.8985507e-01
   6.0579710e-01
   4.3188406e-01
   4.4057971e-01
   5.0144928e-01
   5.6231884e-01
   5.7681159e-01
   5.8260870e-01
   5.2463768e-01
   3.8260870e-01
   6.4057971e-01
   4.8115942e-01
   3.0724638e-01
   3.9130435e-01
   4.8115942e-01
   3.8550725e-01
   5.6521739e-01
   4.2608696e-01
   6.0869565e-01
   6.4347826e-01
   6.8405797e-01
   7.2463768e-01
   4.3768116e-01
   3.4492754e-01
   3.8840580e-01
   4.1739130e-01
   5.7681159e-01
   5.1014493e-01
   7.1304348e-01
   5.1884058e-01
   5.1304348e-01
   6.6376812e-01
   4.2028986e-01
   4.8695652e-01
   8.3768116e-01
   5.5362319e-01
   5.3043478e-01
   6.7536232e-01
   6.6666667e-01
   4.2028986e-01
   6.9855072e-01
   7.6811594e-01
   6.1449275e-01
   5.5942029e-01
   3.1014493e-01
   7.0144928e-01
   6.7826087e-01
   5.6811594e-01
   5.0144928e-01
   5.6521739e-01
   5.1594203e-01
   6.0289855e-01
   4.9275362e-01
   3.6811594e-01
   4.8985507e-01
   6.4637681e-01
   6.3188406e-01
   4.7246377e-01
   1.9710145e-01
   5.2173913e-01
   4.9275362e-01
   6.2608696e-01
   4.2898551e-01
   4.0869565e-01
   7.7391304e-01
   7.9420290e-01
   4.1739130e-01
   3.6811594e-01
   6.7826087e-01
   3.3043478e-01
   5.3333333e-01
   7.1014493e-01
   6.1449275e-01
   5.9420290e-01
   4.2608696e-01
   5.1014493e-01
   5.6521739e-01
   3.5652174e-01
   3.7101449e-01
   5.9130435e-01
   4.6086957e-01
   6.4057971e-01
   5.2463768e-01
   3.6521739e-01
   4.8405797e-01
   5.0724638e-01
   5.7391304e-01
   6.5217391e-01
   4.1739130e-01
   3.6521739e-01
   5.1884058e-01
   4.0000000e-01
   5.3913043e-01
   4.7826087e-01
   5.6521739e-01
   2.7826087e-01
   4.7246377e-01
   5.8840580e-01
   4.1159420e-01
   5.1594203e-01
   3.8550725e-01
   2.5217391e-01
   6.6956522e-01
   6.0000000e-01
   5.8550725e-01
   4.6956522e-01
   3.1884058e-01
   3.0144928e-01
   5.0724638e-01
   7.0724638e-01
   5.0144928e-01
   4.6956522e-01
   2.5797101e-01
   4.2318841e-01
   3.0434783e-01
   5.1304348e-01
   4.2318841e-01
   5.9420290e-01
   3.9130435e-01
   6.2898551e-01
   5.8550725e-01
   3.6231884e-01
   5.3043478e-01
   5.7681159e-01
   3.3913043e-01
   5.7681159e-01
   3.4202899e-01
   1.8840580e-01
   6.6666667e-01
   5.5942029e-01
   6.7536232e-01
   6.3768116e-01
   5.9130435e-01
   6.2318841e-01
   4.9565217e-01
   4.5217391e-01
   5.9710145e-01
   5.1014493e-01
   3.7391304e-01
   3.3913043e-01
   3.6231884e-01
   3.3043478e-01
   4.7826087e-01
   4.6956522e-01
   4.6956522e-01
   3.6811594e-01
   5.8260870e-01
   3.7681159e-01
   5.6231884e-01
   5.0724638e-01
   7.0724638e-01
   5.9420290e-01
   4.7246377e-01
   4.4057971e-01
   3.1884058e-01
   5.0724638e-01
   7.0144928e-01
   3.8260870e-01
   4.8985507e-01
   3.2173913e-01
   4.7246377e-01
   4.2318841e-01
   6.0869565e-01
   3.0724638e-01
   5.8550725e-01
   5.3333333e-01
   5.2173913e-01
   7.1014493e-01
   8.4927536e-01
   2.1159420e-01
   6.2608696e-01
   5.4492754e-01
   3.5652174e-01
   4.2318841e-01
   6.0289855e-01
   3.7971014e-01
   6.6956522e-01
   6.6666667e-01
   2.5217391e-01
   6.0000000e-01
   5.3623188e-01
   2.8115942e-01
   4.6666667e-01
   2.8405797e-01
   5.9710145e-01
   4.0579710e-01
   5.7101449e-01
   4.7826087e-01
   5.1304348e-01
   6.0579710e-01
   3.1884058e-01
   2.6956522e-01
   7.7101449e-01
   6.1449275e-01
   3.5072464e-01
   4.2898551e-01
   5.6521739e-01
   5.8840580e-01
   3.7971014e-01
   5.8260870e-01
   6.2028986e-01
   6.8405797e-01
   4.4637681e-01
   5.3043478e-01
   5.3913043e-01
   2.8985507e-01
   3.9420290e-01
   5.0724638e-01
   4.8405797e-01
   3.8840580e-01
   5.8550725e-01
   4.4347826e-01
   6.2898551e-01
   3.0724638e-01
   8.4347826e-01
   2.5507246e-01
   3.9420290e-01
   2.6956522e-01
   6.1159420e-01
   6.4637681e-01
   4.9275362e-01
   4.3188406e-01
   5.5652174e-01
   5.5072464e-01
   6.3188406e-01
   6.4347826e-01
   3.7971014e-01
   4.2318841e-01
   4.7536232e-01
   5.5072464e-01
   5.9130435e-01
   3.1884058e-01
   6.6666667e-01
   4.5507246e-01
   4.1449275e-01
   6.0289855e-01
   4.4057971e-01
   5.1594203e-01
   5.6811594e-01
   5.5072464e-01
   5.5072464e-01
   3.5072464e-01
   2.5217391e-01
   3.5942029e-01
   4.6666667e-01
   6.8695652e-01
   7.1594203e-01
   4.6376812e-01
   8.1739130e-01
   5.4202899e-01
   4.1159420e-01
   6.5507246e-01
   4.5217391e-01
   6.3768116e-01
   7.3623188e-01
   4.8115942e-01
   7.2463768e-01
   6.0289855e-01
   4.8115942e-01
   5.2753623e-01
   6.3188406e-01
   5.2753623e-01
   5.9420290e-01
   5.0434783e-01
   6.7826087e-01
   4.6666667e-01
   3.4782609e-01
   6.2608696e-01
   6.3188406e-01
   2.2318841e-01
   6.4057971e-01
   4.7826087e-01
   5.3913043e-01
   5.7391304e-01
   2.8405797e-01
   5.7101449e-01
   3.5072464e-01
   3.9710145e-01
   5.9130435e-01
   3.5942029e-01
   4.9855072e-01
   3.4202899e-01
   5.6231884e-01
   7.8260870e-01
   7.1884058e-01
   6.7826087e-01
   5.2463768e-01
   5.0434783e-01
   5.8550725e-01
   5.8260870e-01
   2.1159420e-01
   6.1739130e-01
   6.8985507e-01
   4.7826087e-01
   5.3043478e-01
   5.2463768e-01
   5.3913043e-01
   6.4927536e-01
   5.8260870e-01
   4.6666667e-01
   3.3333333e-01
   4.9275362e-01
   5.2173913e-01
   2.4637681e-01
   4.4057971e-01
   5.5072464e-01
   4.8695652e-01
   7.3913043e-01
   4.9275362e-01
   5.1884058e-01
   4.5217391e-01
   4.6086957e-01
   4.4927536e-01
   7.0144928e-01
   5.9710145e-01
   4.4347826e-01
   5.1594203e-01
   2.7246377e-01
   5.0724638e-01
   4.7826087e-01
   4.0869565e-01
   5.1014493e-01
   2.9855072e-01
   3.7681159e-01
   5.6231884e-01
   4.2028986e-01
   7.9130435e-01
   3.8840580e-01
   4.9855072e-01
   4.2028986e-01
   6.5217391e-01
   5.1304348e-01
   5.2173913e-01
   4.8985507e-01
   5.3623188e-01
   5.3333333e-01
   2.0289855e-01
   5.3043478e-01
   5.5072464e-01
   7.1594203e-01
   4.4057971e-01
   3.4202899e-01
   6.1159420e-01
   2.6376812e-01
   4.7536232e-01
   7.5362319e-01
   6.0579710e-01
   5.7971014e-01
   6.6666667e-01
   6.3478261e-01
   3.7971014e-01
   4.7536232e-01
   4.1449275e-01
   3.8840580e-01
   5.3333333e-01
   4.9855072e-01
   4.3768116e-01
   4.7246377e-01
   5.7971014e-01
   4.6666667e-01
   3.3913043e-01
   5.8550725e-01
   3.7971014e-01
   4.2898551e-01
   6.6956522e-01
   5.3913043e-01
   4.6376812e-01
   6.2028986e-01
   5.4202899e-01
   5.8840580e-01
   4.6666667e-01
   5.3333333e-01
   4.0579710e-01
   4.3768116e-01
   4.4637681e-01
   4.5797101e-01
   4.3768116e-01
   4.5797101e-01
   3.4782609e-01
   4.6376812e-01
   2.5797101e-01
   4.5507246e-01
   4.7536232e-01
   4.4927536e-01
   4.3478261e-01
   5.4782609e-01
   6.0579710e-01
   5.9420290e-01
   4.0289855e-01
   3.9130435e-01
   4.6666667e-01
   5.3333333e-01
   3.2173913e-01
   4.8115942e-01
   4.9275362e-01
   3.6521739e-01
   3.9130435e-01
   4.8985507e-01
   5.6521739e-01
   4.0579710e-01
   5.7971014e-01
   6.5507246e-01
   4.2898551e-01
   3.8550725e-01
   6.4057971e-01
   4.5217391e-01
   6.4927536e-01
   5.1594203e-01
   1.9710145e-01
   4.9565217e-01
   4.6086957e-01
   6.1739130e-01
   4.7536232e-01
   8.3188406e-01
   4.0869565e-01
   4.9275362e-01
   5.2173913e-01
   4.4637681e-01
   6.4347826e-01
   6.3478261e-01
   3.1884058e-01
   1.8260870e-01
   5.5072464e-01
   2.2898551e-01
   5.9420290e-01
   4.6376812e-01
   4.8695652e-01
   7.4202899e-01
   2.5797101e-01
   6.8115942e-01
   2.3188406e-01
   5.4202899e-01
   4.0579710e-01
   6.3188406e-01
   6.2898551e-01
   2.9275362e-01
   3.9420290e-01
   4.7826087e-01
   6.4637681e-01
   5.3043478e-01
   5.1304348e-01
   6.6956522e-01
   7.2173913e-01
   4.7536232e-01
   7.1014493e-01
   6.3478261e-01
   5.5362319e-01
   1.5652174e-01
   4.9855072e-01
   5.7101449e-01
   4.8985507e-01
   4.1449275e-01
   7.6231884e-01
   5.7681159e-01
   7.0724638e-01
   3.7101449e-01
   7.1304348e-01
   3.9130435e-01
   4.3188406e-01
   3.7101449e-01
   4.0000000e-01
   4.2898551e-01
   4.0869565e-01
   3.4202899e-01
   4.5217391e-01
   6.8115942e-01
   5.6521739e-01
   4.8115942e-01
   4.9565217e-01
   4.6956522e-01
   5.7681159e-01
   2.8115942e-01
   3.3333333e-01
   8.8405797e-01
   4.3478261e-01
   3.0434783e-01
   2.5797101e-01
   5.8550725e-01
   6.2898551e-01
   4.5797101e-01
   6.3478261e-01
   7.5652174e-01
   4.6666667e-01
   3.3333333e-01
   5.9710145e-01
   5.7971014e-01
   6.3478261e-01
   6.1449275e-01
   4.6376812e-01
   3.2753623e-01
   4.6086957e-01
   5.5942029e-01
   3.0144928e-01
   5.2463768e-01
   4.0579710e-01
   4.6956522e-01
   3.4202899e-01
   5.3333333e-01
   4.6666667e-01
   4.3768116e-01
   2.4637681e-01
   4.8115942e-01
   5.5072464e-01
   7.1594203e-01
   4.7536232e-01
   5.6521739e-01
   4.0289855e-01
   4.1449275e-01
   6.8405797e-01
   5.7101449e-01
   4.8985507e-01
   3.6811594e-01
   3.5362319e-01
   5.5652174e-01
   7.1014493e-01
   5.6521739e-01
   4.6086957e-01
   3.7971014e-01
   6.2898551e-01
   6.6086957e-01
   2.8115942e-01
   6.1739130e-01
   3.5942029e-01
   3.5652174e-01
   5.3043478e-01
   4.4057971e-01
   2.8115942e-01
   6.4057971e-01
   5.0724638e-01
   6.2608696e-01
   3.3043478e-01
   4.8115942e-01
   5.2753623e-01
   5.1304348e-01
   5.2463768e-01
   6.2028986e-01
   6.2318841e-01
   4.7826087e-01
   4.5507246e-01
   4.0579710e-01
   5.3333333e-01
   5.2753623e-01
   5.0434783e-01
   5.9130435e-01
   4.3478261e-01
   7.6521739e-01
   3.3913043e-01
   5.9420290e-01
   4.8985507e-01
   2.8405797e-01
   8.2608696e-01
   7.4782609e-01
   2.9275362e-01
   7.6521739e-01
   6.5217391e-01
   5.3913043e-01
   6.6376812e-01
   5.0144928e-01
   5.8840580e-01
   5.7971014e-01
   3.1304348e-01
   6.6956522e-01
   2.8985507e-01
   3.1304348e-01
   4.4347826e-01
   3.5652174e-01
   3.0724638e-01
   2.1159420e-01
   5.5942029e-01
   4.8985507e-01
   6.1159420e-01
   7.3043478e-01
   4.3478261e-01
   4.6956522e-01
   5.1884058e-01
   3.4492754e-01
   5.5072464e-01
   5.4492754e-01
   5.4202899e-01
   4.8405797e-01
   6.2318841e-01
   5.5072464e-01
   5.7971014e-01
   4.6956522e-01
   7.1014493e-01
   5.1304348e-01
   5.8550725e-01
   3.9130435e-01
   4.7826087e-01
   3.1304348e-01
   7.1304348e-01
   2.8115942e-01
   5.1884058e-01
   2.3478261e-01
   3.3333333e-01
   4.9855072e-01
   3.4202899e-01
   1.8260870e-01
   4.0579710e-01
   6.4637681e-01
   5.4782609e-01
   5.5942029e-01
   5.4782609e-01
   7.5942029e-01
   2.4057971e-01
   5.6231884e-01
   4.0000000e-01
   7.5942029e-01
   3.4202899e-01
   6.1159420e-01
   5.7101449e-01
   6.1159420e-01
   5.7101449e-01
   3.1014493e-01
   4.5217391e-01
   4.9855072e-01
   4.6086957e-01
   4.1159420e-01
   4.4347826e-01
   4.0289855e-01
   4.5797101e-01
   4.7536232e-01
   2.6666667e-01
   7.3043478e-01
   5.3623188e-01
   4.3478261e-01
   6.6956522e-01
   6.2028986e-01
   5.9710145e-01
   5.3333333e-01
   4.6666667e-01
   5.6521739e-01
   5.2753623e-01
   3.5362319e-01
   3.9420290e-01
   6.8115942e-01
   4.3478261e-01
   6.7246377e-01
   6.4637681e-01
   7.4202899e-01
   4.6666667e-01
   5.6521739e-01
   3.9710145e-01
   7.3913043e-01
   5.7101449e-01
   5.2173913e-01
   5.8840580e-01
   6.0289855e-01
   6.0869565e-01
   5.1884058e-01
   6.4057971e-01
   2.2898551e-01
   4.7536232e-01
   5.2753623e-01
   6.2608696e-01
   4.6086957e-01
   6.2028986e-01
   3.5362319e-01
   6.3188406e-01
   4.5507246e-01
   4.9275362e-01
   4.0869565e-01
   6.9275362e-01
   3.1594203e-01
   7.4202899e-01
   5.9130435e-01
   4.6666667e-01
   8.3768116e-01
   6.6086957e-01
   3.1014493e-01
   6.6666667e-01
   4.2898551e-01
   5.8260870e-01
   6.3478261e-01
   7.9420290e-01
   4.2608696e-01
   4.2318841e-01
   4.5797101e-01
   4.1739130e-01
   4.4057971e-01
   5.7681159e-01
   4.6956522e-01
   5.3043478e-01
   4.9565217e-01
   4.0289855e-01
   5.1304348e-01
   5.0144928e-01
   3.8840580e-01
   4.1449275e-01
   4.3478261e-01
   5.3623188e-01
   4.5217391e-01
   2.5507246e-01
   4.2318841e-01
   3.8260870e-01
   2.5797101e-01
   3.5362319e-01
   2.7536232e-01
   5.2173913e-01
   4.3768116e-01
   6.8985507e-01
   3.3043478e-01
   5.9710145e-01
   5.9420290e-01
   5.4202899e-01
   3.8840580e-01
   6.4637681e-01
   6.5507246e-01
   6.5507246e-01
   6.1159420e-01
   4.3768116e-01
   5.2463768e-01
   5.8840580e-01
   6.2608696e-01
   5.0434783e-01
   6.6086957e-01
   6.7536232e-01
   4.0579710e-01
   5.5942029e-01
   3.1884058e-01
   4.9565217e-01
   6.7826087e-01
   6.4637681e-01
   4.2608696e-01
   5.3913043e-01
   6.0289855e-01
   4.1739130e-01
   5.1884058e-01
   5.9710145e-01
   7.9710145e-01
   6.6956522e-01
   7.7681159e-01
   5.2463768e-01
   3.9420290e-01
   7.0434783e-01
   7.0724638e-01
   6.2898551e-01
   6.0000000e-01
   4.4347826e-01
   5.6231884e-01
   4.2318841e-01
   2.5217391e-01
   5.3913043e-01
   4.3188406e-01
   5.9130435e-01
   3.4492754e-01
   8.1449275e-01
   1.3913043e-01
   4.6086957e-01
   4.6086957e-01
   4.1739130e-01
   5.8840580e-01
   6.6666667e-01
   4.3188406e-01
   7.2753623e-01
   5.1304348e-01
   5.3913043e-01
   6.2028986e-01
   5.8550725e-01
   4.1739130e-01
   5.8840580e-01
   7.3913043e-01
   5.4492754e-01
   7.6231884e-01
   5.3913043e-01
   5.1594203e-01
   2.5507246e-01
   6.4057971e-01
   5.3043478e-01
   4.0289855e-01
   6.6086957e-01
   5.1014493e-01
   3.7971014e-01
   5.1594203e-01
   4.8985507e-01
   3.0144928e-01
   5.7681159e-01
   5.7971014e-01
   5.1884058e-01
   3.2463768e-01
   4.0000000e-01
   6.9275362e-01
   5.5072464e-01
   4.2898551e-01
   2.6376812e-01
   4.4927536e-01
   3.3333333e-01
   2.8985507e-01
   4.9275362e-01
   5.0144928e-01
   3.8260870e-01
   5.1014493e-01
   3.1594203e-01
   5.1014493e-01
   7.9710145e-01
   6.2608696e-01
   4.0289855e-01
   6.1739130e-01
   5.4202899e-01
   4.6956522e-01
   6.2028986e-01
   7.0724638e-01
   2.5217391e-01
   6.2898551e-01
   6.0579710e-01
   4.7536232e-01
   6.5797101e-01
   6.1449275e-01
   5.3913043e-01
   5.6521739e-01
   4.3478261e-01
   7.1304348e-01
   4.4347826e-01
   5.2753623e-01
   3.7971014e-01
   4.6086957e-01
   4.9855072e-01
   3.0434783e-01
   3.6231884e-01
   6.1739130e-01
   6.6376812e-01
   4.2898551e-01
   3.3913043e-01
   7.2463768e-01
   5.8840580e-01
   4.1739130e-01
   4.1739130e-01
   3.7681159e-01
   4.3478261e-01
   2.3768116e-01
   8.8115942e-01
   3.5072464e-01
   6.8985507e-01
   4.7536232e-01
   6.6376812e-01
   4.4927536e-01
   5.6521739e-01
   4.0579710e-01
   4.8985507e-01
   5.1014493e-01
   3.3623188e-01
   3.2753623e-01
   6.6956522e-01
   4.4057971e-01
   4.4347826e-01
   4.8115942e-01
   5.6811594e-01
   6.6086957e-01
   4.5507246e-01
   3.0724638e-01
   5.7391304e-01
   7.0724638e-01
   2.8405797e-01
   2.3478261e-01
   1.2753623e-01
   6.1159420e-01
   5.8840580e-01
   5.3623188e-01
   4.2028986e-01
   4.6956522e-01
   5.2463768e-01
   3.3913043e-01
   3.1594203e-01
   6.2318841e-01
   2.9275362e-01
   4.7826087e-01
   3.9710145e-01
   5.1594203e-01
   6.1739130e-01
   6.1159420e-01
   7.8260870e-01
   6.7536232e-01
   3.9130435e-01
   4.0000000e-01
   3.1884058e-01
   2.3478261e-01
   4.4927536e-01
   5.3333333e-01
   4.3768116e-01
   2.9565217e-01
   3.0144928e-01
   6.2028986e-01
   5.2463768e-01
   3.5652174e-01
   4.0869565e-01
   4.9855072e-01
   4.8405797e-01
   4.5797101e-01
   7.1014493e-01
   4.3478261e-01
   2.1739130e-01
   6.0579710e-01
   3.9130435e-01
   6.0579710e-01
   7.1884058e-01
   3.7391304e-01
   4.7826087e-01
   4.0579710e-01
   3.8260870e-01
   4.3768116e-01
   5.6811594e-01
   5.5652174e-01
   3.5652174e-01
   4.9855072e-01
   4.3188406e-01
   4.4347826e-01
   5.8260870e-01
   6.0579710e-01
   5.5652174e-01
   7.4202899e-01
   4.9855072e-01
   4.7826087e-01
   5.3913043e-01
   6.7536232e-01
   4.0000000e-01
   4.5507246e-01
   3.0434783e-01
   4.5217391e-01
   6.0579710e-01
   4.1159420e-01
   4.8695652e-01
   5.8840580e-01
   2.3768116e-01
   5.9420290e-01
   4.0579710e-01
   5.0434783e-01
   4.0869565e-01
   3.2463768e-01
   6.0289855e-01
   7.6521739e-01
   4.3478261e-01
   5.4492754e-01
   5.0144928e-01
   3.4782609e-01
   6.0000000e-01
   2.5507246e-01
   1.7391304e-01
   6.4637681e-01
   7.3333333e-01
   5.7101449e-01
   6.8115942e-01
   4.1159420e-01
   4.6086957e-01
   4.2898551e-01
   5.1304348e-01
   4.7826087e-01
   4.5217391e-01
   4.6086957e-01
   5.3913043e-01
   5.8840580e-01
   7.1884058e-01
   4.8695652e-01
   7.7971014e-01
   5.5362319e-01
   6.2898551e-01
   3.2173913e-01
   3.7391304e-01
   3.6521739e-01
   4.9855072e-01
   4.6376812e-01
   6.1159420e-01
   5.5652174e-01
   3.9130435e-01
   3.9710145e-01
   5.1304348e-01
   4.3188406e-01
   6.1449275e-01
   1.7101449e-01
   4.6376812e-01
   3.2463768e-01
   4.1739130e-01
   4.9565217e-01
   5.1014493e-01
   6.6666667e-01
   6.8985507e-01
   6.6086957e-01
   3.9420290e-01
   4.2608696e-01
   8.4347826e-01
   4.8695652e-01
   6.7536232e-01
   6.0579710e-01
   6.6666667e-01
   2.6666667e-01
   4.4637681e-01
   6.4927536e-01
   3.1884058e-01
   6.8985507e-01
   4.5217391e-01
   3.5362319e-01
   4.8115942e-01
   5.5652174e-01
   2.4637681e-01
   2.8695652e-01
   4.1159420e-01
   5.2463768e-01
   4.5797101e-01
   5.8840580e-01
   4.8115942e-01
   5.3333333e-01
   6.2608696e-01
   6.0579710e-01
   4.2318841e-01
   2.4927536e-01
   5.3333333e-01
   4.2898551e-01
   4.6666667e-01
   5.4202899e-01
   6.6956522e-01
   3.3333333e-01
   5.6811594e-01
   2.6086957e-01
   7.7971014e-01
   4.1449275e-01
   6.6376812e-01
   3.8260870e-01
   4.7536232e-01
   3.6811594e-01
   4.4927536e-01
   5.5072464e-01
   5.6231884e-01
   5.2463768e-01
   2.7246377e-01
   6.6086957e-01
   3.8260870e-01
   3.4782609e-01
   4.4057971e-01
   2.3768116e-01
   4.3478261e-01
   6.0579710e-01
   6.9855072e-01
   4.0869565e-01
   3.4782609e-01
   5.1304348e-01
   5.8840580e-01
   3.8260870e-01
   3.0144928e-01
   6.8985507e-01
   3.1304348e-01
   2.9565217e-01
   3.7681159e-01
   5.7391304e-01
   7.0434783e-01
   4.3188406e-01
   4.2028986e-01
   5.1014493e-01
   7.6811594e-01
   5.6811594e-01
   6.0000000e-01
   6.3768116e-01
   3.8260870e-01
   3.9130435e-01
   4.1159420e-01
   4.9855072e-01
   4.8115942e-01
   6.8695652e-01
   5.2753623e-01
   4.0579710e-01
   3.1014493e-01
   5.5652174e-01
   5.8840580e-01
   3.0144928e-01
   4.3188406e-01
   3.9420290e-01
   5.0724638e-01
   6.5217391e-01
   6.1739130e-01
   6.0579710e-01
   6.0579710e-01
   5.2463768e-01
   2.4637681e-01
   3.5652174e-01
   6.1449275e-01
   4.1449275e-01
   4.0579710e-01
   4.7826087e-01
   5.3623188e-01
   4.8405797e-01
   5.5942029e-01
   6.0289855e-01
   2.5797101e-01
   3.4782609e-01
   3.3623188e-01
   5.4202899e-01
   4.9565217e-01
   4.6376812e-01
   3.4202899e-01
   5.7971014e-01
   6.6956522e-01
   5.4202899e-01
   3.6521739e-01
   5.9710145e-01
   5.1304348e-01
   4.2028986e-01
   3.9420290e-01
   3.1884058e-01
   5.9130435e-01
   3.5362319e-01
   5.5942029e-01
   7.0434783e-01
   4.3188406e-01
   4.4347826e-01
   3.2753623e-01
   4.6666667e-01
   5.4202899e-01
   5.6231884e-01
   3.6231884e-01
   5.0144928e-01
   7.2463768e-01
   5.8260870e-01
   6.3188406e-01
   7.2753623e-01
   7.9130435e-01
   4.6956522e-01
   4.5507246e-01
   3.7101449e-01
   4.1739130e-01
   6.2898551e-01
   4.9855072e-01
   4.2608696e-01
   7.6521739e-01
   6.8695652e-01
   2.6956522e-01
   6.2608696e-01
   2.6376812e-01
   3.4202899e-01
   2.6086957e-01
   3.4492754e-01
   4.3768116e-01
   6.4057971e-01
   3.8260870e-01
   4.9565217e-01
   1.8840580e-01
   4.6956522e-01
   1.6811594e-01
   7.1884058e-01
   4.7536232e-01
   4.3768116e-01
   5.3333333e-01
   3.7681159e-01
   7.2463768e-01
   6.1739130e-01
   7.2463768e-01
   4.2898551e-01
   5.2463768e-01
   6.3478261e-01
   4.7826087e-01
   5.6811594e-01
   5.0144928e-01
   3.5652174e-01
   2.8695652e-01
   4.3768116e-01
   3.8840580e-01
   6.3768116e-01
   7.2463768e-01
   5.1304348e-01
   6.1739130e-01
   4.3188406e-01
   5.8840580e-01
   3.8260870e-01
   6.1449275e-01
   6.9565217e-01
   5.7971014e-01
   4.4057971e-01
   5.4202899e-01
   5.7391304e-01
   7.3333333e-01
   6.3188406e-01
   5.4782609e-01
   5.9130435e-01
   4.4637681e-01
   4.6086957e-01
   6.8985507e-01
   3.4202899e-01
   8.6956522e-01
   5.7681159e-01
   6.6956522e-01
   4.3478261e-01
   5.4492754e-01
   4.6376812e-01
   4.3768116e-01
   3.2173913e-01
   4.5507246e-01
   5.2173913e-01
   4.8405797e-01
   3.5362319e-01
   4.6956522e-01
   5.1304348e-01
   4.5217391e-01
   3.7101449e-01
   6.1739130e-01
   2.6666667e-01
   4.7826087e-01
   4.9855072e-01
   6.8695652e-01
   5.6231884e-01
   6.2898551e-01
   5.3043478e-01
   4.4057971e-01
   4.7246377e-01
   5.5942029e-01
   4.7246377e-01
   4.8985507e-01
   2.3478261e-01
   5.0724638e-01
   6.8405797e-01
   4.3478261e-01
   6.6956522e-01
   4.7246377e-01
   3.3623188e-01
   4.3478261e-01
   7.3623188e-01
   5.7971014e-01
   4.4637681e-01
   3.7681159e-01
   5.9710145e-01
   5.5072464e-01
   6.1449275e-01
   5.1594203e-01
   3.3333333e-01
   5.2753623e-01
   5.4492754e-01
   3.2463768e-01
   6.1449275e-01
   3.7971014e-01
   3.7391304e-01
   5.2463768e-01
   6.6956522e-01
   3.6231884e-01
   5.5072464e-01
   6.7246377e-01
   6.3478261e-01
   3.7971014e-01
   4.6666667e-01
   2.2608696e-01
   4.1159420e-01
   4.8115942e-01
   5.6811594e-01
   5.5072464e-01
   4.6666667e-01
   5.8840580e-01
   6.3478261e-01
   5.3333333e-01
   3.1014493e-01
   6.9565217e-01
   6.0579710e-01
   6.4927536e-01
   7.0144928e-01
   3.6811594e-01
   4.8985507e-01
   3.2463768e-01
   6.4637681e-01
   3.3913043e-01
   5.1014493e-01
   5.2753623e-01
   6.1449275e-01
   6.4637681e-01
   7.0724638e-01
   4.5507246e-01
   5.7971014e-01
   4.5507246e-01
   3.0434783e-01
   4.6666667e-01
   4.4347826e-01
   7.7971014e-01
   4.0289855e-01
   4.4057971e-01
   6.5507246e-01
   8.9855072e-02
   3.9710145e-01
   4.8115942e-01
   5.5652174e-01
   4.4637681e-01
   4.8985507e-01
   6.0869565e-01
   6.6086957e-01
   4.0289855e-01
   5.3043478e-01
   5.0144928e-01
   5.6231884e-01
   5.0434783e-01
   4.6956522e-01
   4.6956522e-01
   4.9565217e-01
   5.0144928e-01
   7.7391304e-01
   5.7681159e-01
   6.0289855e-01
   3.5652174e-01
   5.0144928e-01
   4.2608696e-01
   4.6086957e-01
   4.7246377e-01
   3.9130435e-01
   4.3188406e-01
   3.6521739e-01
   3.5072464e-01
   4.3478261e-01
   6.0000000e-01
   4.9565217e-01
   3.4782609e-01
   3.5942029e-01
   7.0144928e-01
   8.3188406e-01
   2.0289855e-01
   3.7971014e-01
   6.6666667e-01
   6.0000000e-01
   5.1014493e-01
   6.9855072e-01
   6.0869565e-01
   4.1449275e-01
   4.2898551e-01
   2.4347826e-01
   1.9710145e-01
   5.4492754e-01
   3.5652174e-01
   2.9855072e-01
   5.9420290e-01
   7.3043478e-01
   5.7391304e-01
   4.4927536e-01
   3.5072464e-01
   4.6666667e-01
   5.7681159e-01
   4.2898551e-01
   4.6086957e-01
   8.8115942e-01
   5.5942029e-01
   6.7826087e-01
   4.8985507e-01
   4.2898551e-01
   4.7826087e-01
   3.5362319e-01
   4.7246377e-01
   5.3623188e-01
   4.3478261e-01
   2.7826087e-01
   4.5507246e-01
   5.3623188e-01
   7.1594203e-01
   4.9275362e-01
   3.0434783e-01
   4.4057971e-01
   5.9130435e-01
   4.0869565e-01
   6.4347826e-01
   4.2318841e-01
   3.3333333e-01
   5.6521739e-01
   6.1739130e-01
   5.3623188e-01
   5.0144928e-01
   4.6086957e-01
   7.3043478e-01
   6.9565217e-01
   6.0869565e-01
   4.0869565e-01
   5.5652174e-01
   5.7391304e-01
   8.1739130e-01
   6.9565217e-01
   5.0144928e-01
   5.3333333e-01
   4.4637681e-01
   4.1449275e-01
   3.5072464e-01
   6.1739130e-01
   5.9710145e-01
   3.7681159e-01
   4.8115942e-01
   5.1594203e-01
   5.3623188e-01
   5.2463768e-01
   5.1304348e-01
   3.6811594e-01
   5.3623188e-01
   2.9855072e-01
   4.0579710e-01
   6.3478261e-01
   4.6666667e-01
   6.5217391e-01
   5.0724638e-01
   5.3913043e-01
   5.9420290e-01
   2.4057971e-01
   4.8695652e-01
   7.1884058e-01
   3.4202899e-01
   5.2753623e-01
   2.2898551e-01
   5.8260870e-01
   2.6666667e-01
   4.8405797e-01
   6.6666667e-01
   5.9420290e-01
   4.6666667e-01
   5.0724638e-01
   4.4637681e-01
   3.2753623e-01
   7.1884058e-01
   6.4347826e-01
   5.1014493e-01
   4.3478261e-01
   5.2753623e-01
   5.7681159e-01
   4.9565217e-01
   6.7246377e-01
   8.3478261e-01
   6.0579710e-01
   4.1739130e-01
   4.0869565e-01
   4.8695652e-01
   5.1304348e-01
   5.1884058e-01
   3.6231884e-01
   5.8840580e-01
   5.3623188e-01
   2.6376812e-01
   5.6521739e-01
   5.7971014e-01
   2.5507246e-01
   3.5652174e-01
   5.4492754e-01
   3.7681159e-01
   4.9855072e-01
   4.0000000e-01
   4.5507246e-01
   5.3043478e-01
   4.1159420e-01
   5.1594203e-01
   4.4347826e-01
   5.8260870e-01
   3.3623188e-01
   4.4057971e-01
   2.0000000e-01
   3.1594203e-01
   5.4492754e-01
   5.0434783e-01
   3.1014493e-01
   6.2608696e-01
   5.2173913e-01
   1.6231884e-01
   7.4492754e-01
   3.9710145e-01
   4.1739130e-01
   5.1884058e-01
   6.9275362e-01
   1.7101449e-01
   4.5507246e-01
   4.0579710e-01
   3.1304348e-01
   3.7391304e-01
   6.0579710e-01
   3.7971014e-01
   5.2173913e-01
   4.6086957e-01
   5.4202899e-01
   5.3043478e-01
   3.9130435e-01
   5.7101449e-01
   7.2173913e-01
   5.7101449e-01
   6.2608696e-01
   4.2318841e-01
   4.9855072e-01
   5.7101449e-01
   4.4347826e-01
   5.7101449e-01
   5.1304348e-01
   5.8260870e-01
   4.3188406e-01
   8.2318841e-01
   4.4057971e-01
   6.7826087e-01
   6.2608696e-01
   6.3768116e-01
   6.0579710e-01
   4.0579710e-01
   6.0000000e-01
   5.4202899e-01
   5.1594203e-01
   7.7971014e-01
   3.2753623e-01
   5.7391304e-01
   6.0000000e-01
   3.0724638e-01
   4.4927536e-01
   5.0724638e-01
   5.1304348e-01
   4.6086957e-01
   4.7536232e-01
   4.7826087e-01
   2.7246377e-01
   5.1304348e-01
   2.9855072e-01
   6.6376812e-01
   3.4202899e-01
   4.9565217e-01
   4.3478261e-01
   5.3913043e-01
   4.8405797e-01
   4.4347826e-01
   6.5507246e-01
   7.2173913e-01
   5.4492754e-01
   6.2898551e-01
   3.7971014e-01
   5.8840580e-01
   4.0289855e-01
   5.7101449e-01
   5.2463768e-01
   3.2173913e-01
   3.4492754e-01
   3.7971014e-01
   6.2028986e-01
   6.2318841e-01
   5.3043478e-01
   3.9130435e-01
   5.6521739e-01
   6.5507246e-01
   8.1159420e-01
   4.0289855e-01
   4.8695652e-01
   5.2173913e-01
   4.3768116e-01
   4.4637681e-01
   6.2898551e-01
   5.3043478e-01
   6.2028986e-01
   2.6956522e-01
   5.3333333e-01
   4.0869565e-01
   5.6521739e-01
   3.7391304e-01
   4.0869565e-01
   5.2173913e-01
   3.9710145e-01
   4.1449275e-01
   4.0869565e-01
   6.8695652e-01
   4.0289855e-01
   6.7246377e-01
   6.4057971e-01
   6.6086957e-01
   4.9565217e-01
   1.5362319e-01
   5.7391304e-01
   6.0000000e-01
   4.8985507e-01
   5.5072464e-01
   3.0144928e-01
   5.9420290e-01
   6.3478261e-01
   5.6811594e-01
   3.7971014e-01
   5.3333333e-01
   7.3333333e-01
   3.5652174e-01
   8.4057971e-01
   5.1304348e-01
   2.8405797e-01
   3.8260870e-01
   3.6231884e-01
   5.2463768e-01
   2.8695652e-01
   6.6086957e-01
   3.3623188e-01
   5.5072464e-01
   6.0289855e-01
   5.3333333e-01
   7.6521739e-01
   3.1014493e-01
   4.9565217e-01
   3.4202899e-01
   3.7681159e-01
   7.1304348e-01
   4.8115942e-01
   5.0144928e-01
   4.7536232e-01
   5.0724638e-01
   5.1014493e-01
   3.5942029e-01
   7.3333333e-01
   6.2318841e-01
   6.0579710e-01
   5.0144928e-01
   3.6231884e-01
   5.9710145e-01
   3.3623188e-01
   4.2898551e-01
   5.2753623e-01
   4.0579710e-01
   6.0579710e-01
   5.7391304e-01
   4.3768116e-01
   4.3768116e-01
   6.4057971e-01
   8.0869565e-01
   5.1594203e-01
   4.1739130e-01
   5.2463768e-01
   4.6086957e-01
   6.0869565e-01
   5.7681159e-01
   2.8405797e-01
   2.1449275e-01
   4.2028986e-01
   3.9710145e-01
   3.6231884e-01
   3.2753623e-01
   5.0724638e-01
   4.1449275e-01
   4.4637681e-01
   4.1159420e-01
   6.6086957e-01
   5.1014493e-01
   4.9275362e-01
   3.2753623e-01
   4.4637681e-01
   4.4347826e-01
   4.4057971e-01
   7.1884058e-01
   4.2898551e-01
   8.2028986e-01
   5.6811594e-01
   4.2898551e-01
   7.2173913e-01
   4.5797101e-01
   3.5652174e-01
   2.9855072e-01
   4.7536232e-01
   6.1449275e-01
   5.3623188e-01
   4.9275362e-01
   5.1304348e-01
   6.7536232e-01
   4.7826087e-01
   4.8695652e-01
   3.7971014e-01
   7.1594203e-01
   3.9130435e-01
   5.3623188e-01
   4.1449275e-01
   8.0869565e-01
   3.1014493e-01
   3.5362319e-01
   5.1014493e-01
   4.7536232e-01
   5.4782609e-01
   4.0869565e-01
   3.8260870e-01
   5.0144928e-01
   5.8260870e-01
   4.9565217e-01
   5.3913043e-01
   4.1449275e-01
   5.8550725e-01
   3.9420290e-01
   2.9565217e-01
   5.2463768e-01
   4.8405797e-01
   5.1594203e-01
   6.4637681e-01
   5.9710145e-01
   4.7246377e-01
   4.2028986e-01
   5.0434783e-01
   6.8695652e-01
   4.5217391e-01
   5.5652174e-01
   4.9565217e-01
   1.7971014e-01
   3.5362319e-01
   3.2173913e-01
   2.5217391e-01
   6.7536232e-01
   5.7971014e-01
   5.3913043e-01
   5.3623188e-01
   1.9710145e-01
   3.6521739e-01
   5.2753623e-01
   5.8550725e-01
   3.1884058e-01
   4.1739130e-01
   5.7391304e-01
   6.9565217e-01
   6.0289855e-01
   3.5942029e-01
   1.9710145e-01
   5.1884058e-01
   6.8695652e-01
   5.2753623e-01
   3.9710145e-01
   4.9855072e-01
   3.3333333e-01
   3.3043478e-01
   5.1884058e-01
   4.4927536e-01
   3.4202899e-01
   5.4492754e-01
   2.6376812e-01
   7.1014493e-01
   3.9710145e-01
   5.9420290e-01
   5.6231884e-01
   6.6376812e-01
   4.6666667e-01
   5.8550725e-01
   3.6231884e-01
   5.8260870e-01
   2.7826087e-01
   3.2753623e-01
   5.5072464e-01
   8.4927536e-01
   4.6376812e-01
   6.0869565e-01
   1.7681159e-01
   6.5217391e-01
   4.3188406e-01
   6.9855072e-01
   5.4782609e-01
   4.6086957e-01
   5.5652174e-01
   3.3333333e-01
   3.5942029e-01
   4.1159420e-01
   5.8550725e-01
   1.9710145e-01
   4.2608696e-01
   3.7391304e-01
   3.0144928e-01
   5.9710145e-01
   4.2318841e-01
   5.3333333e-01
   5.7391304e-01
   5.6811594e-01
   5.1014493e-01
   6.2028986e-01
   6.7826087e-01
   4.3478261e-01
   4.1159420e-01
   7.0144928e-01
   5.7681159e-01
   6.5797101e-01
   6.7826087e-01
   3.0434783e-01
   7.2173913e-01
   2.8695652e-01
   5.4782609e-01
   3.5072464e-01
   5.9420290e-01
   3.1304348e-01
   5.7101449e-01
   4.7826087e-01
   2.8985507e-01
   4.2608696e-01
   5.5072464e-01
   7.4202899e-01
   5.1594203e-01
   4.5217391e-01
   5.5942029e-01
   4.1159420e-01
   4.6376812e-01
   3.5652174e-01
   3.2463768e-01
   4.9565217e-01
   4.0579710e-01
   3.1014493e-01
   4.9855072e-01
   4.6376812e-01
   2.2028986e-01
   5.1884058e-01
   3.5362319e-01
   4.5507246e-01
   5.3333333e-01
   3.7971014e-01
   4.8985507e-01
   6.2028986e-01
   5.9420290e-01
   5.4492754e-01
   5.0144928e-01
   3.8550725e-01
   2.5797101e-01
   5.8840580e-01
   4.5507246e-01
   3.7391304e-01
   5.6231884e-01
   5.1884058e-01
   5.1594203e-01
   7.5072464e-01
   3.7681159e-01
   4.9565217e-01
   4.8405797e-01
   7.5942029e-01
   3.3623188e-01
   7.0434783e-01
   2.8115942e-01
   6.0289855e-01
   4.2318841e-01
   2.0869565e-01
   6.8695652e-01
   5.5362319e-01
   4.0000000e-01
   3.5072464e-01
   3.9710145e-01
   5.9130435e-01
   5.2753623e-01
   6.2608696e-01
   4.6666667e-01
   4.7826087e-01
   4.6376812e-01
   6.4057971e-01
   7.4492754e-01
   2.5217391e-01
   4.0289855e-01
   6.7246377e-01
   3.3333333e-01
   4.9855072e-01
   5.9710145e-01
   2.1159420e-01
   4.7826087e-01
   6.2318841e-01
   1.7681159e-01
   5.4492754e-01
   3.0144928e-01
   6.7826087e-01
   5.3333333e-01
   3.1304348e-01
   7.0144928e-01
   4.8695652e-01
   5.0144928e-01
   5.5942029e-01
   5.2463768e-01
   3.6811594e-01
   6.8115942e-01
   5.7971014e-01
   4.4637681e-01
   3.7681159e-01
   5.3043478e-01
   4.4057971e-01
   6.4637681e-01
   7.3623188e-01
   4.8115942e-01
   3.3623188e-01
   5.6521739e-01
   6.5797101e-01
   6.0000000e-01
   6.0000000e-01
   6.1739130e-01
   4.1739130e-01
   4.8695652e-01
   8.4057971e-02
   5.5362319e-01
   4.9275362e-01
   3.6231884e-01
   5.6811594e-01
   6.0869565e-01
   6.2898551e-01
   3.7101449e-01
   6.4347826e-01
   2.9275362e-01
   4.8115942e-01
   5.3333333e-01
   5.6811594e-01
   7.4782609e-01
   1.8260870e-01
   4.2898551e-01
   5.4202899e-01
   3.3043478e-01
   6.0000000e-01
   2.6086957e-01
   3.9130435e-01
   6.2608696e-01
   5.7971014e-01
   4.7536232e-01
   5.3623188e-01
   7.5072464e-01
   4.2028986e-01
   5.4492754e-01
   4.0000000e-01
   6.1449275e-01
   4.5797101e-01
   6.2028986e-01
   5.2173913e-01
   4.4637681e-01
   4.2318841e-01
   3.6231884e-01
   5.8550725e-01
   6.4927536e-01
   6.1159420e-01
   4.6376812e-01
   3.7101449e-01
   4.6376812e-01
   5.4492754e-01
   6.0869565e-01
   5.5072464e-01
   4.2898551e-01
   4.3768116e-01
   7.2173913e-01
   5.8550725e-01
   8.1449275e-01
   4.5217391e-01
   5.2753623e-01
   5.3623188e-01
   7.9130435e-01
   5.7681159e-01
   4.3768116e-01
   4.2318841e-01
   6.0869565e-01
   4.5217391e-01
   3.7101449e-01
   6.4347826e-01
   7.2173913e-01
   3.6231884e-01
   5.1594203e-01
   4.8985507e-01
   6.6956522e-01
   3.4782609e-01
   4.7246377e-01
   4.2318841e-01
   5.5072464e-01
   4.4637681e-01
   5.5652174e-01
   4.5507246e-01
   3.8550725e-01
   3.0144928e-01
   1.0724638e-01
   5.0144928e-01
   2.7246377e-01
   5.3913043e-01
   4.7826087e-01
   4.2028986e-01
   5.3623188e-01
   4.4057971e-01
   4.0289855e-01
   4.7826087e-01
   3.6231884e-01
   5.1014493e-01
   2.6376812e-01
   6.5217391e-01
   5.3333333e-01
   5.3623188e-01
   4.5507246e-01
   3.1014493e-01
   4.2028986e-01
   4.4637681e-01
   6.8985507e-01
   7.0434783e-01
   4.6956522e-01
   7.1594203e-01
   3.8260870e-01
   6.4347826e-01
   4.9565217e-01
   4.7536232e-01
   5.0434783e-01
   5.8840580e-01
   5.7101449e-01
   5.1594203e-01
   5.3913043e-01
   2.9275362e-01
   1.7681159e-01
   3.5072464e-01
   4.4927536e-01
   3.2463768e-01
   6.8985507e-01
   3.1594203e-01
   3.1884058e-01
   8.4057971e-01
   6.4057971e-01
   5.0434783e-01
   2.1449275e-01
   5.4202899e-01
   5.1014493e-01
   5.1014493e-01
   5.8840580e-01
   5.8550725e-01
   3.2753623e-01
   4.6376812e-01
   3.9130435e-01
   7.2463768e-01
   5.4492754e-01
   6.6086957e-01
   6.0579710e-01
   3.7391304e-01
   4.9855072e-01
   5.6521739e-01
   6.2318841e-01
   5.5652174e-01
   5.7681159e-01
   4.8115942e-01
   2.1159420e-01
   2.3188406e-01
   4.3478261e-01
   4.3188406e-01
   4.3768116e-01
   3.5652174e-01
   4.2028986e-01
   6.5507246e-01
   3.8550725e-01
   7.5072464e-01
   7.8260870e-01
   7.4782609e-01
   4.8405797e-01
   6.5797101e-01
   4.1159420e-01
   6.3188406e-01
   2.7246377e-01
   3.5072464e-01
   6.3478261e-01
   5.3043478e-01
   3.8260870e-01
   4.2318841e-01
   4.6666667e-01
   3.5362319e-01
   6.1159420e-01
   3.5942029e-01
   4.2028986e-01
   3.5362319e-01
   3.7971014e-01
   4.3768116e-01
   3.7971014e-01
   6.8115942e-01
   3.8550725e-01
   6.4927536e-01
   4.4057971e-01
   4.9275362e-01
   5.4202899e-01
   5.6521739e-01
   6.5217391e-01
   4.3188406e-01
   5.8550725e-01
   5.2753623e-01
   6.7826087e-01
   6.8115942e-01
   6.3478261e-01
   6.2028986e-01
   6.7246377e-01
   6.9855072e-01
   5.8550725e-01
   4.9275362e-01
   4.4347826e-01
   4.5507246e-01
   3.6231884e-01
   1.8840580e-01
   4.4057971e-01
   6.0000000e-01
   7.2463768e-01
   4.6956522e-01
   6.0000000e-01
   4.1159420e-01
   5.5652174e-01
   5.0144928e-01
   5.1014493e-01
   5.3913043e-01
   4.5217391e-01
   4.6376812e-01
   5.4782609e-01
   3.9710145e-01
   5.0434783e-01
   3.2753623e-01
   6.2898551e-01
   3.6231884e-01
   4.9275362e-01
   5.4782609e-01
   5.3043478e-01
   4.1159420e-01
   4.1159420e-01
   6.1449275e-01
   4.6956522e-01
   4.7246377e-01
   2.3768116e-01
   5.9420290e-01
   3.3043478e-01
   3.6231884e-01
   6.8695652e-01
   4.3478261e-01
   4.5797101e-01
   4.9565217e-01
   3.1014493e-01
   4.6666667e-01
   4.8985507e-01
   6.4057971e-01
   6.0289855e-01
   4.0579710e-01
   3.2173913e-01
   3.8260870e-01
   5.0144928e-01
   4.5507246e-01
   4.4347826e-01
   7.5072464e-01
   5.8840580e-01
   8.1159420e-01
   2.6086957e-01
   3.3623188e-01
   2.6956522e-01
   4.2898551e-01
   7.5362319e-01
   2.8405797e-01
   4.4637681e-01
   4.7246377e-01
   6.7246377e-01
   6.0000000e-01
   4.9565217e-01
   5.9130435e-01
   3.2753623e-01
   2.2028986e-01
   3.4492754e-01
   4.3188406e-01
   4.9275362e-01
   4.4347826e-01
   4.2318841e-01
   5.2463768e-01
   4.5797101e-01
   3.8260870e-01
   2.0579710e-01
   3.5362319e-01
   7.6231884e-01
   3.7391304e-01
   7.0144928e-01
   5.6231884e-01
   5.2173913e-01
   2.9565217e-01
   6.6086957e-01
   4.5217391e-01
   4.3478261e-01
   4.3478261e-01
   4.5507246e-01
   4.8985507e-01
   4.1449275e-01
   2.2608696e-01
   4.1739130e-01
   5.9710145e-01
   3.7391304e-01
   4.2318841e-01
   6.7826087e-01
   3.9710145e-01
   5.8550725e-01
   2.2608696e-01
   2.6086957e-01
   6.8115942e-01
   6.1449275e-01
   6.3768116e-01
   2.0000000e-01
   5.6811594e-01
   3.8260870e-01
   4.6956522e-01
   6.1159420e-01
   2.6666667e-01
   6.1449275e-01
   5.3043478e-01
   4.3188406e-01
   5.5072464e-01
   6.5797101e-01
   2.9855072e-01
   4.0289855e-01
   2.2898551e-01
   2.7826087e-01
   5.3913043e-01
   5.0724638e-01
   4.2318841e-01
   6.3768116e-01
   5.3913043e-01
   5.6811594e-01
   5.5072464e-01
   3.9710145e-01
   4.7246377e-01
   5.6811594e-01
   5.1884058e-01
   5.3623188e-01
   4.2608696e-01
   5.1304348e-01
   5.3913043e-01
   3.4782609e-01
   2.3478261e-01
   4.6666667e-01
   6.8985507e-01
   5.9710145e-01
   4.0869565e-01
   4.3188406e-01
   6.2028986e-01
   6.1739130e-01
   7.1594203e-01
   3.8550725e-01
   4.6666667e-01
   7.1014493e-01
   4.1449275e-01
   4.6956522e-01
   5.2173913e-01
   4.4057971e-01
   5.6521739e-01
   4.9275362e-01
   3.7681159e-01
   5.6811594e-01
   4.1449275e-01
   6.6666667e-01
   5.5072464e-01
   5.7681159e-01
   3.5362319e-01
   6.3188406e-01
   6.0869565e-01
   5.2173913e-01
   5.9130435e-01
   4.4057971e-01
   3.0724638e-01
   3.7391304e-01
   6.0579710e-01
   5.1304348e-01
   5.5362319e-01
   6.2318841e-01
   6.9275362e-01
   3.8550725e-01
   3.3913043e-01
   6.2028986e-01
   5.3043478e-01
   5.9130435e-01
   3.4492754e-01
   2.2318841e-01
   5.9710145e-01
   2.9275362e-01
   4.2898551e-01
   7.0144928e-01
   4.9275362e-01
   5.9710145e-01
   5.2753623e-01
   6.4637681e-01
   5.0724638e-01
   4.1159420e-01
   4.8695652e-01
   6.7536232e-01
   4.1449275e-01
   3.4202899e-01
   3.1594203e-01
   4.6376812e-01
   6.6376812e-01
   3.6231884e-01
   1.8840580e-01
   3.8260870e-01
   6.1739130e-01
   5.7101449e-01
   2.7536232e-01
   4.7536232e-01
   5.4782609e-01
   5.1014493e-01
   3.5652174e-01
   5.4782609e-01
   6.2318841e-01
   5.0724638e-01
   4.5797101e-01
   4.8115942e-01
   7.0144928e-01
   4.2318841e-01
   4.5507246e-01
   3.3043478e-01
   5.6811594e-01
   2.7826087e-01
   4.3768116e-01
   5.0434783e-01
   2.8115942e-01
   5.8260870e-01
   6.5217391e-01
   2.5507246e-01
   5.0144928e-01
   7.3043478e-01
   6.4637681e-01
   4.2898551e-01
   4.4927536e-01
   4.0579710e-01
   5.6811594e-01
   6.8695652e-01
   4.7536232e-01
   7.7681159e-01
   3.7101449e-01
   3.7971014e-01
   7.0724638e-01
   4.4637681e-01
   5.1594203e-01
   3.9130435e-01
   6.3478261e-01
   6.2898551e-01
   4.6666667e-01
   5.6231884e-01
   2.3478261e-01
   3.2463768e-01
   5.4492754e-01
   6.6666667e-01
   5.3333333e-01
   4.1449275e-01
   4.4637681e-01
   2.8115942e-01
   2.4637681e-01
   3.5652174e-01
   5.2173913e-01
   5.8260870e-01
   4.2028986e-01
   4.2608696e-01
   5.4202899e-01
   6.4927536e-01
   4.5797101e-01
   4.8985507e-01
   4.3768116e-01
   5.8550725e-01
   6.0869565e-01
   5.0434783e-01
   5.0144928e-01
   5.3333333e-01
   6.2318841e-01
   5.7971014e-01
   3.0144928e-01
   4.0000000e-01
   8.3478261e-01
   4.9275362e-01
   4.8695652e-01
   5.3623188e-01
   5.5942029e-01
   5.7681159e-01
   4.5797101e-01
   2.4927536e-01
   5.5652174e-01
   6.1159420e-01
   5.3043478e-01
   5.6231884e-01
   6.1159420e-01
   5.8840580e-01
   4.5217391e-01
   6.9275362e-01
   3.8840580e-01
   4.4637681e-01
   4.9855072e-01
   5.7101449e-01
   5.8550725e-01
   6.8405797e-01
   4.3188406e-01
   4.6376812e-01
   3.6811594e-01
   4.7826087e-01
   3.6811594e-01
   3.7101449e-01
   6.3188406e-01
   3.9710145e-01
   5.4782609e-01
   6.0000000e-01
   7.6521739e-01
   5.2463768e-01
   5.9710145e-01
   5.1304348e-01
   5.4782609e-01
   6.9275362e-01
   5.2463768e-01
   5.9420290e-01
   5.4202899e-01
   7.9420290e-01
   4.8985507e-01
   4.6086957e-01
   4.3188406e-01
   6.3768116e-01
   2.5217391e-01
   6.9565217e-01
   4.5797101e-01
   5.3623188e-01
   5.5362319e-01
   4.1739130e-01
   5.7101449e-01
   5.3913043e-01
   3.1014493e-01
   4.0289855e-01
   6.0289855e-01
   2.8695652e-01
   5.4782609e-01
   2.8985507e-01
   4.6376812e-01
   6.0579710e-01
   7.3913043e-01
   4.9565217e-01
   6.0289855e-01
   2.6376812e-01
   2.8985507e-01
   5.1884058e-01
   4.7536232e-01
   2.1449275e-01
   3.7681159e-01
   6.3478261e-01
   4.6956522e-01
   7.1014493e-01
   3.9710145e-01
   4.7536232e-01
   5.4782609e-01
   5.4202899e-01
   4.8695652e-01
   3.3623188e-01
   6.1739130e-01
   4.4637681e-01
   4.0579710e-01
   6.3188406e-01
   3.8260870e-01
   4.3188406e-01
   4.4347826e-01
   6.5797101e-01
   2.8405797e-01
   5.3623188e-01
   5.4782609e-01
   2.4927536e-01
   4.9855072e-01
   4.5797101e-01
   5.4202899e-01
   4.0000000e-01
   2.6086957e-01
   5.0724638e-01
   4.1739130e-01
   4.1449275e-01
   5.0724638e-01
   5.2753623e-01
   4.1159420e-01
   4.9275362e-01
   6.5797101e-01
   5.9130435e-01
   7.3333333e-01
   5.0144928e-01
   6.4347826e-01
   4.3768116e-01
   5.0724638e-01
   5.7101449e-01
   2.8985507e-01
   5.1304348e-01
   4.5217391e-01
   3.9420290e-01
   5.5942029e-01
   5.3333333e-01
   3.7971014e-01
   6.3478261e-01
   5.1014493e-01
   4.7826087e-01
   3.5362319e-01
   5.7391304e-01
   4.7826087e-01
   5.8840580e-01
   6.0289855e-01
   4.4637681e-01
   6.2898551e-01
   5.7391304e-01
   4.4927536e-01
   4.4637681e-01
   3.2753623e-01
   3.7681159e-01
   4.0000000e-01
   5.3043478e-01
   4.6956522e-01
   4.6376812e-01
   6.8985507e-01
   4.7826087e-01
   5.5942029e-01
   3.7101449e-01
   3.0144928e-01
   5.2463768e-01
   3.7971014e-01
   4.6956522e-01
   2.9275362e-01
   2.5507246e-01
   5.6521739e-01
   3.7971014e-01
   5.5942029e-01
   4.1739130e-01
   4.5217391e-01
   4.3768116e-01
   6.2608696e-01
   4.1159420e-01
   4.8405797e-01
   3.9420290e-01
   6.7536232e-01
   3.8550725e-01
   4.2898551e-01
   6.1449275e-01
   7.2463768e-01
   4.4927536e-01
   2.8405797e-01
   6.3478261e-01
   2.2028986e-01
   5.8550725e-01
   3.9130435e-01
   2.6956522e-01
   5.8260870e-01
   4.5217391e-01
   7.4492754e-01
   6.4057971e-01
   6.0579710e-01
   3.8840580e-01
   2.6956522e-01
   6.8695652e-01
   6.0289855e-01
   3.5942029e-01
   6.0000000e-01
   6.2318841e-01
   4.8405797e-01
   5.0724638e-01
   4.8985507e-01
   5.3333333e-01
   3.5652174e-01
   5.5362319e-01
   5.1594203e-01
   5.9130435e-01
   4.9275362e-01
   1.6811594e-01
   6.0000000e-01
   6.0000000e-01
   5.5072464e-01
   5.7681159e-01
   6.3768116e-01
   4.0869565e-01
   5.2753623e-01
   6.9565217e-01
   5.8550725e-01
   5.6231884e-01
   5.4782609e-01
   3.0144928e-01
   2.9565217e-01
   4.0579710e-01
   5.7101449e-01
   4.7826087e-01
   4.4637681e-01
   4.1449275e-01
   3.1014493e-01
   3.2173913e-01
   3.7971014e-01
   3.4202899e-01
   7.2463768e-01
   4.1739130e-01
   3.7971014e-01
   5.7101449e-01
   4.5507246e-01
   7.5072464e-01
   8.2028986e-01
   4.8985507e-01
   4.3768116e-01
   7.5652174e-01
   6.1449275e-01
   7.0434783e-01
   4.4347826e-01
   5.9130435e-01
   5.6811594e-01
   5.3043478e-01
   4.4347826e-01
   2.8985507e-01
   6.1159420e-01
   5.5072464e-01
   6.3478261e-01
   4.7826087e-01
   4.6086957e-01
   6.1739130e-01
   3.9420290e-01
   6.9565217e-01
   5.6521739e-01
   3.8260870e-01
   5.8550725e-01
   5.8550725e-01
   6.2318841e-01
   7.6811594e-01
   6.1739130e-01
   4.2608696e-01
   3.3623188e-01
   5.7971014e-01
   5.1014493e-01
   5.8260870e-01
   6.0579710e-01
   4.7246377e-01
   2.4637681e-01
   5.9130435e-01
   5.9710145e-01
   5.8550725e-01
   4.5507246e-01
   2.6956522e-01
   8.8985507e-01
   6.2898551e-01
   2.2898551e-01
   3.5652174e-01
   5.7101449e-01
   5.7391304e-01
   3.9710145e-01
   4.2608696e-01
   8.2028986e-01
   4.5217391e-01
   5.5652174e-01
   5.5942029e-01
   7.5362319e-01
   4.9565217e-01
   5.1594203e-01
   3.9710145e-01
   4.1739130e-01
   7.4492754e-01
   6.6086957e-01
   7.4782609e-01
   3.1594203e-01
   6.2608696e-01
   4.4057971e-01
   2.7826087e-01
   8.8695652e-01
   4.6956522e-01
   2.7536232e-01
   5.3043478e-01
   5.5652174e-01
   3.1014493e-01
   5.7101449e-01
   6.2028986e-01
   4.0869565e-01
   5.5942029e-01
   5.5652174e-01
   3.5652174e-01
   4.0289855e-01
   3.5362319e-01
   4.4927536e-01
   4.4347826e-01
   3.6811594e-01
   5.9130435e-01
   2.7536232e-01
   5.0144928e-01
   6.6956522e-01
   4.1739130e-01
   4.2608696e-01
   6.4637681e-01
   6.5507246e-01
   5.8840580e-01
   5.4782609e-01
   4.5507246e-01
   4.6086957e-01
   4.9855072e-01
   3.8840580e-01
   5.3043478e-01
   7.5652174e-01
   3.7391304e-01
   5.0434783e-01
   4.3188406e-01
   4.4057971e-01
   6.1159420e-01
   3.9710145e-01
   4.3478261e-01
   3.1594203e-01
   3.3043478e-01
   6.4057971e-01
   3.5942029e-01
   5.2173913e-01
   6.6086957e-01
   4.0000000e-01
   4.2608696e-01
   5.9710145e-01
   4.8695652e-01
   4.2608696e-01
   6.2318841e-01
   4.0869565e-01
   4.9855072e-01
   7.1594203e-01
   2.6666667e-01
   4.3768116e-01
   6.6376812e-01
   4.8695652e-01
   8.0289855e-01
   2.6666667e-01
   3.0144928e-01
   4.4637681e-01
   4.1739130e-01
   4.5797101e-01
   4.2318841e-01
   4.1739130e-01
   6.9855072e-01
   4.8695652e-01
   4.4057971e-01
   4.5797101e-01
   5.5652174e-01
   4.4927536e-01
   4.6666667e-01
   5.9710145e-01
   4.8115942e-01
   3.8260870e-01
   3.6231884e-01
   3.1304348e-01
   4.1159420e-01
   6.2318841e-01
   4.2028986e-01
   5.9420290e-01
   2.4637681e-01
   4.6666667e-01
   4.1159420e-01
   6.6086957e-01
   6.0869565e-01
   6.0289855e-01
   5.6521739e-01
   5.1014493e-01
   3.9420290e-01
   5.1304348e-01
   5.1594203e-01
   5.5072464e-01
   4.8695652e-01
   5.8260870e-01
   7.2463768e-01
   5.8260870e-01
   6.3188406e-01
   4.6956522e-01
   4.4927536e-01
   3.9420290e-01
   5.8260870e-01
   5.6231884e-01
   3.9420290e-01
   6.3188406e-01
   2.2898551e-01
   4.8405797e-01
   5.9710145e-01
   7.3623188e-01
   4.0869565e-01
   4.3768116e-01
   4.5507246e-01
   4.9275362e-01
   5.2173913e-01
   3.4202899e-01
   6.1739130e-01
   6.3768116e-01
   4.5507246e-01
   5.3333333e-01
   4.8985507e-01
   3.4202899e-01
   5.9420290e-01
   3.7101449e-01
   1.4782609e-01
   5.4492754e-01
   5.6231884e-01
   7.0724638e-01
   4.2028986e-01
   5.0144928e-01
   4.4637681e-01
   5.1884058e-01
   4.7246377e-01
   6.3188406e-01
   3.8260870e-01
   3.7681159e-01
   6.6086957e-01
   4.2318841e-01
   4.8695652e-01
   4.3188406e-01
   4.9855072e-01
   5.9710145e-01
   5.1014493e-01
   3.6521739e-01
   4.2028986e-01
   4.3768116e-01
   3.5942029e-01
   5.0144928e-01
   3.7391304e-01
   3.4782609e-01
   5.7391304e-01
   8.2028986e-01
   6.0869565e-01
   5.5942029e-01
   1.6521739e-01
   6.2318841e-01
   6.9565217e-01
   6.0869565e-01
   6.1449275e-01
   6.0000000e-01
   3.8550725e-01
   6.0579710e-01
   3.8840580e-01
   6.5217391e-01
   7.6231884e-01
   6.3478261e-01
   8.2608696e-01
   2.9855072e-01
   5.6231884e-01
   5.3623188e-01
   6.4637681e-01
   5.1594203e-01
   5.3333333e-01
   1.0724638e-01
   5.7101449e-01
   3.6811594e-01
   4.2898551e-01
   4.5507246e-01
   3.2463768e-01
   5.0724638e-01
   5.6811594e-01
   4.0579710e-01
   7.2753623e-01
   5.6231884e-01
   3.0724638e-01
   3.5652174e-01
   5.0724638e-01
   5.7101449e-01
   4.4637681e-01
   4.7826087e-01
   3.8550725e-01
   3.5072464e-01
   5.3333333e-01
   4.8115942e-01
   3.8840580e-01
   2.0869565e-01
   4.8115942e-01
   4.1739130e-01
   7.1594203e-01
   4.3478261e-01
   2.2608696e-01
   4.4057971e-01
   4.9565217e-01
   5.4202899e-01
   6.6956522e-01
   3.3623188e-01
   5.8550725e-01
   4.4347826e-01
   6.2028986e-01
   3.1594203e-01
   6.4637681e-01
   7.8840580e-01
   4.7826087e-01
   4.5797101e-01
   3.8550725e-01
   7.0724638e-01
   5.2753623e-01
   3.5362319e-01
   6.0869565e-01
   8.7246377e-01
   4.6376812e-01
   3.4202899e-01
   6.3478261e-01
   5.7391304e-01
   7.7971014e-01
   5.3043478e-01
   4.7246377e-01
   5.4202899e-01
   6.0000000e-01
   6.4637681e-01
   3.8260870e-01
   5.8840580e-01
   3.5652174e-01
   4.0289855e-01
   3.5362319e-01
   6.6376812e-01
   6.0869565e-01
   1.3913043e-01
   4.4637681e-01
   6.2318841e-01
   3.6811594e-01
   4.3768116e-01
   5.6231884e-01
   4.6376812e-01
   5.8550725e-01
   8.7536232e-01
   4.8985507e-01
   8.0869565e-01
   5.3043478e-01
   6.2898551e-01
   5.3333333e-01
   7.0434783e-01
   7.3043478e-01
   7.5942029e-01
   5.8260870e-01
   2.5797101e-01
   4.2608696e-01
   5.4202899e-01
   8.3478261e-01
   2.9275362e-01
   6.0579710e-01
   4.5217391e-01
   3.8550725e-01
   6.0000000e-01
   8.2318841e-01
   6.2898551e-01
   4.0289855e-01
   5.7681159e-01
   5.1594203e-01
   5.7391304e-01
   5.1304348e-01
   5.8550725e-01
   6.3188406e-01
   5.1014493e-01
   5.4202899e-01
   2.4637681e-01
   8.0000000e-01
   6.3478261e-01
   4.4057971e-01
   5.3333333e-01
   3.5942029e-01
   4.8115942e-01
   8.0000000e-01
   6.6666667e-01
   6.4637681e-01
   4.5507246e-01
   6.7246377e-01
   3.3623188e-01
   6.6086957e-01
   1.6811594e-01
   5.9420290e-01
   4.7246377e-01
   4.8985507e-01
   4.0289855e-01
   4.3478261e-01
   4.0869565e-01
   5.5942029e-01
   3.1014493e-01
   2.8405797e-01
   2.9565217e-01
   5.3623188e-01
   1.8550725e-01
   4.6666667e-01
   6.5797101e-01
   5.7681159e-01
   5.8260870e-01
   8.4637681e-01
   6.2898551e-01
   4.1159420e-01
   2.5797101e-01
   4.3768116e-01
   5.3043478e-01
   5.2463768e-01
   6.9855072e-01
   4.8695652e-01
   8.6666667e-01
   3.6231884e-01
   2.0579710e-01
   5.7681159e-01
   5.8550725e-01
   5.1304348e-01
   6.0579710e-01
   3.8550725e-01
   5.0144928e-01
   1.2753623e-01
   4.4057971e-01
   6.0869565e-01
   4.0000000e-01
   4.3478261e-01
   4.5217391e-01
   5.2753623e-01
   5.9710145e-01
   4.2028986e-01
   2.6086957e-01
   1.7971014e-01
   5.0144928e-01
   2.8405797e-01
   5.7971014e-01
   4.8405797e-01
   5.9420290e-01
   4.2028986e-01
   5.1884058e-01
   2.3188406e-01
   4.3768116e-01
   5.2753623e-01
   5.1594203e-01
   6.0869565e-01
   7.9130435e-01
   4.8115942e-01
   5.4492754e-01
   3.6521739e-01
   5.2173913e-01
   5.3623188e-01
   3.4202899e-01
   5.3623188e-01
   4.6666667e-01
   7.1594203e-01
   5.6231884e-01
   5.8840580e-01
   4.8405797e-01
   3.3043478e-01
   3.4492754e-01
   3.5362319e-01
   5.2173913e-01
   4.5507246e-01
   1.7681159e-01
   2.0000000e-01
   4.0000000e-01
   6.3188406e-01
   7.1304348e-01
   6.2028986e-01
   5.4782609e-01
   6.6666667e-01
   3.7101449e-01
   5.9710145e-01
   6.5797101e-01
   4.1739130e-01
   2.7536232e-01
   1.8260870e-01
   3.1594203e-01
   6.1739130e-01
   6.2898551e-01
   3.9130435e-01
   3.8550725e-01
   4.9855072e-01
   6.0289855e-01
   5.7971014e-01
   3.1594203e-01
   4.2028986e-01
   4.3188406e-01
   4.3188406e-01
   4.0869565e-01
   4.5217391e-01
   7.8260870e-01
   5.3043478e-01
   5.0434783e-01
   7.5362319e-01
   3.1014493e-01
   6.4057971e-01
   7.6231884e-01
   4.9565217e-01
   3.3913043e-01
   6.2318841e-01
   4.2318841e-01
   4.2608696e-01
   3.8840580e-01
   4.5507246e-01
   3.0724638e-01
   5.1014493e-01
   7.3623188e-01
   4.9565217e-01
   4.8405797e-01
   6.1159420e-01
   4.8695652e-01
   5.8550725e-01
   1.6811594e-01
   5.0434783e-01
   5.8840580e-01
   5.7391304e-01
   4.8115942e-01
   6.1739130e-01
   6.7536232e-01
   6.4637681e-01
   4.4927536e-01
   5.7101449e-01
   4.4347826e-01
   6.2898551e-01
   2.3188406e-01
   4.9565217e-01
   5.7971014e-01
   2.6376812e-01
   4.2318841e-01
   5.2173913e-01
   5.4202899e-01
   4.8985507e-01
   6.2608696e-01
   4.4927536e-01
   5.2173913e-01
   6.8985507e-01
   4.9855072e-01
   3.9420290e-01
   6.0579710e-01
   5.2753623e-01
   3.4782609e-01
   5.6521739e-01
   6.0000000e-01
   5.5652174e-01
   7.0724638e-01
   2.6956522e-01
   6.0579710e-01
   2.8985507e-01
   5.1594203e-01
   5.2753623e-01
   6.4057971e-01
   6.4347826e-01
   5.5362319e-01
   3.8260870e-01
   4.8695652e-01
   4.5217391e-01
   5.4782609e-01
   5.0144928e-01
   6.1449275e-01
   6.0869565e-01
   4.6956522e-01
   8.6086957e-01
   4.1739130e-01
   6.5217391e-01
   6.2028986e-01
   5.2753623e-01
   6.8695652e-01
   2.7536232e-01
   4.5507246e-01
   4.9565217e-01
   5.8840580e-01
   4.4347826e-01
   5.9420290e-01
   6.9855072e-01
   6.2318841e-01
   3.3913043e-01
   4.5217391e-01
   5.7391304e-01
   5.0434783e-01
   5.0724638e-01
   5.5362319e-01
   1.6521739e-01
   6.6086957e-01
   6.2898551e-01
   5.9130435e-01
   2.6956522e-01
   6.1449275e-01
   6.3478261e-01
   3.6521739e-01
   5.3333333e-01
   3.5652174e-01
   5.2753623e-01
   2.7536232e-01
   3.4492754e-01
   7.2753623e-01
   6.8405797e-01
   6.0289855e-01
   4.3478261e-01
   7.1304348e-01
   3.7971014e-01
   6.3188406e-01
   1.5652174e-01
   5.4782609e-01
   1.8550725e-01
   4.3768116e-01
   6.6956522e-01
   3.6521739e-01
   4.1159420e-01
   6.4347826e-01
   6.3188406e-01
   6.9855072e-01
   4.0579710e-01
   4.7536232e-01
   5.7391304e-01
   4.2318841e-01
   4.2898551e-01
   7.3333333e-01
   5.9710145e-01
   6.0869565e-01
   6.3188406e-01
   4.3768116e-01
   8.4347826e-01
   5.6231884e-01
   4.0000000e-01
   6.3768116e-01
   5.8550725e-01
   4.5507246e-01
   4.9275362e-01
   5.4492754e-01
   6.0869565e-01
   6.2318841e-01
   4.0000000e-01
   8.8115942e-01
   5.5942029e-01
   5.1594203e-01
   5.0144928e-01
   6.2898551e-01
   4.1739130e-01
   6.0000000e-01
   2.4347826e-01
   3.5652174e-01
   6.2318841e-01
   5.3623188e-01
   5.2173913e-01
   5.7391304e-01
   5.1884058e-01
   6.4057971e-01
   4.2608696e-01
   2.3768116e-01
   6.1449275e-01
   4.2608696e-01
   4.6376812e-01
   6.6376812e-01
   3.8550725e-01
   3.4202899e-01
   8.1159420e-01
   5.9130435e-01
   4.0579710e-01
   7.1304348e-01
   3.5942029e-01
   6.6086957e-01
   5.1304348e-01
   7.8550725e-01
   4.7536232e-01
   4.1739130e-01
   2.1739130e-01
   5.5072464e-01
   3.8550725e-01
   4.0000000e-01
   5.7681159e-01
   6.0869565e-01
   6.3478261e-01
   5.5072464e-01
   4.2318841e-01
   5.1884058e-01
   3.5942029e-01
   4.0000000e-01
   3.1884058e-01
   4.4637681e-01
   4.0579710e-01
   2.6956522e-01
   5.2173913e-01
   2.9855072e-01
   4.9565217e-01
   2.3478261e-01
   6.4057971e-01
   5.8550725e-01
   5.4492754e-01
   5.2463768e-01
   4.4347826e-01
   4.0000000e-01
   5.3333333e-01
   3.6231884e-01
   5.8550725e-01
   6.7536232e-01
   3.5942029e-01
   8.6086957e-01
   4.2028986e-01
   3.6231884e-01
   5.0724638e-01
   6.0289855e-01
   4.3768116e-01
   4.4057971e-01
   6.1449275e-01
   7.3623188e-01
   4.2608696e-01
   6.0000000e-01
   5.3333333e-01
   4.1449275e-01
   8.1159420e-01
   5.2463768e-01
   6.9855072e-01
   3.3913043e-01
   8.0000000e-01
   4.5797101e-01
   3.2753623e-01
   2.9855072e-01
   2.9275362e-01
   3.9130435e-01
   7.6521739e-01
   4.8115942e-01
   3.1014493e-01
   4.8115942e-01
   5.0144928e-01
   4.4927536e-01
   6.6956522e-01
   6.5217391e-01
   5.4202899e-01
   6.1159420e-01
   7.4782609e-01
   5.3623188e-01
   3.8550725e-01
   5.7681159e-01
   5.9130435e-01
   5.2753623e-01
   4.8405797e-01
   4.8115942e-01
   5.7681159e-01
   5.2753623e-01
   6.4057971e-01
   7.8260870e-01
   5.1594203e-01
   5.3333333e-01
   5.2753623e-01
   3.1884058e-01
   5.6231884e-01
   4.4927536e-01
   5.3623188e-01
   6.2318841e-01
   4.7536232e-01
   6.5507246e-01
   5.1594203e-01
   5.5362319e-01
   6.2608696e-01
   6.1159420e-01
   2.7826087e-01
   4.1449275e-01
   7.6521739e-01
   4.9565217e-01
   6.1739130e-01
   5.5072464e-01
   5.9710145e-01
   3.9420290e-01
   7.6231884e-01
   4.4637681e-01
   3.5362319e-01
   6.7536232e-01
   6.0000000e-01
   5.8550725e-01
   4.4637681e-01
   6.1159420e-01
   4.2608696e-01
   5.9130435e-01
   7.4782609e-01
   3.9420290e-01
   4.2608696e-01
   4.7536232e-01
   6.3188406e-01
   6.1449275e-01
   5.6231884e-01
   6.0289855e-01
   3.8840580e-01
   4.4057971e-01
   5.5362319e-01
   5.7681159e-01
   6.1159420e-01
   7.0434783e-01
   5.4782609e-01
   4.2898551e-01
   3.7391304e-01
   4.0579710e-01
   7.6231884e-01
   6.7246377e-01
   3.3333333e-01
   5.2463768e-01
   4.2898551e-01
   4.1449275e-01
   7.7971014e-01
   4.2608696e-01
   5.4492754e-01
   4.1159420e-01
   3.7971014e-01
   5.5072464e-01
   6.6666667e-01
   5.1884058e-01
   4.8985507e-01
   4.8115942e-01
   5.8840580e-01
   3.0434783e-01
   5.5942029e-01
   3.3913043e-01
   3.4782609e-01
   5.5652174e-01
   5.2463768e-01
   6.5507246e-01
   6.1739130e-01
   3.8260870e-01
   4.0579710e-01
   6.3188406e-01
   7.5072464e-01
   6.9855072e-01
   7.0434783e-01
   3.2753623e-01
   6.9275362e-01
   5.4202899e-01
   4.9275362e-01
   5.0724638e-01
   1.7391304e-01
   4.8115942e-01
   3.6231884e-01
   4.2318841e-01
   4.6376812e-01
   3.7391304e-01
   3.6521739e-01
   5.9420290e-01
   5.2753623e-01
   5.3913043e-01
   4.2318841e-01
   4.5797101e-01
   4.4347826e-01
   2.8695652e-01
   3.7681159e-01
   4.8985507e-01
   4.1449275e-01
   3.9420290e-01
   4.5797101e-01
   8.4347826e-01
   6.0869565e-01
   4.4637681e-01
   3.6521739e-01
   7.3913043e-01
   2.2318841e-01
   4.8115942e-01
   3.7681159e-01
   4.4057971e-01
   4.5217391e-01
   3.6521739e-01
   6.8985507e-01
   4.8695652e-01
   7.4492754e-01
   5.7681159e-01
   5.7971014e-01
   5.9710145e-01
   8.8115942e-01
   5.7391304e-01
   7.0144928e-01
   6.4347826e-01
   3.9420290e-01
   5.5652174e-01
   4.4057971e-01
   7.7101449e-01
   4.7826087e-01
   6.1739130e-01
   4.6376812e-01
   5.9710145e-01
   3.4782609e-01
   6.0579710e-01
   2.2608696e-01
   3.9420290e-01
   6.4057971e-01
   5.0434783e-01
   7.3043478e-01
   4.5797101e-01
   2.9855072e-01
   4.8115942e-01
   2.8405797e-01
   5.1304348e-01
   5.0434783e-01
   4.1739130e-01
   4.2898551e-01
   3.6811594e-01
   8.2608696e-01
   5.6231884e-01
   7.8260870e-01
   4.8115942e-01
   3.6521739e-01
   6.5507246e-01
   5.9130435e-01
   5.0434783e-01
   4.0869565e-01
   4.2318841e-01
   5.3333333e-01
   5.0434783e-01
   4.2028986e-01
   4.7536232e-01
   5.7971014e-01
   3.9420290e-01
   6.7826087e-01
   4.2898551e-01
   4.0000000e-01
   4.5797101e-01
   2.6376812e-01
   4.9565217e-01
   4.8695652e-01
   4.0579710e-01
   5.5362319e-01
   6.0869565e-01
   7.0724638e-01
   4.9565217e-01
   4.0000000e-01
   4.2608696e-01
   3.6521739e-01
   6.0869565e-01
   4.0869565e-01
   5.0724638e-01
   4.6376812e-01
   3.6521739e-01
   5.5942029e-01
   4.9565217e-01
   6.1449275e-01
   5.6811594e-01
   3.9710145e-01
   3.9420290e-01
   5.0724638e-01
   4.3768116e-01
   2.9275362e-01
   3.2463768e-01
   3.2463768e-01
   4.7246377e-01
   5.7681159e-01
   2.7826087e-01
   4.4927536e-01
   2.0579710e-01
   3.9420290e-01
   6.6086957e-01
   3.9420290e-01
   7.1594203e-01
   6.0289855e-01
   5.1014493e-01
   5.3623188e-01
   6.0000000e-01
   5.5072464e-01
   2.7826087e-01
   7.2753623e-01
   5.8260870e-01
   6.1449275e-01
   4.1159420e-01
   5.2753623e-01
   4.7826087e-01
   5.1594203e-01
   4.4347826e-01
   3.1304348e-01
   3.6231884e-01
   7.4782609e-01
   3.9420290e-01
   5.7101449e-01
   4.3768116e-01
   4.1449275e-01
   7.3043478e-01
   4.4347826e-01
   8.0579710e-01
   4.0869565e-01
   4.3478261e-01
   5.8840580e-01
   3.9130435e-01
   4.4057971e-01
   5.9420290e-01
   6.6376812e-01
   5.7391304e-01
   4.0579710e-01
   5.4782609e-01
   6.2318841e-01
   5.3043478e-01
   4.0869565e-01
   4.7246377e-01
   3.8260870e-01
   5.1304348e-01
   5.8840580e-01
   4.3768116e-01
   4.6666667e-01
   5.5652174e-01
   7.3623188e-01
   6.3478261e-01
   5.6231884e-01
   5.3623188e-01
   5.7391304e-01
   5.7681159e-01
   5.9420290e-01
   8.5217391e-01
   6.5507246e-01
   4.5217391e-01
   6.6376812e-01
   7.8260870e-01
   5.7391304e-01
   5.3623188e-01
   3.5652174e-01
   5.1014493e-01
   5.6521739e-01
   2.4057971e-01
   3.1594203e-01
   5.1014493e-01
   5.9130435e-01
   5.7391304e-01
   4.1739130e-01
   3.9420290e-01
   5.0724638e-01
   4.1449275e-01
   4.0000000e-01
   5.0724638e-01
   3.2173913e-01
   5.2753623e-01
   5.3913043e-01
   3.7971014e-01
   4.3188406e-01
   4.9855072e-01
   2.8985507e-01
   3.5072464e-01
   7.6811594e-01
   3.4202899e-01
   5.0144928e-01
   4.1739130e-01
   5.0144928e-01
   4.4927536e-01
   5.4782609e-01
   5.9710145e-01
   5.9710145e-01
   4.9275362e-01
   2.6666667e-01
   5.3043478e-01
   6.5797101e-01
   5.8550725e-01
   4.3188406e-01
   7.4492754e-01
   6.9275362e-01
   6.4637681e-01
   4.0869565e-01
   7.0724638e-01
   4.4057971e-01
   7.1594203e-01
   4.0869565e-01
   7.5652174e-01
   4.3768116e-01
   6.0000000e-01
   4.8985507e-01
   2.9855072e-01
   4.1739130e-01
   4.9275362e-01
   4.3768116e-01
   6.6086957e-01
   5.1594203e-01
   8.1159420e-01
   4.2608696e-01
   3.5652174e-01
   6.2028986e-01
   8.4927536e-01
   7.1304348e-01
   6.6376812e-01
   5.6231884e-01
   7.1884058e-01
   4.5217391e-01
   4.0579710e-01
   4.6376812e-01
   5.6811594e-01
   4.2608696e-01
   5.7101449e-01
   5.4202899e-01
   5.2753623e-01
   6.8985507e-01
   6.0579710e-01
   2.5507246e-01
   5.5362319e-01
   6.6086957e-01
   3.1014493e-01
   6.9855072e-01
   4.4927536e-01
   3.8550725e-01
   3.3043478e-01
   2.6086957e-01
   4.0289855e-01
   5.7971014e-01
   6.3478261e-01
   5.3913043e-01
   6.2608696e-01
   5.4202899e-01
   3.5942029e-01
   5.8260870e-01
   4.2608696e-01
   5.2753623e-01
   5.3333333e-01
   5.1304348e-01
   4.1449275e-01
   3.5072464e-01
   3.1014493e-01
   4.3768116e-01
   4.6376812e-01
   3.5072464e-01
   6.7246377e-01
   4.6086957e-01
   7.7681159e-01
   2.1739130e-01
   5.8550725e-01
   5.4492754e-01
   4.9565217e-01
   4.1739130e-01
   6.4637681e-01
   7.5942029e-01
   3.8840580e-01
   4.4927536e-01
   3.7391304e-01
   4.5217391e-01
   3.7101449e-01
   3.3623188e-01
   3.8550725e-01
   5.2463768e-01
   4.3188406e-01
   4.5797101e-01
   3.9710145e-01
   6.9565217e-01
   6.3478261e-01
   6.7826087e-01
   4.3478261e-01
   4.7536232e-01
   6.1159420e-01
   4.8985507e-01
   5.2753623e-01
   2.9855072e-01
   4.6376812e-01
   4.3768116e-01
   5.3043478e-01
   4.6376812e-01
   3.8550725e-01
   4.3478261e-01
   4.2608696e-01
   5.3333333e-01
   2.7536232e-01
   4.5797101e-01
   4.2028986e-01
   6.5797101e-01
   3.4782609e-01
   4.6666667e-01
   4.6956522e-01
   4.4637681e-01
   5.9420290e-01
   3.4492754e-01
   6.6956522e-01
   6.2898551e-01
   6.9855072e-01
   6.0000000e-01
   3.7391304e-01
   5.5942029e-01
   4.4637681e-01
   5.7681159e-01
   4.4057971e-01
   5.9420290e-01
   5.9130435e-01
   5.7681159e-01
   3.8840580e-01
   7.0434783e-01
   7.5942029e-01
   7.1304348e-01
   4.3768116e-01
   4.0000000e-01
   3.2753623e-01
   6.2898551e-01
   6.6086957e-01
   5.4202899e-01
   8.0289855e-01
   2.6376812e-01
   4.7246377e-01
   5.0144928e-01
   3.5652174e-01
   5.2463768e-01
   5.5362319e-01
   4.8405797e-01
   5.7971014e-01
   4.9275362e-01
   2.4927536e-01
   2.9565217e-01
   5.2173913e-01
   5.5072464e-01
   4.2028986e-01
   5.6231884e-01
   5.3333333e-01
   2.9565217e-01
   4.6666667e-01
   4.4927536e-01
   8.4347826e-01
   3.9710145e-01
   5.9420290e-01
   6.0579710e-01
   5.3043478e-01
   3.7101449e-01
   4.1449275e-01
   5.4492754e-01
   3.8550725e-01
   4.2028986e-01
   5.6811594e-01
   5.3333333e-01
   8.0000000e-01
   5.9710145e-01
   4.5217391e-01
   2.6666667e-01
   4.6956522e-01
   5.3043478e-01
   4.8115942e-01
   4.6956522e-01
   8.2608696e-01
   2.2028986e-01
   7.8260870e-01
   4.3768116e-01
   4.4637681e-01
   6.0579710e-01
   5.3623188e-01
   3.8550725e-01
   5.5942029e-01
   6.5507246e-01
   6.9275362e-01
   6.3478261e-01
   5.7971014e-01
   4.1449275e-01
   4.5217391e-01
   3.4782609e-01
   6.0289855e-01
   5.1304348e-01
   4.8985507e-01
   4.0579710e-01
   3.8550725e-01
   3.0434783e-01
   8.0289855e-01
   5.3913043e-01
   5.7101449e-01
   7.5072464e-01
   5.8550725e-01
   1.9710145e-01
   5.5652174e-01
   4.4347826e-01
   4.5507246e-01
   5.8550725e-01
   1.9710145e-01
   5.3043478e-01
   5.7681159e-01
   4.7246377e-01
   4.0579710e-01
   7.0434783e-01
   4.3478261e-01
   5.8550725e-01
   3.5652174e-01
   5.7391304e-01
   8.0000000e-01
   5.4202899e-01
   5.8260870e-01
   3.9130435e-01
   3.8260870e-01
   4.7246377e-01
   6.4927536e-01
   6.2608696e-01
   6.1449275e-01
   4.3188406e-01
   5.6231884e-01
   6.1739130e-01
   3.8550725e-01
   3.7391304e-01
   3.8840580e-01
   4.6086957e-01
   5.3623188e-01
   3.6231884e-01
   3.6231884e-01
   6.2608696e-01
   5.0434783e-01
   6.0579710e-01
   4.2028986e-01
   4.0869565e-01
[truncated: 1,300,007 more chars]
