# Supplementary material for: Assessment of Network Inference Methods: How to Cope with an Underdetermined Problem
Source: PLoS One. 2014 Mar 6;9(3):e90481. doi: 10.1371/journal.pone.0090481 (PMC3946176; doi:10.1371/journal.pone.0090481)
Supplement: File S1 — MATLAB codes for the new assessment of network inference methods. (ZIP) [file pone.0090481.s001.zip › Siegenthaler_PONE_Code/INPUT/Random_Network_AUROC_AUPR_Values/Size_10_100000/Size10_2_AUPR_Values_DREAM4.txt]

   1.0598000e-01
   1.2855000e-02
   2.5786000e-02
   1.7323000e-02
   1.6280000e-02
   1.5920000e-02
   1.9044000e-02
   4.4565000e-02
   2.0039000e-02
   3.2070000e-02
   1.8100000e-02
   1.0374000e-01
   1.6648000e-02
   2.4491000e-02
   1.6190000e-01
   1.6854000e-02
   1.4899000e-02
   3.3906000e-02
   2.1837000e-01
   1.6800000e-02
   2.2068000e-02
   3.5309000e-02
   2.0341000e-02
   1.9289000e-02
   4.3143000e-02
   3.2223000e-02
   4.1450000e-02
   1.9516000e-02
   1.2355000e-02
   2.2580000e-02
   2.7107000e-02
   2.2550000e-02
   4.1899000e-02
   3.7679000e-02
   1.3926000e-02
   1.3178000e-02
   2.0214000e-02
   1.8332000e-02
   3.2425000e-02
   2.2623000e-02
   1.6457000e-02
   1.5385000e-02
   1.6297000e-02
   2.6647000e-02
   1.3290000e-01
   1.6437000e-01
   1.7630000e-02
   2.6770000e-02
   1.8196000e-02
   8.0690000e-02
   2.2021000e-02
   1.7731000e-02
   5.7931000e-02
   1.4573000e-02
   1.5760000e-02
   4.6314000e-02
   1.5276000e-02
   1.7191000e-02
   2.1405000e-02
   1.5739000e-02
   1.9179000e-01
   2.0915000e-02
   1.5956000e-02
   5.5229000e-02
   8.0870000e-02
   4.2228000e-02
   2.2409000e-02
   2.3124000e-02
   1.3131000e-02
   2.0341000e-02
   1.2901000e-02
   4.2065000e-02
   1.9052000e-02
   9.3855000e-02
   2.7383000e-02
   4.1899000e-02
   1.3513000e-02
   1.9996000e-02
   2.0732000e-02
   2.2158000e-02
   1.2461000e-02
   5.1545000e-01
   2.0578000e-02
   4.3423000e-02
   1.7432000e-02
   1.2756000e-02
   2.3716000e-02
   2.8720000e-02
   5.1220000e-02
   3.0248000e-02
   1.5042000e-02
   3.3246000e-02
   6.9134000e-02
   3.7533000e-02
   3.8471000e-02
   2.1690000e-02
   3.4415000e-02
   1.6437000e-02
   4.4003000e-02
   1.3910000e-02
   2.6338000e-02
   1.4672000e-02
   3.6483000e-02
   2.2111000e-02
   1.2059000e-02
   6.8261000e-02
   2.5130000e-02
   2.1076000e-02
   5.8744000e-02
   5.0887000e-01
   2.5583000e-02
   4.6898000e-02
   1.2277000e-02
   1.4391000e-02
   6.2365000e-02
   1.6938000e-02
   1.8843000e-02
   4.6975000e-02
   1.7218000e-02
   7.8996000e-02
   4.1836000e-02
   1.9966000e-02
   4.9104000e-02
   2.6744000e-02
   3.3383000e-02
   2.9916000e-02
   4.0839000e-02
   1.3225000e-02
   2.5261000e-02
   1.4424000e-02
   1.4019000e-02
   2.6901000e-02
   1.6803000e-02
   2.1172000e-02
   2.1558000e-02
   1.7842000e-02
   1.8605000e-02
   8.4248000e-02
   5.9032000e-02
   2.4531000e-02
   2.5702000e-02
   1.5428000e-02
   1.7556000e-02
   3.3809000e-02
   1.7119000e-02
   2.3983000e-02
   1.8525000e-02
   6.4343000e-02
   4.4839000e-02
   1.2991000e-02
   4.8817000e-02
   2.1837000e-01
   1.5694000e-02
   2.5427000e-02
   2.0306000e-02
   1.5022000e-02
   1.5107000e-02
   2.6934000e-02
   2.1837000e-01
   1.3061000e-02
   1.8668000e-02
   2.5283000e-01
   1.9513000e-02
   1.6576000e-02
   2.3816000e-02
   1.6924000e-02
   4.3580000e-02
   1.6297000e-01
   3.1560000e-02
   1.2614000e-02
   4.3098000e-02
   1.3238000e-02
   2.8989000e-02
   2.3100000e-02
   1.6499000e-02
   1.7206000e-02
   1.4710000e-02
   2.2005000e-02
   7.6852000e-02
   3.1389000e-02
   3.5066000e-02
   2.7944000e-02
   3.3134000e-02
   5.8104000e-02
   1.8757000e-02
   1.6797000e-02
   2.3342000e-02
   1.1689000e-02
   2.0407000e-02
   4.5239000e-02
   1.4035000e-02
   1.5548000e-02
   4.5998000e-02
   1.8533000e-02
   2.1577000e-02
   1.6783000e-02
   2.7625000e-02
   3.9662000e-02
   3.0634000e-02
   1.5416000e-02
   4.9349000e-02
   4.0421000e-02
   1.3815000e-02
   1.4892000e-02
   3.5515000e-02
   1.2131000e-02
   1.4922000e-02
   6.3023000e-02
   2.0041000e-02
   2.3716000e-02
   1.8245000e-02
   3.6577000e-02
   1.3237000e-02
   3.3246000e-02
   1.6803000e-02
   1.6392000e-02
   1.0310000e-01
   1.6446000e-02
   1.6016000e-02
   1.2114000e-02
   1.8648000e-02
   1.1653000e-02
   2.3167000e-02
   7.0463000e-02
   8.8392000e-02
   4.8029000e-02
   3.0987000e-02
   5.5597000e-02
   2.6375000e-02
   4.6418000e-02
   2.5288000e-02
   7.8537000e-02
   7.7043000e-02
   4.1253000e-02
   1.6947000e-02
   1.5801000e-02
   1.3924000e-02
   4.9683000e-02
   4.1253000e-02
   3.7867000e-02
   2.8530000e-02
   2.2659000e-02
   7.3684000e-02
   4.0137000e-02
   2.2731000e-02
   1.9422000e-02
   8.7992000e-02
   6.2245000e-02
   1.2374000e-02
   2.0371000e-02
   3.5753000e-02
   1.5582000e-02
   3.5442000e-02
   3.6577000e-02
   2.3464000e-02
   4.9095000e-02
   1.6213000e-02
   1.9649000e-02
   1.6669000e-01
   1.4704000e-02
   4.5355000e-02
   1.3919000e-02
   3.2795000e-02
   3.6347000e-02
   4.7650000e-02
   1.3016000e-02
   1.3512000e-02
   1.7404000e-02
   3.0034000e-02
   2.2456000e-02
   4.0283000e-02
   1.2496000e-02
   1.5786000e-02
   5.0980000e-01
   2.4577000e-02
   1.5069000e-02
   2.6338000e-02
   2.2537000e-02
   2.9058000e-02
   1.2280000e-02
   2.0474000e-02
   1.4581000e-02
   1.3839000e-02
   1.6459000e-02
   6.4050000e-02
   2.6615000e-02
   2.2550000e-02
   4.8650000e-02
   1.1303000e-01
   7.8274000e-02
   1.4684000e-02
   1.6349000e-01
   1.2007000e-02
   2.5186000e-02
   2.7881000e-02
   3.9626000e-02
   2.0193000e-02
   2.8319000e-02
   5.0810000e-02
   1.4203000e-02
   4.5701000e-02
   2.0957000e-02
   1.8937000e-02
   3.2806000e-02
   1.5344000e-02
   3.3134000e-02
   1.9098000e-02
   2.0462000e-02
   5.4533000e-02
   2.1405000e-02
   1.4087000e-02
   1.5919000e-02
   1.6699000e-02
   5.7001000e-02
   1.3417000e-02
   7.2442000e-02
   8.3214000e-02
   5.6088000e-02
   2.5147000e-02
   1.4813000e-02
   2.1760000e-02
   1.0713000e-01
   4.6140000e-02
   1.5153000e-02
   1.1399000e-01
   2.0510000e-02
   3.0102000e-02
   2.8171000e-02
   1.6297000e-02
   1.3851000e-02
   2.8655000e-02
   2.8824000e-02
   4.0344000e-02
   3.0536000e-02
   2.2561000e-02
   4.4291000e-02
   4.1374000e-02
   1.3500000e-02
   1.6854000e-02
   2.6336000e-02
   1.2396000e-02
   1.5622000e-02
   2.6443000e-02
   1.0891000e-01
   1.4836000e-02
   2.1014000e-02
   2.1919000e-02
   1.5681000e-02
   2.0138000e-02
   5.2145000e-02
   1.5893000e-02
   1.4837000e-02
   1.5877000e-02
   2.0701000e-02
   1.7224000e-02
   2.0281000e-02
   2.5389000e-02
   5.1034000e-01
   1.4973000e-02
   1.3532000e-02
   4.8827000e-02
   1.8822000e-02
   2.0757000e-02
   1.6915000e-02
   1.5524000e-02
   1.5656000e-02
   1.5131000e-02
   8.9572000e-02
   2.0022000e-02
   5.0265000e-02
   1.9996000e-02
   5.1094000e-01
   3.7243000e-02
   1.4581000e-02
   1.9164000e-02
   6.3668000e-02
   1.9416000e-02
   1.6099000e-02
   2.2347000e-02
   5.1110000e-01
   5.3867000e-02
   2.6575000e-02
   3.0133000e-02
   3.1842000e-02
   2.9238000e-02
   3.2071000e-02
   1.6854000e-02
   2.3536000e-02
   1.6227000e-02
   3.6258000e-02
   5.0967000e-01
   2.6375000e-02
   3.1871000e-01
   1.5919000e-02
   4.1324000e-02
   1.7478000e-02
   3.0798000e-02
   2.7666000e-02
   1.6337000e-02
   2.6462000e-02
   1.8987000e-02
   1.5801000e-02
   2.3497000e-02
   2.4335000e-02
   1.6662000e-02
   1.5438000e-02
   1.8377000e-02
   2.1089000e-02
   2.2550000e-02
   1.6062000e-02
   6.3878000e-02
   3.2378000e-02
   1.3101000e-02
   4.4796000e-02
   5.6042000e-02
   5.3158000e-02
   1.2687000e-02
   3.0509000e-02
   1.2637000e-02
   5.5814000e-02
   2.4692000e-02
   2.4727000e-02
   1.3884000e-02
   3.5304000e-02
   7.8537000e-02
   1.7429000e-02
   1.5624000e-01
   2.7680000e-02
   2.6790000e-02
   1.3618000e-02
   1.1399000e-01
   1.9105000e-02
   5.3744000e-02
   2.6962000e-02
   2.2074000e-02
   1.8587000e-02
   5.3867000e-02
   3.4070000e-02
   2.4039000e-02
   1.0473000e-01
   6.5514000e-02
   3.1928000e-02
   1.7647000e-02
   3.2975000e-02
   1.6854000e-02
   1.3910000e-02
   5.1303000e-01
   1.2432000e-02
   1.5273000e-02
   3.7356000e-02
   1.5681000e-02
   3.5923000e-02
   9.1516000e-02
   2.7141000e-02
   1.3062000e-02
   1.6989000e-01
   6.5331000e-02
   7.7673000e-02
   3.9319000e-02
   1.9210000e-02
   6.3260000e-02
   2.1924000e-02
   1.6457000e-02
   1.9374000e-02
   7.8958000e-02
   5.0955000e-01
   3.0108000e-02
   2.0223000e-02
   1.1910000e-02
   3.0522000e-02
   3.0264000e-02
   1.2115000e-02
   1.6320000e-02
   2.5200000e-02
   3.6574000e-01
   2.8510000e-02
   2.1769000e-02
   6.3510000e-02
   1.7005000e-02
   1.4294000e-02
   3.9934000e-02
   1.7349000e-02
   1.6919000e-02
   1.7452000e-01
   5.1375000e-01
   1.8781000e-02
   7.8537000e-02
   2.0766000e-02
   7.1290000e-02
   1.8392000e-02
   1.3139000e-02
   2.8485000e-02
   1.9594000e-02
   1.5417000e-02
   2.3599000e-02
   1.7766000e-02
   3.6215000e-02
   1.2632000e-02
   2.9318000e-02
   2.2384000e-02
   1.1569000e-02
   4.2711000e-02
   1.6647000e-02
   5.3658000e-02
   3.2185000e-02
   2.5501000e-02
   3.6709000e-02
   4.6544000e-02
   1.4922000e-02
   1.3620000e-02
   2.4801000e-02
   2.5989000e-02
   6.2378000e-02
   5.3744000e-02
   2.4937000e-02
   1.2926000e-02
   2.6673000e-02
   1.4426000e-02
   5.5293000e-02
   1.2207000e-02
   1.0173000e-01
   7.9980000e-02
   3.1728000e-02
   2.2659000e-02
   2.1301000e-02
   1.1399000e-01
   5.2094000e-02
   1.3600000e-02
   2.5130000e-02
   7.9091000e-02
   1.4608000e-01
   1.7387000e-02
   2.5256000e-02
   1.8534000e-02
   3.6273000e-02
   2.6202000e-02
   2.2145000e-02
   1.2174000e-02
   2.4292000e-02
   1.6191000e-02
   2.5811000e-02
   1.5515000e-02
   1.4288000e-02
   1.8167000e-01
   2.5509000e-02
   3.8909000e-02
   1.9649000e-02
   1.6784000e-02
   3.5515000e-02
   1.3238000e-02
   2.5942000e-02
   7.1338000e-02
   4.6396000e-02
   1.4117000e-02
   2.7349000e-02
   4.9474000e-02
   2.3158000e-02
   1.1569000e-02
   1.1704000e-02
   1.9684000e-02
   1.6920000e-01
   1.3851000e-02
   1.7738000e-02
   1.4785000e-02
   2.0380000e-02
   2.2981000e-02
   2.1431000e-02
   1.6882000e-02
   5.5637000e-02
   4.1052000e-02
   1.5513000e-02
   2.1654000e-02
   1.1884000e-02
   2.4626000e-02
   1.3131000e-02
   1.5268000e-02
   6.7717000e-02
   2.9992000e-02
   1.4565000e-02
   3.6480000e-02
   2.1014000e-02
   1.4039000e-02
   5.1162000e-01
   1.5507000e-02
   1.5479000e-02
   1.3810000e-02
   2.1026000e-02
   1.2110000e-02
   6.8095000e-02
   6.2279000e-02
   1.1803000e-02
   1.5356000e-02
   1.9812000e-02
   1.4617000e-02
   4.2437000e-02
   1.5441000e-02
   3.4748000e-02
   1.3695000e-01
   4.1641000e-02
   1.2726000e-02
   2.9238000e-02
   1.0652000e-01
   2.0007000e-02
   6.8549000e-02
   8.4587000e-02
   1.8455000e-02
   1.5430000e-01
   2.5501000e-02
   3.4070000e-02
   1.8137000e-02
   1.6208000e-02
   5.0291000e-02
   2.2559000e-02
   2.4936000e-02
   5.4544000e-02
   2.4892000e-02
   3.1329000e-02
   3.9970000e-02
   1.4916000e-02
   4.6388000e-02
   1.4770000e-02
   2.1661000e-02
   5.3649000e-01
   2.5781000e-02
   2.4168000e-02
   1.3188000e-02
   4.2129000e-02
   2.3701000e-02
   1.5202000e-02
   2.4986000e-02
   1.6675000e-02
   3.0505000e-02
   1.6095000e-02
   3.8773000e-02
   2.3858000e-02
   3.0742000e-02
   1.6374000e-02
   1.8527000e-01
   2.1584000e-02
   1.3658000e-02
   2.2464000e-02
   2.1924000e-02
   3.3005000e-02
   6.4496000e-02
   3.4754000e-02
   1.4554000e-02
   1.5675000e-02
   1.8668000e-01
   6.3650000e-02
   1.5956000e-02
   1.5156000e-02
   1.4973000e-02
   2.1447000e-02
   2.0497000e-01
   2.1295000e-02
   2.5509000e-02
   1.6060000e-02
   1.2037000e-02
   2.4538000e-02
   1.1399000e-01
   1.7578000e-02
   1.5197000e-02
   2.7762000e-02
   1.5681000e-02
   9.3024000e-02
   2.4039000e-02
   3.0004000e-02
   2.9165000e-02
   1.7659000e-02
   1.7096000e-02
   5.4533000e-02
   5.2722000e-01
   1.8068000e-02
   2.7086000e-02
   1.5416000e-02
   2.2025000e-02
   2.5013000e-02
   1.1259000e-02
   3.8981000e-02
   1.7192000e-01
   2.1359000e-02
   1.7238000e-02
   2.5501000e-02
   1.2933000e-01
   3.1096000e-02
   2.2126000e-02
   1.6856000e-01
   5.4246000e-02
   1.5619000e-02
   1.5726000e-02
   3.0846000e-02
   5.3649000e-01
   1.7907000e-02
   7.1762000e-02
   1.4598000e-02
   1.4492000e-02
   8.8448000e-02
   1.8455000e-02
   3.7844000e-02
   1.6457000e-02
   1.9516000e-02
   2.1138000e-02
   5.2762000e-02
   8.4625000e-02
   6.3510000e-02
   3.6403000e-02
   5.1303000e-01
   2.7356000e-02
   1.7966000e-02
   1.2901000e-02
   3.6087000e-02
   2.1236000e-02
   1.3687000e-02
   6.5514000e-02
   4.8488000e-02
   1.7192000e-01
   1.9530000e-02
   2.1772000e-02
   1.5817000e-02
   1.5085000e-02
   4.4315000e-02
   1.8056000e-02
   1.3259000e-02
   5.3098000e-02
   5.0689000e-02
   6.4982000e-02
   2.9804000e-02
   2.0850000e-02
   2.1183000e-02
   1.2881000e-02
   1.8717000e-02
   1.2496000e-02
   1.8507000e-02
   1.4608000e-01
   1.4426000e-02
   3.0132000e-02
   7.6065000e-02
   1.4808000e-02
   2.3529000e-02
   4.0819000e-02
   1.2685000e-02
   1.6109000e-02
   1.2623000e-02
   5.0425000e-02
   1.6374000e-02
   2.1021000e-02
   1.3012000e-02
   1.3238000e-02
   1.2360000e-02
   6.2690000e-02
   1.4892000e-02
   7.4995000e-02
   1.0854000e-01
   1.6263000e-02
   1.6788000e-01
   2.1654000e-02
   1.1723000e-02
   3.4252000e-02
   4.2903000e-02
   9.0829000e-02
   2.0417000e-02
   3.4455000e-02
   1.7206000e-02
   1.1863000e-02
   1.6188000e-02
   1.8867000e-02
   2.7065000e-02
   1.3425000e-02
   4.0669000e-02
   2.9894000e-02
   2.4686000e-02
   2.0901000e-02
   5.4246000e-02
   2.8990000e-02
   1.3663000e-02
   2.4664000e-02
   4.5985000e-02
   2.2300000e-02
   3.6980000e-02
   1.2070000e-02
   1.3408000e-02
   6.3650000e-02
   2.9600000e-02
   3.0288000e-02
   2.2728000e-02
   2.1558000e-02
   1.6863000e-02
   1.2114000e-02
   3.7434000e-02
   4.7475000e-02
   8.3025000e-02
   1.6828000e-02
   3.0836000e-02
   8.0466000e-02
   3.6098000e-02
   2.7625000e-02
   2.4874000e-02
   3.5138000e-02
   1.6699000e-02
   1.8851000e-02
   1.8594000e-02
   3.3376000e-02
   2.7785000e-02
   6.5897000e-02
   1.4230000e-02
   1.5344000e-02
   4.6418000e-02
   1.8534000e-02
   1.2114000e-02
   2.9195000e-02
   1.2389000e-01
   1.3500000e-02
   2.1379000e-02
   1.5551000e-02
   1.9059000e-02
   1.3474000e-02
   1.9038000e-02
   4.3182000e-02
   4.1052000e-02
   1.4222000e-02
   1.5416000e-02
   1.6099000e-02
   1.9933000e-02
   1.8487000e-02
   1.1894000e-02
   4.7597000e-02
   1.6834000e-02
   2.9859000e-02
   1.2089000e-02
   1.6123000e-02
   1.3275000e-02
   2.4874000e-02
   4.4978000e-02
   1.4364000e-02
   1.4219000e-02
   2.3686000e-02
   1.9992000e-02
   1.7580000e-02
   2.3950000e-02
   2.5200000e-02
   1.0373000e-01
   1.2887000e-02
   1.3987000e-02
   1.3687000e-02
   1.2496000e-02
   1.7822000e-02
   1.7046000e-02
   1.4566000e-02
   3.1074000e-02
   4.2616000e-02
   1.8212000e-02
   1.3188000e-02
   1.5042000e-02
   2.5811000e-02
   6.2096000e-02
   3.3160000e-02
   5.2612000e-02
   1.3290000e-01
   4.2188000e-02
   4.3580000e-02
   1.1863000e-02
   5.7944000e-02
   2.0138000e-02
   1.4523000e-02
   2.4039000e-02
   1.4527000e-02
   3.0081000e-02
   1.8975000e-02
   1.5624000e-01
   1.5922000e-02
   1.6818000e-02
   1.8451000e-02
   1.7951000e-02
   2.5340000e-02
   2.0711000e-02
   4.5802000e-02
   1.4672000e-02
   1.7740000e-02
   3.3193000e-02
   1.9669000e-02
   1.6738000e-02
   3.1374000e-02
   2.3652000e-02
   5.1588000e-02
   1.7429000e-02
   3.0685000e-01
   2.6476000e-02
   3.5854000e-02
   2.0474000e-02
   4.0426000e-02
   2.4936000e-02
   1.5385000e-02
   5.1256000e-02
   2.1480000e-02
   1.2508000e-01
   3.0018000e-02
   1.6897000e-02
   2.9525000e-02
   2.9523000e-02
   2.3380000e-02
   1.6897000e-02
   1.4019000e-02
   2.1459000e-02
   1.2531000e-01
   7.1679000e-02
   3.4879000e-02
   5.1553000e-02
   1.3492000e-02
   1.2058000e-02
   1.8041000e-02
   2.1184000e-02
   7.8260000e-02
   1.2304000e-02
   1.8822000e-02
   1.6938000e-02
   7.1193000e-02
   3.8263000e-02
   2.5908000e-02
   3.7193000e-02
   6.4815000e-02
   1.9805000e-02
   4.0089000e-02
   1.3206000e-02
   5.3363000e-02
   1.9938000e-02
   1.7005000e-02
   2.7230000e-02
   1.2766000e-02
   1.5288000e-02
   6.8848000e-02
   2.0227000e-02
   1.4117000e-02
   2.8701000e-02
   1.8808000e-02
   2.1473000e-02
   2.2141000e-02
   2.0271000e-02
   2.3636000e-02
   5.9254000e-02
   1.1818000e-02
   2.6158000e-02
   2.4551000e-02
   1.5785000e-02
   2.1459000e-02
   5.3658000e-02
   1.3732000e-02
   2.4155000e-02
   1.2146000e-02
   1.7343000e-02
   5.3658000e-02
   3.0685000e-01
   1.2488000e-02
   4.2188000e-02
   1.3355000e-02
   4.7345000e-02
   1.2514000e-02
   1.9603000e-02
   1.9564000e-02
   2.1088000e-02
   1.9003000e-02
   1.1100000e-01
   2.0926000e-02
   1.5385000e-02
   2.2659000e-02
   3.7807000e-02
   1.9112000e-02
   1.7715000e-02
   4.9218000e-02
   3.4923000e-02
   2.1769000e-02
   1.2500000e-02
   1.6079000e-02
   1.4743000e-02
   4.0839000e-02
   1.2751000e-02
   5.3184000e-01
   1.9803000e-02
   2.4012000e-02
   3.1778000e-02
   1.4408000e-02
   1.5107000e-02
   2.5579000e-02
   2.6204000e-02
   1.3000000e-02
   1.4688000e-02
   3.8178000e-02
   3.5439000e-02
   1.7323000e-02
   3.1552000e-02
   1.7966000e-02
   1.2571000e-02
   5.3735000e-02
   2.3592000e-02
   1.4665000e-02
   1.7738000e-02
   2.2157000e-02
   1.4590000e-02
   4.6114000e-02
   1.4039000e-02
   3.0081000e-02
   2.6205000e-02
   7.2348000e-02
   4.8751000e-02
   2.2145000e-02
   6.2378000e-02
   1.4996000e-02
   4.5155000e-02
   1.7838000e-02
   1.2933000e-01
   1.3000000e-02
   1.6936000e-02
   1.7026000e-01
   1.4973000e-02
   4.0004000e-02
   2.6443000e-02
   1.2978000e-02
   1.7102000e-02
   1.6622000e-02
   1.3722000e-02
   1.3342000e-01
   1.9610000e-02
   1.0459000e-01
   1.6434000e-02
   1.6520000e-02
   7.1000000e-02
   2.0306000e-02
   1.0615000e-01
   7.4183000e-02
   1.2673000e-02
   2.3378000e-02
   1.7167000e-02
   1.4441000e-02
   2.2141000e-02
   3.4100000e-02
   1.7218000e-02
   2.7387000e-02
   3.0132000e-02
   1.5776000e-02
   3.0081000e-02
   5.9783000e-02
   4.1109000e-02
   2.5196000e-02
   5.4123000e-02
   1.9006000e-02
   3.2046000e-02
   1.8518000e-02
   3.1598000e-02
   3.1447000e-02
   1.7133000e-02
   1.4019000e-02
   1.6062000e-02
   3.1096000e-02
   4.3384000e-02
   3.2167000e-02
   1.9105000e-02
   2.8562000e-02
   9.2073000e-02
   5.1134000e-02
   2.3368000e-02
   1.9395000e-02
   3.0138000e-02
   8.2225000e-02
   1.7309000e-01
   8.2225000e-02
   1.5130000e-02
   1.4387000e-02
   1.6662000e-02
   1.4772000e-02
   2.7425000e-02
   1.4147000e-01
   1.6693000e-01
   4.1955000e-02
   1.4338000e-02
   1.8801000e-02
   2.0310000e-02
   1.4944000e-02
   4.1374000e-02
   3.7243000e-02
   3.0133000e-02
   5.2683000e-02
   8.3313000e-02
   3.0763000e-02
   4.6088000e-02
   1.8436000e-02
   2.7990000e-02
   3.3134000e-02
   1.9204000e-02
   4.7583000e-02
   1.9121000e-02
   1.0497000e-01
   1.6737000e-02
   5.3000000e-02
   1.4132000e-02
   3.6980000e-02
   5.1577000e-01
   3.3052000e-02
   1.7578000e-01
   3.9559000e-02
   5.1134000e-02
   2.8932000e-02
   1.6349000e-01
   4.8658000e-02
   1.1858000e-02
   1.2500000e-02
   4.7885000e-02
   4.5902000e-02
   3.8382000e-02
   6.6306000e-02
   2.5772000e-02
   6.9823000e-02
   2.2989000e-01
   2.6166000e-02
   1.7009000e-02
   2.5544000e-02
   1.2531000e-01
   2.1319000e-01
   3.7243000e-02
   1.5055000e-02
   2.3983000e-02
   7.1290000e-02
   2.4012000e-02
   1.3405000e-02
   3.5138000e-02
   1.7478000e-02
   2.3471000e-02
   3.0846000e-02
   2.5772000e-02
   6.3023000e-02
   1.5880000e-02
   5.0931000e-01
   1.1704000e-02
   1.1754000e-02
   1.3910000e-02
   2.3041000e-02
   1.1422000e-02
   1.3918000e-02
   2.0419000e-02
   3.1598000e-02
   1.9901000e-02
   6.2378000e-02
   3.0742000e-02
   3.0225000e-02
   1.6207000e-02
   7.7424000e-02
   2.0106000e-02
   1.9685000e-02
   1.3136000e-02
   1.3311000e-02
   3.7209000e-02
   3.2736000e-02
   1.1563000e-01
   2.4025000e-02
   2.2048000e-02
   3.6409000e-02
   1.7085000e-02
   7.4231000e-02
   1.9628000e-02
   1.7946000e-02
   1.6461000e-02
   2.2371000e-02
   1.9746000e-02
   3.4455000e-02
   9.3811000e-02
   2.8119000e-02
   5.7001000e-02
   1.6362000e-01
   3.2046000e-02
   1.4100000e-02
   1.3500000e-02
   4.1597000e-02
   1.6717000e-01
   5.4043000e-01
   4.1899000e-02
   2.7730000e-02
   4.0309000e-02
   3.4455000e-02
   1.6878000e-02
   1.2360000e-02
   1.4147000e-01
   2.5888000e-02
   6.5897000e-02
   6.4653000e-02
   1.6615000e-02
   1.2896000e-02
   2.0478000e-02
   2.1281000e-02
   4.8953000e-02
   2.3816000e-02
   1.8997000e-02
   2.7545000e-02
   3.2760000e-02
   4.9716000e-02
   2.2068000e-02
   1.3687000e-02
   1.3969000e-02
   4.6017000e-02
   2.3201000e-02
   2.9081000e-02
   2.0478000e-02
   6.3158000e-02
   1.9142000e-02
   2.5633000e-02
   1.8092000e-02
   2.3263000e-02
   5.0898000e-01
   2.1969000e-02
   6.7235000e-02
   2.4874000e-02
   1.5202000e-02
   2.0316000e-02
   1.4181000e-02
   2.4313000e-02
   7.1417000e-02
   1.5284000e-02
   2.0080000e-02
   7.2984000e-02
   1.2459000e-02
   2.9547000e-02
   1.6738000e-02
   3.4415000e-02
   1.6639000e-02
   2.1799000e-02
   2.7790000e-02
   2.0196000e-02
   1.9616000e-01
   2.6993000e-02
   1.0598000e-01
   1.2415000e-02
   1.4100000e-02
   4.6213000e-02
   1.7969000e-01
   2.4692000e-02
   3.1002000e-02
   3.6074000e-02
   1.7942000e-02
   5.5535000e-01
   5.1695000e-02
   1.6036000e-02
   2.1630000e-02
   2.9670000e-02
   1.9023000e-02
   1.9360000e-02
   2.6462000e-02
   5.6237000e-02
   1.6936000e-02
   4.0616000e-02
   1.3417000e-02
   5.3281000e-02
   3.0985000e-02
   1.2016000e-02
   6.1462000e-01
   1.2223000e-02
   1.1679000e-02
   1.4119000e-02
   6.5059000e-02
   2.4832000e-02
   2.1526000e-02
   2.2126000e-02
   1.8307000e-02
   1.3904000e-02
   1.4598000e-02
   1.2926000e-02
   1.4905000e-02
   2.7666000e-02
   5.9415000e-02
   1.5797000e-02
   1.6470000e-01
   3.5074000e-02
   5.1127000e-01
   5.1034000e-01
   1.8803000e-02
   7.1000000e-02
   1.2555000e-02
   2.1195000e-02
   1.7288000e-02
   2.3668000e-02
   3.8928000e-02
   1.4557000e-02
   2.6600000e-02
   2.0491000e-02
   6.7235000e-02
   2.3288000e-02
   2.4837000e-02
   2.7944000e-02
   1.8229000e-01
   3.6646000e-02
   3.4543000e-02
   2.6369000e-02
   5.2096000e-02
   1.5292000e-02
   2.0926000e-02
   3.3492000e-02
   2.9461000e-02
   6.2583000e-02
   1.3687000e-02
   1.0340000e-01
   3.0133000e-02
   5.4823000e-01
   9.0821000e-02
   3.9139000e-02
   1.3346000e-02
   2.7187000e-02
   2.4025000e-02
   1.8041000e-02
   6.0306000e-02
   1.7910000e-02
   2.8720000e-02
   3.7997000e-02
   2.2298000e-02
   2.7726000e-02
   7.9107000e-02
   6.4769000e-02
   3.3913000e-02
   3.2223000e-02
   3.0081000e-02
   1.1647000e-02
   1.3365000e-02
   1.2407000e-02
   1.4478000e-02
   1.5619000e-02
   2.0419000e-02
   1.5396000e-02
   1.6197000e-02
   6.7984000e-02
   1.8310000e-01
   1.8527000e-01
   3.9731000e-02
   2.8152000e-02
   4.0669000e-02
   1.4458000e-02
   1.2848000e-02
   1.3216000e-02
   3.5804000e-02
   3.5514000e-02
   1.9094000e-02
   1.8695000e-02
   1.5394000e-02
   3.0471000e-02
   1.4333000e-02
   1.5927000e-02
   2.0538000e-02
   4.7410000e-02
   3.7337000e-02
   2.2699000e-02
   1.6136000e-02
   4.0149000e-02
   2.4431000e-02
   9.2246000e-02
   1.3732000e-02
   2.5099000e-02
   6.7966000e-02
   3.1545000e-02
   1.4087000e-02
   2.8399000e-02
   7.2442000e-02
   3.2628000e-02
   1.2693000e-02
   2.7528000e-02
   2.2024000e-02
   3.4457000e-02
   1.8078000e-02
   7.3166000e-02
   2.5385000e-02
   4.7475000e-02
   2.2726000e-02
   5.1034000e-01
   1.5953000e-02
   3.1321000e-02
   5.0573000e-02
   2.2298000e-02
   1.6485000e-02
   2.9934000e-02
   1.3342000e-01
   2.0612000e-02
   3.4415000e-02
   9.2405000e-02
   3.3906000e-02
   1.7252000e-02
   1.2000000e-02
   1.3275000e-02
   5.0789000e-02
   6.2479000e-02
   1.8185000e-02
   1.1744000e-02
   7.7043000e-02
   1.7860000e-02
   3.1060000e-02
   5.1220000e-02
   4.7476000e-02
   3.0081000e-02
   6.6098000e-02
   1.7065000e-01
   2.9505000e-02
   5.1695000e-02
   1.3959000e-02
   2.3668000e-02
   1.5604000e-02
   7.8260000e-02
   1.2837000e-02
   5.4823000e-01
   1.8956000e-02
   1.3103000e-01
   1.6974000e-02
   4.9386000e-02
   3.9139000e-02
   1.5154000e-02
   2.6346000e-02
   5.9643000e-02
   1.9395000e-02
   4.7885000e-02
   1.3537000e-02
   1.1723000e-02
   3.8701000e-02
   5.1326000e-01
   1.7920000e-02
   1.8279000e-02
   1.3810000e-02
   3.4469000e-02
   2.1246000e-02
   1.9610000e-02
   1.3420000e-02
   1.2155000e-02
   1.3311000e-02
   3.7056000e-02
   5.0887000e-01
   4.7475000e-02
   3.5188000e-02
   7.1000000e-02
   2.1447000e-02
   3.6479000e-02
   2.1238000e-02
   1.6481000e-02
   5.7188000e-02
   1.8074000e-02
   1.8392000e-02
   3.4419000e-02
   1.7353000e-02
   1.6262000e-01
   2.0162000e-02
   5.3543000e-02
   1.2704000e-02
   8.2748000e-02
   1.4960000e-02
   1.4329000e-02
   5.0689000e-02
   1.9868000e-02
   1.7692000e-02
   1.4057000e-02
   1.8619000e-02
   1.3290000e-01
   5.3184000e-01
   1.6915000e-02
   7.9746000e-02
   1.8702000e-02
   2.0624000e-02
   3.7357000e-02
   2.3350000e-02
   4.3502000e-02
   1.3867000e-02
   1.2459000e-02
   2.0695000e-02
   1.6924000e-02
   2.3342000e-02
   3.1013000e-02
   2.2464000e-02
   5.2571000e-02
   4.1270000e-02
   3.6832000e-02
   2.5147000e-02
   1.0330000e-01
   1.8013000e-02
   1.6209000e-01
   2.2781000e-02
   1.8349000e-02
   2.2983000e-02
   1.7624000e-02
   3.1598000e-02
   3.3514000e-02
   1.5035000e-02
   3.7533000e-02
   1.2417000e-02
   1.5124000e-02
   6.5280000e-02
   3.3134000e-02
   1.5441000e-02
   1.7191000e-02
   2.5975000e-02
   6.7213000e-02
   1.6437000e-01
   1.8534000e-02
   1.3257000e-02
   2.1900000e-02
   2.0860000e-02
   1.6363000e-02
   1.9093000e-02
   7.1417000e-02
   1.3496000e-01
   2.3536000e-02
   3.6646000e-02
   1.5530000e-02
   2.0106000e-02
   1.3947000e-02
   1.3308000e-02
   1.7102000e-02
   1.2237000e-02
   2.5509000e-02
   1.9302000e-02
   5.3281000e-02
   1.2013000e-02
   3.6043000e-02
   1.0564000e-01
   2.4088000e-02
   1.9222000e-02
   1.2237000e-02
   3.9970000e-02
   1.9501000e-02
   2.1306000e-02
   2.0361000e-02
   2.2295000e-02
   2.1306000e-02
   4.2645000e-02
   2.0524000e-02
   1.9501000e-02
   1.3311000e-02
   8.4941000e-02
   1.3478000e-02
   3.6574000e-01
   2.1689000e-02
   1.9597000e-02
   2.8824000e-02
   1.2638000e-01
   1.4364000e-02
   1.9105000e-02
   1.5562000e-02
   6.0587000e-02
   2.9709000e-02
   3.7337000e-02
   5.1020000e-01
   2.2881000e-02
   5.9032000e-02
   1.5276000e-02
   3.6661000e-02
   1.9530000e-02
   2.0491000e-02
   1.9915000e-02
   5.0857000e-01
   3.0684000e-02
   1.0598000e-01
   5.1588000e-02
   3.0288000e-02
   1.3061000e-02
   2.0850000e-02
   1.3648000e-02
   3.1497000e-02
   1.3123000e-02
   4.1374000e-02
   3.7021000e-02
   1.3003000e-02
   2.5271000e-02
   2.6143000e-02
   2.5094000e-02
   2.1409000e-02
   1.7093000e-02
   6.4050000e-02
   1.6219000e-01
   1.8435000e-02
   1.0881000e-01
   2.0701000e-02
   1.7347000e-02
   2.6805000e-01
   3.5854000e-02
   2.6105000e-02
   2.3198000e-01
   4.0089000e-02
   2.3839000e-02
   1.7949000e-02
   3.6508000e-02
   7.1193000e-02
   2.1365000e-02
   5.5597000e-02
   2.3398000e-02
   1.7406000e-02
   2.4692000e-02
   1.3875000e-02
   2.3322000e-02
   3.9139000e-02
   3.8062000e-02
   5.1127000e-01
   1.4772000e-02
   1.2896000e-02
   2.5196000e-02
   3.1824000e-02
   1.9954000e-02
   2.2021000e-02
   2.1600000e-02
   9.2900000e-02
   1.5388000e-02
   1.4360000e-01
   1.1363000e-02
   1.8487000e-02
   2.1368000e-02
   1.5064000e-02
   4.3139000e-02
   5.2455000e-02
   3.0993000e-02
   3.1733000e-02
   1.2277000e-02
   1.1531000e-02
   5.8907000e-02
   2.7185000e-02
   7.4995000e-02
   1.8196000e-02
   2.2409000e-02
   2.2873000e-02
   1.1754000e-02
   1.2195000e-02
   1.4364000e-02
   2.7812000e-02
   1.4455000e-02
   1.2776000e-02
   1.6897000e-02
   1.3723000e-02
   2.1971000e-02
   1.1894000e-02
   1.4743000e-02
   2.9839000e-02
   1.4590000e-02
   1.6459000e-02
   2.0080000e-02
   1.9121000e-02
   1.3572000e-02
   1.9874000e-01
   1.9331000e-02
   4.5902000e-02
   6.7228000e-02
   8.4248000e-02
   2.5302000e-02
   1.3102000e-02
   1.2637000e-02
   2.7183000e-02
   1.6111000e-02
   3.0374000e-02
   5.1063000e-01
   1.6938000e-02
   1.0396000e-01
   3.0484000e-02
   2.0051000e-02
   3.0509000e-02
   2.8530000e-02
   1.4482000e-02
   3.2357000e-02
   2.2384000e-02
   1.2565000e-02
   2.8307000e-02
   4.0713000e-02
   6.2476000e-02
   2.1585000e-02
   1.4209000e-02
   1.4855000e-02
   2.8490000e-02
   2.0139000e-02
   2.2809000e-02
   1.8056000e-02
   7.7482000e-02
   1.6374000e-02
   5.7001000e-02
   1.6111000e-02
   1.8650000e-02
   1.7969000e-01
   2.4213000e-02
   1.5431000e-02
   1.4360000e-01
   1.9649000e-02
   2.3342000e-02
   3.4579000e-02
   2.5099000e-02
   8.7992000e-02
   3.7807000e-02
   2.5840000e-02
   4.0426000e-02
   1.1963000e-02
   6.3023000e-02
   2.5340000e-02
   4.5122000e-02
   3.7667000e-02
   1.5726000e-02
   2.2809000e-02
   1.4467000e-02
   2.0566000e-02
   1.8678000e-02
   2.8425000e-02
   1.0615000e-01
   2.1021000e-02
   5.6237000e-02
   4.1406000e-02
   7.0177000e-02
   1.9513000e-02
   2.5256000e-02
   1.6446000e-02
   3.5112000e-02
   4.6633000e-02
   2.4936000e-02
   4.8331000e-02
   2.1919000e-02
   4.0891000e-02
   1.5055000e-02
   2.2298000e-02
   1.3567000e-02
   1.3308000e-02
   2.4332000e-02
   1.3985000e-01
   2.5188000e-02
   1.1303000e-01
   1.5307000e-02
   3.3376000e-02
   8.4625000e-02
   1.8307000e-02
   2.5971000e-02
   1.2013000e-02
   2.1736000e-02
   9.3024000e-02
   6.9296000e-02
   1.7907000e-02
   2.6388000e-02
   3.3646000e-02
   1.1121000e-01
   2.4313000e-02
   3.9715000e-02
   1.4348000e-02
   1.5390000e-02
   2.1928000e-02
   1.3275000e-02
   1.6755000e-02
   2.3322000e-02
   2.2300000e-02
   5.2094000e-02
   2.2981000e-02
   3.6832000e-02
   2.3732000e-02
   1.6362000e-01
   6.4484000e-02
   1.5232000e-02
   1.6180000e-02
   2.9839000e-02
   6.5794000e-02
   2.0804000e-02
   6.6528000e-01
   7.3684000e-02
   2.7849000e-02
   1.6481000e-02
   1.4019000e-02
   2.5632000e-02
   2.4686000e-02
   1.8534000e-02
   1.1689000e-02
   1.5675000e-02
   1.7860000e-02
   3.1761000e-02
   2.7402000e-02
   4.8178000e-02
   3.2645000e-02
   2.0214000e-02
   1.0173000e-01
   1.7731000e-02
   1.4792000e-02
   5.9968000e-02
   2.7387000e-02
   1.5404000e-02
   2.1689000e-02
   1.9097000e-02
   1.5228000e-02
   4.1951000e-02
   1.6408000e-02
   1.9110000e-02
   1.7975000e-02
   1.4387000e-02
   5.1048000e-01
   7.2442000e-02
   8.2863000e-02
   1.4973000e-02
   1.0757000e-01
   5.3363000e-02
   2.4936000e-02
   4.2746000e-02
   1.4566000e-02
   5.1484000e-01
   1.7778000e-02
   3.0471000e-02
   1.8628000e-02
   1.6581000e-01
   1.8922000e-02
   4.6816000e-02
   2.0410000e-02
   5.8907000e-02
   1.2040000e-01
   3.4252000e-02
   7.7098000e-02
   2.5046000e-02
   1.3298000e-02
   2.4497000e-02
   2.0568000e-02
   3.5138000e-02
   2.0915000e-02
   5.3098000e-02
   1.5170000e-02
   1.7740000e-02
   2.7881000e-02
   3.7752000e-02
   7.7424000e-02
   1.7506000e-02
   5.3320000e-02
   5.8018000e-02
   1.5171000e-02
   2.8413000e-02
   1.2364000e-02
   1.6719000e-02
   1.1914000e-02
   1.2373000e-02
   1.7144000e-02
   1.7223000e-02
   1.4870000e-02
   1.9204000e-02
   1.9289000e-02
   2.0380000e-02
   1.9901000e-02
   1.5474000e-02
   1.6305000e-02
   2.0307000e-02
   3.2648000e-02
   9.4744000e-02
   3.1002000e-02
   2.5816000e-02
   5.4544000e-02
   1.2991000e-02
   1.9262000e-02
   1.3621000e-02
   2.2511000e-02
   9.1516000e-02
   1.4893000e-02
   2.4797000e-02
   2.1526000e-02
   2.2371000e-02
   2.8780000e-02
   1.6482000e-02
   1.1303000e-01
   1.7907000e-02
   1.8056000e-02
   3.6258000e-02
   3.3883000e-02
   1.7343000e-02
   1.3839000e-02
   3.0618000e-02
   1.4001000e-02
   1.5919000e-02
   1.4317000e-02
   4.6911000e-02
   2.0271000e-02
   1.6931000e-02
   3.0229000e-02
   2.6021000e-02
   2.6673000e-02
   2.0333000e-02
   3.5249000e-02
   1.2110000e-02
   1.8259000e-02
   2.6338000e-02
   2.3746000e-02
   3.4854000e-02
   6.3158000e-02
   5.1496000e-02
   1.2277000e-02
   4.2746000e-02
   5.4979000e-02
   2.7549000e-02
   4.1339000e-02
   2.8932000e-02
   3.1889000e-02
   3.9715000e-02
   7.8024000e-02
   1.4792000e-02
   2.1953000e-02
   3.7357000e-02
   3.4963000e-02
   1.6016000e-02
   1.4635000e-02
   6.3650000e-02
   5.9861000e-02
   1.6030000e-02
   1.7738000e-02
   1.4004000e-02
   1.2565000e-02
   4.4477000e-02
   1.8518000e-02
   2.3523000e-02
   3.9488000e-02
   6.5059000e-02
   1.4525000e-02
   1.7069000e-02
   3.2491000e-02
   1.9229000e-02
   1.3388000e-02
   1.9564000e-02
   3.7634000e-02
   1.5193000e-02
   2.2084000e-02
   2.7597000e-02
   5.2235000e-01
   3.7454000e-02
   4.7775000e-02
   2.2407000e-02
   1.8319000e-02
   2.0380000e-02
   1.5233000e-02
   1.3548000e-02
   2.8842000e-02
   1.6082000e-02
   1.3714000e-02
   1.5652000e-02
   5.1239000e-01
   2.4986000e-02
   3.2058000e-02
   1.9500000e-02
   1.8041000e-02
   1.6755000e-02
   3.9731000e-02
   1.3085000e-02
   2.4831000e-02
   1.6818000e-02
   1.4022000e-02
   3.8773000e-02
   1.6191000e-02
   2.1594000e-02
   8.2481000e-02
   1.9334000e-02
   4.1339000e-02
   2.2705000e-02
   2.2730000e-02
   1.5258000e-02
   1.2383000e-01
   2.4155000e-02
   5.4678000e-02
   1.7096000e-02
   2.5046000e-02
   1.7156000e-02
   1.8688000e-02
   1.1665000e-02
   3.0527000e-02
   3.5119000e-02
   1.3227000e-01
   1.5029000e-02
   1.9006000e-02
   5.7520000e-02
   1.5203000e-02
   5.6410000e-02
   6.5331000e-02
   3.8909000e-02
   1.9046000e-02
   1.7522000e-02
   3.1329000e-02
   1.9966000e-02
   4.6975000e-02
   2.8265000e-02
   4.8817000e-02
   2.5051000e-02
   3.6506000e-02
   1.1354000e-02
   1.5258000e-02
   1.4492000e-02
   3.1919000e-02
   2.4062000e-02
   2.0281000e-02
   1.8078000e-02
   3.9626000e-02
   9.9024000e-02
   1.7908000e-02
   2.0116000e-02
   3.9221000e-02
   6.1866000e-02
   1.1120000e-01
   2.5851000e-02
   1.1531000e-02
   4.7345000e-02
   2.3877000e-02
   2.2637000e-02
   1.9594000e-02
   1.6826000e-01
   3.0102000e-02
   1.8481000e-02
   1.7907000e-02
   1.6974000e-02
   2.5115000e-02
   1.5118000e-02
   2.2005000e-02
   3.9808000e-02
   2.3676000e-02
   1.7096000e-02
   1.3111000e-02
   5.0579000e-02
   6.0886000e-02
   1.8668000e-02
   5.1427000e-01
   2.3066000e-02
   2.1526000e-02
   1.7618000e-02
   1.7528000e-02
   2.2561000e-02
   1.1363000e-02
   1.8406000e-02
   1.7252000e-02
   7.7977000e-02
   1.4333000e-02
   1.5176000e-02
   1.8284000e-02
   1.3910000e-02
   7.4041000e-02
   9.5698000e-02
   2.0522000e-02
   1.7955000e-02
   2.7762000e-02
   1.7276000e-02
   1.2852000e-02
   4.2311000e-02
   2.6204000e-02
   5.0837000e-01
   2.0152000e-02
   2.7187000e-02
   1.4944000e-02
   7.7787000e-02
   2.7143000e-02
   2.8824000e-02
   1.6337000e-02
   2.3198000e-02
   2.5982000e-01
   1.5170000e-02
   1.9395000e-02
   2.3198000e-01
   1.6622000e-02
   1.4973000e-02
   2.8878000e-01
   5.4382000e-02
   1.6374000e-02
   1.6602000e-01
   3.1733000e-02
   8.3025000e-02
   2.5051000e-02
   1.3809000e-02
   2.8319000e-02
   1.9059000e-02
   6.5280000e-02
   1.6835000e-02
   1.3763000e-02
   1.4608000e-01
   1.1563000e-01
   2.3924000e-02
   2.8635000e-02
   2.2021000e-02
   1.1757000e-01
   1.3646000e-02
   1.3216000e-02
   3.0763000e-02
   2.8495000e-02
   1.1569000e-02
   2.5583000e-02
   1.2000000e-02
   1.2565000e-02
   5.0425000e-02
   5.6510000e-02
   1.8801000e-02
   2.6770000e-02
   3.1922000e-02
   2.7849000e-02
   4.5331000e-02
   1.2013000e-02
   1.3734000e-02
   6.2378000e-02
   3.0780000e-02
   5.0810000e-02
   3.9488000e-02
   1.2687000e-02
   1.0652000e-01
   2.1667000e-02
   6.8764000e-02
   5.1127000e-01
   5.4346000e-02
   1.9696000e-02
   6.2245000e-02
   1.7419000e-02
   5.2722000e-01
   2.3378000e-02
   1.2529000e-02
   2.5501000e-02
   1.6871000e-02
   1.3987000e-02
   4.2437000e-02
   4.6898000e-02
   1.6826000e-01
   1.6854000e-02
   1.9824000e-02
   5.2995000e-02
   2.3857000e-02
   1.2932000e-02
   3.1511000e-02
   1.2146000e-02
   2.3899000e-02
   1.8159000e-02
   2.3039000e-02
   2.3652000e-02
   2.7666000e-02
   2.2730000e-02
   1.4557000e-02
   3.5309000e-02
   1.3637000e-02
   1.1884000e-02
   3.3181000e-02
   2.6770000e-02
   1.2304000e-02
   9.0829000e-02
   1.2459000e-02
   2.3873000e-02
   5.1110000e-01
   6.7440000e-02
   1.2555000e-02
   1.3567000e-02
   1.6578000e-02
   5.1199000e-01
   2.6790000e-02
   2.7528000e-02
   1.5233000e-02
   2.0458000e-02
   3.0133000e-02
   1.5430000e-01
   1.3500000e-02
   1.3186000e-02
   4.0283000e-02
   5.2962000e-02
   7.9746000e-02
   6.8610000e-02
   1.4533000e-02
   4.9963000e-02
   2.9171000e-02
   2.9359000e-02
   1.5514000e-02
   4.3421000e-02
   1.4904000e-02
   2.0021000e-02
   1.9838000e-02
   3.6962000e-02
   2.3497000e-02
   2.1401000e-02
   9.9548000e-02
   3.1107000e-02
   2.2550000e-02
   2.6591000e-02
   1.6406000e-02
   6.4496000e-02
   3.6572000e-02
   1.8628000e-02
   2.0497000e-01
   1.9454000e-02
   2.7545000e-02
   1.6136000e-02
   1.6014000e-02
   1.3275000e-02
   1.1963000e-02
   1.8397000e-01
   1.6108000e-02
   4.6973000e-02
   3.1374000e-02
   1.2891000e-02
   5.7931000e-02
   2.2265000e-02
   2.1438000e-02
   6.6899000e-02
   3.0004000e-02
   2.1379000e-02
   1.2389000e-02
   1.0865000e-01
   4.1597000e-02
   3.0374000e-02
   1.8065000e-02
   1.5484000e-02
   2.9709000e-02
   1.7023000e-02
   2.1937000e-02
   4.8488000e-02
   2.4831000e-02
   8.8448000e-02
   2.1530000e-02
   8.2556000e-02
   1.9409000e-02
   3.4579000e-02
   2.8413000e-02
   1.0433000e-01
   1.0291000e-01
   2.0994000e-02
   1.4665000e-02
   3.4252000e-02
   1.4140000e-02
   2.9435000e-02
   3.5859000e-02
   2.1661000e-02
   5.9861000e-02
   3.7260000e-02
   1.6738000e-02
   3.4010000e-02
   1.6199000e-01
   1.6778000e-02
   1.9226000e-02
   1.5834000e-02
   2.3020000e-02
   1.8695000e-02
   2.1090000e-02
   1.4807000e-02
   9.3855000e-02
   1.1350000e-01
   1.6099000e-02
   1.8054000e-02
   1.5551000e-02
   1.3891000e-02
   1.9473000e-02
   3.6884000e-02
   2.0138000e-02
   1.5664000e-02
   3.1560000e-02
   5.1020000e-01
   2.3066000e-02
   1.7086000e-02
   2.2772000e-02
   1.1618000e-02
   4.9218000e-02
   3.9349000e-02
   3.5578000e-02
   5.5173000e-02
   3.7261000e-02
   7.9260000e-02
   1.6974000e-02
   1.3600000e-02
   4.3580000e-02
   2.3120000e-02
   1.5530000e-02
   4.4796000e-02
   1.3497000e-02
   1.9334000e-02
   4.2645000e-02
   1.2704000e-02
   1.4163000e-02
   4.3505000e-02
   2.4289000e-02
   2.7185000e-02
   2.5781000e-02
   1.6111000e-02
   1.4424000e-02
   1.3156000e-02
   1.2859000e-02
   4.0262000e-02
   1.8438000e-02
   1.4916000e-02
   2.3342000e-02
   4.8845000e-02
   2.0516000e-02
   5.5465000e-02
   2.1216000e-02
   9.3855000e-02
   1.1985000e-02
   1.3754000e-02
   1.8487000e-02
   1.8112000e-02
   2.2324000e-02
   1.2756000e-02
   2.1895000e-02
   3.5854000e-02
   2.3080000e-02
   1.3361000e-02
   3.3809000e-02
   1.2787000e-02
   2.7990000e-02
   4.6973000e-02
   2.1396000e-02
   3.4675000e-02
   3.3181000e-02
   1.5416000e-02
   6.1462000e-01
   1.4968000e-02
   1.8885000e-02
   2.5578000e-02
   1.3621000e-02
   1.5624000e-01
   1.3576000e-02
   4.5701000e-02
   7.0177000e-02
   1.5587000e-02
   6.4168000e-02
   1.8149000e-02
   2.1090000e-02
   2.4876000e-02
   3.3622000e-02
   7.0177000e-02
   3.1871000e-01
   1.4934000e-02
   7.0177000e-02
   5.1078000e-01
   1.4472000e-02
   2.1174000e-02
   1.6797000e-01
   3.8701000e-02
   5.1296000e-02
   3.4579000e-02
   2.5780000e-02
   1.5855000e-02
   2.5261000e-02
   3.0654000e-02
   1.9684000e-02
   1.2054000e-02
   2.5373000e-02
   1.8319000e-02
   1.6802000e-02
   1.2926000e-02
   2.5360000e-02
   2.0243000e-02
   1.2461000e-02
   1.8803000e-02
   5.1896000e-01
   5.6186000e-02
   5.6659000e-02
   2.3124000e-02
   1.7096000e-02
   1.6111000e-02
   4.6418000e-02
   6.2690000e-02
   3.4754000e-02
   2.4484000e-02
   1.8678000e-02
   1.5203000e-02
   4.1374000e-02
   2.5422000e-02
   1.3016000e-02
   2.3701000e-02
   1.6437000e-02
   3.6949000e-02
   2.3192000e-02
   1.8781000e-02
   3.6480000e-02
   2.4006000e-02
   1.8377000e-02
   5.4533000e-02
   1.6622000e-02
   3.1733000e-02
   1.2459000e-02
   5.3172000e-02
   1.5416000e-02
   1.2496000e-02
   1.8956000e-02
   3.1108000e-02
   3.1774000e-02
   2.4336000e-02
   3.1444000e-02
   1.9992000e-02
   2.6718000e-02
   2.0510000e-02
   2.4538000e-02
   2.7366000e-02
   3.0505000e-02
   1.2855000e-02
   1.4329000e-02
   1.6630000e-02
   1.4418000e-02
   3.2877000e-02
   5.1545000e-01
   1.3867000e-02
   1.6803000e-02
   3.2489000e-02
   1.8487000e-02
   6.7984000e-02
   4.9349000e-02
   3.8471000e-02
   1.3809000e-02
   3.0892000e-02
   1.6646000e-01
   5.3281000e-02
   3.2497000e-02
   1.8999000e-02
   1.3235000e-02
   2.5385000e-02
   2.7790000e-02
   1.4649000e-02
   2.6922000e-02
   1.7288000e-01
   4.7219000e-02
   2.4484000e-02
   5.2801000e-02
   3.9378000e-02
   2.8824000e-02
   1.3139000e-02
   3.2849000e-02
   1.8111000e-02
   2.3599000e-02
   2.0860000e-02
   1.7353000e-02
   3.3913000e-02
   2.4551000e-02
   1.6737000e-02
   3.4347000e-02
   1.3131000e-02
   1.5585000e-02
   5.9943000e-02
   1.5197000e-02
   2.1877000e-02
   2.2623000e-02
   3.3604000e-02
   1.9582000e-02
   1.7340000e-01
   1.7127000e-02
   2.3101000e-02
   1.3648000e-02
   2.7761000e-02
   2.3950000e-02
   2.5307000e-02
   1.4772000e-02
   1.4772000e-02
   1.9696000e-02
   4.8331000e-02
   2.2161000e-02
   1.3853000e-02
   2.0473000e-02
   2.5501000e-02
   2.7402000e-02
   1.5880000e-02
   5.0761000e-02
   2.3263000e-02
   2.4332000e-02
   4.2700000e-02
   1.3883000e-02
   1.9864000e-02
   3.1928000e-02
   2.1754000e-02
   3.3246000e-02
   5.9415000e-02
   2.4617000e-02
   2.9601000e-02
   2.4352000e-02
   1.6292000e-02
   1.6401000e-02
   4.0616000e-02
   4.8029000e-02
   1.6028000e-02
   2.3220000e-02
   2.1227000e-02
   7.4231000e-02
   3.0985000e-02
   2.0462000e-02
   3.1467000e-02
   4.1725000e-02
   2.1089000e-02
   1.7907000e-02
   1.3923000e-02
   3.8295000e-02
   8.0278000e-02
   3.5675000e-02
   1.6062000e-02
   2.8004000e-02
   2.0994000e-02
   1.6105000e-02
   5.5465000e-02
   2.5870000e-02
   1.3658000e-02
   1.8347000e-02
   1.4747000e-02
   1.3176000e-02
   2.3241000e-02
   3.4457000e-02
   6.3640000e-02
   1.4671000e-02
   3.3427000e-02
   2.1558000e-02
   4.0137000e-02
   5.1484000e-01
   1.7589000e-02
   1.6180000e-02
   2.2612000e-02
   4.1836000e-02
   1.1636000e-02
   4.5970000e-02
   1.5687000e-02
   1.5695000e-02
   1.5384000e-02
   2.7216000e-02
   1.7523000e-02
   2.3858000e-02
   4.2846000e-02
   3.7356000e-02
   1.9696000e-02
   1.9602000e-02
   8.6102000e-02
   3.1467000e-02
   1.7880000e-01
   2.6770000e-02
   7.8801000e-02
   1.2275000e-01
   1.7640000e-02
   3.1824000e-02
   5.0920000e-01
   1.7870000e-02
   1.7243000e-02
   7.9918000e-02
   1.9179000e-02
   2.5583000e-02
   5.4393000e-02
   1.2565000e-02
   7.0933000e-02
   2.6615000e-02
   1.2374000e-02
   5.6582000e-02
   1.2776000e-02
   2.1014000e-02
   2.1280000e-02
   2.4832000e-02
   1.2255000e-02
   4.6917000e-02
   2.2453000e-01
   1.1904000e-02
   1.5232000e-02
   3.2167000e-02
   3.1096000e-02
   3.1389000e-02
   2.1961000e-02
   1.3057000e-02
   1.5760000e-02
   6.9160000e-02
   2.7998000e-02
   1.9046000e-02
   1.1818000e-02
   1.7206000e-02
   3.6646000e-02
   1.5458000e-02
   2.0906000e-02
   1.6481000e-02
   2.4907000e-02
   1.6380000e-02
   2.1769000e-02
   1.1624000e-01
   1.3932000e-02
   2.7680000e-02
   2.4088000e-02
   2.0051000e-02
   2.3124000e-02
   4.3790000e-02
   1.6578000e-02
   2.4836000e-02
   1.1474000e-02
   6.2583000e-02
   7.9918000e-02
   2.0625000e-02
   3.6479000e-02
   4.1450000e-02
   1.5593000e-02
   1.1590000e-02
   1.3987000e-02
   2.5811000e-02
   1.3415000e-02
   2.8373000e-02
   1.4532000e-02
   1.2756000e-02
   1.5274000e-02
   1.8065000e-02
   1.4536000e-02
   2.5579000e-02
   1.4852000e-02
   1.5438000e-02
   1.3944000e-02
   3.5859000e-02
   1.3617000e-02
   4.1498000e-02
   2.2781000e-02
   1.6920000e-01
   1.8104000e-02
   1.7782000e-02
   2.8231000e-02
   1.2153000e-02
   1.8896000e-02
   1.8507000e-02
   8.2556000e-02
   1.9201000e-02
   3.2185000e-02
   1.6362000e-01
   3.2378000e-02
   1.5681000e-02
   1.2780000e-02
   2.3539000e-02
   1.3503000e-02
   2.6246000e-02
   1.5672000e-02
   2.0685000e-02
   1.7464000e-02
   2.9081000e-02
   1.6392000e-02
   3.8238000e-02
   2.8491000e-02
   1.4557000e-02
   2.1473000e-02
   1.6056000e-02
   2.7246000e-02
   1.4813000e-02
   1.4704000e-02
   1.4566000e-02
   7.1290000e-02
   2.9525000e-02
   4.6911000e-02
   1.2946000e-02
   1.4241000e-02
   1.5036000e-02
   1.3547000e-02
   3.4762000e-02
   1.4264000e-02
   5.1239000e-01
   6.6528000e-01
   3.0264000e-02
   1.7698000e-02
   2.2145000e-02
   4.3261000e-02
   1.5171000e-02
   2.0138000e-02
   3.2070000e-02
   6.4714000e-02
   2.1646000e-02
   2.2456000e-02
   1.8751000e-02
   1.6208000e-02
   1.7751000e-02
   2.7864000e-02
   1.6406000e-02
   6.5154000e-02
   5.1849000e-01
   1.7910000e-02
   1.2302000e-02
   1.2002000e-01
   2.0228000e-02
   1.7093000e-02
   9.9024000e-02
   1.1624000e-01
   1.8835000e-02
   1.0713000e-01
   2.5786000e-02
   3.6661000e-02
   1.8168000e-02
   3.9393000e-02
   5.9798000e-02
   4.0669000e-02
   1.8044000e-02
   2.1654000e-02
   4.2311000e-02
   1.8437000e-02
   1.6622000e-02
   1.5656000e-02
   1.7467000e-02
   1.3166000e-02
   6.3614000e-02
   3.7844000e-02
   1.6206000e-02
   5.0920000e-01
   2.9008000e-02
   1.2965000e-02
   1.7991000e-02
   8.0862000e-02
   2.0960000e-02
   2.7730000e-02
   1.3311000e-02
   2.7387000e-02
   1.4536000e-02
   1.4122000e-02
   1.9727000e-02
   2.0610000e-02
   7.7673000e-02
   2.4211000e-02
   4.1725000e-02
   1.3734000e-02
   4.6858000e-02
   1.6016000e-02
   2.8992000e-02
   3.2319000e-02
   1.8902000e-02
   4.4630000e-02
   2.9589000e-02
   2.1090000e-02
   3.0846000e-02
   1.3926000e-02
   1.4908000e-02
   1.8922000e-02
   4.9716000e-02
   3.5985000e-02
   2.0139000e-02
   3.5309000e-02
   2.4039000e-02
   1.9610000e-02
   1.4861000e-02
   1.8922000e-02
   1.6091000e-02
   1.5385000e-02
   2.3378000e-02
   2.4784000e-02
   1.4317000e-02
   2.1928000e-02
   1.8438000e-02
   6.7461000e-02
   5.5135000e-02
   1.8736000e-02
   2.5583000e-02
   3.1761000e-02
   2.7812000e-02
   2.6880000e-02
   3.9786000e-02
   1.6457000e-02
   2.3167000e-02
   2.2559000e-02
   2.1769000e-02
   1.3176000e-02
   1.2037000e-02
   2.1577000e-02
   4.3943000e-02
   1.6191000e-02
   2.0139000e-02
   2.0836000e-02
   2.1953000e-02
   1.6915000e-02
   1.3500000e-02
   1.9046000e-02
   1.6855000e-02
   2.1135000e-02
   2.2335000e-02
   9.3811000e-02
   1.4019000e-02
   4.6088000e-02
   2.3041000e-02
   1.7921000e-02
   4.9166000e-02
   1.0780000e-01
   1.8527000e-01
   1.8044000e-02
   2.3201000e-02
   1.5484000e-02
   2.0039000e-02
   2.1280000e-02
   1.3320000e-02
   1.0473000e-01
   5.6706000e-02
   1.5495000e-02
   4.5550000e-02
   2.6105000e-02
   2.9839000e-02
   4.5449000e-02
   6.2479000e-02
   1.6191000e-02
   2.3667000e-02
   3.2540000e-02
   1.0672000e-01
   3.1020000e-02
   4.2903000e-02
   1.3421000e-02
   2.6202000e-02
   2.1107000e-02
   2.0271000e-02
   2.3732000e-02
   3.4455000e-02
   1.3855000e-02
   3.9626000e-02
   4.2087000e-02
   2.6901000e-02
   1.9446000e-02
   2.0838000e-02
   1.3043000e-02
   1.8032000e-02
   1.2780000e-02
   1.4590000e-02
   3.6074000e-02
   2.6675000e-02
   5.3282000e-02
   3.4232000e-02
   3.3607000e-02
   5.4124000e-02
   4.4003000e-02
   1.1757000e-01
   1.3298000e-02
   1.3317000e-02
   1.5320000e-02
   2.3874000e-02
   9.7313000e-02
   4.4354000e-02
   1.3604000e-02
   3.0312000e-02
   1.6274000e-01
   2.8555000e-02
   1.5875000e-02
   4.4207000e-02
   6.7213000e-02
   5.6380000e-02
   4.8894000e-02
   2.7597000e-02
   2.5200000e-02
   6.6182000e-02
   8.7930000e-02
   2.9940000e-02
   3.6661000e-02
   1.9899000e-02
   8.0095000e-02
   5.6706000e-02
   3.3238000e-02
   3.4762000e-02
   1.4144000e-02
   2.9171000e-02
   2.3497000e-02
   1.4837000e-02
   2.8562000e-02
   4.0426000e-02
   4.9218000e-02
   8.4941000e-02
   1.6915000e-02
   1.4841000e-02
   1.4426000e-02
   3.5518000e-02
   1.5730000e-02
   1.8464000e-02
   1.6834000e-02
   2.8373000e-02
   3.4762000e-02
   2.5594000e-02
   1.9038000e-02
   1.3300000e-02
   1.3910000e-02
   6.6306000e-02
   1.2820000e-02
   2.4230000e-02
   2.0645000e-02
   2.7233000e-02
   3.3245000e-02
   1.5767000e-02
   2.2561000e-02
   1.1785000e-02
   2.1731000e-02
   6.5361000e-02
   2.8265000e-02
   1.6434000e-02
   1.6557000e-02
   1.5029000e-02
   1.0780000e-01
   2.2021000e-02
   1.8354000e-02
   2.6880000e-02
   5.1110000e-01
   1.4482000e-02
   1.8453000e-02
   1.2302000e-02
   1.6246000e-02
   1.5514000e-02
   2.0162000e-02
   1.8490000e-02
   4.6964000e-02
   1.6947000e-02
   1.7759000e-02
   3.1408000e-02
   3.4270000e-02
   1.3122000e-02
   2.1185000e-02
   2.7531000e-02
   6.6899000e-02
   1.4904000e-02
   1.5934000e-02
   1.1843000e-02
   2.2443000e-02
   4.9860000e-02
   6.5514000e-02
   4.1943000e-02
   1.3335000e-02
   6.9392000e-02
   2.4784000e-02
   1.7659000e-02
   3.3005000e-02
   1.5760000e-02
   1.8437000e-02
   1.3205000e-02
   3.7147000e-02
   1.4855000e-02
   1.3827000e-02
   1.7715000e-02
   6.8848000e-02
   2.5261000e-02
   7.0177000e-02
   2.5846000e-02
   5.5229000e-02
   5.5293000e-02
   2.8034000e-02
   3.7454000e-02
   8.3313000e-02
   1.4674000e-02
   1.4544000e-02
   5.0887000e-01
   2.7531000e-02
   3.4748000e-02
   3.6208000e-02
   2.6847000e-02
   1.5118000e-02
   1.4914000e-02
   1.4448000e-02
   1.2573000e-02
   2.3667000e-02
   6.0678000e-02
   2.1594000e-02
   1.9203000e-02
   1.5941000e-02
   1.3275000e-02
   1.2306000e-02
   1.5554000e-02
   1.4262000e-02
   5.9941000e-01
   1.1768000e-02
   3.3906000e-02
   2.5715000e-02
   1.0497000e-01
   1.3637000e-02
   1.1858000e-02
   2.6805000e-01
   2.3124000e-02
   3.6962000e-02
   1.1505000e-01
   8.5697000e-02
   4.5234000e-02
   1.3987000e-02
   3.0684000e-02
   3.7337000e-02
   2.5013000e-02
   2.7415000e-02
   2.0492000e-02
   1.5922000e-02
   1.4019000e-02
   6.5361000e-02
   9.6446000e-02
   1.6877000e-02
   3.7953000e-02
   2.5131000e-02
   1.2514000e-02
   2.2637000e-02
   4.6973000e-02
   1.0385000e-01
   5.4393000e-02
   1.1744000e-02
   3.9808000e-02
   5.9943000e-02
   1.2125000e-02
   1.9793000e-02
   1.6208000e-02
   1.5726000e-02
   2.1236000e-02
   2.4808000e-02
   1.9272000e-02
   1.9305000e-02
   7.7673000e-02
   3.0102000e-02
   5.7520000e-02
   2.2873000e-02
   2.3192000e-02
   2.9859000e-02
   2.0983000e-02
   1.9973000e-02
   1.5794000e-02
   1.5880000e-02
   1.6648000e-02
   2.2590000e-02
   1.5956000e-02
   3.5748000e-02
   3.3586000e-02
   4.1109000e-02
   1.3386000e-02
   2.0763000e-02
   1.1618000e-02
   2.8562000e-02
   1.0734000e-01
   1.2155000e-02
   2.6426000e-02
   1.9696000e-02
   1.7910000e-02
   1.8619000e-02
   1.9368000e-02
   4.6744000e-02
   5.7479000e-02
   6.8549000e-02
   2.0701000e-02
   1.3947000e-02
   2.1924000e-02
   5.1849000e-01
   1.8276000e-02
   1.5507000e-02
   3.0684000e-02
   5.1259000e-01
   2.2730000e-02
   1.4710000e-02
   5.0689000e-02
   1.3216000e-02
   4.6645000e-02
   1.5176000e-02
   1.5593000e-02
   1.4555000e-02
   6.2371000e-02
   1.2203000e-02
   5.1695000e-02
   2.6675000e-02
   2.1405000e-02
   5.2145000e-02
   2.3136000e-02
   4.6508000e-02
   2.2183000e-02
   1.8112000e-02
   4.5069000e-01
   3.8314000e-02
   2.0915000e-02
   1.4121000e-02
   1.3061000e-02
   1.9805000e-02
   3.1886000e-02
   3.0780000e-02
   5.5637000e-02
   1.8013000e-02
   1.1176000e-01
   2.1046000e-02
   5.1514000e-01
   2.6346000e-02
   2.0491000e-02
   1.3709000e-02
   5.4043000e-01
   1.6834000e-02
   1.4817000e-02
   2.4874000e-02
   2.1283000e-02
   1.6499000e-02
   1.5522000e-02
   4.6493000e-02
   5.7188000e-02
   1.1328000e-02
   1.6365000e-02
   1.4147000e-01
   2.9567000e-02
   1.9761000e-02
   4.3676000e-02
   1.2482000e-01
   2.0385000e-02
   1.1590000e-02
   3.3823000e-02
   2.2989000e-01
   2.3769000e-02
   2.5544000e-02
   3.4579000e-02
   1.6459000e-02
   3.4675000e-02
   1.7321000e-02
   1.5593000e-02
   3.3246000e-02
   2.5385000e-02
   2.5422000e-02
   1.3849000e-02
   1.2751000e-02
   1.8495000e-02
   2.8004000e-02
   2.2781000e-02
   1.4555000e-02
   1.7990000e-02
   2.8004000e-02
   3.1113000e-02
   3.4675000e-02
   1.0967000e-01
   2.2201000e-02
   1.8587000e-02
   4.1324000e-02
   5.5997000e-02
   2.7785000e-02
   2.8932000e-02
   5.4993000e-02
   1.3062000e-02
   1.5085000e-02
   3.7357000e-02
   2.4062000e-02
   3.8896000e-02
   3.3246000e-02
   3.8238000e-02
   2.8562000e-02
   5.0573000e-02
   7.7904000e-02
   2.8703000e-02
   1.9966000e-02
   2.5196000e-02
   1.1773000e-02
   1.4690000e-02
   1.6487000e-01
   5.1427000e-01
   1.2000000e-02
   1.2852000e-02
   5.2627000e-01
   1.9121000e-02
   3.5578000e-02
   3.8794000e-02
   1.8259000e-02
   3.4010000e-02
   2.0610000e-02
   2.9713000e-02
   1.8056000e-02
   1.0967000e-01
   2.1315000e-02
   1.5156000e-02
   1.0684000e-01
   1.8212000e-02
   1.2040000e-01
   2.1736000e-02
   1.2316000e-02
   1.3608000e-02
   4.4839000e-02
   5.9415000e-02
   1.2048000e-02
   2.4986000e-02
   8.0862000e-02
   1.4082000e-02
   2.3529000e-02
   5.2235000e-01
   2.3872000e-02
   1.1554000e-02
   2.3299000e-02
   3.1918000e-02
   1.9203000e-02
   1.7238000e-02
   7.9417000e-02
   1.9105000e-02
   5.4826000e-02
   1.5284000e-02
   1.9003000e-02
   2.1401000e-02
   1.3085000e-02
   1.6123000e-02
   2.0247000e-02
   1.4684000e-02
   5.9941000e-01
   1.8745000e-02
   1.7921000e-02
   4.2228000e-02
   7.6946000e-02
   2.5780000e-02
   1.7587000e-02
   1.3005000e-02
   1.6897000e-02
   5.2384000e-02
   1.8781000e-02
   1.9824000e-02
   2.9555000e-02
   1.6798000e-02
   3.7261000e-02
   2.0642000e-02
   1.8783000e-02
   1.8956000e-02
   2.1690000e-02
   2.4634000e-02
   1.9667000e-02
   1.5978000e-02
   1.4626000e-02
   2.1900000e-02
   2.1306000e-02
   1.2659000e-02
   1.7096000e-02
   1.2565000e-02
   1.5672000e-02
   1.3415000e-02
   2.8521000e-02
   2.0919000e-02
   5.5679000e-02
   2.0039000e-02
   1.9345000e-02
   3.1082000e-02
   3.1774000e-02
   1.4058000e-02
   1.9649000e-02
   2.8490000e-02
   2.5283000e-01
   4.2437000e-02
   3.0505000e-02
   2.2511000e-02
   2.8491000e-02
   2.2265000e-02
   2.0271000e-02
   5.3098000e-02
   1.0526000e-01
   2.5599000e-02
   5.8249000e-02
   1.9607000e-02
   2.7726000e-02
   2.3884000e-02
   1.3145000e-02
   3.3193000e-02
   1.4793000e-02
   2.4487000e-02
   2.7833000e-02
   2.2111000e-02
   2.3652000e-02
   5.3282000e-02
   2.1814000e-02
   1.4565000e-02
   6.2279000e-02
   5.1907000e-02
   6.6098000e-02
   8.8448000e-02
   1.3600000e-02
   1.2115000e-02
   1.1065000e-01
   2.5851000e-02
   9.9024000e-02
   1.6561000e-01
   3.0288000e-02
   2.0994000e-02
   3.1362000e-02
   1.6686000e-02
   5.3624000e-02
   1.4892000e-02
   3.4292000e-02
   5.3867000e-02
   1.7419000e-02
   2.1497000e-02
   1.4022000e-02
   2.0967000e-02
   3.2685000e-02
   1.9205000e-02
   1.6974000e-02
   1.1100000e-01
   1.6828000e-02
   3.8665000e-02
   4.8917000e-02
   1.5922000e-02
   1.6180000e-02
   1.8009000e-02
   8.0095000e-02
   3.0138000e-02
   1.4551000e-02
   1.3786000e-02
   1.7766000e-02
   2.6389000e-02
   1.4861000e-02
   3.3052000e-02
   2.6977000e-02
   3.9402000e-02
   1.6596000e-02
   1.3412000e-02
   3.9931000e-02
   2.1283000e-02
   1.9262000e-02
   2.3839000e-02
   1.6834000e-02
   2.3376000e-01
   1.6191000e-02
   1.7955000e-02
   2.1184000e-02
   1.4360000e-01
   4.6744000e-02
   1.6807000e-02
   2.3746000e-02
   1.0328000e-01
   1.5156000e-02
   1.7975000e-02
   3.6709000e-02
   1.6190000e-01
   2.0046000e-02
   1.7966000e-02
   1.5271000e-02
   1.3904000e-02
   2.6857000e-02
   7.9579000e-02
   2.6103000e-02
   1.5702000e-02
   5.9943000e-02
   2.3843000e-02
   1.2006000e-02
   2.1246000e-02
   2.2834000e-02
   2.2701000e-02
   3.9393000e-02
   2.2728000e-02
   2.3416000e-02
   1.9352000e-02
   3.2736000e-02
   5.1048000e-01
   1.0373000e-01
   1.7166000e-02
   1.4333000e-02
   1.5893000e-02
   3.0132000e-02
   1.2304000e-02
   1.2525000e-02
   1.8628000e-02
   2.1368000e-02
   3.4334000e-02
   2.1315000e-02
   1.8159000e-02
   1.2710000e-02
   1.2659000e-02
   2.3816000e-02
   2.2981000e-02
   1.7572000e-02
   1.3724000e-02
   2.5385000e-02
   1.8307000e-02
   1.9179000e-01
   1.9868000e-02
   2.8878000e-01
   1.0446000e-01
   1.6947000e-02
   2.2347000e-02
   2.2261000e-02
   1.3926000e-02
   1.5394000e-02
   5.1722000e-01
   9.2073000e-02
   1.7763000e-02
   2.4172000e-02
   2.3497000e-02
   3.2821000e-02
   1.4360000e-01
   1.3793000e-02
   6.4170000e-02
   2.3288000e-02
   1.6349000e-01
   2.9966000e-02
   1.8167000e-01
   3.7923000e-02
   4.8230000e-02
   1.4049000e-02
   7.9579000e-02
   1.2881000e-02
   2.8004000e-02
   1.5986000e-02
   1.4943000e-02
   2.0159000e-02
   1.2207000e-02
   3.9498000e-02
   2.3924000e-02
   3.7147000e-02
   2.2993000e-02
   5.0980000e-01
   1.4387000e-02
   4.2846000e-02
   1.5554000e-02
   4.4271000e-02
   3.5578000e-02
   2.7387000e-02
   3.4015000e-02
   5.5679000e-02
   2.0688000e-02
   4.1578000e-02
   1.3131000e-02
   5.9134000e-02
   2.1753000e-02
   2.6389000e-02
   2.8425000e-02
   2.7389000e-02
   1.8149000e-02
   1.8822000e-02
   1.1137000e-01
   3.7477000e-02
   2.1129000e-02
   1.9696000e-02
   1.3415000e-02
   2.7545000e-02
   2.3373000e-02
   2.4199000e-02
   6.2689000e-02
   2.1466000e-02
   1.6197000e-02
   3.7785000e-02
   1.3944000e-02
   1.2866000e-02
   1.1065000e-01
   2.9435000e-02
   1.3000000e-02
   1.5694000e-02
   2.3350000e-02
   4.6396000e-02
   2.8928000e-02
   4.3676000e-02
   2.9132000e-02
   5.4393000e-02
   1.9538000e-02
   1.7823000e-02
   4.5970000e-02
   3.8178000e-02
   2.1154000e-02
   1.2415000e-02
   1.3060000e-02
   1.9896000e-02
   2.3529000e-02
   3.4289000e-02
   1.3809000e-02
   1.6511000e-02
   2.4432000e-02
   5.6237000e-02
   1.5675000e-02
   2.1483000e-02
   1.7659000e-02
   2.0516000e-02
   2.2945000e-02
   3.2878000e-02
   3.5675000e-02
   2.3924000e-02
   1.4294000e-02
   1.5973000e-02
   1.6642000e-02
   5.1695000e-02
   6.4714000e-02
   2.2161000e-02
   1.6675000e-02
   6.5280000e-02
   2.3724000e-02
   2.0145000e-02
   1.9345000e-02
   9.2246000e-02
   2.5112000e-02
   2.0919000e-02
   1.3478000e-02
   2.7528000e-02
   1.5384000e-02
   1.4232000e-02
   1.6624000e-01
   3.3883000e-02
   1.9405000e-02
   1.4785000e-02
   3.1374000e-02
   2.3158000e-02
   2.1026000e-02
   1.6374000e-02
   1.2048000e-02
   5.1683000e-01
   1.6136000e-02
   2.3039000e-02
   4.4003000e-02
   1.7753000e-02
   8.0414000e-02
   3.8295000e-02
   1.6669000e-01
   6.8095000e-02
   6.2479000e-02
   5.9798000e-02
   1.5145000e-02
   2.0306000e-02
   5.4993000e-02
   3.4455000e-02
   1.6686000e-02
   4.1988000e-02
   3.9934000e-02
   2.3563000e-02
   6.6899000e-02
   2.2145000e-02
   2.2295000e-02
   3.2849000e-02
   1.0310000e-01
   1.3978000e-02
   3.4015000e-02
   1.5140000e-02
   2.4039000e-02
   2.3425000e-02
   3.8285000e-02
   2.3322000e-02
   5.3744000e-02
   1.1194000e-02
   3.3120000e-02
   4.4796000e-02
   5.7944000e-02
   2.2469000e-02
   2.5256000e-02
   1.8678000e-02
   7.4041000e-02
   1.7506000e-02
   4.1339000e-02
   1.9031000e-02
   4.5155000e-02
   1.7627000e-02
   6.9574000e-02
   1.0291000e-01
   1.1910000e-02
   1.2799000e-02
   4.7410000e-02
   8.7992000e-02
   1.1914000e-02
   1.3057000e-02
   1.5694000e-02
   3.7454000e-02
   2.6847000e-02
   4.3143000e-02
   1.7420000e-02
   1.8377000e-02
   3.1889000e-02
   2.5288000e-02
   2.3158000e-02
   2.3539000e-02
   4.0283000e-02
   1.6262000e-01
   3.0229000e-02
   1.4458000e-02
   1.5839000e-02
   1.7387000e-02
   2.1026000e-02
   1.2620000e-02
   1.7452000e-01
   1.3903000e-02
   1.2837000e-02
   3.0865000e-02
   1.1870000e-02
   5.2145000e-02
   1.6095000e-02
   1.9915000e-02
   1.2687000e-02
   2.9934000e-02
   2.1836000e-02
   1.4329000e-02
   2.4289000e-02
   6.3260000e-02
   6.8095000e-02
   1.3166000e-02
   2.7597000e-02
   1.3453000e-02
   1.7627000e-02
   3.3497000e-02
   5.1006000e-01
   1.4338000e-02
   2.4531000e-02
   1.2688000e-02
   3.4125000e-02
   1.3159000e-02
   1.2693000e-02
   1.9885000e-02
   1.3947000e-02
   2.5509000e-02
   1.2799000e-02
   1.2855000e-02
   5.8727000e-02
   1.6374000e-02
   4.6508000e-02
   3.3745000e-02
   1.1926000e-02
   1.2396000e-02
   1.0881000e-01
   2.6961000e-02
   1.4960000e-02
   3.7209000e-02
   8.8633000e-02
   3.8794000e-02
   1.4262000e-02
   2.1483000e-02
   1.4909000e-02
   2.1689000e-02
   3.4671000e-02
   1.5776000e-02
   1.7394000e-01
   3.0307000e-02
   2.1010000e-02
   1.2277000e-02
   1.5289000e-02
   1.4049000e-02
   1.2304000e-02
   1.4899000e-02
   1.2783000e-02
   5.4979000e-02
   1.3346000e-02
   1.4195000e-02
   2.4674000e-02
   5.0980000e-01
   2.1236000e-02
   1.2488000e-02
   1.3139000e-02
   2.5715000e-02
   3.2167000e-02
   2.1046000e-02
   1.3732000e-02
   1.6082000e-02
   1.9204000e-02
   2.6166000e-02
   5.4768000e-02
   5.5465000e-02
   1.7452000e-01
   2.6596000e-02
   2.6346000e-02
   4.6973000e-02
   7.7453000e-02
   6.7461000e-02
   3.0634000e-02
   2.5942000e-02
   1.7801000e-02
   1.6989000e-01
   1.5055000e-02
   5.6790000e-02
   1.2310000e-02
   1.3618000e-02
   2.2184000e-02
   1.4329000e-02
   1.4672000e-02
   1.2304000e-02
   1.9210000e-02
   4.1578000e-02
   1.8009000e-02
   2.0860000e-02
   5.1555000e-02
   1.3987000e-02
   5.6582000e-02
   4.9349000e-02
   1.4855000e-02
   1.3300000e-02
   2.0736000e-02
   1.6947000e-02
   3.0748000e-02
   5.1484000e-01
   3.5415000e-02
   3.3906000e-02
   1.7880000e-01
   3.7533000e-02
   1.8283000e-02
   2.9523000e-02
   1.9627000e-02
   3.2534000e-02
   5.4273000e-01
   1.4041000e-02
   1.7419000e-02
   3.5250000e-02
   4.8845000e-02
   6.2124000e-02
   2.2025000e-02
   1.6415000e-02
   1.7408000e-02
   2.3308000e-02
   1.2195000e-02
   5.5465000e-02
   1.6743000e-01
   1.2780000e-02
   1.7394000e-01
   1.2555000e-02
   1.6897000e-02
   1.8851000e-02
   1.2373000e-02
   1.8438000e-02
   2.6675000e-02
   2.2021000e-02
   1.7860000e-02
   5.3320000e-02
   2.0926000e-02
   1.6347000e-02
   1.5515000e-02
   2.0491000e-02
   1.4718000e-02
   3.3052000e-02
   6.6098000e-02
   2.4727000e-02
   8.5557000e-02
   3.2319000e-02
   1.8149000e-02
   1.4714000e-02
   2.9541000e-02
   2.4484000e-02
   4.3249000e-02
   3.5514000e-02
   3.2616000e-02
   5.3867000e-02
   1.7206000e-02
   1.4149000e-02
   5.4123000e-02
   1.5514000e-02
   3.4010000e-02
   1.6508000e-02
   1.4595000e-02
   1.4418000e-02
   2.0692000e-02
   1.2389000e-01
   1.5271000e-02
   1.6662000e-02
   1.2255000e-02
   3.8092000e-02
   2.0273000e-02
   2.8185000e-02
   1.5302000e-02
   1.1399000e-02
   2.3872000e-02
   1.4527000e-02
   4.2746000e-02
   2.2480000e-02
   2.4335000e-02
   2.7666000e-02
   1.5776000e-02
   1.8068000e-02
   3.0685000e-01
   1.5036000e-02
   4.6401000e-02
   2.5099000e-02
   6.9392000e-02
   2.9600000e-02
   1.3005000e-02
   1.9059000e-02
   7.4743000e-02
   4.0509000e-02
   2.1184000e-02
   1.1908000e-01
   6.8610000e-02
   5.1850000e-02
   1.6285000e-01
   1.7731000e-02
   1.2731000e-02
   4.5701000e-02
   1.9538000e-02
   1.6227000e-02
   1.5614000e-02
   2.4039000e-02
   1.3145000e-02
   1.6308000e-02
   1.0634000e-01
   3.1922000e-02
   1.8247000e-02
   1.7918000e-02
   2.1183000e-02
   2.3322000e-02
   1.4234000e-02
   2.5271000e-02
   2.3816000e-02
   2.0039000e-02
   7.8673000e-02
   1.9807000e-02
   8.0690000e-02
   2.9601000e-02
   1.3855000e-02
   3.7319000e-02
   1.6246000e-02
   1.3136000e-02
   1.4132000e-02
   2.2950000e-02
   1.6391000e-01
   5.9783000e-02
   1.7566000e-02
   3.0081000e-02
   3.7496000e-02
   4.6011000e-02
   1.6542000e-01
   1.8611000e-02
   2.7870000e-02
   3.3586000e-02
   2.6539000e-02
   5.1850000e-02
   1.5417000e-02
   2.6202000e-02
   1.2415000e-02
   2.0548000e-02
   3.4718000e-02
   1.6297000e-02
   3.8062000e-02
   1.7513000e-01
   1.5790000e-02
   2.5501000e-02
   1.3188000e-02
   1.1726000e-02
   1.8065000e-01
   4.1206000e-02
   1.8278000e-01
   1.8533000e-02
   2.3858000e-02
   7.6065000e-02
   3.4415000e-02
   2.7730000e-02
   8.9572000e-02
   2.6977000e-02
   1.2704000e-02
   5.6042000e-02
   1.4930000e-02
   3.1871000e-01
   3.3646000e-02
   1.8518000e-02
   1.4916000e-02
   1.7692000e-02
   1.8826000e-02
   1.5534000e-02
   1.7093000e-02
   2.1505000e-02
   1.5551000e-02
   1.7343000e-02
   1.5622000e-02
   2.7141000e-02
   8.6971000e-02
   1.8587000e-02
   1.9412000e-02
   2.7730000e-02
   1.6871000e-02
   1.4203000e-02
   2.5522000e-02
   1.6105000e-02
   7.0463000e-02
   3.8773000e-02
   3.0798000e-02
   1.5849000e-02
   1.3732000e-02
   9.4142000e-02
   1.4867000e-02
   1.2360000e-02
   1.4149000e-02
   5.8907000e-02
   5.8643000e-02
   4.3122000e-02
   2.8265000e-02
   4.4081000e-02
   8.2748000e-02
   1.8461000e-02
   6.0306000e-02
   1.6263000e-02
   1.9204000e-02
   1.2415000e-02
   1.9226000e-02
   3.3892000e-02
   1.3285000e-02
   2.4797000e-02
   3.0034000e-02
   4.8488000e-02
   1.8292000e-02
   1.3734000e-02
   2.2175000e-02
   2.0005000e-02
   1.3724000e-02
   9.6982000e-02
   5.1588000e-02
   9.0829000e-02
   1.8851000e-02
   2.9858000e-02
   2.2920000e-02
   1.4333000e-02
   1.3608000e-02
   1.5739000e-02
   1.3725000e-02
   6.3909000e-02
   1.9594000e-02
   2.2881000e-02
   1.8098000e-02
   3.5985000e-02
   2.2184000e-02
   7.5373000e-02
   1.8453000e-02
   1.1866000e-02
   1.1827000e-02
   3.8665000e-02
   1.6074000e-02
   1.0865000e-01
   1.6185000e-02
   3.4644000e-02
   2.1661000e-02
   4.6508000e-02
   2.1497000e-02
   1.8481000e-02
   1.7404000e-02
   1.9360000e-02
   2.0618000e-02
   1.7759000e-02
   2.1315000e-02
   1.5515000e-02
   1.8269000e-02
   1.2926000e-02
   1.9394000e-01
   1.3178000e-02
   1.4831000e-02
   1.5320000e-02
   6.3878000e-02
   2.1919000e-02
   2.6993000e-02
   4.6488000e-02
   2.8614000e-02
   1.4086000e-02
   3.4334000e-02
   1.7950000e-02
   1.6199000e-01
   2.4801000e-02
   1.0734000e-01
   5.0887000e-01
   8.2225000e-02
   2.6021000e-02
   1.6646000e-01
   1.8668000e-02
   2.0574000e-02
   1.9396000e-02
   1.2370000e-02
   2.2701000e-02
   2.2623000e-02
   2.7990000e-02
   4.1337000e-02
   8.3313000e-02
   1.3340000e-02
   1.7623000e-02
   1.8354000e-02
   2.0138000e-02
   3.9139000e-02
   8.1977000e-02
   1.2069000e-02
   1.3237000e-02
   1.1913000e-02
   1.5276000e-02
   3.8092000e-02
   1.3926000e-02
   2.6895000e-02
   2.7650000e-02
   2.4348000e-02
   1.6647000e-02
   2.0968000e-02
   6.6753000e-02
   3.6508000e-02
   4.5985000e-02
   8.5310000e-02
   1.8809000e-02
   1.2614000e-02
   6.4238000e-02
   1.5171000e-02
   1.4070000e-02
   1.6803000e-02
   2.3816000e-02
   7.4231000e-02
   8.0661000e-02
   1.2731000e-02
   2.3269000e-02
   4.2567000e-02
   5.7856000e-01
   1.1866000e-02
   3.6949000e-02
   3.7679000e-02
   1.2687000e-02
   2.3624000e-02
   1.4649000e-02
   4.8029000e-02
   5.8201000e-02
   2.3585000e-02
   5.7856000e-01
   1.3701000e-02
   1.9227000e-02
   1.8668000e-01
   2.0081000e-02
   3.8928000e-02
   2.1295000e-02
   1.3324000e-02
   2.7680000e-02
   5.2995000e-02
   1.2756000e-02
   2.2320000e-02
   1.6765000e-02
   2.0701000e-02
   4.0651000e-02
   2.4515000e-02
   1.9334000e-02
   2.3167000e-02
   1.1653000e-02
   2.0162000e-02
   4.1649000e-02
   2.0823000e-02
   5.2571000e-02
   1.7009000e-02
   5.3066000e-02
   2.7262000e-02
   3.6480000e-02
   1.6878000e-02
   2.6987000e-02
   2.3874000e-02
   3.1234000e-02
   1.4559000e-02
   1.6765000e-02
   1.5895000e-02
   4.1510000e-02
   2.4119000e-01
   1.5662000e-02
   1.8245000e-02
   1.7239000e-01
   1.2808000e-02
   2.0491000e-02
   1.6919000e-02
   1.5396000e-02
   2.8928000e-02
   1.2182000e-02
   3.4579000e-02
   1.0300000e-01
   1.8525000e-02
   1.6552000e-02
   1.6915000e-02
   1.2523000e-02
   1.8438000e-02
   2.9171000e-02
   4.4315000e-02
   5.1695000e-02
   2.1359000e-02
   1.9771000e-02
   3.4800000e-02
   1.4968000e-02
   5.2571000e-02
   1.5228000e-02
   5.2304000e-01
   3.5442000e-02
   8.5557000e-02
   1.3663000e-02
   2.4262000e-02
   4.9934000e-02
   2.6864000e-02
   5.1326000e-01
   3.5188000e-02
   3.3931000e-02
   1.7347000e-02
   1.0907000e-01
   2.1895000e-02
   7.5096000e-02
   1.6994000e-02
   6.7213000e-02
   4.0616000e-02
   2.4867000e-02
   2.0152000e-02
   2.6600000e-02
   1.6459000e-02
   1.4241000e-02
   1.6374000e-02
   3.4579000e-02
   2.4646000e-02
   1.9669000e-02
   1.4448000e-02
   2.2298000e-02
   1.8963000e-02
   4.1074000e-02
   1.2726000e-02
   2.6805000e-01
   3.2046000e-02
   1.4996000e-02
   1.3969000e-02
   1.9730000e-02
   1.4330000e-02
   1.7085000e-02
   2.0228000e-02
   2.5271000e-02
   3.8928000e-02
   3.2795000e-02
   5.0142000e-02
   5.6494000e-01
   1.9597000e-02
   1.1176000e-01
   1.7220000e-02
   1.7005000e-02
   2.5599000e-02
   1.2054000e-02
   2.5702000e-02
   1.9824000e-02
   1.5484000e-02
   1.5522000e-02
   1.5124000e-02
   1.4032000e-02
   2.0804000e-02
   2.5706000e-02
   1.2027000e-02
   4.7095000e-02
   1.3738000e-02
   1.4391000e-02
   2.1177000e-02
   2.3816000e-02
   1.7835000e-02
   1.2965000e-02
   1.4590000e-02
   2.5501000e-02
   1.9222000e-02
   1.7950000e-02
   2.2111000e-02
   2.5944000e-02
   4.8087000e-02
   1.1689000e-02
   1.4100000e-02
   2.7110000e-02
   4.1206000e-02
   1.4910000e-02
   4.8087000e-02
   2.1769000e-02
   2.9248000e-02
   1.6319000e-02
   2.2981000e-02
   1.5279000e-02
   1.1293000e-02
   1.3732000e-02
   6.8744000e-02
   4.0839000e-02
   2.9804000e-02
   7.4808000e-02
   1.0891000e-01
   1.2516000e-02
   3.1799000e-02
   3.2846000e-02
   1.2805000e-02
   1.0914000e-01
   3.9808000e-02
   1.3191000e-02
   1.5927000e-02
   1.3282000e-02
   1.3635000e-02
   1.6920000e-01
   4.8917000e-02
   1.7589000e-02
   2.6011000e-02
   1.2355000e-02
   1.7753000e-02
   1.3910000e-02
   1.6297000e-01
   1.1719000e-02
   1.8528000e-02
   4.7345000e-02
   1.2677000e-02
   1.3062000e-02
   2.1107000e-02
   4.7188000e-02
   1.2617000e-02
   2.6346000e-02
   6.6744000e-02
   9.6446000e-02
   5.6425000e-02
   1.3309000e-02
   1.7249000e-02
   2.1138000e-02
   1.5121000e-02
   2.9195000e-02
   1.7969000e-01
   2.5599000e-02
   1.2316000e-02
   2.8175000e-02
   1.6745000e-02
   3.4923000e-02
   7.8260000e-02
   1.6915000e-02
   3.0229000e-02
   5.5293000e-02
   1.6940000e-02
   2.7901000e-02
   2.3322000e-02
   4.1109000e-02
   1.6246000e-02
   3.2076000e-02
   2.2189000e-02
   1.6203000e-02
   4.4291000e-02
   4.0309000e-02
   2.4898000e-02
   1.7220000e-02
   1.3453000e-02
   2.2265000e-02
   2.6477000e-02
   1.5204000e-02
   2.0166000e-01
   1.1031000e-01
   1.8801000e-02
   5.3184000e-01
   2.3557000e-02
   1.7238000e-02
   9.2900000e-02
   1.8453000e-02
   1.6434000e-02
   2.7425000e-02
   1.6015000e-02
   3.3052000e-02
   3.8042000e-02
   2.8347000e-02
   2.7666000e-02
   1.8624000e-02
   1.8594000e-02
   2.3839000e-02
   1.3101000e-02
   3.6709000e-02
   3.8658000e-02
   3.2076000e-02
   3.5943000e-02
   7.8148000e-02
   1.2525000e-02
   3.3823000e-02
   1.2153000e-02
   2.5188000e-02
   1.2988000e-02
   2.7110000e-02
   3.5643000e-02
   1.2364000e-02
   2.8878000e-01
   1.5401000e-02
   1.7951000e-02
   1.2903000e-02
   2.7990000e-02
   1.7443000e-02
   1.9648000e-02
   2.7761000e-02
   1.9820000e-02
   1.5877000e-02
   5.6706000e-02
   1.4525000e-02
   5.4532000e-01
   1.2731000e-02
   2.0457000e-02
   2.2649000e-02
   2.2145000e-02
   1.7647000e-02
   1.1379000e-01
   2.9239000e-02
   1.2316000e-02
   1.5202000e-02
   5.5173000e-02
   4.4824000e-02
   2.8668000e-02
   2.7969000e-02
   2.5971000e-02
   1.5922000e-02
   1.4294000e-02
   1.4672000e-02
   3.8251000e-02
   1.3385000e-02
   2.0273000e-02
   1.6669000e-01
   2.1480000e-02
   1.7105000e-01
   1.4250000e-02
   5.7114000e-02
   1.2951000e-02
   6.2583000e-02
   3.6012000e-02
   1.4070000e-02
   2.2637000e-02
   1.0532000e-01
   3.0099000e-02
   1.2685000e-02
   1.5232000e-02
   3.7923000e-02
   3.0527000e-02
   1.4262000e-02
   1.2787000e-02
   4.9716000e-02
   1.7218000e-02
   7.8274000e-02
   2.9239000e-02
   6.7228000e-02
   1.3924000e-02
   1.3300000e-02
   2.4088000e-02
   2.1799000e-02
   3.1552000e-02
   1.7167000e-02
   1.7640000e-02
   1.2383000e-01
   1.4391000e-02
   3.5868000e-02
   3.4718000e-02
   3.3244000e-02
   7.8996000e-02
   1.9915000e-02
   1.6420000e-02
   1.8269000e-02
   1.4492000e-02
   1.2828000e-02
   5.1134000e-02
   2.3167000e-02
   1.6834000e-01
   1.4333000e-02
   3.1467000e-02
   7.9579000e-02
   2.7383000e-02
   2.2640000e-02
   1.9093000e-02
   2.0306000e-02
   1.9667000e-02
   1.4996000e-02
   1.3111000e-02
   2.4729000e-02
   7.7482000e-02
   2.5509000e-02
   1.5776000e-02
   2.6985000e-02
   2.1760000e-02
   2.1480000e-02
   1.9142000e-02
   2.6600000e-02
   5.6790000e-02
   2.0497000e-01
   1.2779000e-01
   8.5557000e-02
   5.3172000e-02
   3.8928000e-02
   5.7479000e-02
   1.8587000e-02
   1.4743000e-02
   4.6396000e-02
   6.3773000e-02
   1.3294000e-02
   1.6915000e-02
   1.5722000e-02
   1.1531000e-02
   2.3843000e-02
   3.3145000e-02
   6.3187000e-02
   5.1850000e-02
   1.6341000e-02
   2.6591000e-02
   1.6375000e-02
   1.3111000e-02
   8.8448000e-02
   2.1769000e-02
   5.7227000e-02
   3.0618000e-02
   2.1236000e-02
   1.8783000e-02
   1.7065000e-01
   2.3857000e-02
   1.1451000e-02
   1.6482000e-02
   1.9996000e-02
   5.8744000e-02
   1.2383000e-01
   3.8773000e-02
   9.4744000e-02
   1.9597000e-02
   1.2855000e-02
   1.2837000e-02
   4.9647000e-02
   1.8507000e-02
   2.5278000e-02
   2.2823000e-02
   9.1516000e-02
   2.8034000e-02
   5.1078000e-01
   2.6847000e-02
   2.5544000e-02
   1.3102000e-02
   1.3003000e-02
   6.1462000e-01
   7.7142000e-02
   1.1969000e-02
   2.5982000e-01
   2.9461000e-02
   1.2110000e-02
   3.1002000e-02
   2.7609000e-02
   1.7148000e-01
   1.6931000e-02
   8.0281000e-02
   1.7743000e-02
   1.5855000e-02
   2.2480000e-02
   1.2620000e-02
   5.1034000e-01
   2.0538000e-02
   2.1974000e-02
   3.0138000e-02
   3.1060000e-02
   2.6369000e-02
   4.1337000e-02
   1.7239000e-01
   2.2528000e-02
   1.6499000e-02
   3.6506000e-02
   1.3122000e-02
   3.1113000e-02
   1.9992000e-02
   2.5811000e-02
   4.4630000e-02
   1.1910000e-02
   3.4415000e-02
   1.4266000e-02
   2.3979000e-02
   1.0891000e-01
   1.4910000e-02
   1.8366000e-02
   1.3298000e-02
   1.2573000e-02
   3.1842000e-02
   2.2489000e-02
   2.7356000e-02
   2.9934000e-02
   1.0967000e-01
   1.2926000e-02
   1.1422000e-02
   2.2637000e-02
   2.7726000e-02
   1.8233000e-02
   2.5272000e-02
   3.3245000e-02
   1.8074000e-02
   1.6936000e-02
   5.1997000e-01
   2.6901000e-02
   4.2903000e-02
   1.1969000e-02
   1.4714000e-02
   8.0934000e-02
   1.9597000e-02
   7.1417000e-02
   2.4960000e-02
   4.6493000e-02
   2.9058000e-02
   1.5812000e-02
   3.0374000e-02
   1.8112000e-02
   5.9643000e-02
   3.7357000e-02
   7.7787000e-02
   6.4769000e-02
   1.6669000e-01
   5.3744000e-02
   1.5442000e-02
   3.0108000e-02
   2.5486000e-02
   7.9746000e-02
   2.1653000e-02
   1.1227000e-02
   2.1087000e-02
   5.4544000e-02
   5.3649000e-01
   1.4271000e-02
   1.7038000e-02
   2.1283000e-02
   2.0281000e-02
   7.7098000e-02
   2.4350000e-02
   2.9547000e-02
   3.2628000e-02
   3.0509000e-02
   3.4389000e-02
   2.6847000e-02
   2.2993000e-02
   1.0473000e-01
   1.7119000e-02
   2.9670000e-02
   6.1276000e-02
   3.0684000e-02
   2.0131000e-02
   1.5130000e-02
   1.1828000e-02
   5.7696000e-02
   6.4815000e-02
   2.5816000e-02
   1.8307000e-02
   2.3636000e-02
   5.0867000e-01
   3.7533000e-02
   1.7105000e-01
   3.9931000e-02
   1.8937000e-02
   1.2500000e-02
   2.5544000e-02
   3.5132000e-02
   5.1588000e-02
   3.0836000e-02
   1.5927000e-02
   1.7950000e-02
   3.0618000e-02
   3.3238000e-02
   1.2241000e-02
   1.8142000e-02
   4.4291000e-02
   5.1048000e-01
   4.6314000e-02
   2.6052000e-02
   1.1744000e-02
   4.2567000e-02
   1.4743000e-02
   2.0166000e-01
   1.8267000e-02
   1.6828000e-02
   2.8842000e-02
   3.7319000e-02
   2.1913000e-02
   3.0763000e-02
   9.4744000e-02
   3.9731000e-02
   1.8823000e-01
   3.0034000e-02
   1.2783000e-02
   9.7828000e-02
   2.0624000e-02
   2.3080000e-02
   1.5776000e-02
   1.9541000e-02
   2.4289000e-02
   4.5519000e-02
   3.2070000e-02
   3.4457000e-02
   1.0580000e-01
   6.0306000e-02
   4.7410000e-02
   3.6596000e-02
   4.6744000e-02
   1.9374000e-02
   2.4822000e-02
   2.4527000e-02
   3.2129000e-02
   3.4890000e-02
   1.2006000e-02
   2.5982000e-01
   4.1461000e-02
   1.9628000e-02
   1.7991000e-02
   3.0264000e-02
   1.6219000e-01
   1.3608000e-02
   6.6306000e-02
   3.5067000e-02
   1.6629000e-02
   3.1733000e-02
   1.5307000e-02
   9.2246000e-02
   1.8399000e-02
   1.9818000e-02
   2.4443000e-02
   1.5279000e-02
   1.1689000e-01
   6.8848000e-02
   1.4620000e-02
   2.3283000e-02
   2.5278000e-02
   2.1526000e-02
   1.8406000e-02
   7.3548000e-02
   1.7023000e-02
   4.0309000e-02
   1.5922000e-02
   1.9597000e-02
   1.8167000e-01
   2.0610000e-02
   1.9229000e-02
   1.2000000e-02
   1.2218000e-02
   6.8610000e-02
   7.1679000e-02
   2.7389000e-02
   2.1900000e-02
   4.0426000e-02
   6.1462000e-01
   4.8989000e-02
   6.2479000e-02
   1.9336000e-02
   3.9393000e-02
   5.3098000e-02
   1.3431000e-02
   3.7193000e-02
   1.7995000e-02
   1.5790000e-02
   3.9319000e-02
   2.1483000e-02
   1.8453000e-02
   6.8744000e-02
   1.4747000e-02
   6.8549000e-02
   1.3809000e-02
   2.4646000e-02
   3.6409000e-02
   1.4176000e-02
   8.1739000e-02
   1.8388000e-02
   1.7215000e-02
   3.4451000e-02
   2.3322000e-02
   2.8171000e-02
   1.5233000e-02
   3.4125000e-02
   1.9272000e-02
   1.7797000e-01
   4.8195000e-02
   3.2878000e-02
   2.3732000e-02
   1.6213000e-02
   2.5745000e-02
   4.0616000e-02
   2.7833000e-02
   1.3815000e-02
   2.3701000e-02
   1.5055000e-02
   1.3658000e-02
   1.0421000e-01
   2.4359000e-02
   4.6847000e-02
   1.4861000e-02
   2.1584000e-02
   3.0846000e-02
   1.5273000e-02
   1.0615000e-01
   2.3652000e-02
   1.3122000e-02
   1.4058000e-02
   1.4458000e-02
   8.1977000e-02
   4.0421000e-02
   1.5474000e-02
   3.1871000e-01
   2.7762000e-02
   1.3057000e-02
   6.4815000e-02
   4.2399000e-02
   1.2868000e-02
   1.5761000e-02
   2.3288000e-02
   8.7992000e-02
   1.2007000e-02
   1.2306000e-02
   3.9062000e-02
   1.7138000e-02
   3.4015000e-02
   1.6062000e-02
   2.3322000e-02
   5.2145000e-02
   2.1182000e-02
   2.4332000e-02
   2.2773000e-02
   3.1842000e-02
   1.4345000e-02
   2.5702000e-02
   3.4684000e-02
   1.2852000e-02
   3.4409000e-02
   3.7679000e-02
   2.2300000e-02
   4.7095000e-02
   1.3282000e-02
   3.5132000e-02
   3.0505000e-02
   1.1688000e-02
   1.6783000e-02
   1.7194000e-02
   2.0106000e-02
   6.6522000e-02
   2.8701000e-02
   3.0099000e-02
   5.2801000e-02
   6.1416000e-02
   1.7743000e-02
   2.2432000e-02
   1.7578000e-01
   1.3904000e-02
   6.9392000e-02
   2.7531000e-02
   1.7220000e-02
   1.7127000e-02
   1.3839000e-02
   5.7188000e-02
   3.5643000e-02
   5.3282000e-02
   5.0980000e-01
   1.8867000e-02
   2.1971000e-02
   1.3342000e-01
   2.3100000e-02
   6.4982000e-02
   2.2699000e-02
   1.4500000e-02
   2.4837000e-02
   1.2508000e-01
   1.2571000e-02
   1.3827000e-02
   2.9400000e-02
   2.0205000e-02
   1.7096000e-02
   5.0967000e-01
   1.0998000e-01
   1.4841000e-02
   4.2645000e-02
   1.5287000e-02
   1.2457000e-02
   5.3098000e-02
   4.7219000e-02
   3.3923000e-02
   1.6652000e-02
   4.2567000e-02
   1.6014000e-02
   3.5191000e-02
   1.3943000e-02
   1.4333000e-02
   3.8981000e-02
   1.5624000e-01
   1.8079000e-02
   2.0865000e-02
   2.2561000e-02
   1.6504000e-01
   2.2170000e-02
   4.4271000e-02
   2.4800000e-02
   3.5112000e-02
   2.8530000e-02
   2.1646000e-02
   2.9858000e-02
   1.3101000e-02
   2.4727000e-02
   3.6087000e-02
   3.5708000e-02
   1.9541000e-02
   5.2665000e-02
   1.1583000e-02
   2.6804000e-02
   1.7946000e-02
   2.2785000e-02
   5.7931000e-02
   1.6807000e-02
   2.1210000e-02
   5.0993000e-01
   1.4442000e-02
   1.3415000e-02
   2.4831000e-02
   4.5207000e-02
   3.3804000e-02
   1.4121000e-02
   1.3309000e-02
   4.9647000e-02
   1.9954000e-02
   1.9497000e-02
   1.1474000e-02
   1.9864000e-02
   2.8503000e-02
   1.3605000e-02
   2.0271000e-02
   2.2772000e-02
   3.7261000e-02
   1.3458000e-02
   2.4352000e-02
   1.8232000e-02
   1.4451000e-02
   2.3101000e-02
   1.8534000e-02
   4.2224000e-02
   2.3928000e-02
   3.7987000e-02
   1.5307000e-02
   1.6647000e-02
   1.2855000e-02
   3.6506000e-02
   1.0408000e-01
   2.0478000e-02
   6.2378000e-02
   3.9916000e-02
   3.6577000e-02
   7.8148000e-02
   1.7975000e-02
   2.1631000e-02
   7.0933000e-02
   1.3918000e-02
   1.7023000e-02
   1.7906000e-02
   8.1230000e-02
   1.4605000e-02
   1.0684000e-01
   2.1969000e-02
   4.7997000e-02
   1.5197000e-02
   7.1000000e-02
   1.9801000e-02
   3.3604000e-02
   2.7812000e-02
   2.3668000e-02
   1.4325000e-02
   1.3139000e-02
   1.9541000e-02
   1.7793000e-02
   1.5702000e-02
   8.1508000e-02
   2.1195000e-02
   4.5234000e-02
   6.6306000e-02
   2.7415000e-02
   1.8451000e-02
   1.4203000e-02
   2.1558000e-02
   2.1937000e-02
   1.9205000e-02
   3.1020000e-02
   2.7141000e-02
   3.7357000e-02
   5.2096000e-02
   4.1206000e-02
   2.8510000e-02
   4.8845000e-02
   1.0032000e-01
   2.0273000e-02
   4.0089000e-02
   1.3723000e-02
   5.6582000e-02
   1.1773000e-02
   3.0618000e-02
   1.7353000e-02
   8.7439000e-02
   1.3145000e-02
   2.5147000e-02
   1.2465000e-02
   5.1218000e-01
   1.2736000e-02
   1.2592000e-02
   2.3979000e-02
   2.0041000e-02
   1.2933000e-01
   1.2207000e-02
   2.9165000e-02
   1.7838000e-02
   4.1836000e-02
   5.2571000e-02
   2.0538000e-02
   3.4579000e-02
   1.6803000e-02
   3.1761000e-02
   1.0684000e-01
   1.6938000e-02
   2.2873000e-02
   2.0746000e-02
   1.4458000e-02
   2.2335000e-02
   1.0396000e-01
   1.8594000e-02
   1.8092000e-02
   2.2785000e-02
   6.5154000e-02
   3.5521000e-02
   1.6296000e-02
   1.3062000e-02
   1.2037000e-02
   1.8587000e-02
   5.8104000e-02
   5.8467000e-02
   1.3605000e-02
   1.6470000e-01
   2.6805000e-01
   1.6602000e-01
   2.3625000e-02
   2.9167000e-02
   5.7856000e-01
   1.5458000e-02
   3.9882000e-02
   1.2002000e-01
   1.1719000e-02
   6.4484000e-02
   1.9696000e-02
   2.9461000e-02
   2.4703000e-02
   1.2975000e-02
   1.4965000e-02
   2.4876000e-02
   1.3317000e-02
   3.8756000e-02
   2.5373000e-02
   1.7513000e-01
   1.2516000e-02
   2.6591000e-02
   2.6143000e-02
   2.9195000e-02
   1.8386000e-02
   2.2580000e-02
   1.7630000e-02
   1.6470000e-01
   3.3823000e-02
   1.6737000e-02
   6.4496000e-02
   2.0538000e-02
   3.2821000e-02
   3.1108000e-02
   2.1157000e-02
   1.7432000e-02
   2.0478000e-02
   5.1110000e-01
   1.2646000e-02
   1.9582000e-02
   1.5196000e-02
   2.0915000e-02
   1.3943000e-02
   4.9218000e-02
   1.6511000e-02
   1.4227000e-02
   1.5992000e-02
   4.8650000e-02
   1.2646000e-02
   2.7389000e-02
   1.7065000e-01
   1.9530000e-02
   2.7216000e-02
   2.0080000e-02
   1.1216000e-01
   1.3139000e-02
   1.9422000e-02
   2.0478000e-02
   2.0625000e-02
   2.4538000e-02
   5.9783000e-02
   1.5469000e-02
   1.9473000e-02
   1.5932000e-02
   1.2016000e-02
   3.5923000e-02
   2.7606000e-02
   2.4511000e-02
   2.4133000e-02
   1.5371000e-02
   2.1928000e-02
   2.0548000e-02
   1.2174000e-02
   1.2654000e-02
   1.4063000e-02
   2.4430000e-02
   4.1836000e-02
   3.5442000e-02
   1.4333000e-02
   1.2277000e-02
   4.3513000e-02
   1.4566000e-02
   2.8413000e-02
   2.5373000e-02
   2.4937000e-02
   1.2089000e-02
   2.4684000e-02
   1.7751000e-02
   8.4587000e-02
   2.3652000e-02
   3.0132000e-02
   4.7583000e-02
   1.4391000e-02
   4.0004000e-02
   1.5613000e-02
   2.4155000e-02
   1.6646000e-01
   3.1096000e-02
   3.7953000e-02
   3.1467000e-02
   4.4372000e-02
   2.8613000e-02
   2.1184000e-02
   2.3066000e-02
   1.2013000e-02
   2.0474000e-02
   1.8736000e-02
   1.6030000e-02
   3.5521000e-02
   2.9234000e-02
   2.4571000e-02
   2.0046000e-02
   7.1417000e-02
   1.6062000e-02
   2.6052000e-02
   1.1908000e-01
   2.3816000e-02
   1.7201000e-02
   1.5687000e-02
   2.9525000e-02
   1.9991000e-02
   1.7624000e-02
   2.0908000e-02
   5.1259000e-01
   1.3916000e-02
   2.0235000e-02
   2.4832000e-02
   1.8637000e-02
   1.2565000e-02
   4.5155000e-02
   2.2832000e-02
   1.6947000e-02
   1.4590000e-02
   7.8673000e-02
   4.3513000e-02
   1.4770000e-02
   1.7081000e-02
   2.2222000e-02
   2.0228000e-02
   1.1991000e-01
   4.4839000e-02
   4.4354000e-02
   5.2094000e-02
   1.3648000e-02
   2.4801000e-02
   1.3958000e-01
   1.7990000e-02
   1.5794000e-02
   1.8112000e-02
   1.2278000e-01
   4.9386000e-02
   3.3965000e-02
   2.8992000e-02
   1.2002000e-01
   1.2926000e-02
   3.0138000e-02
   1.5131000e-02
   7.1417000e-02
   1.5675000e-02
   6.5291000e-02
   1.4496000e-02
   3.4890000e-02
   1.3405000e-02
   1.3648000e-02
   2.6747000e-02
   1.3242000e-02
   1.7206000e-02
   1.6065000e-02
   1.2933000e-01
   2.7951000e-02
   3.6711000e-02
   4.8839000e-02
   1.5974000e-02
   2.4808000e-02
   2.3367000e-02
   3.4079000e-02
   2.1319000e-01
   2.4484000e-02
   7.9091000e-02
   1.3608000e-02
   5.6237000e-02
   2.7864000e-02
   1.2975000e-02
   1.3131000e-02
   2.0850000e-02
   5.3066000e-02
   1.4294000e-02
   2.6864000e-02
   7.0177000e-02
   1.9905000e-02
   2.7246000e-02
   1.1505000e-01
   1.1457000e-02
   1.1611000e-01
   1.6437000e-02
   1.3122000e-02
   2.3716000e-02
   1.7026000e-01
   2.0473000e-02
   7.6946000e-02
   2.5522000e-02
   3.0618000e-02
   1.3354000e-02
   2.9523000e-02
   2.4283000e-02
   1.3238000e-02
   2.5059000e-02
   1.5657000e-02
   1.6959000e-02
   1.2255000e-02
   1.8717000e-02
   2.4178000e-02
   1.4525000e-02
   2.0967000e-02
   1.4820000e-02
   1.9649000e-02
   2.1600000e-02
   1.8092000e-02
   1.4086000e-02
   2.2201000e-02
   7.9091000e-02
   2.9894000e-02
   2.3764000e-02
   2.8555000e-02
   1.5430000e-01
   2.6462000e-02
   1.4294000e-02
   1.4870000e-02
   2.0916000e-01
   5.6510000e-02
   3.0993000e-02
   1.2304000e-02
   2.6934000e-02
   8.7930000e-02
   1.1969000e-02
   5.6706000e-02
   4.3502000e-02
   8.4248000e-02
   1.1866000e-02
   1.9412000e-02
   1.9412000e-02
   2.0433000e-02
   1.0548000e-01
   6.5897000e-02
   1.2304000e-02
   1.9233000e-02
   5.8249000e-02
   5.7944000e-02
   1.2614000e-02
   3.1497000e-02
   3.8263000e-02
   5.2235000e-01
   3.1598000e-02
   2.0478000e-02
   1.4006000e-02
   2.1459000e-02
   3.9064000e-02
   1.9368000e-02
   1.3060000e-02
   5.6042000e-02
   1.1194000e-02
   7.1679000e-02
   1.2881000e-02
   2.0006000e-02
   3.4079000e-02
   2.1658000e-02
   2.3455000e-02
   1.4731000e-02
   1.6188000e-02
   1.6320000e-02
   3.4748000e-02
   2.3124000e-02
   7.6946000e-02
   6.3878000e-02
   5.3055000e-01
   2.2693000e-02
   1.3388000e-02
   2.1667000e-02
   3.6962000e-02
   2.2074000e-02
   5.4256000e-02
   3.2167000e-02
   2.4937000e-02
   1.9412000e-02
   1.2415000e-02
   1.5987000e-02
   2.5422000e-02
   3.0483000e-02
   1.6624000e-01
   1.3500000e-02
   1.5722000e-02
   1.7093000e-02
   1.2358000e-02
   2.5283000e-01
   1.5839000e-02
   1.2114000e-02
   1.7429000e-02
   1.6074000e-02
   6.9392000e-02
   1.2302000e-02
   1.6624000e-01
   1.5302000e-02
   2.0497000e-01
   2.4119000e-01
   4.7885000e-02
   1.5035000e-02
   1.1866000e-02
   1.3012000e-02
   8.3924000e-02
   5.1281000e-01
   1.9093000e-02
   1.4245000e-02
   1.3597000e-02
   1.1513000e-02
   5.7696000e-02
   1.5121000e-02
   2.0417000e-02
   5.1602000e-02
   4.9166000e-02
   1.8112000e-02
   3.0985000e-02
   2.3599000e-02
   1.3904000e-02
   4.7744000e-02
   8.9572000e-02
   2.2323000e-02
   2.0736000e-02
   3.2094000e-02
   1.2432000e-02
   3.4444000e-02
   1.3687000e-02
   2.4674000e-02
   2.4874000e-02
   5.8219000e-02
   1.7404000e-02
   2.3857000e-02
   6.8549000e-02
   1.4869000e-02
   4.4291000e-02
   1.4262000e-02
   1.0408000e-01
   1.5416000e-02
   1.6408000e-02
   1.5390000e-02
   2.5555000e-02
   5.6425000e-02
   1.3238000e-02
   1.8209000e-02
   3.3246000e-02
   7.6752000e-02
   7.7482000e-02
   4.0891000e-02
   1.5430000e-02
   1.6406000e-01
   5.1296000e-02
   6.4168000e-02
   1.4370000e-02
   2.6981000e-02
   1.6622000e-02
   2.9234000e-02
   1.6203000e-02
   7.6040000e-02
   3.5112000e-02
   6.5514000e-02
   2.5373000e-02
   4.5234000e-02
   3.0742000e-02
   1.3238000e-02
   1.6375000e-02
   1.7463000e-02
   3.4923000e-02
   4.6011000e-02
   4.3182000e-02
   1.4317000e-02
   1.1858000e-02
   1.1583000e-02
   3.3646000e-02
   7.9260000e-02
   8.2556000e-02
   3.3193000e-02
   4.2087000e-02
   2.0039000e-02
   1.2304000e-02
   1.4770000e-02
   2.8373000e-02
   5.2637000e-02
   1.8438000e-02
   2.5422000e-02
   2.7943000e-02
   2.7870000e-02
   1.2903000e-02
   5.2384000e-02
   1.1227000e-02
   1.9409000e-02
   4.9104000e-02
   2.4263000e-02
   1.1963000e-02
   2.2612000e-02
   3.8810000e-02
   1.4067000e-02
   1.1321000e-02
   2.2127000e-02
   2.6026000e-02
   1.9696000e-02
   2.0310000e-02
   6.7461000e-02
   1.1607000e-02
   1.7239000e-01
   1.5044000e-02
   2.6591000e-02
   1.8159000e-02
   1.7778000e-02
   5.4582000e-02
   3.1634000e-02
   1.4772000e-02
   1.1963000e-02
   2.0142000e-02
   3.7568000e-02
   1.1583000e-02
   2.4511000e-02
   3.9931000e-02
   3.0684000e-02
   3.5304000e-02
   1.3849000e-02
   2.7597000e-02
   2.7785000e-02
   3.1511000e-02
   1.8209000e-02
   1.7949000e-02
   1.8594000e-02
   4.2129000e-02
   1.6542000e-01
   3.4800000e-02
   2.4172000e-02
   2.3100000e-02
   3.9626000e-02
   2.6052000e-02
   1.5292000e-02
   3.3120000e-02
   5.2235000e-01
   1.1730000e-02
   1.6834000e-01
   3.0865000e-02
   1.3699000e-02
   1.6213000e-02
   3.3892000e-02
   2.9601000e-02
   2.6463000e-02
   2.6646000e-02
   4.1109000e-02
   1.4291000e-02
   5.6390000e-02
   1.6866000e-02
   4.8817000e-02
   1.7138000e-02
   2.4133000e-02
   4.5449000e-02
   1.3677000e-02
   5.1427000e-01
   1.2756000e-02
   1.5176000e-02
   3.4125000e-02
   2.2705000e-02
   5.2145000e-02
   4.9647000e-02
   2.1799000e-02
   2.4692000e-02
   5.3158000e-02
   4.0509000e-02
   5.5135000e-02
   2.4213000e-02
   2.0817000e-02
   1.9864000e-02
   2.2576000e-02
   1.8858000e-02
   1.6082000e-02
   1.6015000e-02
   2.1422000e-02
   5.6582000e-02
   2.6970000e-02
   1.2932000e-02
   4.1339000e-02
   7.9918000e-02
   1.0446000e-01
   1.9602000e-02
   1.1894000e-02
   2.3716000e-02
   1.5279000e-02
   1.8628000e-02
   1.0967000e-01
   1.3191000e-02
   2.5519000e-02
   5.1427000e-01
   1.8594000e-02
   8.1070000e-02
   2.0407000e-02
   2.5954000e-02
   6.7461000e-02
   2.1594000e-02
   9.0821000e-02
   2.3158000e-02
   2.0664000e-02
   1.8259000e-02
   3.2070000e-02
   3.9934000e-02
   1.8918000e-02
   2.2659000e-02
   1.4234000e-02
   3.0229000e-02
   1.1194000e-02
   4.2837000e-02
   5.7005000e-02
   4.2711000e-02
   2.0046000e-02
   1.3811000e-02
   1.8074000e-02
   1.2926000e-02
   1.8074000e-02
   2.6901000e-02
   1.3275000e-02
   1.5613000e-02
   1.3617000e-02
   8.2556000e-02
   3.5675000e-02
   2.6970000e-02
   2.1183000e-02
   2.7063000e-02
   2.5475000e-02
   1.6719000e-02
   1.4793000e-02
   1.1348000e-01
   5.4694000e-02
   2.1799000e-02
   1.7300000e-02
   1.7918000e-02
   1.7026000e-01
   2.7425000e-02
   1.6717000e-01
   1.7276000e-02
   2.0039000e-02
   1.4418000e-02
   1.0473000e-01
   5.9901000e-02
   1.9229000e-02
   2.1558000e-02
   2.4332000e-02
   2.0685000e-02
   7.3166000e-02
   1.9345000e-02
   1.3687000e-02
   3.7243000e-02
   1.2766000e-02
   2.7086000e-02
   4.5985000e-02
   1.7096000e-02
   4.4354000e-02
   1.8922000e-02
   1.6624000e-01
   1.7623000e-02
   1.3918000e-02
   1.4461000e-02
   5.3507000e-02
   1.4861000e-02
   3.8314000e-02
   5.4694000e-02
   4.7830000e-02
   2.5196000e-02
   1.1803000e-02
   4.7744000e-02
   1.8648000e-02
   1.8507000e-02
   5.2094000e-02
   2.3924000e-02
   2.1401000e-02
   1.9874000e-01
   1.5441000e-02
   6.2245000e-02
   1.8212000e-02
   4.2567000e-02
   1.8528000e-02
   4.0669000e-02
   4.8178000e-02
   1.5893000e-02
   1.9685000e-02
   3.7496000e-02
   1.9226000e-02
   1.2776000e-02
   1.8627000e-02
   1.4841000e-02
   1.9272000e-02
   2.7114000e-02
   1.4049000e-02
   2.5063000e-02
   1.8808000e-02
   2.4729000e-02
   4.8195000e-02
   2.9723000e-02
   1.4557000e-02
   1.4714000e-02
   1.7194000e-02
   1.3214000e-02
   1.9249000e-02
   3.5191000e-02
   2.3342000e-02
   2.3120000e-02
   3.3269000e-02
   2.4936000e-02
   1.8783000e-02
   3.0618000e-02
   1.0459000e-01
   1.5614000e-02
   3.2114000e-02
   1.5276000e-02
   1.0497000e-01
   1.3365000e-02
   1.6082000e-02
   2.4313000e-02
   2.9907000e-02
   5.1896000e-01
   2.0046000e-02
   3.9402000e-02
   2.9223000e-02
   1.2358000e-02
   1.4496000e-02
   1.5941000e-02
   5.6410000e-02
   1.7921000e-02
   1.2891000e-02
   2.0385000e-02
   6.3158000e-02
   1.1969000e-02
   2.2834000e-02
   2.7028000e-02
   3.6503000e-02
   1.4123000e-02
   3.2635000e-02
   1.8295000e-02
   1.7243000e-02
   2.0078000e-02
   1.0516000e-01
   4.6213000e-02
   2.4199000e-02
   2.1295000e-02
   1.3097000e-02
   1.9334000e-02
   1.2693000e-02
   1.6954000e-01
   1.5986000e-02
   2.3066000e-02
   1.7298000e-02
   1.3985000e-01
   1.9094000e-02
   4.4207000e-02
   1.0173000e-01
   2.6857000e-02
   6.8744000e-02
   1.2731000e-02
   2.8928000e-02
   1.7215000e-02
   5.8744000e-02
   8.4248000e-02
   1.8406000e-02
   1.7288000e-01
   2.7579000e-02
   3.2795000e-02
   3.3748000e-02
   1.7735000e-02
   4.3270000e-02
   2.8770000e-02
   1.3663000e-02
   1.1258000e-01
   7.7043000e-02
   3.5753000e-02
   5.9941000e-01
   2.5982000e-01
   1.9482000e-02
   1.4922000e-02
   1.3926000e-02
   3.0501000e-02
   2.1480000e-02
   1.8438000e-02
   4.8260000e-02
   1.4348000e-02
   2.0337000e-02
   1.2459000e-02
   1.7580000e-02
   2.9547000e-02
   1.6523000e-02
   1.7038000e-02
   2.5271000e-02
   2.1974000e-02
   1.2482000e-01
   1.5312000e-01
   6.2371000e-02
   2.1369000e-02
   1.4049000e-02
   6.6529000e-02
   2.4289000e-02
   2.1238000e-02
   2.4012000e-02
   2.0470000e-02
   1.2677000e-02
   1.9131000e-02
   1.1803000e-02
   2.0417000e-02
   1.6380000e-02
   1.3815000e-02
   2.7944000e-02
   2.2158000e-02
   1.5956000e-02
   6.6975000e-02
   2.4487000e-02
   1.0998000e-01
   5.1218000e-01
   1.2565000e-02
   5.6390000e-02
   2.1512000e-02
   5.8694000e-02
   3.9559000e-02
   1.6924000e-02
   2.7216000e-02
   1.3497000e-02
   4.5802000e-02
   1.9541000e-02
   1.6014000e-02
   1.2304000e-02
   4.6544000e-02
   1.8276000e-02
   1.4904000e-02
   4.8845000e-02
   1.6408000e-02
   3.1060000e-02
   1.4922000e-02
   6.2124000e-02
   1.3205000e-02
   3.7357000e-02
   1.6520000e-02
   1.4424000e-02
   3.0934000e-02
   1.2304000e-02
   1.7404000e-02
   2.3676000e-02
   1.8232000e-02
   4.5234000e-02
   3.8471000e-02
   1.4581000e-02
   1.4690000e-02
   2.5157000e-02
   1.4837000e-02
   2.8829000e-02
   1.6615000e-02
   2.5851000e-02
   1.6856000e-01
   1.6180000e-02
   4.3676000e-02
   2.1236000e-02
   1.5484000e-02
   6.9845000e-02
   1.8781000e-02
   2.2748000e-02
   1.5044000e-02
   1.9538000e-02
   1.2415000e-02
   1.2590000e-02
   1.7300000e-02
   1.6615000e-02
   3.2489000e-02
   5.5679000e-02
   2.1157000e-02
   1.2726000e-02
   8.6102000e-02
   3.4699000e-02
   1.3811000e-02
   2.9274000e-02
   5.2455000e-02
   2.3536000e-02
   5.4678000e-02
   1.3959000e-02
   2.3201000e-02
   3.3622000e-02
   1.3916000e-02
   1.6936000e-02
   4.5902000e-02
   1.2734000e-02
   1.3800000e-02
   4.4441000e-02
   1.4333000e-02
   2.2623000e-02
   1.3122000e-02
   2.8231000e-02
   2.8495000e-02
   1.2632000e-02
   1.2821000e-02
   2.8152000e-02
   1.4492000e-02
   2.4350000e-02
   3.6832000e-02
   2.7141000e-02
   1.0194000e-01
   2.5400000e-02
   1.9643000e-02
   2.8671000e-02
   7.9579000e-02
   2.3124000e-02
   3.1002000e-02
   4.7830000e-02
   1.2776000e-02
   1.6855000e-02
   5.9643000e-02
   2.0021000e-02
   2.5425000e-02
   2.1845000e-02
   2.6934000e-02
   1.6036000e-02
   1.2924000e-02
   8.8448000e-02
   2.6338000e-02
   1.7441000e-02
   1.7023000e-02
   1.1830000e-01
   4.0399000e-02
   2.7969000e-02
   1.7942000e-02
   5.8744000e-02
   1.3250000e-02
   4.4544000e-02
   3.4699000e-02
   5.1110000e-01
   2.6298000e-02
   4.6633000e-02
   2.0142000e-02
   1.4058000e-02
   1.8461000e-02
   1.1451000e-02
   1.3947000e-02
   2.9081000e-02
   1.7156000e-02
   1.4032000e-02
   5.1553000e-02
   1.2334000e-02
   2.2222000e-02
   1.7823000e-02
   1.3128000e-02
   1.4203000e-02
   1.3947000e-02
   4.0149000e-02
   1.2218000e-02
   2.0757000e-02
   2.8119000e-02
   1.2069000e-02
   5.6380000e-02
   2.0385000e-02
   5.6088000e-02
   7.1000000e-02
   3.3748000e-02
   2.0116000e-02
   2.1736000e-02
   2.5888000e-02
   8.0414000e-02
   1.1960000e-02
   2.5035000e-02
   1.6489000e-02
   1.7015000e-02
   1.3512000e-02
   3.2569000e-02
   1.3145000e-02
   2.1900000e-02
   2.0568000e-02
   6.6899000e-02
   1.3431000e-02
   1.9255000e-02
   1.3513000e-02
   5.2801000e-02
   2.8347000e-02
   1.4532000e-02
   2.6718000e-02
   2.0548000e-02
   5.1048000e-02
   1.2302000e-02
   1.3361000e-02
   2.1366000e-02
   6.4496000e-02
   1.7406000e-02
   3.9139000e-02
   2.2511000e-02
   5.1427000e-01
   6.5702000e-02
   3.4963000e-02
   2.2993000e-02
   2.0470000e-02
   1.4264000e-02
   2.9178000e-02
   2.1281000e-02
   1.3503000e-02
   2.2435000e-02
   1.6743000e-01
   5.0943000e-01
   9.0206000e-02
   1.1121000e-01
   1.5203000e-02
   3.4409000e-02
   1.6834000e-02
   1.6624000e-01
   1.4908000e-02
   2.5307000e-02
   3.4579000e-02
   1.5061000e-02
   1.2417000e-02
   3.6347000e-02
   1.6648000e-02
   1.4262000e-02
   2.6621000e-02
   1.3238000e-02
   1.8464000e-02
   3.3931000e-02
   1.8686000e-02
   2.0642000e-02
   1.5140000e-02
   2.0489000e-02
   2.3877000e-02
   4.7362000e-02
   1.6697000e-02
   2.8152000e-02
   1.6719000e-02
   1.6929000e-02
   1.5273000e-02
   1.3500000e-02
   1.7523000e-02
   1.7753000e-02
   2.1401000e-02
   2.6336000e-02
   3.8295000e-02
   2.8319000e-02
   1.1531000e-02
   2.1089000e-02
   1.3959000e-02
   2.3350000e-02
   1.4649000e-02
   1.2080000e-01
   1.6263000e-02
   2.2637000e-02
   2.2068000e-02
   3.1002000e-02
   3.4457000e-02
   8.0095000e-02
   3.9221000e-02
   1.9227000e-02
   3.4469000e-02
   9.0183000e-02
   1.1065000e-01
   4.1616000e-02
   1.3837000e-02
   1.4251000e-02
   1.9334000e-02
   2.9526000e-02
   4.2399000e-02
   4.9104000e-02
   3.3052000e-02
   1.7907000e-02
   1.2776000e-02
   2.0063000e-02
   1.6719000e-02
   1.2040000e-01
   3.1107000e-02
   1.7823000e-02
   1.6319000e-02
   1.2002000e-01
   1.5458000e-02
   2.5920000e-02
   1.6915000e-02
   2.0926000e-02
   2.4168000e-02
   5.0810000e-02
   3.0797000e-02
   2.7683000e-02
   1.0634000e-01
   1.5808000e-02
   1.7855000e-02
   4.0960000e-02
   2.0417000e-02
   2.5954000e-02
   1.2417000e-02
   2.1937000e-02
   1.6490000e-02
   1.6788000e-01
   1.0446000e-01
   1.8745000e-02
   6.6899000e-02
   3.2076000e-02
   1.1137000e-01
   3.0471000e-02
   1.2751000e-02
   5.9415000e-02
   1.9205000e-02
   2.8945000e-02
   5.1350000e-01
   1.4714000e-02
   4.5519000e-02
   2.1075000e-02
   1.5739000e-02
   6.2245000e-02
   5.4123000e-02
   1.2415000e-02
   8.2863000e-02
   2.6346000e-02
   1.2933000e-01
   1.4144000e-02
   1.3492000e-02
   3.0846000e-02
   1.7556000e-02
   4.9803000e-02
   2.2920000e-02
   1.2275000e-01
   5.2665000e-02
   4.9386000e-02
   1.4455000e-02
   2.6721000e-02
   1.6765000e-02
   1.3802000e-02
   2.3979000e-02
   2.1283000e-02
   1.7065000e-01
   2.6857000e-02
   1.4057000e-02
   2.3308000e-02
   1.4144000e-02
   1.3884000e-02
   3.0684000e-02
   2.3874000e-02
   2.1924000e-02
   1.3743000e-02
   3.3965000e-02
   2.1089000e-02
   4.3703000e-02
   5.8104000e-02
   3.7997000e-02
   2.0497000e-01
   1.2449000e-02
   3.0133000e-02
   1.9602000e-02
   1.4329000e-02
   1.2488000e-02
   9.2405000e-02
   1.8438000e-02
   1.8339000e-02
   1.6564000e-02
   1.5396000e-02
   2.5971000e-02
   1.4492000e-02
   2.9739000e-02
   9.0829000e-02
   1.2415000e-02
   2.9178000e-02
   1.4117000e-02
   5.2935000e-01
   2.2061000e-02
   7.4183000e-02
   1.6994000e-02
   1.9564000e-02
   1.2160000e-02
   2.3167000e-02
   1.6526000e-02
   1.6280000e-02
   1.6320000e-02
   5.1296000e-02
   1.1791000e-02
   1.4922000e-02
   2.2222000e-02
   1.8851000e-02
   8.1739000e-02
   4.4558000e-02
   1.3699000e-02
   1.1399000e-02
   1.5196000e-02
   5.0993000e-01
   1.9530000e-02
   1.4470000e-02
   1.6737000e-02
   5.7110000e-01
   8.8995000e-02
   1.7343000e-02
   3.1774000e-02
   2.7246000e-02
   3.7667000e-02
   4.2837000e-02
   1.1963000e-02
   1.3598000e-02
   4.8839000e-02
   2.0712000e-02
   1.5877000e-02
   1.4370000e-02
   2.2365000e-02
   2.1661000e-02
   1.3458000e-02
   1.3178000e-02
   1.0598000e-01
   3.1774000e-02
   2.4684000e-02
   2.1910000e-02
   1.6030000e-02
   1.1363000e-02
   1.4772000e-02
   1.7763000e-02
   1.7096000e-02
   1.7420000e-02
   2.9858000e-02
   2.0961000e-02
   1.3062000e-02
   1.6251000e-01
   2.1129000e-02
   1.6258000e-02
   2.1512000e-02
   1.5036000e-02
   2.5971000e-02
   2.6166000e-02
   1.2195000e-02
   6.2479000e-02
   1.8859000e-02
   6.7984000e-02
   3.1467000e-02
   1.8896000e-02
   1.2756000e-02
   2.0865000e-02
   1.2866000e-02
   1.6325000e-02
   2.1401000e-02
   1.6630000e-02
   1.4230000e-02
   1.1553000e-02
   1.3703000e-02
   1.6721000e-02
   1.4836000e-02
   1.3156000e-02
   2.4350000e-02
   1.3097000e-02
   2.9359000e-02
   4.1677000e-02
   1.5794000e-02
   1.2493000e-02
   3.5188000e-02
   1.2780000e-02
   5.1646000e-01
   2.4155000e-02
   1.3478000e-02
   2.0243000e-02
   5.3281000e-02
   1.7627000e-02
   2.0878000e-01
   1.4626000e-02
   1.2751000e-02
   1.7950000e-02
   3.0307000e-02
   1.2776000e-02
   3.0685000e-01
   2.0272000e-02
   4.9095000e-02
   2.7356000e-02
   3.5544000e-02
   1.1590000e-02
   2.2407000e-02
   5.1020000e-01
   4.7597000e-02
   3.3586000e-02
   1.5507000e-02
   1.7096000e-02
   2.5261000e-02
   2.0383000e-01
   1.7417000e-02
   4.0616000e-02
   4.6858000e-02
   1.5877000e-02
   2.2222000e-02
   1.7542000e-02
   5.1259000e-01
   1.6105000e-02
   7.5908000e-02
   2.4443000e-02
   2.3039000e-02
   1.4364000e-02
   1.6014000e-02
   4.7830000e-02
   4.9166000e-02
   2.4577000e-02
   2.5599000e-02
   1.8406000e-02
   2.1306000e-02
   6.0660000e-02
   5.1063000e-01
   2.7730000e-02
   2.1076000e-02
   2.1246000e-02
   1.6640000e-02
   1.4032000e-02
   1.5853000e-02
   2.9567000e-02
   1.9497000e-02
   1.0881000e-01
   2.8770000e-02
   3.4292000e-02
   1.8867000e-02
   7.6852000e-02
   5.2571000e-02
   1.7450000e-02
   4.3790000e-02
   1.3618000e-02
   3.5191000e-02
   7.0546000e-02
   1.9203000e-02
   8.4941000e-02
   4.3676000e-02
   2.0316000e-02
   3.5415000e-02
   1.8678000e-02
   1.4910000e-02
   2.5130000e-02
   5.1514000e-01
   1.5778000e-02
   5.1545000e-01
   2.4778000e-02
   3.0229000e-02
   3.6434000e-02
   2.0548000e-02
   7.9918000e-02
   3.2319000e-02
   3.1889000e-02
   1.5385000e-02
   1.1422000e-02
   1.5417000e-02
   1.6375000e-02
   1.9667000e-02
   1.7321000e-02
   1.3923000e-02
   5.3507000e-02
   1.3699000e-02
   2.7230000e-02
   1.2991000e-02
   1.5987000e-02
   5.2235000e-01
   3.4232000e-02
   1.6646000e-01
   3.0132000e-02
   5.1805000e-01
   4.5902000e-02
   1.9896000e-02
   7.1417000e-02
   1.5302000e-02
   1.9516000e-02
   1.5604000e-02
   2.9039000e-02
   1.6185000e-02
   2.0696000e-02
   1.3298000e-02
   3.5515000e-02
   6.9134000e-02
   8.5557000e-02
   1.4458000e-02
   4.1374000e-02
   1.3825000e-02
   2.4972000e-02
   2.2480000e-02
   3.1778000e-02
   3.8042000e-02
   1.4321000e-02
   3.0450000e-02
   3.5748000e-02
   1.8765000e-02
   3.1675000e-02
   1.5739000e-02
   4.4558000e-02
   1.2058000e-02
   3.3786000e-02
   2.1183000e-02
   4.5550000e-02
   5.7856000e-01
   2.1185000e-02
   1.1803000e-02
   1.6818000e-02
   1.8891000e-02
   4.2065000e-02
   2.5486000e-02
   1.8922000e-02
   1.3122000e-02
   1.8624000e-02
   7.3684000e-02
   2.1283000e-02
   2.5555000e-02
   1.5173000e-02
   2.6596000e-02
   6.0886000e-02
   8.8995000e-02
   2.0046000e-02
   4.9647000e-02
   6.0712000e-02
   2.5555000e-02
   1.1399000e-02
   3.0763000e-02
   1.4122000e-02
   1.7347000e-02
   1.5305000e-02
   1.2000000e-02
   5.5977000e-01
   4.2875000e-02
   2.5313000e-02
   4.6418000e-02
   1.6303000e-02
   3.0592000e-02
   1.6420000e-02
   1.4289000e-02
   8.4186000e-02
   5.0291000e-02
   1.7144000e-02
   1.4232000e-02
   1.4690000e-02
   1.5388000e-02
   3.2126000e-02
   1.6380000e-02
   1.7432000e-02
   3.1107000e-02
   1.6962000e-02
   2.5772000e-02
   1.4086000e-02
   1.2828000e-02
   2.2981000e-02
   1.4266000e-02
   1.8534000e-02
   1.7910000e-02
   1.9058000e-02
   1.4820000e-02
   1.7845000e-02
   1.3883000e-02
   1.6099000e-02
   1.6954000e-01
   1.2155000e-02
   5.5298000e-02
   7.4231000e-02
   1.5564000e-02
   2.4808000e-02
   1.5385000e-02
   1.3111000e-02
   1.6016000e-02
   5.1144000e-01
   1.8605000e-02
   2.2731000e-02
   2.0906000e-02
   1.7206000e-02
   1.6459000e-02
   1.9516000e-02
   1.6854000e-02
   1.5438000e-02
   1.5515000e-02
   1.4544000e-02
   2.2161000e-02
   1.5176000e-02
   2.1577000e-02
   6.1031000e-02
   2.0916000e-01
   1.9447000e-02
   1.8142000e-02
   1.3891000e-02
   1.0385000e-01
   2.2945000e-02
   1.7486000e-02
   1.7081000e-02
   2.6646000e-02
   1.0328000e-01
   1.6931000e-02
   2.6934000e-02
   1.8653000e-02
   1.6737000e-02
   1.2693000e-02
   5.1199000e-01
   2.0474000e-02
   1.3658000e-02
   4.2224000e-02
   1.8637000e-02
   1.3431000e-02
   6.3640000e-02
   1.9582000e-02
   1.6855000e-02
   2.6375000e-02
   2.5130000e-02
   1.5469000e-02
   5.0943000e-01
   1.2479000e-02
   1.7949000e-02
   6.0886000e-02
   1.5284000e-02
   2.1667000e-02
   1.8525000e-02
   1.5131000e-02
   1.2592000e-02
   1.9408000e-02
   1.8399000e-02
   1.1348000e-01
   1.7129000e-02
   3.1922000e-02
   5.8643000e-02
   1.9221000e-02
   1.4294000e-02
   2.0341000e-02
   2.2161000e-02
   1.3346000e-02
   3.8263000e-02
   1.9374000e-02
   2.1405000e-02
   1.6622000e-02
   1.1757000e-01
   2.3924000e-02
   2.4230000e-02
   1.3699000e-02
   1.6270000e-02
   1.9097000e-02
   1.7647000e-01
   2.2612000e-02
   1.3159000e-02
   1.4837000e-02
   1.2988000e-02
   1.8867000e-02
   1.8100000e-02
   3.2706000e-02
   1.3346000e-02
   6.0678000e-02
   5.1545000e-01
   1.1258000e-01
   1.7601000e-02
   4.0344000e-02
   2.9081000e-02
   1.7604000e-02
   1.3500000e-02
   2.3344000e-02
   2.1246000e-02
   1.4222000e-02
   1.4329000e-02
   4.6011000e-02
   2.7680000e-02
   2.6880000e-02
   6.7440000e-02
   4.7990000e-02
   2.5427000e-02
   1.5312000e-01
   1.7743000e-02
   2.1600000e-02
   5.0647000e-02
   1.7660000e-02
   2.7864000e-02
   1.4232000e-02
   1.7604000e-02
   1.6406000e-02
   1.4206000e-02
   1.6897000e-02
   1.9572000e-02
   2.0223000e-02
   1.8098000e-02
   7.8274000e-02
   1.8100000e-02
   2.3003000e-02
   2.2111000e-02
   1.7404000e-02
   4.3182000e-02
   2.2950000e-02
   2.2157000e-02
   1.4321000e-02
   1.7093000e-02
   2.5307000e-02
   8.3064000e-02
   9.9972000e-02
   2.6981000e-02
   3.4079000e-02
   1.2965000e-02
   1.7880000e-01
   2.3367000e-02
   3.7369000e-02
   3.2628000e-02
   1.9105000e-02
   1.6834000e-01
   2.5908000e-02
   1.7097000e-02
   1.4792000e-02
   2.0458000e-02
   3.8295000e-02
   1.9272000e-02
   1.4852000e-02
   1.6197000e-02
   1.7192000e-01
   4.6140000e-02
   1.7700000e-02
   8.6969000e-02
   1.8168000e-02
   8.3612000e-02
   2.3342000e-02
   2.5870000e-02
   3.9498000e-02
   3.8665000e-02
   1.6578000e-02
   2.2133000e-02
   4.8195000e-02
   7.0804000e-02
   1.5776000e-02
   4.1015000e-02
   1.1665000e-02
   1.8079000e-02
   1.4006000e-02
   1.9864000e-02
   2.3581000e-02
   2.5147000e-02
   4.2645000e-02
   1.8111000e-02
   6.5331000e-02
   1.7250000e-02
   7.8404000e-02
   1.3537000e-02
   1.2726000e-02
   5.1048000e-02
   1.5279000e-02
   1.1194000e-02
   2.8004000e-02
   1.4930000e-02
   2.3041000e-02
   2.0610000e-02
   2.6388000e-02
   7.8274000e-02
   1.3425000e-02
   1.6526000e-02
   1.3875000e-02
   3.4389000e-02
   2.0813000e-02
   5.3993000e-02
   1.8594000e-02
   1.6091000e-02
   1.2154000e-02
   1.4867000e-02
   1.2592000e-02
   6.2088000e-02
   6.8764000e-02
   8.0095000e-02
   2.1295000e-02
   1.4241000e-02
   1.6191000e-02
   1.3196000e-01
   1.4344000e-02
   4.6652000e-02
   2.2298000e-02
   2.0162000e-02
   3.2706000e-02
   1.4019000e-02
   2.9080000e-02
   1.7855000e-02
   1.5320000e-02
   2.0039000e-02
   1.7918000e-02
   1.1451000e-01
   1.6508000e-02
   5.3507000e-02
   5.1455000e-01
   2.2705000e-02
   3.5250000e-02
   2.8932000e-02
   8.0278000e-02
   3.4718000e-02
   2.9435000e-02
   1.9003000e-02
   1.4115000e-02
   4.5313000e-02
   3.4963000e-02
   5.7227000e-02
   1.8936000e-02
   1.6325000e-02
   6.9484000e-02
   2.3030000e-02
   1.8997000e-02
   7.8024000e-02
   2.2834000e-02
   2.4289000e-02
   3.0763000e-02
   1.2555000e-02
   2.8425000e-02
   7.7453000e-02
   5.4694000e-02
   6.0712000e-02
   8.5310000e-02
   1.5417000e-02
   2.4674000e-02
   2.4062000e-02
   4.3790000e-02
   5.3326000e-01
   2.2559000e-02
   2.3873000e-02
   1.4554000e-02
   1.3478000e-02
   7.7562000e-02
   1.5522000e-02
   1.3019000e-02
   4.7219000e-02
   2.2347000e-02
   2.4960000e-02
   1.2324000e-02
   1.2636000e-02
   1.6325000e-02
   8.3313000e-02
   5.9331000e-02
   3.4551000e-02
   1.6743000e-01
   1.2820000e-02
   1.0598000e-01
   1.6251000e-02
   3.2552000e-02
   1.4910000e-02
   1.8572000e-02
   2.0737000e-02
   1.7406000e-02
   3.8896000e-02
   3.1185000e-02
   1.4004000e-02
   2.5772000e-02
   1.4944000e-02
   2.6166000e-02
   1.6337000e-02
   2.2409000e-02
   2.3003000e-02
   4.9934000e-02
   1.8256000e-02
   6.6182000e-02
   4.3098000e-02
   2.1087000e-02
   1.4602000e-02
   4.8827000e-02
   6.6522000e-02
   3.3913000e-02
   1.6964000e-02
   4.5026000e-02
   3.2795000e-02
   1.4472000e-02
   2.0307000e-02
   7.8958000e-02
   1.6209000e-01
   3.6661000e-02
   5.0931000e-01
   1.7250000e-02
   1.2891000e-02
   1.3802000e-02
   4.8989000e-02
   3.6574000e-01
   1.5145000e-02
   2.3536000e-02
   1.7991000e-02
   4.5069000e-01
   2.3344000e-02
   1.7085000e-02
   9.2073000e-02
   1.6347000e-02
   2.1195000e-02
   1.1991000e-01
   1.6675000e-02
   1.4831000e-02
   1.5554000e-02
   4.2228000e-02
   1.0865000e-01
   4.2533000e-02
   1.7192000e-01
   2.3124000e-02
   1.9727000e-02
   3.4879000e-02
   2.7063000e-02
   2.4335000e-02
   1.6699000e-02
   1.2295000e-02
   2.2623000e-02
   1.5622000e-02
   1.7990000e-02
   5.0306000e-02
   4.9474000e-02
   1.5279000e-02
   2.2767000e-02
   3.1081000e-02
   2.9739000e-02
   2.8189000e-02
   1.2277000e-02
   1.6980000e-02
   3.3056000e-02
   8.4941000e-02
   1.7463000e-02
   5.2825000e-01
   1.8366000e-02
   1.2659000e-02
   1.7239000e-01
   3.6949000e-02
   1.7406000e-02
   1.6662000e-02
   1.6834000e-02
   3.5859000e-02
   3.0099000e-02
   3.5633000e-02
   1.6745000e-02
   1.6406000e-01
   3.3175000e-02
   2.3158000e-02
   2.0838000e-02
   1.5302000e-02
   1.8702000e-02
   1.5323000e-02
   7.6065000e-02
   1.3156000e-02
   2.9551000e-02
   1.6095000e-02
   1.4063000e-02
   3.0132000e-02
   1.5284000e-02
   1.4899000e-02
   1.3077000e-02
   1.2334000e-02
   2.9916000e-02
   1.3815000e-02
   2.4432000e-02
   3.6074000e-02
   3.1362000e-02
   1.8975000e-02
   1.9761000e-02
   8.7992000e-02
   3.1364000e-02
   1.9395000e-02
   1.6962000e-02
   2.6646000e-02
   8.1230000e-02
   2.8668000e-02
   5.1078000e-01
   7.8274000e-02
   2.8175000e-02
   5.2825000e-01
   7.7673000e-02
   3.2015000e-02
   2.5288000e-02
   1.3725000e-02
   2.9347000e-02
   1.1350000e-01
   3.2046000e-02
   2.1014000e-02
   1.4424000e-02
   4.0509000e-02
   1.6296000e-02
   1.2207000e-02
   4.5970000e-02
   3.3906000e-02
   2.6575000e-02
   1.1958000e-02
   1.2007000e-02
   2.0371000e-02
   1.3139000e-02
   7.7673000e-02
   3.0618000e-02
   1.4672000e-02
   1.6363000e-02
   1.6915000e-02
   6.4653000e-02
   1.2006000e-02
   1.5991000e-02
   1.5292000e-02
   8.3924000e-02
   1.7713000e-02
   1.2223000e-02
   3.9000000e-02
   1.0373000e-01
   2.3192000e-02
   4.6744000e-02
   2.7579000e-02
   2.6675000e-02
   2.1924000e-02
   1.5384000e-02
   1.6197000e-02
   2.5288000e-02
   7.6065000e-02
   1.2237000e-02
   2.0341000e-02
   5.4823000e-01
   5.1907000e-02
   1.5022000e-02
   3.4010000e-02
   1.9395000e-02
   5.2665000e-02
   7.7904000e-02
   1.5893000e-02
   1.4500000e-02
   2.1760000e-02
   2.2480000e-02
   1.3513000e-02
   1.7566000e-02
   2.2413000e-02
   2.3322000e-02
   3.1511000e-02
   5.1110000e-01
   1.8292000e-02
   4.1015000e-02
   2.6615000e-02
   2.2975000e-02
   4.2977000e-02
   1.4674000e-02
   1.2852000e-02
   1.9564000e-02
   1.5430000e-01
   2.9132000e-02
   1.9869000e-02
   1.8826000e-02
   2.6987000e-02
   1.3528000e-02
   6.7974000e-02
   1.3547000e-02
   1.8902000e-02
   1.7382000e-02
   5.1577000e-01
   3.1675000e-02
   2.7387000e-02
   1.5441000e-02
   2.7415000e-02
   7.0177000e-02
   1.6624000e-01
   2.2365000e-02
   1.7568000e-02
   1.2496000e-02
   1.7340000e-02
   1.1730000e-02
   6.2476000e-02
   2.6675000e-02
   1.1985000e-02
   1.2956000e-02
   6.5280000e-02
   2.4197000e-02
   3.5515000e-02
   4.6964000e-02
   1.2590000e-02
   7.1290000e-02
   2.1971000e-02
   2.5942000e-02
   2.4617000e-02
   7.2207000e-02
   1.4087000e-02
   1.5973000e-02
   5.0887000e-01
   5.4826000e-02
   1.6647000e-02
   1.1583000e-02
   1.1764000e-02
   2.0568000e-02
   4.5155000e-02
   2.6673000e-02
   4.2399000e-02
   1.2263000e-02
   4.7362000e-02
   4.7775000e-02
   2.0968000e-02
   3.7021000e-02
   5.2801000e-02
   1.5499000e-02
   1.2346000e-02
   1.6866000e-02
   7.1417000e-02
   1.4557000e-02
   1.4973000e-02
   1.4471000e-02
   2.6675000e-02
   1.9334000e-02
   2.5261000e-02
   2.1900000e-02
   1.3308000e-02
   2.8928000e-02
   2.1236000e-02
   3.6980000e-02
   2.8413000e-02
   1.4147000e-01
   1.6437000e-01
   5.9783000e-02
   1.9857000e-02
   1.8751000e-02
   2.9081000e-02
   1.5530000e-02
   4.8839000e-02
   1.3800000e-02
   2.5112000e-02
   1.4221000e-02
   1.9352000e-02
   5.2571000e-02
   1.4718000e-02
   4.6017000e-02
   5.1514000e-01
   1.3074000e-02
   2.3746000e-02
   1.1704000e-02
   8.5643000e-02
   3.1560000e-02
   5.3363000e-02
   1.4344000e-02
   1.6924000e-02
   2.2456000e-02
   7.0177000e-02
   2.0051000e-02
   1.1531000e-02
   2.0763000e-02
   2.5513000e-02
   2.6202000e-02
   1.6062000e-02
   1.3085000e-02
   1.4910000e-02
   1.6931000e-02
   2.1577000e-02
   1.5631000e-02
   3.1511000e-02
   2.1010000e-02
   2.1401000e-02
   3.7901000e-02
   5.8018000e-02
   3.3376000e-02
   1.5441000e-02
   1.2306000e-02
   2.8095000e-02
   2.8490000e-02
   1.8648000e-02
   2.2413000e-02
   1.7693000e-02
   1.3825000e-02
   2.5504000e-02
   1.1843000e-02
   2.0850000e-02
   1.0828000e-01
   1.6077000e-02
   1.5311000e-02
   5.1110000e-01
   2.8491000e-02
   4.2224000e-02
   3.0312000e-02
   3.7634000e-02
   2.3308000e-02
   1.9850000e-02
   1.8835000e-02
   1.9233000e-02
   2.9907000e-02
   1.5171000e-02
   1.6959000e-02
   1.7069000e-02
   2.2773000e-02
   2.6805000e-01
   7.3548000e-02
   1.4690000e-02
   2.4199000e-02
   2.6272000e-02
   1.3883000e-02
   3.5868000e-02
   2.1088000e-02
   7.7424000e-02
   1.1671000e-01
   3.2775000e-02
   1.5839000e-02
   9.3811000e-02
   2.7579000e-02
   2.3215000e-02
   2.0701000e-02
   6.1462000e-01
   1.6292000e-02
   2.1396000e-02
   1.7692000e-02
   1.5428000e-02
   8.4260000e-02
   1.7194000e-02
   1.5722000e-02
   1.9684000e-02
   1.7343000e-02
   3.3906000e-02
   1.3793000e-02
   2.9435000e-02
   1.7918000e-02
   3.3809000e-02
   1.5273000e-02
   1.6375000e-02
   1.5687000e-02
   1.3861000e-02
   2.2261000e-02
   2.1135000e-02
   2.5307000e-02
   5.6088000e-02
   1.5880000e-02
   4.1578000e-02
   5.1945000e-01
   3.7533000e-02
   2.5130000e-02
   2.5186000e-02
   1.2951000e-02
   1.4007000e-02
   3.6918000e-02
   1.8756000e-02
   1.5530000e-02
   2.8213000e-02
   1.3282000e-02
   1.2280000e-02
   2.2728000e-02
   2.1961000e-02
   1.3800000e-02
   4.5970000e-02
   1.3660000e-02
   1.7288000e-01
   2.4729000e-02
   4.3423000e-02
   3.0133000e-02
   2.7870000e-02
   1.2659000e-02
   8.8448000e-02
   3.8756000e-02
   2.4515000e-02
   1.1494000e-02
   1.5882000e-01
   2.9223000e-02
   1.2358000e-02
   1.4122000e-02
   1.6929000e-02
   2.6597000e-02
   1.7443000e-02
   5.1063000e-01
   1.6560000e-02
   1.8867000e-02
   2.0961000e-02
   3.3748000e-02
   2.8225000e-02
   1.2114000e-02
   1.3313000e-02
   1.4442000e-02
   1.2008000e-02
   1.7870000e-02
   3.1208000e-02
   3.7867000e-02
   2.1227000e-02
   5.7696000e-02
   2.2261000e-02
   3.4010000e-02
   1.9360000e-02
   4.4003000e-02
   1.6258000e-02
   2.0385000e-02
   1.6380000e-02
   3.1192000e-02
   2.1497000e-02
   4.5332000e-02
   1.2636000e-02
   1.9093000e-02
   2.1919000e-02
   1.3019000e-02
   2.0692000e-02
   1.0459000e-01
   4.7805000e-02
   2.6657000e-02
   1.4001000e-02
   3.5442000e-02
   2.4511000e-02
   5.2455000e-01
   2.7606000e-02
   1.9097000e-02
   4.8178000e-02
   1.9479000e-02
   1.2786000e-02
   1.8245000e-02
   1.4329000e-02
   1.6310000e-01
   1.2545000e-02
   3.4292000e-02
   1.7382000e-02
   1.2590000e-02
   2.5943000e-02
   4.6011000e-02
   1.2075000e-02
   3.2220000e-02
   2.3020000e-02
   1.4960000e-02
   1.3237000e-02
   3.3193000e-02
   1.4203000e-02
   1.7065000e-01
   7.0177000e-02
   3.5074000e-02
   1.4478000e-02
   2.2298000e-02
   1.2007000e-02
   1.9409000e-02
   1.9627000e-02
   5.1400000e-01
   1.6258000e-02
   7.1762000e-02
   2.0166000e-01
   5.1997000e-01
   4.7997000e-02
   2.1772000e-02
   1.7220000e-02
   2.5486000e-02
   8.1739000e-02
   1.8587000e-02
   1.2069000e-02
   6.6522000e-02
   1.4855000e-02
   2.0510000e-02
   1.4227000e-02
   1.6959000e-02
   1.5877000e-02
   1.5417000e-02
   2.0142000e-02
   1.5305000e-02
   2.3003000e-02
   1.2237000e-02
   2.0655000e-02
   2.2489000e-02
   1.4004000e-02
   2.0642000e-02
   2.3120000e-02
   2.9234000e-02
   7.7043000e-02
   1.5032000e-02
   1.2623000e-02
   2.6575000e-02
   4.1649000e-02
   2.3080000e-02
   1.7129000e-02
   1.3528000e-02
   6.0587000e-02
   1.6964000e-02
   1.2016000e-02
   2.7833000e-02
   1.7523000e-02
   1.2054000e-02
   2.1236000e-02
   6.9574000e-02
   2.1174000e-02
   1.4828000e-02
   1.8247000e-02
   2.3654000e-02
   1.5927000e-02
   1.2508000e-01
   1.7918000e-02
   1.1484000e-02
   1.2104000e-02
   3.2202000e-02
   3.5185000e-02
   1.3259000e-02
   1.5562000e-02
   1.2868000e-02
   2.9525000e-02
   1.2965000e-02
   3.1889000e-02
   2.7846000e-02
   4.5155000e-02
   2.6166000e-02
   4.8650000e-02
   1.3103000e-01
   1.4437000e-02
   1.7975000e-02
   8.9511000e-02
   1.8605000e-02
   1.5593000e-02
   3.3175000e-02
   1.7713000e-02
   7.0463000e-02
   3.5138000e-02
   2.4119000e-01
   1.5130000e-02
   1.2310000e-02
   3.7568000e-02
   2.6166000e-02
   9.2900000e-02
   1.9227000e-02
   1.6489000e-02
   1.4555000e-02
   5.8467000e-02
   2.0836000e-02
   2.2166000e-02
   2.2157000e-02
   2.2659000e-02
   2.1075000e-02
   1.8209000e-02
   2.0538000e-02
   3.3823000e-02
   7.7904000e-02
   2.7494000e-02
   3.4800000e-02
   9.7313000e-02
   7.8958000e-02
   2.3039000e-02
   1.6274000e-01
   1.3770000e-02
   4.5069000e-01
   7.1232000e-01
   1.7129000e-02
   1.2946000e-02
   1.9416000e-02
   1.7119000e-02
   1.3699000e-02
   1.5273000e-02
   2.4797000e-02
   1.8246000e-02
   1.4344000e-02
   5.4256000e-02
   2.5302000e-02
   1.3727000e-01
   4.7775000e-02
   2.6375000e-02
   3.8665000e-02
   6.3536000e-01
   5.5679000e-02
   3.6012000e-02
   1.3919000e-02
   1.5484000e-02
   3.4457000e-02
   9.9972000e-02
   2.6052000e-02
   5.7110000e-01
   8.5643000e-02
   1.6615000e-02
   1.7949000e-02
   1.6109000e-02
   2.6476000e-02
   1.9229000e-02
   2.3592000e-02
   1.9530000e-02
   2.0474000e-02
   4.3942000e-02
   3.8584000e-02
   1.6191000e-02
   8.1286000e-02
   2.7389000e-02
   4.8087000e-02
   1.4395000e-02
   1.3549000e-02
   2.1337000e-02
   2.0228000e-02
   2.2175000e-02
   1.9518000e-02
   1.5695000e-02
   2.5486000e-02
   1.7751000e-02
   1.9058000e-02
   1.6828000e-02
   1.6489000e-02
   2.0664000e-02
   2.0995000e-02
   1.7252000e-02
   2.4797000e-02
   6.2690000e-02
   2.8824000e-02
   1.5195000e-02
   1.8937000e-02
   4.1013000e-02
   1.4590000e-02
   1.5356000e-02
   5.2762000e-02
   2.3378000e-02
   1.6258000e-02
   2.4832000e-02
   1.3118000e-02
   1.7138000e-02
   2.6747000e-02
   5.8201000e-02
   1.5849000e-02
   2.7870000e-02
   1.4532000e-02
   1.9594000e-02
   1.4333000e-02
   1.0502000e-01
   4.9474000e-02
   3.3622000e-02
   1.2374000e-02
   6.8549000e-02
   1.7309000e-01
   7.9260000e-02
   7.3548000e-02
   2.8635000e-02
   1.0998000e-01
   1.4122000e-02
   4.9386000e-02
   1.4730000e-02
   1.8116000e-02
   4.3927000e-02
   1.2821000e-02
   3.1728000e-02
   2.4617000e-02
   8.7439000e-02
   2.2876000e-02
   4.4701000e-02
   1.3548000e-02
   1.3606000e-02
   2.0524000e-02
   1.9201000e-02
   1.5076000e-02
   1.5524000e-02
   1.9966000e-02
   1.5044000e-02
   4.3502000e-02
   1.4418000e-02
   1.3131000e-02
   2.2720000e-02
   7.1232000e-01
   3.0484000e-02
   4.5069000e-01
   1.8065000e-02
   6.3878000e-02
   1.0408000e-01
   3.2877000e-02
   3.1081000e-02
   3.0527000e-02
   1.1618000e-02
   4.1943000e-02
   2.7387000e-02
   2.8491000e-02
   4.1899000e-02
   2.0337000e-02
   1.6745000e-02
   5.4346000e-02
   2.2295000e-02
   4.2977000e-02
   1.5140000e-02
   1.7647000e-02
   3.9808000e-02
   5.0837000e-01
   1.2951000e-02
   1.3346000e-02
   3.8415000e-02
   1.4119000e-02
   2.6462000e-02
   1.7463000e-02
   2.7114000e-02
   1.4902000e-02
   2.1600000e-02
   2.0701000e-02
   8.3064000e-02
   2.9248000e-02
   8.4941000e-02
   2.8209000e-02
   5.1762000e-01
   2.3220000e-02
   3.3913000e-02
   3.0934000e-02
   1.7353000e-02
   1.0634000e-01
   1.7220000e-02
   3.4334000e-02
   2.0223000e-02
   1.6818000e-02
   2.6369000e-02
   3.7357000e-02
   2.5115000e-02
   2.7597000e-02
   1.4264000e-02
   4.9095000e-02
   1.4674000e-02
   2.1246000e-02
   3.2534000e-02
   2.7494000e-02
   2.7606000e-02
   1.7782000e-02
   5.6186000e-02
   1.2415000e-02
   2.1347000e-02
   1.5193000e-02
   1.8032000e-02
   4.7775000e-02
   1.4174000e-02
   1.9684000e-02
   1.6514000e-02
   1.2824000e-01
   5.6494000e-01
   2.3039000e-02
   2.3322000e-02
   1.3060000e-02
   1.5534000e-02
   3.0312000e-02
   1.6924000e-02
   1.5987000e-02
   1.6647000e-02
   2.4832000e-02
   1.6527000e-02
   1.3404000e-02
   2.8265000e-02
   1.4602000e-02
   2.9461000e-02
   1.5044000e-02
   3.0225000e-02
   1.9105000e-02
   1.9966000e-02
   2.7901000e-02
   1.2219000e-02
   1.7288000e-01
   2.2384000e-02
   1.7408000e-02
   2.5706000e-02
   3.0892000e-02
   2.0319000e-02
   2.0624000e-02
   1.3131000e-02
   1.8736000e-02
   1.4124000e-02
   5.1646000e-01
   1.6320000e-02
   5.1134000e-02
   1.7467000e-02
   1.3458000e-02
   1.3734000e-02
   2.5870000e-02
   4.5902000e-02
   3.6711000e-02
   2.0310000e-02
   1.4424000e-02
   1.8386000e-02
   1.3855000e-02
   1.2508000e-01
   1.4115000e-02
   1.3513000e-02
   1.3139000e-02
   2.1560000e-02
   2.2170000e-02
   1.1960000e-02
   2.1195000e-02
   7.8024000e-02
   3.2975000e-02
   1.7224000e-02
   3.3809000e-02
   1.4057000e-02
   3.1634000e-02
   4.4565000e-02
   1.8276000e-02
   2.0548000e-02
   1.5288000e-02
   1.4994000e-02
   1.7624000e-02
   1.3668000e-02
   1.6207000e-02
   1.6563000e-02
   1.3926000e-02
   3.7738000e-02
   1.2304000e-02
   1.2756000e-02
   1.2373000e-02
   1.5919000e-02
   1.6347000e-02
   3.5748000e-02
   2.9670000e-02
   1.3987000e-02
   1.9643000e-02
   5.4124000e-02
   1.7086000e-02
   1.3809000e-02
   2.0063000e-02
   5.3392000e-02
   1.8997000e-02
   2.1368000e-02
   2.0497000e-01
   1.4049000e-02
   1.2951000e-02
   5.1350000e-01
   1.3464000e-02
   2.2772000e-02
   1.6788000e-01
   1.0548000e-01
   1.9201000e-02
   2.4197000e-02
   5.8776000e-01
   3.3622000e-02
   2.8491000e-02
   1.3770000e-02
   3.1234000e-02
   2.1697000e-02
   1.3891000e-02
   3.3175000e-02
   1.4370000e-02
   2.5278000e-02
   3.5514000e-02
   1.3016000e-02
   1.3118000e-02
   1.3663000e-02
   7.8814000e-02
   1.8388000e-02
   2.0383000e-01
   1.2218000e-02
   1.7759000e-02
   4.1013000e-02
   1.2459000e-02
   1.4364000e-02
   6.8610000e-02
   2.0006000e-02
   2.7531000e-02
   1.4467000e-02
   4.9218000e-02
   5.1695000e-02
   1.5564000e-02
   1.9409000e-02
   3.2706000e-02
   4.3927000e-02
   1.8307000e-02
   4.5970000e-02
   3.5304000e-02
   3.3804000e-02
   2.1814000e-02
   1.5945000e-02
   1.1484000e-02
   2.5051000e-02
   1.6285000e-01
   4.3505000e-02
   6.2798000e-02
   2.5340000e-02
   1.3825000e-02
   8.0414000e-02
   1.4808000e-02
   1.7835000e-02
   4.2342000e-02
   1.5018000e-02
   1.8811000e-02
   1.7568000e-02
   1.5839000e-02
   1.6208000e-02
   1.2965000e-02
   2.1438000e-02
   1.7572000e-02
   4.0137000e-02
   1.4437000e-02
   1.6062000e-02
   7.2442000e-02
   5.5173000e-02
   1.1399000e-02
   1.9801000e-02
   2.8635000e-02
   1.4635000e-02
   3.5132000e-02
   1.5203000e-02
   1.6185000e-02
   3.4015000e-02
   1.4011000e-02
   3.8295000e-02
   1.5927000e-02
   2.4571000e-02
   3.8701000e-02
   5.6510000e-02
   4.5519000e-02
   2.2748000e-02
   1.5722000e-02
   3.0987000e-02
   1.8803000e-02
   1.4685000e-02
   1.3386000e-02
   1.0564000e-01
   1.5834000e-02
   1.3827000e-02
   4.6017000e-02
   2.9178000e-02
   1.5121000e-02
   3.8295000e-02
   2.1184000e-02
   1.3804000e-02
   6.1462000e-01
   1.5364000e-02
   2.9008000e-02
   2.9461000e-02
   1.9992000e-02
   2.4835000e-02
   4.2068000e-02
   1.3658000e-02
   1.5085000e-02
   5.7696000e-02
   2.4025000e-02
   1.5849000e-02
   3.4347000e-02
   8.3025000e-02
   2.2298000e-02
   6.7440000e-02
   4.4477000e-02
   2.0850000e-02
   5.0291000e-02
   4.1013000e-02
   1.8185000e-02
   1.4163000e-02
   1.2237000e-02
   1.9044000e-02
   2.0478000e-02
   1.3800000e-02
   5.8694000e-02
   1.1607000e-02
   2.1046000e-02
   4.5069000e-01
   4.8845000e-02
   5.3066000e-02
   2.0983000e-02
   2.8373000e-02
   1.3300000e-02
   1.8354000e-02
   1.8745000e-02
   2.3378000e-02
   2.4045000e-02
   1.3618000e-02
   2.7943000e-02
   1.3064000e-02
   3.7738000e-02
   6.2476000e-02
   5.1239000e-01
   2.0921000e-02
   1.2808000e-02
   2.3585000e-02
   1.9412000e-02
   1.9111000e-02
   1.3367000e-02
   4.3122000e-02
   6.1866000e-02
   1.5956000e-02
   5.4792000e-02
   3.0987000e-02
   3.0232000e-02
   2.5599000e-02
   2.3201000e-02
   2.9555000e-02
   1.3308000e-02
   1.0396000e-01
   1.9885000e-02
   5.1588000e-02
   2.1814000e-02
   1.8451000e-02
   1.3815000e-02
   1.4914000e-02
   2.1530000e-02
   2.1526000e-02
   4.7597000e-02
   4.0399000e-02
   1.3537000e-02
   1.7618000e-02
   1.2160000e-02
   8.1977000e-02
   6.5059000e-02
   4.6898000e-02
   2.0005000e-02
   1.0328000e-01
   5.0887000e-01
   3.5933000e-02
   2.3557000e-02
   5.6088000e-02
   1.3918000e-02
   1.3734000e-02
   2.9551000e-02
   5.3735000e-02
   1.4271000e-02
   2.4797000e-02
   2.3668000e-02
   1.5093000e-02
   1.8527000e-01
   1.9516000e-02
   5.0689000e-02
   2.7545000e-02
   4.6524000e-02
   1.0396000e-01
   2.6934000e-02
   4.1616000e-02
   1.2966000e-02
   2.0131000e-02
   3.6258000e-02
   6.3773000e-02
   7.5419000e-02
   3.7356000e-02
   1.6974000e-02
   3.4923000e-02
   1.4426000e-02
   3.2849000e-02
   5.7696000e-02
   1.6630000e-02
   1.4289000e-02
   2.3824000e-02
   2.6615000e-02
   1.9730000e-02
   6.0660000e-02
   2.2550000e-02
   1.9696000e-02
   1.6028000e-02
   3.1020000e-02
   2.4045000e-02
   2.6477000e-02
   9.6723000e-02
   1.4551000e-02
   2.4080000e-02
   1.2482000e-01
   1.5258000e-02
   4.7476000e-02
   3.3245000e-02
   3.1778000e-02
   1.4121000e-02
   1.9977000e-02
   2.7654000e-02
   1.7093000e-02
   1.4914000e-02
   2.3857000e-02
   4.3423000e-02
   1.2027000e-02
   2.3283000e-02
   2.4493000e-02
   1.7268000e-02
   4.2188000e-02
   1.8196000e-02
   1.7086000e-02
   1.7720000e-01
   5.1602000e-02
   2.2323000e-02
   8.1070000e-02
   2.0080000e-02
   3.4754000e-02
   2.7951000e-02
   2.8635000e-02
   1.2948000e-02
   2.0692000e-02
   3.8064000e-02
   5.1375000e-01
   1.6882000e-02
   3.9277000e-02
   2.1772000e-02
   2.0478000e-02
   1.7432000e-02
   5.0647000e-02
   5.8727000e-02
   1.4087000e-02
   1.6230000e-01
   1.9368000e-02
   2.0196000e-02
   1.3943000e-02
   1.6936000e-02
   1.8084000e-02
   1.2892000e-02
   1.3597000e-02
   2.0478000e-02
   1.4861000e-02
   1.5271000e-02
   5.2962000e-02
   1.5695000e-02
   2.0568000e-02
   1.9801000e-02
   5.4993000e-02
   3.7785000e-02
   3.3244000e-02
   3.5101000e-02
   2.1172000e-02
   7.0177000e-02
   1.1926000e-02
   1.8122000e-02
   3.4389000e-02
   1.8137000e-02
   2.5982000e-01
   3.7738000e-02
   4.1641000e-02
   1.4032000e-02
   1.1818000e-02
   2.6135000e-02
   9.4744000e-02
   2.0813000e-02
   2.6369000e-02
   2.0610000e-02
   5.8201000e-02
   7.7562000e-02
   1.9446000e-02
   1.9594000e-02
   4.9474000e-02
   4.4207000e-02
   1.1519000e-02
   3.5544000e-02
   1.4870000e-02
   1.5839000e-02
   5.1907000e-02
   1.5274000e-02
   3.5753000e-02
   1.6408000e-02
   2.2731000e-02
   1.2207000e-02
   2.2489000e-02
   4.3423000e-02
   5.9331000e-02
   5.1281000e-01
   1.4635000e-02
   1.5795000e-02
   2.9248000e-02
   2.2300000e-02
   2.8824000e-02
   1.9564000e-02
   2.9525000e-02
   1.5223000e-02
   1.8997000e-02
   1.8572000e-02
   2.7969000e-02
   1.3097000e-02
   1.7023000e-02
   1.7693000e-02
   1.8399000e-02
   2.3874000e-02
   1.9616000e-01
   6.6182000e-02
   2.8399000e-02
   4.2645000e-02
   2.5360000e-02
   2.6662000e-02
   2.3367000e-02
   3.5937000e-02
   2.7400000e-02
   4.6114000e-02
   2.1761000e-02
   1.6335000e-01
   1.8801000e-02
   1.8279000e-02
   2.4527000e-02
   1.3832000e-02
   1.7743000e-02
   1.9094000e-02
   2.5772000e-02
   4.1449000e-02
   5.7110000e-01
   4.2068000e-02
   1.1665000e-02
   1.4458000e-02
   1.2710000e-02
   2.4551000e-02
   2.5699000e-02
   4.6213000e-02
   1.6652000e-02
   5.0857000e-01
   1.1689000e-02
   1.2306000e-02
   1.7921000e-02
   2.0116000e-02
   5.7458000e-02
   1.8650000e-02
   3.1096000e-02
   7.9727000e-01
   8.8448000e-02
   1.5776000e-02
   1.5514000e-02
   2.3066000e-02
   1.7556000e-02
   5.3184000e-01
   3.9532000e-02
   1.7523000e-02
   7.7453000e-02
   2.4213000e-02
   1.3804000e-02
   3.4579000e-02
   7.7787000e-02
   1.4022000e-02
   5.0993000e-01
   4.3703000e-02
   1.4905000e-02
   2.0850000e-02
   4.0616000e-02
   1.8349000e-02
   3.4415000e-02
   7.0463000e-02
   2.1021000e-02
   1.3311000e-02
   1.0373000e-01
   3.3269000e-02
   2.7230000e-02
   6.5902000e-02
   2.8485000e-02
   1.2277000e-02
   1.8339000e-02
   3.8062000e-02
   4.4271000e-02
   1.5287000e-02
   6.5902000e-02
   2.0307000e-02
   1.9112000e-02
   1.3926000e-02
   1.9386000e-01
   3.9349000e-02
   2.2261000e-02
   2.5699000e-02
   3.1928000e-02
   8.2556000e-02
   6.7717000e-02
   3.0374000e-02
   1.6366000e-02
   7.8673000e-02
   2.1210000e-02
   1.6520000e-02
   3.2780000e-02
   2.0271000e-02
   5.0761000e-02
   1.5593000e-02
   1.7921000e-02
   1.2948000e-02
   1.3404000e-02
   2.9907000e-02
   2.5261000e-02
   4.6975000e-02
   8.4941000e-02
   1.9226000e-02
   1.4011000e-02
   1.6482000e-02
   2.6802000e-02
   3.7667000e-02
   1.8437000e-02
   3.8686000e-02
   3.6792000e-02
   5.0877000e-01
   1.1688000e-02
   1.3467000e-02
   1.8803000e-02
   5.1805000e-01
   1.7572000e-02
   2.1769000e-02
   1.7309000e-01
   1.9504000e-02
   1.3128000e-02
   2.3746000e-02
   1.3214000e-02
   4.9803000e-02
   6.2798000e-02
   1.5613000e-02
   3.8062000e-02
   1.6557000e-02
   2.5261000e-02
   1.6933000e-02
   2.0836000e-02
   2.7990000e-02
   1.3800000e-02
   1.4181000e-02
   8.8513000e-02
   1.2960000e-02
   1.4965000e-02
   1.7822000e-02
   4.1677000e-02
   1.9824000e-02
   3.6503000e-02
   5.0810000e-02
   3.1364000e-02
   1.1689000e-02
   1.3598000e-02
   1.3754000e-02
   1.9034000e-02
   1.0374000e-01
   2.0860000e-02
   2.9709000e-02
   5.2571000e-02
   1.8605000e-02
   1.3139000e-02
   6.3536000e-01
   5.1602000e-02
   2.0142000e-02
   3.3246000e-02
   8.6102000e-02
   5.1006000e-01
   4.3742000e-02
   1.2429000e-02
   1.6320000e-02
   2.0696000e-02
   5.1755000e-02
   6.3878000e-02
   3.9662000e-02
   2.6934000e-02
   2.9526000e-02
   5.1063000e-01
   7.7453000e-02
   2.9916000e-02
   4.2837000e-02
   3.1208000e-02
   2.3023000e-02
   1.5131000e-02
   1.2901000e-02
   3.9916000e-02
   5.6790000e-02
   1.8594000e-02
   1.9748000e-02
   3.9221000e-02
   2.5271000e-02
   3.8896000e-02
   4.6847000e-02
   1.7845000e-02
   9.7583000e-02
   1.3030000e-02
   2.3368000e-02
   9.9548000e-02
   1.2779000e-01
   1.0408000e-01
   1.1457000e-02
   2.0695000e-02
   1.5681000e-02
   2.8251000e-02
   2.1837000e-01
   2.3668000e-02
   1.2783000e-02
   2.8668000e-02
   2.5063000e-02
   6.6975000e-02
   2.8555000e-02
   1.4595000e-02
   1.5352000e-02
   4.2567000e-02
   1.5524000e-02
   2.3979000e-02
   4.6858000e-02
   1.5028000e-02
   1.8594000e-02
   1.3404000e-02
   5.1945000e-01
   2.3874000e-02
   1.2040000e-01
   1.2719000e-02
   2.2748000e-02
   7.5096000e-02
   7.6852000e-02
   1.5664000e-02
   4.8488000e-02
   1.3145000e-02
   2.6202000e-02
   2.5866000e-02
   1.1513000e-02
   1.6693000e-01
   1.4688000e-02
   1.7452000e-01
   2.0763000e-02
   8.1739000e-02
   1.1904000e-02
   1.6552000e-02
   1.2264000e-02
   7.7787000e-02
   1.7568000e-02
   6.2378000e-02
   1.6855000e-02
   3.1774000e-02
   2.0131000e-02
   1.3492000e-02
   9.3024000e-02
   1.6522000e-02
   4.5998000e-02
   1.4321000e-02
   1.4747000e-02
   1.6246000e-02
   1.6322000e-01
   1.9696000e-02
   1.9434000e-02
   1.9262000e-02
   9.5742000e-02
   3.0836000e-02
   1.9684000e-02
   8.0281000e-02
   2.2591000e-02
   1.6647000e-02
   3.6043000e-02
   4.9104000e-02
   2.1925000e-02
   6.0660000e-02
   1.6374000e-02
   4.6524000e-02
   4.4003000e-02
   4.5449000e-02
   2.5115000e-02
   1.7038000e-02
   3.1234000e-02
   1.1914000e-02
   2.8004000e-02
   3.3646000e-02
   1.7523000e-02
   1.4989000e-01
   1.5032000e-02
   1.5776000e-02
   1.7870000e-02
   2.2432000e-02
   1.6561000e-01
   1.2924000e-02
   2.4551000e-02
   1.3417000e-02
   1.7452000e-01
   2.1010000e-02
   4.4701000e-02
   3.0229000e-02
   2.9670000e-02
   6.6529000e-02
   1.4442000e-02
   1.8867000e-02
   3.7021000e-02
   8.3025000e-02
   1.7949000e-02
   1.5170000e-02
   1.5416000e-02
   2.2300000e-02
   1.9668000e-02
   1.0804000e-01
   9.6723000e-02
   2.3101000e-02
   2.8945000e-02
   4.8845000e-02
   1.3548000e-02
   1.4232000e-02
   2.4006000e-02
   5.5977000e-01
   1.5272000e-02
   1.2638000e-01
   1.3227000e-01
   1.3600000e-02
   1.5384000e-02
   3.4718000e-02
   1.4817000e-02
   2.9643000e-02
   4.6017000e-02
   8.4260000e-02
   9.3811000e-02
   1.8830000e-02
   1.8997000e-02
   1.9362000e-02
   1.6421000e-01
   2.8235000e-02
   2.8829000e-02
   2.6662000e-02
   2.0736000e-02
   7.4995000e-02
   1.4048000e-02
   3.1185000e-02
   2.7110000e-02
   1.5076000e-02
   1.4930000e-02
   1.3910000e-02
   1.7069000e-02
   2.2788000e-02
   3.0742000e-02
   2.6143000e-02
   2.1654000e-02
   2.7389000e-02
   4.2224000e-02
   7.7243000e-02
   1.4362000e-02
   8.2863000e-02
   6.2476000e-02
   1.2160000e-02
   2.6768000e-02
   3.0742000e-02
   1.6485000e-02
   2.6880000e-02
   1.3206000e-02
   1.3227000e-01
   4.1270000e-02
   7.9107000e-02
   3.7021000e-02
   9.5698000e-02
   2.2480000e-02
   1.8122000e-02
   3.0685000e-01
   7.7347000e-02
   1.6277000e-02
   1.2592000e-02
   2.0878000e-01
   9.6446000e-02
   2.3124000e-02
   2.0704000e-02
   1.4058000e-02
   2.0041000e-02
   1.4525000e-02
   3.8062000e-02
   2.5147000e-02
   2.6597000e-02
   1.6188000e-02
   2.0478000e-02
   3.8471000e-02
   4.3143000e-02
   3.1928000e-02
   1.7624000e-02
   2.0967000e-02
   5.7188000e-02
   3.0654000e-02
   2.7549000e-02
   6.7228000e-02
   5.8643000e-02
   5.0291000e-02
   2.0080000e-02
   2.1953000e-02
   3.2220000e-02
   5.1078000e-01
   1.5739000e-02
   1.6514000e-02
   3.9486000e-02
   2.0919000e-02
   1.7349000e-02
   1.5018000e-02
   1.7744000e-02
   1.1530000e-01
   2.6747000e-02
   1.8295000e-02
   5.1144000e-01
   1.4470000e-02
   5.3172000e-02
   1.3159000e-02
   1.6936000e-02
   2.4972000e-02
   3.2223000e-02
   3.1545000e-02
   3.1919000e-02
   1.9696000e-02
   2.6389000e-02
   1.3474000e-02
   3.2706000e-02
   3.2635000e-02
   2.3676000e-02
   5.8467000e-02
   3.5515000e-02
   1.3340000e-02
   1.8648000e-02
   3.8415000e-02
   1.2565000e-02
   1.8191000e-02
   1.7908000e-02
   3.8270000e-02
   2.9526000e-02
   3.3376000e-02
   1.3743000e-02
   2.4822000e-02
   1.6322000e-01
   1.6630000e-02
   2.3625000e-02
   4.6140000e-02
   2.3625000e-02
   1.7580000e-02
   1.9616000e-01
   1.4598000e-02
   1.3617000e-02
   1.9272000e-02
   3.7454000e-02
   1.3528000e-02
   2.3489000e-02
   7.8148000e-02
   2.9934000e-02
   6.3510000e-02
   5.1326000e-01
   1.6920000e-01
   2.8358000e-02
   1.7206000e-02
   2.8720000e-02
   1.3186000e-02
   8.4587000e-02
   1.1726000e-02
   4.0616000e-02
   2.9132000e-02
   1.2837000e-02
   1.2756000e-02
   2.5578000e-02
   1.8695000e-02
   4.4639000e-02
   1.2565000e-02
   2.7262000e-02
   4.5122000e-02
   2.7415000e-02
   1.6320000e-02
   3.5415000e-02
   1.5064000e-02
   1.5028000e-02
   2.7274000e-02
   1.1828000e-02
   2.9925000e-02
   5.5597000e-02
   1.6402000e-02
   1.2932000e-02
   2.2074000e-02
   6.2909000e-02
   1.6136000e-02
   1.4602000e-02
   2.1643000e-02
   3.0934000e-02
   2.0921000e-02
   1.8781000e-02
   1.6675000e-02
   2.2726000e-02
   4.1449000e-02
   3.5544000e-02
   1.7250000e-02
   3.5633000e-02
   1.8056000e-02
   1.2459000e-02
   1.9973000e-02
   3.1002000e-02
   1.1436000e-02
   3.5138000e-02
   1.2751000e-02
   2.5715000e-02
   2.1075000e-02
   1.7506000e-02
   5.2304000e-01
   7.0546000e-02
   2.5094000e-02
   2.1347000e-02
   5.2455000e-02
   3.4754000e-02
   2.7849000e-02
   1.5170000e-02
   2.7990000e-02
   1.4690000e-02
   2.0196000e-02
   2.6103000e-02
   2.0492000e-02
   2.0926000e-02
   1.3156000e-02
   1.3420000e-02
   1.4870000e-02
   1.5292000e-02
   2.1836000e-02
   1.1611000e-01
   1.8245000e-02
   3.2552000e-02
   1.4424000e-02
   3.9559000e-02
   2.6985000e-02
   5.2861000e-02
   1.6802000e-02
   5.1945000e-01
   1.9226000e-02
   2.0851000e-02
   4.1510000e-02
   1.8811000e-02
   5.4979000e-02
   1.4482000e-02
   2.8992000e-02
   2.4808000e-02
   5.2455000e-02
   3.2917000e-02
   2.2158000e-02
   3.5868000e-02
   1.6208000e-02
   1.3060000e-02
   3.0414000e-02
   1.4333000e-02
   1.7624000e-02
   2.7402000e-02
   1.2355000e-02
   1.4704000e-02
   2.7110000e-02
   5.1239000e-01
   1.8851000e-02
   5.4544000e-02
   1.7463000e-02
   4.0616000e-02
   3.8538000e-02
   1.5507000e-02
   5.3055000e-01
   1.4635000e-02
   1.6310000e-01
   4.9934000e-02
   2.4692000e-02
   5.4823000e-01
   3.2415000e-02
   3.2337000e-02
   1.9628000e-02
   3.2215000e-02
   5.3649000e-01
   2.3455000e-02
   1.4049000e-02
   4.5155000e-02
   1.3987000e-02
   1.8166000e-02
   1.8233000e-02
   2.6444000e-02
   2.1953000e-02
   1.4176000e-02
   1.5042000e-02
   3.5515000e-02
   7.9091000e-02
   7.1762000e-02
   1.9094000e-02
   2.0116000e-02
   6.7966000e-02
   5.1303000e-01
   8.7439000e-02
   1.4973000e-02
   1.6596000e-02
   3.1108000e-02
   2.3536000e-02
   2.7185000e-02
   2.7107000e-02
   3.7147000e-02
   1.5880000e-02
   5.1850000e-02
   1.7015000e-02
   1.5356000e-02
   4.1013000e-02
   4.7095000e-02
   1.8808000e-02
   2.9400000e-02
   1.2881000e-02
   1.9869000e-02
   4.0399000e-02
   1.7542000e-02
   1.5032000e-02
   4.5519000e-02
   4.8839000e-02
   1.7744000e-02
   1.6630000e-02
   2.1301000e-02
   1.7223000e-02
   5.4246000e-02
   2.6298000e-02
   4.1339000e-02
   1.4828000e-02
   6.4982000e-02
   3.8415000e-02
   1.6322000e-01
   4.8087000e-02
   1.7801000e-02
   1.3478000e-02
   3.5923000e-02
   2.4837000e-02
   1.2373000e-02
   1.8013000e-02
   2.7389000e-02
   8.6929000e-02
   1.3855000e-02
   3.3586000e-02
   1.4620000e-02
   2.8530000e-02
   2.2074000e-02
   1.9105000e-02
   1.6401000e-02
   8.3313000e-02
   6.4343000e-02
   2.3624000e-02
   2.3130000e-02
   1.6743000e-01
   1.9169000e-02
   1.9684000e-02
   9.4744000e-02
   2.3167000e-02
   7.0933000e-02
   1.1969000e-02
   2.1026000e-02
   1.4930000e-02
   1.4626000e-02
   1.6220000e-02
   1.4451000e-02
   7.1000000e-02
   2.4729000e-02
   1.1754000e-02
   4.8331000e-02
   1.6564000e-01
   6.5059000e-02
   1.3732000e-02
   2.4703000e-02
   5.0857000e-01
   3.1096000e-02
   2.5400000e-02
   1.8377000e-02
   1.9226000e-02
   2.1347000e-02
   1.4039000e-02
   2.6662000e-02
   2.1983000e-02
   2.4577000e-02
   1.6915000e-02
   1.4973000e-02
   2.5288000e-02
   2.3539000e-02
   5.1455000e-01
   3.2569000e-02
   2.6575000e-02
   4.3122000e-02
   4.6652000e-02
   1.5131000e-02
   4.2228000e-02
   1.9142000e-02
   3.6918000e-02
   2.1431000e-02
   3.7056000e-02
   6.3140000e-02
   1.2310000e-02
   1.9006000e-02
   1.6376000e-01
   4.3502000e-02
   4.2129000e-02
   2.0737000e-02
   2.2464000e-02
   1.8487000e-02
   3.3931000e-02
   1.1583000e-02
   1.3734000e-02
   1.7587000e-02
   7.7673000e-02
   2.1924000e-02
   1.4364000e-02
   4.2846000e-02
   4.4372000e-02
   2.3269000e-02
   4.5296000e-02
   2.2222000e-02
   5.1496000e-02
   6.4653000e-02
   3.9349000e-02
   5.1239000e-01
   2.1601000e-02
   2.6770000e-02
   1.0351000e-01
   7.8404000e-02
   1.7432000e-02
   3.8658000e-02
   1.2080000e-01
   2.3769000e-02
   2.3023000e-02
   1.5076000e-02
   2.2773000e-02
   3.4457000e-02
   1.0000000e+00
   3.6008000e-02
   1.6402000e-02
   3.3134000e-02
   1.5681000e-02
   1.8650000e-02
   1.4221000e-02
   4.9647000e-02
   2.8225000e-02
   2.2945000e-02
   7.5096000e-02
   1.3549000e-02
   2.5786000e-02
   9.0206000e-02
   3.0685000e-01
   1.5438000e-02
   3.8064000e-02
   1.4113000e-02
   1.8896000e-02
   1.2048000e-02
   1.3926000e-02
   4.6652000e-02
   1.5085000e-02
   1.7640000e-02
   8.1070000e-02
   1.6561000e-01
   1.2948000e-02
   1.2277000e-02
   1.5842000e-02
   1.7797000e-01
   2.5261000e-02
   8.1959000e-02
   8.9572000e-02
   1.4682000e-02
   6.8848000e-02
   3.5515000e-02
   2.3350000e-02
   3.5132000e-02
   1.0672000e-01
   1.1969000e-02
   1.3919000e-02
   1.0757000e-01
   3.6074000e-02
   1.7542000e-02
   7.6790000e-02
   1.6646000e-01
   1.5927000e-02
   1.3810000e-02
   1.7349000e-02
   2.7528000e-02
   2.6993000e-02
   1.3537000e-02
   6.1031000e-02
   2.7185000e-02
   3.3246000e-02
   7.1762000e-02
   1.6140000e-02
   2.6148000e-02
   2.1749000e-02
   2.3585000e-02
   2.9670000e-02
   2.6987000e-02
   2.1690000e-02
   2.7230000e-02
   1.3802000e-02
   3.2685000e-02
   2.3350000e-02
   7.5419000e-02
   1.7429000e-02
   4.5701000e-02
   1.5044000e-02
   2.0645000e-02
   1.1969000e-02
   6.9484000e-02
   8.4248000e-02
   1.5469000e-02
   1.9394000e-01
   1.8936000e-02
   5.0425000e-02
   4.2068000e-02
   4.1015000e-02
   2.5130000e-02
   1.4731000e-02
   1.6666000e-02
   1.6511000e-02
   5.3735000e-02
   4.7475000e-02
   1.1910000e-02
   3.3238000e-02
   5.4533000e-02
   3.0618000e-02
   1.4566000e-02
   3.8382000e-02
   2.0333000e-02
   3.8584000e-02
   4.7744000e-02
   1.6737000e-02
   2.1601000e-02
   2.8780000e-02
   1.4704000e-02
   2.5579000e-02
   2.4832000e-02
   5.1134000e-02
   2.1087000e-02
   2.5271000e-02
   8.3924000e-02
   2.7495000e-02
   1.8922000e-02
   3.7356000e-02
   3.0450000e-02
   9.0183000e-02
   1.4671000e-02
   1.5271000e-02
   1.4943000e-02
   1.8822000e-02
   1.7702000e-02
   2.7402000e-02
   5.1984000e-02
   2.7110000e-02
   4.0891000e-02
   1.4330000e-02
   1.4867000e-02
   1.7766000e-02
   2.4692000e-02
   2.4867000e-02
   4.5449000e-02
   7.7673000e-02
   2.2084000e-02
   1.9112000e-02
   1.2125000e-02
   1.6697000e-02
   3.1928000e-02
   1.9727000e-02
   2.7274000e-02
   1.9289000e-02
   1.3947000e-02
   1.3421000e-02
   1.4904000e-02
   2.7650000e-02
   1.3635000e-02
   2.6246000e-02
   3.0797000e-02
   8.8633000e-02
   4.9386000e-02
   1.1744000e-02
   4.1616000e-02
   2.3030000e-02
   2.1295000e-02
   1.3926000e-02
   2.1937000e-02
   2.0410000e-02
   1.7698000e-02
   4.2567000e-02
   5.2612000e-02
   1.8975000e-02
   1.7463000e-02
   2.8928000e-02
   1.8451000e-02
   5.3281000e-02
   2.6970000e-02
   1.9210000e-02
   2.5063000e-02
   1.4467000e-02
   5.4393000e-02
   1.8741000e-02
   2.0921000e-02
   1.8809000e-02
   8.0934000e-02
   2.2749000e-02
   1.9164000e-02
   6.8848000e-02
   5.3066000e-02
   1.1399000e-01
   4.6847000e-02
   1.5812000e-02
   1.3365000e-02
   3.0509000e-02
   5.1907000e-02
   1.2069000e-02
   1.7406000e-02
   2.8319000e-02
   2.0319000e-02
   2.0272000e-02
   3.9349000e-02
   8.7930000e-02
   1.6784000e-02
   4.2224000e-02
   4.9963000e-02
   3.3823000e-02
   2.2295000e-02
   6.3614000e-02
   1.2255000e-02
   1.1293000e-02
   2.1814000e-02
   4.7830000e-02
   1.6062000e-02
   1.6229000e-02
   9.0821000e-02
   2.9080000e-02
   5.3320000e-02
   1.2131000e-02
   2.8630000e-02
   1.6564000e-02
   4.8845000e-02
   2.1526000e-02
   1.4348000e-02
   1.8149000e-02
   1.4387000e-02
   6.4050000e-02
   5.4544000e-02
   1.2852000e-02
   4.6140000e-02
   2.8034000e-02
   2.1654000e-02
   2.0214000e-02
   1.7566000e-02
   2.0757000e-02
   2.9318000e-02
   2.4025000e-02
   4.3580000e-02
   2.6805000e-01
   2.6011000e-02
   1.6375000e-02
   5.1400000e-01
   5.9941000e-01
   1.7105000e-01
   1.5197000e-02
   1.7969000e-01
   2.7398000e-02
   2.8231000e-02
   1.9874000e-01
   1.2174000e-02
   4.1450000e-02
   1.9713000e-02
   3.5515000e-02
   3.5439000e-02
   1.9538000e-02
   3.1922000e-02
   1.4674000e-02
   3.3604000e-02
   6.3260000e-02
   2.0063000e-02
   1.4590000e-02
   1.9416000e-02
   1.3061000e-02
   3.4490000e-02
   2.1075000e-02
   1.7097000e-02
   1.1791000e-02
   1.7720000e-01
   1.6765000e-02
   2.0838000e-02
   1.5197000e-02
   1.7955000e-02
   4.0382000e-02
   1.6380000e-02
   2.2528000e-02
   1.5934000e-02
   8.5643000e-02
   2.0926000e-02
   3.0934000e-02
   1.1348000e-01
   1.5842000e-02
   2.4837000e-02
   5.5679000e-02
   1.4996000e-02
   1.5307000e-02
   1.2408000e-02
   2.0139000e-02
   2.6088000e-02
   1.8339000e-02
   4.5122000e-02
   1.7192000e-01
   1.8292000e-02
   1.2671000e-02
   1.3346000e-02
   3.2540000e-02
   1.3060000e-02
   1.3923000e-02
   4.2065000e-02
   1.6263000e-02
   4.6396000e-02
   3.2635000e-02
   1.5776000e-02
   2.0473000e-02
   5.0425000e-02
   1.3923000e-02
   2.9167000e-02
   1.6640000e-02
   1.5442000e-02
   1.2685000e-02
   4.7830000e-02
   7.6040000e-02
   5.9783000e-02
   1.4536000e-02
   3.5249000e-02
   1.9818000e-02
   2.1970000e-02
   5.0993000e-01
   2.8992000e-02
   2.2413000e-02
   4.1677000e-02
   2.1799000e-02
   1.8149000e-02
   5.8643000e-02
   1.2805000e-02
   1.2646000e-02
   3.0654000e-02
   4.1943000e-02
   7.8958000e-02
   4.2368000e-02
   1.4870000e-02
   8.8513000e-02
   2.8521000e-02
   9.2426000e-02
   1.7845000e-02
   3.8270000e-02
   1.8801000e-02
   1.2069000e-02
   3.1634000e-02
   2.3136000e-02
   2.3983000e-02
   1.1121000e-01
   3.5514000e-02
   1.8896000e-02
   3.2780000e-02
   5.4823000e-01
   1.7005000e-02
   1.9607000e-02
   3.6215000e-02
   1.5176000e-02
   1.8112000e-02
   6.3640000e-02
   6.7461000e-02
   2.4168000e-02
   3.8816000e-02
   4.1725000e-02
   1.1913000e-02
   1.2590000e-02
   1.8310000e-01
   2.9523000e-02
   3.2489000e-02
   2.0838000e-02
   4.0616000e-02
   2.1864000e-02
   1.4039000e-02
   3.2070000e-02
   1.5305000e-02
   2.4359000e-02
   4.7990000e-02
   2.4898000e-02
   2.3701000e-02
   3.5933000e-02
   4.4544000e-02
   5.5465000e-02
   2.9992000e-02
   4.0669000e-02
   3.9916000e-02
   1.7086000e-02
   2.7762000e-02
   1.3290000e-01
   3.3604000e-02
   1.8808000e-02
   1.7443000e-02
   3.7209000e-02
   9.3855000e-02
   2.5579000e-02
   1.9422000e-02
   2.2127000e-02
   1.8918000e-02
   3.5138000e-02
   1.5664000e-02
   2.6202000e-02
   3.5753000e-02
   1.5932000e-02
   5.0943000e-01
   6.6899000e-02
   1.7353000e-02
   1.1665000e-02
   2.0766000e-02
   3.7987000e-02
   1.8956000e-02
   1.1773000e-02
   1.9052000e-02
   1.4455000e-02
   3.6074000e-02
   1.4121000e-02
   1.4333000e-02
   2.6615000e-02
   2.4892000e-02
   3.2806000e-02
   4.7476000e-02
   2.3471000e-02
   7.2442000e-02
   2.8749000e-02
   1.5681000e-02
   5.6088000e-02
   4.3416000e-02
   2.8668000e-02
   2.2074000e-02
   1.4749000e-02
   4.6898000e-02
   2.2222000e-02
   2.9723000e-02
   1.9818000e-02
   2.0145000e-02
   1.8092000e-02
   3.9715000e-02
   1.7966000e-02
   2.2443000e-02
   2.5340000e-02
   4.7476000e-02
   2.0006000e-02
   2.3066000e-02
   2.9435000e-02
   6.3640000e-02
   1.6527000e-02
   1.6511000e-02
   1.7720000e-01
   6.4238000e-02
   4.5923000e-02
   1.2316000e-02
   1.8339000e-02
   3.3931000e-02
   4.5802000e-02
   5.4582000e-02
   1.5941000e-02
   1.8781000e-02
   1.2306000e-02
   2.5261000e-02
   2.2981000e-02
   1.7026000e-01
   2.1431000e-02
   2.0022000e-02
   1.5154000e-02
   3.5804000e-02
   1.5948000e-01
   1.7801000e-02
   2.1919000e-02
   1.7009000e-02
   1.2531000e-02
   3.3809000e-02
   2.9195000e-02
   3.8471000e-02
   5.9941000e-01
   5.3480000e-01
   1.9603000e-02
   1.0652000e-01
   2.0041000e-02
   1.6320000e-02
   1.0692000e-01
   1.0516000e-01
   3.8062000e-02
   1.6542000e-01
   4.7705000e-02
   5.0265000e-02
   1.2571000e-02
   2.0193000e-02
   4.0960000e-02
   1.3159000e-02
   1.5953000e-02
   1.8781000e-02
   2.1630000e-02
   5.4393000e-02
   1.9332000e-02
   1.6185000e-02
   1.5614000e-02
   7.2984000e-02
   7.8404000e-02
   1.2182000e-02
   1.6699000e-02
   1.3701000e-02
   1.2335000e-02
   1.6453000e-01
   1.5028000e-02
   1.8628000e-02
   6.4982000e-02
   1.3122000e-02
   1.4222000e-02
   2.3928000e-02
   2.8614000e-02
   4.1449000e-02
   8.8513000e-02
   1.5018000e-02
   1.8044000e-02
   1.5694000e-02
   1.7340000e-02
   1.7464000e-02
   1.2638000e-01
   1.5922000e-02
   3.6012000e-02
   2.2061000e-02
   2.0193000e-02
   1.6523000e-01
   1.3918000e-02
   1.2237000e-02
   2.9400000e-02
   1.7096000e-02
   2.4822000e-02
   2.2649000e-02
   1.5288000e-02
   1.3802000e-02
   5.3543000e-02
   2.6591000e-02
   5.7114000e-02
   1.8137000e-02
   1.7906000e-02
   5.3066000e-02
   1.6652000e-02
   2.2726000e-02
   1.2461000e-02
   2.7790000e-02
   5.1496000e-02
   1.9131000e-02
   4.4701000e-02
   3.8285000e-02
   2.3322000e-02
   1.1908000e-01
   1.2531000e-01
   1.4785000e-02
   4.8230000e-02
   1.3637000e-02
   1.6856000e-01
   1.8392000e-02
   1.2820000e-02
   3.2628000e-02
   1.3839000e-02
   2.2166000e-02
   2.8004000e-02
   2.0138000e-02
   6.4653000e-02
   5.2304000e-01
   5.9783000e-02
   1.3019000e-02
   3.7337000e-02
   1.8461000e-02
   1.3660000e-02
   1.2355000e-02
   1.9394000e-01
   2.2184000e-02
   1.6227000e-02
   2.2184000e-02
   3.9551000e-02
   1.6581000e-01
   2.8693000e-02
   2.3425000e-02
   2.2781000e-02
   2.8490000e-02
   1.4451000e-02
   1.3809000e-02
   3.0471000e-02
   3.1733000e-02
   1.6099000e-02
   1.6375000e-02
   4.3703000e-02
   1.3837000e-02
   1.9801000e-02
   1.4930000e-02
   1.5279000e-02
   6.4769000e-02
   1.6744000e-02
   2.3350000e-02
   1.5084000e-02
   3.7533000e-02
   2.2767000e-02
   1.5694000e-02
   1.4908000e-02
   2.6600000e-02
   1.3658000e-02
   1.8830000e-02
   2.8265000e-02
   1.4230000e-02
   1.9044000e-02
   7.9727000e-01
   1.9610000e-02
   4.0137000e-02
   3.5643000e-02
   4.3703000e-02
   3.8538000e-02
   1.8939000e-02
   1.5920000e-02
   2.6369000e-02
   1.4930000e-02
   1.0652000e-01
   1.5140000e-02
   5.6494000e-01
   1.5850000e-02
   2.7998000e-02
   1.7417000e-02
   3.0006000e-02
   7.7424000e-02
   1.6060000e-02
   1.3600000e-02
   6.3510000e-02
   1.8386000e-02
   1.5652000e-02
   4.3421000e-02
   2.7415000e-02
   1.9538000e-02
   1.9597000e-02
   2.1090000e-02
   1.3621000e-02
   2.3716000e-02
   2.7187000e-02
   1.3061000e-02
   7.0804000e-02
   1.6717000e-01
   1.1457000e-02
   2.6962000e-02
   1.3987000e-02
   2.0385000e-02
   7.1762000e-02
   2.3288000e-02
   1.6082000e-02
   5.0689000e-02
   3.4800000e-02
   1.5055000e-02
   3.0985000e-02
   1.5656000e-02
   2.7001000e-02
   1.3972000e-02
   4.2224000e-02
   1.5292000e-02
   3.1081000e-02
   9.9548000e-02
   6.6098000e-02
   2.4511000e-02
   1.1754000e-02
   4.1498000e-02
   2.7943000e-02
   1.8808000e-02
   7.6065000e-02
   1.6675000e-02
   2.2480000e-02
   2.7666000e-02
   9.6982000e-02
   2.1369000e-02
   2.6476000e-02
   1.2089000e-02
   1.9226000e-02
   1.2946000e-02
   1.7627000e-02
   1.6185000e-02
   1.2316000e-02
   1.6091000e-02
   1.8278000e-01
   2.6174000e-02
   1.0914000e-01
   2.1512000e-02
   2.1087000e-02
   4.3423000e-02
   1.9023000e-02
   2.2623000e-02
   1.8487000e-02
   1.4581000e-02
   6.9484000e-02
   1.1866000e-01
   1.9696000e-02
   1.0743000e-01
   1.7822000e-02
   1.2016000e-02
   2.1438000e-02
   2.0566000e-02
   6.9823000e-02
   3.2378000e-02
   1.9518000e-02
   4.5296000e-02
   2.9165000e-02
   2.0473000e-02
   3.9626000e-02
   2.8932000e-02
   2.8319000e-02
   3.4469000e-02
   5.4582000e-02
   4.4258000e-02
   1.1843000e-02
   1.5932000e-02
   2.0823000e-02
   1.7491000e-02
   1.6129000e-02
   1.9885000e-02
   2.8251000e-02
   1.9685000e-02
   1.4288000e-02
   3.6359000e-02
   1.4067000e-02
   1.3853000e-02
   2.5302000e-02
   5.1020000e-01
   3.5708000e-02
   1.8650000e-02
   2.3746000e-02
   1.3802000e-02
   1.8068000e-02
   3.0501000e-02
   1.5044000e-02
   2.4531000e-02
   4.6964000e-02
   1.8587000e-02
   1.8065000e-02
   1.1773000e-02
   2.1689000e-02
   2.2222000e-02
   1.4362000e-02
   1.5441000e-02
   1.3537000e-02
   2.4350000e-02
   2.2175000e-02
   1.9915000e-02
   2.1014000e-02
   5.2455000e-02
   5.0291000e-02
   1.7918000e-02
   1.6453000e-01
   3.7165000e-02
   3.5515000e-02
   2.1107000e-02
   8.6102000e-02
   1.4234000e-02
   1.8267000e-02
   5.8104000e-02
   3.0004000e-02
   7.6065000e-02
   7.7424000e-02
   2.3924000e-02
   1.3497000e-02
   1.7955000e-02
   3.1234000e-02
   2.3241000e-02
   3.7193000e-02
   6.3650000e-02
   3.0615000e-02
   2.8310000e-02
   5.8104000e-02
   8.1739000e-02
   2.4039000e-02
   5.2627000e-01
   3.1919000e-02
   1.5978000e-02
   1.5131000e-02
   1.6878000e-02
   1.9059000e-02
   1.6994000e-02
   1.2779000e-01
   1.0526000e-01
   3.1774000e-02
   2.8655000e-02
   8.1203000e-02
   4.1374000e-02
   1.5688000e-02
   1.4533000e-02
   1.5587000e-02
   1.8627000e-02
   6.0172000e-02
   1.6230000e-01
   4.4207000e-02
   1.2780000e-02
   2.8425000e-02
   1.4086000e-02
   1.9093000e-02
   2.8990000e-02
   1.1293000e-02
   2.3746000e-02
   1.0374000e-01
   1.4704000e-02
   4.3423000e-02
   1.6719000e-02
   1.2731000e-02
   3.2780000e-02
   1.6129000e-02
   1.3028000e-02
   5.0810000e-02
   2.1584000e-02
   3.5748000e-02
   1.1963000e-02
   1.6108000e-02
   2.4832000e-02
   5.2627000e-01
   1.2316000e-02
   2.5555000e-02
   3.3584000e-02
   1.4852000e-02
   1.3785000e-02
   1.6863000e-02
   1.9850000e-02
   3.1842000e-02
   1.2459000e-02
   2.1401000e-02
   1.8451000e-02
   1.5135000e-02
   2.8503000e-02
   6.2245000e-02
   1.9201000e-02
   1.5608000e-02
   7.8996000e-02
   1.2203000e-02
   2.4197000e-02
   1.1611000e-01
   1.4070000e-02
   5.5465000e-02
   3.5521000e-02
   1.7252000e-02
   1.7921000e-02
   1.5652000e-02
   1.6191000e-02
   3.5753000e-02
   4.5923000e-02
   1.9302000e-02
   4.2087000e-02
   1.4395000e-02
   1.2565000e-02
   1.8481000e-02
   4.6975000e-02
   1.9332000e-02
   1.4203000e-02
   1.1321000e-02
   8.0281000e-02
   3.7260000e-02
   9.0206000e-02
   1.4944000e-02
   1.4973000e-02
   1.5790000e-02
   1.5801000e-02
   3.3492000e-02
   7.9260000e-02
   1.9409000e-02
   1.7023000e-02
   1.2089000e-02
   2.0664000e-02
   1.5671000e-02
   4.2428000e-02
   1.5061000e-02
   2.3652000e-02
   1.7420000e-02
   1.7441000e-02
   1.3916000e-02
   5.1545000e-01
   1.7065000e-01
   2.6021000e-02
   6.3384000e-02
   3.5544000e-02
   1.5323000e-02
   2.2175000e-02
   1.9046000e-02
   2.3341000e-02
   2.1658000e-02
   2.0009000e-02
   3.1002000e-02
   1.4271000e-02
   1.7405000e-02
   1.8314000e-02
   1.9121000e-02
   2.8265000e-02
   3.3145000e-02
   2.1414000e-02
   2.2834000e-02
   1.3738000e-02
   1.3985000e-01
   1.7166000e-02
   1.2432000e-02
   1.2237000e-02
   1.6759000e-02
   2.4727000e-02
   1.6347000e-02
   3.4854000e-02
   3.7496000e-02
   2.0704000e-02
   1.8349000e-02
   1.6270000e-02
   1.8116000e-02
   4.9963000e-02
   3.0501000e-02
   1.5203000e-02
   1.3361000e-02
   1.8142000e-02
   1.6577000e-02
   5.8249000e-02
   2.2409000e-02
   2.1221000e-02
   7.7904000e-02
   2.4930000e-02
   1.1991000e-01
   1.3122000e-02
   1.5442000e-02
   1.7347000e-02
   2.6205000e-02
   1.2866000e-02
   1.3947000e-02
   3.5066000e-02
   5.5977000e-01
   2.6088000e-02
   2.8358000e-02
   1.5092000e-02
   2.9859000e-02
   1.3317000e-02
   3.6980000e-02
   3.0081000e-02
   4.5313000e-02
   1.3855000e-02
   1.5458000e-02
   2.1653000e-02
   2.3816000e-02
   2.2701000e-02
   2.8780000e-02
   1.9006000e-02
   1.3085000e-02
   9.6446000e-02
   1.9142000e-02
   1.1815000e-02
   3.0775000e-02
   2.9132000e-02
   2.7944000e-02
   1.7950000e-02
   3.3244000e-02
   2.9940000e-02
   2.3874000e-02
   1.8149000e-02
   6.7213000e-02
   1.4590000e-02
   7.9918000e-02
   5.3480000e-01
   3.0483000e-02
   1.3849000e-02
   1.9093000e-02
   2.0020000e-02
   2.1466000e-02
   1.2731000e-02
   5.5229000e-02
   1.3926000e-02
   2.6477000e-02
   7.4995000e-02
   2.1654000e-02
   1.1505000e-01
   4.5234000e-02
   2.5989000e-02
   1.5474000e-02
   1.0908000e-01
   1.6191000e-02
   1.3620000e-02
   1.9434000e-02
   4.0616000e-02
   2.4065000e-02
   1.2932000e-02
   8.0934000e-02
   1.4019000e-02
   1.7698000e-02
   2.7366000e-02
   1.8233000e-02
   1.8314000e-02
   2.6205000e-02
   2.1157000e-02
   1.6938000e-02
   1.2346000e-02
   1.3077000e-02
   2.0473000e-02
   8.3612000e-02
   3.7197000e-02
   3.2357000e-02
   3.4644000e-02
   2.1584000e-02
   1.3943000e-02
   1.3598000e-02
   1.5441000e-02
   1.6931000e-02
   1.3743000e-02
   1.5428000e-02
   5.1427000e-01
   1.6717000e-01
   1.6797000e-02
   1.6344000e-02
   2.0921000e-02
   2.7650000e-02
   4.5449000e-02
   1.8092000e-02
   2.8878000e-01
   1.4264000e-02
   5.9943000e-02
   6.4653000e-02
   1.3926000e-02
   7.3548000e-02
   3.0204000e-02
   2.6174000e-02
   2.3497000e-02
   1.5170000e-02
   6.0172000e-02
   1.3600000e-02
   1.3548000e-02
   7.7424000e-02
   3.4100000e-02
   1.8867000e-02
   2.9894000e-02
   1.5032000e-02
   5.5997000e-02
   1.8637000e-02
   1.8757000e-02
   3.0018000e-02
   1.4181000e-02
   2.2834000e-02
   1.6280000e-02
   1.3308000e-02
   1.2488000e-02
   1.4006000e-02
   2.3950000e-02
   2.3816000e-02
   6.1416000e-02
   2.1129000e-02
   5.0670000e-02
   2.0271000e-02
   1.3617000e-02
   5.5814000e-02
   3.1545000e-02
   1.6882000e-02
   1.4702000e-02
   1.4968000e-02
   2.8225000e-02
   1.4626000e-02
   4.4630000e-02
   8.5643000e-02
   4.0891000e-02
   4.7997000e-02
   1.6877000e-02
   1.3365000e-02
   1.0340000e-01
   4.3416000e-02
   1.4426000e-02
   1.5671000e-02
   2.0766000e-02
   1.3131000e-02
   1.8809000e-02
   1.5608000e-02
   3.0427000e-02
   1.6871000e-02
   2.3101000e-02
   1.3617000e-02
   3.2114000e-02
   1.2756000e-02
   1.4380000e-02
   1.3903000e-02
   5.8694000e-02
   1.8756000e-02
   1.7578000e-01
   5.4123000e-02
   2.3569000e-02
   2.2561000e-02
   1.1303000e-01
   1.2114000e-02
   1.4899000e-02
   1.4338000e-02
   3.7147000e-02
   3.4409000e-02
   6.3510000e-02
   2.3269000e-02
   4.4271000e-02
   1.8611000e-02
   3.3509000e-02
   6.5897000e-02
   2.4527000e-02
   1.0580000e-01
   1.8736000e-02
   1.5687000e-02
   1.4144000e-02
   1.7522000e-02
   1.0497000e-01
   2.3100000e-02
   2.8495000e-02
   1.1931000e-02
   1.5176000e-02
   1.9352000e-02
   1.2590000e-02
   5.1907000e-02
   2.0145000e-02
   2.2819000e-02
   1.6843000e-02
   1.2461000e-02
   3.6918000e-02
   7.4743000e-02
   1.2780000e-02
   2.0228000e-02
   1.0032000e-01
   2.1542000e-02
   1.9352000e-02
   1.3085000e-02
   1.9111000e-02
   3.1074000e-02
   1.1328000e-02
   1.8354000e-02
   6.8744000e-02
   2.1422000e-02
   6.0886000e-02
   3.7752000e-02
   1.7950000e-02
   1.1914000e-02
   4.9888000e-02
   2.9894000e-02
   5.3624000e-02
   2.4626000e-02
   1.5323000e-02
   1.9516000e-02
   1.9727000e-02
   1.7990000e-02
   2.9600000e-02
   2.0235000e-02
   1.2623000e-02
   2.3857000e-02
   2.1924000e-02
   2.0407000e-02
   1.4994000e-02
   1.9874000e-01
   2.1584000e-02
   1.3785000e-02
   2.0063000e-02
   1.8808000e-02
   2.4039000e-02
   1.8939000e-02
   1.0291000e-01
   2.3167000e-02
   1.4418000e-02
   1.7467000e-02
   3.1096000e-02
   1.1388000e-02
   1.6758000e-02
   2.1157000e-02
   1.5948000e-01
   2.7969000e-02
   3.2975000e-02
   4.7362000e-02
   8.4220000e-02
   3.8145000e-02
   1.9597000e-02
   6.6522000e-02
   2.6135000e-02
   3.0501000e-02
   1.5992000e-02
   3.5514000e-02
   3.3181000e-02
   5.7696000e-02
   2.2580000e-02
   3.4015000e-02
   1.7394000e-01
   2.2464000e-02
   1.3635000e-02
   2.0865000e-02
   4.8087000e-02
   2.4686000e-02
   4.1498000e-02
   1.8209000e-02
   1.9121000e-02
   1.6964000e-02
   1.2821000e-02
   2.6744000e-02
   5.1577000e-01
   2.8413000e-02
   1.6630000e-02
   1.6759000e-02
   1.8307000e-02
   4.3317000e-02
   2.8530000e-02
   5.8249000e-02
   3.2357000e-02
   1.2263000e-02
   3.1234000e-02
   1.7429000e-02
   1.4114000e-02
   1.3145000e-02
   1.9807000e-02
   3.5132000e-02
   1.6552000e-02
   6.7461000e-02
   4.1616000e-02
   5.1259000e-01
   1.7624000e-02
   6.2245000e-02
   3.0229000e-02
   2.2773000e-02
   1.9746000e-02
   5.1162000e-01
   2.9080000e-02
   2.8495000e-02
   1.3743000e-02
   1.5624000e-01
   4.3742000e-02
   2.6575000e-02
   1.3804000e-02
   1.4124000e-02
   2.4692000e-02
   1.3191000e-02
   5.4043000e-01
   1.3910000e-02
   3.9205000e-02
   5.9134000e-02
   1.8811000e-02
   2.3003000e-02
   1.0734000e-01
   4.7514000e-02
   1.6843000e-02
   1.5305000e-02
   1.7491000e-02
   2.1301000e-02
   2.1772000e-02
   1.5430000e-01
   1.9667000e-02
   2.3924000e-02
   1.6863000e-02
   1.2960000e-02
   1.2223000e-02
   2.5975000e-02
   1.0914000e-01
   4.1324000e-02
   1.6277000e-02
   1.0396000e-01
   1.2531000e-01
   2.5599000e-02
   3.0232000e-02
   2.2943000e-02
   4.6493000e-02
   1.7133000e-02
   3.3883000e-02
   2.1661000e-02
   1.4904000e-02
   5.9901000e-02
   2.0380000e-02
   2.7168000e-02
   1.2373000e-02
   1.7096000e-02
   3.2497000e-02
   2.3624000e-02
   3.4246000e-02
   1.2154000e-02
   1.3725000e-02
   1.4345000e-02
   3.6709000e-02
   1.4113000e-02
   2.4784000e-02
   3.1660000e-02
   2.8770000e-02
   2.1497000e-02
   2.7233000e-02
   4.4796000e-02
   6.2909000e-02
   6.7228000e-02
   3.1185000e-02
   1.3943000e-02
   2.0568000e-02
   2.0860000e-02
   2.3816000e-02
   1.1723000e-02
   2.4313000e-02
   2.8720000e-02
   1.4902000e-02
   2.8562000e-02
   7.9746000e-02
   2.0361000e-02
   1.3648000e-02
   1.6834000e-01
   1.8435000e-02
   5.7188000e-02
   5.3480000e-01
   6.6744000e-02
   6.2245000e-02
   2.0281000e-02
   1.1399000e-01
   4.6088000e-02
   5.4768000e-02
   4.8917000e-02
   1.7528000e-02
   2.8265000e-02
   1.1618000e-02
   5.0857000e-01
   2.1184000e-02
   3.7568000e-02
   4.7219000e-02
   1.5850000e-02
   1.3482000e-02
   1.5171000e-02
   1.7835000e-02
   2.4551000e-02
   2.5706000e-02
   2.1236000e-02
   1.2514000e-02
   3.9970000e-02
   4.6858000e-02
   1.6915000e-02
   1.7394000e-01
   8.3924000e-02
   5.1375000e-01
   6.0306000e-02
   1.8572000e-02
   1.3687000e-02
   1.4533000e-02
   2.1431000e-02
   2.3195000e-02
   1.3549000e-02
   6.8549000e-02
   1.4785000e-02
   2.7398000e-02
   2.3367000e-02
   2.0901000e-02
   1.2785000e-02
   2.1459000e-02
   1.7759000e-02
   1.7513000e-01
   1.2037000e-02
   5.4043000e-01
   1.0330000e-01
   1.2500000e-02
   3.3367000e-02
   1.2493000e-02
   1.2364000e-02
   1.2785000e-02
   1.9006000e-02
   1.6548000e-02
   5.1034000e-01
   1.2988000e-02
   3.9651000e-02
   2.2781000e-02
   2.0478000e-02
   2.6369000e-02
   4.3909000e-02
   2.5063000e-02
   5.3415000e-02
   1.7983000e-02
   1.9336000e-02
   1.7105000e-01
   4.7597000e-02
   1.4765000e-02
   9.4142000e-02
   1.1259000e-02
   1.7955000e-02
   2.2183000e-02
   3.2378000e-02
   4.6401000e-02
   1.1194000e-02
   2.1836000e-02
   1.5417000e-02
   1.6994000e-02
   5.3996000e-02
   5.1602000e-02
   8.4260000e-02
   2.3288000e-02
   2.1630000e-02
   5.4043000e-01
   1.5474000e-02
   2.0688000e-02
   2.3136000e-02
   4.2700000e-02
   1.1031000e-01
   3.1560000e-02
   1.4329000e-02
   2.0247000e-02
   3.6043000e-02
   1.5441000e-02
   1.2951000e-02
   4.0149000e-02
   2.7730000e-02
   2.2472000e-02
   3.7454000e-02
   2.3299000e-02
   1.8975000e-02
   2.1210000e-02
   2.7425000e-02
   2.3625000e-02
   3.9205000e-02
   2.3342000e-02
   2.1646000e-02
   2.6977000e-02
   2.1172000e-02
   1.9805000e-02
   2.5188000e-02
   1.3972000e-02
   2.7761000e-02
   2.1182000e-02
   3.9651000e-02
   1.5604000e-02
   2.6934000e-02
   1.5430000e-02
   2.6246000e-02
   2.3701000e-02
   3.5748000e-02
   2.3667000e-02
   5.0943000e-01
   2.4133000e-02
   4.4291000e-02
   1.2493000e-02
   1.5364000e-02
   1.2048000e-02
   2.0166000e-01
   1.7955000e-02
   2.6338000e-02
   2.7870000e-02
   1.9169000e-02
   1.9374000e-02
   5.5229000e-02
   3.6098000e-02
   1.4360000e-01
   2.4493000e-02
   3.2094000e-02
   2.7389000e-02
   2.0166000e-01
   6.0660000e-02
   1.3012000e-02
   3.3433000e-02
   1.6629000e-02
   4.0509000e-02
   1.4743000e-02
   1.9013000e-02
   3.0892000e-02
   3.8366000e-02
   3.5835000e-02
   1.2105000e-02
   1.7309000e-01
   1.4345000e-02
   1.2785000e-02
   1.8078000e-02
   2.8152000e-02
   2.5200000e-02
   1.8487000e-02
   5.3735000e-02
   7.9918000e-02
   2.3497000e-02
   3.5521000e-02
   5.8694000e-02
   8.3924000e-02
   7.1290000e-02
   8.4248000e-02
   1.7298000e-02
   1.9203000e-02
   1.9602000e-02
   2.8319000e-02
   5.1220000e-02
   5.1281000e-01
   1.8276000e-02
   8.0281000e-02
   1.4626000e-02
   2.7400000e-02
   4.4081000e-02
   2.7762000e-02
   1.3062000e-02
   1.2184000e-02
   1.4581000e-02
   2.9916000e-02
   2.8630000e-02
   2.9239000e-02
   3.7434000e-02
   4.6493000e-02
   5.9941000e-01
   1.8922000e-02
   2.3464000e-02
   3.6949000e-02
   8.1739000e-02
   3.3965000e-02
   1.5530000e-02
   1.8611000e-02
   2.2184000e-02
   1.4492000e-02
   2.5486000e-02
   4.1725000e-02
   2.4577000e-02
   2.0926000e-02
   2.2323000e-02
   2.0022000e-02
   3.3433000e-02
   1.5176000e-02
   3.3646000e-02
   5.6510000e-02
   1.3916000e-02
   1.9977000e-02
   2.2480000e-02
   3.1096000e-02
   1.5671000e-02
   4.9207000e-02
   4.2746000e-02
   1.4227000e-02
   2.0524000e-02
   2.0574000e-02
   5.3543000e-02
   2.0410000e-02
   2.2781000e-02
   2.7951000e-02
   2.0516000e-02
   1.3604000e-02
   1.4007000e-02
   7.5096000e-02
   1.2488000e-02
   1.9992000e-02
   1.3216000e-02
   3.0225000e-02
   1.0828000e-01
   1.5135000e-02
   1.7276000e-02
   3.2917000e-02
   2.5157000e-02
   1.5576000e-02
   1.5202000e-02
   3.7298000e-02
   2.0159000e-02
   1.5842000e-02
   9.2900000e-02
   1.4004000e-02
   2.1238000e-02
   1.3701000e-02
   7.8673000e-02
   1.9938000e-02
   1.2396000e-02
   1.3061000e-02
   3.0312000e-02
   3.7867000e-02
   2.1799000e-02
   1.8835000e-02
   1.8999000e-02
   1.5662000e-02
   1.3030000e-02
   5.4823000e-01
   2.6985000e-02
   4.1015000e-02
   7.4041000e-02
   2.7864000e-02
   6.7461000e-02
   5.1259000e-01
   1.0743000e-01
   1.7763000e-02
   1.6919000e-02
   3.6215000e-02
   1.3689000e-02
   4.5998000e-02
   1.5396000e-02
   1.1843000e-02
   7.4808000e-02
   1.6239000e-02
   6.0587000e-02
   5.2801000e-02
   1.2058000e-02
   1.8386000e-02
   2.5579000e-02
   1.6325000e-02
   1.5662000e-02
   1.7753000e-02
   2.6718000e-02
   5.4321000e-02
   1.8137000e-02
   3.8263000e-02
   2.4892000e-02
   2.4487000e-02
   1.6855000e-02
   1.5145000e-02
   2.3192000e-02
   1.7238000e-02
   1.8065000e-02
   1.2396000e-02
   1.6392000e-02
   1.0340000e-01
   1.8314000e-02
   1.1436000e-02
   4.2368000e-02
   4.9104000e-02
   1.5042000e-02
   3.1108000e-02
   1.8992000e-01
   2.9567000e-02
   1.3313000e-02
   1.4262000e-02
   1.4123000e-02
   2.7389000e-02
   1.6778000e-02
   4.6973000e-02
   2.8034000e-02
   3.3804000e-02
   1.8757000e-02
   1.2978000e-02
   1.4649000e-02
   2.2559000e-02
   1.0446000e-01
   4.0137000e-02
   2.0516000e-02
   1.9034000e-02
   3.8064000e-02
   4.0149000e-02
   1.7921000e-02
   2.4352000e-02
   3.6949000e-02
   1.6296000e-02
   1.6140000e-02
   1.6843000e-02
   1.8310000e-01
   1.3216000e-02
   2.4898000e-02
   8.8448000e-02
   1.6406000e-01
   2.9992000e-02
   8.1286000e-02
   1.7206000e-02
   5.1646000e-01
   1.5288000e-02
   5.2096000e-02
   1.7452000e-01
   1.9996000e-02
   1.2659000e-02
   1.5760000e-02
   2.0757000e-02
   7.2675000e-02
   2.8373000e-02
   1.6208000e-02
   1.6561000e-01
   2.6246000e-02
   1.8246000e-02
   1.6974000e-02
   2.0271000e-02
   5.2377000e-01
   2.4088000e-02
   1.7249000e-02
   1.5196000e-02
   2.3625000e-02
   5.7227000e-02
   2.0145000e-02
   2.6375000e-02
   1.7300000e-02
   1.7239000e-01
   6.4050000e-02
   1.5875000e-02
   3.9931000e-02
   2.2320000e-02
   4.6816000e-02
   1.1723000e-02
   5.7110000e-01
   1.4598000e-02
   5.1078000e-01
   1.3415000e-02
   2.0361000e-02
   1.8347000e-02
   1.2396000e-02
   4.1461000e-02
   5.4382000e-02
   4.5970000e-02
   4.7650000e-02
   1.8507000e-02
   1.3567000e-02
   1.4326000e-02
   3.3511000e-02
   1.5530000e-02
   2.8932000e-02
   5.0291000e-02
   2.6805000e-01
   2.3654000e-02
   3.1552000e-02
   1.9818000e-02
   1.5974000e-02
   1.4230000e-02
   1.3097000e-02
   2.7001000e-02
   3.9205000e-02
   3.2167000e-02
   2.9525000e-02
   1.5131000e-02
   6.2583000e-02
   2.3066000e-02
   1.3620000e-02
   2.5851000e-02
   2.6202000e-02
   2.2265000e-02
   2.1236000e-02
   4.3143000e-02
   2.9178000e-02
   1.1785000e-02
   1.5675000e-02
   2.3724000e-02
   2.2161000e-02
   4.0486000e-02
   1.3122000e-02
   1.7803000e-02
   7.1290000e-02
   3.8773000e-02
   2.7114000e-02
   2.5188000e-02
   1.1399000e-01
   1.2479000e-02
   6.5361000e-02
   6.2479000e-02
   1.1553000e-02
   1.3443000e-02
   5.1094000e-01
   2.6011000e-02
   4.0283000e-02
   1.6929000e-02
   1.5880000e-02
   1.8624000e-02
   1.9396000e-02
   3.6208000e-02
   1.8167000e-01
   1.9497000e-02
   1.4672000e-02
   4.1305000e-02
   3.0509000e-02
   1.1399000e-02
   4.7188000e-02
   3.0414000e-02
   1.8801000e-02
   2.1301000e-02
   1.7823000e-02
   2.2166000e-02
   1.3598000e-02
   1.2924000e-02
   5.1006000e-01
   2.9723000e-02
   1.5012000e-02
   3.6008000e-02
   1.4100000e-02
   1.3732000e-02
   2.0474000e-02
   2.9916000e-02
   4.8658000e-02
   6.5331000e-02
   1.4067000e-02
   2.2005000e-02
   1.5624000e-01
   3.2497000e-02
   2.2335000e-02
   2.0957000e-02
   3.7147000e-02
   3.2425000e-02
   1.2358000e-02
   3.0229000e-02
   2.0063000e-02
   7.7347000e-02
   4.2411000e-02
   1.9648000e-02
   2.3241000e-02
   3.0229000e-02
   2.8251000e-02
   1.3958000e-01
   3.8178000e-02
   2.8829000e-02
   1.7224000e-02
   1.9818000e-02
   1.2146000e-02
   1.6717000e-01
   7.7043000e-02
   7.7673000e-02
   3.8928000e-02
   2.7951000e-02
   1.3467000e-02
   5.1256000e-02
   3.3005000e-02
   1.5458000e-02
   3.6818000e-02
   5.2861000e-02
   8.3064000e-02
   2.7110000e-02
   1.6897000e-02
   1.3309000e-02
   3.0099000e-02
   1.3178000e-02
   7.9727000e-01
   1.2396000e-02
   2.3322000e-02
   1.2887000e-02
   2.4617000e-02
   2.7387000e-02
   1.1553000e-02
   1.6735000e-02
   1.6270000e-02
   3.6480000e-02
   8.6969000e-02
   3.3134000e-02
   1.1723000e-02
   1.2842000e-02
   3.6661000e-02
   1.6940000e-02
   4.5985000e-02
   1.2016000e-02
   1.9205000e-02
   6.3510000e-02
   2.3924000e-02
   1.3861000e-02
   1.7842000e-02
   1.4820000e-02
   2.8990000e-02
   5.0980000e-01
   2.9859000e-02
   1.5092000e-02
   1.4532000e-02
   1.7321000e-02
   1.3500000e-02
   3.9498000e-02
   1.3605000e-02
   2.6477000e-02
   2.6721000e-02
   2.2819000e-02
   3.9486000e-02
   1.4100000e-02
   2.1210000e-02
   1.2991000e-02
   2.5702000e-02
   1.8851000e-02
   1.4747000e-02
   1.9034000e-02
   1.4387000e-02
   1.2264000e-02
   6.5059000e-02
   1.1818000e-02
   1.6056000e-02
   1.4690000e-02
   5.9643000e-02
   2.6802000e-02
   4.2224000e-02
   1.6365000e-02
   2.3215000e-02
   1.4380000e-02
   1.8987000e-02
   1.0937000e-01
   3.5425000e-02
   2.7495000e-02
   2.4119000e-01
   3.4031000e-02
   1.3903000e-02
   1.4333000e-02
   6.1462000e-01
   2.2749000e-02
   1.6666000e-02
   1.9864000e-02
   1.6082000e-02
   2.0139000e-02
   1.7191000e-02
   1.5196000e-02
   1.0743000e-01
   1.7910000e-02
   1.9541000e-02
   2.1845000e-02
   6.4343000e-02
   1.9058000e-02
   5.0847000e-01
   1.5022000e-02
   1.7206000e-02
   2.1526000e-02
   1.4289000e-02
   2.4407000e-02
   1.4595000e-02
   3.5868000e-02
   4.2846000e-02
   1.3621000e-02
   1.7990000e-02
   1.8909000e-02
   2.4571000e-02
   3.2223000e-02
   4.3317000e-02
   1.3294000e-02
   5.1611000e-01
   4.5970000e-02
   2.0337000e-02
   2.3899000e-02
   1.8992000e-01
   1.8436000e-02
   1.8044000e-02
   1.2780000e-02
   3.2645000e-02
   2.2413000e-02
   2.4350000e-02
   1.0757000e-01
   3.1919000e-02
   1.7743000e-02
   6.5154000e-02
   1.6975000e-02
   4.1450000e-02
   2.2074000e-02
   3.1889000e-02
   3.2497000e-02
   2.6246000e-02
   2.2832000e-02
   1.3660000e-02
   7.9746000e-02
   2.6539000e-02
   2.0380000e-02
   2.9723000e-02
   5.7696000e-02
   1.6036000e-02
   2.4141000e-02
   1.8907000e-01
   2.1661000e-02
   1.2731000e-02
   1.6980000e-02
   1.2545000e-02
   2.3858000e-02
   1.2207000e-02
   1.7910000e-02
   1.2358000e-02
   1.8835000e-02
   2.2061000e-02
   1.3206000e-02
   2.9248000e-02
   3.9349000e-02
   1.8349000e-02
   2.0878000e-01
   2.2731000e-02
   1.2821000e-02
   1.5875000e-02
   2.3826000e-02
   2.2074000e-02
   3.4444000e-02
   1.5986000e-02
   1.2892000e-02
   2.7762000e-02
   1.4500000e-02
   1.8092000e-02
   1.4989000e-01
   2.3843000e-02
   2.5715000e-02
   3.8263000e-02
   3.4675000e-02
   2.0712000e-02
   1.3122000e-02
   2.6202000e-02
   1.2261000e-02
   2.3652000e-02
   1.6016000e-02
   3.7454000e-02
   3.0836000e-02
   2.1837000e-01
   1.9059000e-02
   3.6409000e-02
   1.4451000e-02
   2.6166000e-02
   6.3878000e-02
   2.3350000e-02
   1.3062000e-02
   1.9046000e-02
   1.5305000e-02
   5.1722000e-01
   1.2013000e-02
   1.6759000e-02
   1.9412000e-02
   2.8231000e-02
   3.3514000e-02
   1.6994000e-02
   2.5555000e-02
   1.3576000e-02
   2.4491000e-02
   7.9918000e-02
   4.4544000e-02
   5.4246000e-02
   1.5377000e-02
   1.3883000e-02
   2.8124000e-02
   1.1137000e-01
   1.7528000e-02
   1.4250000e-02
   1.3421000e-02
   1.3458000e-02
   1.4718000e-02
   2.5816000e-02
   2.0005000e-02
   1.5131000e-02
   6.5331000e-02
   2.2988000e-02
   2.1347000e-02
   1.5056000e-02
   5.2627000e-01
   2.1076000e-02
   3.5804000e-02
   2.4213000e-02
   1.6959000e-02
   2.6426000e-02
   4.1461000e-02
   1.2525000e-02
   1.6959000e-02
   4.0960000e-02
   1.5055000e-02
   2.2141000e-02
   3.0339000e-02
   2.8780000e-02
   1.2182000e-02
   7.9579000e-02
   1.9771000e-02
   2.7650000e-02
   1.2237000e-02
   2.6375000e-02
   4.1013000e-02
   2.5594000e-02
   1.6863000e-02
   7.8996000e-02
   1.7870000e-02
   2.3455000e-02
   1.5548000e-02
   7.4995000e-02
   1.2991000e-02
   1.6406000e-02
   6.6098000e-02
   1.2125000e-02
   5.2665000e-02
   7.6752000e-02
   5.1078000e-01
   6.7440000e-02
   3.4748000e-02
   1.7309000e-01
   2.8720000e-02
   2.0271000e-02
   2.5851000e-02
   2.5115000e-02
   4.6418000e-02
   6.9823000e-02
   1.8044000e-02
   1.9603000e-02
   1.7268000e-02
   2.2453000e-01
   3.4232000e-02
   2.6665000e-02
   2.9894000e-02
   2.0316000e-02
   2.5186000e-02
   2.3368000e-02
   3.3145000e-02
   5.9943000e-02
   2.4831000e-02
   2.3283000e-02
   2.7425000e-02
   1.1969000e-02
   3.1060000e-02
   2.8749000e-02
   1.3602000e-02
   1.2590000e-02
   5.2377000e-01
   1.0615000e-01
   2.2158000e-02
   1.2975000e-02
   1.5730000e-02
   2.2528000e-02
   1.1931000e-02
   2.7028000e-02
   1.1363000e-02
   5.4792000e-02
   8.5697000e-02
   2.7141000e-02
   2.7028000e-02
   3.1107000e-02
   3.5708000e-02
   3.3804000e-02
   1.2766000e-02
   1.3156000e-02
   1.7906000e-02
   2.5851000e-02
   2.6963000e-02
   1.8388000e-02
   5.6659000e-02
   2.0908000e-02
   2.6805000e-01
   1.8534000e-02
   1.5834000e-02
   1.8406000e-02
   1.6564000e-01
   1.7955000e-02
   2.2591000e-02
   4.1951000e-02
   2.8668000e-02
   7.8958000e-02
   2.0306000e-02
   3.5185000e-02
   2.0574000e-02
   1.3648000e-02
   5.7722000e-02
   4.6633000e-02
   2.3241000e-02
   4.5902000e-02
   1.2089000e-02
   1.4203000e-02
   1.2278000e-01
   3.1733000e-02
   2.6103000e-02
   1.4633000e-02
   4.5234000e-02
   2.2413000e-02
   1.1791000e-02
   1.3438000e-02
   1.5377000e-02
   1.0652000e-01
   7.1762000e-02
   1.2933000e-01
   1.1031000e-01
   1.8587000e-02
   1.4685000e-02
   1.7949000e-02
   1.3342000e-01
   3.0427000e-02
   1.1679000e-02
   3.8928000e-02
   2.1542000e-02
   2.0193000e-02
   2.2298000e-02
   1.9249000e-02
   3.8314000e-02
   1.6920000e-01
   1.7340000e-01
   2.8491000e-02
   1.6482000e-02
   6.7440000e-02
   3.2425000e-02
   2.6388000e-02
   5.7944000e-02
   1.9582000e-02
   1.4910000e-02
   1.9201000e-02
   1.6630000e-02
   2.9238000e-02
   1.5515000e-02
   1.6666000e-02
   4.0382000e-02
   1.7556000e-02
   4.1450000e-02
   3.2997000e-02
   1.5233000e-02
   2.1129000e-02
   6.7228000e-02
   1.7224000e-02
   1.8314000e-02
   1.2346000e-02
   1.7955000e-02
   1.8851000e-02
   2.7943000e-02
   2.2773000e-02
   1.9801000e-02
   2.3716000e-02
   1.8533000e-02
   1.6015000e-02
   3.1467000e-02
   1.5131000e-02
   1.3178000e-02
   1.2951000e-02
   2.4263000e-02
   3.8810000e-02
   2.7528000e-02
   1.3156000e-02
   1.7578000e-01
   1.6784000e-02
   2.3654000e-02
   1.6406000e-02
   1.8406000e-02
   1.6877000e-02
   1.8406000e-02
   1.9793000e-02
   7.8148000e-02
   3.7634000e-02
   4.4081000e-02
   5.0931000e-01
   1.4333000e-02
   1.9169000e-02
   2.6375000e-02
   1.5587000e-02
   2.9195000e-02
   1.5662000e-02
   3.2635000e-02
   1.3016000e-02
   5.0867000e-01
   1.8490000e-02
   2.4801000e-02
   1.4672000e-02
   2.3136000e-02
   3.2540000e-02
   1.5320000e-02
   5.1695000e-02
   1.8044000e-02
   1.7580000e-02
   4.6114000e-02
   5.0357000e-02
   1.7659000e-02
   2.1459000e-02
   5.1048000e-01
   1.5927000e-02
   1.1194000e-02
   3.5548000e-02
   4.3249000e-02
   2.5385000e-02
   1.6251000e-02
   2.6052000e-02
   2.4515000e-02
   1.9179000e-02
   1.2415000e-02
   5.0265000e-02
   1.5576000e-02
   2.0957000e-02
   2.5147000e-02
   3.5521000e-02
   3.8295000e-02
   3.5515000e-02
   1.6188000e-02
   1.9006000e-02
   2.4960000e-02
   2.4080000e-02
   4.1725000e-02
   1.5056000e-02
   2.1772000e-02
   3.2878000e-02
   2.5307000e-02
   1.6798000e-02
   4.4824000e-02
   1.5662000e-02
   2.5583000e-02
   3.3245000e-02
   1.3861000e-02
   1.4944000e-02
   4.3676000e-02
   6.7461000e-02
   1.4470000e-02
   1.6526000e-02
   1.3417000e-02
   1.4994000e-02
   2.3928000e-02
   2.7761000e-02
   2.9291000e-02
   4.5069000e-01
   5.7005000e-02
   2.6847000e-02
   5.4544000e-02
   1.1553000e-02
   3.2685000e-02
   1.5739000e-02
   1.3663000e-02
   7.4995000e-02
   2.5544000e-02
   2.7495000e-02
   1.8191000e-02
   1.7398000e-02
   2.5046000e-02
   1.2786000e-02
   5.7520000e-02
   2.2384000e-02
   1.8092000e-02
   4.8331000e-02
   1.4852000e-02
   4.6917000e-02
   2.0473000e-02
   1.6962000e-02
   6.4343000e-02
   1.6564000e-02
   4.2437000e-02
   2.3826000e-02
   3.0634000e-02
   2.9248000e-02
   1.1815000e-02
   1.8992000e-01
   6.8095000e-02
   2.1172000e-02
   1.1321000e-02
   1.4559000e-02
   3.0099000e-02
   7.7482000e-02
   5.1162000e-01
   1.8044000e-02
   4.4839000e-02
   6.8261000e-02
   6.2182000e-02
   2.0510000e-02
   1.1969000e-02
   3.0232000e-02
   1.6980000e-02
   2.0473000e-02
   2.0361000e-02
   2.9178000e-02
   2.5578000e-02
   1.2488000e-02
   4.9095000e-02
   2.7680000e-02
   6.6528000e-01
   2.2819000e-02
   2.5920000e-02
   3.4890000e-02
   1.4672000e-02
   1.3903000e-02
   1.7855000e-02
   1.6662000e-02
   1.3421000e-02
   5.9798000e-02
   2.5486000e-02
   1.4496000e-02
   1.4277000e-01
   2.9940000e-02
   1.3903000e-02
   1.6717000e-01
   2.0196000e-02
   1.7486000e-02
   1.2799000e-02
   1.5812000e-02
   1.2859000e-02
   2.0243000e-02
   2.0813000e-02
   1.3532000e-02
   2.8485000e-02
   2.0967000e-02
   2.4551000e-02
   2.2183000e-02
   1.3839000e-02
   8.7992000e-02
   2.7998000e-02
   1.7343000e-02
   2.3654000e-02
   1.6527000e-02
   1.2154000e-02
   1.5145000e-02
   2.8992000e-02
   1.6834000e-02
   3.5112000e-02
   1.6197000e-02
   6.8610000e-02
   4.2437000e-02
   7.4108000e-02
   2.3950000e-02
   1.2614000e-02
   1.2978000e-02
   1.4437000e-02
   2.0223000e-02
   2.3455000e-02
   1.5417000e-02
   1.2508000e-01
   3.0536000e-02
   4.4978000e-02
   2.6148000e-02
   1.0396000e-01
   1.7347000e-02
   2.3471000e-02
   2.6901000e-02
   1.6855000e-02
   1.3308000e-02
   1.4176000e-02
   1.3512000e-02
   5.9861000e-02
   8.4220000e-02
   1.9305000e-02
   1.9205000e-02
   3.4389000e-02
   2.3890000e-02
   1.6854000e-02
   1.4523000e-02
   1.4668000e-02
   3.1374000e-02
   2.5373000e-02
   2.0162000e-02
   1.6363000e-02
   1.5681000e-02
   3.7298000e-02
   1.9205000e-02
   8.4186000e-02
   5.5135000e-02
   5.6237000e-02
   1.4004000e-02
   8.0466000e-02
   2.0385000e-02
   1.8801000e-02
   2.8209000e-02
   6.5897000e-02
   1.0907000e-01
   1.6366000e-02
   1.8487000e-02
   2.5131000e-02
   1.2184000e-02
   1.4605000e-02
   1.4188000e-02
   1.7578000e-02
   1.8065000e-01
   2.6880000e-02
   4.1052000e-02
   5.3158000e-02
   1.7604000e-02
   3.9532000e-02
   1.9597000e-02
   2.4199000e-02
   1.5675000e-02
   2.5475000e-02
   1.1830000e-01
   5.6410000e-02
   1.9272000e-02
   8.4941000e-02
   4.2711000e-02
   1.3386000e-02
   1.6060000e-02
   1.3257000e-02
   1.4333000e-02
   1.4960000e-02
   2.7001000e-02
   1.4994000e-02
   1.4006000e-02
   1.2620000e-02
   1.3916000e-02
   1.7618000e-02
   9.3024000e-02
   1.7412000e-02
   1.2620000e-02
   6.7235000e-02
   3.8760000e-02
   3.2015000e-02
   1.3883000e-02
   1.3206000e-02
   1.6564000e-01
   1.4544000e-02
   3.0483000e-02
   1.5394000e-02
   5.2935000e-01
   1.2465000e-02
   1.7412000e-02
   5.1514000e-01
   2.5186000e-02
   1.6190000e-01
   1.7566000e-02
   8.4941000e-02
   2.2950000e-02
   3.1081000e-02
   1.2370000e-02
   2.3041000e-02
   3.8538000e-02
   2.7389000e-02
   1.9396000e-02
   2.0306000e-02
   1.3621000e-02
   1.8587000e-02
   2.5706000e-02
   3.0248000e-02
   2.0746000e-02
   1.3420000e-02
   1.9231000e-02
   1.7156000e-02
   6.3815000e-02
   3.3269000e-02
   2.4797000e-02
   1.3019000e-02
   3.9205000e-02
   1.6737000e-02
   5.3000000e-02
   1.9594000e-02
   5.4012000e-02
   1.2946000e-02
   1.2358000e-02
   1.8801000e-02
   1.2479000e-02
   2.1075000e-02
   2.1970000e-02
   1.5479000e-02
   2.6895000e-02
   1.5545000e-02
   2.0306000e-02
   8.8995000e-02
   5.9783000e-02
   2.2084000e-02
   2.4119000e-01
   3.9916000e-02
   4.1677000e-02
   2.1473000e-02
   2.9934000e-02
   1.5652000e-02
   1.5794000e-02
   1.5025000e-02
   7.0804000e-02
   5.4123000e-02
   1.6322000e-01
   1.8386000e-02
   4.3943000e-02
   1.8347000e-02
   1.8956000e-02
   2.0020000e-02
   2.1895000e-02
   7.7904000e-02
   1.9408000e-02
   2.9525000e-02
   5.7696000e-02
   3.8773000e-02
   5.5997000e-02
   1.1303000e-01
   1.1590000e-02
   1.6274000e-01
   1.9093000e-02
   3.5514000e-02
   1.7464000e-02
   1.4837000e-02
   2.6462000e-02
   1.2125000e-02
   1.9869000e-02
   1.9761000e-02
   2.4784000e-02
   8.1203000e-02
   2.0736000e-02
   1.8781000e-02
   5.1218000e-01
   1.7603000e-02
   1.6030000e-02
   3.2378000e-02
   2.7870000e-02
   1.1569000e-02
   1.8455000e-02
   2.2731000e-02
   2.9839000e-02
   1.8453000e-02
   1.0330000e-01
   2.2748000e-02
   1.6319000e-02
   5.0887000e-01
   7.5419000e-02
   1.9954000e-02
   3.5518000e-02
   3.4100000e-02
   2.7415000e-02
   8.6971000e-02
   1.7298000e-02
   2.5971000e-02
   2.2701000e-02
   3.4754000e-02
   6.5897000e-02
   2.3769000e-02
   3.7738000e-02
   1.7512000e-02
   2.0474000e-02
   5.4768000e-02
   1.6219000e-01
   2.0685000e-02
   5.2995000e-02
   1.4544000e-02
   1.8997000e-02
   2.5648000e-02
   1.3313000e-02
   2.2126000e-02
   8.6969000e-02
   8.9572000e-02
   2.7495000e-02
   6.2124000e-02
   1.4792000e-02
   4.1074000e-02
   2.8152000e-02
   3.2648000e-02
   8.9511000e-02
   1.6887000e-01
   1.6560000e-02
   2.9817000e-02
   2.8945000e-02
   2.1961000e-02
   2.3198000e-01
   2.5555000e-02
   5.9134000e-02
   1.2040000e-01
   1.5893000e-02
   1.0408000e-01
   2.6426000e-02
   1.6366000e-02
   3.7056000e-02
   3.0471000e-02
   1.6882000e-02
   3.3376000e-02
   5.8727000e-02
   3.0865000e-02
   1.2374000e-02
   1.9874000e-01
   5.6410000e-02
   4.0283000e-02
   4.8650000e-02
   1.5385000e-02
   1.7417000e-02
   8.5643000e-02
   4.4003000e-02
   1.9885000e-02
   2.6985000e-02
   1.0300000e-01
   2.8307000e-02
   2.6665000e-02
   1.7097000e-02
   1.3802000e-02
   1.6402000e-02
   1.3388000e-02
   1.6180000e-02
   2.6336000e-02
   1.0804000e-01
   2.0548000e-02
   6.5280000e-02
   8.6929000e-02
   2.9505000e-02
   2.0701000e-02
   2.7187000e-02
   5.8907000e-02
   3.9205000e-02
   1.8247000e-02
   4.9716000e-02
   1.6778000e-02
   1.2776000e-02
   5.1259000e-01
   1.2756000e-02
   1.7417000e-02
   4.7775000e-02
   3.4246000e-02
   2.2141000e-02
   5.7722000e-02
   4.2437000e-02
   1.9602000e-02
   1.8835000e-02
   2.1653000e-02
   1.3512000e-02
   4.6858000e-02
   3.4100000e-02
   2.0804000e-02
   6.0660000e-02
   1.8587000e-02
   6.2479000e-02
   4.3742000e-02
   1.1618000e-02
   5.8727000e-02
   1.3216000e-02
   7.2984000e-02
   5.4694000e-02
   2.9839000e-02
   1.2334000e-02
   3.1074000e-02
   1.3000000e-02
   3.0780000e-02
   1.3166000e-02
   2.2699000e-02
   1.7627000e-02
   2.3373000e-02
   3.3427000e-02
   1.3548000e-02
   1.3537000e-02
   3.1799000e-02
   1.5778000e-02
   5.4582000e-02
   7.6065000e-02
   2.0711000e-02
   1.8939000e-02
   1.7744000e-02
   1.1671000e-01
   5.2612000e-02
   1.7523000e-02
   1.5613000e-02
   2.3130000e-02
   1.5522000e-02
   1.2207000e-02
   7.4808000e-02
   4.1074000e-02
   2.2158000e-02
   2.6657000e-02
   5.9861000e-02
   2.2876000e-02
   4.7608000e-02
   3.0018000e-02
   3.4079000e-02
   5.4823000e-01
   2.6246000e-02
   3.2094000e-02
   5.1303000e-01
   1.6109000e-02
   1.1866000e-01
   1.4362000e-02
   2.0906000e-02
   9.2426000e-02
   1.5336000e-02
   6.1031000e-02
   1.1944000e-02
   5.2377000e-01
   5.8643000e-02
   1.1870000e-02
   1.2496000e-02
   1.3734000e-02
   4.1725000e-02
   5.6380000e-02
   2.3263000e-02
   2.5745000e-02
   1.2617000e-02
   1.0881000e-01
   3.2270000e-02
   1.7192000e-01
   1.3159000e-02
   1.7513000e-01
   1.2155000e-02
   1.6802000e-02
   8.9511000e-02
   3.5515000e-02
   2.9858000e-02
   1.9173000e-02
   3.0004000e-02
   1.8528000e-02
   1.9289000e-02
   3.5188000e-02
   1.8922000e-02
   2.4025000e-02
   2.0850000e-02
   7.1000000e-02
   3.0684000e-02
   1.8339000e-02
   1.8975000e-02
   1.3282000e-02
   2.0131000e-02
   2.0624000e-02
   7.9417000e-02
   5.6237000e-02
   1.5922000e-02
   2.2261000e-02
   2.4352000e-02
   2.5583000e-02
   8.3313000e-02
   1.3839000e-02
   2.0548000e-02
   1.8279000e-02
   1.3438000e-02
   2.2409000e-02
   3.8285000e-02
   3.1321000e-02
   2.5579000e-02
   1.2383000e-01
   3.5415000e-02
   1.4348000e-02
   1.5352000e-02
   2.6770000e-02
   2.2061000e-02
   3.7056000e-02
   1.7406000e-02
   2.1654000e-02
   1.3421000e-02
   2.9907000e-02
   5.0761000e-02
   1.4909000e-02
   1.3637000e-02
   1.0580000e-01
   4.8321000e-02
   2.1512000e-02
   4.3943000e-02
   2.0193000e-02
   2.3686000e-02
   2.5094000e-02
   1.4893000e-02
   2.5288000e-02
   1.3770000e-02
   1.5223000e-02
   1.0374000e-01
   1.8624000e-02
   1.9973000e-02
   1.2896000e-02
   1.7566000e-02
   1.6994000e-02
   3.4334000e-02
   2.7356000e-02
   1.2160000e-02
   3.7568000e-02
   1.8009000e-02
   2.6597000e-02
   1.9446000e-02
   3.7165000e-02
   3.3607000e-02
   1.7578000e-01
   1.9201000e-02
   1.5631000e-02
   1.8756000e-02
   3.9000000e-02
   2.4283000e-02
   1.8936000e-02
   1.7870000e-02
   1.9226000e-02
   3.0225000e-02
   7.7424000e-02
   1.5036000e-02
   1.4731000e-02
   1.5431000e-02
   3.3269000e-02
   3.3892000e-02
   2.2320000e-02
   6.1809000e-02
   1.5839000e-02
   1.8650000e-02
   5.8643000e-02
   1.6188000e-02
   2.5385000e-02
   2.3158000e-02
   1.3085000e-02
   1.5307000e-02
   4.2188000e-02
   5.0867000e-01
   2.9551000e-02
   1.7549000e-02
   4.2903000e-02
   1.8808000e-02
   1.7201000e-02
   2.0664000e-02
   1.3122000e-02
   1.5922000e-02
   3.6711000e-02
   2.3195000e-02
   1.6251000e-02
   2.4006000e-02
   1.5956000e-02
   2.2111000e-02
   1.4219000e-02
   1.5377000e-02
   2.0664000e-02
   1.5675000e-02
   1.5430000e-01
   1.5850000e-02
   1.9896000e-02
   1.9991000e-02
   2.4292000e-02
   3.0229000e-02
   2.5971000e-02
   4.5331000e-02
   3.0742000e-02
   1.7822000e-02
   2.8034000e-02
   1.2677000e-02
   1.6191000e-02
   2.3136000e-02
   4.8321000e-02
   2.0491000e-02
   3.1634000e-02
   2.5780000e-02
   1.2415000e-02
   2.9400000e-02
   2.5385000e-02
   1.8388000e-02
   6.1462000e-01
   8.6969000e-02
   3.0509000e-02
   1.9112000e-02
   1.8751000e-02
   1.2153000e-02
   5.3658000e-02
   1.2408000e-02
   2.6895000e-02
   2.1895000e-02
   1.5064000e-02
   1.5790000e-02
   1.3028000e-02
   1.6578000e-02
   1.4500000e-02
   6.6306000e-02
   3.5859000e-02
   1.6737000e-02
   2.2432000e-02
   1.2659000e-02
   1.5036000e-02
   5.0955000e-01
   2.0271000e-02
   5.3836000e-01
   2.1227000e-02
   8.6971000e-02
   4.7475000e-02
   3.9651000e-02
   1.7513000e-01
   3.2046000e-02
   3.1733000e-02
   5.2762000e-02
   4.5902000e-02
   2.6770000e-02
   4.1725000e-02
   4.0421000e-02
   2.3624000e-02
   3.0797000e-02
   5.9032000e-02
   2.3299000e-02
   1.6297000e-02
   3.3193000e-02
   3.7147000e-02
   2.9289000e-02
   1.2820000e-02
   5.9901000e-02
   1.2659000e-02
   2.3003000e-02
   5.6380000e-02
   2.9812000e-02
   2.1183000e-02
   8.7930000e-02
   1.6936000e-02
   3.4469000e-02
   6.2583000e-02
   1.3599000e-02
   4.6898000e-02
   3.1761000e-02
   5.1162000e-01
   3.9559000e-02
   2.4778000e-02
   2.9238000e-02
   5.3836000e-01
   1.3689000e-02
   3.7193000e-02
   5.5465000e-02
   1.4241000e-02
   3.7357000e-02
   1.4500000e-02
   1.8909000e-02
   2.5758000e-02
   1.8781000e-02
   2.8990000e-02
   2.4359000e-02
   1.2623000e-02
   6.9160000e-02
   6.6529000e-02
   6.8095000e-02
   1.6335000e-01
   1.2808000e-02
   1.3003000e-02
   1.7105000e-01
   1.5795000e-02
   1.7085000e-02
   1.3572000e-02
   2.1760000e-02
   7.9107000e-02
   1.4245000e-02
   1.7659000e-02
   1.6745000e-02
   1.5118000e-02
   2.2554000e-02
   1.4455000e-02
   1.4636000e-02
   3.1002000e-02
   2.3652000e-02
   2.0271000e-02
   1.6630000e-02
   2.7262000e-02
   5.4346000e-02
   1.8210000e-02
   3.7923000e-02
   3.3748000e-02
   1.8619000e-02
   2.8751000e-02
   1.5817000e-02
   1.4131000e-02
   1.3701000e-02
   2.0915000e-02
   1.3528000e-02
   2.8124000e-02
   2.0926000e-02
   4.0819000e-02
   1.6994000e-02
   2.1708000e-02
   1.2693000e-02
   1.3785000e-02
   2.6477000e-02
   2.7383000e-02
   2.5544000e-02
   1.5344000e-02
   2.7761000e-02
   5.3320000e-02
   1.6834000e-01
   1.6337000e-02
   2.4784000e-02
   1.5124000e-02
   4.9386000e-02
   5.3172000e-02
   1.0865000e-01
   1.7566000e-02
   1.0421000e-01
   1.5730000e-02
   1.7618000e-02
   1.4861000e-02
   3.1728000e-02
   1.4222000e-02
   1.7452000e-01
   3.8705000e-02
   1.1216000e-01
   1.1768000e-02
   1.6197000e-02
   3.5425000e-02
   2.6977000e-02
   2.4892000e-02
   1.3237000e-02
   2.5583000e-02
   1.4086000e-02
   4.9934000e-02
   6.7966000e-02
   1.6640000e-02
   3.0505000e-02
   1.7158000e-02
   7.6790000e-02
   5.7001000e-02
   2.3839000e-02
   1.6349000e-01
   1.8079000e-02
   1.4117000e-02
   2.6805000e-01
   1.4244000e-02
   1.1914000e-02
   1.3156000e-02
   1.9748000e-02
   4.1253000e-02
   1.8834000e-02
   1.9801000e-02
   1.6262000e-01
   1.3793000e-02
   1.2848000e-02
   2.2876000e-02
   5.4043000e-01
   3.1918000e-02
   1.8594000e-02
   1.5076000e-02
   3.7679000e-02
   4.1461000e-02
   4.1015000e-02
   1.0907000e-01
   2.0681000e-02
   1.6308000e-02
   3.3804000e-02
   2.3667000e-02
   1.4230000e-02
   3.5633000e-02
   2.0692000e-02
   1.7023000e-02
   1.2508000e-01
   1.3701000e-02
   5.0920000e-01
   7.8958000e-02
   2.1845000e-02
   1.9933000e-02
   4.7095000e-02
   2.4039000e-02
   3.7793000e-02
   1.4294000e-02
   1.2960000e-02
   1.5156000e-02
   9.5698000e-02
   1.8267000e-02
   1.8284000e-02
   6.6529000e-02
   3.0374000e-02
   6.9823000e-02
   1.2659000e-02
   9.9028000e-02
   2.6675000e-02
   4.4003000e-02
   1.4665000e-02
   1.5171000e-02
   5.3658000e-02
   2.5147000e-02
   1.1494000e-02
   2.7654000e-02
   1.1594000e-02
   2.2170000e-02
   2.3215000e-02
   2.7790000e-02
   3.2635000e-02
   1.2571000e-02
   2.1731000e-02
   4.1052000e-02
   2.3198000e-02
   1.4188000e-02
   4.9218000e-02
   1.6285000e-01
   1.3421000e-02
   2.7531000e-02
   1.3855000e-02
   1.3474000e-02
   2.9171000e-02
   1.4426000e-02
   4.3098000e-02
   2.5112000e-02
   2.8485000e-02
   2.0383000e-01
   1.2370000e-02
   4.0089000e-02
   1.4057000e-02
   6.3815000e-02
   1.1866000e-01
   1.2008000e-02
   3.7337000e-02
   3.1886000e-02
   1.6975000e-02
   5.8201000e-02
   2.9940000e-02
   1.6735000e-02
   3.8658000e-02
   2.0574000e-02
   2.9894000e-02
   1.5431000e-02
   5.0898000e-01
   5.1144000e-01
   5.1850000e-02
   5.7188000e-02
   3.7197000e-02
   1.6938000e-02
   1.0421000e-01
   3.7193000e-02
   3.5544000e-02
   2.2522000e-02
   1.6522000e-02
   2.7311000e-02
   1.3537000e-02
   1.5288000e-02
   2.4359000e-02
   3.3246000e-02
   1.5121000e-02
   1.6303000e-02
   2.3701000e-02
   1.9164000e-02
   8.6929000e-02
   1.3342000e-01
   2.3843000e-02
   1.4329000e-02
   1.5695000e-02
   1.8634000e-02
   1.6344000e-02
   5.2683000e-02
   5.4979000e-02
   1.5849000e-02
   1.8210000e-02
   2.0642000e-02
   5.2455000e-01
   2.6744000e-02
   1.6615000e-02
   1.1303000e-01
   1.7406000e-02
   1.5307000e-02
   3.5425000e-02
   2.1754000e-02
   2.5780000e-02
   2.8399000e-02
   1.1866000e-02
   6.9484000e-02
   1.6421000e-01
   2.7233000e-02
   1.4455000e-02
   2.1630000e-02
   1.2531000e-02
   3.3913000e-02
   1.9797000e-02
   3.8178000e-02
   4.4315000e-02
   1.2901000e-02
   2.1246000e-02
   1.5850000e-02
   2.0112000e-02
   1.7797000e-01
   6.0587000e-02
   2.4634000e-02
   2.6596000e-02
   1.8256000e-02
   7.9091000e-02
   7.9918000e-02
   2.3080000e-02
   1.4326000e-02
   1.9360000e-02
   2.6591000e-02
   1.3815000e-02
   1.3102000e-02
   3.1886000e-02
   2.5302000e-02
   2.3599000e-02
   1.6697000e-02
   2.5099000e-02
   2.7625000e-02
   2.5866000e-02
   2.1983000e-02
   1.8481000e-02
   1.1926000e-02
   2.1900000e-02
   3.2425000e-02
   1.3388000e-02
   3.4748000e-02
   2.7366000e-02
   1.5613000e-02
   1.6185000e-02
   1.7443000e-02
   1.3464000e-02
   2.4350000e-02
   1.6274000e-01
   4.0344000e-02
   1.8041000e-02
   2.5944000e-02
   1.9334000e-02
   1.4710000e-02
   1.5076000e-02
   6.2279000e-02
   1.8074000e-02
   1.9538000e-02
   1.9868000e-02
   1.8584000e-02
   8.0870000e-02
   1.8918000e-02
   3.0081000e-02
   4.1324000e-02
   4.9963000e-02
   1.2429000e-02
   2.4062000e-02
   2.4332000e-02
   1.2153000e-02
   1.7842000e-02
   1.3875000e-02
   7.1601000e-02
   3.2975000e-02
   4.1111000e-02
   1.1894000e-02
   1.4968000e-02
   2.7262000e-02
   2.3950000e-02
   1.3734000e-02
   2.1530000e-02
   1.4230000e-02
   2.2084000e-02
   4.1109000e-02
   1.2493000e-02
   8.5778000e-02
   3.4252000e-02
   1.3290000e-01
   8.1977000e-02
   2.5147000e-02
   1.9332000e-02
   2.0271000e-02
   5.2455000e-01
   1.0865000e-01
   3.9931000e-02
   5.1496000e-02
   3.1185000e-02
   1.5919000e-02
   2.0960000e-02
   1.5025000e-02
   2.1667000e-02
   3.4015000e-02
   6.5794000e-02
   5.0877000e-01
   2.1631000e-02
   2.0080000e-02
   2.1319000e-01
   1.3227000e-01
   3.2635000e-02
   2.4359000e-02
   9.6723000e-02
   2.5272000e-02
   1.9408000e-02
   1.1991000e-01
   3.1733000e-02
   1.8087000e-02
   1.3478000e-02
   2.4703000e-02
   2.0112000e-02
   1.6375000e-02
   3.2491000e-02
   1.5407000e-02
   1.6482000e-02
   1.7452000e-01
   3.2425000e-02
   1.8619000e-02
   2.0272000e-02
   2.2060000e-02
   1.3205000e-02
   1.3709000e-02
   3.9626000e-02
   1.8495000e-02
   5.6425000e-02
   1.6834000e-02
   2.3158000e-02
   1.6123000e-02
   2.2298000e-02
   1.5717000e-02
   5.0980000e-01
   1.2824000e-01
   1.2523000e-02
   5.8776000e-01
   2.5059000e-02
   1.8347000e-02
   5.1063000e-01
   1.7921000e-02
   3.0993000e-02
   1.2638000e-01
   1.7845000e-02
   2.0843000e-02
   1.7660000e-02
   2.0566000e-02
   2.4062000e-02
   2.4635000e-02
   1.6578000e-02
   6.5794000e-02
   2.2705000e-02
   1.7955000e-02
   1.6420000e-02
   2.1530000e-02
   1.3618000e-02
   6.1992000e-02
   1.7081000e-02
   1.4271000e-02
   4.1013000e-02
   2.2720000e-02
   2.5272000e-02
   1.9801000e-02
   1.7647000e-01
   1.1399000e-01
   5.3282000e-02
   1.2704000e-02
   1.5307000e-02
   1.3646000e-02
   1.3943000e-02
   1.7950000e-02
   1.4163000e-02
   1.6765000e-02
   2.2472000e-02
   1.2946000e-02
   3.7261000e-02
   3.3052000e-02
   1.3597000e-02
   1.4751000e-02
   1.3503000e-02
   1.9899000e-02
   1.0362000e-01
   7.3684000e-02
   4.8087000e-02
   6.2371000e-02
   1.6296000e-02
   1.7698000e-02
   1.4244000e-02
   1.6802000e-02
   5.1555000e-02
   1.3405000e-02
   9.3024000e-02
   4.0421000e-02
   1.7823000e-02
   1.4792000e-02
   3.3238000e-02
   2.8720000e-02
   1.1399000e-02
   1.2008000e-02
   2.6246000e-02
   1.4765000e-02
   5.4532000e-01
   1.1827000e-02
   1.3537000e-02
   1.8142000e-02
   5.1805000e-01
   1.5545000e-02
   2.4831000e-02
   1.7133000e-02
   1.5818000e-02
   1.1474000e-02
   1.7908000e-02
   1.4011000e-02
   2.9054000e-02
   2.5648000e-02
   3.2540000e-02
   3.3134000e-02
   1.6920000e-01
   4.0819000e-02
   7.9918000e-02
   6.8764000e-02
   1.8278000e-01
   4.4354000e-02
   1.5118000e-02
   1.2926000e-02
   2.8495000e-02
   2.0737000e-02
   1.2614000e-02
   1.1627000e-02
   2.4487000e-02
   6.6522000e-02
   4.9474000e-02
   1.6229000e-02
   1.7587000e-02
   4.0651000e-02
   9.9548000e-02
   1.8808000e-02
   1.4902000e-02
   2.4784000e-02
   5.0425000e-02
   2.1770000e-02
   1.4317000e-02
   1.8185000e-02
   5.1514000e-01
   2.7274000e-02
   1.2516000e-02
   2.6205000e-02
   1.4035000e-02
   1.3492000e-02
   3.8415000e-02
   4.2645000e-02
   2.1195000e-02
   2.3030000e-02
   1.4186000e-02
   1.1259000e-02
   2.6444000e-02
   4.4372000e-02
   1.7713000e-02
   1.5404000e-02
   1.4333000e-02
   4.9683000e-02
   2.4692000e-02
   1.0914000e-01
   2.3472000e-02
   2.2773000e-02
   1.0330000e-01
   2.9859000e-02
   2.2929000e-02
   4.3122000e-02
   5.2825000e-01
   5.7110000e-01
   5.9901000e-02
   1.0032000e-01
   2.1306000e-02
   1.6239000e-02
   2.7969000e-02
   2.5040000e-02
   4.1725000e-02
   2.0051000e-02
   1.4976000e-02
   1.4329000e-02
   1.4049000e-02
   4.1270000e-02
   1.3855000e-02
   4.2188000e-02
   1.1785000e-02
   2.1026000e-02
   4.4796000e-02
   2.4797000e-02
   3.8794000e-02
   1.2223000e-02
   1.8637000e-02
   1.3412000e-02
   1.4264000e-02
   1.2571000e-02
   2.3563000e-02
   1.7806000e-02
   2.7246000e-02
   1.6230000e-01
   1.4117000e-02
   3.6215000e-02
   1.3567000e-02
   2.1405000e-02
   2.4211000e-02
   2.8160000e-02
   1.2756000e-02
   6.6529000e-02
   2.3195000e-02
   3.4754000e-02
   1.6640000e-02
   7.7142000e-02
   1.9977000e-02
   1.5522000e-02
   2.3100000e-02
   1.8386000e-02
   8.1959000e-02
   2.5942000e-02
   2.6770000e-02
   1.2797000e-02
   1.2364000e-02
   5.7458000e-02
   1.3205000e-02
   2.7185000e-02
   4.6816000e-02
   1.7353000e-02
   2.1021000e-02
   2.3769000e-02
   1.6699000e-02
   4.6973000e-02
   3.9062000e-02
   1.4019000e-02
   2.3344000e-02
   1.8993000e-02
   1.2408000e-02
   2.1925000e-02
   1.7908000e-02
   4.0149000e-02
   2.1594000e-02
   1.3103000e-01
   1.3122000e-02
   2.1182000e-02
   7.8148000e-02
   1.7966000e-02
   5.1555000e-02
   1.3235000e-02
   3.3622000e-02
   1.7201000e-02
   6.2583000e-02
   5.1134000e-02
   3.5923000e-02
   1.4467000e-02
   1.3227000e-01
   1.9331000e-02
   3.9486000e-02
   1.5776000e-02
   1.8259000e-02
   1.2241000e-02
   2.0516000e-02
   3.8773000e-02
   2.1075000e-02
   1.7991000e-02
   3.0618000e-02
   1.1969000e-02
   1.3060000e-02
   1.6797000e-01
   1.4048000e-02
   1.3077000e-02
   4.4354000e-02
   1.8247000e-02
   5.4792000e-02
   1.5228000e-02
   1.8054000e-02
   1.6285000e-01
   4.4258000e-02
   2.5112000e-02
   6.2798000e-02
   5.5814000e-02
   3.1447000e-02
   3.7997000e-02
   1.9112000e-02
   1.6798000e-02
   1.1505000e-01
   1.8245000e-02
   1.2264000e-02
   1.5499000e-02
   2.5578000e-02
   1.1137000e-01
   2.2728000e-02
   1.3883000e-02
   3.5868000e-02
   5.4532000e-01
   3.3367000e-02
   2.4892000e-02
   3.2491000e-02
   2.3925000e-02
   2.8878000e-01
   2.1864000e-02
   1.3367000e-02
   4.3742000e-02
   1.8349000e-02
   1.9602000e-02
   2.1483000e-02
   9.1516000e-02
   3.6577000e-02
   4.8839000e-02
   1.9226000e-02
   7.6752000e-02
   1.4551000e-02
   1.4441000e-02
   1.4861000e-02
   2.2068000e-02
   3.3193000e-02
   2.8409000e-02
   1.5012000e-02
   5.1006000e-01
   1.4418000e-02
   5.4979000e-02
   3.3232000e-02
   1.2488000e-02
   1.7300000e-02
   1.7920000e-02
   1.3883000e-02
   1.4271000e-02
   2.7187000e-02
   2.2981000e-02
   3.9808000e-02
   1.5288000e-02
   1.3810000e-02
   5.1695000e-02
   2.7969000e-02
   2.5373000e-02
   1.8065000e-01
   3.1889000e-02
   2.3167000e-02
   5.1063000e-01
   5.1850000e-02
   4.5069000e-01
   3.4232000e-02
   5.8066000e-02
   1.4230000e-02
   3.3509000e-02
   2.2048000e-02
   1.5855000e-02
   1.3178000e-02
   3.1081000e-02
   4.4558000e-02
   2.3523000e-02
   2.2730000e-02
   3.3514000e-02
   1.0804000e-01
   2.1937000e-02
   1.7127000e-02
   2.4898000e-02
   8.6971000e-02
   1.2255000e-02
   1.2710000e-02
   1.3910000e-02
   2.6477000e-02
   3.7243000e-02
   2.3557000e-02
   3.5521000e-02
   1.5582000e-02
   1.3547000e-02
   4.6744000e-02
   1.9374000e-02
   1.1350000e-01
   1.2852000e-02
   2.1799000e-02
   1.2842000e-02
   1.6036000e-02
   1.8310000e-01
   1.4271000e-02
   1.3500000e-02
   4.2872000e-02
   1.9098000e-02
   1.4554000e-02
   1.2941000e-02
   1.9201000e-02
   7.6752000e-02
   2.5046000e-02
   1.3131000e-02
   1.2176000e-01
   2.7680000e-02
   1.7417000e-02
   8.7439000e-02
   1.8533000e-02
   3.6884000e-02
   1.8843000e-02
   1.5469000e-02
   4.0381000e-02
   3.1467000e-02
   3.5191000e-02
   3.0414000e-02
   1.8276000e-02
   1.8269000e-02
   2.2048000e-02
   5.2995000e-02
   1.4861000e-02
   1.3637000e-02
   1.3944000e-02
   1.2310000e-02
   1.7793000e-02
   1.8406000e-02
   5.6510000e-02
   1.4219000e-02
   1.3924000e-02
   4.0283000e-02
   3.6480000e-02
   3.1634000e-02
   7.4231000e-02
   1.3515000e-02
   1.9006000e-02
   1.8185000e-02
   4.6975000e-02
   4.2311000e-02
   1.2275000e-01
   1.2415000e-02
   5.5977000e-01
   2.0851000e-02
   1.5438000e-02
   1.7572000e-02
   4.7345000e-02
   1.5307000e-02
   1.2978000e-02
   1.8756000e-02
   1.3139000e-02
   4.7744000e-02
   2.4937000e-02
   1.8276000e-02
   1.1863000e-02
   2.3367000e-02
   3.9486000e-02
   5.8018000e-02
   2.1919000e-02
   3.2846000e-02
   1.9031000e-02
   2.6600000e-02
   1.4387000e-02
   1.3156000e-02
   8.1286000e-02
   1.4117000e-02
   1.0672000e-01
   3.0505000e-02
   1.8584000e-02
   2.0685000e-02
   2.0967000e-02
   1.4935000e-02
   3.1081000e-02
   2.0223000e-02
   1.8803000e-02
   3.8064000e-02
   1.9977000e-02
   2.0316000e-02
   2.9589000e-02
   1.4509000e-02
   2.1414000e-02
   3.9062000e-02
   2.2701000e-02
   1.4067000e-02
   1.9179000e-01
   1.8438000e-02
   2.7730000e-02
   1.6693000e-01
   1.1176000e-01
   1.1665000e-02
   2.8171000e-02
   1.2637000e-02
   2.3158000e-02
   1.4554000e-02
   3.5249000e-02
   2.1753000e-02
   2.7944000e-02
   3.2319000e-02
   1.1590000e-02
   1.6229000e-02
   1.5927000e-02
   3.0846000e-02
   8.3064000e-02
   6.1866000e-02
   1.7234000e-02
   2.0548000e-02
   1.6206000e-02
   1.6818000e-02
   5.7696000e-02
   1.3131000e-02
   6.3614000e-02
   4.8917000e-02
   1.4317000e-02
   2.1512000e-02
   2.7597000e-02
   1.4909000e-02
   2.8310000e-02
   2.6444000e-02
   1.7630000e-02
   1.7249000e-02
   6.2479000e-02
   5.2377000e-01
   1.1931000e-02
   6.9845000e-02
   3.2071000e-02
   3.5675000e-02
   5.0955000e-01
   2.9839000e-02
   1.9649000e-02
   3.1549000e-02
   1.3298000e-02
   9.5698000e-02
   3.1919000e-02
   5.3480000e-01
   2.8124000e-02
   2.6675000e-02
   7.7347000e-02
   2.5373000e-02
   1.8307000e-02
   1.5875000e-02
   3.1467000e-02
   2.0566000e-02
   1.4566000e-02
   1.4893000e-02
   5.3624000e-02
   1.6866000e-02
   2.5283000e-01
   1.0320000e-01
   2.2981000e-02
   1.1594000e-02
   2.1630000e-02
   3.1778000e-02
   1.9992000e-02
   2.5851000e-02
   3.3646000e-02
   1.5530000e-02
   1.7298000e-02
   5.4823000e-01
   2.8119000e-02
   9.4142000e-02
   2.0051000e-02
   8.3064000e-02
   2.0474000e-02
   1.4087000e-02
   4.1449000e-02
   2.5975000e-02
   1.1227000e-02
   1.3815000e-02
   1.3425000e-02
   1.4608000e-02
   1.4841000e-02
   3.7844000e-02
   3.2917000e-02
   3.8238000e-02
   1.7088000e-02
   1.8668000e-01
   4.1597000e-02
   5.7001000e-02
   2.4487000e-02
   3.5518000e-02
   1.4492000e-02
   1.7288000e-02
   1.3621000e-02
   2.8989000e-02
   1.7578000e-02
   3.9559000e-02
   1.4123000e-02
   1.6074000e-02
   8.0862000e-02
   4.8839000e-02
   1.3340000e-02
   2.5908000e-02
   4.1074000e-02
   2.1090000e-02
   2.9925000e-02
   2.5616000e-02
   4.5122000e-02
   3.8538000e-02
   1.2002000e-01
   1.9345000e-02
   1.7950000e-02
   1.2852000e-02
   6.4238000e-02
   5.4532000e-01
   2.7785000e-02
   1.5702000e-02
   3.4246000e-02
   1.5656000e-02
   1.4022000e-02
   5.0943000e-01
   4.1374000e-02
   2.8310000e-02
   1.2545000e-02
   3.3005000e-02
   1.4554000e-02
   1.7323000e-02
   2.2413000e-02
   1.3537000e-02
   2.7366000e-02
   1.3537000e-02
   3.3906000e-02
   2.4577000e-02
   3.3823000e-02
   5.3836000e-01
   3.5521000e-02
   2.1971000e-02
   1.3320000e-02
   1.3637000e-02
   3.4699000e-02
   1.3987000e-02
   1.2866000e-02
   8.9511000e-02
   6.7966000e-02
   4.2533000e-02
   2.0701000e-02
   3.5868000e-02
   9.9028000e-02
   3.8705000e-02
   6.9823000e-02
   4.4315000e-02
   2.8265000e-02
   2.5509000e-02
   4.0651000e-02
   1.4813000e-02
   1.6140000e-02
   3.7165000e-02
   1.6108000e-02
   2.8347000e-02
   1.3238000e-02
   4.0713000e-02
   1.2828000e-02
   3.2648000e-02
   6.4982000e-02
   4.2903000e-02
   5.6582000e-02
   1.1513000e-02
   1.8168000e-02
   1.4749000e-02
   4.1270000e-02
   1.0362000e-01
   1.1730000e-02
   1.5564000e-02
   2.4703000e-02
   8.9094000e-02
   1.5170000e-02
   6.1992000e-02
   2.6202000e-02
   1.2054000e-02
   1.6826000e-01
   4.1641000e-02
   1.6105000e-02
   1.3709000e-02
   1.5197000e-02
   1.2306000e-02
   1.7488000e-02
   1.6919000e-02
   2.3380000e-02
   1.2638000e-01
   2.6857000e-02
   2.8842000e-02
   4.7650000e-02
   2.1530000e-02
   1.8688000e-02
   2.6444000e-02
   1.5664000e-02
   3.5119000e-02
   1.1451000e-01
   1.2783000e-02
   1.7731000e-02
   2.6802000e-02
   1.9046000e-02
   1.5032000e-02
   1.8686000e-02
   1.2155000e-02
   5.6582000e-02
   9.2426000e-02
   2.0712000e-02
   1.4807000e-02
   1.6931000e-02
   2.8152000e-02
   2.2424000e-02
   1.9097000e-02
   2.0642000e-02
   6.4484000e-02
   1.7009000e-02
   2.4898000e-02
   4.0891000e-02
   1.7589000e-02
   1.5817000e-02
   3.6577000e-02
   2.5715000e-02
   2.0271000e-02
   2.0051000e-02
   3.6964000e-02
   6.3510000e-02
   6.3384000e-02
   2.4133000e-02
   1.5495000e-02
   2.4898000e-02
   1.6564000e-01
   1.2219000e-02
   5.3744000e-02
   4.7219000e-02
   5.8219000e-02
   5.3172000e-02
   1.0757000e-01
   1.7088000e-02
   3.2706000e-02
   1.4329000e-02
   9.6723000e-02
   2.6148000e-02
   4.8029000e-02
   2.0333000e-02
   1.4702000e-02
   1.8386000e-02
   1.0032000e-01
   5.5136000e-02
   4.1725000e-02
   4.1578000e-02
   1.4994000e-02
   3.3646000e-02
   2.4348000e-02
   3.9651000e-02
   5.4826000e-02
   1.0194000e-01
   6.9296000e-02
   2.4874000e-02
   4.4315000e-02
   2.7666000e-02
   1.6437000e-01
   5.7944000e-02
   1.2261000e-02
   1.3958000e-01
   2.5425000e-02
   1.2203000e-02
   2.8399000e-02
   1.3404000e-02
   4.4839000e-02
   1.9233000e-02
   1.5085000e-02
   1.1505000e-01
   2.3322000e-02
   7.1338000e-02
   2.2371000e-02
   1.7906000e-02
   4.2837000e-02
   2.3924000e-02
   2.6360000e-02
   1.3497000e-02
   1.6994000e-02
   1.7069000e-02
   3.9277000e-02
   1.3924000e-02
   1.4344000e-02
   2.2025000e-02
   1.8745000e-02
   1.5499000e-02
   3.1560000e-02
   1.1137000e-01
   1.6446000e-02
   1.5271000e-02
   1.4555000e-02
   1.9603000e-02
   1.2646000e-02
   3.5521000e-02
   1.4565000e-02
   2.1924000e-02
   1.5551000e-02
   4.2700000e-02
   3.3809000e-02
   3.1096000e-02
   2.1337000e-02
   1.4338000e-02
   2.0926000e-02
   1.5279000e-02
   1.4461000e-02
   9.6446000e-02
   3.8285000e-02
   5.4012000e-02
   2.5982000e-01
   1.4598000e-02
   3.4070000e-02
   2.0227000e-02
   2.7680000e-02
   1.2275000e-01
   3.6479000e-02
   1.5817000e-02
   1.8801000e-02
   1.9179000e-01
   2.3877000e-02
   8.4248000e-02
   8.0281000e-02
   1.8534000e-02
   7.8274000e-02
   1.4665000e-02
   1.4234000e-02
   7.5373000e-02
   2.0995000e-02
   3.1889000e-02
   1.7578000e-01
   1.2565000e-02
   2.0921000e-02
   3.3269000e-02
   1.6797000e-01
   1.3016000e-02
   1.6642000e-02
   2.5594000e-02
   1.9409000e-02
   1.9868000e-02
   1.4909000e-02
   1.4496000e-02
   1.3386000e-02
   1.4082000e-02
   2.4432000e-02
   1.6246000e-02
   1.2219000e-02
   1.6522000e-02
   4.6114000e-02
   1.1754000e-02
   8.4248000e-02
   1.6391000e-01
   5.1326000e-01
   2.6970000e-02
   2.2141000e-02
   1.3482000e-02
   3.2114000e-02
   1.6374000e-02
   2.3857000e-02
   3.7261000e-02
   2.4332000e-02
   5.2455000e-01
   1.6803000e-02
   1.2719000e-02
   1.6487000e-01
   4.4978000e-02
   2.1185000e-02
   3.4415000e-02
   1.6420000e-02
   1.0487000e-01
   4.1015000e-02
   1.6954000e-01
   3.7261000e-02
   1.7698000e-02
   4.6975000e-02
   1.9194000e-02
   2.8613000e-02
   3.3238000e-02
   2.5715000e-02
   1.2892000e-02
   3.6596000e-02
   1.7223000e-02
   2.9238000e-02
   1.5170000e-02
   1.3703000e-02
   1.7950000e-02
   1.2824000e-01
   2.7383000e-02
   4.8953000e-02
   1.1350000e-01
   2.6647000e-02
   1.8997000e-02
   2.1379000e-02
   1.6624000e-01
   1.5176000e-02
   1.2508000e-01
   1.5140000e-02
   2.5982000e-01
   2.8878000e-01
   4.8917000e-02
   2.9132000e-02
   5.3867000e-02
   3.5854000e-02
   1.4140000e-02
   1.5522000e-02
   2.2834000e-02
   1.1065000e-01
   3.0522000e-02
   2.2554000e-02
   1.2573000e-02
   5.6410000e-02
   1.8702000e-02
   2.8940000e-02
   2.1919000e-02
   1.7243000e-02
   3.9221000e-02
   2.4141000e-02
   2.2158000e-02
   2.0417000e-02
   1.0998000e-01
   1.3687000e-02
   1.7298000e-02
   1.6191000e-02
   3.3175000e-02
   1.9249000e-02
   2.1483000e-02
   1.7419000e-02
   2.5599000e-02
   4.8827000e-02
   1.2614000e-02
   1.8902000e-02
   2.9132000e-02
   1.3701000e-02
   2.3124000e-02
   3.2071000e-02
   6.2689000e-02
   1.7491000e-02
   1.7194000e-02
   2.4801000e-02
   1.7506000e-02
   3.4252000e-02
   1.8628000e-02
   1.5368000e-02
   5.1218000e-01
   1.3074000e-02
   3.9393000e-02
   2.9709000e-02
   8.3612000e-02
   5.1945000e-01
   2.3497000e-02
   3.5099000e-02
   1.2671000e-02
   1.4532000e-02
   4.2068000e-02
   5.7696000e-02
   2.9925000e-02
   1.4019000e-02
   2.1409000e-02
   1.7801000e-02
   3.6074000e-02
   1.8435000e-02
   1.8065000e-02
   1.8619000e-02
   1.9793000e-02
   2.4263000e-02
   2.1895000e-02
   1.6563000e-02
   4.2746000e-02
   2.2781000e-02
   2.0470000e-02
   1.5390000e-02
   1.1363000e-02
   1.1519000e-02
   1.2415000e-02
   1.9447000e-02
   2.1422000e-02
   2.6718000e-02
   2.2435000e-02
   2.5520000e-02
   1.5479000e-02
   1.3635000e-02
   1.3354000e-02
   1.0532000e-01
   4.6401000e-02
   1.4455000e-02
   3.8285000e-02
   1.1884000e-02
   6.9484000e-02
   1.6924000e-02
   1.8783000e-02
   2.5954000e-02
   3.3376000e-02
   3.9626000e-02
   2.0878000e-01
   1.7630000e-02
   2.0736000e-02
   3.0987000e-02
   4.5970000e-02
   1.8594000e-02
   1.7491000e-02
   1.9564000e-02
   2.9347000e-02
   1.1590000e-02
   1.4810000e-02
   3.3005000e-02
   3.2270000e-02
   2.9289000e-02
   3.0846000e-02
   4.5313000e-02
   1.1554000e-02
   2.8749000e-02
   1.9302000e-02
   4.1578000e-02
   7.3069000e-02
   1.8284000e-02
   3.6215000e-02
   2.5989000e-02
   3.7752000e-02
   1.9748000e-02
   3.0248000e-02
   1.3159000e-02
   3.8285000e-02
   4.1013000e-02
   2.4263000e-02
   1.3515000e-02
   1.9416000e-02
   1.3227000e-01
   1.6577000e-02
   5.0142000e-02
   3.4469000e-02
   1.4904000e-02
   1.0374000e-01
   1.9597000e-02
   1.6246000e-02
   1.5882000e-01
   2.4531000e-02
   1.3734000e-02
   1.9289000e-02
   2.2111000e-02
   5.2514000e-02
   4.7775000e-02
   1.5173000e-02
   5.2637000e-02
   6.0587000e-02
   3.1774000e-02
   6.6306000e-02
   1.3237000e-02
   1.3837000e-02
   2.6744000e-02
   1.4251000e-02
   2.7528000e-02
   6.7235000e-02
   2.9526000e-02
   3.1234000e-02
   1.6262000e-01
   2.0247000e-02
   1.1388000e-02
   1.9374000e-02
   1.2174000e-02
   1.5197000e-02
   3.1675000e-02
   1.7801000e-02
   1.0907000e-01
   1.6277000e-02
   2.5811000e-02
   8.1203000e-02
   2.1238000e-02
   1.3602000e-02
   1.0374000e-01
   2.5989000e-02
   1.2059000e-02
   1.3861000e-02
   1.3361000e-02
   1.3668000e-02
   1.3492000e-02
   1.9518000e-02
   1.8246000e-02
   1.6508000e-02
   3.1497000e-02
   2.8119000e-02
   2.5599000e-02
   1.3206000e-02
   8.4186000e-02
   1.7522000e-02
   2.2910000e-02
   3.6008000e-02
   3.6661000e-02
   3.6258000e-02
   1.6437000e-01
   1.6459000e-02
   2.3474000e-02
   1.6563000e-02
   1.4049000e-02
   2.0566000e-02
   5.2377000e-01
   1.6964000e-02
   3.7923000e-02
   1.9797000e-02
   1.5416000e-02
   7.7098000e-02
   7.0933000e-02
   2.6209000e-02
   1.8406000e-02
   1.3987000e-02
   2.3373000e-02
   1.6320000e-02
   1.7693000e-02
   2.3877000e-02
   1.3597000e-02
   2.1761000e-02
   1.2146000e-02
   1.8823000e-01
   2.0340000e-02
   1.8939000e-02
   2.2068000e-02
   1.0672000e-01
   2.0462000e-02
   5.0761000e-02
   1.7659000e-02
   2.0711000e-02
   1.3225000e-02
   1.6191000e-02
   2.8749000e-02
   2.8878000e-01
   1.6401000e-02
   5.7001000e-02
   1.5987000e-02
   5.1997000e-01
   1.3792000e-02
   8.9094000e-02
   2.0474000e-02
   2.2731000e-02
   1.3617000e-02
   2.4797000e-02
   2.0851000e-02
   1.3734000e-02
   1.7250000e-02
   1.9864000e-02
   3.2425000e-02
   2.5035000e-02
   2.9547000e-02
   6.5280000e-02
   2.7790000e-02
   5.4694000e-02
   4.3416000e-02
   4.7410000e-02
   1.9435000e-02
   5.3055000e-01
   1.7975000e-02
   1.2334000e-02
   1.6652000e-02
   3.2760000e-02
   1.2671000e-02
   1.4277000e-01
   1.6376000e-01
   2.9289000e-02
   1.3421000e-02
   1.7044000e-02
   1.2573000e-02
   8.2863000e-02
   1.0194000e-01
   5.6494000e-01
   6.1416000e-02
   1.6402000e-02
   1.5694000e-02
   6.2689000e-02
   1.1944000e-02
   5.4012000e-02
   2.3051000e-02
   1.8310000e-01
   1.7201000e-02
   1.9616000e-01
   5.1239000e-01
   1.9435000e-02
   3.7193000e-02
   1.6563000e-02
   1.0937000e-01
   4.8751000e-02
   1.9222000e-02
   5.1239000e-01
   1.2573000e-02
   1.9684000e-02
   2.8307000e-02
   1.3547000e-02
   2.3950000e-02
   3.6258000e-02
   1.8902000e-02
   1.8406000e-02
   2.1483000e-02
   5.0425000e-02
   3.4890000e-02
   1.6557000e-02
   9.2426000e-02
   2.1396000e-02
   2.3557000e-02
   1.7324000e-02
   4.0382000e-02
   1.3285000e-02
   2.5544000e-02
   1.7506000e-02
   1.6406000e-01
   3.8816000e-02
   3.7867000e-02
   4.1641000e-02
   3.6962000e-02
   1.6191000e-02
   6.5291000e-02
   3.4975000e-02
   1.2496000e-02
   9.5698000e-02
   1.3019000e-02
   5.4694000e-02
   1.4375000e-02
   1.2646000e-02
   1.2731000e-02
   1.2731000e-02
   2.7107000e-02
   3.6087000e-02
   9.1516000e-02
   1.3102000e-02
   2.8562000e-02
   1.2710000e-02
   3.3492000e-02
   7.5096000e-02
   5.9861000e-02
   1.5613000e-02
   5.0670000e-02
   2.4836000e-02
   1.8891000e-02
   2.6174000e-02
   2.3724000e-02
   1.2408000e-02
   2.9359000e-02
   2.5400000e-02
   4.8827000e-02
   2.5578000e-02
   2.2528000e-02
   1.6365000e-02
   4.9683000e-02
   1.6192000e-02
   1.9838000e-02
   1.8909000e-02
   1.2080000e-01
   1.3235000e-02
   4.6396000e-02
   2.0271000e-02
   1.6788000e-01
   1.8436000e-02
   2.0761000e-02
   2.7246000e-02
   3.5132000e-02
   1.6014000e-02
   4.6011000e-02
   1.4122000e-02
   1.3227000e-01
   1.4004000e-02
   1.3016000e-02
   5.1259000e-01
   1.8668000e-01
   1.8518000e-02
   2.6981000e-02
   1.7102000e-02
   2.3344000e-02
   5.3158000e-02
   1.9422000e-02
   4.7475000e-02
   2.9171000e-02
   2.5544000e-02
   3.4289000e-02
   1.4492000e-02
   1.5032000e-02
   6.6098000e-02
   2.3158000e-02
   4.2342000e-02
   1.2783000e-02
   8.3313000e-02
   1.9112000e-02
   1.2334000e-02
   2.7262000e-02
   4.6975000e-02
   1.3085000e-02
   2.2335000e-02
   1.5025000e-02
   1.9500000e-02
   1.6197000e-02
   1.3853000e-02
   2.5715000e-02
   2.5422000e-02
   1.0907000e-01
   2.8158000e-02
   1.5794000e-02
   1.3958000e-01
   1.6391000e-01
   1.8811000e-02
   1.2805000e-02
   2.5130000e-02
   4.4271000e-02
   2.4986000e-02
   4.0089000e-02
   2.6744000e-02
   1.5593000e-02
   1.8168000e-02
   5.5997000e-02
   1.4418000e-02
   1.5681000e-02
   1.6347000e-02
   1.2324000e-02
   1.4086000e-02
   3.1467000e-02
   7.7562000e-02
   2.8989000e-02
   1.5276000e-02
   1.8229000e-01
   1.3159000e-02
   1.7102000e-02
   2.1937000e-02
   2.6880000e-02
   8.5310000e-02
   2.6052000e-02
   5.4792000e-02
   3.1467000e-02
   3.4389000e-02
   2.2298000e-02
   1.7580000e-02
   1.8851000e-02
   1.9933000e-02
   1.3701000e-02
   1.3077000e-02
   3.1054000e-02
   2.8358000e-02
   2.4527000e-02
   4.0426000e-02
   1.1422000e-02
   2.2443000e-02
   1.1594000e-02
   1.5991000e-02
   1.6285000e-01
   1.7778000e-02
   1.0497000e-01
   1.6783000e-02
   1.1863000e-02
   1.7523000e-02
   2.1369000e-02
   1.5430000e-02
   2.0020000e-02
   1.1773000e-02
   2.4515000e-02
   2.7726000e-02
   1.2785000e-02
   4.9538000e-02
   1.8822000e-02
   2.2435000e-02
   4.2411000e-02
   3.4938000e-02
   1.6882000e-02
   2.0497000e-01
   1.6523000e-01
   2.7969000e-02
   2.2068000e-02
   5.1110000e-01
   4.3513000e-02
   1.8668000e-02
   4.1305000e-02
   1.5145000e-02
   1.7412000e-02
   2.4937000e-02
   2.0688000e-02
   2.7625000e-02
   1.2671000e-02
   1.2786000e-02
   3.1918000e-02
   1.0998000e-01
   1.1484000e-02
   1.4785000e-02
   1.6044000e-02
   2.0306000e-02
   2.9223000e-02
   2.8307000e-02
   5.6425000e-02
   3.4490000e-02
   2.2161000e-02
   3.5943000e-02
   1.8619000e-02
   1.8366000e-02
   1.9447000e-02
   2.1227000e-02
   2.7110000e-02
   2.6880000e-02
   1.5292000e-02
   2.0906000e-02
   1.6919000e-02
   2.3839000e-02
   5.9254000e-02
   5.8643000e-02
   3.8382000e-02
   1.2383000e-01
   2.4359000e-02
   9.2900000e-02
   1.2070000e-02
   2.7415000e-02
   1.5599000e-02
   2.9739000e-02
   1.5042000e-02
   1.9518000e-02
   5.7696000e-02
   2.2424000e-02
   7.7142000e-02
   2.6662000e-02
   1.9991000e-02
   2.9165000e-02
   1.9038000e-02
   4.3927000e-02
   1.6437000e-01
   3.4938000e-02
   1.1913000e-02
   1.4329000e-02
   1.8461000e-02
   1.3732000e-02
   1.2408000e-02
   1.9302000e-02
   6.2479000e-02
   6.2182000e-02
   2.9318000e-02
   3.5859000e-02
   6.6549000e-02
   2.6246000e-02
   2.9058000e-02
   4.4824000e-02
   1.9142000e-02
   1.2223000e-02
   3.2628000e-02
   2.2731000e-02
   3.9000000e-02
   1.5499000e-02
   1.8695000e-02
   2.6021000e-02
   6.9845000e-02
   1.4206000e-02
   8.4186000e-02
   5.1945000e-01
   1.3786000e-02
   1.8997000e-02
   1.7249000e-02
   1.4765000e-02
   1.2632000e-02
   2.0361000e-02
   1.8339000e-02
   2.7028000e-02
   4.5207000e-02
   2.1560000e-02
   4.0839000e-02
   2.2528000e-02
   2.2061000e-02
   2.1837000e-01
   2.2720000e-02
   2.6336000e-02
   2.0878000e-01
   5.4993000e-02
   2.8613000e-02
   3.0501000e-02
   1.2184000e-02
   2.5501000e-02
   6.3815000e-02
   5.2094000e-02
   2.1749000e-02
   3.2846000e-02
   1.3019000e-02
   3.7634000e-02
   1.7419000e-02
   1.4011000e-02
   6.6899000e-02
   1.1594000e-02
   1.2069000e-02
   2.4684000e-02
   1.9395000e-02
   1.5672000e-02
   4.2437000e-02
   3.8270000e-02
   1.5323000e-02
   3.0865000e-02
   1.3235000e-02
   2.4283000e-02
   2.8495000e-02
   1.5154000e-02
   3.1511000e-02
   1.9059000e-02
   1.5761000e-02
   1.1679000e-02
   1.2174000e-02
   1.5276000e-02
   1.3599000e-02
   1.9479000e-02
   1.3867000e-02
   2.5599000e-02
   2.6246000e-02
   3.6711000e-02
   1.0032000e-01
   2.9081000e-02
   1.4608000e-01
   1.3904000e-02
   2.9167000e-02
   1.0446000e-01
   1.8451000e-02
   1.3851000e-02
   7.7347000e-02
   1.8783000e-02
   6.1416000e-02
   2.6985000e-02
   1.8781000e-02
   4.1988000e-02
   1.7088000e-02
   2.0041000e-02
   2.4684000e-02
   2.8373000e-02
   1.4635000e-02
   5.3320000e-02
   2.9992000e-02
   1.9046000e-02
   3.1389000e-02
   1.9201000e-02
   2.0235000e-02
   4.6633000e-02
   1.2131000e-02
   5.4533000e-02
   3.0132000e-02
   6.3614000e-02
   3.8263000e-02
   3.5859000e-02
   2.0561000e-02
   1.8902000e-02
   4.8412000e-02
   1.8490000e-02
   6.5897000e-02
   1.9262000e-02
   1.7347000e-02
   1.8858000e-02
   1.3208000e-02
   7.8024000e-02
   1.5384000e-02
   1.5842000e-02
   1.4186000e-02
   2.6091000e-02
   3.5514000e-02
   2.8265000e-02
   2.2145000e-02
   1.6363000e-02
   1.2002000e-01
   2.3472000e-02
   4.2129000e-02
   2.5278000e-02
   3.2129000e-02
   1.6109000e-02
   2.8780000e-02
   1.7144000e-02
   3.6572000e-02
   2.0273000e-02
   1.7404000e-02
   2.3523000e-02
   1.3205000e-02
   1.5927000e-02
   3.1889000e-02
   1.4472000e-02
   1.9954000e-02
   5.1588000e-02
   2.0319000e-02
   1.1636000e-02
   2.0227000e-02
   2.1937000e-02
   1.6882000e-02
   5.3055000e-01
   3.3181000e-02
   1.9386000e-01
   1.3003000e-02
   2.6135000e-02
   1.5530000e-02
   1.5394000e-02
   2.0380000e-02
   1.4608000e-01
   2.0983000e-02
   1.8987000e-02
   2.8124000e-02
   3.4551000e-02
   4.3927000e-02
   3.2378000e-02
   2.2591000e-02
   1.4714000e-02
   8.2225000e-02
   1.0908000e-01
   2.7785000e-02
   2.0967000e-02
   1.7715000e-02
   3.1185000e-02
   1.9345000e-02
   8.0281000e-02
   2.1459000e-02
   1.3548000e-02
   7.5373000e-02
   6.9296000e-02
   6.1030000e-02
   2.0205000e-02
   1.0396000e-01
   4.4477000e-02
   3.8794000e-02
   1.4688000e-02
   3.4684000e-02
   4.7885000e-02
   1.7085000e-02
   1.9628000e-02
   1.4241000e-02
   4.3416000e-02
   3.5515000e-02
   2.3924000e-02
   1.4702000e-02
   1.7640000e-02
   1.6341000e-02
   1.2779000e-01
   2.6615000e-02
   4.2096000e-02
   2.0497000e-01
   1.6190000e-01
   2.2748000e-02
   4.8658000e-02
   1.6693000e-01
   1.4344000e-02
   1.0194000e-01
   4.6652000e-02
   5.2825000e-01
   1.2295000e-02
   6.4982000e-02
   2.4527000e-02
   6.3650000e-02
   3.5074000e-02
   3.7496000e-02
   2.4155000e-02
   4.1498000e-02
   1.6095000e-02
   5.1048000e-01
   5.2825000e-01
   3.2076000e-02
   1.3727000e-01
   5.4382000e-02
   3.6074000e-02
   5.4256000e-02
   4.5671000e-02
   3.5923000e-02
   2.2048000e-02
   2.5840000e-02
   2.1928000e-02
   1.2346000e-02
   2.2559000e-02
   1.3136000e-02
   8.1203000e-02
   1.5794000e-02
   2.9547000e-02
   2.6246000e-02
   1.8939000e-02
   1.3701000e-02
   1.5056000e-02
   1.4710000e-02
   1.4437000e-02
   3.0034000e-02
   1.6877000e-02
   1.3903000e-02
   5.1006000e-01
   3.7533000e-02
   1.2508000e-01
   1.3414000e-02
   2.8189000e-02
   5.4792000e-02
   1.3474000e-02
   1.7744000e-02
   2.3899000e-02
   1.3944000e-02
   6.4168000e-02
   1.7647000e-02
   8.1739000e-02
   1.6520000e-02
   1.5681000e-02
   1.9582000e-02
   7.2207000e-02
   1.3687000e-02
   1.6508000e-02
   1.5029000e-02
   1.3785000e-02
   2.1913000e-02
   2.5745000e-02
   1.6262000e-01
   2.5389000e-02
   2.7990000e-02
   2.5288000e-02
   1.3703000e-02
   1.7942000e-02
   2.8555000e-02
   1.6219000e-01
   1.4533000e-02
   1.6437000e-01
   1.9684000e-02
   1.8668000e-01
   2.8399000e-02
   1.5029000e-02
   1.8284000e-02
   2.0473000e-02
   1.6297000e-02
   5.7110000e-01
   2.8780000e-02
   1.4749000e-02
   1.4598000e-02
   2.5758000e-02
   3.0484000e-02
   3.1552000e-02
   4.1270000e-02
   7.6040000e-02
   2.1969000e-02
   1.4140000e-02
   2.3367000e-02
   2.0271000e-02
   3.8271000e-02
   2.4571000e-02
   2.4197000e-02
   2.4664000e-02
   1.4162000e-02
   1.5934000e-02
   1.2429000e-02
   6.2909000e-02
   2.6770000e-02
   3.7337000e-02
   4.2837000e-02
   9.0829000e-02
   1.9233000e-02
   1.2374000e-02
   3.4699000e-02
   1.8781000e-02
   6.9392000e-02
   2.2258000e-02
   4.3505000e-02
   3.5923000e-02
   1.8594000e-02
   5.5298000e-02
   5.2455000e-01
   1.4022000e-02
   2.9400000e-02
   1.0548000e-01
   2.1661000e-02
   1.6191000e-02
   3.0634000e-02
   1.8487000e-02
   1.1723000e-02
   2.1837000e-01
   1.8032000e-02
   5.7479000e-02
   1.2525000e-02
   1.7394000e-01
   1.2659000e-02
   1.1723000e-02
   2.9966000e-02
   4.5122000e-02
   1.4245000e-02
   1.3832000e-02
   4.0089000e-02
   1.5385000e-02
   6.4050000e-02
   1.7023000e-02
   1.9226000e-02
   1.6933000e-02
   1.5121000e-02
   1.4271000e-02
   2.4808000e-02
   1.0865000e-01
   1.6028000e-02
   2.7609000e-02
   1.4817000e-02
   2.8485000e-02
   2.3924000e-02
   1.5474000e-02
   1.7630000e-02
   1.9368000e-02
   1.3658000e-02
   2.2788000e-02
   1.4348000e-02
   2.6993000e-02
   1.6297000e-01
   1.9098000e-02
   4.8230000e-02
   2.4801000e-02
   1.8528000e-02
   3.4762000e-02
   1.6482000e-02
   3.2220000e-02
   2.2222000e-02
   1.6209000e-01
   5.8201000e-02
   7.7673000e-02
   1.4902000e-02
   2.4684000e-02
   1.9869000e-02
   3.0634000e-02
   2.4686000e-02
   3.3622000e-02
   3.9402000e-02
   1.0692000e-01
   1.7975000e-02
   1.9336000e-02
   7.7562000e-02
   3.2015000e-02
   1.4250000e-02
   1.9231000e-02
   1.3972000e-02
   2.7730000e-02
   2.0612000e-02
   2.4172000e-02
   1.7486000e-02
   2.5094000e-02
   3.5066000e-02
   2.2133000e-02
   2.4199000e-02
   5.1199000e-01
   1.4329000e-02
   1.4234000e-02
   1.5515000e-02
   6.6098000e-02
   3.8178000e-02
   2.1925000e-02
   4.3384000e-02
   5.3480000e-01
   1.1590000e-02
   4.7410000e-02
   1.1399000e-01
   3.4252000e-02
   2.1600000e-02
   1.4710000e-02
   2.0006000e-02
   1.4672000e-02
   2.7262000e-02
   2.3341000e-02
   1.1513000e-02
   1.4122000e-02
   2.6961000e-02
   1.3005000e-02
   1.3178000e-02
   1.7093000e-02
   1.2896000e-02
   3.4270000e-02
   4.0399000e-02
   2.4571000e-02
   9.2405000e-02
   2.0228000e-02
   1.5121000e-02
   3.2821000e-02
   1.4221000e-02
   4.3143000e-02
   4.8029000e-02
   5.1134000e-02
   1.6834000e-01
   1.1350000e-01
   2.0712000e-02
   1.7166000e-02
   2.0618000e-02
   3.3823000e-02
   1.4533000e-02
   1.8307000e-02
   1.4006000e-02
   1.1216000e-01
   1.7009000e-02
   1.9518000e-02
   2.0166000e-01
   3.8238000e-02
   2.7990000e-02
   7.6752000e-02
   2.0692000e-02
   2.1594000e-02
   1.5619000e-02
   4.5550000e-02
   3.0798000e-02
   1.2207000e-02
   3.2540000e-02
   1.3060000e-02
   5.1427000e-01
   2.5288000e-02
   1.2988000e-02
   6.8764000e-02
   2.6575000e-02
   1.2783000e-02
   4.1836000e-02
   1.6693000e-01
   1.6561000e-01
   1.3646000e-02
   2.4289000e-02
   8.3612000e-02
   2.4211000e-02
   2.3599000e-02
   1.7713000e-02
   1.4063000e-02
   1.8229000e-01
   3.6409000e-02
   7.1000000e-02
   1.3695000e-01
   1.6578000e-02
   1.8584000e-02
   2.1736000e-02
   2.9590000e-02
   1.8936000e-02
   1.2605000e-02
   1.1530000e-01
   2.1558000e-02
   1.5953000e-02
   1.6485000e-02
   3.6506000e-02
   1.2479000e-02
   5.4792000e-02
   1.6744000e-02
   1.7467000e-02
   1.7038000e-02
   1.8079000e-02
   1.4523000e-02
   3.0536000e-02
   1.4808000e-02
   2.8510000e-02
   2.2184000e-02
   1.3987000e-02
   6.1416000e-02
   8.9094000e-02
   1.3238000e-02
   4.0344000e-02
   1.6745000e-02
   1.4437000e-02
   7.6946000e-02
   5.3098000e-02
   4.8087000e-02
   8.1286000e-02
   1.9434000e-02
   1.4370000e-02
   2.8495000e-02
   2.2537000e-02
   6.2245000e-02
   2.1359000e-02
   4.2087000e-02
   4.0382000e-02
   1.9368000e-02
   1.4899000e-02
   2.8307000e-02
   2.3523000e-02
   3.9319000e-02
   9.2900000e-02
   1.5042000e-02
   5.3098000e-02
   1.7224000e-02
   5.3735000e-02
   1.5417000e-02
   2.6864000e-02
   1.0908000e-01
   1.3532000e-02
   2.2261000e-02
   2.0223000e-02
   1.6542000e-01
   4.6917000e-02
   1.6626000e-02
   3.0034000e-02
   1.4244000e-02
   2.3536000e-02
   2.2834000e-02
   1.8751000e-02
   1.4703000e-01
   1.3385000e-02
   4.2068000e-02
   2.6462000e-02
   5.0689000e-02
   2.9178000e-02
   1.8233000e-02
   5.0955000e-01
   2.9054000e-02
   1.6077000e-02
   1.4007000e-02
   1.5785000e-02
   1.5722000e-02
   1.8619000e-02
   1.3068000e-02
   1.3443000e-02
   1.4509000e-02
   2.1558000e-02
   1.4749000e-02
   2.5943000e-02
   4.8087000e-02
   2.1473000e-02
   5.4124000e-02
   1.1689000e-02
   3.0225000e-02
   1.3346000e-02
   4.5701000e-02
   4.3742000e-02
   2.1295000e-02
   3.0797000e-02
   4.8817000e-02
   1.5875000e-02
   5.1006000e-01
   1.2280000e-02
   1.4262000e-02
   2.1601000e-02
   1.3000000e-02
   1.6108000e-02
   1.4909000e-02
   3.2760000e-02
   2.5385000e-02
   1.0652000e-01
   1.5029000e-02
   2.2111000e-02
   1.6626000e-02
   5.1646000e-01
   4.3139000e-02
   3.8686000e-02
   1.4743000e-02
   1.9272000e-02
   2.5780000e-02
   2.2975000e-02
   3.5425000e-02
   2.2511000e-02
   1.6123000e-02
   1.2646000e-02
   2.2705000e-02
   7.0463000e-02
   5.1695000e-02
   1.5196000e-02
   2.3215000e-02
   1.5044000e-02
   1.5576000e-02
   4.6898000e-02
   1.7589000e-02
   1.3030000e-02
   1.1259000e-02
   2.1107000e-02
   5.3867000e-02
   5.0810000e-02
   3.3376000e-02
   1.2751000e-02
   5.0306000e-02
   1.6203000e-02
   1.6647000e-02
   3.3367000e-02
   1.9222000e-02
   3.5548000e-02
   3.3646000e-02
   3.7260000e-02
   1.5356000e-02
   1.7405000e-02
   3.2425000e-02
   4.6975000e-02
   2.0462000e-02
   5.1896000e-01
   1.8246000e-02
   1.8247000e-02
   1.2237000e-02
   2.0235000e-02
   2.4515000e-02
   6.7235000e-02
   2.7494000e-02
   3.0414000e-02
   2.2590000e-02
   2.3816000e-02
   1.3178000e-02
   1.8525000e-02
   3.2303000e-02
   3.5748000e-02
   5.4321000e-02
   1.3111000e-02
   1.0249000e-01
   1.4326000e-02
   2.0711000e-02
   2.0247000e-02
   1.9169000e-02
   1.1303000e-01
   1.8307000e-02
   1.6834000e-02
   2.6463000e-02
   1.1944000e-02
   1.7192000e-01
   3.5933000e-02
   1.5986000e-02
   1.5973000e-02
   1.7102000e-02
   1.0780000e-01
   1.6511000e-02
   4.0344000e-02
   6.4050000e-02
   2.9223000e-02
   2.9709000e-02
   1.8167000e-01
   1.5130000e-02
   2.9907000e-02
   3.1329000e-02
   2.9008000e-02
   1.3687000e-02
   5.3543000e-02
   5.5535000e-01
   4.9963000e-02
   4.1641000e-02
   1.8885000e-02
   2.4262000e-02
   1.9933000e-02
   1.5530000e-02
   1.3074000e-02
   4.4796000e-02
   2.1185000e-02
   1.8168000e-02
   8.1070000e-02
   1.2374000e-02
   2.1236000e-02
   4.1955000e-02
   1.2457000e-02
   4.1578000e-02
   1.4525000e-02
   1.0497000e-01
   3.6359000e-02
   7.1232000e-01
   1.0362000e-01
   1.2956000e-02
   1.2646000e-02
   3.3509000e-02
   1.4678000e-02
   1.6828000e-02
   2.1409000e-02
   1.6091000e-02
   2.1337000e-02
   2.2365000e-02
   1.8269000e-02
   1.4390000e-02
   2.6864000e-02
   1.3237000e-02
   4.9683000e-02
   5.5135000e-02
   9.9548000e-02
   3.4270000e-02
   1.6015000e-02
   2.0410000e-02
   2.3890000e-02
   3.1761000e-02
   2.6621000e-02
   1.5499000e-02
   1.0330000e-01
   1.2207000e-02
   2.3686000e-02
   1.4909000e-02
   2.1760000e-02
   1.5479000e-02
   2.5427000e-02
   4.4354000e-02
   2.3471000e-02
   1.6640000e-02
   4.5449000e-02
   2.3373000e-02
   6.3536000e-01
   1.6920000e-01
   2.6646000e-02
   3.8896000e-02
   2.0051000e-02
   2.3101000e-02
   2.1643000e-02
   1.4751000e-02
   2.4515000e-02
   3.6884000e-02
   1.4424000e-02
   2.1836000e-02
   1.4751000e-02
   3.1598000e-02
   1.2261000e-02
   6.2365000e-02
   2.5283000e-01
   2.9098000e-02
   4.2411000e-02
   5.0306000e-02
   1.8923000e-02
   1.3102000e-02
   1.2966000e-02
   6.2365000e-02
   4.4544000e-02
   2.7168000e-02
   3.2167000e-02
   1.0937000e-01
   2.9081000e-02
   1.5118000e-02
   8.0661000e-02
   1.6737000e-02
   2.0813000e-02
   3.5112000e-02
   1.4626000e-02
   1.8292000e-02
   4.4315000e-02
   1.6297000e-01
   2.8992000e-02
   4.1109000e-02
   2.6088000e-02
   1.3136000e-02
   2.7998000e-02
   1.6197000e-02
   1.2223000e-02
   1.5430000e-01
   2.3263000e-02
   1.2859000e-02
   1.9194000e-02
   4.2224000e-02
   2.2323000e-02
   2.5425000e-02
   1.1530000e-01
   2.0131000e-02
   1.4291000e-02
   1.5061000e-02
   1.9627000e-02
   3.1374000e-02
   2.9600000e-02
   1.6095000e-02
   1.5564000e-02
   1.3923000e-02
   1.2310000e-02
   1.8783000e-02
   4.1677000e-02
   1.7604000e-02
   5.8907000e-02
   2.6805000e-01
   2.5888000e-02
   1.3188000e-02
   1.3257000e-02
   1.4674000e-02
   6.2690000e-02
   1.3598000e-02
   1.7907000e-02
   5.6510000e-02
   1.8212000e-02
   4.2903000e-02
   2.9723000e-02
   4.1616000e-02
   8.5643000e-02
   1.2638000e-01
   5.1945000e-01
   2.3523000e-02
   2.5288000e-02
   2.2126000e-02
   2.3238000e-02
   1.7220000e-02
   2.1919000e-02
   1.5388000e-02
   1.9446000e-02
   7.5373000e-02
   1.9332000e-02
   6.5702000e-02
   1.4544000e-02
   1.4086000e-02
   2.3839000e-02
   5.2145000e-02
   5.4826000e-02
   1.3313000e-02
   2.6209000e-02
   5.0306000e-02
   5.5977000e-01
   1.5401000e-02
   8.0934000e-02
   2.8749000e-02
   5.7001000e-02
   1.2688000e-02
   2.6657000e-02
   1.5880000e-02
   1.3660000e-02
   3.9205000e-02
   3.0527000e-02
   1.6100000e-02
   3.2552000e-02
   4.8195000e-02
   1.4317000e-02
   1.3496000e-01
   8.1070000e-02
   1.7417000e-02
   1.9289000e-02
   1.9131000e-02
   2.4703000e-02
   8.6526000e-02
   2.0138000e-02
   1.7023000e-02
   1.3385000e-02
   1.8044000e-02
   3.7454000e-02
   1.0634000e-01
   4.5331000e-02
   7.0546000e-02
   2.8409000e-02
   1.3800000e-02
   2.7311000e-02
   2.6665000e-02
   7.6946000e-02
   1.6274000e-01
   1.8116000e-02
   2.6011000e-02
   1.3235000e-02
   1.6964000e-02
   1.3191000e-02
   4.0839000e-02
   1.5662000e-02
   3.9934000e-02
   1.6697000e-02
   1.1744000e-02
   2.4118000e-02
   2.8693000e-02
   2.5944000e-02
   1.5320000e-02
   1.7406000e-02
   5.1034000e-01
   2.1900000e-02
   2.0306000e-02
   1.4458000e-02
   1.9058000e-02
   4.0283000e-02
   1.6765000e-02
   1.6877000e-02
   2.3350000e-02
   1.7158000e-02
   3.1871000e-01
   2.0433000e-02
   1.0351000e-01
   2.9523000e-02
   2.4937000e-02
   3.8270000e-02
   2.0492000e-02
   2.1182000e-02
   1.7015000e-02
   1.7618000e-02
   4.0004000e-02
   1.9435000e-02
   2.2141000e-02
   5.3098000e-02
   3.2489000e-02
   2.0746000e-02
   7.0933000e-02
   1.6835000e-02
   5.6706000e-02
   1.9504000e-02
   5.1180000e-01
   1.7463000e-02
   4.1461000e-02
   5.1134000e-02
   7.7424000e-02
   3.6043000e-02
   3.4246000e-02
   2.0271000e-02
   4.2065000e-02
   6.3510000e-02
   2.4515000e-02
   1.6523000e-01
   1.4266000e-02
   2.1483000e-02
   1.4989000e-01
   8.0281000e-02
   2.3283000e-02
   2.2989000e-01
   1.5585000e-02
   7.5373000e-02
   1.8074000e-02
   1.3810000e-02
   3.4579000e-02
   4.4477000e-02
   4.8845000e-02
   3.5633000e-02
   2.6646000e-02
   8.6971000e-02
   2.1749000e-02
   1.6630000e-02
   3.6964000e-02
   2.0273000e-02
   2.3769000e-02
   1.9820000e-02
   1.6105000e-02
   2.3636000e-02
   4.0651000e-02
   2.5040000e-02
   1.9857000e-02
   1.0487000e-01
   2.0046000e-02
   2.0926000e-02
   2.0333000e-02
   3.9808000e-02
   1.5778000e-02
   1.4855000e-02
   4.2368000e-02
   5.1180000e-01
   2.4348000e-02
   1.5442000e-02
   4.4639000e-02
   2.9400000e-02
   3.7720000e-02
   1.5371000e-02
   9.4142000e-02
   1.3474000e-02
   1.9221000e-02
   2.2469000e-02
   9.3811000e-02
   2.8932000e-02
   2.6360000e-02
   2.7114000e-02
   1.3386000e-02
   1.9516000e-02
   2.2511000e-02
   2.4835000e-02
   1.8605000e-02
   1.4232000e-02
   5.2538000e-01
   1.9977000e-02
   1.3763000e-02
   1.4387000e-02
   4.5355000e-02
   1.9824000e-02
   1.6347000e-02
   2.4045000e-02
   3.1778000e-02
   2.0007000e-02
   2.4527000e-02
   1.7065000e-01
   3.0748000e-02
   1.4672000e-02
   1.3532000e-02
   2.4936000e-02
   1.0937000e-01
   2.4778000e-02
   6.2182000e-02
   1.5895000e-02
   5.0573000e-02
   2.1459000e-02
   6.6528000e-01
   5.1611000e-01
   3.4457000e-02
   2.2189000e-02
   1.3987000e-02
   6.7461000e-02
   4.4291000e-02
   3.1733000e-02
   1.3033000e-02
   1.6843000e-02
   1.3431000e-02
   2.9195000e-02
   5.9861000e-02
   2.3373000e-02
   2.0080000e-02
   1.2306000e-02
   1.1031000e-01
   9.6723000e-02
   1.7192000e-01
   2.8720000e-02
   1.2164000e-02
   2.7726000e-02
   6.4496000e-02
   5.3172000e-02
   7.4041000e-02
   3.0484000e-02
   2.2262000e-02
   1.1969000e-02
   1.4996000e-02
   1.7105000e-01
   4.9104000e-02
   1.6626000e-02
   1.6044000e-02
   2.1087000e-02
   2.9643000e-02
   1.1723000e-02
   9.9548000e-02
   2.0695000e-02
   1.9164000e-02
   1.3178000e-02
   1.7420000e-02
   2.0921000e-02
   1.2364000e-02
   1.8534000e-02
   2.3773000e-02
   1.8923000e-02
   1.6675000e-02
   2.3299000e-02
   1.7243000e-02
   5.1805000e-01
   3.0509000e-02
   2.6962000e-02
   1.7194000e-02
   1.3605000e-02
   5.1455000e-01
   1.3754000e-02
   5.9783000e-02
   1.9915000e-02
   1.4035000e-02
   1.3567000e-02
   1.4227000e-02
   1.7782000e-02
   2.7650000e-02
   1.7206000e-02
   3.1761000e-02
   3.3607000e-02
   3.5868000e-02
   6.6744000e-02
   4.2399000e-02
   3.7667000e-02
   3.6918000e-02
   2.3041000e-02
   1.6647000e-02
   4.5313000e-02
   2.0273000e-02
   3.2917000e-02
   1.1963000e-02
   8.6526000e-02
   2.7969000e-02
   6.6528000e-01
   2.9165000e-02
   2.9934000e-02
   1.5652000e-02
   3.3238000e-02
   1.7630000e-02
   1.5934000e-02
   2.6662000e-02
   1.5292000e-02
   1.1963000e-02
   2.0926000e-02
   5.0810000e-02
   6.9574000e-02
   5.1110000e-01
   1.9038000e-02
   1.7578000e-01
   1.1730000e-02
   1.1379000e-01
   1.4976000e-02
   2.5920000e-02
   1.6855000e-02
   1.3959000e-02
   1.9169000e-02
   9.5698000e-02
   1.3208000e-02
   4.1641000e-02
   3.0742000e-02
   3.9488000e-02
   4.0857000e-02
   5.8104000e-02
   9.3855000e-02
   1.6457000e-02
   2.1845000e-02
   1.3723000e-02
   2.1480000e-02
   3.7337000e-02
   2.0235000e-02
   1.2868000e-02
   3.9651000e-02
   4.9207000e-02
   3.2129000e-02
   3.1020000e-02
   2.3367000e-02
   1.5044000e-02
   1.3725000e-02
   7.8274000e-02
   2.1643000e-02
   2.2237000e-02
   1.8435000e-02
   2.9081000e-02
   3.1002000e-02
   1.6406000e-02
   5.3098000e-02
   2.6091000e-02
   1.7023000e-02
   2.4892000e-02
   1.2573000e-02
   4.8195000e-02
   1.9331000e-02
   4.9803000e-02
   3.4389000e-02
   1.6954000e-01
   2.8703000e-02
   3.7953000e-02
   2.4808000e-02
   4.5332000e-02
   1.5279000e-02
   1.7449000e-02
   2.6600000e-02
   1.3285000e-02
   1.9164000e-02
   3.9205000e-02
   1.5056000e-02
   1.5404000e-02
   1.1768000e-02
   1.4222000e-02
   1.4262000e-02
   2.5046000e-02
   2.1154000e-02
   2.0732000e-02
   1.5927000e-02
   1.6341000e-02
   1.4086000e-02
   1.7340000e-02
   1.1513000e-02
   1.2389000e-02
   1.8464000e-02
   7.1338000e-02
   1.6457000e-02
   1.7038000e-02
   7.6852000e-02
   3.4070000e-02
   2.9400000e-02
   9.0206000e-02
   1.2891000e-02
   3.0450000e-02
   1.2007000e-02
   5.1683000e-01
   3.7337000e-02
   1.4527000e-02
   3.2877000e-02
   2.1731000e-02
   2.8152000e-02
   4.5449000e-02
   3.8366000e-02
   3.8263000e-02
   1.4330000e-02
   1.5012000e-02
   1.8278000e-01
   1.7713000e-02
   1.4176000e-02
   1.4442000e-02
   3.4455000e-02
   1.8159000e-02
   4.3122000e-02
   1.4892000e-02
   1.3458000e-02
   4.5313000e-02
   1.7921000e-02
   1.9597000e-02
   3.9498000e-02
   1.3658000e-02
   2.3472000e-02
   2.9238000e-02
   6.7235000e-02
   1.6652000e-02
   1.7088000e-02
   1.6622000e-02
   1.6989000e-01
   2.8310000e-02
   4.0089000e-02
   2.5256000e-02
   1.2605000e-02
   4.2645000e-02
   3.4923000e-02
   4.1836000e-02
   1.7969000e-01
   1.5849000e-02
   1.2731000e-02
   2.1558000e-02
   2.2772000e-02
   3.2628000e-02
   2.2701000e-02
   7.8814000e-02
   4.6114000e-02
   2.5519000e-02
   2.5745000e-02
   1.8438000e-02
   1.5035000e-02
   1.3311000e-02
   5.1611000e-01
   1.9094000e-02
   3.7634000e-02
   4.5355000e-02
   2.6987000e-02
   1.9131000e-02
   2.5555000e-02
   1.4960000e-02
   6.9296000e-02
   2.2201000e-02
   7.7904000e-02
   3.9913000e-02
   1.1828000e-02
   1.6074000e-02
   2.9058000e-02
   2.0850000e-02
   1.1958000e-02
   2.5781000e-02
   2.0337000e-02
   1.9479000e-02
   2.3130000e-02
   2.4118000e-02
   1.2075000e-02
   1.4181000e-02
   2.2384000e-02
   1.4831000e-02
   2.8842000e-02
   1.6931000e-02
   1.9473000e-02
   1.0000000e+00
   2.0306000e-02
   5.1555000e-02
   1.5797000e-02
   1.7166000e-02
   1.1328000e-02
   8.8633000e-02
   1.4277000e-01
   1.5028000e-02
   3.7165000e-02
   1.1590000e-02
   1.2620000e-02
   2.5555000e-02
   4.0344000e-02
   8.3924000e-02
   1.6947000e-02
   1.6552000e-02
   2.4025000e-02
   2.1010000e-02
   1.4532000e-02
   4.5998000e-02
   2.0957000e-02
   4.2533000e-02
   1.3618000e-02
   2.1473000e-02
   2.8158000e-02
   1.6989000e-01
   5.1162000e-01
   7.2442000e-02
   1.7238000e-02
   2.8347000e-02
   1.8044000e-02
   1.2766000e-02
   3.0099000e-02
   1.2545000e-02
   8.0934000e-02
   1.8451000e-02
   1.9915000e-02
   2.5063000e-02
   1.9649000e-02
   3.0004000e-02
   2.1368000e-02
   4.3421000e-02
   2.0273000e-02
   2.4703000e-02
   1.9696000e-02
   2.3198000e-01
   1.4206000e-02
   1.7091000e-02
   1.6560000e-02
   2.3023000e-02
   2.6477000e-02
   8.4941000e-02
   1.4523000e-02
   1.5371000e-02
   1.2360000e-02
   2.7494000e-02
   2.4876000e-02
   1.1328000e-02
   2.7389000e-02
   3.7021000e-02
   1.8627000e-02
   1.9748000e-02
   1.7991000e-02
   1.6446000e-02
   1.9771000e-02
   1.6239000e-02
   2.5780000e-02
   2.7402000e-02
   1.2731000e-02
   3.4975000e-02
   1.0580000e-01
   3.5515000e-02
   5.4826000e-02
   1.1803000e-02
   1.7324000e-02
   3.1192000e-02
   2.1836000e-02
   2.1014000e-02
   1.5530000e-02
   3.3175000e-02
   1.5875000e-02
   8.0661000e-02
   7.8404000e-02
   2.7185000e-02
   1.3837000e-02
   1.9179000e-01
   5.6186000e-02
   2.3472000e-02
   1.6548000e-02
   5.8727000e-02
   4.7997000e-02
   2.2788000e-02
   1.4767000e-02
   1.2182000e-02
   1.1914000e-02
   1.1494000e-02
   1.2620000e-02
   2.2637000e-02
   1.3102000e-02
   1.6344000e-02
   1.0684000e-01
   1.9954000e-02
   3.5188000e-02
   3.5425000e-02
   4.8989000e-02
   1.2620000e-02
   5.4043000e-01
   1.4234000e-02
   2.0385000e-02
   1.4006000e-02
   1.6630000e-02
   2.6977000e-02
   2.5866000e-02
   1.6542000e-01
   2.1845000e-02
   1.7478000e-02
   2.9589000e-02
   5.1555000e-02
   1.2358000e-02
   4.5313000e-02
   1.8087000e-02
   2.6657000e-02
   1.9901000e-02
   2.4443000e-02
   1.6675000e-02
   2.3924000e-02
   3.6596000e-02
   5.6659000e-02
   2.3368000e-02
   1.2002000e-01
   1.5417000e-02
   4.6816000e-02
   1.7842000e-02
   1.6778000e-02
   1.1828000e-02
   6.3158000e-02
   1.6446000e-02
   3.8271000e-02
   1.9435000e-02
   2.6021000e-02
   1.5681000e-02
   1.6246000e-02
   2.1369000e-02
   1.1137000e-01
   1.7640000e-02
   1.4082000e-02
   3.0427000e-02
   2.1526000e-02
   5.2861000e-02
   3.1013000e-02
   1.4532000e-02
   1.8637000e-02
   1.4685000e-02
   1.7920000e-02
   1.6366000e-02
   1.3043000e-02
   2.1216000e-02
   3.6949000e-02
   2.4491000e-02
   1.2951000e-02
   1.6362000e-01
   3.1408000e-02
   2.0051000e-02
   1.0854000e-01
   1.2472000e-02
   2.0458000e-02
   2.5840000e-02
   3.5191000e-02
   1.6642000e-02
   1.2432000e-02
   8.5643000e-02
   2.3724000e-02
   1.2429000e-02
   6.8848000e-02
   1.7096000e-02
   1.3576000e-02
   2.2528000e-02
   1.2545000e-02
   1.9231000e-02
   1.7088000e-02
   2.3523000e-02
   1.3028000e-02
   2.0223000e-02
   1.8116000e-02
   4.5122000e-02
   1.2590000e-02
   1.4271000e-02
   1.5652000e-02
   4.9474000e-02
   2.5307000e-02
   1.3853000e-02
   3.8295000e-02
   9.2073000e-02
   1.6745000e-02
   1.6285000e-01
   1.3763000e-02
   3.4923000e-02
   3.5854000e-02
   2.6721000e-02
   5.0579000e-02
   3.1598000e-02
   1.1744000e-02
   1.5895000e-02
   1.3685000e-02
   1.6737000e-02
   1.7026000e-01
   1.2799000e-02
   1.2892000e-02
   2.0838000e-02
   1.3453000e-02
   4.2087000e-02
   4.3943000e-02
   1.9500000e-02
   1.6542000e-01
   1.1354000e-02
   2.8503000e-02
   1.4113000e-02
   1.4232000e-02
   1.7951000e-02
   3.1231000e-02
   2.5579000e-02
   1.7167000e-02
   1.8196000e-02
   2.6103000e-02
   3.9064000e-02
   1.4910000e-02
   1.6461000e-02
   1.5176000e-02
   2.8760000e-02
   1.9820000e-02
   2.2612000e-02
   6.5291000e-02
   1.3438000e-02
   2.9551000e-02
   2.5633000e-02
   2.2809000e-02
   2.0138000e-02
   3.7548000e-02
   1.9336000e-02
   1.8808000e-02
   5.3000000e-02
   3.0654000e-02
   1.4806000e-02
   3.6074000e-02
   1.9111000e-02
   3.7197000e-02
   1.5920000e-02
   2.0926000e-02
   2.0732000e-02
   2.1895000e-02
   3.3193000e-02
   1.6693000e-01
   2.3030000e-02
   1.2007000e-02
   1.5287000e-02
   5.6494000e-01
   2.9804000e-02
   3.1871000e-01
   2.4531000e-02
   2.0804000e-02
   1.4492000e-02
   4.1406000e-02
   3.2878000e-02
   4.3703000e-02
   1.2389000e-01
   1.7129000e-02
   5.4544000e-02
   3.7454000e-02
   1.8918000e-02
   2.8503000e-02
   2.4155000e-02
   1.3085000e-02
   2.8495000e-02
   2.9248000e-02
   3.0229000e-02
   1.3225000e-02
   1.7950000e-02
   3.2015000e-02
   2.5063000e-02
   1.6482000e-02
   1.9362000e-02
   1.1607000e-02
   5.1400000e-01
   2.1658000e-02
   1.9801000e-02
   1.5416000e-02
   1.3354000e-02
   2.4211000e-02
   1.4532000e-02
   5.1555000e-02
   1.3111000e-02
   1.4500000e-02
   2.8928000e-02
   2.9859000e-02
   2.7870000e-02
   6.9574000e-02
   7.7904000e-02
   2.0271000e-02
   1.8068000e-02
   1.2820000e-02
   1.7300000e-02
   1.8628000e-02
   1.7580000e-02
   3.8686000e-02
   2.5851000e-02
   2.0823000e-02
   3.0450000e-02
   1.6487000e-01
   1.6669000e-01
   1.6251000e-01
   1.8843000e-02
   1.6947000e-02
   1.8507000e-02
   1.7542000e-02
   1.8668000e-02
   1.2891000e-02
   2.9601000e-02
   2.6790000e-02
   2.2365000e-02
   2.1238000e-02
   2.0380000e-02
   1.4232000e-02
   2.5040000e-02
   1.6964000e-02
   1.5576000e-02
   1.9059000e-02
   5.1162000e-01
   1.5204000e-02
   1.3635000e-02
   2.3130000e-02
   1.6697000e-02
   1.4672000e-02
   1.3068000e-02
   3.3115000e-02
   1.5305000e-02
   1.2956000e-02
   1.0173000e-01
   2.8095000e-02
   1.5441000e-02
   1.3294000e-02
   1.7081000e-02
   2.2189000e-02
   2.8751000e-02
   1.0684000e-01
   1.2415000e-02
   1.6207000e-02
   1.2565000e-02
   2.4283000e-02
   2.2981000e-02
   2.0618000e-02
   1.4973000e-02
   3.5074000e-02
   1.5131000e-02
   1.1303000e-01
   1.3958000e-01
   1.0580000e-01
   2.5811000e-02
   1.6475000e-02
   3.1096000e-02
   1.5652000e-02
   2.6675000e-02
   1.6100000e-02
   1.1863000e-02
   2.7383000e-02
   3.8686000e-02
   1.6044000e-02
   1.1730000e-02
   2.0901000e-02
   1.1553000e-02
   6.8744000e-02
   8.8633000e-02
   4.2342000e-02
   1.7133000e-02
   1.8112000e-02
   1.5032000e-02
   1.7692000e-02
   1.5903000e-02
   1.5652000e-02
   1.9482000e-02
   1.4181000e-02
   1.0396000e-01
   1.2125000e-02
   5.0980000e-01
   5.9134000e-02
   2.0009000e-02
   4.1649000e-02
   1.7855000e-02
   2.3950000e-02
   1.2787000e-02
   3.0264000e-02
   1.3910000e-02
   1.8923000e-02
   5.4273000e-01
   4.1253000e-02
   1.8212000e-02
   4.6652000e-02
   1.3910000e-02
   1.3414000e-02
   1.6056000e-02
   7.4231000e-02
   1.8619000e-02
   1.6877000e-02
   6.4168000e-02
   1.7995000e-02
   2.6214000e-02
   1.2828000e-02
   3.3160000e-02
   1.3811000e-02
   2.6477000e-02
   2.0063000e-02
   3.6574000e-01
   3.6884000e-02
   1.9875000e-02
   1.3810000e-02
   2.5186000e-02
   1.4855000e-02
   3.2878000e-02
   4.7805000e-02
   1.8461000e-02
   3.3511000e-02
   3.3604000e-02
   5.5679000e-02
   1.3689000e-02
   1.6136000e-02
   5.9032000e-02
   2.7846000e-02
   1.3600000e-02
   1.1665000e-02
   1.2734000e-02
   2.1512000e-02
   1.4219000e-02
   2.2237000e-02
   1.6737000e-02
   3.7209000e-02
   1.8678000e-02
   2.7233000e-02
   2.3472000e-02
   1.6341000e-02
   1.8653000e-02
   1.4968000e-02
   4.8751000e-02
   3.3175000e-02
   1.8826000e-02
   1.3617000e-02
   1.6622000e-02
   1.7276000e-02
   2.5288000e-02
   1.3464000e-02
   1.4730000e-02
   2.8521000e-02
   2.1185000e-02
   1.2592000e-02
   1.3500000e-02
   2.6802000e-02
   1.4943000e-02
   5.4012000e-02
   2.2189000e-02
   1.3324000e-02
   1.9121000e-02
   6.7966000e-02
   1.5761000e-02
   7.9091000e-02
   1.9501000e-02
   8.4220000e-02
   3.9000000e-02
   4.2846000e-02
   4.0713000e-02
   5.1683000e-01
   3.7987000e-02
   2.3764000e-02
   2.2511000e-02
   1.6561000e-01
   4.1498000e-02
   1.5307000e-02
   1.8533000e-02
   1.8314000e-02
   4.5923000e-02
   2.1689000e-02
   1.2808000e-02
   1.6882000e-02
   1.3548000e-02
   2.4283000e-02
   1.5614000e-02
   1.6578000e-02
   3.2425000e-02
   2.1661000e-02
   2.2201000e-02
   1.7690000e-02
   2.3536000e-02
   1.6475000e-02
   2.9723000e-02
   1.4478000e-02
   3.5548000e-02
   1.5875000e-02
   2.1459000e-02
   2.8751000e-02
   1.3620000e-02
   3.5119000e-02
   5.0931000e-01
   1.5044000e-02
   1.4943000e-02
   2.4511000e-02
   1.9803000e-02
   9.9028000e-02
   1.4751000e-02
   1.6897000e-02
   1.9233000e-02
   5.4823000e-01
   2.1697000e-02
   6.4170000e-02
   1.3608000e-02
   1.3987000e-02
   1.2951000e-02
   3.8773000e-02
   2.8413000e-02
   2.0688000e-02
   1.7969000e-01
   2.2480000e-02
   2.9248000e-02
   5.1849000e-01
   1.9933000e-02
   6.5361000e-02
   2.3380000e-02
   1.1121000e-01
   3.5515000e-02
   1.7623000e-02
   2.0574000e-02
   5.6042000e-02
   2.2580000e-02
   5.4533000e-02
   5.5298000e-02
   3.3511000e-02
   4.3790000e-02
   1.5850000e-02
   1.4828000e-02
   3.9715000e-02
   1.2924000e-02
   1.3815000e-02
   9.9024000e-02
   4.5449000e-02
   3.0798000e-02
   1.5272000e-02
   6.5514000e-02
   1.7738000e-02
   1.8292000e-02
   2.1497000e-02
   1.0908000e-01
   2.3928000e-02
   1.9272000e-02
   9.2426000e-02
   3.1549000e-02
   1.8079000e-02
   2.5579000e-02
   1.7592000e-02
   1.8987000e-02
   4.7476000e-02
   5.1484000e-01
   2.0223000e-02
   1.2805000e-02
   2.4332000e-02
   1.8634000e-02
   1.1399000e-02
   1.3062000e-02
   5.0306000e-02
   5.1303000e-01
   2.2537000e-02
   2.0307000e-02
   1.4251000e-02
   1.8803000e-02
   2.6961000e-02
   1.4250000e-02
   5.2612000e-02
   3.3238000e-02
   1.4230000e-02
   1.9582000e-02
   9.1516000e-02
   1.5622000e-02
   2.9359000e-02
   2.6987000e-02
   1.4837000e-02
   1.6818000e-02
   1.7822000e-02
   1.5203000e-02
   2.1319000e-01
   1.7603000e-02
   2.1895000e-02
   2.9080000e-02
   3.6918000e-02
   2.2258000e-02
   2.0915000e-02
   6.3773000e-02
   1.0433000e-01
   1.6056000e-02
   6.9574000e-02
   2.5522000e-02
   1.5973000e-02
   5.2762000e-02
   1.2590000e-02
   2.1654000e-02
   1.3131000e-02
   2.6202000e-02
   1.0580000e-01
   1.2903000e-02
   1.2687000e-02
   1.3145000e-02
   2.0655000e-02
   1.6490000e-02
   1.5431000e-02
   2.7366000e-02
   3.3745000e-02
   3.1545000e-02
   3.7667000e-02
   7.7043000e-02
   1.2896000e-02
   1.8896000e-02
   1.0598000e-01
   1.9345000e-02
   2.3872000e-02
   1.7119000e-02
   1.4973000e-02
   1.4203000e-02
   2.2175000e-02
   3.4246000e-02
   3.4644000e-02
   2.5035000e-02
   1.2948000e-02
   1.6363000e-02
   5.1907000e-02
   1.3414000e-02
   8.0690000e-02
   2.5520000e-02
   1.5991000e-02
   1.4730000e-02
   5.1611000e-01
   8.4260000e-02
   2.5648000e-02
   2.4692000e-02
   3.6008000e-02
   4.9934000e-02
   1.7740000e-02
   2.1772000e-02
   1.5131000e-02
   2.4168000e-02
   1.3000000e-02
   7.9727000e-01
   2.4091000e-02
   6.6182000e-02
   2.1594000e-02
   1.2304000e-02
   1.8135000e-02
   3.8415000e-02
   6.3158000e-02
   3.3786000e-02
   1.1388000e-02
   2.0915000e-02
   1.7823000e-02
   7.4995000e-02
   2.2591000e-02
   1.7394000e-01
   1.9857000e-02
   1.1259000e-02
   1.8495000e-02
   1.1530000e-01
   1.3635000e-02
   3.1054000e-02
   7.0177000e-02
   5.0142000e-02
   1.5694000e-02
   3.0780000e-02
   2.5745000e-02
   1.5145000e-02
   1.3837000e-02
   5.0967000e-01
   1.6737000e-02
   1.3497000e-02
   1.2821000e-02
   3.7679000e-02
   2.1396000e-02
   3.9808000e-02
   1.5288000e-02
   8.0690000e-02
   5.0761000e-02
   1.5974000e-02
   3.2780000e-02
   1.9572000e-02
   4.4003000e-02
   3.9378000e-02
   1.2472000e-02
   1.3500000e-02
   1.5987000e-02
   1.3085000e-02
   3.1074000e-02
   1.7763000e-02
   2.9934000e-02
   2.4778000e-02
   6.5361000e-02
   1.5284000e-02
   4.3317000e-02
   1.9516000e-02
   1.7105000e-01
   3.4415000e-02
   1.5582000e-02
   5.0810000e-02
   2.1731000e-02
   3.5633000e-02
   5.1427000e-01
   1.5932000e-02
   3.9486000e-02
   7.5908000e-02
   2.9347000e-02
   1.3365000e-02
   2.1246000e-02
   4.9166000e-02
   1.9179000e-01
   1.9793000e-02
   5.3649000e-01
   1.8152000e-02
   1.8627000e-02
   1.9111000e-02
   1.2866000e-02
   1.3214000e-02
   1.3685000e-02
   2.5599000e-02
   3.6980000e-02
   3.8145000e-02
   4.1015000e-02
   1.7523000e-02
   2.8425000e-02
   1.5530000e-02
   1.6246000e-02
   2.8310000e-02
   1.4714000e-02
   1.5092000e-02
   3.2215000e-02
   1.3620000e-02
   1.5404000e-02
   1.3131000e-02
   5.0993000e-01
   1.6219000e-01
   1.6251000e-02
   5.1281000e-01
   2.0836000e-02
   5.8201000e-02
   1.2956000e-02
   1.4115000e-02
   4.7095000e-02
   3.7867000e-02
   5.9943000e-02
   6.9296000e-02
   1.4087000e-02
   1.3317000e-02
   6.3815000e-02
   2.3732000e-02
   2.5579000e-02
   3.0615000e-02
   2.1319000e-01
   3.2337000e-02
   1.5334000e-02
   5.1455000e-01
   3.7867000e-02
   1.8835000e-02
   4.9218000e-02
   1.5025000e-02
   8.1977000e-02
   2.1089000e-02
   3.6711000e-02
   2.4538000e-02
   1.5530000e-02
   1.7880000e-01
   1.6297000e-02
   2.1512000e-02
   2.2111000e-02
   9.4142000e-02
   2.9461000e-02
   1.7347000e-02
   2.6662000e-02
   1.8137000e-02
   1.9977000e-02
   2.7762000e-02
   1.4626000e-02
   1.7192000e-01
   5.1218000e-01
   1.7592000e-02
   4.2616000e-02
   1.6563000e-02
   7.3548000e-02
   2.3130000e-02
   1.7849000e-02
   1.3947000e-02
   3.2821000e-02
   1.6337000e-02
   2.0228000e-02
   1.5061000e-02
   2.0006000e-02
   1.3605000e-02
   8.2748000e-02
   3.2114000e-02
   4.1052000e-02
   1.6402000e-02
   3.2736000e-02
   1.6220000e-02
   3.7923000e-02
   2.3585000e-02
   2.8225000e-02
   2.2127000e-02
   2.6718000e-02
   3.8314000e-02
   1.4019000e-02
   2.2170000e-02
   3.2415000e-02
   2.3124000e-02
   1.2277000e-02
   1.1494000e-02
   2.9347000e-02
   4.3139000e-02
   1.2496000e-02
   2.2834000e-02
   2.1661000e-02
   1.7860000e-02
   1.3458000e-02
   1.6105000e-02
   1.4467000e-02
   7.2675000e-02
   4.0004000e-02
   4.9166000e-02
   1.6375000e-02
   2.6148000e-02
   1.6564000e-01
   5.2861000e-02
   2.8945000e-02
   3.0339000e-02
   1.4751000e-02
   1.0634000e-01
   1.3987000e-02
   1.8098000e-02
   2.5851000e-02
   7.7243000e-02
   1.4749000e-02
   2.0921000e-02
   1.5171000e-02
   3.7867000e-02
   5.2455000e-01
   1.6391000e-01
   1.5305000e-02
   1.2482000e-01
   3.0264000e-02
   2.7402000e-02
   1.2008000e-02
   4.9207000e-02
   2.0235000e-02
   1.9336000e-02
   3.3511000e-02
   2.4937000e-02
   1.1451000e-02
   3.8263000e-02
   1.0502000e-01
   4.6418000e-02
   1.0907000e-01
   6.3668000e-02
   7.7562000e-02
   1.2374000e-02
   2.0063000e-02
   3.1889000e-02
   7.2442000e-02
   4.5026000e-02
   3.4100000e-02
   4.9104000e-02
   1.0249000e-01
   1.5726000e-02
   3.6661000e-02
   2.9555000e-02
   4.6140000e-02
   4.1578000e-02
   1.7300000e-02
   1.8487000e-02
   1.8896000e-02
   1.6630000e-02
   1.6526000e-02
   5.1602000e-02
   1.4674000e-02
   2.0341000e-02
   2.1466000e-02
   4.2224000e-02
   5.8643000e-02
   6.9823000e-02
   1.5036000e-02
   1.7023000e-02
   2.2258000e-02
   2.6477000e-02
   2.0610000e-02
   2.0491000e-02
   2.4898000e-02
   1.2659000e-02
   3.3586000e-02
   1.3851000e-02
   4.2188000e-02
   3.5309000e-02
   8.0862000e-02
   1.6015000e-02
   1.6489000e-02
   2.3581000e-02
   1.6240000e-01
   2.3344000e-02
   1.2899000e-02
   1.5681000e-02
   1.2415000e-02
   5.4792000e-02
   1.2275000e-01
   5.4694000e-02
   1.2304000e-02
   1.2516000e-02
   5.9943000e-02
   2.7398000e-02
   6.5331000e-02
   2.5975000e-02
   1.3365000e-02
   5.1602000e-02
   1.4250000e-02
   1.6737000e-02
   5.3867000e-02
   1.1258000e-01
   1.4122000e-02
   2.6673000e-02
   3.7193000e-02
   1.7995000e-02
   1.7272000e-02
   1.7845000e-02
   6.0712000e-02
   3.1799000e-02
   2.5059000e-02
   3.2616000e-02
   1.2734000e-02
   2.1630000e-02
   6.2476000e-02
   1.2080000e-01
   6.1866000e-02
   1.8707000e-02
   3.4854000e-02
   1.4672000e-02
   1.7119000e-02
   1.7309000e-01
   8.1230000e-02
   2.5944000e-02
   2.6646000e-02
   1.7870000e-02
   2.9400000e-02
   1.5880000e-02
   1.8605000e-02
   1.3365000e-02
   1.3724000e-02
   1.8803000e-02
   1.3786000e-02
   1.7753000e-02
   2.2591000e-02
   5.3066000e-02
   2.2705000e-02
   2.6575000e-02
   1.9332000e-02
   1.7580000e-02
   1.3313000e-02
   2.0850000e-02
   1.8619000e-02
   1.7603000e-02
   1.5287000e-02
   4.6964000e-02
   2.3857000e-02
   1.2617000e-02
   2.8655000e-02
   6.3668000e-02
   1.4690000e-02
   2.0548000e-02
   1.3827000e-02
   3.1733000e-02
   2.1600000e-02
   5.4382000e-02
   1.2901000e-02
   1.4241000e-02
   1.4326000e-02
   1.8065000e-02
   2.5422000e-02
   3.5305000e-02
   4.1324000e-02
   2.8319000e-02
   6.1809000e-02
   1.9905000e-02
   2.1379000e-02
   2.0470000e-02
   1.8525000e-02
   1.7069000e-02
   1.9221000e-02
   2.2258000e-02
   6.4815000e-02
   4.3423000e-02
   1.3237000e-02
   2.4335000e-02
   1.5987000e-02
   2.9589000e-02
   1.5534000e-02
   1.6737000e-02
   5.7944000e-02
   7.4183000e-02
   2.0836000e-02
   1.9713000e-02
   2.5616000e-02
   1.2659000e-02
   4.1988000e-02
   1.2457000e-02
   2.7730000e-02
   1.4635000e-02
   1.8104000e-02
   5.1850000e-02
   1.4289000e-02
   3.3965000e-02
   1.6802000e-02
   1.3832000e-02
   1.9305000e-02
   1.4730000e-02
   2.1772000e-02
   1.3311000e-02
   3.1549000e-02
   2.4874000e-02
   2.3764000e-02
   5.2962000e-02
   1.2164000e-02
   2.7901000e-02
   2.2945000e-02
   1.7387000e-02
   4.3790000e-02
   2.0701000e-02
   1.7623000e-02
   1.6920000e-01
   5.2304000e-01
   3.9916000e-02
   3.2270000e-02
   2.1736000e-02
   1.2373000e-02
   2.1919000e-02
   6.6306000e-02
   1.3159000e-02
   1.0487000e-01
   4.4701000e-02
   1.5726000e-02
   1.1627000e-02
   4.0960000e-02
   1.7842000e-02
   2.2975000e-02
   1.6065000e-02
   5.5679000e-02
   1.5499000e-02
   1.3567000e-02
   3.0204000e-02
   3.7634000e-02
   3.4469000e-02
   4.5449000e-02
   1.5986000e-02
   1.3019000e-02
   2.6272000e-02
   5.1896000e-01
   1.1363000e-02
   4.5332000e-02
   2.2748000e-02
   2.5851000e-02
   4.1206000e-02
   1.8386000e-02
   2.4487000e-02
   2.0843000e-02
   2.6747000e-02
   4.5449000e-02
   2.7063000e-02
   2.0410000e-02
   2.5866000e-02
   1.5284000e-02
   6.3158000e-02
   5.3836000e-01
   3.4543000e-02
   7.7243000e-02
   2.1770000e-02
   1.3214000e-02
   1.1227000e-02
   2.2748000e-02
   2.9643000e-02
   3.8686000e-02
   5.1427000e-01
   5.7944000e-02
   1.6325000e-02
   6.3536000e-01
   1.6629000e-02
   2.0271000e-02
   1.4837000e-02
   4.7990000e-02
   2.4497000e-02
   1.4119000e-02
   2.3654000e-02
   1.7580000e-02
   1.3604000e-02
   4.3249000e-02
   3.9786000e-02
   1.2808000e-02
   1.4908000e-02
   1.9274000e-02
   1.6065000e-02
   5.1048000e-02
   8.8448000e-02
   1.6745000e-02
   1.1665000e-02
   1.8185000e-02
   5.0877000e-01
   2.6103000e-02
   1.4617000e-02
   3.1837000e-02
   2.7531000e-02
   1.2396000e-02
   2.0522000e-02
   2.9600000e-02
   1.8279000e-02
   5.7736000e-02
   2.3201000e-02
   5.4321000e-02
   1.4458000e-02
   2.6105000e-02
   1.6755000e-02
   1.3205000e-02
   3.6012000e-02
   1.1764000e-02
   1.0532000e-01
   1.6014000e-02
   2.0193000e-02
   3.7901000e-02
   2.8780000e-02
   1.2617000e-02
   1.4209000e-02
   1.4408000e-02
   4.1449000e-02
   1.7744000e-02
   2.4626000e-02
   1.2573000e-02
   2.8251000e-02
   1.9530000e-02
   4.1111000e-02
   1.5479000e-02
   5.1162000e-01
   2.6369000e-02
   1.7506000e-02
   2.6721000e-02
   1.7009000e-02
   1.2358000e-02
   2.4262000e-02
   2.0145000e-02
   2.0624000e-02
   1.6065000e-02
   2.4515000e-02
   4.0381000e-02
   2.0131000e-02
   1.6366000e-02
   1.6036000e-02
   1.6192000e-02
   1.5657000e-02
   2.4039000e-02
   1.5624000e-01
   1.2006000e-02
   1.0652000e-01
   1.9255000e-02
   2.9248000e-02
   2.2161000e-02
   2.5504000e-02
   6.2096000e-02
   3.0081000e-02
   1.8909000e-02
   3.1467000e-02
   1.1931000e-02
   1.4360000e-01
   1.3608000e-02
   1.8245000e-02
   1.4852000e-02
   2.4348000e-02
   1.2304000e-02
   2.1010000e-02
   1.6915000e-02
   1.7119000e-02
   3.1192000e-02
   1.2966000e-02
   1.7206000e-02
   2.1246000e-02
   2.2699000e-02
   2.0994000e-02
   1.2002000e-01
   2.3474000e-02
   1.6230000e-01
   1.8009000e-02
   2.4352000e-02
   3.4879000e-02
   1.7220000e-02
   1.5934000e-02
   6.6098000e-02
   3.6479000e-02
   1.4690000e-02
   1.2710000e-02
   2.5035000e-02
   1.2335000e-02
   2.5851000e-02
   4.2087000e-02
   1.1904000e-02
   2.5272000e-02
   2.8780000e-02
   1.2654000e-02
   1.9793000e-02
   1.0300000e-01
   4.8917000e-02
   2.1689000e-02
   2.2773000e-02
   3.3745000e-02
   1.9331000e-02
   4.4372000e-02
   1.4536000e-02
   1.9408000e-02
   1.3206000e-02
   1.6136000e-02
   1.9204000e-02
   8.0281000e-02
   2.7531000e-02
   3.0892000e-02
   2.1690000e-02
   1.2805000e-02
   2.3557000e-02
   3.2806000e-02
   3.3509000e-02
   3.9913000e-02
   2.8878000e-01
   1.2358000e-02
   4.4315000e-02
   1.8191000e-02
   2.2021000e-02
   3.8538000e-02
   2.4312000e-02
   1.7966000e-02
   2.7028000e-02
   2.9894000e-02
   2.5544000e-02
   2.1021000e-02
   1.1866000e-02
   2.7216000e-02
   4.3098000e-02
   1.0173000e-01
   3.3120000e-02
   8.4260000e-02
   1.6578000e-02
   1.4001000e-02
   1.7096000e-02
   2.3716000e-02
   1.8159000e-02
   3.8928000e-02
   2.7680000e-02
   1.3085000e-02
   3.0450000e-02
   1.3785000e-02
   2.0491000e-02
   1.6355000e-02
   1.8653000e-02
   4.1450000e-02
   3.6480000e-02
   3.1060000e-02
   3.0527000e-02
   1.3910000e-02
   1.5431000e-02
   1.5364000e-02
   1.8100000e-02
   1.6185000e-02
   7.0933000e-02
   4.7885000e-02
   2.0961000e-02
   1.8765000e-02
   1.6100000e-02
   3.5138000e-02
   1.4325000e-02
   3.6709000e-02
   2.0005000e-02
   3.1467000e-02
   1.5515000e-02
   4.5239000e-02
   2.1182000e-02
   2.5261000e-02
   2.4808000e-02
   3.0836000e-02
   2.3220000e-02
   2.8530000e-02
   3.3923000e-02
   3.7356000e-02
   1.7522000e-02
   5.0955000e-01
   3.7533000e-02
   1.5055000e-02
   2.9812000e-02
   4.3790000e-02
   1.6180000e-01
   1.6666000e-02
   3.0132000e-02
   2.1845000e-02
   2.3472000e-02
   2.8209000e-02
   1.4067000e-02
   2.1087000e-02
   1.2924000e-02
   1.6308000e-02
   2.3816000e-02
   1.6504000e-01
   3.8760000e-02
   1.6208000e-02
   2.3877000e-02
   2.5920000e-02
   1.9274000e-02
   6.3909000e-02
   8.3313000e-02
   2.0022000e-02
   4.3416000e-02
   1.3687000e-02
   3.8816000e-02
   1.2417000e-02
   3.1389000e-02
   2.1010000e-02
   2.9098000e-02
   4.1374000e-02
   1.6537000e-02
   1.5730000e-02
   1.4338000e-02
   2.8337000e-02
   2.8425000e-02
   1.2070000e-02
   5.5173000e-02
   1.7215000e-02
   4.7410000e-02
   1.2070000e-02
   1.2960000e-02
   1.6213000e-02
   5.3658000e-02
   3.7679000e-02
   6.2378000e-02
   1.4968000e-02
   1.1671000e-01
   1.8584000e-02
   1.5336000e-02
   3.4125000e-02
   4.9732000e-02
   1.8902000e-02
   1.9966000e-02
   1.4262000e-02
   1.4458000e-02
   2.3924000e-02
   1.2960000e-02
   3.4800000e-02
   2.4045000e-02
   2.1021000e-02
   1.2565000e-02
   2.3769000e-02
   5.1646000e-01
   2.6389000e-02
   5.0291000e-02
   1.8736000e-02
   3.4292000e-02
   1.5233000e-02
   1.4973000e-02
   1.6434000e-02
   2.6718000e-02
   1.6374000e-02
   2.3344000e-02
   9.2900000e-02
   2.1295000e-02
   6.1031000e-02
   2.1643000e-02
   2.3341000e-02
   2.3398000e-02
   1.2926000e-02
   3.5943000e-02
   2.1600000e-02
   2.3873000e-02
   2.0732000e-02
   2.2298000e-02
   3.4890000e-02
   1.2154000e-02
   1.7870000e-02
   1.7528000e-02
   2.2554000e-02
   2.0688000e-02
   1.6964000e-02
   2.7356000e-02
   1.5945000e-02
   1.5726000e-02
   2.1761000e-02
   1.2951000e-02
   6.0587000e-02
   3.6918000e-02
   1.6016000e-02
   6.3650000e-02
   1.7572000e-02
   1.0497000e-01
   4.1074000e-02
   1.2731000e-02
   1.3166000e-02
   2.5283000e-01
   2.1658000e-02
   5.3744000e-02
   2.7654000e-02
   3.5191000e-02
   2.9907000e-02
   2.0921000e-02
   1.1348000e-01
   1.4682000e-02
   4.8488000e-02
   1.3250000e-02
   5.0761000e-02
   1.4989000e-01
   1.5776000e-02
   1.4057000e-02
   9.7828000e-02
   1.6843000e-02
   2.5777000e-02
   2.6052000e-02
   1.6797000e-02
   3.1799000e-02
   2.5051000e-02
   3.1321000e-02
   1.6552000e-02
   2.8409000e-02
   2.1864000e-02
   2.4831000e-02
   2.7400000e-02
   1.2261000e-02
   1.3727000e-01
   1.1689000e-01
   1.3062000e-02
   1.3294000e-02
   1.4007000e-02
   2.0112000e-02
   3.1408000e-02
   4.0137000e-02
   2.4686000e-02
   2.5583000e-02
   2.5786000e-02
   1.0598000e-01
   1.1827000e-02
   1.1827000e-02
   2.6922000e-02
   6.5514000e-02
   5.5432000e-02
   2.0474000e-02
   1.9685000e-02
   4.1052000e-02
   2.2550000e-02
   7.7453000e-02
   1.6897000e-02
   1.4557000e-02
   2.1135000e-02
   1.9179000e-02
   2.0813000e-02
   1.5130000e-02
   1.8284000e-02
   1.3648000e-02
   1.4271000e-02
   1.8079000e-02
   2.9238000e-02
   1.3926000e-02
   1.7201000e-02
   1.2659000e-02
   1.4626000e-02
   2.7609000e-02
   1.2887000e-02
   2.7785000e-02
   1.6854000e-02
   4.5802000e-02
   3.1774000e-02
   1.0300000e-01
   2.0227000e-02
   1.5818000e-02
   1.6188000e-02
   1.7464000e-02
   1.9797000e-02
   4.3703000e-02
   2.7311000e-02
   1.1827000e-02
   2.6443000e-02
   1.6459000e-02
   2.0006000e-02
   3.4419000e-02
   1.6669000e-01
   1.3958000e-01
   3.0374000e-02
   5.2995000e-02
   1.4057000e-02
   1.5534000e-02
   2.6463000e-02
   1.7096000e-02
   1.3214000e-02
   1.8278000e-01
   1.0713000e-01
   5.0425000e-02
   1.5839000e-02
   2.4039000e-02
   2.9058000e-02
   1.2859000e-02
   1.3723000e-02
   3.5112000e-02
   1.7417000e-02
   2.1814000e-02
   3.8271000e-02
   1.5203000e-02
   1.1422000e-02
   2.5648000e-02
   1.4455000e-02
   1.1665000e-02
   1.8745000e-02
   1.6487000e-01
   3.4800000e-02
   4.5550000e-02
   1.5850000e-02
   2.5509000e-02
   1.6136000e-02
   4.1955000e-02
   2.4634000e-02
   1.5140000e-02
   2.1135000e-02
   1.7119000e-02
   2.1900000e-02
   1.3919000e-02
   1.0743000e-01
   2.2981000e-02
   3.0471000e-02
   2.3051000e-02
   1.3904000e-02
   1.3722000e-02
   1.3417000e-02
   1.8461000e-02
   1.4671000e-02
   3.1634000e-02
   1.6129000e-02
   5.4993000e-02
   2.2261000e-02
   2.7901000e-02
   1.5292000e-02
   2.5115000e-02
   1.8736000e-02
   1.3101000e-02
   1.2407000e-02
   2.9839000e-02
   1.8518000e-02
   3.2415000e-02
   3.7752000e-02
   4.0839000e-02
   2.8485000e-02
   1.5131000e-02
   1.5973000e-02
   4.1206000e-02
   2.6388000e-02
   1.4682000e-02
   1.8122000e-02
   2.7230000e-02
   6.5059000e-02
   2.6388000e-02
   5.2096000e-02
   2.6209000e-02
   1.9031000e-02
   1.6457000e-02
   2.6621000e-02
   7.4108000e-02
   3.6215000e-02
   4.4258000e-02
   6.2371000e-02
   3.7785000e-02
   2.9461000e-02
   2.8940000e-02
   8.5643000e-02
   1.6402000e-02
   2.6970000e-02
   1.3196000e-01
   1.9516000e-02
   4.3384000e-02
   2.6646000e-02
   3.0797000e-02
   3.3433000e-02
   1.5688000e-02
   1.4605000e-02
   1.2573000e-02
   1.1594000e-02
   5.6790000e-02
   1.5145000e-02
   1.7975000e-02
   5.7479000e-02
   1.8455000e-02
   8.2863000e-02
   2.6462000e-02
   6.5291000e-02
   3.3906000e-02
   1.1611000e-01
   1.2933000e-01
   3.7477000e-02
   1.7880000e-01
   2.3283000e-02
   3.5191000e-02
   1.5118000e-02
   1.8999000e-02
   2.0281000e-02
   2.8485000e-02
   1.8056000e-02
   2.1107000e-02
   1.6964000e-02
   2.3716000e-02
   5.9968000e-02
   6.1317000e-02
   3.2167000e-02
   1.9334000e-02
   1.4262000e-02
   5.7722000e-02
   3.0108000e-02
   1.4509000e-02
   1.6548000e-02
   2.8945000e-02
   2.6596000e-02
   5.1755000e-02
   2.0138000e-02
   4.2342000e-02
   1.8366000e-02
   1.2531000e-01
   9.2246000e-02
   1.3572000e-02
   2.3983000e-02
   4.4565000e-02
   9.4744000e-02
   4.1988000e-02
   7.1417000e-02
   8.0414000e-02
   1.2160000e-02
   3.5708000e-02
   1.5945000e-02
   2.2649000e-02
   1.3478000e-02
   1.4387000e-02
   6.2088000e-02
   1.4364000e-02
   2.2456000e-02
   1.3727000e-01
   1.3103000e-01
   7.4995000e-02
   2.9940000e-02
   2.2141000e-02
   1.1636000e-02
   2.5157000e-02
   5.1110000e-01
   1.2821000e-02
   3.9000000e-02
   4.4477000e-02
   1.0615000e-01
   1.8781000e-02
   1.4523000e-02
   3.8686000e-02
   4.6973000e-02
   2.7425000e-02
   2.7400000e-02
   4.1578000e-02
   1.0362000e-01
   5.5155000e-01
   2.7246000e-02
   2.0610000e-02
   2.4484000e-02
   1.9221000e-02
   2.3536000e-02
   4.4639000e-02
   1.8399000e-02
   5.7944000e-02
   4.0616000e-02
   1.7738000e-02
   1.3237000e-02
   1.3604000e-02
   2.7141000e-02
   1.8809000e-02
   1.9643000e-02
   1.9262000e-02
   7.7243000e-02
   2.0142000e-02
   1.0362000e-01
   3.8382000e-02
   1.9331000e-02
   2.0524000e-02
   1.6305000e-02
   2.8231000e-02
   3.0471000e-02
   2.5147000e-02
   1.4532000e-02
   3.1364000e-02
   1.7692000e-02
   1.0497000e-01
   3.3492000e-02
   1.1065000e-01
   2.0243000e-02
   5.2962000e-02
   7.7243000e-02
   7.9727000e-01
   1.6077000e-02
   4.3416000e-02
   1.7404000e-02
   1.3924000e-02
   2.2881000e-02
   2.4930000e-02
   1.8397000e-01
   1.1926000e-02
   2.6209000e-02
   5.0867000e-01
   2.0926000e-02
   2.4569000e-02
   2.3732000e-02
   4.6744000e-02
   1.3309000e-02
   2.4551000e-02
   3.6074000e-02
   1.3028000e-02
   2.6662000e-02
   1.8751000e-02
   6.0712000e-02
   3.9402000e-02
   6.4982000e-02
   1.1176000e-01
   2.8347000e-02
   8.7439000e-02
   1.6060000e-02
   1.9696000e-02
   2.1216000e-02
   2.6021000e-02
   2.2025000e-02
   1.4910000e-02
   1.8065000e-01
   1.5135000e-02
   1.1723000e-02
   2.4350000e-02
   5.4979000e-02
   6.1992000e-02
   1.4785000e-02
   2.0761000e-02
   1.2899000e-02
   1.2731000e-02
   1.9748000e-02
   1.6744000e-02
   1.5564000e-02
   1.6185000e-02
   2.2773000e-02
   1.5093000e-02
   1.1858000e-02
   1.7249000e-02
   2.0695000e-02
   3.9970000e-02
   2.0692000e-02
   2.5745000e-02
   5.0931000e-01
   4.8412000e-02
   2.6477000e-02
   2.5866000e-02
   2.2730000e-02
   1.5289000e-02
   1.0300000e-01
   2.1837000e-01
   2.1021000e-02
   2.3080000e-02
   4.5069000e-01
   1.3513000e-02
   1.0320000e-01
   1.6520000e-02
   2.1483000e-02
   1.4004000e-02
   4.2700000e-02
   2.3066000e-02
   5.1127000e-01
   2.6257000e-02
   4.0399000e-02
   3.1081000e-02
   2.1643000e-02
   1.8939000e-02
   1.3259000e-02
   7.7977000e-02
   1.1594000e-02
   9.7828000e-02
   2.7187000e-02
   2.7262000e-02
   2.4065000e-02
   5.3624000e-02
   1.6818000e-02
   6.4769000e-02
   4.8953000e-02
   2.2409000e-02
   1.9864000e-02
   1.3549000e-02
   1.6274000e-01
   8.0095000e-02
   2.5112000e-02
   3.4762000e-02
   4.7219000e-02
   2.4178000e-02
   7.9107000e-02
   1.3068000e-02
   1.3103000e-01
   1.8885000e-02
   5.1805000e-01
   2.5040000e-02
   1.3916000e-02
   1.8707000e-02
   2.4907000e-02
   5.6410000e-02
   1.1894000e-02
   2.6346000e-02
   2.0009000e-02
   3.8415000e-02
   2.0316000e-02
   1.9394000e-01
   1.5093000e-02
   3.6884000e-02
   1.6136000e-02
   5.6410000e-02
   6.8744000e-02
   1.5228000e-02
   1.4690000e-02
   3.2167000e-02
   2.4684000e-02
   2.6476000e-02
   5.4532000e-01
   1.6765000e-02
   2.1661000e-02
   1.1926000e-02
   1.9105000e-02
   5.2455000e-01
   7.9260000e-02
   2.2145000e-02
   1.3754000e-02
   5.3326000e-01
   1.5135000e-02
   6.0678000e-02
   5.0857000e-01
   2.0407000e-02
   5.0647000e-02
   2.8945000e-02
   6.5702000e-02
   1.4772000e-02
   1.6056000e-02
   1.6737000e-02
   3.0138000e-02
   2.9713000e-02
   3.1549000e-02
   1.7224000e-02
   1.2355000e-02
   1.3178000e-02
   5.1695000e-02
   3.1824000e-02
   6.8610000e-02
   2.8337000e-02
   2.7650000e-02
   2.2726000e-02
   3.1208000e-02
   2.3899000e-02
   3.5933000e-02
   1.4113000e-02
   2.1560000e-02
   1.7526000e-02
   1.3709000e-02
   3.2491000e-02
   1.5173000e-02
   1.8783000e-02
   1.4289000e-02
   2.2068000e-02
   2.2407000e-02
   1.5140000e-02
   1.5417000e-02
   1.9905000e-02
   1.6099000e-02
   1.4344000e-02
   1.9396000e-02
   1.3987000e-02
   5.1496000e-02
   1.3804000e-02
   1.4581000e-02
   1.4364000e-02
   1.6680000e-02
   3.1824000e-02
   3.5415000e-02
   2.5427000e-02
   1.6646000e-01
   2.5555000e-02
   5.9415000e-02
   2.8485000e-02
   2.4289000e-02
   3.8584000e-02
   2.4635000e-02
   1.6940000e-02
   2.2943000e-02
   2.8189000e-02
   3.6503000e-02
   2.4332000e-02
   1.6453000e-01
   1.8653000e-02
   5.1577000e-01
   3.7953000e-02
   1.9684000e-02
   2.9551000e-02
   1.2852000e-02
   1.6975000e-02
   1.6675000e-02
   1.0891000e-01
   3.3497000e-02
   3.4252000e-02
   3.8285000e-02
   1.6931000e-02
   1.2779000e-01
   2.7901000e-02
   4.3384000e-02
   1.9504000e-02
   6.3614000e-02
   5.1496000e-02
   1.3342000e-01
   2.3624000e-02
   1.3687000e-02
   6.0660000e-02
   5.2861000e-02
   6.3536000e-01
   3.8238000e-02
   2.0817000e-02
   2.1414000e-02
   2.9600000e-02
   2.8209000e-02
   2.5271000e-02
   1.3064000e-02
   2.2424000e-02
   3.0374000e-02
   2.0007000e-02
   1.7946000e-02
   3.7261000e-02
   1.8100000e-02
   6.0712000e-02
   2.7549000e-02
   1.5130000e-02
   5.2935000e-01
   1.0032000e-01
   1.4994000e-02
   1.6470000e-01
   1.8191000e-02
   3.3923000e-02
   4.9474000e-02
   2.9858000e-02
   1.6482000e-02
   3.2076000e-02
   1.6192000e-02
   2.5846000e-02
   1.8210000e-02
   2.2580000e-02
   1.5948000e-02
   1.5312000e-01
   1.6564000e-01
   2.6026000e-02
   1.8246000e-02
   2.1772000e-02
   1.4321000e-02
   5.4124000e-02
   4.1013000e-02
   3.1871000e-01
   3.5937000e-02
   5.2665000e-02
   2.5846000e-02
   9.5698000e-02
   1.7766000e-02
   9.3024000e-02
   8.3214000e-02
   5.3320000e-02
   8.4186000e-02
   3.4490000e-02
   6.9484000e-02
   1.9582000e-02
   1.8939000e-02
   5.1296000e-02
   3.4748000e-02
   7.1000000e-02
   5.1553000e-02
   3.4718000e-02
   6.3260000e-02
   2.4088000e-02
   4.6544000e-02
   1.5056000e-02
   1.2358000e-02
   2.6477000e-02
   4.8845000e-02
   3.5643000e-02
   4.2368000e-02
   3.4010000e-02
   1.8987000e-02
   1.6856000e-01
   2.0051000e-02
   1.3259000e-02
   1.1569000e-02
   2.4025000e-02
   2.1697000e-02
   5.3363000e-02
   1.1422000e-02
   2.3858000e-02
   2.3877000e-02
   2.2371000e-02
   6.6528000e-01
   1.5130000e-02
   7.7955000e-02
   2.5063000e-02
   2.0736000e-02
   4.9386000e-02
   2.0271000e-02
   4.1943000e-02
   2.4065000e-02
   1.7921000e-02
   5.1984000e-02
   1.8481000e-02
   1.3030000e-02
   1.2828000e-02
   6.2583000e-02
   2.5616000e-02
   5.0670000e-02
   3.8760000e-02
   5.0908000e-01
   1.3804000e-02
   2.3724000e-02
   3.4409000e-02
   1.5302000e-02
   2.2024000e-02
   8.9511000e-02
   5.6582000e-02
   4.8658000e-02
   4.6114000e-02
   1.8822000e-02
   2.9600000e-02
   2.1526000e-02
   1.6406000e-02
   3.9402000e-02
   6.3384000e-02
   1.7432000e-02
   1.2027000e-02
   4.2872000e-02
   2.7812000e-02
   2.8613000e-02
   1.1436000e-02
   2.1697000e-02
   1.4500000e-02
   5.9798000e-02
   2.1630000e-02
   2.9590000e-02
   1.8278000e-01
   3.1733000e-02
   4.1111000e-02
   5.1180000e-01
   3.4389000e-02
   1.6717000e-01
   1.7578000e-02
   2.5188000e-02
   1.5193000e-02
   1.7419000e-02
   6.3023000e-02
   1.8936000e-02
   1.3668000e-02
   5.6582000e-02
   1.9915000e-02
   1.6798000e-02
   1.6190000e-01
   4.6633000e-02
   2.5715000e-02
   2.5400000e-02
   1.3839000e-02
   4.0421000e-02
   1.9272000e-02
   3.0450000e-02
   6.3510000e-02
   1.6936000e-02
   1.6308000e-02
   2.1405000e-02
   2.2048000e-02
   2.6272000e-02
   1.8044000e-02
   1.6843000e-02
   1.2926000e-02
   2.5522000e-02
   1.3883000e-02
   1.5927000e-02
   2.6091000e-02
   1.4828000e-02
   2.0306000e-02
   1.9564000e-02
   2.8251000e-02
   4.7805000e-02
   2.2950000e-02
   1.6778000e-02
   3.3427000e-02
   3.2540000e-02
   2.2261000e-02
   1.2786000e-02
   1.6392000e-02
   4.2837000e-02
   8.6102000e-02
   7.1193000e-02
   1.2432000e-02
   2.9526000e-02
   2.6864000e-02
   1.7097000e-02
   2.3858000e-02
   1.7224000e-02
   1.8406000e-02
   3.6483000e-02
   2.8693000e-02
   8.4260000e-02
   2.9435000e-02
   2.0039000e-02
   1.4442000e-02
   3.7752000e-02
   1.4131000e-02
   1.6030000e-02
   1.7065000e-01
   1.0374000e-01
   4.2068000e-02
   1.5761000e-02
   1.3677000e-02
   1.5195000e-02
   2.3342000e-02
   1.0692000e-01
   1.2335000e-02
   9.7313000e-02
   2.0625000e-02
   1.9727000e-02
   1.4262000e-02
   5.6790000e-02
   4.6088000e-02
   3.5249000e-02
   3.7667000e-02
   1.8453000e-02
   1.1505000e-01
   1.8137000e-02
   3.2975000e-02
   2.0712000e-02
   2.2785000e-02
   4.8989000e-02
   7.7098000e-02
   2.0243000e-02
   1.2592000e-02
   2.2347000e-02
   1.7097000e-02
   3.1081000e-02
   1.1863000e-02
   2.1971000e-02
   1.8490000e-02
   4.1616000e-02
   7.5096000e-02
   2.3686000e-02
   3.3238000e-02
   2.9098000e-02
   1.4294000e-02
   1.7300000e-02
   1.6406000e-02
   5.1259000e-01
   1.3537000e-02
   2.1087000e-02
   1.5548000e-02
   1.7640000e-02
   2.4784000e-02
   1.2573000e-02
   2.4313000e-02
   3.3160000e-02
   5.6390000e-02
   1.2565000e-02
   2.6462000e-02
   1.9272000e-02
   1.3386000e-02
   2.5616000e-02
   2.7216000e-02
   3.0288000e-02
   3.9931000e-02
   5.3624000e-02
   1.7845000e-02
   1.5739000e-02
   9.6982000e-02
   3.8270000e-02
   1.3602000e-02
   1.4910000e-02
   2.4551000e-02
   1.3237000e-02
   2.4359000e-02
   3.3823000e-02
   2.1661000e-02
   1.7623000e-02
   2.4801000e-02
   3.7548000e-02
   1.8366000e-02
   1.5396000e-02
   3.5675000e-02
   1.1689000e-01
   1.3257000e-02
   1.4710000e-02
   2.6847000e-02
   4.0137000e-02
   1.2516000e-02
   1.2779000e-01
   2.4634000e-02
   1.5018000e-02
   2.6981000e-02
   1.3861000e-02
   7.8537000e-02
   2.6539000e-02
   3.5439000e-02
   3.2497000e-02
   1.6863000e-02
   1.2932000e-02
   1.7647000e-02
   2.1010000e-02
   1.6285000e-01
   1.9093000e-02
   1.5085000e-02
   2.8990000e-02
   1.7119000e-02
   6.4194000e-02
   2.1754000e-02
   1.7404000e-02
   2.1185000e-02
   1.8624000e-02
   2.0243000e-02
   2.4703000e-02
   1.6863000e-02
   1.4635000e-02
   2.3158000e-02
   1.9530000e-02
   2.3030000e-02
   2.2749000e-02
   1.8999000e-02
   1.2901000e-02
   2.5772000e-02
   1.3311000e-02
   1.9497000e-02
   5.3281000e-02
   1.4049000e-02
   5.4321000e-02
   2.0921000e-02
   2.0804000e-02
   2.3378000e-02
   3.7807000e-02
   1.9201000e-02
   2.6476000e-02
   1.7491000e-02
   1.6527000e-02
   1.5093000e-02
   1.6136000e-02
   3.5748000e-02
   1.3663000e-02
   1.5530000e-02
   3.6434000e-02
   5.6659000e-02
   1.0743000e-01
   6.2690000e-02
   6.9668000e-02
   3.2780000e-02
   1.1531000e-02
   1.3346000e-02
   2.1075000e-02
   1.8406000e-02
   2.2591000e-02
   1.3404000e-02
   1.9059000e-02
   2.5501000e-02
   1.8843000e-02
   2.6174000e-02
   1.5515000e-02
   1.3214000e-02
   4.1305000e-02
   1.4828000e-02
   2.8749000e-02
   2.4831000e-02
   4.5313000e-02
   1.3743000e-02
   1.1754000e-02
   1.4785000e-02
   1.8527000e-01
   3.0132000e-02
   4.1616000e-02
   2.0116000e-02
   7.5908000e-02
   1.4461000e-02
   1.3238000e-02
   4.1461000e-02
   2.2261000e-02
   3.9970000e-02
   1.2415000e-02
   5.8249000e-02
   5.1218000e-01
   1.2623000e-02
   2.2730000e-02
   1.3313000e-02
   2.2298000e-02
   1.2069000e-02
   2.1466000e-02
   1.4119000e-02
   3.4289000e-02
   1.3057000e-02
   3.3433000e-02
   1.6310000e-01
   2.4831000e-02
   1.5371000e-02
   1.2924000e-02
   1.9482000e-02
   3.6832000e-02
   6.7440000e-02
   1.4162000e-02
   1.6602000e-01
   1.8084000e-02
   4.8845000e-02
   2.4006000e-02
   2.8842000e-02
   1.6878000e-02
   1.7488000e-02
   4.5026000e-02
   5.5293000e-02
   3.3883000e-02
   1.7743000e-02
   2.6647000e-02
   1.5817000e-02
   1.8634000e-02
   1.2417000e-02
   1.1926000e-02
   5.1127000e-01
   5.1755000e-02
   7.7562000e-02
   1.2514000e-02
   2.3080000e-02
   1.4635000e-02
   1.6652000e-02
   5.6659000e-02
   1.7921000e-02
   1.6975000e-02
   2.4088000e-02
   2.1431000e-02
   1.2820000e-02
   5.9968000e-02
   5.1805000e-01
   4.1253000e-02
   3.4015000e-02
   2.1836000e-02
   5.4826000e-02
   2.1014000e-02
   4.8321000e-02
   6.3187000e-02
   5.4382000e-02
   4.0089000e-02
   1.6523000e-02
   1.3431000e-02
   4.6911000e-02
   2.0462000e-02
   2.5385000e-02
   2.0007000e-02
   4.7476000e-02
   2.4230000e-02
   1.2089000e-02
   6.1276000e-02
   1.7129000e-02
   2.3839000e-02
   1.4082000e-02
   2.1772000e-02
   4.9963000e-02
   1.5687000e-02
   2.1594000e-02
   1.8137000e-02
   1.3528000e-02
   1.4968000e-02
   3.8928000e-02
   2.9916000e-02
   1.5431000e-02
   1.7955000e-02
   2.1910000e-02
   1.2924000e-02
   3.7356000e-02
   1.8993000e-02
   1.5284000e-02
   1.8464000e-02
   1.9110000e-02
   1.3703000e-02
   5.0967000e-01
   2.4515000e-02
   3.8665000e-02
   2.1690000e-02
   2.8760000e-02
   7.2442000e-02
   2.2832000e-02
   1.5662000e-02
   3.7243000e-02
   2.7086000e-02
   1.0652000e-01
   1.7394000e-01
   1.6826000e-01
   1.9874000e-01
   3.2126000e-02
   3.0133000e-02
   1.2408000e-02
   3.3193000e-02
   1.1363000e-02
   1.4551000e-02
   1.5061000e-02
   1.8781000e-02
   3.1549000e-02
   1.9597000e-02
   5.1695000e-02
   2.4262000e-02
   2.7383000e-02
   5.0955000e-01
   5.1048000e-01
   3.6480000e-02
   1.5850000e-02
   3.7844000e-02
   1.2978000e-02
   2.7366000e-02
   3.5835000e-02
   2.0813000e-02
   1.8717000e-02
   1.3482000e-02
   1.6778000e-02
   3.6208000e-02
   2.5131000e-02
   1.7698000e-02
   4.1836000e-02
   4.1337000e-02
   2.3636000e-02
   4.0309000e-02
   3.3804000e-02
   3.1497000e-02
   1.1031000e-01
   1.1065000e-01
   5.1850000e-02
   3.2357000e-02
   3.5099000e-02
   1.3910000e-02
   7.7243000e-02
   6.4982000e-02
   1.8809000e-02
   2.8720000e-02
   1.5336000e-02
   3.2270000e-02
   1.7394000e-01
   3.0592000e-02
   1.4195000e-02
   1.3904000e-02
   1.1904000e-02
   8.8392000e-02
   3.8271000e-02
   1.5671000e-02
   2.7680000e-02
   5.1496000e-02
   2.9080000e-02
   2.4289000e-02
   1.5794000e-02
   1.5124000e-02
   1.9058000e-02
   1.5384000e-02
   1.8896000e-02
   1.4767000e-02
   1.2040000e-01
   1.4551000e-02
   1.9169000e-02
   1.2731000e-02
   1.3851000e-02
   1.9111000e-02
   4.1305000e-02
   1.4566000e-02
   2.7086000e-02
   1.8347000e-02
   1.4536000e-02
   2.3701000e-02
   1.8437000e-02
   1.3242000e-02
   2.2024000e-02
   1.4251000e-02
   1.4277000e-01
   1.5274000e-02
   1.3062000e-02
   1.7630000e-02
   1.6994000e-02
   1.7300000e-02
   1.2855000e-02
   5.6659000e-02
   6.2124000e-02
   1.1910000e-02
   6.9484000e-02
   1.5092000e-02
   1.4041000e-02
   1.6802000e-02
   1.5084000e-02
   2.1928000e-02
   1.4749000e-02
   6.4815000e-02
   1.4289000e-02
   2.2785000e-02
   2.0711000e-02
   1.3122000e-02
   5.9943000e-02
   7.7453000e-02
   1.8637000e-02
   2.1913000e-02
   2.3378000e-02
   2.8989000e-02
   4.6633000e-02
   1.3060000e-02
   5.3098000e-02
   4.3122000e-02
   3.2877000e-02
   2.0063000e-02
   4.1498000e-02
   1.8310000e-01
   1.5044000e-02
   1.5469000e-02
   1.5545000e-02
   1.4122000e-02
   5.1722000e-01
   4.7476000e-02
   2.2834000e-02
   5.2384000e-02
   2.3599000e-02
   2.5272000e-02
   1.8650000e-02
   9.5698000e-02
   1.2016000e-02
   1.6887000e-01
   1.4703000e-01
   1.2219000e-02
   2.0625000e-02
   1.2383000e-01
   4.8650000e-02
   1.2174000e-02
   1.6504000e-01
   1.9797000e-02
   8.7930000e-02
   1.1791000e-02
   2.1129000e-02
   4.9538000e-02
   1.7700000e-02
   8.7439000e-02
   2.5942000e-02
   3.4079000e-02
   7.7787000e-02
   1.7743000e-02
   2.9523000e-02
   1.3443000e-02
   1.6882000e-02
   1.8918000e-02
   1.3884000e-02
   1.2316000e-02
   3.2645000e-02
   6.7966000e-02
   1.3064000e-02
   1.4123000e-02
   2.2943000e-02
   2.0112000e-02
   1.5956000e-02
   1.8087000e-02
   3.0634000e-02
   2.9547000e-02
   1.2821000e-02
   1.7512000e-02
   5.3326000e-01
   3.2552000e-02
   1.7349000e-02
   2.9195000e-02
   2.1530000e-02
   2.5278000e-02
   3.8382000e-02
   2.1227000e-02
   2.1542000e-02
   2.1227000e-02
   1.6784000e-02
   4.0651000e-02
   1.1744000e-02
   2.7233000e-02
   4.5519000e-02
   2.5485000e-02
   1.4424000e-02
   3.9062000e-02
   1.9396000e-02
   2.6970000e-02
   3.2167000e-02
   1.4241000e-02
   2.4635000e-02
   4.8230000e-02
   1.2417000e-02
   3.1774000e-02
   3.2616000e-02
   1.5530000e-02
   2.3899000e-02
   5.2145000e-02
   1.5652000e-02
   1.5893000e-02
   1.5307000e-02
   5.4768000e-02
   2.0361000e-02
   1.3513000e-02
   5.6510000e-02
   5.3282000e-02
   6.4238000e-02
   4.9716000e-02
   4.3182000e-02
   7.8537000e-02
   3.0985000e-02
   1.5032000e-02
   1.1665000e-02
   2.8337000e-02
   1.8487000e-02
   2.4039000e-02
   1.5730000e-02
   2.6747000e-02
   4.6314000e-02
   1.7995000e-02
   5.9798000e-02
   1.1494000e-02
   1.7038000e-02
   1.2219000e-02
   1.9501000e-02
   5.3363000e-02
   1.7065000e-01
   1.6365000e-02
   1.9305000e-02
   1.6246000e-02
   3.0288000e-02
   2.7609000e-02
   1.3206000e-02
   5.2304000e-01
   5.7696000e-02
   1.4731000e-02
   2.9526000e-02
   1.5613000e-02
   1.2710000e-02
   1.7441000e-02
   1.6136000e-02
   1.4338000e-02
   2.6246000e-02
   1.2965000e-02
   2.3136000e-02
   1.2479000e-02
   1.8319000e-02
   2.4898000e-02
   6.6306000e-02
   2.3884000e-02
   1.3324000e-02
   4.2616000e-02
   1.6980000e-02
   1.4731000e-02
   1.8650000e-02
   1.1757000e-01
   1.7167000e-02
   1.7093000e-02
   1.1216000e-01
   4.1955000e-02
   5.6186000e-02
   1.8999000e-02
   1.3408000e-02
   1.7023000e-02
   2.3030000e-02
   1.6239000e-02
   2.0618000e-02
   2.0838000e-02
   3.4579000e-02
   2.2298000e-02
   1.6738000e-02
   2.4118000e-02
   1.4767000e-02
   4.1461000e-02
   2.3523000e-02
   1.7526000e-02
   1.6542000e-01
   4.5970000e-02
   1.4123000e-02
   1.3576000e-02
   5.6582000e-02
   2.2559000e-02
   8.1230000e-02
   1.2508000e-01
   2.5920000e-02
   1.6459000e-02
   6.2690000e-02
   1.1303000e-01
   1.0564000e-01
   8.7439000e-02
   6.6753000e-02
   2.0166000e-01
   4.2188000e-02
   1.6303000e-02
   2.1319000e-01
   3.8145000e-02
   1.7300000e-02
   1.5323000e-02
   1.6947000e-02
   1.8668000e-01
   4.6011000e-02
   4.7095000e-02
   1.2396000e-02
   1.6180000e-02
   5.6494000e-01
   1.7102000e-02
   1.2956000e-02
   4.5902000e-02
   2.0685000e-02
   4.0857000e-02
   1.5368000e-02
   2.2258000e-02
   2.0474000e-02
   3.2552000e-02
   1.4121000e-02
   2.1877000e-02
   1.8245000e-02
   3.5521000e-02
   1.1348000e-01
   2.0021000e-02
   3.8145000e-02
   2.1913000e-02
   3.4579000e-02
   2.0860000e-02
   1.1399000e-01
   8.0281000e-02
   2.8119000e-02
   4.0486000e-02
   3.7356000e-02
   1.6947000e-02
   6.1416000e-02
   3.0307000e-02
   2.4491000e-02
   1.4471000e-02
   1.7920000e-02
   1.1176000e-01
   7.1338000e-02
   1.7578000e-02
   1.1870000e-02
   1.1399000e-02
   7.3548000e-02
   1.8056000e-02
   1.9668000e-02
   1.7238000e-02
   2.4065000e-02
   1.9607000e-02
   1.4855000e-02
   1.5204000e-02
   5.1281000e-01
   1.0652000e-01
   2.0664000e-02
   1.9667000e-02
   1.3458000e-02
   1.7429000e-02
   1.0881000e-01
   2.7107000e-02
   3.0225000e-02
   3.9626000e-02
   5.2304000e-01
   3.0798000e-02
   2.4800000e-02
   4.3421000e-02
   1.7951000e-02
   2.1280000e-02
   1.7096000e-02
   1.9302000e-02
   5.9783000e-02
   2.0497000e-01
   5.2384000e-02
   2.2084000e-02
   1.8122000e-02
   1.4544000e-02
   1.4426000e-02
   1.2429000e-02
   2.6088000e-02
   1.1926000e-02
   2.1447000e-02
   4.5970000e-02
   1.9262000e-02
   1.2636000e-02
   2.1910000e-02
   1.6325000e-02
   1.4437000e-02
   1.3932000e-02
   1.6376000e-01
   1.5631000e-02
   4.8845000e-02
   1.6457000e-02
   2.6575000e-02
   1.6392000e-02
   2.4907000e-02
   1.2868000e-02
   1.2389000e-02
   1.8142000e-02
   1.3196000e-01
   1.6744000e-02
   1.8741000e-02
   2.2701000e-02
   2.3201000e-02
   3.6596000e-02
   1.7452000e-01
   4.7650000e-02
   1.8399000e-02
   2.6600000e-02
   1.6882000e-02
   1.2623000e-02
   2.1301000e-02
   2.8491000e-02
   6.0172000e-02
   2.7086000e-02
   4.3270000e-02
   2.1697000e-02
   1.9396000e-02
   2.4199000e-02
   4.7650000e-02
   1.2726000e-02
   3.5985000e-02
   3.3786000e-02
   2.2876000e-02
   3.8271000e-02
   1.4467000e-02
   2.4025000e-02
   6.3140000e-02
   4.1616000e-02
   2.0006000e-02
   6.4653000e-02
   1.5576000e-02
   5.9968000e-02
   4.1015000e-02
   2.3569000e-02
   4.9888000e-02
   4.8917000e-02
   4.1510000e-02
   8.4941000e-02
   4.1899000e-02
   1.3186000e-02
   1.9454000e-02
   1.6446000e-02
   8.8513000e-02
   2.5425000e-02
   1.8587000e-02
   4.1206000e-02
   1.4960000e-02
   4.8260000e-02
   1.1991000e-01
   6.3878000e-02
   1.7420000e-02
   2.2773000e-02
   2.7187000e-02
   1.3677000e-02
   4.1461000e-02
   1.5430000e-02
   1.8823000e-01
   8.3313000e-02
   7.9727000e-01
   3.2846000e-02
   3.6359000e-02
   1.7951000e-02
   1.1679000e-02
   1.9564000e-02
   1.8256000e-02
   4.3249000e-02
   2.9555000e-02
   2.2993000e-02
   1.6552000e-02
   1.8168000e-02
   1.4910000e-02
   1.5662000e-02
   1.6834000e-01
   1.9098000e-02
   1.7404000e-02
   2.5706000e-02
   1.7046000e-02
   1.3785000e-02
   1.5196000e-02
   9.7828000e-02
   1.4635000e-02
   9.3855000e-02
   3.1774000e-02
   1.4626000e-02
   1.2203000e-02
   7.4041000e-02
   1.6511000e-02
   4.1111000e-02
   2.1974000e-02
   1.2364000e-02
   1.7713000e-02
   1.2324000e-02
   2.8413000e-02
   1.4113000e-02
   3.7319000e-02
   1.3658000e-02
   1.1348000e-01
   5.4768000e-02
   5.0980000e-01
   2.6205000e-02
   1.6459000e-02
   2.5099000e-02
   1.2207000e-02
   7.0804000e-02
   1.4418000e-02
   2.3003000e-02
   3.1107000e-02
   1.3734000e-02
   1.8098000e-02
   2.6591000e-02
   5.1496000e-02
   3.7720000e-02
   2.6662000e-02
   1.4608000e-02
   3.7496000e-02
   2.1184000e-02
   1.3458000e-02
   3.9064000e-02
   1.4063000e-02
   1.9628000e-02
   5.8744000e-02
   1.3910000e-02
   1.8688000e-02
   1.6784000e-02
   1.4227000e-02
   2.6880000e-02
   1.9374000e-02
   6.4653000e-02
   1.9513000e-02
   1.3875000e-02
   3.2821000e-02
   4.9647000e-02
   1.6564000e-02
   2.1937000e-02
   2.5261000e-02
   1.2153000e-02
   3.3511000e-02
   1.4345000e-02
   1.2731000e-02
   2.8373000e-02
   1.9643000e-02
   2.3899000e-02
   3.2129000e-02
   7.3684000e-02
   1.8054000e-02
   5.1350000e-01
   2.2126000e-02
   2.2576000e-02
   1.8247000e-02
   1.5276000e-02
   2.8307000e-02
   1.5193000e-02
   2.3581000e-02
   3.8064000e-02
   1.7394000e-01
   2.2413000e-02
   3.5066000e-02
   3.4419000e-02
   4.2700000e-02
   1.8487000e-02
   2.0968000e-02
   1.3754000e-02
   4.6396000e-02
   4.6633000e-02
   6.4982000e-02
   2.4491000e-02
   1.4277000e-01
   5.2571000e-02
   3.1552000e-02
   1.5276000e-02
   4.2700000e-02
   2.0243000e-02
   2.1046000e-02
   1.6887000e-01
   1.4525000e-02
   1.3972000e-02
   2.5772000e-02
   1.6136000e-02
   4.6898000e-02
   1.6642000e-02
   1.1914000e-02
   1.2960000e-02
   5.1455000e-01
   2.3647000e-02
   1.8209000e-02
   1.7910000e-02
   1.9164000e-02
   7.9579000e-02
   2.3120000e-02
   1.1688000e-02
   2.5781000e-02
   1.5364000e-02
   5.2665000e-02
   3.2068000e-02
   1.6213000e-02
   3.7987000e-02
   2.5313000e-02
   3.5191000e-02
   1.6437000e-02
   2.2443000e-02
   1.4035000e-02
   2.5579000e-02
   4.5331000e-02
   1.8918000e-02
   1.2254000e-02
   1.6680000e-02
   1.1422000e-02
   2.5188000e-02
   1.5987000e-02
   2.5130000e-02
   1.4063000e-02
   1.4251000e-02
   2.2590000e-02
   2.8932000e-02
   1.3016000e-02
   2.7065000e-02
   1.6246000e-02
   1.2203000e-02
   2.2701000e-02
   2.4836000e-02
   1.9479000e-02
   1.4458000e-02
   2.3100000e-02
   5.1134000e-02
   1.4232000e-02
   2.7943000e-02
   1.4702000e-02
   3.3193000e-02
   1.6192000e-02
   1.0532000e-01
   2.0046000e-02
   7.1193000e-02
   2.8635000e-02
   1.5599000e-02
   1.8736000e-02
   2.9723000e-02
   3.5067000e-02
   6.4496000e-02
   1.6079000e-02
   1.4674000e-02
   1.9368000e-02
   1.3867000e-02
   2.0655000e-02
   3.7667000e-02
   1.3987000e-02
   3.8251000e-02
   2.0021000e-02
   4.8839000e-02
   5.7001000e-02
   1.6453000e-01
   1.7269000e-02
   1.8511000e-02
   4.7705000e-02
   4.3927000e-02
   2.9178000e-02
   3.8251000e-02
   2.8319000e-02
   1.2114000e-02
   2.6880000e-02
   1.5893000e-02
   3.2491000e-02
   1.5842000e-02
   1.7720000e-01
   1.1910000e-02
   2.2175000e-02
   3.3232000e-02
   2.1760000e-02
   1.8851000e-02
   3.0748000e-02
   1.8527000e-01
   1.3714000e-02
   1.5368000e-02
   1.2255000e-02
   1.8366000e-02
   1.5875000e-02
   1.7589000e-02
   1.2704000e-02
   4.2783000e-02
   2.9966000e-02
   1.5839000e-02
   3.1096000e-02
   6.3023000e-02
   3.7056000e-02
   2.0142000e-02
   1.6929000e-02
   1.6079000e-02
   1.0548000e-01
   1.6834000e-02
   1.0310000e-01
   1.8098000e-02
   1.8707000e-02
   5.0920000e-01
   1.6082000e-02
   2.8945000e-02
   1.2254000e-02
   1.8354000e-02
   2.3158000e-02
   1.0598000e-01
   2.9171000e-02
   2.8175000e-02
   1.3861000e-02
   2.3322000e-02
   2.5989000e-02
   3.0138000e-02
   1.9222000e-02
   1.6374000e-02
   1.0967000e-01
   3.9000000e-02
   1.4338000e-02
   3.8366000e-02
   1.2324000e-02
   6.4815000e-02
   1.3467000e-02
   1.6487000e-01
   2.3654000e-02
   2.4527000e-02
   1.6931000e-02
   1.7700000e-02
   1.4264000e-02
   2.4835000e-02
   1.4007000e-02
   1.2306000e-02
   1.6015000e-02
   3.1467000e-02
   2.7761000e-02
   6.6522000e-02
   3.3892000e-02
   1.5441000e-02
   1.4910000e-02
   1.8347000e-02
   2.9289000e-02
   2.7528000e-02
   1.6975000e-02
   2.1405000e-02
   5.3480000e-01
   5.0931000e-01
   3.6483000e-02
   2.1138000e-02
   5.5597000e-02
   3.7720000e-02
   3.2185000e-02
   2.2084000e-02
   1.8092000e-02
   5.4382000e-02
   1.4665000e-02
   2.3100000e-02
   1.2924000e-02
   5.0810000e-02
   7.5096000e-02
   1.8056000e-02
   7.7424000e-02
   1.6938000e-02
   1.7823000e-02
   2.1319000e-01
   3.5708000e-02
   3.8295000e-02
   1.6798000e-02
   1.3910000e-02
   1.7347000e-02
   2.4907000e-02
   1.4523000e-02
   1.3122000e-02
   2.0492000e-02
   2.5130000e-02
   2.0967000e-02
   3.1113000e-02
   2.5908000e-02
   1.7523000e-02
   2.2819000e-02
   2.6272000e-02
   1.7405000e-02
   1.1785000e-02
   3.3586000e-02
   1.2776000e-02
   4.5902000e-02
   3.8042000e-02
   2.1761000e-02
   2.8878000e-01
   1.1894000e-02
   1.6759000e-02
   1.2654000e-02
   2.1910000e-02
   1.3294000e-02
   3.4451000e-02
   5.7458000e-02
   4.0421000e-02
   6.5902000e-02
   2.5475000e-02
   1.4262000e-02
   1.4793000e-02
   1.1958000e-02
   4.8751000e-02
   2.5385000e-02
   1.4581000e-02
   1.7215000e-02
   6.4714000e-02
   7.8996000e-02
   2.0516000e-02
   1.0516000e-01
   1.8056000e-02
   4.9218000e-02
   6.0306000e-02
   3.4070000e-02
   1.8210000e-02
   3.4079000e-02
   3.0102000e-02
   1.4678000e-02
   4.4978000e-02
   1.5404000e-02
   1.3792000e-02
   2.0433000e-02
   1.3257000e-02
   2.5840000e-02
   1.6192000e-02
   2.1837000e-01
   9.0206000e-02
   2.0612000e-02
   4.0421000e-02
   3.3245000e-02
   1.8267000e-02
   1.4855000e-02
   2.8990000e-02
   1.3668000e-02
   2.4577000e-02
   2.0566000e-02
   2.8945000e-02
   2.1076000e-02
   1.8830000e-02
   2.4432000e-02
   1.6415000e-02
   5.3415000e-02
   5.7520000e-02
   1.6180000e-01
   1.2479000e-02
   4.5902000e-02
   2.1089000e-02
   1.3839000e-02
   2.8347000e-02
   1.6931000e-02
   1.5140000e-02
   3.2635000e-02
   1.7850000e-02
   7.4808000e-02
   3.1447000e-02
   2.5599000e-02
   1.2432000e-02
   3.6918000e-02
   1.5484000e-02
   1.7298000e-02
   1.1828000e-02
   1.4294000e-02
   4.5069000e-01
   1.9868000e-02
   2.8231000e-02
   4.7188000e-02
   2.3858000e-02
   1.4792000e-02
   1.2719000e-02
   1.1530000e-01
   1.4710000e-02
   1.5920000e-02
   4.7475000e-02
   1.5794000e-02
   1.5042000e-02
   1.7743000e-02
   2.2910000e-02
   1.7950000e-02
   1.7167000e-02
   1.4496000e-02
   3.0374000e-02
   4.2711000e-02
   2.1315000e-02
   5.2665000e-02
   4.6973000e-02
   4.2188000e-02
   1.5767000e-02
   1.7349000e-02
   2.6477000e-02
   6.2365000e-02
   2.0860000e-02
   4.1616000e-02
   2.6621000e-02
   4.4441000e-02
   1.2654000e-02
   2.4155000e-02
   1.6989000e-01
   3.1598000e-02
   1.7065000e-01
   3.4854000e-02
   2.8213000e-02
   2.5870000e-02
   1.3723000e-02
   1.8451000e-02
   3.8773000e-02
   1.4617000e-02
   9.3811000e-02
   1.3317000e-02
   2.9167000e-02
   1.4426000e-02
   1.7065000e-01
   4.9860000e-02
   1.4291000e-02
   1.5730000e-02
   8.4625000e-02
   1.8032000e-02
   4.9803000e-02
   2.7168000e-02
   2.0478000e-02
   4.3790000e-02
   2.1577000e-02
   4.2783000e-02
   2.0704000e-02
   1.1773000e-02
   1.8149000e-02
   3.0307000e-02
   3.0450000e-02
   1.3166000e-02
   1.7191000e-02
   2.1667000e-02
   1.8314000e-02
   2.1661000e-02
   3.1192000e-02
   2.6389000e-02
   1.7081000e-02
   1.5790000e-02
   2.4178000e-02
   1.4057000e-02
   1.8707000e-02
   4.6401000e-02
   7.7453000e-02
   4.0651000e-02
   2.0272000e-02
   1.6185000e-02
   2.1210000e-02
   3.2425000e-02
   1.5484000e-02
   5.5535000e-01
   4.0399000e-02
   1.9194000e-02
   3.0483000e-02
   1.3139000e-02
   8.8995000e-02
   1.2868000e-02
   6.3909000e-02
   2.7065000e-02
   2.6158000e-02
   1.6940000e-02
   6.6753000e-02
   2.6963000e-02
   5.9941000e-01
   2.2701000e-02
   4.8650000e-02
   1.6931000e-02
   1.5631000e-02
   3.1234000e-02
   5.4768000e-02
   3.1002000e-02
   4.0089000e-02
   1.8678000e-02
   2.3716000e-02
   1.9142000e-02
   1.5880000e-02
   1.6206000e-02
   1.3214000e-02
   6.5794000e-02
   5.2861000e-02
   3.7738000e-02
   2.9812000e-02
   1.8902000e-02
   3.1362000e-02
   5.3480000e-01
   2.4484000e-02
   1.2346000e-02
   4.1339000e-02
   2.5131000e-02
   1.2677000e-02
   1.1457000e-02
   4.2224000e-02
   2.1379000e-02
   2.1836000e-02
   2.1689000e-02
   1.5515000e-02
   2.5544000e-02
   3.7667000e-02
   7.7977000e-02
   1.5922000e-02
   2.6443000e-02
   3.0527000e-02
   1.3701000e-02
   3.1675000e-02
   1.6920000e-01
   4.7583000e-02
   1.4289000e-02
   3.2114000e-02
   3.4457000e-02
   5.0980000e-01
   2.2720000e-02
   2.3872000e-02
   2.4634000e-02
   4.3122000e-02
   1.4620000e-02
   7.7243000e-02
   2.2480000e-02
   1.5585000e-02
   1.3944000e-02
   4.7345000e-02
   1.2820000e-02
   1.5672000e-02
   1.3547000e-02
   2.1600000e-02
   2.3839000e-02
   2.3220000e-02
   1.1665000e-02
   1.8032000e-02
   3.7260000e-02
   2.2975000e-02
   5.0425000e-02
   2.3344000e-02
   1.9628000e-02
   7.9746000e-02
   1.4470000e-02
   1.7191000e-02
   1.2751000e-02
   1.6557000e-02
   1.9541000e-02
   6.3023000e-02
   4.7583000e-02
   2.0142000e-02
   4.6017000e-02
   6.6522000e-02
   1.1803000e-02
   4.0283000e-02
   1.6392000e-02
   2.0470000e-02
   3.5804000e-02
   4.4565000e-02
   3.3427000e-02
   1.3282000e-02
   1.8584000e-02
   2.1667000e-02
   3.3376000e-02
   2.7063000e-02
   3.7319000e-02
   6.6975000e-02
   1.1293000e-02
   2.6021000e-02
   1.7660000e-02
   5.3658000e-02
   1.3145000e-02
   7.7482000e-02
   1.9648000e-02
   1.5274000e-02
   1.5377000e-02
   2.3824000e-02
   1.7009000e-02
   2.7400000e-02
   1.0526000e-01
   5.1078000e-01
   2.3192000e-02
   1.6375000e-02
   1.3918000e-02
   1.7604000e-02
   5.9943000e-02
   3.2357000e-02
   3.3965000e-02
   1.6305000e-02
   3.1107000e-02
   1.2842000e-02
   1.4678000e-02
   2.3636000e-02
   1.9305000e-02
   4.5355000e-02
   1.1726000e-02
   1.5927000e-02
   1.0340000e-01
   1.9447000e-02
   1.4565000e-02
   1.3414000e-02
   1.5919000e-02
   4.7997000e-02
   2.7114000e-02
   1.7239000e-01
   6.4484000e-02
   7.4995000e-02
   3.0471000e-02
   1.6391000e-01
   4.8917000e-02
   2.2550000e-02
   3.2635000e-02
   1.4162000e-02
   4.4701000e-02
   2.6166000e-02
   2.6647000e-02
   2.0757000e-02
   5.1048000e-02
   4.5902000e-02
   1.8584000e-02
   1.3500000e-02
   9.1516000e-02
   3.2616000e-02
   1.7740000e-02
   2.9601000e-02
   5.2995000e-02
   1.3478000e-02
   1.8377000e-02
   1.9038000e-02
   2.3652000e-02
   1.5587000e-02
   1.4370000e-02
   4.1406000e-02
   1.4905000e-02
   2.6135000e-02
   1.7587000e-02
   1.6646000e-01
   1.9607000e-02
   6.3668000e-02
   2.1542000e-02
   2.0478000e-02
   1.5530000e-02
   1.6258000e-02
   2.6143000e-02
   1.4765000e-02
   1.7091000e-02
   2.0568000e-02
   4.3139000e-02
   1.3019000e-02
   2.4335000e-02
   2.0080000e-02
   2.1195000e-02
   6.1992000e-02
   1.2370000e-02
   2.5112000e-02
   1.8867000e-02
   3.6572000e-02
   2.2324000e-02
   6.7717000e-02
   1.6693000e-01
   2.3101000e-02
   2.0473000e-02
   2.4350000e-02
   7.7142000e-02
   4.7830000e-02
   1.8648000e-02
   3.0102000e-02
   6.3640000e-02
   8.6929000e-02
   1.7920000e-02
   3.6434000e-02
   1.6959000e-02
   4.7830000e-02
   1.7486000e-02
   3.6792000e-02
   1.5258000e-02
   1.4909000e-02
   2.1836000e-02
   2.0310000e-02
   2.3136000e-02
   3.1549000e-02
   1.8112000e-02
   1.4810000e-02
   1.5548000e-02
   1.8149000e-02
   3.5633000e-02
   2.1185000e-02
   4.9963000e-02
   2.8945000e-02
   3.7496000e-02
   1.9262000e-02
   1.1908000e-01
   1.6784000e-02
   1.9627000e-02
   3.8042000e-02
   3.9498000e-02
   2.2048000e-02
   2.1530000e-02
   5.1849000e-01
   2.5989000e-02
   2.4898000e-02
   1.2659000e-02
   2.2580000e-02
   1.5284000e-02
   2.0340000e-02
   3.6661000e-02
   1.1960000e-02
   2.0021000e-02
   5.7696000e-02
   1.5223000e-02
   1.8808000e-02
   2.2920000e-02
   3.4579000e-02
   1.6915000e-02
   6.3650000e-02
   1.8159000e-02
   3.2215000e-02
   3.6508000e-02
   1.8534000e-02
   4.0651000e-02
   1.6111000e-02
   5.1256000e-02
   4.4207000e-02
   3.1774000e-02
   3.7943000e-02
   7.8958000e-02
   1.7522000e-02
   2.1177000e-02
   2.4283000e-02
   4.3790000e-02
   1.4684000e-02
   2.6981000e-02
   1.6778000e-02
   2.2068000e-02
   1.8307000e-02
   1.5140000e-02
   3.8415000e-02
   1.6319000e-02
   2.0692000e-02
   1.4032000e-02
   2.0610000e-02
   5.0857000e-01
   2.5975000e-02
   1.2153000e-02
   2.9523000e-02
   1.7822000e-02
   1.5776000e-02
   2.2623000e-02
   2.3373000e-02
   2.7730000e-02
   6.4815000e-02
   8.1959000e-02
   4.8178000e-02
   1.1363000e-02
   1.9227000e-02
   2.9274000e-02
   1.5459000e-02
   2.0995000e-02
   1.9362000e-02
   1.0743000e-01
   1.8811000e-02
   1.6344000e-02
   1.9454000e-02
   3.0775000e-02
   5.4246000e-02
   2.3529000e-02
   1.7191000e-02
   6.4194000e-02
   2.3686000e-02
   1.9564000e-02
   5.8219000e-02
   3.3427000e-02
   2.7187000e-02
   2.2237000e-02
   1.4566000e-02
   4.0137000e-02
   3.2821000e-02
   6.4484000e-02
   2.0046000e-02
   7.4808000e-02
   1.5657000e-02
   1.7069000e-02
   3.2202000e-02
   3.1733000e-02
   5.0670000e-02
   1.6523000e-02
   1.0598000e-01
   3.0374000e-02
   1.6850000e-02
   4.5902000e-02
   8.0862000e-02
   2.2705000e-02
   3.3244000e-02
   5.1695000e-02
   1.9500000e-02
   3.9486000e-02
   1.3695000e-01
   2.2981000e-02
   2.6596000e-02
   1.5941000e-02
   5.1683000e-01
   3.1728000e-02
   1.6797000e-01
   1.6745000e-02
   2.0159000e-02
   1.4855000e-02
   2.0410000e-02
   1.0828000e-01
   1.2417000e-02
   1.5289000e-02
   4.1324000e-02
   6.0678000e-02
   2.3769000e-02
   2.1601000e-02
   5.3649000e-01
   1.3064000e-02
   1.4163000e-02
   7.0804000e-02
   1.2719000e-02
   1.4321000e-02
   1.6499000e-02
   6.1866000e-02
   5.1326000e-01
   2.0711000e-02
   1.9868000e-02
   2.2809000e-02
   1.6374000e-02
   1.3365000e-02
   5.1048000e-01
   2.9992000e-02
   5.8643000e-02
   2.4837000e-02
   3.3604000e-02
   3.2015000e-02
   1.7218000e-02
   2.3667000e-02
   1.1293000e-02
   1.6062000e-02
   1.5675000e-02
   2.3563000e-02
   1.8142000e-02
   3.7548000e-02
   9.0183000e-02
   1.5513000e-02
   1.7323000e-02
   2.1877000e-02
   1.8619000e-02
   2.5099000e-02
   3.0797000e-02
   1.9274000e-02
   1.5273000e-02
   1.3660000e-02
   5.6790000e-02
   2.5509000e-02
   2.2981000e-02
   1.5687000e-02
   2.0492000e-02
   2.5632000e-02
   2.3158000e-02
   2.0006000e-02
   1.2946000e-02
   1.7572000e-02
   4.7830000e-02
   2.2184000e-02
   1.3282000e-02
   1.1618000e-02
   1.8611000e-02
   8.4941000e-02
   1.4731000e-02
   1.9416000e-02
   4.4796000e-02
   2.5866000e-02
   2.0080000e-02
   1.6406000e-01
   2.4674000e-02
   4.2875000e-02
   5.1683000e-01
   1.5882000e-01
   1.0194000e-01
   1.0757000e-01
   4.3742000e-02
   1.7759000e-02
   2.4837000e-02
   3.3427000e-02
   2.0516000e-02
   6.3023000e-02
   1.4230000e-02
   2.0081000e-02
   1.1328000e-02
   1.8314000e-02
   2.5486000e-02
   1.4702000e-02
   1.9362000e-02
   2.6615000e-02
   1.6197000e-02
   7.3166000e-02
   2.0319000e-02
   1.3699000e-02
   1.6561000e-01
   1.6446000e-02
   1.3003000e-02
   4.6401000e-02
   2.3120000e-02
   3.0550000e-02
   3.0987000e-02
   2.4907000e-02
   1.8605000e-02
   1.4527000e-02
   2.2989000e-01
   1.6310000e-01
   1.4772000e-02
   3.4232000e-02
   2.6805000e-01
   3.2645000e-02
   3.6043000e-02
   8.1230000e-02
   2.3124000e-02
   2.3120000e-02
   3.2846000e-02
   3.0138000e-02
   1.2324000e-02
   1.2751000e-02
   2.5772000e-02
   2.4493000e-02
   1.3932000e-02
   1.4455000e-02
   1.5305000e-02
   3.2877000e-02
   1.3827000e-02
   2.0908000e-02
   1.6717000e-01
   3.1799000e-02
   1.8196000e-02
   3.1560000e-02
   3.3514000e-02
   1.2868000e-02
   2.0960000e-02
   1.7542000e-02
   2.2145000e-02
   2.7864000e-02
   5.1611000e-01
   1.4245000e-02
   5.5136000e-02
   1.7405000e-02
   1.4124000e-02
   2.5943000e-02
   1.8678000e-02
   1.5545000e-02
   2.1754000e-02
   2.3667000e-02
   1.7801000e-02
   1.3064000e-02
   1.4730000e-02
   7.7562000e-02
   2.9925000e-02
   2.5400000e-02
   1.8319000e-02
   2.5147000e-02
   3.0615000e-02
   1.5903000e-02
   3.2114000e-02
   1.4731000e-02
   3.4409000e-02
   1.3875000e-02
   1.4176000e-02
   1.8224000e-02
   1.9210000e-02
   5.3282000e-02
   1.4451000e-02
   1.8100000e-02
   2.3464000e-02
   1.4973000e-02
   1.8074000e-02
   3.2058000e-02
   1.2254000e-02
   1.5438000e-02
   6.1416000e-02
   1.6402000e-02
   2.5555000e-02
   1.6818000e-02
   1.4960000e-02
   3.6596000e-02
   1.1553000e-02
   1.4470000e-02
   1.5534000e-02
   3.1020000e-02
   5.6237000e-02
   5.4979000e-02
   2.4155000e-02
   1.1894000e-02
   1.3414000e-02
   1.7206000e-02
   1.3861000e-02
   4.4271000e-02
   1.9730000e-02
   5.1281000e-01
   6.6098000e-02
   2.3101000e-02
   2.2298000e-02
   1.3916000e-02
   1.4892000e-02
   1.8111000e-02
   2.5544000e-02
   2.1379000e-02
   1.9869000e-02
   3.9916000e-02
   3.0522000e-02
   2.4617000e-02
   1.1618000e-02
   7.6946000e-02
   3.5425000e-02
   2.2005000e-02
   3.1444000e-02
   2.0817000e-02
   2.9859000e-02
   1.5919000e-02
   1.4636000e-02
   1.3496000e-01
   1.5284000e-02
   2.4025000e-02
   2.9080000e-02
   1.9222000e-02
   3.1928000e-02
   1.3548000e-02
   2.2320000e-02
   1.8891000e-02
   1.0173000e-01
   3.1002000e-02
   1.4455000e-02
   2.1183000e-02
   2.0080000e-02
   1.6376000e-01
   6.2371000e-02
   1.8495000e-02
   3.4444000e-02
   7.1290000e-02
   1.7088000e-02
   1.9093000e-02
   1.3916000e-02
   1.2868000e-02
   1.9713000e-02
   2.7398000e-02
   1.6639000e-02
   1.7908000e-02
   1.1969000e-02
   1.7478000e-02
   1.0173000e-01
   1.8668000e-02
   2.0746000e-02
   1.7659000e-02
   6.4170000e-02
   3.0374000e-02
   1.2903000e-02
   1.4904000e-02
   2.8265000e-02
   1.7382000e-02
   1.6191000e-02
   1.6615000e-02
   3.1054000e-02
   2.0162000e-02
   6.8549000e-02
   1.3515000e-02
   3.3622000e-02
   2.5599000e-02
   2.8358000e-02
   3.7356000e-02
   1.6520000e-02
   2.2048000e-02
   3.3120000e-02
   1.3298000e-02
   4.9166000e-02
   7.5419000e-02
   2.5302000e-02
   1.3030000e-02
   6.1462000e-01
   3.7844000e-02
   1.6406000e-02
   1.2389000e-02
   1.7038000e-02
   1.5085000e-02
   1.6192000e-02
   1.5882000e-01
   1.7907000e-02
   6.0306000e-02
   3.6098000e-02
   2.5094000e-02
   2.3858000e-02
   2.1799000e-02
   2.5513000e-02
   7.7904000e-02
   2.5051000e-02
   1.6602000e-01
   1.7488000e-02
   1.2241000e-02
   1.2048000e-02
   1.5176000e-02
   2.8095000e-02
   3.7369000e-02
   1.2374000e-02
   2.5971000e-02
   1.4902000e-02
   2.3241000e-02
   2.3769000e-02
   1.3903000e-02
   1.6434000e-02
   3.2706000e-02
   3.3244000e-02
   1.5978000e-02
   1.1553000e-02
   2.2424000e-02
   2.1877000e-02
   4.5155000e-02
   4.1677000e-02
   2.7356000e-02
   2.0407000e-02
   1.3500000e-02
   1.9094000e-02
   1.8453000e-02
   2.0908000e-02
   3.5101000e-02
   2.0908000e-02
   1.8185000e-02
   1.2223000e-02
   1.4527000e-02
   4.5122000e-02
   2.4937000e-02
   5.3098000e-02
   5.0908000e-01
   1.4022000e-02
   1.3313000e-02
   1.7167000e-02
   1.2956000e-02
   1.6091000e-02
   1.3250000e-02
   1.5726000e-02
   1.0907000e-01
   4.4258000e-02
   1.3810000e-02
   2.2265000e-02
   1.6376000e-01
   1.2620000e-02
   3.2167000e-02
   1.2089000e-02
   1.6374000e-02
   1.1328000e-02
   3.0892000e-02
   1.3453000e-02
   1.1216000e-01
   1.1894000e-02
   2.0470000e-02
   2.6388000e-02
   1.4702000e-02
   1.6344000e-02
   3.0232000e-02
   2.0166000e-01
   1.4899000e-02
   5.6582000e-02
   1.8292000e-02
   5.2514000e-02
   1.4408000e-02
   1.8191000e-02
   2.6143000e-02
   3.1549000e-02
   7.9980000e-02
   1.5631000e-02
   1.8295000e-02
   2.3599000e-02
   1.6277000e-02
   8.0934000e-02
   1.8851000e-02
   3.1922000e-02
   1.9352000e-02
   2.0497000e-01
   1.4048000e-02
   3.2015000e-02
   2.3130000e-02
   6.2088000e-02
   2.6981000e-02
   1.3725000e-02
   4.3139000e-02
   2.2323000e-02
   4.4839000e-02
   2.0817000e-02
   1.4595000e-02
   1.4174000e-02
   1.6680000e-02
   6.4982000e-02
   1.4244000e-02
   2.8425000e-02
   1.4704000e-02
   1.4140000e-02
   1.3849000e-02
   1.7097000e-02
   3.0618000e-02
   1.8152000e-02
   1.3033000e-02
   2.4484000e-02
   1.7549000e-02
   3.0615000e-02
   1.6251000e-01
   2.1089000e-02
   2.8373000e-02
   1.3677000e-02
   1.3891000e-02
   2.3624000e-02
   1.2508000e-01
   5.3282000e-02
   1.0194000e-01
   1.7693000e-02
   2.8562000e-02
   2.6272000e-02
   2.4045000e-02
   1.7404000e-02
   2.8749000e-02
   1.2370000e-02
   2.3667000e-02
   5.1849000e-01
   1.2027000e-02
   5.0425000e-02
   3.4890000e-02
   1.6964000e-02
   6.7974000e-02
   3.2540000e-02
   1.2966000e-02
   7.4743000e-02
   2.9551000e-02
   5.4826000e-02
   2.7849000e-02
   1.1611000e-01
   2.0624000e-02
   5.0857000e-01
   1.9362000e-02
   4.3143000e-02
   1.9643000e-02
   2.5278000e-02
   3.7193000e-02
   1.5530000e-02
   1.4672000e-02
   4.9732000e-02
   1.2719000e-02
   1.3000000e-02
   2.7812000e-02
   2.0915000e-02
   1.8032000e-02
   1.4426000e-02
   2.2166000e-02
   6.3668000e-02
   2.2832000e-02
   5.1762000e-01
   3.0798000e-02
   1.3815000e-02
   1.9006000e-02
   7.9417000e-02
   1.9597000e-02
   2.2261000e-02
   5.3172000e-02
   1.2472000e-02
   4.2411000e-02
   1.0937000e-01
   1.7949000e-02
   5.4346000e-02
   1.4605000e-02
   2.2591000e-02
   3.8285000e-02
   3.1886000e-02
   1.4772000e-02
   6.5702000e-02
   9.7828000e-02
   1.6366000e-02
   2.5702000e-02
   1.2688000e-02
   2.9907000e-02
   1.2654000e-02
   5.2304000e-01
   2.2074000e-02
   2.7650000e-02
   8.1230000e-02
   3.4079000e-02
   2.6346000e-02
   2.2201000e-02
   2.2642000e-02
   1.7249000e-02
   1.5576000e-02
   3.7785000e-02
   3.7634000e-02
   6.2124000e-02
   1.2590000e-02
   2.3066000e-02
   1.3849000e-02
   2.1107000e-02
   4.1337000e-02
   2.8701000e-02
   1.0692000e-01
   5.1984000e-02
   1.6931000e-02
   1.5118000e-02
   1.8987000e-02
   3.2303000e-02
   8.9094000e-02
   4.9934000e-02
   1.0502000e-01
   2.7311000e-02
   2.0919000e-02
   7.7787000e-02
   5.9798000e-02
   8.4260000e-02
   3.0836000e-02
   2.0005000e-02
   1.1791000e-02
   2.7001000e-02
   2.2464000e-02
   8.8392000e-02
   2.1185000e-02
   1.6526000e-02
   1.8851000e-02
   3.2167000e-02
   5.4123000e-02
   1.3145000e-02
   4.7219000e-02
   1.8247000e-02
   1.6095000e-02
   1.3367000e-02
   1.9824000e-02
   5.1006000e-01
   2.0813000e-02
   1.8688000e-02
   3.8794000e-02
   3.1886000e-02
   2.4686000e-02
   9.2405000e-02
   1.0459000e-01
   2.1359000e-02
   2.3873000e-02
   2.5513000e-02
   2.5035000e-02
   3.2220000e-02
   1.0459000e-01
   5.1034000e-01
   1.9395000e-02
   1.5401000e-02
   1.2080000e-01
   1.2110000e-02
   2.4515000e-02
   2.9859000e-02
   3.3745000e-02
   1.3208000e-02
   1.3811000e-02
   1.3800000e-02
   5.6237000e-02
   1.9222000e-02
   5.1850000e-02
   3.5074000e-02
   7.4231000e-02
   2.1089000e-02
   1.4533000e-02
   1.6485000e-02
   5.4382000e-02
   8.8633000e-02
   3.6347000e-02
   3.2270000e-02
   6.4484000e-02
   1.2956000e-02
   8.0661000e-02
   1.0907000e-01
   1.5779000e-02
   1.9977000e-02
   4.5550000e-02
   1.7443000e-02
   3.4469000e-02
   1.2780000e-02
   3.9731000e-02
   4.2228000e-02
   2.8307000e-02
   5.1020000e-01
   9.6446000e-02
   2.5943000e-02
   3.0018000e-02
   3.4671000e-02
   1.2048000e-02
   2.5288000e-02
   1.7408000e-02
   1.7323000e-02
   1.6292000e-02
   2.2580000e-02
   2.0681000e-02
   2.2705000e-02
   1.9094000e-02
   2.2623000e-02
   2.6463000e-02
   1.7417000e-02
   2.1837000e-01
   1.4387000e-02
   1.4828000e-02
   1.4057000e-02
   1.3959000e-02
   6.9823000e-02
   8.4260000e-02
   1.4749000e-02
   3.3509000e-02
   2.1227000e-02
   2.3563000e-02
   3.7997000e-02
   1.6640000e-02
   3.3160000e-02
   1.8922000e-02
   2.4836000e-02
   1.8481000e-02
   1.7250000e-02
   2.4283000e-02
   9.9028000e-02
   1.4203000e-02
   2.0828000e-02
   1.2592000e-02
   1.7513000e-01
   1.7763000e-02
   1.3512000e-02
   4.6652000e-02
   3.4010000e-02
   2.6272000e-02
   1.6355000e-02
   1.4581000e-02
   1.6305000e-02
   4.4271000e-02
   1.3128000e-02
   1.3443000e-02
   3.2534000e-02
   2.1182000e-02
   1.3605000e-02
   2.0568000e-02
   1.8495000e-02
   1.8909000e-02
   2.3066000e-02
   3.7193000e-02
   5.2110000e-01
   1.6499000e-02
   5.8694000e-02
   1.5028000e-02
   3.6359000e-02
   5.5155000e-01
   2.4350000e-02
   3.8415000e-02
   3.3175000e-02
   2.9934000e-02
   2.5261000e-02
   1.2731000e-02
   1.7542000e-02
   7.9260000e-02
   3.2491000e-02
   3.2997000e-02
   1.2207000e-02
   8.0466000e-02
   4.8845000e-02
   2.6805000e-01
   1.8751000e-02
   5.2235000e-01
   8.4625000e-02
   2.4487000e-02
   1.2590000e-02
   5.6425000e-02
   5.2665000e-02
   3.2975000e-02
   2.6214000e-02
   6.7717000e-02
   1.2855000e-02
   1.5794000e-02
   3.4347000e-02
   1.4162000e-02
   1.6028000e-02
   1.2555000e-02
   4.9218000e-02
   1.3811000e-02
   1.5305000e-02
   6.5897000e-02
   3.3586000e-02
   1.8191000e-02
   2.8231000e-02
   1.6737000e-02
   1.9530000e-02
   1.4325000e-02
   1.1303000e-01
   3.8701000e-02
   2.7790000e-02
   3.4455000e-02
   1.4960000e-02
   1.4581000e-02
   1.7845000e-02
   4.0089000e-02
   2.0813000e-02
   4.6017000e-02
   1.9868000e-02
   1.8745000e-02
   2.2371000e-02
   1.3311000e-02
   1.6542000e-01
   1.4380000e-02
   1.1590000e-02
   1.2465000e-02
   1.5430000e-01
   1.3028000e-02
   1.7991000e-02
   5.1683000e-01
   1.2821000e-02
   1.4344000e-02
   5.0847000e-01
   2.8189000e-02
   1.5903000e-02
   7.1679000e-02
   1.4221000e-02
   1.1563000e-01
   1.6974000e-02
   3.7867000e-02
   4.1337000e-02
   1.6453000e-01
   1.7321000e-02
   2.1530000e-02
   1.9412000e-02
   2.3030000e-02
   1.6365000e-02
   3.6646000e-02
   4.6975000e-02
   1.6481000e-02
   4.1374000e-02
   1.7908000e-02
   2.9359000e-02
   1.2590000e-02
   5.9331000e-02
   2.2522000e-02
   4.6975000e-02
   2.7185000e-02
   1.2280000e-02
   2.6597000e-02
   2.9238000e-02
   2.9165000e-02
   1.4899000e-02
   1.7921000e-02
   1.8455000e-02
   1.6626000e-02
   1.7803000e-02
   2.0983000e-02
   1.3987000e-02
   6.4194000e-02
   2.8503000e-02
   1.8909000e-02
   4.4003000e-02
   3.4975000e-02
   2.2612000e-02
   1.2355000e-02
   2.3030000e-02
   2.0166000e-01
   1.8843000e-02
   2.3701000e-02
   1.3785000e-02
   2.8158000e-02
   2.0310000e-02
   9.4142000e-02
   1.5284000e-02
   1.5417000e-02
   1.5575000e-02
   6.1821000e-02
   3.3492000e-02
   3.4232000e-02
   2.3625000e-02
   6.1809000e-02
   1.5948000e-01
   3.4490000e-02
   3.4800000e-02
   6.5902000e-02
   1.1866000e-02
   1.7268000e-02
   3.1208000e-02
   2.7761000e-02
   1.8065000e-01
   1.4532000e-02
   2.9723000e-02
   4.1111000e-02
   1.6855000e-02
   5.0908000e-01
   1.8745000e-02
   7.9727000e-01
   2.6615000e-02
   3.8665000e-02
   1.7463000e-02
   1.3012000e-02
   1.3077000e-02
   1.7194000e-02
   1.6219000e-01
   1.2306000e-02
   7.5096000e-02
   2.5786000e-02
   3.4762000e-02
   1.9447000e-02
   2.9058000e-02
   3.6661000e-02
   1.2054000e-02
   2.3773000e-02
   4.0382000e-02
   1.9368000e-02
   1.2673000e-02
   3.1919000e-02
   2.8703000e-02
   1.5576000e-02
   1.8781000e-02
   4.5849000e-02
   1.6542000e-01
   1.6759000e-02
   2.1761000e-02
   2.2873000e-02
   1.5991000e-02
   1.0757000e-01
   1.4364000e-02
   1.6828000e-02
   7.8958000e-02
   5.0887000e-01
   2.3874000e-02
   1.5599000e-02
   1.5920000e-02
   1.3687000e-02
   1.2734000e-02
   5.0867000e-01
   1.9334000e-02
   2.7107000e-02
   1.9013000e-02
   1.5384000e-02
   3.3965000e-02
   4.4558000e-02
   1.9262000e-02
   1.7698000e-02
   2.8940000e-02
   2.1459000e-02
   1.7218000e-02
   1.4144000e-02
   4.1899000e-02
   1.4442000e-02
   1.4467000e-02
   2.6338000e-02
   2.4684000e-02
   2.5147000e-02
   4.5985000e-02
   6.8610000e-02
   3.5185000e-02
   4.7990000e-02
   2.0612000e-02
   1.7946000e-02
   3.3804000e-02
   2.5485000e-02
   2.4551000e-02
   8.5697000e-02
   1.3421000e-02
   1.4206000e-02
   1.4039000e-02
   2.8555000e-02
   1.5973000e-02
   2.1183000e-02
   2.2074000e-02
   5.2683000e-02
   1.5786000e-02
   1.4451000e-02
   2.6981000e-02
   4.8331000e-02
   1.6062000e-02
   1.2335000e-02
   2.4430000e-02
   2.2443000e-02
   1.7288000e-01
   1.2736000e-02
   1.7969000e-01
   2.0340000e-02
   1.9518000e-02
   2.4867000e-02
   6.2476000e-02
   1.8885000e-02
   1.2659000e-02
   1.8041000e-02
   4.3909000e-02
   1.2335000e-02
   3.9970000e-02
   1.7587000e-02
   4.2875000e-02
   1.7803000e-02
   1.7693000e-02
   4.8321000e-02
   2.0838000e-02
   3.8251000e-02
   2.7356000e-02
   1.6933000e-02
   1.6091000e-02
   3.7261000e-02
   1.4364000e-02
   2.4491000e-02
   2.0701000e-02
   2.6600000e-02
   3.8471000e-02
   2.8671000e-02
   2.2772000e-02
   1.3122000e-02
   3.8251000e-02
   1.0300000e-01
   2.8373000e-02
   1.3208000e-02
   2.5975000e-02
   2.0804000e-02
   1.5407000e-02
   1.3033000e-02
   1.2590000e-02
   3.8092000e-02
   1.7778000e-02
   3.5191000e-02
   1.4837000e-02
   1.5145000e-02
   2.2407000e-02
   2.4065000e-02
   1.6871000e-02
   1.8653000e-02
   4.1677000e-02
   5.5229000e-02
   1.6622000e-02
   1.9901000e-02
   6.4496000e-02
   3.9498000e-02
   1.8388000e-02
   3.1447000e-02
   1.4348000e-02
   4.2977000e-02
   1.5196000e-02
   2.2930000e-02
   1.7321000e-02
   1.8922000e-02
   1.5522000e-02
   3.2094000e-02
   3.6574000e-01
   1.3030000e-02
   1.3453000e-02
   1.7801000e-02
   3.3427000e-02
   1.6807000e-02
   1.4209000e-02
   3.1552000e-02
   3.7807000e-02
   6.2088000e-02
   2.6246000e-02
   5.8467000e-02
   2.6977000e-02
   1.4598000e-02
   1.0615000e-01
   1.6240000e-01
   3.5425000e-02
   1.6402000e-02
   1.1843000e-02
   1.9572000e-02
   4.7990000e-02
   4.0819000e-02
   1.7822000e-02
   2.7389000e-02
   1.4049000e-02
   2.1799000e-02
   1.3701000e-02
   1.4704000e-02
   3.2202000e-02
   3.9319000e-02
   2.2021000e-02
   9.9024000e-02
   1.6834000e-01
   2.5944000e-02
   1.7921000e-02
   6.4815000e-02
   2.5271000e-02
   1.9262000e-02
   1.5093000e-02
   1.3036000e-02
   1.8210000e-02
   5.1722000e-01
   3.6709000e-02
   1.0526000e-01
   3.3181000e-02
   1.6140000e-02
   2.3497000e-02
   3.1364000e-02
   1.8594000e-02
   2.7246000e-02
   1.2590000e-02
   1.8122000e-02
   2.0131000e-02
   1.5084000e-02
   1.4635000e-02
   1.8092000e-02
   1.4852000e-02
   3.3367000e-02
   2.0205000e-02
   2.9359000e-02
   2.3472000e-02
   1.1436000e-02
   2.6477000e-02
   2.0645000e-02
   1.8436000e-02
   1.6030000e-02
   3.7752000e-02
   2.9541000e-02
   2.8829000e-02
   1.3635000e-02
   1.6402000e-02
   1.7918000e-02
   3.8538000e-02
   2.5360000e-02
   2.2522000e-02
   5.1984000e-02
   1.2671000e-02
   5.1555000e-02
   2.7086000e-02
   3.9715000e-02
   5.5293000e-02
   4.0857000e-02
   2.2781000e-02
   1.6596000e-02
   2.5908000e-02
   2.7761000e-02
   1.1719000e-02
   3.0748000e-02
   2.3344000e-02
   1.8628000e-02
   1.3178000e-02
   1.9482000e-02
   3.4762000e-02
   3.7261000e-02
   2.2590000e-02
   2.6596000e-02
   1.6355000e-02
   2.4491000e-02
   1.9272000e-02
   1.7946000e-02
   1.3205000e-02
   1.1688000e-02
   2.8613000e-02
   1.3355000e-02
   2.3003000e-02
   1.7946000e-02
   1.4472000e-02
   2.1708000e-02
   2.8213000e-02
   1.7166000e-02
   1.2736000e-02
   1.5987000e-02
   7.9107000e-02
   2.1558000e-02
   6.0678000e-02
   2.5706000e-02
   2.6646000e-02
   1.5919000e-02
   1.6765000e-02
   1.6652000e-02
   1.8191000e-02
   2.8425000e-02
   2.8878000e-01
   1.5042000e-02
   1.0000000e+00
   7.6065000e-02
   3.9139000e-02
   3.2569000e-02
   1.9164000e-02
   1.3033000e-02
   1.5776000e-02
   1.1399000e-01
   2.0625000e-02
   1.6199000e-01
   1.8079000e-02
   1.0000000e+00
   1.7288000e-01
   3.1467000e-02
   2.9555000e-02
   1.2946000e-02
   1.3043000e-02
   1.2933000e-01
   1.9201000e-02
   7.9260000e-02
   2.2183000e-02
   2.7349000e-02
   2.5094000e-02
   1.4245000e-02
   2.2920000e-02
   2.8940000e-02
   4.8029000e-02
   2.0915000e-02
   4.6011000e-02
   1.5032000e-02
   1.4828000e-02
   6.2096000e-02
   1.1858000e-02
   1.3102000e-02
   1.6552000e-02
   4.1597000e-02
   1.2058000e-02
   1.6784000e-02
   1.5196000e-02
   5.2627000e-01
   1.3030000e-02
   1.8142000e-02
   5.1326000e-01
   8.4248000e-02
   1.5356000e-02
   3.1549000e-02
   2.1184000e-02
   1.7604000e-02
   1.3043000e-02
   5.1048000e-02
   1.5941000e-02
   1.1569000e-02
   1.2184000e-02
   2.6770000e-02
   4.7219000e-02
   1.9255000e-02
   2.5555000e-02
   2.4986000e-02
   1.0907000e-01
   3.8415000e-02
   2.0243000e-02
   1.1399000e-02
   1.4426000e-02
   1.5739000e-02
   1.4649000e-02
   3.0427000e-02
   1.4566000e-02
   1.8347000e-02
   1.2797000e-02
   3.8092000e-02
   1.8891000e-02
   2.7168000e-02
   1.3003000e-02
   3.1060000e-02
   1.5307000e-02
   2.6600000e-02
   1.3443000e-02
   3.6506000e-02
   1.8801000e-02
   1.5273000e-02
   3.1871000e-01
   7.9727000e-01
   1.6807000e-02
   1.5371000e-02
   5.3996000e-02
   1.9164000e-02
   1.2355000e-02
   4.7219000e-02
   1.6647000e-02
   1.0173000e-01
   2.6346000e-02
   3.1208000e-02
   6.3773000e-02
   3.3586000e-02
   1.7618000e-02
   1.6391000e-01
   1.8765000e-02
   3.4579000e-02
   1.3417000e-02
   2.6336000e-02
   1.4067000e-02
   1.7603000e-02
   1.7528000e-02
   1.7127000e-02
   2.2347000e-02
   1.3386000e-02
   2.2347000e-02
   2.0159000e-02
   1.6866000e-02
   1.4039000e-02
   4.1641000e-02
   1.6938000e-02
   1.6285000e-01
   1.2275000e-01
   3.8270000e-02
   3.1113000e-02
   1.3985000e-01
   1.9868000e-02
   5.3066000e-02
   4.9860000e-02
   8.9094000e-02
   2.7969000e-02
   2.7246000e-02
   4.2872000e-02
   3.4270000e-02
   2.2781000e-02
   1.3663000e-02
   1.1719000e-02
   1.8009000e-02
   2.6166000e-02
   1.7782000e-02
   2.5283000e-01
   1.4390000e-02
   4.3513000e-02
   1.1768000e-02
   5.1006000e-01
   7.8996000e-02
   2.0214000e-02
   3.8270000e-02
   2.0823000e-02
   4.7095000e-02
   2.4801000e-02
   2.1359000e-02
   2.1026000e-02
   3.3232000e-02
   2.6103000e-02
   1.4808000e-02
   1.2059000e-02
   1.3547000e-02
   2.6462000e-02
   2.0361000e-02
   4.2977000e-02
   1.7127000e-02
   7.6752000e-02
   1.1354000e-02
   1.7556000e-02
   1.8534000e-02
   1.9003000e-02
   1.2479000e-02
   1.8269000e-02
   4.5550000e-02
   1.3513000e-02
   1.4525000e-02
   2.1736000e-02
   1.5442000e-02
   1.7398000e-02
   3.4675000e-02
   1.5284000e-02
   1.9564000e-02
   3.4890000e-02
   8.0281000e-02
   1.3128000e-02
   1.9112000e-02
   2.0039000e-02
   2.7230000e-02
   2.6462000e-02
   3.5250000e-02
   1.7309000e-01
   1.5499000e-02
   1.8111000e-02
   1.7398000e-02
   1.5430000e-02
   1.2988000e-02
   3.5415000e-02
   2.4684000e-02
   2.0566000e-02
   1.3478000e-02
   2.6985000e-02
   3.9488000e-02
   1.8650000e-02
   1.4837000e-02
   2.6847000e-02
   3.7454000e-02
   2.9223000e-02
   3.7357000e-02
   2.9414000e-02
   8.4941000e-02
   1.7523000e-02
   1.7975000e-02
   3.8263000e-02
   2.6375000e-02
   4.8989000e-02
   3.6949000e-02
   3.7844000e-02
   2.8990000e-02
   2.8530000e-02
   2.9178000e-02
   3.1560000e-02
   1.1457000e-02
   6.9134000e-02
   2.0385000e-02
   4.1510000e-02
   4.4372000e-02
   1.9504000e-02
   1.8276000e-02
   1.3216000e-02
   2.4088000e-02
   3.2197000e-02
   2.0470000e-02
   1.2946000e-02
   6.9668000e-02
   2.4867000e-02
   5.3281000e-02
   1.4063000e-02
   2.1157000e-02
   2.9600000e-02
   2.4778000e-02
   6.3536000e-01
   2.1431000e-02
   7.7673000e-02
   7.8404000e-02
   1.4408000e-02
   3.1389000e-02
   1.4245000e-02
   1.5352000e-02
   3.4070000e-02
   1.8406000e-02
   2.9670000e-02
   5.0898000e-01
   3.7997000e-02
   1.9594000e-02
   7.9918000e-02
   2.5522000e-02
   1.9013000e-02
   4.5234000e-02
   6.6182000e-02
   2.7761000e-02
   1.4633000e-02
   1.6365000e-02
   1.5196000e-02
   1.7133000e-02
   5.3320000e-02
   3.0450000e-02
   1.5474000e-02
   4.9888000e-02
   1.2203000e-02
   2.1315000e-02
   1.3891000e-02
   3.2849000e-02
   7.6852000e-02
   1.5018000e-02
   1.6482000e-02
   1.3290000e-01
   1.3103000e-01
   1.4395000e-02
   1.7300000e-02
   2.9670000e-02
   6.4168000e-02
   3.8773000e-02
   2.4172000e-02
   5.4993000e-02
   1.5941000e-02
   1.5401000e-02
   2.5271000e-02
   1.3074000e-02
   6.4168000e-02
   2.1542000e-02
   3.1082000e-02
   1.5233000e-02
   2.8780000e-02
   1.8137000e-02
   1.4424000e-02
   1.5992000e-02
   2.5046000e-02
   1.6470000e-01
   3.0259000e-02
   1.9331000e-02
   1.7206000e-02
   2.3039000e-02
   1.4718000e-02
   1.8717000e-02
   1.1321000e-02
   2.4635000e-02
   1.5279000e-02
   5.1281000e-01
   1.6408000e-02
   1.6887000e-01
   2.0433000e-02
   2.1177000e-02
   1.7119000e-02
   1.6629000e-02
   4.7219000e-02
   1.2751000e-02
   5.1484000e-01
   1.2892000e-02
   1.2007000e-02
   1.1913000e-02
   2.0080000e-02
   2.1600000e-02
   4.2533000e-02
   2.9526000e-02
   1.7860000e-02
   2.4569000e-02
   1.1913000e-02
   1.4557000e-02
   2.8495000e-02
   1.8695000e-02
   6.5514000e-02
   4.3580000e-02
   5.3326000e-01
   1.6277000e-02
   4.6973000e-02
   4.4003000e-02
   1.5441000e-02
   9.4744000e-02
   3.7197000e-02
   1.9696000e-02
   1.5672000e-02
   3.0006000e-02
   4.3317000e-02
   1.8783000e-02
   5.0761000e-02
   1.1348000e-01
   3.9931000e-02
   2.0957000e-02
   1.2310000e-02
   4.8839000e-02
   2.0214000e-02
   4.4258000e-02
   7.6790000e-02
   1.4035000e-02
   2.7495000e-02
   1.2821000e-02
   5.6659000e-02
   5.7227000e-02
   2.2222000e-02
   3.5643000e-02
   1.7097000e-02
   2.2590000e-02
   1.4555000e-02
   2.3732000e-02
   2.2145000e-02
   1.7690000e-02
   1.1474000e-02
   1.5834000e-02
   4.2428000e-02
   1.6056000e-02
   7.7347000e-02
   1.4441000e-02
   6.3650000e-02
   1.7046000e-02
   1.3139000e-02
   1.3257000e-02
   5.9798000e-02
   4.3182000e-02
   4.3513000e-02
   1.2605000e-02
   2.2819000e-02
   2.9318000e-02
   3.9277000e-02
   2.5513000e-02
   5.1180000e-01
   1.6938000e-02
   2.1090000e-02
   3.5868000e-02
   1.9518000e-02
   2.4197000e-02
   6.6529000e-02
   1.3500000e-02
   1.6719000e-02
   1.4395000e-02
   3.1185000e-02
   5.3000000e-02
   1.6622000e-02
   2.5846000e-02
   2.8337000e-02
   2.4088000e-02
   1.5292000e-02
   1.5276000e-02
   2.5599000e-02
   1.6391000e-01
   1.2779000e-01
   2.2950000e-02
   2.5699000e-02
   2.9940000e-02
   5.1819000e-02
   2.3839000e-02
   3.9319000e-02
   7.8024000e-02
   1.8185000e-02
   1.1031000e-01
   2.0142000e-02
   3.0798000e-02
   2.4797000e-02
   2.2576000e-02
   2.1174000e-02
   5.9415000e-02
   2.8399000e-02
   2.3198000e-02
   2.8209000e-02
   1.4121000e-02
   5.1514000e-01
   1.2946000e-02
   4.1052000e-02
   1.9203000e-02
   2.3652000e-02
   1.7005000e-02
   1.4291000e-02
   2.2175000e-02
   1.3237000e-02
   1.7065000e-01
   1.3537000e-02
   4.6544000e-02
   2.1836000e-02
   3.1107000e-02
   1.2525000e-02
   1.3724000e-02
   7.7098000e-02
   1.7793000e-02
   5.1063000e-01
   3.7477000e-02
   1.7523000e-02
   2.6462000e-02
   2.0696000e-02
   1.8627000e-02
   2.8530000e-02
   3.1447000e-02
   2.2060000e-02
   1.5093000e-02
   2.7216000e-02
   1.6481000e-02
   5.3543000e-02
   2.2819000e-02
   1.9869000e-02
   2.3003000e-02
   5.3735000e-02
   1.3061000e-02
   2.1246000e-02
   5.1588000e-02
   1.4418000e-02
   5.1984000e-02
   1.7580000e-02
   1.6871000e-02
   1.6320000e-02
   1.6666000e-02
   2.4635000e-02
   1.6136000e-02
   1.8533000e-02
   1.6277000e-02
   3.8760000e-02
   1.2465000e-02
   4.1951000e-02
   3.7357000e-02
   2.6105000e-02
   2.7230000e-02
   1.8388000e-02
   1.4792000e-02
   4.8087000e-02
   1.1594000e-02
   2.1697000e-02
   1.9395000e-02
   2.0763000e-02
   2.2005000e-02
   1.8406000e-02
   1.3178000e-02
   1.2069000e-02
   4.8650000e-02
   8.8513000e-02
   1.7309000e-01
   2.6443000e-02
   2.3425000e-02
   1.7298000e-02
   1.6564000e-02
   2.6091000e-02
   2.5040000e-02
   3.4070000e-02
   8.9094000e-02
   2.4313000e-02
   2.4635000e-02
   4.6114000e-02
   2.0926000e-02
   1.4010000e-02
   1.7093000e-02
   1.7592000e-02
   3.8263000e-02
   4.0616000e-02
   2.0380000e-02
   5.1220000e-02
   4.2068000e-02
   3.8584000e-02
   1.6523000e-02
   3.3786000e-02
   1.6717000e-01
   1.5170000e-02
   1.6834000e-02
   1.3388000e-02
   1.3815000e-02
   3.1002000e-02
   3.0654000e-02
   4.7583000e-02
   6.1030000e-02
   1.3028000e-02
   4.7514000e-02
   1.6487000e-01
   2.1246000e-02
   1.4019000e-02
   1.6206000e-02
   2.6647000e-02
   2.0961000e-02
   2.4283000e-02
   1.0249000e-01
   4.3317000e-02
   1.5880000e-02
   1.7323000e-02
   2.2929000e-02
   3.2540000e-02
   1.5203000e-02
   1.5284000e-02
   2.1138000e-02
   1.9696000e-02
   1.9368000e-02
   2.1913000e-02
   2.9098000e-02
   3.0229000e-02
   2.1422000e-02
   2.9934000e-02
   1.5069000e-02
   2.7387000e-02
   5.5135000e-02
   2.2728000e-02
   1.9885000e-02
   2.7549000e-02
   1.7119000e-02
   5.0573000e-02
   7.8673000e-02
   1.8074000e-02
   1.7647000e-02
   1.6206000e-02
   1.4867000e-02
   2.3398000e-02
   4.5239000e-02
   1.6523000e-02
   2.6477000e-02
   2.0642000e-02
   4.6964000e-02
   2.5519000e-02
   1.2516000e-02
   1.8717000e-02
   5.6790000e-02
   2.5944000e-02
   1.7343000e-02
   1.6563000e-02
   5.1907000e-02
   1.1513000e-02
   2.6647000e-02
   1.4743000e-02
   8.7439000e-02
   1.4565000e-02
   2.2623000e-02
   4.1074000e-02
   2.2320000e-02
   6.7966000e-02
   3.5305000e-02
   4.0089000e-02
   3.0748000e-02
   1.6615000e-02
   2.3839000e-02
   3.7298000e-02
   1.6652000e-02
   2.0836000e-02
   2.3100000e-02
   1.4573000e-02
   4.7095000e-02
   2.4527000e-02
   2.4141000e-02
   1.5302000e-02
   4.1305000e-02
   5.7110000e-01
   1.4536000e-02
   1.6877000e-02
   2.5648000e-02
   5.9134000e-02
   2.9966000e-02
   1.7855000e-02
   1.3513000e-02
   1.0374000e-01
   1.5196000e-02
   6.5059000e-02
   1.5893000e-02
   2.2693000e-02
   2.1409000e-02
   1.7578000e-01
   2.7110000e-02
   2.9804000e-02
   4.1305000e-02
   1.1505000e-01
   7.9417000e-02
   1.6461000e-02
   2.1306000e-02
   2.0166000e-01
   1.8619000e-02
   3.2616000e-02
   4.6645000e-02
   4.4701000e-02
   2.3924000e-02
   3.2378000e-02
   3.0471000e-02
   1.5761000e-02
   2.1542000e-02
   1.8065000e-01
   1.1321000e-02
   6.4238000e-02
   1.8939000e-02
   1.8159000e-02
   1.8149000e-02
   7.0804000e-02
   3.0797000e-02
   1.3074000e-02
   2.3924000e-02
   4.5849000e-02
   2.0166000e-01
   1.2373000e-02
   1.9818000e-02
   2.3816000e-02
   5.6237000e-02
   1.1688000e-02
   4.4081000e-02
   2.6135000e-02
   1.0757000e-01
   1.3597000e-02
   6.3878000e-02
   1.6931000e-02
   3.5066000e-02
   1.1991000e-01
   2.0112000e-02
   1.3617000e-02
   2.4062000e-02
   5.3996000e-02
   2.1937000e-02
   2.5866000e-02
   4.8751000e-02
   1.0300000e-01
   1.4241000e-02
   3.2552000e-02
   3.0414000e-02
   1.4626000e-02
   6.8764000e-02
   1.6362000e-01
   1.6797000e-01
   2.1135000e-02
   3.9916000e-02
   1.9938000e-02
   2.6575000e-02
   1.3793000e-02
   2.3378000e-02
   3.4879000e-02
   2.0878000e-01
   5.2861000e-02
   1.5396000e-02
   2.2981000e-02
   6.9392000e-02
   2.7262000e-02
   4.6973000e-02
   2.6647000e-02
   2.0548000e-02
   5.1755000e-02
   2.8749000e-02
   2.8160000e-02
   3.5854000e-02
   1.9336000e-02
   1.2415000e-02
   7.8958000e-02
   6.7440000e-02
   1.5273000e-02
   1.6797000e-01
   1.4678000e-02
   6.9484000e-02
   3.0684000e-02
   1.4067000e-02
   3.1234000e-02
   2.6934000e-02
   6.5331000e-02
   1.6964000e-02
   2.1643000e-02
   3.0006000e-02
   1.4041000e-02
   1.5794000e-02
   2.2456000e-02
   1.6680000e-02
   1.0032000e-01
   7.1290000e-02
   3.0987000e-02
   4.4701000e-02
   2.2809000e-02
   2.9858000e-02
   3.2628000e-02
   8.0466000e-02
   1.2710000e-02
   3.4100000e-02
   2.8555000e-02
   1.2373000e-02
   4.0149000e-02
   4.5296000e-02
   3.4671000e-02
   2.1646000e-02
   1.1531000e-02
   6.9160000e-02
   2.0908000e-02
   1.8695000e-02
   4.1578000e-02
   2.7183000e-02
   7.4808000e-02
   4.0262000e-02
   2.3667000e-02
   1.4813000e-02
   1.1830000e-01
   1.4057000e-02
   3.3193000e-02
   1.4294000e-02
   1.4448000e-02
   3.1919000e-02
   1.4390000e-02
   1.8803000e-02
   1.2131000e-02
   6.9296000e-02
   4.9218000e-02
   1.5767000e-02
   3.4684000e-02
   7.7787000e-02
   1.0000000e+00
   1.5675000e-02
   1.5130000e-02
   1.9669000e-02
   1.7995000e-02
   1.3597000e-02
   1.2488000e-02
   2.1654000e-02
   5.4256000e-02
   6.2124000e-02
   1.2027000e-02
   7.8260000e-02
   2.9858000e-02
   1.9875000e-02
   1.1618000e-02
   5.3836000e-01
   1.9807000e-02
   2.3667000e-02
   1.7243000e-02
   1.8572000e-02
   1.6305000e-02
   5.9861000e-02
   1.5530000e-02
   5.0993000e-01
   1.2948000e-02
   5.9415000e-02
   1.8332000e-02
   8.6929000e-02
   4.3143000e-02
   1.6938000e-02
   2.1833000e-02
   1.5850000e-02
   2.2749000e-02
   2.7495000e-02
   2.1971000e-02
   2.3654000e-02
   1.8885000e-02
   1.6355000e-02
   1.6230000e-01
   1.4672000e-02
   2.4686000e-02
   5.2762000e-02
   1.2408000e-02
   1.6227000e-02
   6.8764000e-02
   3.4451000e-02
   2.0214000e-02
   2.5920000e-02
   2.8928000e-02
   3.9931000e-02
   1.2555000e-02
   2.5340000e-02
   2.3455000e-02
   1.7406000e-02
   1.5287000e-02
   2.9907000e-02
   3.3181000e-02
   1.4767000e-02
   7.7904000e-02
   2.6987000e-02
   1.6308000e-02
   1.2306000e-02
   1.3443000e-02
   1.2623000e-02
   5.1805000e-01
   2.7425000e-02
   2.8231000e-02
   3.0742000e-02
   1.8307000e-02
   1.5776000e-02
   2.3136000e-02
   5.4694000e-02
   1.5156000e-02
   1.4914000e-02
   7.7453000e-02
   1.9434000e-02
   4.7805000e-02
   1.4174000e-02
   1.6091000e-02
   3.6208000e-02
   2.8945000e-02
   6.3640000e-02
   5.4544000e-02
   1.5779000e-02
   4.7410000e-02
   1.8406000e-02
   1.0828000e-01
   1.9131000e-02
   2.1107000e-02
   1.3214000e-02
   1.7404000e-02
   7.4743000e-02
   5.2627000e-01
   4.5519000e-02
   2.3979000e-02
   2.2612000e-02
   2.1347000e-02
   2.7650000e-02
   2.2262000e-02
   4.8953000e-02
   2.7425000e-02
   5.2627000e-01
   1.6797000e-01
   2.4168000e-02
   6.8610000e-02
   1.6136000e-02
   1.4665000e-02
   3.4675000e-02
   1.9868000e-02
   1.2219000e-02
   1.6180000e-01
   2.6204000e-02
   1.2360000e-02
   2.7400000e-02
   1.2573000e-02
   2.3873000e-02
   2.5427000e-02
   1.0385000e-01
   2.1135000e-02
   1.3926000e-02
   5.0670000e-02
   1.3335000e-02
   2.3925000e-02
   1.4533000e-02
   1.4714000e-02
   1.9164000e-02
   1.4908000e-02
   2.1953000e-02
   1.6915000e-02
   1.8809000e-02
   3.5518000e-02
   1.1436000e-02
   2.2559000e-02
   1.4437000e-02
   1.7243000e-02
   1.5173000e-02
   2.2726000e-02
   5.6237000e-02
   1.9824000e-02
   1.5028000e-02
   7.8260000e-02
   5.9134000e-02
   2.4045000e-02
   1.7542000e-02
   3.1185000e-02
   5.2145000e-02
   1.5554000e-02
   1.6347000e-02
   2.8751000e-02
   1.8111000e-02
   1.2105000e-02
   1.4813000e-02
   5.0761000e-02
   5.1034000e-01
   1.6030000e-02
   6.7974000e-02
   1.6877000e-02
   1.6962000e-02
   1.7119000e-02
   8.5697000e-02
   2.3041000e-02
   1.6560000e-02
   2.0489000e-02
   1.6209000e-01
   3.2780000e-02
   2.0736000e-02
   2.6993000e-02
   1.4174000e-02
   2.8373000e-02
   1.6325000e-02
   6.7440000e-02
   1.3412000e-02
   5.5465000e-02
   1.0249000e-01
   2.9239000e-02
   1.0652000e-01
   5.4532000e-01
   3.0780000e-02
   1.3355000e-02
   1.9518000e-02
   2.9098000e-02
   5.1094000e-01
   1.3600000e-02
   2.0138000e-02
   1.9046000e-02
   1.6229000e-02
   2.8310000e-02
   1.4965000e-02
   1.6297000e-02
   1.6062000e-02
   1.5882000e-01
   1.4767000e-02
   1.2027000e-02
   1.5575000e-02
   6.2365000e-02
   3.4451000e-02
   2.8842000e-02
   1.3738000e-02
   1.5779000e-02
   4.0819000e-02
   1.7693000e-02
   2.3023000e-02
   2.8175000e-02
   2.6934000e-02
   1.1908000e-01
   1.4916000e-02
   1.6648000e-02
   4.6524000e-02
   2.3378000e-02
   1.9504000e-02
   2.0193000e-02
   1.2302000e-02
   1.6446000e-02
   1.8803000e-02
   1.7249000e-02
   3.3005000e-02
   1.9899000e-02
   4.2399000e-02
   1.3060000e-02
   1.5042000e-02
   1.4943000e-02
   2.9858000e-02
   3.3232000e-02
   3.4699000e-02
   2.0474000e-02
   2.5633000e-02
   2.6790000e-02
   1.7627000e-02
   2.2930000e-02
   6.4170000e-02
   2.9318000e-02
   3.0099000e-02
   3.2975000e-02
   2.3686000e-02
   1.1624000e-01
   1.8487000e-02
   1.7096000e-02
   1.2334000e-02
   1.6487000e-01
   5.3158000e-02
   3.2202000e-02
   5.8776000e-01
   2.8945000e-02
   2.6922000e-02
   6.2378000e-02
   9.0829000e-02
   3.1497000e-02
   3.7193000e-02
   1.1494000e-02
   6.5280000e-02
   2.5920000e-02
   1.3597000e-02
   1.3605000e-02
   2.2141000e-02
   1.1194000e-02
   1.7387000e-02
   4.3384000e-02
   4.3423000e-02
   8.4186000e-02
   1.7572000e-02
   2.1772000e-02
   7.8814000e-02
   1.8307000e-02
   4.1337000e-02
   1.4525000e-02
   1.2264000e-02
   1.6938000e-02
   2.6462000e-02
   1.9006000e-02
   1.6408000e-02
   1.5401000e-02
   1.4671000e-02
   1.7946000e-02
   2.3376000e-01
   2.3220000e-02
   3.1660000e-02
   1.6341000e-02
   2.9894000e-02
   1.7097000e-02
   2.6675000e-02
   1.1828000e-02
   3.1919000e-02
   1.2933000e-01
   4.5985000e-02
   4.5296000e-02
   1.9801000e-02
   2.1601000e-02
   5.7722000e-02
   2.0908000e-02
   1.4019000e-02
   3.4100000e-02
   1.2868000e-02
   7.9417000e-02
   1.7065000e-01
   2.6375000e-02
   1.7119000e-02
   5.1256000e-02
   1.7405000e-02
   1.8104000e-02
   2.1837000e-01
   1.3062000e-02
   1.3311000e-02
   1.2207000e-02
   2.6477000e-02
   1.4482000e-02
   1.3910000e-02
   2.4538000e-02
   7.2442000e-02
   5.1577000e-01
   6.2476000e-02
   8.8633000e-02
   3.7785000e-02
   2.3269000e-02
   1.4115000e-02
   3.0081000e-02
   1.5230000e-02
   1.8196000e-02
   6.5897000e-02
   2.8613000e-02
   7.4183000e-02
   1.5028000e-02
   2.4684000e-02
   5.0265000e-02
   4.5313000e-02
   3.8471000e-02
   1.0881000e-01
   2.0139000e-02
   1.4837000e-02
   5.1602000e-02
   4.5902000e-02
   4.3513000e-02
   1.0615000e-01
   1.6936000e-02
   1.1328000e-02
   2.1845000e-02
   4.5313000e-02
   1.3792000e-02
   1.1031000e-01
   3.0522000e-02
   2.4088000e-02
   1.2335000e-02
   2.9804000e-02
   1.7908000e-02
   1.5576000e-02
   5.1303000e-01
   1.3414000e-02
   6.4050000e-02
   3.0780000e-02
   7.1232000e-01
   1.7975000e-02
   1.2881000e-02
   2.8413000e-02
   1.9221000e-02
   1.3367000e-02
   5.2094000e-02
   1.4743000e-02
   4.4639000e-02
   3.8928000e-02
   2.1654000e-02
   2.3398000e-02
   1.8054000e-02
   3.0259000e-02
   8.0661000e-02
   7.7098000e-02
   4.9732000e-02
   1.7630000e-02
   1.7156000e-02
   2.1480000e-02
   9.3811000e-02
   2.7812000e-02
   2.7063000e-02
   2.3497000e-02
   3.4415000e-02
   3.7997000e-02
   2.7387000e-02
   2.4025000e-02
   1.8648000e-02
   9.9548000e-02
   1.0351000e-01
   4.7345000e-02
   2.7790000e-02
   1.6136000e-02
   4.1409000e-02
   1.1768000e-02
   4.2977000e-02
   1.3811000e-02
   7.3684000e-02
   3.8756000e-02
   1.5524000e-02
   2.2981000e-02
   2.0470000e-02
   3.4684000e-02
   2.1183000e-02
   1.2946000e-02
   1.2659000e-02
   3.4252000e-02
   5.5814000e-02
   2.0337000e-02
   1.2459000e-02
   2.4551000e-02
   1.8534000e-02
   1.3658000e-02
   2.9804000e-02
   3.0225000e-02
   1.6258000e-02
   1.6095000e-02
   2.0243000e-02
   1.6481000e-02
   2.2298000e-02
   2.0080000e-02
   2.1210000e-02
   1.1828000e-02
   2.9992000e-02
   1.0532000e-01
   4.7219000e-02
   1.2146000e-02
   1.6014000e-02
   1.0891000e-01
   1.7119000e-02
   5.3649000e-01
   5.4823000e-01
   2.2480000e-02
   1.8923000e-02
   1.8757000e-02
   1.3621000e-02
   2.9804000e-02
   1.2855000e-02
   6.7461000e-02
   6.2371000e-02
   2.5699000e-02
   1.5258000e-02
   1.5130000e-02
   3.7454000e-02
   2.0491000e-02
   1.9518000e-02
   3.3604000e-02
   1.2131000e-02
   2.3858000e-02
   2.3843000e-02
   2.0926000e-02
   5.4826000e-02
   1.7023000e-02
   3.0229000e-02
   4.3384000e-02
   1.3598000e-02
   2.0235000e-02
   2.7549000e-02
   3.2415000e-02
   3.4800000e-02
   1.3815000e-02
   1.8741000e-02
   1.8702000e-02
   6.7213000e-02
   1.5130000e-02
   2.5485000e-02
   1.5130000e-02
   4.7830000e-02
   3.5101000e-02
   1.6561000e-01
   1.6920000e-01
   2.2659000e-02
   1.5344000e-02
   2.0457000e-02
   2.0568000e-02
   1.7023000e-02
   1.8159000e-02
   1.2571000e-02
   1.4922000e-02
   2.1845000e-02
   2.1347000e-02
   2.4674000e-02
   1.3602000e-02
   3.3433000e-02
   1.4598000e-02
   2.0022000e-02
   1.9597000e-02
   2.2443000e-02
   7.2675000e-02
   2.3198000e-02
   1.7578000e-01
   1.4914000e-02
   5.1762000e-01
   2.3158000e-02
   2.4577000e-02
   1.5203000e-02
   5.2637000e-02
   1.8104000e-02
   2.7086000e-02
   2.3167000e-02
   1.2373000e-02
   3.5066000e-02
   1.3734000e-02
   1.2184000e-02
   1.9058000e-02
   2.1772000e-02
   3.4748000e-02
   1.0804000e-01
   1.3809000e-02
   1.0396000e-01
   4.4291000e-02
   2.2371000e-02
   1.7623000e-02
   1.2892000e-02
   2.3192000e-02
   6.2798000e-02
   1.7526000e-02
   3.1444000e-02
   1.0548000e-01
   6.2124000e-02
   6.4238000e-02
   3.6962000e-02
   2.2930000e-02
   4.0089000e-02
   1.6475000e-02
   1.2007000e-02
   1.2002000e-01
   1.4035000e-02
   1.1689000e-02
   1.5671000e-02
   2.1961000e-02
   5.4012000e-02
   2.8373000e-02
   1.9977000e-02
   1.1530000e-01
   2.9054000e-02
   1.5675000e-02
   1.5675000e-02
   6.4168000e-02
   2.1971000e-02
   1.1388000e-02
   6.2690000e-02
   1.7404000e-02
   1.9249000e-02
   3.4469000e-02
   1.6581000e-01
   1.5614000e-02
   4.8412000e-02
   5.1762000e-01
   2.2637000e-02
   1.7300000e-02
   3.2076000e-02
   5.2935000e-01
   1.5336000e-02
   1.6401000e-02
   1.5390000e-02
   8.4941000e-02
   3.2917000e-02
   6.8744000e-02
   1.3062000e-02
   2.6987000e-02
   4.0819000e-02
   1.2075000e-02
   2.7086000e-02
   1.7158000e-02
   5.4582000e-02
   1.6508000e-02
   4.2645000e-02
   3.4015000e-02
   1.7194000e-02
   1.5311000e-02
   5.2171000e-01
   1.3342000e-01
   3.0797000e-02
   1.3365000e-02
   1.2433000e-02
   1.3275000e-02
   1.6797000e-02
   1.5258000e-02
   1.5093000e-02
   1.5474000e-02
   1.5726000e-02
   1.9793000e-02
   1.3500000e-02
   9.1516000e-02
   6.7974000e-02
   4.4630000e-02
   1.4174000e-02
   2.0410000e-02
   4.1510000e-02
   3.3115000e-02
   1.0421000e-01
   2.3158000e-02
   2.7761000e-02
   1.4590000e-02
   2.4199000e-02
   2.2265000e-02
   2.0227000e-02
   1.2776000e-02
   5.1850000e-02
   3.3586000e-02
   2.5288000e-02
   1.5028000e-02
   1.2396000e-02
   3.5859000e-02
   2.2773000e-02
   1.9006000e-02
   3.3238000e-02
   4.1449000e-02
   2.8213000e-02
   2.7389000e-02
   1.1065000e-01
   2.0836000e-02
   1.6016000e-02
   1.7192000e-01
   1.7542000e-02
   1.4121000e-02
   2.0138000e-02
   1.6140000e-02
   2.0688000e-02
   2.2432000e-02
   3.0147000e-02
   1.4867000e-02
   2.1359000e-02
   2.3158000e-02
   3.4389000e-02
   1.9409000e-02
   1.9336000e-02
   2.8413000e-02
   1.9954000e-02
   3.7901000e-02
   1.7735000e-02
   1.2808000e-02
   3.9970000e-02
   1.8349000e-02
   3.2795000e-02
   5.0689000e-02
   1.3904000e-02
   2.0561000e-02
   2.7785000e-02
   4.7475000e-02
   1.5656000e-02
   1.5284000e-02
   1.3186000e-02
   1.6962000e-02
   1.5903000e-02
   6.0886000e-02
   3.0846000e-02
   5.1020000e-01
   2.6021000e-02
   1.6850000e-02
   1.6699000e-02
   6.6306000e-02
   7.1338000e-02
   1.8310000e-01
   2.9098000e-02
   1.4602000e-02
   3.9626000e-02
   1.6737000e-02
   3.0797000e-02
   2.0383000e-01
   2.8225000e-02
   1.7349000e-02
   1.2866000e-02
   1.7252000e-02
   3.7844000e-02
   1.0249000e-01
   1.9013000e-02
   1.4831000e-02
   2.2943000e-02
   1.0173000e-01
   3.6572000e-02
   5.1997000e-01
   2.1753000e-02
   2.5261000e-02
   3.0763000e-02
   1.3474000e-02
   1.8686000e-02
   1.8278000e-01
   3.6273000e-02
   1.5171000e-02
   2.8145000e-02
   1.4714000e-02
   1.8619000e-02
   5.0142000e-02
   6.3187000e-02
   2.2591000e-02
   1.4684000e-02
   1.4455000e-02
   2.4118000e-02
   1.1726000e-02
   1.6091000e-02
   1.6788000e-01
   1.2824000e-01
   5.0931000e-01
   3.3134000e-02
   1.8668000e-01
   1.2948000e-02
   2.2295000e-02
   1.3367000e-02
   2.0007000e-02
   3.4070000e-02
   2.1021000e-02
   1.2488000e-02
   1.1594000e-02
   1.4338000e-02
   5.3993000e-02
   1.6091000e-02
   8.4248000e-02
   1.2924000e-02
   6.8261000e-02
   1.9255000e-02
   5.8467000e-02
   5.1078000e-01
   3.0018000e-02
   1.1863000e-02
   2.2127000e-02
   5.3098000e-02
   3.2415000e-02
   1.4678000e-02
   2.2559000e-02
   2.4352000e-02
   3.6434000e-02
   1.5730000e-02
   1.2114000e-02
   1.3467000e-02
   6.2690000e-02
   5.2455000e-02
   1.7005000e-02
   2.1697000e-02
   1.4792000e-02
   2.7107000e-02
   2.1769000e-02
   1.5223000e-02
   1.1818000e-02
   1.6537000e-02
   2.2298000e-02
   1.5948000e-01
   1.7119000e-02
   2.3899000e-02
   3.8705000e-02
   5.5637000e-02
   5.4768000e-02
   3.4800000e-02
   4.4372000e-02
   1.6523000e-02
   5.2145000e-02
   1.6828000e-02
   3.3193000e-02
   2.0138000e-02
   2.8760000e-02
   1.3528000e-02
   3.6258000e-02
   3.0259000e-02
   1.3658000e-02
   3.3376000e-02
   3.4938000e-02
   1.1904000e-02
   1.7096000e-02
   4.2428000e-02
   1.7603000e-02
   1.3000000e-02
   2.0757000e-02
   1.3214000e-02
   2.6272000e-02
   2.2576000e-02
   7.8801000e-02
   1.8867000e-02
   1.7276000e-02
   1.3275000e-02
   2.9839000e-02
   5.1755000e-02
   2.6214000e-02
   1.2523000e-02
   3.6479000e-02
   1.1858000e-02
   1.7880000e-01
   2.2170000e-02
   1.7158000e-02
   1.4387000e-02
   5.1896000e-01
   1.4241000e-02
   2.5063000e-02
   2.8562000e-02
   1.9255000e-02
   2.5147000e-02
   1.2496000e-02
   2.3872000e-02
   1.8212000e-02
   1.9696000e-02
   2.7402000e-02
   1.2916000e-02
   6.2096000e-02
   2.1315000e-02
   2.2489000e-02
   5.1199000e-01
   1.5131000e-02
   1.3077000e-02
   1.0330000e-01
   1.7713000e-02
   1.2573000e-02
   1.0328000e-01
   5.6425000e-02
   5.4382000e-02
   2.3529000e-02
   6.6098000e-02
   5.3993000e-02
   5.4678000e-02
   1.8987000e-02
   4.4824000e-02
   6.6549000e-02
   2.8829000e-02
   4.6816000e-02
   5.3098000e-02
   3.7147000e-02
   5.8219000e-02
   6.2279000e-02
   1.2488000e-02
   2.0645000e-02
   2.8189000e-02
   1.3062000e-02
   1.6082000e-02
   5.1553000e-02
   1.6185000e-02
   1.8098000e-02
   3.7243000e-02
   1.6485000e-02
   1.4472000e-02
   4.6213000e-02
   1.3802000e-02
   2.8034000e-02
   1.7249000e-02
   3.9139000e-02
   2.0850000e-02
   1.7353000e-02
   1.3030000e-02
   1.9582000e-02
   3.9551000e-02
   1.6527000e-02
   1.3839000e-02
   2.0361000e-02
   1.2146000e-02
   1.2734000e-02
   2.1184000e-02
   1.4266000e-02
   2.4006000e-02
   1.4455000e-02
   5.1695000e-02
   1.8518000e-02
   2.3425000e-02
   1.5992000e-02
   3.4347000e-02
   1.7995000e-02
   1.6363000e-02
   1.4870000e-02
   2.5758000e-02
   1.5722000e-02
   6.4238000e-02
   4.4565000e-02
   6.8549000e-02
   1.8256000e-02
   1.5986000e-02
   4.7362000e-02
   1.6192000e-02
   1.5196000e-02
   3.7953000e-02
   1.4590000e-02
   3.3965000e-02
   4.3790000e-02
   4.9934000e-02
   1.0881000e-01
   1.8963000e-02
   1.8100000e-02
   1.4626000e-02
   1.2037000e-02
   1.5028000e-02
   1.9500000e-02
   2.0039000e-02
   2.6257000e-02
   2.1183000e-02
   2.2170000e-02
   6.8764000e-02
   1.3033000e-02
   1.6980000e-02
   2.4432000e-02
   1.3884000e-02
   3.3622000e-02
   2.5271000e-02
   3.5548000e-02
   2.6615000e-02
   1.9857000e-02
   1.6770000e-01
   5.1259000e-01
   1.5515000e-02
   1.7587000e-02
   4.6911000e-02
   1.1519000e-02
   1.3861000e-02
   1.1910000e-02
   1.2756000e-02
   1.1618000e-02
   1.8339000e-02
   1.2766000e-02
   2.4898000e-02
   1.2887000e-02
   1.2114000e-02
   3.3586000e-02
   8.3064000e-02
   6.1317000e-02
   3.0934000e-02
   2.0757000e-02
   4.4315000e-02
   1.8851000e-02
   1.3904000e-02
   4.4441000e-02
   1.2859000e-02
   1.4910000e-02
   2.8265000e-02
   1.3019000e-02
   1.3825000e-02
   4.0651000e-02
   1.7138000e-02
   1.9857000e-02
   7.9417000e-02
   5.7696000e-02
   1.7324000e-02
   1.1818000e-02
   2.9940000e-02
   3.6577000e-02
   4.1015000e-02
   1.1100000e-01
   5.1220000e-02
   4.2837000e-02
   2.6662000e-02
   4.4978000e-02
   1.5624000e-01
   1.9201000e-02
   2.3647000e-02
   1.2364000e-02
   1.7659000e-02
   2.4972000e-02
   2.0433000e-02
   3.4754000e-02
   3.7319000e-02
   1.5675000e-02
   1.5545000e-02
   9.6446000e-02
   2.7387000e-02
   2.4335000e-02
   2.1216000e-02
   1.9332000e-02
   1.5092000e-02
   3.6012000e-02
   1.3861000e-02
   1.4041000e-02
   3.6574000e-01
   5.5136000e-02
   1.3227000e-01
   1.3404000e-02
   2.4432000e-02
   2.0193000e-02
   7.4041000e-02
   2.3136000e-02
   2.0272000e-02
   2.3816000e-02
   1.4117000e-02
   5.2935000e-01
   1.5919000e-02
   1.8843000e-02
   9.2900000e-02
   5.7736000e-02
   2.3350000e-02
   6.4484000e-02
   1.2514000e-02
   1.8092000e-02
   3.1113000e-02
   2.6346000e-02
   1.6062000e-02
   1.3453000e-02
   2.6804000e-02
   1.3285000e-02
   2.2554000e-02
   1.4338000e-02
   3.9319000e-02
   1.3238000e-02
   1.8963000e-02
   7.7955000e-02
   1.9850000e-02
   8.0870000e-02
   2.3581000e-02
   1.1505000e-01
   9.5742000e-02
   3.3492000e-02
   1.3061000e-02
   5.1762000e-01
   1.4147000e-01
   5.3867000e-02
   1.7156000e-02
   3.8701000e-02
   5.1134000e-02
   4.3249000e-02
   1.3947000e-02
   1.4682000e-02
   1.1303000e-01
   3.6818000e-02
   3.2197000e-02
   3.5067000e-02
   2.1772000e-02
   1.7144000e-02
   7.6752000e-02
   1.7309000e-01
   2.2773000e-02
   2.6052000e-02
   1.4391000e-02
   4.5331000e-02
   1.9434000e-02
   1.6258000e-02
   1.3122000e-02
   2.4484000e-02
   1.7220000e-02
   4.2368000e-02
   6.1416000e-02
   4.7475000e-02
   2.5115000e-02
   2.9859000e-02
   3.2685000e-02
   1.4976000e-02
   6.8764000e-02
   5.7227000e-02
   1.9868000e-02
   7.4108000e-02
   1.6100000e-02
   7.7424000e-02
   2.6744000e-02
   1.9868000e-02
   3.5521000e-02
   1.1530000e-01
   2.6857000e-02
   1.3320000e-02
   2.2511000e-02
   3.1185000e-02
   7.6790000e-02
   2.3843000e-02
   4.6017000e-02
   1.6457000e-02
   1.7624000e-02
   1.3237000e-02
   3.2706000e-02
   1.3504000e-02
   2.5302000e-02
   1.7133000e-02
   5.2096000e-02
   2.7531000e-02
   1.9289000e-02
   2.2993000e-02
   1.8078000e-02
   1.6391000e-01
   1.4461000e-02
   2.6770000e-02
   4.1270000e-02
   7.2207000e-02
   1.1553000e-02
   2.3592000e-02
   1.1530000e-01
   5.5997000e-02
   1.5170000e-02
   1.4058000e-02
   1.4672000e-02
   2.7494000e-02
   6.0172000e-02
   9.2405000e-02
   3.3367000e-02
   5.0291000e-02
   4.2846000e-02
   4.3790000e-02
   1.8453000e-02
   3.9916000e-02
   1.2866000e-02
   1.7464000e-02
   4.2129000e-02
   2.2623000e-02
   2.8928000e-02
   6.3158000e-02
   1.7394000e-01
   4.0089000e-02
   1.6622000e-02
   4.1409000e-02
   2.0926000e-02
   5.7479000e-02
   1.5388000e-02
   8.0466000e-02
   6.3023000e-02
   4.3261000e-02
   2.2133000e-02
   1.2255000e-02
   2.1076000e-02
   1.1259000e-02
   5.3326000e-01
   4.2977000e-02
   6.4194000e-02
   4.0857000e-02
   2.6336000e-02
   6.4050000e-02
   2.0736000e-02
   5.2384000e-02
   1.8717000e-02
   1.8159000e-02
   2.5130000e-02
   1.6743000e-01
   1.8907000e-01
   5.1259000e-01
   8.1286000e-02
   1.2155000e-02
   1.2263000e-02
   6.4168000e-02
   1.1910000e-02
   1.4117000e-02
   1.0532000e-01
   7.9260000e-02
   6.4982000e-02
   1.4837000e-02
   1.3825000e-02
   4.8845000e-02
   1.7088000e-02
   1.4509000e-02
   5.6494000e-01
   1.3883000e-02
   2.1731000e-02
   1.7239000e-01
   2.0247000e-02
   1.5530000e-02
   1.7906000e-02
   5.5173000e-02
   2.6088000e-02
   1.4232000e-02
   2.2920000e-02
   1.0330000e-01
   2.6615000e-02
   1.4010000e-02
   4.9218000e-02
   1.2933000e-01
   1.7601000e-02
   5.3000000e-02
   2.5288000e-02
   1.4019000e-02
   3.1060000e-02
   2.4797000e-02
   1.7320000e-02
   5.0898000e-01
   1.0580000e-01
   2.6673000e-02
   2.7415000e-02
   9.0821000e-02
   5.2825000e-01
   4.6744000e-02
   1.4527000e-02
   2.3136000e-02
   1.3861000e-02
   4.0399000e-02
   5.6042000e-02
   1.1866000e-02
   8.1959000e-02
   2.1919000e-02
   2.9461000e-02
   5.1048000e-01
   1.9864000e-02
   4.7345000e-02
   2.1585000e-02
   3.0685000e-01
   1.7860000e-02
   1.8455000e-02
   2.2731000e-02
   4.3416000e-02
   2.0310000e-02
   2.2910000e-02
   1.3000000e-02
   1.4119000e-02
   1.5608000e-02
   1.5672000e-02
   2.5702000e-02
   1.4976000e-02
   2.2950000e-02
   9.6723000e-02
   6.9823000e-02
   1.2219000e-02
   5.5679000e-02
   1.8765000e-02
   8.1508000e-02
   1.6646000e-01
   1.4492000e-02
   5.6706000e-02
   1.2255000e-02
   2.9054000e-02
   1.6292000e-02
   1.7081000e-02
   5.3098000e-02
   1.2360000e-02
   4.7830000e-02
   1.8406000e-02
   1.4390000e-02
   2.0407000e-02
   1.2868000e-02
   2.4876000e-02
   2.1845000e-02
   3.6508000e-02
   3.9277000e-02
   2.2809000e-02
   2.5706000e-02
   3.7477000e-02
   2.8521000e-02
   1.9685000e-02
   2.1283000e-02
   1.1991000e-01
   1.8781000e-02
   1.2932000e-02
   1.7234000e-02
   2.5427000e-02
   5.1646000e-01
   1.1913000e-02
   2.4831000e-02
   2.8630000e-02
   1.7950000e-02
   3.6479000e-02
   6.5794000e-02
   4.0839000e-02
   2.6021000e-02
   3.2648000e-02
   1.8295000e-02
   2.0878000e-01
   1.8392000e-02
   5.2145000e-02
   1.4362000e-02
   5.1611000e-01
   2.6718000e-02
   1.9201000e-02
   1.7201000e-02
   5.2571000e-02
   1.8347000e-02
   1.5761000e-02
   4.5239000e-02
   1.3809000e-02
   5.5535000e-01
   3.2780000e-02
   1.2203000e-02
   5.1281000e-01
   1.7782000e-02
   2.7597000e-02
   1.7093000e-02
   4.7608000e-02
   3.6709000e-02
   1.5396000e-02
   1.6091000e-02
   1.6434000e-02
   2.3167000e-02
   1.1120000e-01
   1.5530000e-02
   1.5390000e-02
   2.2424000e-02
   1.7300000e-02
   1.5479000e-02
   4.5671000e-02
   3.3246000e-02
   1.6188000e-02
   1.5941000e-02
   1.2837000e-02
   1.6866000e-02
   2.0919000e-02
   3.5835000e-02
   1.5932000e-02
   3.2877000e-02
   5.2235000e-01
   1.7603000e-02
   3.1208000e-02
   2.6802000e-02
   2.0967000e-02
   4.5331000e-02
   1.7119000e-02
   1.6778000e-02
   2.5188000e-02
   1.9231000e-02
   1.3861000e-02
   3.4444000e-02
   6.2476000e-02
   3.6008000e-02
   6.4170000e-02
   2.2873000e-02
   1.2903000e-02
   5.1849000e-01
   2.0916000e-01
   1.5196000e-02
   2.8158000e-02
   3.0374000e-02
   2.4199000e-02
   3.2167000e-02
   3.9913000e-02
   1.5076000e-02
   3.5112000e-02
   1.4408000e-02
   1.7587000e-02
   1.8310000e-01
   1.6737000e-02
   2.0995000e-02
   1.3214000e-02
   2.1026000e-02
   2.2133000e-02
   1.2636000e-02
   1.4345000e-02
   1.6828000e-02
   1.3408000e-02
   5.1239000e-01
   2.1836000e-02
   7.7453000e-02
   8.5643000e-02
   1.8013000e-02
   3.3433000e-02
   1.3600000e-02
   3.1096000e-02
   2.5040000e-02
   4.5069000e-01
   4.8658000e-02
   3.0204000e-02
   1.6277000e-02
   1.5135000e-02
   1.8245000e-02
   1.5336000e-02
   1.7572000e-02
   5.4043000e-01
   1.8233000e-02
   1.4264000e-02
   1.7990000e-02
   7.9260000e-02
   8.1070000e-02
   1.9331000e-02
   1.6227000e-02
   9.9024000e-02
   1.5779000e-02
   1.9954000e-02
   1.8116000e-02
   3.7261000e-02
   1.5176000e-02
   2.3872000e-02
   2.2989000e-01
   1.2013000e-02
   3.5249000e-02
   6.7228000e-02
   4.1578000e-02
   2.1837000e-01
   1.4527000e-02
   6.2279000e-02
   4.2411000e-02
   2.4133000e-02
   1.7220000e-02
   1.7300000e-02
   1.9446000e-02
   3.5066000e-02
   1.6415000e-02
   6.6098000e-02
   1.5671000e-02
   4.2411000e-02
   4.6847000e-02
   3.5708000e-02
   7.3548000e-02
   2.4674000e-02
   5.6425000e-02
   3.8366000e-02
   1.2859000e-02
   2.1585000e-02
   1.7549000e-02
   1.6251000e-01
   1.2207000e-02
   1.5717000e-02
   1.9332000e-02
   3.0099000e-02
   5.9134000e-02
   1.6190000e-01
   6.1462000e-01
   1.6280000e-02
   2.0457000e-02
   1.7432000e-02
   2.2170000e-02
   1.9696000e-02
   3.9882000e-02
   3.4125000e-02
   2.0919000e-02
   3.3607000e-02
   1.6136000e-02
   4.7345000e-02
   2.7274000e-02
   5.0789000e-02
   3.0592000e-02
   4.7744000e-02
   1.3365000e-02
   1.9222000e-02
   2.6336000e-02
   3.5835000e-02
   1.7382000e-02
   2.0162000e-02
   4.6544000e-02
   2.1046000e-02
   1.6834000e-01
   1.6537000e-02
   6.2088000e-02
   1.9801000e-02
   2.5745000e-02
   2.4491000e-02
   3.2068000e-02
   1.4817000e-02
   1.6344000e-02
   2.1970000e-02
   2.3732000e-02
   1.2264000e-02
   1.3985000e-01
   6.1462000e-01
   1.4785000e-02
   6.8744000e-02
   1.6489000e-02
   2.6847000e-02
   4.2087000e-02
   1.1671000e-01
   1.3074000e-02
   7.1679000e-02
   1.1785000e-02
   6.8764000e-02
   2.3322000e-02
   2.4262000e-02
   1.6180000e-01
   1.3355000e-02
   1.7735000e-02
   2.2265000e-02
   1.3365000e-02
   2.8004000e-02
   1.1884000e-02
   5.3993000e-02
   3.1096000e-02
   2.0804000e-02
   2.8701000e-02
   1.7715000e-02
   1.0502000e-01
   1.2037000e-02
   4.8412000e-02
   1.6219000e-01
   1.7966000e-02
   5.6790000e-02
   1.0249000e-01
   5.1907000e-02
   4.1013000e-02
   2.7262000e-02
   3.7785000e-02
   4.7475000e-02
   1.7085000e-02
   3.1096000e-02
   1.5407000e-02
   5.1350000e-01
   1.0743000e-01
   4.7475000e-02
   2.1769000e-02
   1.9807000e-02
   1.4674000e-02
   1.4478000e-02
   1.7763000e-02
   2.3158000e-02
   4.8195000e-02
   1.8436000e-02
   1.3515000e-02
   2.4832000e-02
   1.5193000e-02
   3.4551000e-02
   1.1830000e-01
   1.3156000e-02
   2.4686000e-02
   1.3837000e-02
   1.7093000e-02
   1.2891000e-02
   1.7443000e-02
   2.6970000e-02
   1.8648000e-02
   6.3536000e-01
   1.2396000e-02
   1.7738000e-02
   2.0685000e-02
   6.3614000e-02
   6.6098000e-02
   2.7141000e-02
   1.3604000e-02
   1.8166000e-02
   1.5312000e-01
   1.2946000e-02
   1.2461000e-02
   6.6522000e-02
   1.9648000e-02
   1.8310000e-01
   2.0960000e-02
   2.0138000e-02
   1.0891000e-01
   3.8658000e-02
   1.2529000e-02
   1.4685000e-02
   1.3853000e-02
   3.2425000e-02
   1.3238000e-02
   5.1006000e-01
   2.3136000e-02
   1.5018000e-02
   2.0271000e-02
   1.1348000e-01
   3.5066000e-02
   1.0032000e-01
   2.2910000e-02
   1.6803000e-02
   1.4682000e-02
   2.6857000e-02
   1.3139000e-02
   1.4067000e-02
   1.9504000e-02
   1.5196000e-02
   1.5012000e-02
   1.0173000e-01
   4.8331000e-02
   1.4649000e-02
   2.1836000e-02
   3.8538000e-02
   1.3128000e-02
   1.2785000e-02
   5.4382000e-02
   1.5624000e-01
   2.9081000e-02
   1.0615000e-01
   1.1569000e-02
   1.4330000e-02
   2.2876000e-02
   1.3811000e-02
   5.8727000e-02
   3.9808000e-02
   4.9934000e-02
   3.7434000e-02
   1.7015000e-02
   1.4386000e-02
   2.3890000e-02
   1.4188000e-02
   2.8413000e-02
   1.4994000e-02
   9.0206000e-02
   1.3467000e-02
   3.0654000e-02
   1.3311000e-02
   1.7624000e-02
   1.6111000e-02
   1.2304000e-02
   1.4581000e-02
   2.1877000e-02
   1.2075000e-02
   1.8637000e-02
   5.6659000e-02
   2.4172000e-02
   2.4784000e-02
   2.1483000e-02
   2.7990000e-02
   2.2365000e-02
   5.5229000e-02
   1.5084000e-02
   1.2459000e-02
   1.8648000e-02
   1.6213000e-02
   6.2926000e-02
   5.1427000e-01
   2.2726000e-02
   1.4620000e-02
   2.3925000e-02
   1.4527000e-02
   2.9541000e-02
   1.8686000e-02
   1.5842000e-02
   1.3176000e-02
   3.0225000e-02
   1.2110000e-02
   3.6949000e-02
   1.7023000e-02
   2.4289000e-02
   3.5415000e-02
   2.4664000e-02
   2.3523000e-02
   1.2887000e-02
   2.8485000e-02
   3.2068000e-02
   7.8537000e-02
   5.2455000e-01
   1.7990000e-02
   2.5840000e-02
   1.4555000e-02
   1.6759000e-02
   1.6526000e-02
   5.2935000e-01
   2.2201000e-02
   2.3581000e-02
   1.9222000e-02
   4.8989000e-02
   1.8232000e-02
   1.9046000e-02
   1.6335000e-01
   2.4088000e-02
   2.6675000e-02
   1.7880000e-01
   2.9239000e-02
   1.6581000e-01
   1.7751000e-02
   1.7589000e-02
   1.4635000e-02
   2.5256000e-02
   3.9498000e-02
   1.4555000e-02
   3.5415000e-02
   1.7870000e-02
   3.6409000e-02
   6.0587000e-02
   1.9173000e-02
   1.3012000e-02
   2.4359000e-02
   1.3259000e-02
   1.4649000e-02
   1.4743000e-02
   8.1230000e-02
   1.2887000e-02
   4.0669000e-02
   3.0522000e-02
   1.6563000e-02
   5.0943000e-01
   3.1362000e-02
   2.4199000e-02
   3.6215000e-02
   1.2991000e-02
   2.5115000e-02
   1.8628000e-02
   2.2612000e-02
   1.9668000e-02
   2.0081000e-02
   5.2171000e-01
   1.2280000e-02
   1.6100000e-02
   7.8673000e-02
   1.8682000e-02
   1.2756000e-02
   2.4263000e-02
   1.5657000e-02
   2.0470000e-02
   2.5908000e-02
   1.2037000e-02
   1.9696000e-02
   1.1863000e-02
   7.8024000e-02
   1.7880000e-01
   2.5777000e-02
   2.5313000e-02
   4.0857000e-02
   1.1985000e-02
   4.1616000e-02
   1.3317000e-02
   3.4938000e-02
   1.6322000e-01
   2.7881000e-02
   3.5304000e-02
   1.4123000e-02
   1.7023000e-02
   1.3738000e-02
   1.2415000e-02
   9.2073000e-02
   2.8932000e-02
   1.3309000e-02
   2.1969000e-02
   2.0489000e-02
   6.3023000e-02
   1.7880000e-01
   1.1870000e-02
   1.3005000e-02
   3.6215000e-02
   2.4487000e-02
   1.3677000e-02
   5.0689000e-02
   1.2364000e-02
   1.6647000e-02
   1.4186000e-02
   2.1236000e-02
   2.2409000e-02
   2.5112000e-02
   4.5122000e-02
   1.6523000e-02
   2.5302000e-02
   3.0339000e-02
   1.6392000e-02
   1.4387000e-02
   2.8347000e-02
   1.7630000e-02
   1.6192000e-02
   3.0501000e-02
   1.9713000e-02
   1.1830000e-01
   1.5230000e-02
   1.5548000e-02
   1.3727000e-01
   1.6697000e-02
   1.6962000e-02
   1.6639000e-02
   4.1677000e-02
   1.1904000e-02
   2.7606000e-02
   1.1744000e-02
   1.7038000e-02
   5.1134000e-02
   1.2941000e-02
   6.1031000e-02
   1.4808000e-02
   8.3612000e-02
   1.2104000e-02
   1.9435000e-02
   1.3188000e-02
   1.0173000e-01
   2.0433000e-02
   4.6088000e-02
   1.6974000e-02
   2.1753000e-02
   3.1919000e-02
   1.7738000e-02
   1.4968000e-02
   1.6270000e-02
   2.1772000e-02
   3.3181000e-02
   2.1653000e-02
   2.7495000e-02
   1.3412000e-02
   1.7753000e-02
   2.1558000e-02
   1.5145000e-02
   2.0166000e-01
   5.2096000e-02
   2.0967000e-02
   2.7870000e-02
   1.7806000e-02
   1.4131000e-02
   2.1369000e-02
   3.4389000e-02
   1.3443000e-02
   1.7288000e-02
   1.8867000e-02
   2.8265000e-02
   3.5518000e-02
   1.1379000e-01
   1.2407000e-02
   1.8041000e-02
   5.1683000e-01
   4.6401000e-02
   2.1736000e-02
   1.1726000e-02
   1.6800000e-02
   4.1449000e-02
   2.3455000e-02
   6.3187000e-02
   1.3944000e-02
   7.5419000e-02
   1.9395000e-02
   1.5761000e-02
   1.9227000e-02
   2.5302000e-02
   1.3346000e-02
   2.5131000e-02
   1.5604000e-02
   2.7063000e-02
   1.6188000e-02
   2.3198000e-02
   1.3346000e-02
   1.4905000e-02
   1.4241000e-02
   3.0509000e-02
   1.4968000e-02
   2.7969000e-02
   6.6522000e-02
   2.1658000e-02
   3.1634000e-02
   1.4482000e-02
   8.1286000e-02
   8.1230000e-02
   1.1505000e-01
   1.7700000e-02
   1.5722000e-02
   1.4222000e-02
   6.2909000e-02
   1.9684000e-02
   1.4808000e-02
   2.1366000e-02
   2.0737000e-02
   4.0819000e-02
   6.1317000e-02
   2.3367000e-02
   2.4430000e-02
   2.6993000e-02
   3.6949000e-02
   1.6850000e-02
   2.4045000e-02
   2.5943000e-02
   2.6346000e-02
   1.7528000e-02
   1.7038000e-02
   5.1577000e-01
   1.1494000e-02
   2.9238000e-02
   2.3120000e-02
   1.3385000e-02
   1.6719000e-02
   1.2673000e-02
   1.1757000e-01
   5.2384000e-02
   4.1725000e-02
   1.2223000e-02
   2.6338000e-02
   1.7803000e-02
   2.3764000e-02
   1.1594000e-02
   2.5288000e-02
   1.7320000e-02
   1.8682000e-02
   4.3423000e-02
   5.4256000e-02
   1.5145000e-02
   1.9058000e-02
   1.5672000e-02
   1.6887000e-01
   2.1646000e-02
   2.5340000e-02
   2.1221000e-02
   2.0433000e-02
   1.2710000e-02
   1.8751000e-02
   1.3128000e-02
   6.3815000e-02
   7.3684000e-02
   1.5850000e-02
   6.5331000e-02
   3.7261000e-02
   1.4390000e-02
   5.2384000e-02
   1.7005000e-02
   1.2310000e-02
   5.3281000e-02
   1.6938000e-02
   7.0463000e-02
   4.1074000e-02
   1.7690000e-02
   2.1577000e-02
   1.7026000e-01
   1.9602000e-02
   6.4769000e-02
   2.5781000e-02
   3.2215000e-02
   2.9008000e-02
   1.4626000e-02
   1.7822000e-02
   9.2426000e-02
   2.6665000e-02
   3.5415000e-02
   3.8686000e-02
   4.9860000e-02
   2.6970000e-02
   5.2722000e-01
   1.3340000e-02
   1.4566000e-02
   1.4245000e-02
   1.3346000e-02
   1.8923000e-02
   1.4565000e-02
   2.0960000e-02
   2.0051000e-02
   2.3636000e-02
   7.8801000e-02
   6.6529000e-02
   6.7984000e-02
   8.5310000e-02
   4.2311000e-02
   3.2706000e-02
   1.2941000e-02
   2.1658000e-02
   1.9977000e-02
   1.2523000e-02
   1.8528000e-02
   1.4144000e-02
   6.3878000e-02
   6.7440000e-02
   4.2068000e-02
   4.5234000e-02
   1.4554000e-02
   2.3198000e-01
   1.9648000e-02
   4.6911000e-02
   5.8104000e-02
   1.9345000e-02
   1.8650000e-02
   4.7608000e-02
   6.5361000e-02
   3.2569000e-02
   2.7579000e-02
   2.6174000e-02
   3.3931000e-02
   1.7601000e-02
   2.6970000e-02
   9.3855000e-02
   1.9332000e-02
   3.0259000e-02
   1.1863000e-02
   1.4117000e-02
   4.8894000e-02
   2.3928000e-02
   2.0007000e-02
   1.7920000e-02
   1.0998000e-01
   1.6980000e-02
   1.9003000e-02
   2.7761000e-02
   4.0283000e-02
   1.6322000e-01
   2.2920000e-02
   2.0983000e-02
   2.7311000e-02
   8.8448000e-02
   2.3599000e-02
   1.3604000e-02
   2.4006000e-02
   2.9359000e-02
   1.7907000e-02
   3.2775000e-02
   5.6510000e-02
   1.2916000e-02
   1.2027000e-02
   3.0034000e-02
   6.5702000e-02
   1.3438000e-02
   4.5671000e-02
   1.7842000e-02
   4.5355000e-02
   4.3416000e-02
   6.6306000e-02
   2.9600000e-02
   1.4035000e-02
   1.3346000e-02
   4.2129000e-02
   1.7046000e-02
   1.4672000e-02
   7.3069000e-02
   1.3122000e-02
   1.5441000e-02
   1.3660000e-02
   4.2567000e-02
   1.6954000e-01
   2.3192000e-02
   1.4329000e-02
   2.0906000e-02
   1.6975000e-02
   1.3496000e-01
   2.6802000e-02
   1.3926000e-02
   1.8092000e-02
   1.8918000e-02
   2.1014000e-02
   1.5853000e-02
   2.6174000e-02
   3.4409000e-02
   7.8537000e-02
   2.1643000e-02
   1.3608000e-02
   3.1922000e-02
   3.0081000e-02
   1.5012000e-02
   4.0819000e-02
   1.8808000e-02
   1.5585000e-02
   1.2335000e-02
   1.6482000e-02
   3.8471000e-02
   5.2935000e-01
   1.9518000e-02
   1.4049000e-02
   1.6401000e-02
   1.7467000e-02
   2.9081000e-02
   1.0713000e-01
   2.8491000e-02
   1.4041000e-02
   3.9221000e-02
   1.8993000e-02
   3.3269000e-02
   1.1100000e-01
   3.8145000e-02
   5.2627000e-01
   4.9716000e-02
   2.9347000e-02
   2.0843000e-02
   2.6790000e-02
   2.7666000e-02
   1.4892000e-02
   1.7738000e-02
   1.5585000e-02
   1.3421000e-02
   5.4012000e-02
   5.1555000e-02
   1.8284000e-02
   1.5853000e-02
   2.6615000e-02
   5.3172000e-02
   1.3981000e-02
   3.3906000e-02
   2.2424000e-02
   3.3514000e-02
   1.7782000e-02
   5.2304000e-01
   2.0051000e-02
   2.0051000e-02
   8.3612000e-02
   2.4262000e-02
   5.4582000e-02
   4.8751000e-02
   1.2110000e-02
   2.4118000e-02
   5.1296000e-02
   1.1258000e-01
   2.0642000e-02
   3.3269000e-02
   1.9013000e-02
   1.5018000e-02
   3.7997000e-02
   1.3346000e-02
   2.1236000e-02
   8.5697000e-02
   5.1281000e-01
   1.9874000e-01
   2.9318000e-02
   1.4554000e-02
   3.1113000e-02
   2.6934000e-02
   2.5035000e-02
   2.6388000e-02
   2.3877000e-02
   1.4277000e-01
   1.3145000e-02
   2.2060000e-02
   3.8145000e-02
   1.9896000e-02
   1.5530000e-02
   3.2167000e-02
   1.9447000e-02
   1.1530000e-01
   1.8653000e-02
   1.3123000e-02
   2.5486000e-02
   1.1494000e-02
   1.4087000e-02
   1.2710000e-02
   5.1427000e-01
   1.4262000e-02
   1.2956000e-02
   2.5519000e-02
   2.3523000e-02
   1.5514000e-02
   1.2617000e-02
   1.9597000e-02
   9.0829000e-02
   3.4644000e-02
   5.1588000e-02
   6.2689000e-02
   1.4408000e-02
   1.6056000e-02
   7.3548000e-02
   1.3033000e-02
   1.3145000e-02
   1.3085000e-02
   1.5564000e-02
   4.4477000e-02
   1.8867000e-02
   2.6477000e-02
   1.9164000e-02
   2.3373000e-02
   9.3811000e-02
   2.7867000e-02
   7.9260000e-02
   4.3703000e-02
   2.4178000e-02
   3.4451000e-02
   1.1858000e-02
   3.1824000e-02
   6.1809000e-02
   2.4199000e-02
   4.3317000e-02
   1.4041000e-02
   1.6190000e-01
   3.8665000e-02
   5.0943000e-01
   5.1127000e-01
   2.2728000e-02
   1.4455000e-02
   5.2801000e-02
   4.0616000e-02
   1.9059000e-02
   2.5485000e-02
   5.5173000e-02
   5.1350000e-01
   2.3557000e-02
   3.0102000e-02
   1.2254000e-02
   3.7165000e-02
   2.9739000e-02
   2.4431000e-02
   1.4668000e-02
   2.3373000e-02
   1.7566000e-02
   1.7220000e-02
   4.3143000e-02
   1.7398000e-02
   5.1144000e-01
   3.7953000e-02
   3.4246000e-02
   1.1363000e-02
   2.3220000e-02
   2.0915000e-02
   2.7944000e-02
   2.0497000e-01
   2.3523000e-02
   1.5694000e-02
   1.4230000e-02
   6.2909000e-02
   1.3043000e-02
   4.2342000e-02
   2.7579000e-02
   7.8814000e-02
   2.2201000e-02
   1.0908000e-01
   1.4035000e-02
   2.6804000e-02
   1.3811000e-02
   1.4209000e-02
   1.5156000e-02
   4.7188000e-02
   2.5702000e-02
   3.1560000e-02
   2.7216000e-02
   2.6214000e-02
   1.8627000e-02
   1.4902000e-02
   3.2648000e-02
   2.2623000e-02
   4.2437000e-02
   1.5795000e-02
   1.3958000e-01
   2.3041000e-02
   1.2472000e-02
   4.2087000e-02
   1.0757000e-01
   1.2364000e-02
   2.5706000e-02
   1.5880000e-02
   3.0138000e-02
   1.6783000e-02
   1.4649000e-02
   3.7953000e-02
   1.5953000e-02
   2.1246000e-02
   2.7726000e-02
   1.9818000e-02
   3.4457000e-02
   2.7545000e-02
   1.1176000e-01
   4.8817000e-02
   1.7234000e-02
   2.3130000e-02
   2.0131000e-02
   3.1467000e-02
   2.7246000e-02
   1.4123000e-02
   1.8397000e-01
   1.9023000e-02
   3.0934000e-02
   1.3496000e-01
   5.4382000e-02
   1.7991000e-02
   3.4748000e-02
   3.3514000e-02
   2.7609000e-02
   2.2781000e-02
   1.2059000e-02
   7.2984000e-02
   2.7625000e-02
   3.0684000e-02
   4.6088000e-02
   2.1983000e-02
   1.7269000e-02
   1.6406000e-02
   4.3421000e-02
   2.0005000e-02
   3.3906000e-02
   1.9992000e-02
   2.5975000e-02
   3.7369000e-02
   1.2389000e-01
   6.1317000e-02
   4.9104000e-02
   2.6981000e-02
   1.7194000e-02
   2.7870000e-02
   2.0310000e-02
   1.6108000e-02
   1.7065000e-01
   2.6257000e-02
   1.2988000e-02
   1.5817000e-02
   5.3867000e-02
   1.9098000e-02
   1.2114000e-02
   1.1791000e-02
   6.5154000e-02
   1.5922000e-02
   1.5287000e-02
   1.1348000e-01
   1.6596000e-02
   1.6548000e-02
   2.2262000e-02
   1.7096000e-02
   1.7751000e-02
   2.7402000e-02
   2.7943000e-02
   3.5442000e-02
   3.4334000e-02
   2.4283000e-02
   8.4260000e-02
   1.6322000e-01
   1.3602000e-02
   5.0789000e-02
   3.8896000e-02
   3.0339000e-02
   2.8160000e-02
   1.8319000e-02
   1.9205000e-02
   4.2129000e-02
   4.8845000e-02
   2.9223000e-02
   1.6065000e-02
   3.1467000e-02
   1.2415000e-02
   1.6630000e-02
   1.6366000e-02
   3.1733000e-02
   1.2207000e-02
   1.0757000e-01
   5.2801000e-02
   2.0142000e-02
   3.3115000e-02
   2.5157000e-02
   3.2071000e-02
   2.0566000e-02
   2.8751000e-02
   3.5304000e-02
   3.0229000e-02
   7.1000000e-02
   6.2088000e-02
   1.3365000e-02
   2.3569000e-02
   5.4043000e-01
   3.2780000e-02
   2.9435000e-02
   3.9402000e-02
   2.6477000e-02
   1.0396000e-01
   4.1339000e-02
   2.4312000e-02
   1.8584000e-02
   2.3857000e-02
   3.7197000e-02
   1.6964000e-02
   4.1337000e-02
   1.6850000e-02
   3.7454000e-02
   5.1611000e-01
   1.3723000e-02
   5.7110000e-01
   5.0647000e-02
   1.1785000e-02
   1.4380000e-02
   2.7650000e-02
   4.7475000e-02
   1.5776000e-02
   3.4347000e-02
   1.6123000e-02
   1.3646000e-02
   2.8310000e-02
   1.9374000e-02
   2.0235000e-02
   1.1569000e-02
   1.6954000e-01
   3.6273000e-02
   1.1866000e-01
   7.4808000e-02
   2.2929000e-02
   1.3077000e-02
   9.0821000e-02
   2.8171000e-02
   9.6723000e-02
   1.2785000e-02
   1.3635000e-02
   2.0419000e-02
   1.3714000e-02
   1.7744000e-02
   1.8528000e-02
   3.5138000e-02
   1.2346000e-02
   1.2693000e-02
   2.6143000e-02
   2.6981000e-02
   4.6418000e-02
   4.3122000e-02
   2.2265000e-02
   2.2464000e-02
   4.1641000e-02
   1.4665000e-02
   1.6835000e-02
   3.0414000e-02
   3.8092000e-02
   1.7778000e-02
   3.6661000e-02
   5.0857000e-01
   2.7881000e-02
   9.4142000e-02
   2.3378000e-02
   3.5304000e-02
   2.5283000e-01
   1.5287000e-02
   2.4778000e-02
   7.9091000e-02
   1.6091000e-02
   3.3244000e-02
   1.4245000e-02
   2.8824000e-02
   2.8842000e-02
   3.1321000e-02
   3.4923000e-02
   1.6136000e-02
   6.6753000e-02
   1.3237000e-02
   3.0006000e-02
   2.5777000e-02
   2.2612000e-02
   1.3944000e-02
   2.1076000e-02
   3.4671000e-02
   6.6306000e-02
   1.8506000e-02
   1.5554000e-02
   1.6798000e-02
   1.8167000e-01
   1.4437000e-02
   8.1286000e-02
   2.5758000e-02
   3.0471000e-02
   2.9934000e-02
   5.4979000e-02
   2.4062000e-02
   1.7349000e-02
   7.6790000e-02
   1.4115000e-02
   3.8271000e-02
   7.8274000e-02
   1.7946000e-02
   2.8940000e-02
   7.7562000e-02
   1.4704000e-02
   1.5131000e-02
   1.5530000e-02
   1.5785000e-02
   5.1602000e-02
   2.0341000e-02
   1.0615000e-01
   2.0020000e-02
   1.9938000e-02
   1.7156000e-02
   3.9402000e-02
   1.1689000e-02
   1.5484000e-02
   1.7589000e-02
   2.7654000e-02
   1.6499000e-02
   2.0319000e-02
   1.6719000e-02
   5.1683000e-01
   3.7943000e-02
   5.4768000e-02
   3.8042000e-02
   2.5555000e-02
   1.3139000e-02
   1.4626000e-02
   1.3186000e-02
   1.0532000e-01
   5.4533000e-02
   2.3596000e-02
   1.7044000e-02
   3.5643000e-02
   1.3354000e-02
   7.4041000e-02
   1.4852000e-02
   5.4123000e-02
   3.5185000e-02
   1.4551000e-02
   1.7743000e-02
   1.8765000e-02
   2.3667000e-02
   1.2335000e-02
   1.6931000e-02
   1.3300000e-02
   1.5530000e-02
   1.5850000e-02
   2.1409000e-02
   2.4867000e-02
   1.5156000e-02
   3.3244000e-02
   2.1473000e-02
   1.9044000e-02
   1.5524000e-02
   1.5093000e-02
   7.5096000e-02
   1.5656000e-02
   3.4938000e-02
   3.3809000e-02
   1.4806000e-02
   2.1530000e-02
   1.7023000e-02
   3.3134000e-02
   4.2875000e-02
   3.7752000e-02
   1.4772000e-02
   2.9132000e-02
   1.1791000e-02
   2.1396000e-02
   1.6303000e-02
   4.2872000e-02
   6.1416000e-02
   4.7997000e-02
   1.4049000e-02
   1.2779000e-01
   1.9422000e-02
   1.7239000e-01
   2.3136000e-02
   1.6561000e-01
   3.7533000e-02
   2.9291000e-02
   9.2246000e-02
   2.6575000e-02
   2.8668000e-02
   1.1671000e-01
   5.3415000e-02
   1.3057000e-02
   1.4244000e-02
   2.8703000e-02
   1.2590000e-02
   2.2480000e-02
   2.4635000e-02
   2.1971000e-02
   2.5846000e-02
   1.6974000e-02
   1.2070000e-02
   7.9727000e-01
   3.5675000e-02
   2.4936000e-02
   4.5671000e-02
   1.5702000e-02
   1.6277000e-02
   2.0407000e-02
   4.1955000e-02
   2.0906000e-02
   7.8673000e-02
   1.4837000e-02
   5.4273000e-01
   5.5535000e-01
   3.6483000e-02
   2.2161000e-02
   1.4598000e-02
   1.6308000e-02
   5.3184000e-01
   1.5056000e-02
   1.4119000e-02
   6.5331000e-02
   1.4011000e-02
   1.6028000e-02
   7.8801000e-02
   5.1094000e-01
   1.9812000e-02
   2.2981000e-02
   1.8822000e-02
   2.9858000e-02
   2.0410000e-02
   6.1416000e-02
   1.2241000e-02
   1.6280000e-02
   1.6262000e-01
   1.3549000e-02
   2.9723000e-02
   1.2932000e-02
   1.9616000e-01
   4.5313000e-02
   3.1675000e-02
   1.6504000e-01
   1.3689000e-02
   2.2649000e-02
   9.9972000e-02
   1.5170000e-02
   2.2559000e-02
   1.6797000e-01
   1.0652000e-01
   5.3066000e-02
   5.3392000e-02
   3.8145000e-02
   1.4808000e-02
   1.6028000e-02
   1.3910000e-02
   2.1864000e-02
   2.5599000e-02
   4.6388000e-02
   1.3242000e-02
   2.4635000e-02
   2.0417000e-02
   1.5880000e-02
   1.5575000e-02
   3.4070000e-02
   1.8808000e-02
   1.3648000e-02
   2.5971000e-02
   1.6522000e-02
   2.6895000e-02
   2.1526000e-02
   1.3947000e-02
   2.5699000e-02
   1.2978000e-02
   1.8741000e-02
   1.3156000e-02
   1.5739000e-02
   1.3500000e-02
   3.3965000e-02
   1.7838000e-02
   1.3793000e-02
   3.0775000e-02
   3.5835000e-02
   1.6686000e-02
   4.7997000e-02
   4.3098000e-02
   6.0306000e-02
   1.5430000e-02
   4.5902000e-02
   1.4262000e-02
   4.3967000e-02
   1.6807000e-02
   2.1409000e-02
   1.2614000e-02
   2.4155000e-02
   1.1830000e-01
   1.5271000e-02
   2.5385000e-02
   1.8867000e-02
   3.6087000e-02
   1.5694000e-02
   1.1785000e-02
   3.8145000e-02
   1.0433000e-01
   1.1991000e-01
   2.0921000e-02
   1.5530000e-02
   5.0887000e-01
   2.7274000e-02
   1.6376000e-01
   1.9227000e-02
   2.2975000e-02
   2.1183000e-02
   1.9627000e-02
   1.2731000e-02
   5.1555000e-02
   1.6337000e-02
   1.6647000e-02
   1.2277000e-02
   3.7997000e-02
   3.0427000e-02
   3.9393000e-02
   5.0579000e-02
   1.5672000e-02
   3.0527000e-02
   8.1739000e-02
   2.6747000e-02
   2.2649000e-02
   1.1627000e-02
   6.6306000e-02
   8.5310000e-02
   5.7005000e-02
   2.0205000e-02
   1.3576000e-02
   1.6191000e-02
   1.3703000e-02
   2.9239000e-02
   2.8409000e-02
   3.1467000e-02
   2.0696000e-02
   1.1884000e-02
   1.9669000e-02
   2.2876000e-02
   1.6185000e-02
   4.8827000e-02
   1.1913000e-02
   1.4408000e-02
   9.2073000e-02
   5.1850000e-02
   1.7298000e-02
   1.6044000e-02
   5.3480000e-01
   1.1863000e-02
   1.2638000e-01
   5.1218000e-01
   2.1736000e-02
   1.4291000e-02
   2.2480000e-02
   1.3178000e-02
   2.3581000e-02
   1.6374000e-02
   1.4001000e-02
   5.6237000e-02
   1.2704000e-02
   2.9223000e-02
   1.4772000e-02
   1.6721000e-02
   2.7846000e-02
   1.8084000e-02
   1.7845000e-02
   1.8142000e-02
   1.6788000e-01
   2.0009000e-02
   2.2126000e-02
   5.1588000e-02
   1.4087000e-02
   2.0865000e-02
   1.6192000e-02
   1.4188000e-02
   4.0891000e-02
   3.7901000e-02
   1.9059000e-02
   3.5923000e-02
   4.8953000e-02
   5.7001000e-02
   1.3425000e-02
   2.6673000e-02
   2.1900000e-02
   4.8195000e-02
   1.7920000e-02
   4.4291000e-02
   3.5305000e-02
   1.4115000e-02
   2.3652000e-02
   1.3300000e-02
   8.8392000e-02
   1.7589000e-02
   1.5675000e-02
   2.4348000e-02
   3.6980000e-02
   1.9289000e-02
   2.8989000e-02
   1.7522000e-02
   1.9394000e-01
   1.3792000e-02
   3.5305000e-02
   1.9668000e-02
   1.5507000e-02
   2.8932000e-02
   1.3943000e-02
   8.2225000e-02
   1.2881000e-02
   2.7086000e-02
   1.7920000e-02
   3.9808000e-02
   1.1137000e-01
   3.8471000e-02
   1.3225000e-02
   1.1679000e-02
   3.6008000e-02
   1.6520000e-02
   2.1301000e-02
   1.8936000e-02
   1.9203000e-02
   1.8867000e-02
   1.5404000e-02
   1.2671000e-02
   2.1754000e-02
   5.3055000e-01
   1.4730000e-02
   1.6854000e-02
   1.2280000e-02
   1.5564000e-02
   1.0421000e-01
   5.4382000e-02
   1.6099000e-02
   2.6388000e-02
   7.5096000e-02
   1.4595000e-02
   1.6446000e-02
   2.0497000e-01
   1.6989000e-01
   3.1837000e-02
   1.7450000e-02
   2.4359000e-02
   1.6487000e-01
   1.7513000e-01
   1.5394000e-02
   4.0283000e-02
   1.4007000e-02
   2.4515000e-02
   3.7165000e-02
   6.2365000e-02
   1.8811000e-02
   1.4370000e-02
   4.1616000e-02
   1.6924000e-02
   4.2411000e-02
   3.9402000e-02
   1.6738000e-02
   3.7477000e-02
   2.3599000e-02
   3.1362000e-02
   1.8314000e-02
   1.6482000e-02
   2.0492000e-02
   4.0669000e-02
   1.5779000e-02
   2.2084000e-02
   1.5368000e-02
   2.8337000e-02
   1.6365000e-02
   1.4765000e-02
   2.0960000e-02
   1.2383000e-01
   2.8992000e-02
   3.8263000e-02
   2.9274000e-02
   2.1129000e-02
   1.6074000e-02
   1.9412000e-02
   1.9482000e-02
   1.7093000e-02
   3.7357000e-02
   3.0108000e-02
   1.5274000e-02
   2.4634000e-02
   2.0410000e-02
   1.5656000e-02
   4.8178000e-02
   1.5778000e-02
   2.9992000e-02
   2.2145000e-02
   1.4573000e-02
   3.4938000e-02
   1.8406000e-02
   1.5530000e-02
   6.2365000e-02
   2.8693000e-02
   1.6297000e-02
   4.2228000e-02
   2.1833000e-02
   1.7276000e-02
   2.6770000e-02
   1.1671000e-01
   5.6390000e-02
   1.7412000e-02
   1.4770000e-02
   2.6148000e-02
   1.7239000e-01
   1.6292000e-02
   1.4861000e-02
   1.4869000e-02
   3.1842000e-02
   2.7425000e-02
   4.1498000e-02
   1.8678000e-02
   3.7147000e-02
   1.6615000e-02
   5.1722000e-01
   2.3474000e-02
   2.7065000e-02
   5.2962000e-02
   5.1034000e-01
   2.6360000e-02
   1.7991000e-02
   8.1959000e-02
   1.6016000e-02
   2.5544000e-02
   4.5234000e-02
   1.3800000e-02
   1.5515000e-02
   1.6481000e-02
   4.6017000e-02
   1.9164000e-02
   2.1653000e-02
   2.2265000e-02
   1.7097000e-02
   5.8018000e-02
   1.9727000e-02
   1.2785000e-02
   1.3136000e-02
   2.4312000e-02
   1.5012000e-02
   1.4892000e-02
   1.4418000e-02
   1.8210000e-02
   1.7096000e-02
   2.6091000e-02
   2.6135000e-02
   1.6188000e-02
   1.4855000e-02
   3.4699000e-02
   1.3290000e-01
   3.7319000e-02
   2.2184000e-02
   1.6297000e-02
   2.4199000e-02
   2.8485000e-02
   1.5986000e-02
   2.1026000e-02
   3.7298000e-02
   5.9941000e-01
   1.3290000e-01
   7.7977000e-02
   1.6639000e-02
   1.4163000e-02
   1.4605000e-02
   3.3514000e-02
   2.2554000e-02
   7.3069000e-02
   1.6197000e-02
   5.5135000e-02
   1.2429000e-02
   1.3464000e-02
   4.3098000e-02
   1.6697000e-02
   7.7347000e-02
   3.6818000e-02
   3.3497000e-02
   8.4260000e-02
   2.0112000e-02
   2.0080000e-02
   2.1600000e-02
   1.6219000e-01
   5.5465000e-02
   4.3261000e-02
   1.0937000e-01
   1.5687000e-02
   1.5534000e-02
   1.7950000e-02
   2.2832000e-02
   7.9417000e-02
   2.2464000e-02
   5.5298000e-02
   4.7650000e-02
   5.6494000e-01
   4.2711000e-02
   2.0746000e-02
   1.4380000e-02
   2.1359000e-02
   3.6884000e-02
   1.5903000e-02
   1.8527000e-01
   7.6065000e-02
   1.4672000e-02
   2.2981000e-02
   1.8065000e-01
   1.3431000e-02
   1.6208000e-02
   3.2337000e-02
   1.8259000e-02
   1.7429000e-02
   3.2917000e-02
   2.1195000e-02
   7.6065000e-02
   7.7453000e-02
   1.4338000e-02
   3.1082000e-02
   2.4141000e-02
   2.9713000e-02
   1.6305000e-02
   1.6362000e-01
   1.4585000e-02
   1.7647000e-02
   1.5388000e-02
   2.0039000e-02
   3.3514000e-02
   1.2590000e-02
   2.2975000e-02
   1.7542000e-02
   4.2711000e-02
   5.3415000e-02
   2.1653000e-02
   2.0306000e-02
   1.6797000e-02
   1.9850000e-02
   4.0309000e-02
   2.3843000e-02
   1.6220000e-02
   1.2531000e-01
   3.3246000e-02
   1.5135000e-02
   1.3699000e-02
   1.4022000e-02
   1.7300000e-02
   2.1799000e-02
   2.7730000e-02
   2.5501000e-02
   2.4527000e-02
   2.5261000e-02
   1.3285000e-02
   3.9651000e-02
   1.7429000e-02
   1.8481000e-02
   5.2722000e-01
   6.3773000e-02
   2.2005000e-02
   2.2300000e-02
   1.8999000e-02
   3.0987000e-02
   1.6420000e-02
   9.7828000e-02
   2.6657000e-02
   1.7822000e-02
   1.8210000e-02
   1.4930000e-02
   3.8705000e-02
   2.0906000e-02
   1.0967000e-01
   3.2126000e-02
   3.8810000e-02
   1.7419000e-02
   2.0836000e-02
   3.4718000e-02
   1.2218000e-02
   1.6626000e-02
   1.5974000e-02
   3.4232000e-02
   1.2529000e-02
   1.5554000e-02
   2.4430000e-02
   2.0489000e-02
   2.0817000e-02
   1.3036000e-02
   3.6208000e-02
   1.5932000e-02
   3.4671000e-02
   2.1026000e-02
   1.8111000e-02
   1.6737000e-02
   1.9272000e-02
   2.2157000e-02
   7.4995000e-02
   2.6052000e-02
   1.4608000e-02
   1.3405000e-02
   2.8630000e-02
   3.6503000e-02
   3.6832000e-02
   2.1483000e-02
   1.1866000e-01
   8.0934000e-02
   6.3668000e-02
   6.6306000e-02
   1.1931000e-02
   1.6453000e-01
   4.2342000e-02
   1.1258000e-01
   1.3257000e-02
   1.7803000e-02
   1.5044000e-02
   1.3431000e-02
   1.4585000e-02
   1.2000000e-02
   5.0761000e-02
   2.1401000e-02
   2.4876000e-02
   3.1733000e-02
   1.1991000e-01
   2.1558000e-02
   2.3198000e-01
   3.4671000e-02
   8.5643000e-02
   1.6392000e-02
   3.3383000e-02
   9.5742000e-02
   1.3012000e-02
   1.3290000e-01
   1.8159000e-02
   1.5307000e-02
   1.6878000e-02
   4.3182000e-02
   3.2616000e-02
   5.3543000e-02
   5.3282000e-02
   2.2522000e-02
   7.7673000e-02
   1.9875000e-02
   1.2736000e-02
   3.6949000e-02
   1.3166000e-02
   2.7650000e-02
   1.8191000e-02
   1.2787000e-02
   1.3802000e-02
   1.5371000e-02
   4.4630000e-02
   1.4132000e-02
   2.7790000e-02
   2.0243000e-02
   2.1283000e-02
   2.5186000e-02
   3.2497000e-02
   5.3993000e-02
   7.9727000e-01
   1.2673000e-02
   1.8122000e-02
   2.2989000e-01
   1.4007000e-02
   5.7722000e-02
   6.5514000e-02
   6.7440000e-02
   3.1108000e-02
   5.3507000e-02
   1.9422000e-02
   2.0407000e-02
   1.5652000e-02
   5.1239000e-01
   1.0780000e-01
   1.7478000e-02
   1.8678000e-02
   1.4672000e-02
   4.2567000e-02
   1.8688000e-02
   1.6778000e-02
   2.1646000e-02
   9.3811000e-02
   4.3423000e-02
   1.9797000e-02
   2.7683000e-02
   1.3875000e-02
   1.8922000e-02
   1.6563000e-02
   3.5112000e-02
   1.4482000e-02
   1.5499000e-02
   2.3877000e-02
   2.2184000e-02
   3.0987000e-02
   1.7288000e-01
   1.6297000e-01
   1.6091000e-02
   2.1512000e-02
   1.8686000e-02
   1.9374000e-02
   7.6040000e-02
   1.6337000e-02
   2.5475000e-02
   2.5982000e-01
   3.8271000e-02
   3.7434000e-02
   2.2265000e-02
   5.7722000e-02
   2.3873000e-02
   1.8695000e-02
   1.7990000e-02
   4.5923000e-02
   6.2909000e-02
   1.2590000e-02
   2.7398000e-02
   1.3420000e-02
   5.1127000e-01
   1.1904000e-02
   2.8225000e-02
   5.2612000e-02
   1.1348000e-01
   2.3215000e-02
   2.5866000e-02
   3.9913000e-02
   2.3529000e-02
   1.6319000e-02
   4.0509000e-02
   2.6804000e-02
   1.6376000e-01
   1.1363000e-02
   1.5853000e-02
   5.7458000e-02
   1.7156000e-02
   9.1516000e-02
   3.9532000e-02
   1.4828000e-02
   1.5515000e-02
   3.7261000e-02
   2.6675000e-02
   7.4231000e-02
   3.2357000e-02
   3.5937000e-02
   7.6946000e-02
   1.5522000e-02
   7.9746000e-02
   8.1070000e-02
   1.0757000e-01
   1.6136000e-02
   1.4004000e-02
   1.4390000e-02
   1.4458000e-02
   1.2821000e-02
   1.2933000e-01
   2.0701000e-02
   1.7096000e-02
   1.7443000e-02
   1.8279000e-02
   3.1728000e-02
   3.0099000e-02
   1.2848000e-02
   1.1303000e-01
   7.1679000e-02
   2.1754000e-02
   3.0374000e-02
   1.6062000e-02
   1.6197000e-02
   1.4973000e-02
   3.4334000e-02
   6.3815000e-02
   2.0051000e-02
   3.8760000e-02
   3.5112000e-02
   5.1078000e-01
   1.7624000e-02
   4.4639000e-02
   2.1157000e-02
   2.1135000e-02
   3.3804000e-02
   1.8781000e-02
   1.4019000e-02
   1.6111000e-02
   1.3225000e-02
   3.0471000e-02
   1.4617000e-02
   1.5334000e-02
   3.0147000e-02
   3.7679000e-02
   2.4484000e-02
   4.7830000e-02
   1.2646000e-02
   1.3861000e-02
   1.8781000e-02
   1.4806000e-02
   1.3602000e-02
   5.1239000e-01
   2.9541000e-02
   1.9500000e-02
   1.8167000e-01
   5.2995000e-02
   1.1671000e-01
   1.8801000e-02
   1.5093000e-02
   2.6985000e-02
   4.9349000e-02
   1.5292000e-02
   1.3987000e-02
   1.9807000e-02
   3.0414000e-02
   1.7023000e-02
   2.5520000e-02
   2.4703000e-02
   5.7458000e-02
   1.8267000e-02
   3.5548000e-02
   7.2442000e-02
   3.6574000e-01
   6.6549000e-02
   2.7143000e-02
   3.0892000e-02
   2.2834000e-02
   1.6803000e-02
   1.7870000e-02
   1.4566000e-02
   2.6864000e-02
   1.3282000e-02
   2.0247000e-02
   2.4313000e-02
   1.1569000e-02
   3.1208000e-02
   2.7114000e-02
   3.4070000e-02
   2.5519000e-02
   1.9409000e-02
   5.6582000e-02
   1.3802000e-02
   1.5289000e-02
   1.2358000e-02
   3.6483000e-02
   5.1199000e-01
   3.2616000e-02
   1.2592000e-02
   2.3241000e-02
   1.8668000e-01
   2.4646000e-02
   1.5652000e-02
   1.5903000e-02
   3.4684000e-02
   2.9859000e-02
   2.6298000e-02
   1.9803000e-02
   4.9095000e-02
   2.9195000e-02
   1.7823000e-02
   1.2027000e-02
   1.1828000e-02
   1.9797000e-02
   3.8686000e-02
   2.5427000e-02
   2.1431000e-02
   1.4678000e-02
   1.3597000e-02
   2.2021000e-02
   4.3927000e-02
   3.1837000e-02
   2.0711000e-02
   3.5250000e-02
   1.1757000e-01
   1.9332000e-02
   1.2263000e-02
   3.4270000e-02
   2.5040000e-02
   1.6557000e-02
   2.6673000e-02
   3.1824000e-02
   1.3987000e-02
   2.1236000e-02
   8.5557000e-02
   2.3100000e-02
   3.0102000e-02
   3.0763000e-02
   2.2910000e-02
   1.2358000e-02
   1.9824000e-02
   2.5288000e-02
   1.6920000e-01
   1.6919000e-02
   6.8095000e-02
   2.5130000e-02
   1.8594000e-02
   2.3716000e-02
   1.6213000e-02
   2.7666000e-02
   2.6575000e-02
   1.2306000e-02
   2.8503000e-02
   3.8701000e-02
   1.2545000e-02
   2.1076000e-02
   3.2270000e-02
   2.0271000e-02
   1.6239000e-02
   1.7105000e-01
   1.4100000e-02
   2.4497000e-02
   1.4617000e-02
   1.7950000e-02
   5.1907000e-02
   1.3500000e-02
   2.6369000e-02
   1.1379000e-01
   1.4909000e-02
   2.4986000e-02
   3.0522000e-02
   4.4630000e-02
   1.9231000e-02
   1.2956000e-02
   2.5051000e-02
   6.7228000e-02
   1.4672000e-02
   9.7828000e-02
   1.7224000e-02
   5.1110000e-01
   2.0341000e-02
   4.7597000e-02
   1.6994000e-02
   1.5135000e-02
   1.8149000e-02
   2.4674000e-02
   5.1805000e-01
   1.6648000e-02
   2.9359000e-02
   3.5304000e-02
   1.3785000e-02
   1.8628000e-02
   5.4979000e-02
   5.2538000e-01
   1.6630000e-02
   1.6056000e-02
   1.8116000e-02
   3.8238000e-02
   1.5384000e-02
   2.0005000e-02
   1.7556000e-02
   2.3979000e-02
   2.3624000e-02
   4.1409000e-02
   3.1113000e-02
   4.6964000e-02
   1.7234000e-02
   2.8251000e-02
   2.0380000e-02
   5.4979000e-02
   1.4288000e-02
   1.7091000e-02
   3.9319000e-02
   2.4088000e-02
   3.3376000e-02
   1.8406000e-02
   7.8996000e-02
   1.8310000e-01
   1.3225000e-02
   4.9716000e-02
   2.0865000e-02
   1.3123000e-02
   3.1824000e-02
   5.3867000e-02
   3.1467000e-02
   3.4748000e-02
   2.4348000e-02
   2.2528000e-02
   1.9408000e-02
   4.8817000e-02
   5.7001000e-02
   7.0933000e-02
   2.4876000e-02
   2.0193000e-02
   4.6213000e-02
   4.0616000e-02
   1.3658000e-02
   2.9435000e-02
   1.6246000e-02
   4.0421000e-02
   5.2612000e-02
   1.5344000e-02
   1.1723000e-02
   9.3811000e-02
   1.3875000e-02
   1.7647000e-01
   2.3220000e-02
   1.9179000e-02
   5.3326000e-01
   1.3464000e-02
   2.2929000e-02
   3.1108000e-02
   2.3471000e-02
   1.2459000e-02
   3.7679000e-02
   1.6807000e-02
   1.7243000e-02
   1.3701000e-02
   4.8260000e-02
   7.6790000e-02
   1.6826000e-01
   2.4784000e-02
   2.2550000e-02
   2.8119000e-02
   1.4523000e-02
   1.7478000e-02
   8.6526000e-02
   3.4010000e-02
   2.3283000e-02
   1.8196000e-02
   1.5287000e-02
   1.2780000e-02
   2.7870000e-02
   4.2645000e-02
   2.2785000e-02
   2.0196000e-02
   2.6338000e-02
   1.8104000e-02
   1.3943000e-02
   2.3890000e-02
   1.3474000e-02
   1.6185000e-02
   1.3621000e-02
   1.4731000e-02
   1.3606000e-02
   2.7183000e-02
   2.3716000e-02
   1.8087000e-02
   1.2545000e-02
   8.7992000e-02
   2.7998000e-02
   4.5331000e-02
   1.4131000e-02
   4.5550000e-02
   1.0532000e-01
   1.7907000e-02
   2.3020000e-02
   3.5675000e-02
   1.6514000e-02
   1.2899000e-02
   8.0281000e-02
   1.7320000e-02
   3.0527000e-02
   1.6188000e-02
   2.2111000e-02
   1.3077000e-02
   1.5356000e-02
   3.9916000e-02
   2.8992000e-02
   5.2455000e-01
   1.9597000e-02
   1.2799000e-02
   7.0546000e-02
   2.1010000e-02
   2.1174000e-02
   2.3625000e-02
   1.7105000e-01
   1.6626000e-02
   4.7997000e-02
   2.2157000e-02
   1.3987000e-02
   1.5131000e-02
   1.2956000e-02
   1.7144000e-02
   1.5195000e-02
   3.2215000e-02
   2.5971000e-02
   1.3242000e-02
   7.7787000e-02
   1.4930000e-02
   3.7953000e-02
   2.8251000e-02
   1.9746000e-02
   4.1450000e-02
   2.4527000e-02
   1.6974000e-02
   4.2783000e-02
   1.9229000e-02
   1.1519000e-02
   1.6197000e-02
   2.5706000e-02
   4.3676000e-02
   1.3875000e-02
   1.4345000e-02
   1.9996000e-02
   3.6646000e-02
   1.9746000e-02
   2.1185000e-02
   1.3405000e-02
   1.6074000e-02
   5.5977000e-01
   2.2731000e-02
   1.5797000e-02
   1.6207000e-02
   1.5170000e-02
   3.2126000e-02
   2.1753000e-02
   1.2373000e-02
   1.2787000e-02
   1.3365000e-02
   4.2837000e-02
   2.0578000e-02
   1.9105000e-02
   2.6021000e-02
   1.2592000e-02
   6.9134000e-02
   3.0748000e-02
   1.1726000e-02
   1.8224000e-02
   1.4867000e-02
   5.3836000e-01
   1.8834000e-02
   1.2951000e-02
   1.6743000e-01
   6.5702000e-02
   3.7807000e-02
   1.9416000e-02
   1.7119000e-02
   1.8354000e-02
   1.9812000e-02
   2.7943000e-02
   1.6802000e-02
   1.3354000e-02
   2.0516000e-02
   2.4577000e-02
   1.5514000e-02
   7.8404000e-02
   2.6802000e-02
   1.5196000e-02
   6.3260000e-02
   2.4527000e-02
   2.8231000e-02
   3.3245000e-02
   2.1138000e-02
   1.2592000e-02
   1.6719000e-02
   1.9052000e-02
   1.3464000e-02
   5.1611000e-01
   4.2342000e-02
   1.2636000e-02
   1.6581000e-01
   1.1624000e-01
   2.0642000e-02
   3.8896000e-02
   1.4121000e-02
   1.9746000e-02
   1.9210000e-02
   2.2983000e-02
   2.4211000e-02
   1.5664000e-02
   1.6647000e-02
   2.6257000e-02
   1.3738000e-02
   2.0568000e-02
   1.3354000e-02
   1.5474000e-02
   2.0568000e-02
   3.6964000e-02
   8.0095000e-02
   6.5059000e-02
   3.9277000e-02
   2.0737000e-02
   2.6600000e-02
   1.9684000e-02
   2.0860000e-02
   1.5499000e-02
   1.2389000e-01
   5.1577000e-01
   1.4001000e-02
   2.2989000e-01
   2.0685000e-02
   1.5279000e-02
   1.5344000e-02
   8.5643000e-02
   1.2620000e-02
   1.2941000e-02
   1.8811000e-02
   3.5753000e-02
   1.3734000e-02
   3.4938000e-02
   2.1483000e-02
   6.7235000e-02
   5.3158000e-02
   7.5419000e-02
   4.5970000e-02
   1.3734000e-02
   4.3384000e-02
   3.4551000e-02
   2.7107000e-02
   1.2726000e-02
   1.7797000e-01
   2.3195000e-02
   1.7991000e-02
   2.6847000e-02
   3.7319000e-02
   2.3596000e-02
   2.3041000e-02
   2.0223000e-02
   2.0763000e-02
   2.3539000e-02
   2.3398000e-02
   1.2263000e-02
   1.7782000e-02
   4.5970000e-02
   1.9097000e-02
   3.7533000e-02
   1.6581000e-01
   6.2096000e-02
   1.7093000e-02
   2.1689000e-02
   1.7589000e-02
   2.4898000e-02
   2.1770000e-02
   1.8707000e-02
   8.7439000e-02
   3.1192000e-02
   1.3528000e-02
   6.6975000e-02
   4.2068000e-02
   1.7740000e-02
   7.9107000e-02
   2.7383000e-02
   1.2685000e-02
   2.2432000e-02
   1.9111000e-02
   7.7955000e-02
   1.6974000e-02
   1.1704000e-02
   1.4330000e-02
   1.9231000e-02
   1.3388000e-02
   1.8406000e-02
   1.5312000e-01
   2.1601000e-02
   5.0670000e-02
   1.0713000e-01
   1.2184000e-02
   1.4785000e-02
   1.8122000e-02
   1.1607000e-02
   2.6962000e-02
   2.2175000e-02
   1.2903000e-02
   1.2508000e-01
   1.8490000e-02
   4.3676000e-02
   1.6036000e-02
   6.1317000e-02
   4.4839000e-02
   1.5895000e-02
   3.1467000e-02
   4.7219000e-02
   1.7990000e-02
   1.1569000e-02
   2.0548000e-02
   1.5801000e-02
   2.0712000e-02
   4.0381000e-02
   1.6079000e-02
   1.4909000e-02
   1.3687000e-02
   2.1177000e-02
   1.2685000e-02
   6.2378000e-02
   5.2514000e-02
   6.2245000e-02
   1.9793000e-02
   1.4996000e-02
   1.0446000e-01
   2.8251000e-02
   1.7969000e-01
   1.6522000e-02
   1.2646000e-02
   3.2975000e-02
   2.4443000e-02
   1.7467000e-02
   2.3585000e-02
   1.2659000e-02
   6.5702000e-02
   1.5195000e-02
   1.2780000e-02
   1.5664000e-02
   1.7604000e-02
   2.0340000e-02
   2.5400000e-02
   1.3738000e-02
   1.4418000e-02
   1.4004000e-02
   1.6924000e-02
   2.1497000e-02
   4.5234000e-02
   1.4234000e-02
   3.0892000e-02
   7.4183000e-02
   1.6920000e-01
   2.0850000e-02
   3.8760000e-02
   2.6802000e-02
   4.0713000e-02
   1.0300000e-01
   2.1183000e-02
   1.5922000e-02
   4.8087000e-02
   1.2207000e-02
   2.8932000e-02
   1.8736000e-02
   1.0804000e-01
   1.6206000e-02
   4.7597000e-02
   5.3184000e-01
   2.1814000e-02
   1.2780000e-02
   4.4081000e-02
   2.0478000e-02
   2.6444000e-02
   4.0509000e-02
   1.6959000e-02
   3.7533000e-02
   2.3130000e-02
   1.4113000e-02
   4.1449000e-02
   1.9793000e-02
   3.3383000e-02
   1.4944000e-02
   1.1451000e-01
   2.1182000e-02
   5.3066000e-02
   7.4108000e-02
   1.6077000e-02
   1.6056000e-02
   2.3686000e-02
   1.6262000e-01
   1.3724000e-02
   3.2616000e-02
   6.2378000e-02
   1.3068000e-02
   1.4441000e-02
   7.8274000e-02
   1.6542000e-01
   8.0862000e-02
   7.0804000e-02
   1.8397000e-01
   1.3237000e-02
   1.2114000e-02
   2.3192000e-02
   2.4025000e-02
   2.1183000e-02
   7.5908000e-02
   2.1697000e-02
   1.3186000e-02
   1.3635000e-02
   1.2374000e-02
   2.8842000e-02
   5.6510000e-02
   1.3978000e-02
   1.2924000e-02
   6.7717000e-02
   2.1772000e-02
   1.5204000e-02
   4.3122000e-02
   1.4219000e-02
   1.5431000e-02
   1.8653000e-02
   1.3500000e-02
   1.7340000e-01
   4.6975000e-02
   2.5513000e-02
   1.5197000e-02
   1.1583000e-02
   5.8727000e-02
   7.7243000e-02
   6.3384000e-02
   2.1577000e-02
   1.5973000e-02
   2.4289000e-02
   1.7512000e-02
   5.9783000e-02
   1.6322000e-01
   1.6109000e-02
   2.1396000e-02
   1.9905000e-02
   1.4820000e-02
   2.2189000e-02
   1.9915000e-02
   2.3344000e-02
   1.2901000e-02
   9.0821000e-02
   2.3746000e-02
   2.7143000e-02
   6.2088000e-02
   1.5352000e-02
   7.3684000e-02
   1.2346000e-02
   2.0306000e-02
   1.6630000e-02
   2.4088000e-02
   1.7201000e-02
   1.9746000e-02
   4.1206000e-02
   1.7797000e-01
   1.2013000e-02
   1.7991000e-02
   9.7828000e-02
   1.2636000e-02
   1.5092000e-02
   2.3023000e-02
   6.0678000e-02
   1.6980000e-02
   1.9838000e-02
   1.2565000e-02
   4.2188000e-02
   2.1814000e-02
   2.5288000e-02
   1.3987000e-02
   3.1467000e-02
   1.4221000e-02
   1.7144000e-02
   1.5352000e-02
   3.4389000e-02
   4.0891000e-02
   1.2241000e-02
   1.4262000e-02
   2.7402000e-02
   2.1414000e-02
   5.6380000e-02
   1.2048000e-02
   1.7950000e-02
   7.7243000e-02
   7.7098000e-02
   1.7218000e-02
   1.2828000e-02
   2.8878000e-01
   1.4386000e-02
   1.0907000e-01
   1.4262000e-02
   2.6369000e-02
   1.5551000e-02
   1.4294000e-02
   3.4444000e-02
   2.0901000e-02
   6.8095000e-02
   1.6835000e-02
   1.5794000e-02
   2.1577000e-02
   1.1627000e-02
   5.4993000e-02
   1.1908000e-01
   2.6214000e-02
   3.8810000e-02
   6.4769000e-02
   2.3471000e-02
   2.4551000e-02
   1.5786000e-02
   1.4294000e-02
   2.3368000e-02
   4.8195000e-02
   2.0766000e-02
   6.9845000e-02
   1.7223000e-02
   1.4902000e-02
   1.7323000e-02
   3.2877000e-02
   1.8858000e-02
   1.3598000e-02
   5.3543000e-02
   1.5036000e-02
   1.6744000e-02
   2.5272000e-02
   1.7698000e-02
   1.1863000e-02
   1.2835000e-02
   2.9080000e-02
   1.2207000e-02
   2.5520000e-02
   1.6737000e-02
   1.7005000e-02
   2.4178000e-02
   6.2926000e-02
   1.2114000e-02
   1.6504000e-01
   1.5877000e-02
   1.0804000e-01
   2.6477000e-02
   3.3160000e-02
   1.3978000e-02
   1.3597000e-02
   2.2145000e-02
   2.6298000e-02
   1.4442000e-02
   3.0634000e-02
   1.8349000e-02
   2.0994000e-02
   1.5228000e-02
   3.5548000e-02
   2.0473000e-02
   5.1496000e-02
   2.5486000e-02
   1.2195000e-02
   4.5849000e-02
   6.8095000e-02
   2.9541000e-02
   3.8092000e-02
   2.6389000e-02
   1.4001000e-02
   4.1270000e-02
   1.4626000e-02
   1.6630000e-02
   1.1563000e-01
   1.6180000e-02
   5.0579000e-02
   2.8992000e-02
   2.0685000e-02
   5.1006000e-01
   3.1922000e-02
   2.5157000e-02
   2.8671000e-02
   1.5284000e-02
   4.5313000e-02
   1.8406000e-02
   1.4861000e-02
   1.3987000e-02
   2.2591000e-02
   1.8078000e-02
   3.4754000e-02
   1.5499000e-02
   5.1588000e-02
   2.7680000e-02
   5.1545000e-01
   3.6711000e-02
   2.5256000e-02
   2.6646000e-02
   1.0937000e-01
   3.6403000e-02
   2.1236000e-02
   1.3298000e-02
   1.4470000e-02
   2.3877000e-02
   1.5028000e-02
   1.8098000e-02
   1.9203000e-02
   2.4511000e-02
   8.1230000e-02
   2.3124000e-02
   1.3103000e-01
   5.2627000e-01
   1.4772000e-02
   5.1078000e-01
   1.6296000e-02
   2.5063000e-02
   2.0080000e-02
   1.7522000e-02
   1.4470000e-02
   1.6292000e-02
   2.7107000e-02
   2.6011000e-02
   1.5196000e-02
   1.7542000e-02
   4.7775000e-02
   1.4163000e-02
   3.3056000e-02
   2.8310000e-02
   4.9683000e-02
   2.0306000e-02
   2.3367000e-02
   3.8366000e-02
   1.8634000e-02
   3.6574000e-01
   2.4571000e-02
   1.1194000e-02
   6.3023000e-02
   7.8814000e-02
   3.7923000e-02
   2.7262000e-02
   1.0330000e-01
   1.2751000e-02
   7.7424000e-02
   2.6369000e-02
   4.6973000e-02
   2.3120000e-02
   3.2270000e-02
   3.1837000e-02
   5.3658000e-02
   3.5250000e-02
   2.0704000e-02
   4.0839000e-02
   4.4565000e-02
   8.4625000e-02
   2.0383000e-01
   1.3478000e-02
   2.1631000e-02
   2.1365000e-02
   3.4415000e-02
[truncated: 1,300,007 more chars]
