# Supplementary material for: Assessment of Network Inference Methods: How to Cope with an Underdetermined Problem
Source: PLoS One. 2014 Mar 6;9(3):e90481. doi: 10.1371/journal.pone.0090481 (PMC3946176; doi:10.1371/journal.pone.0090481)
Supplement: File S1 — MATLAB codes for the new assessment of network inference methods. (ZIP) [file pone.0090481.s001.zip › Siegenthaler_PONE_Code/INPUT/Random_Network_AUROC_AUPR_Values/Size_10_100000/Size10_2_AUROC_Values_DREAM4.txt]

   5.6977000e-01
   1.9767000e-01
   5.2326000e-01
   3.0233000e-01
   3.2558000e-01
   3.4884000e-01
   4.4186000e-01
   7.5581000e-01
   4.6512000e-01
   6.5116000e-01
   4.7674000e-01
   9.1860000e-01
   3.2558000e-01
   4.7674000e-01
   5.0000000e-01
   4.0698000e-01
   2.9070000e-01
   6.6279000e-01
   9.8837000e-01
   3.8372000e-01
   6.3953000e-01
   7.3256000e-01
   4.5349000e-01
   4.1860000e-01
   7.5581000e-01
   6.5116000e-01
   8.3721000e-01
   4.7674000e-01
   1.3953000e-01
   5.2326000e-01
   6.0465000e-01
   5.5814000e-01
   6.0465000e-01
   5.9302000e-01
   2.2093000e-01
   1.8605000e-01
   5.8140000e-01
   3.2558000e-01
   4.6512000e-01
   3.9535000e-01
   3.9535000e-01
   3.3721000e-01
   3.7209000e-01
   6.6279000e-01
   8.8372000e-01
   6.1628000e-01
   4.6512000e-01
   6.6279000e-01
   3.8372000e-01
   8.3721000e-01
   4.6512000e-01
   4.5349000e-01
   8.1395000e-01
   3.2558000e-01
   2.3256000e-01
   4.6512000e-01
   3.6047000e-01
   3.7209000e-01
   5.1163000e-01
   3.1395000e-01
   8.8372000e-01
   4.7674000e-01
   3.8372000e-01
   8.4884000e-01
   8.3721000e-01
   8.4884000e-01
   5.4651000e-01
   5.4651000e-01
   2.2093000e-01
   3.7209000e-01
   1.9767000e-01
   7.3256000e-01
   3.9535000e-01
   8.1395000e-01
   4.8837000e-01
   6.1628000e-01
   2.4419000e-01
   4.5349000e-01
   5.5814000e-01
   4.5349000e-01
   1.5116000e-01
   6.8605000e-01
   4.5349000e-01
   5.8140000e-01
   4.5349000e-01
   1.7442000e-01
   5.3488000e-01
   4.8837000e-01
   7.9070000e-01
   6.8605000e-01
   3.6047000e-01
   5.1163000e-01
   7.9070000e-01
   4.8837000e-01
   6.6279000e-01
   4.3023000e-01
   6.8605000e-01
   2.4419000e-01
   6.7442000e-01
   2.2093000e-01
   5.5814000e-01
   2.2093000e-01
   7.0930000e-01
   5.3488000e-01
   1.2791000e-01
   6.7442000e-01
   5.5814000e-01
   5.0000000e-01
   6.5116000e-01
   5.3488000e-01
   5.2326000e-01
   8.3721000e-01
   1.5116000e-01
   2.2093000e-01
   8.0233000e-01
   2.5581000e-01
   4.5349000e-01
   5.2326000e-01
   3.0233000e-01
   8.3721000e-01
   5.1163000e-01
   5.6977000e-01
   7.2093000e-01
   5.4651000e-01
   6.7442000e-01
   5.2326000e-01
   7.5581000e-01
   2.2093000e-01
   5.8140000e-01
   2.3256000e-01
   2.5581000e-01
   5.2326000e-01
   3.8372000e-01
   4.3023000e-01
   5.5814000e-01
   4.3023000e-01
   3.0233000e-01
   7.4419000e-01
   6.9767000e-01
   6.3953000e-01
   6.5116000e-01
   2.9070000e-01
   3.4884000e-01
   6.1628000e-01
   4.5349000e-01
   5.3488000e-01
   4.8837000e-01
   5.9302000e-01
   6.7442000e-01
   2.0930000e-01
   6.1628000e-01
   9.5349000e-01
   3.2558000e-01
   4.8837000e-01
   3.8372000e-01
   3.2558000e-01
   3.1395000e-01
   6.0465000e-01
   9.4186000e-01
   1.7442000e-01
   3.6047000e-01
   9.4186000e-01
   4.5349000e-01
   3.0233000e-01
   5.0000000e-01
   3.9535000e-01
   6.0465000e-01
   5.6977000e-01
   5.5814000e-01
   1.2791000e-01
   7.9070000e-01
   1.9767000e-01
   6.6279000e-01
   5.2326000e-01
   3.2558000e-01
   3.8372000e-01
   2.2093000e-01
   4.8837000e-01
   5.0000000e-01
   6.6279000e-01
   6.6279000e-01
   5.6977000e-01
   6.5116000e-01
   8.0233000e-01
   4.8837000e-01
   3.8372000e-01
   5.6977000e-01
   6.9767000e-02
   4.6512000e-01
   7.3256000e-01
   2.6744000e-01
   3.7209000e-01
   6.2791000e-01
   3.9535000e-01
   5.5814000e-01
   4.5349000e-01
   5.9302000e-01
   8.0233000e-01
   4.7674000e-01
   3.0233000e-01
   6.5116000e-01
   7.0930000e-01
   2.5581000e-01
   3.0233000e-01
   6.8605000e-01
   8.1395000e-02
   2.9070000e-01
   5.1163000e-01
   5.0000000e-01
   4.8837000e-01
   3.7209000e-01
   6.5116000e-01
   1.6279000e-01
   5.1163000e-01
   3.2558000e-01
   3.4884000e-01
   5.1163000e-01
   3.0233000e-01
   3.7209000e-01
   1.2791000e-01
   4.3023000e-01
   8.1395000e-02
   6.0465000e-01
   8.4884000e-01
   8.6047000e-01
   5.5814000e-01
   6.5116000e-01
   7.6744000e-01
   5.8140000e-01
   5.0000000e-01
   5.5814000e-01
   5.5814000e-01
   4.8837000e-01
   5.8140000e-01
   3.7209000e-01
   3.1395000e-01
   2.9070000e-01
   7.3256000e-01
   5.8140000e-01
   5.9302000e-01
   6.1628000e-01
   5.2326000e-01
   7.4419000e-01
   5.9302000e-01
   4.7674000e-01
   5.1163000e-01
   8.8372000e-01
   7.5581000e-01
   8.1395000e-02
   5.4651000e-01
   7.5581000e-01
   4.0698000e-01
   7.0930000e-01
   6.9767000e-01
   4.8837000e-01
   7.6744000e-01
   3.0233000e-01
   4.0698000e-01
   6.9767000e-01
   2.9070000e-01
   8.1395000e-01
   2.2093000e-01
   6.3953000e-01
   7.2093000e-01
   8.1395000e-01
   1.5116000e-01
   1.9767000e-01
   3.3721000e-01
   6.5116000e-01
   4.8837000e-01
   7.0930000e-01
   2.0930000e-01
   3.7209000e-01
   5.8140000e-01
   6.0465000e-01
   3.2558000e-01
   6.0465000e-01
   5.8140000e-01
   6.2791000e-01
   1.6279000e-01
   4.3023000e-01
   2.6744000e-01
   2.3256000e-01
   3.9535000e-01
   5.6977000e-01
   6.3953000e-01
   6.0465000e-01
   5.9302000e-01
   7.6744000e-01
   5.3488000e-01
   3.3721000e-01
   5.4651000e-01
   1.0465000e-01
   5.2326000e-01
   5.8140000e-01
   5.5814000e-01
   5.0000000e-01
   5.2326000e-01
   6.7442000e-01
   3.0233000e-01
   7.3256000e-01
   4.3023000e-01
   3.9535000e-01
   7.4419000e-01
   3.3721000e-01
   6.6279000e-01
   4.0698000e-01
   4.8837000e-01
   5.4651000e-01
   4.6512000e-01
   2.9070000e-01
   3.4884000e-01
   3.9535000e-01
   7.0930000e-01
   2.2093000e-01
   8.2558000e-01
   8.9535000e-01
   8.2558000e-01
   6.8605000e-01
   2.4419000e-01
   4.8837000e-01
   6.5116000e-01
   5.8140000e-01
   2.9070000e-01
   7.5581000e-01
   3.9535000e-01
   4.4186000e-01
   5.9302000e-01
   3.3721000e-01
   2.0930000e-01
   6.1628000e-01
   6.7442000e-01
   7.4419000e-01
   6.2791000e-01
   5.3488000e-01
   8.2558000e-01
   7.6744000e-01
   2.4419000e-01
   3.8372000e-01
   6.6279000e-01
   1.2791000e-01
   2.7907000e-01
   5.0000000e-01
   8.9535000e-01
   2.9070000e-01
   5.8140000e-01
   5.1163000e-01
   3.2558000e-01
   5.1163000e-01
   7.5581000e-01
   3.2558000e-01
   2.0930000e-01
   3.3721000e-01
   4.4186000e-01
   3.9535000e-01
   5.2326000e-01
   5.1163000e-01
   6.1628000e-01
   3.1395000e-01
   2.4419000e-01
   8.4884000e-01
   5.0000000e-01
   4.8837000e-01
   4.3023000e-01
   2.7907000e-01
   3.6047000e-01
   2.6744000e-01
   7.4419000e-01
   4.0698000e-01
   6.9767000e-01
   4.1860000e-01
   6.1628000e-01
   4.4186000e-01
   2.6744000e-01
   4.5349000e-01
   8.3721000e-01
   4.8837000e-01
   4.5349000e-01
   5.5814000e-01
   6.5116000e-01
   5.4651000e-01
   6.9767000e-01
   7.4419000e-01
   6.9767000e-01
   5.1163000e-01
   6.6279000e-01
   2.9070000e-01
   5.8140000e-01
   3.2558000e-01
   6.3953000e-01
   5.5814000e-01
   6.0465000e-01
   9.7674000e-01
   3.3721000e-01
   6.7442000e-01
   4.0698000e-01
   6.3953000e-01
   6.1628000e-01
   2.9070000e-01
   6.0465000e-01
   4.0698000e-01
   3.1395000e-01
   4.8837000e-01
   4.8837000e-01
   4.0698000e-01
   2.7907000e-01
   4.3023000e-01
   4.3023000e-01
   5.4651000e-01
   2.4419000e-01
   8.3721000e-01
   5.9302000e-01
   1.1628000e-01
   7.9070000e-01
   8.7209000e-01
   7.9070000e-01
   1.7442000e-01
   6.2791000e-01
   1.3953000e-01
   6.0465000e-01
   5.2326000e-01
   4.4186000e-01
   2.0930000e-01
   7.4419000e-01
   6.1628000e-01
   4.5349000e-01
   9.4186000e-01
   5.2326000e-01
   5.8140000e-01
   2.4419000e-01
   7.9070000e-01
   4.1860000e-01
   5.2326000e-01
   5.8140000e-01
   4.5349000e-01
   5.0000000e-01
   5.8140000e-01
   6.1628000e-01
   5.3488000e-01
   5.9302000e-01
   5.9302000e-01
   5.6977000e-01
   3.8372000e-01
   6.0465000e-01
   4.3023000e-01
   2.6744000e-01
   6.7442000e-01
   1.6279000e-01
   3.1395000e-01
   7.4419000e-01
   3.1395000e-01
   7.5581000e-01
   7.5581000e-01
   5.4651000e-01
   1.7442000e-01
   7.5581000e-01
   5.5814000e-01
   5.2326000e-01
   7.7907000e-01
   4.5349000e-01
   5.4651000e-01
   5.5814000e-01
   3.8372000e-01
   4.6512000e-01
   6.1628000e-01
   5.6977000e-01
   5.6977000e-01
   3.9535000e-01
   1.3953000e-01
   4.7674000e-01
   7.0930000e-01
   9.3023000e-02
   3.7209000e-01
   5.0000000e-01
   9.7674000e-01
   5.0000000e-01
   4.4186000e-01
   5.4651000e-01
   3.7209000e-01
   2.3256000e-01
   7.7907000e-01
   3.9535000e-01
   3.3721000e-01
   7.6744000e-01
   6.9767000e-01
   5.2326000e-01
   5.6977000e-01
   4.8837000e-01
   8.6047000e-01
   4.1860000e-01
   1.9767000e-01
   5.2326000e-01
   4.4186000e-01
   4.0698000e-01
   4.6512000e-01
   5.1163000e-01
   4.7674000e-01
   1.7442000e-01
   7.0930000e-01
   4.4186000e-01
   5.8140000e-02
   7.5581000e-01
   3.2558000e-01
   7.0930000e-01
   6.5116000e-01
   6.5116000e-01
   8.1395000e-01
   7.4419000e-01
   3.2558000e-01
   2.4419000e-01
   5.5814000e-01
   6.5116000e-01
   4.7674000e-01
   5.3488000e-01
   4.5349000e-01
   1.7442000e-01
   4.6512000e-01
   2.5581000e-01
   8.3721000e-01
   1.0465000e-01
   8.4884000e-01
   7.9070000e-01
   6.5116000e-01
   6.1628000e-01
   4.8837000e-01
   8.0233000e-01
   7.3256000e-01
   2.2093000e-01
   5.9302000e-01
   7.5581000e-01
   9.3023000e-01
   3.6047000e-01
   5.2326000e-01
   4.3023000e-01
   6.8605000e-01
   6.7442000e-01
   5.6977000e-01
   9.3023000e-02
   5.3488000e-01
   3.6047000e-01
   6.0465000e-01
   2.4419000e-01
   2.7907000e-01
   8.7209000e-01
   4.7674000e-01
   6.7442000e-01
   4.0698000e-01
   4.1860000e-01
   6.8605000e-01
   2.6744000e-01
   6.7442000e-01
   8.0233000e-01
   8.0233000e-01
   2.6744000e-01
   5.2326000e-01
   7.0930000e-01
   4.8837000e-01
   4.6512000e-02
   5.8140000e-02
   3.9535000e-01
   6.7442000e-01
   2.4419000e-01
   3.6047000e-01
   3.0233000e-01
   4.4186000e-01
   5.0000000e-01
   4.5349000e-01
   3.8372000e-01
   6.1628000e-01
   6.3953000e-01
   2.2093000e-01
   5.2326000e-01
   6.9767000e-02
   4.3023000e-01
   1.6279000e-01
   3.1395000e-01
   7.2093000e-01
   7.0930000e-01
   3.2558000e-01
   6.5116000e-01
   5.5814000e-01
   2.2093000e-01
   6.2791000e-01
   3.1395000e-01
   2.9070000e-01
   2.0930000e-01
   4.7674000e-01
   1.1628000e-01
   8.0233000e-01
   5.0000000e-01
   8.1395000e-02
   3.2558000e-01
   5.2326000e-01
   2.5581000e-01
   5.2326000e-01
   2.9070000e-01
   4.8837000e-01
   8.8372000e-01
   7.2093000e-01
   1.3953000e-01
   5.6977000e-01
   6.3953000e-01
   4.1860000e-01
   7.2093000e-01
   7.4419000e-01
   4.5349000e-01
   9.5349000e-01
   5.6977000e-01
   7.0930000e-01
   4.4186000e-01
   3.8372000e-01
   8.4884000e-01
   6.2791000e-01
   5.1163000e-01
   8.7209000e-01
   5.8140000e-01
   5.3488000e-01
   5.6977000e-01
   3.3721000e-01
   6.8605000e-01
   3.3721000e-01
   4.6512000e-01
   8.7209000e-01
   6.3953000e-01
   5.9302000e-01
   2.2093000e-01
   6.2791000e-01
   5.1163000e-01
   3.1395000e-01
   5.5814000e-01
   3.2558000e-01
   6.1628000e-01
   3.2558000e-01
   6.8605000e-01
   5.3488000e-01
   6.7442000e-01
   3.8372000e-01
   8.7209000e-01
   4.1860000e-01
   1.9767000e-01
   5.4651000e-01
   6.0465000e-01
   6.3953000e-01
   5.5814000e-01
   6.6279000e-01
   3.1395000e-01
   2.9070000e-01
   8.9535000e-01
   7.3256000e-01
   3.2558000e-01
   3.4884000e-01
   3.2558000e-01
   4.0698000e-01
   9.0698000e-01
   4.0698000e-01
   4.8837000e-01
   3.6047000e-01
   1.0465000e-01
   5.2326000e-01
   7.6744000e-01
   4.6512000e-01
   3.3721000e-01
   5.5814000e-01
   4.0698000e-01
   8.7209000e-01
   4.8837000e-01
   4.3023000e-01
   5.6977000e-01
   4.3023000e-01
   3.6047000e-01
   5.2326000e-01
   8.4884000e-01
   3.9535000e-01
   6.0465000e-01
   3.2558000e-01
   4.4186000e-01
   4.8837000e-01
   1.1628000e-02
   7.2093000e-01
   7.4419000e-01
   4.8837000e-01
   3.3721000e-01
   5.8140000e-01
   8.3721000e-01
   6.5116000e-01
   5.4651000e-01
   7.5581000e-01
   9.0698000e-01
   2.7907000e-01
   3.1395000e-01
   5.3488000e-01
   8.8372000e-01
   3.9535000e-01
   8.0233000e-01
   2.5581000e-01
   1.9767000e-01
   8.2558000e-01
   4.8837000e-01
   5.1163000e-01
   3.7209000e-01
   5.0000000e-01
   5.1163000e-01
   4.7674000e-01
   8.7209000e-01
   5.3488000e-01
   7.0930000e-01
   6.6279000e-01
   6.5116000e-01
   3.8372000e-01
   2.2093000e-01
   7.6744000e-01
   5.3488000e-01
   2.0930000e-01
   6.0465000e-01
   6.2791000e-01
   7.7907000e-01
   5.5814000e-01
   4.3023000e-01
   3.4884000e-01
   3.0233000e-01
   6.6279000e-01
   3.4884000e-01
   8.1395000e-02
   8.0233000e-01
   7.4419000e-01
   6.3953000e-01
   5.5814000e-01
   4.6512000e-01
   3.6047000e-01
   1.3953000e-01
   3.9535000e-01
   1.2791000e-01
   4.8837000e-01
   9.0698000e-01
   2.3256000e-01
   6.8605000e-01
   8.0233000e-01
   3.9535000e-01
   5.4651000e-01
   6.8605000e-01
   1.6279000e-01
   3.3721000e-01
   1.9767000e-01
   7.6744000e-01
   3.7209000e-01
   4.6512000e-01
   2.3256000e-01
   2.3256000e-01
   1.3953000e-01
   7.0930000e-01
   2.5581000e-01
   9.5349000e-01
   7.3256000e-01
   3.3721000e-01
   9.1860000e-01
   5.4651000e-01
   8.1395000e-02
   4.5349000e-01
   7.4419000e-01
   8.3721000e-01
   5.4651000e-01
   7.4419000e-01
   4.8837000e-01
   1.1628000e-01
   3.4884000e-01
   4.3023000e-01
   4.3023000e-01
   2.9070000e-01
   5.8140000e-01
   6.2791000e-01
   6.1628000e-01
   4.3023000e-01
   7.7907000e-01
   6.3953000e-01
   2.4419000e-01
   5.3488000e-01
   7.9070000e-01
   4.8837000e-01
   6.0465000e-01
   9.3023000e-02
   2.3256000e-01
   8.0233000e-01
   6.0465000e-01
   5.9302000e-01
   4.7674000e-01
   5.2326000e-01
   3.6047000e-01
   6.9767000e-02
   4.5349000e-01
   5.0000000e-01
   6.9767000e-01
   4.1860000e-01
   7.2093000e-01
   6.1628000e-01
   6.8605000e-01
   6.0465000e-01
   5.5814000e-01
   7.2093000e-01
   3.8372000e-01
   4.8837000e-01
   3.4884000e-01
   5.1163000e-01
   6.5116000e-01
   8.7209000e-01
   2.9070000e-01
   3.1395000e-01
   5.0000000e-01
   4.5349000e-01
   1.1628000e-01
   6.5116000e-01
   8.3721000e-01
   2.5581000e-01
   4.0698000e-01
   3.6047000e-01
   4.3023000e-01
   1.9767000e-01
   4.1860000e-01
   7.4419000e-01
   5.9302000e-01
   3.3721000e-01
   2.9070000e-01
   3.4884000e-01
   4.7674000e-01
   4.4186000e-01
   6.9767000e-02
   7.5581000e-01
   3.6047000e-01
   6.2791000e-01
   5.8140000e-02
   2.9070000e-01
   1.6279000e-01
   6.0465000e-01
   6.8605000e-01
   2.4419000e-01
   2.3256000e-01
   5.3488000e-01
   4.6512000e-01
   3.7209000e-01
   5.5814000e-01
   4.1860000e-01
   5.0000000e-01
   1.8605000e-01
   2.5581000e-01
   2.0930000e-01
   1.6279000e-01
   4.4186000e-01
   3.7209000e-01
   2.9070000e-01
   7.3256000e-01
   6.5116000e-01
   4.5349000e-01
   1.7442000e-01
   2.9070000e-01
   5.8140000e-01
   8.1395000e-01
   6.8605000e-01
   7.6744000e-01
   9.1860000e-01
   5.3488000e-01
   6.0465000e-01
   6.9767000e-02
   6.6279000e-01
   5.6977000e-01
   2.5581000e-01
   5.0000000e-01
   2.4419000e-01
   5.1163000e-01
   5.0000000e-01
   9.4186000e-01
   3.3721000e-01
   3.8372000e-01
   4.5349000e-01
   4.7674000e-01
   5.0000000e-01
   5.0000000e-01
   7.7907000e-01
   2.9070000e-01
   3.8372000e-01
   7.3256000e-01
   4.6512000e-01
   3.2558000e-01
   6.5116000e-01
   5.9302000e-01
   8.1395000e-01
   3.9535000e-01
   9.7674000e-01
   6.0465000e-01
   7.0930000e-01
   5.3488000e-01
   6.9767000e-01
   5.1163000e-01
   2.7907000e-01
   8.2558000e-01
   3.8372000e-01
   8.7209000e-01
   6.7442000e-01
   3.4884000e-01
   6.2791000e-01
   6.1628000e-01
   5.5814000e-01
   3.4884000e-01
   2.9070000e-01
   5.3488000e-01
   9.5349000e-01
   8.2558000e-01
   5.9302000e-01
   6.9767000e-01
   2.0930000e-01
   1.0465000e-01
   3.8372000e-01
   5.5814000e-01
   7.6744000e-01
   1.1628000e-01
   4.5349000e-01
   4.1860000e-01
   8.0233000e-01
   6.3953000e-01
   6.1628000e-01
   7.6744000e-01
   5.9302000e-01
   4.4186000e-01
   6.8605000e-01
   2.2093000e-01
   8.6047000e-01
   4.1860000e-01
   3.2558000e-01
   5.6977000e-01
   1.1628000e-01
   3.0233000e-01
   7.2093000e-01
   4.1860000e-01
   2.5581000e-01
   5.5814000e-01
   4.7674000e-01
   4.7674000e-01
   4.4186000e-01
   4.8837000e-01
   6.1628000e-01
   7.4419000e-01
   9.3023000e-02
   5.4651000e-01
   4.5349000e-01
   3.3721000e-01
   5.0000000e-01
   7.0930000e-01
   2.6744000e-01
   5.2326000e-01
   6.9767000e-02
   4.6512000e-01
   7.4419000e-01
   9.5349000e-01
   1.0465000e-01
   5.1163000e-01
   2.0930000e-01
   5.1163000e-01
   1.2791000e-01
   3.9535000e-01
   4.5349000e-01
   3.6047000e-01
   4.3023000e-01
   7.5581000e-01
   5.5814000e-01
   3.6047000e-01
   5.6977000e-01
   7.5581000e-01
   4.0698000e-01
   3.1395000e-01
   8.4884000e-01
   7.7907000e-01
   4.1860000e-01
   1.5116000e-01
   3.6047000e-01
   2.6744000e-01
   7.7907000e-01
   1.7442000e-01
   8.9535000e-01
   4.8837000e-01
   5.9302000e-01
   5.9302000e-01
   3.0233000e-01
   2.9070000e-01
   5.8140000e-01
   5.0000000e-01
   1.8605000e-01
   2.7907000e-01
   4.8837000e-01
   5.5814000e-01
   3.6047000e-01
   6.6279000e-01
   4.5349000e-01
   6.9767000e-02
   8.0233000e-01
   5.2326000e-01
   3.0233000e-01
   3.7209000e-01
   5.4651000e-01
   2.5581000e-01
   4.7674000e-01
   2.9070000e-01
   5.9302000e-01
   6.2791000e-01
   8.9535000e-01
   7.5581000e-01
   4.6512000e-01
   4.8837000e-01
   2.7907000e-01
   7.3256000e-01
   5.0000000e-01
   8.8372000e-01
   2.0930000e-01
   2.9070000e-01
   7.5581000e-01
   3.3721000e-01
   7.7907000e-01
   4.4186000e-01
   1.7442000e-01
   3.4884000e-01
   3.3721000e-01
   2.0930000e-01
   9.4186000e-01
   4.7674000e-01
   5.3488000e-01
   3.3721000e-01
   3.2558000e-01
   7.9070000e-01
   5.1163000e-01
   6.0465000e-01
   8.4884000e-01
   1.9767000e-01
   4.0698000e-01
   3.6047000e-01
   2.7907000e-01
   4.6512000e-01
   7.4419000e-01
   4.5349000e-01
   5.1163000e-01
   5.4651000e-01
   2.7907000e-01
   5.9302000e-01
   8.0233000e-01
   4.8837000e-01
   5.4651000e-01
   5.5814000e-01
   4.0698000e-01
   6.7442000e-01
   4.1860000e-01
   6.1628000e-01
   6.7442000e-01
   4.3023000e-01
   2.9070000e-01
   3.8372000e-01
   6.5116000e-01
   7.3256000e-01
   6.7442000e-01
   3.9535000e-01
   6.0465000e-01
   8.8372000e-01
   7.6744000e-01
   5.5814000e-01
   4.5349000e-01
   7.5581000e-01
   7.0930000e-01
   9.6512000e-01
   6.8605000e-01
   2.6744000e-01
   2.3256000e-01
   3.4884000e-01
   2.9070000e-01
   5.9302000e-01
   9.8837000e-01
   6.2791000e-01
   8.2558000e-01
   2.4419000e-01
   3.9535000e-01
   4.7674000e-01
   3.1395000e-01
   7.7907000e-01
   4.5349000e-01
   6.3953000e-01
   6.8605000e-01
   6.6279000e-01
   6.1628000e-01
   7.7907000e-01
   3.1395000e-01
   5.2326000e-01
   6.6279000e-01
   4.0698000e-01
   7.5581000e-01
   4.6512000e-01
   8.6047000e-01
   3.8372000e-01
   7.9070000e-01
   2.5581000e-01
   5.1163000e-01
   7.4419000e-01
   6.7442000e-01
   8.4884000e-01
   6.5116000e-01
   6.9767000e-01
   5.6977000e-01
   5.6977000e-01
   7.6744000e-01
   4.6512000e-02
   9.3023000e-02
   5.9302000e-01
   6.2791000e-01
   6.7442000e-01
   7.4419000e-01
   5.5814000e-01
   7.3256000e-01
   9.8837000e-01
   6.3953000e-01
   2.9070000e-01
   5.9302000e-01
   9.4186000e-01
   9.3023000e-01
   4.1860000e-01
   3.4884000e-01
   5.6977000e-01
   8.1395000e-01
   5.8140000e-01
   1.7442000e-01
   7.5581000e-01
   3.7209000e-01
   5.4651000e-01
   5.5814000e-01
   5.4651000e-01
   5.2326000e-01
   3.1395000e-01
   5.3488000e-01
   6.9767000e-02
   2.3256000e-02
   3.2558000e-01
   5.0000000e-01
   5.8140000e-02
   2.2093000e-01
   4.5349000e-01
   6.6279000e-01
   4.1860000e-01
   5.1163000e-01
   6.9767000e-01
   4.8837000e-01
   3.3721000e-01
   8.1395000e-01
   4.3023000e-01
   4.3023000e-01
   1.5116000e-01
   2.4419000e-01
   6.6279000e-01
   7.0930000e-01
   7.9070000e-01
   5.4651000e-01
   4.6512000e-01
   6.9767000e-01
   3.7209000e-01
   7.9070000e-01
   4.0698000e-01
   4.0698000e-01
   3.0233000e-01
   4.8837000e-01
   4.0698000e-01
   6.9767000e-01
   9.3023000e-01
   4.4186000e-01
   7.4419000e-01
   5.9302000e-01
   6.7442000e-01
   2.6744000e-01
   2.5581000e-01
   6.6279000e-01
   6.8605000e-01
   9.1860000e-01
   6.1628000e-01
   6.5116000e-01
   5.5814000e-01
   7.2093000e-01
   3.9535000e-01
   1.0465000e-01
   9.4186000e-01
   4.7674000e-01
   8.4884000e-01
   6.5116000e-01
   3.4884000e-01
   1.5116000e-01
   4.7674000e-01
   5.6977000e-01
   8.2558000e-01
   5.3488000e-01
   4.4186000e-01
   5.3488000e-01
   5.0000000e-01
   7.2093000e-01
   5.3488000e-01
   2.0930000e-01
   2.5581000e-01
   4.5349000e-01
   4.8837000e-01
   5.4651000e-01
   5.0000000e-01
   6.5116000e-01
   4.8837000e-01
   5.1163000e-01
   3.9535000e-01
   5.3488000e-01
   5.4651000e-01
   5.6977000e-01
   8.3721000e-01
   5.3488000e-01
   3.6047000e-01
   4.1860000e-01
   1.9767000e-01
   4.6512000e-01
   8.2558000e-01
   3.0233000e-01
   4.8837000e-01
   8.9535000e-01
   1.9767000e-01
   6.8605000e-01
   3.4884000e-01
   7.3256000e-01
   3.8372000e-01
   4.3023000e-01
   6.2791000e-01
   4.8837000e-01
   9.0698000e-01
   5.6977000e-01
   6.7442000e-01
   1.2791000e-01
   2.5581000e-01
   4.4186000e-01
   8.6047000e-01
   5.1163000e-01
   6.7442000e-01
   5.3488000e-01
   3.2558000e-01
   9.4186000e-01
   7.7907000e-01
   4.1860000e-01
   5.0000000e-01
   5.0000000e-01
   3.9535000e-01
   4.3023000e-01
   5.9302000e-01
   7.5581000e-01
   4.5349000e-01
   7.4419000e-01
   1.6279000e-01
   4.8837000e-01
   5.4651000e-01
   1.0465000e-01
   9.6512000e-01
   8.1395000e-02
   6.9767000e-02
   2.3256000e-01
   8.9535000e-01
   6.5116000e-01
   3.6047000e-01
   4.6512000e-01
   3.8372000e-01
   2.4419000e-01
   2.4419000e-01
   2.2093000e-01
   2.6744000e-01
   6.2791000e-01
   7.9070000e-01
   3.0233000e-01
   6.6279000e-01
   4.7674000e-01
   6.6279000e-01
   6.0465000e-01
   4.0698000e-01
   8.6047000e-01
   1.8605000e-01
   3.8372000e-01
   3.1395000e-01
   4.1860000e-01
   5.2326000e-01
   3.1395000e-01
   5.3488000e-01
   5.0000000e-01
   7.9070000e-01
   6.2791000e-01
   6.2791000e-01
   5.4651000e-01
   9.3023000e-01
   7.9070000e-01
   4.6512000e-01
   5.6977000e-01
   6.8605000e-01
   2.9070000e-01
   5.0000000e-01
   6.5116000e-01
   6.0465000e-01
   5.0000000e-01
   2.7907000e-01
   4.8837000e-01
   7.6744000e-01
   8.7209000e-01
   8.6047000e-01
   6.8605000e-01
   2.3256000e-01
   5.8140000e-01
   4.7674000e-01
   3.3721000e-01
   7.4419000e-01
   3.8372000e-01
   4.7674000e-01
   6.5116000e-01
   5.8140000e-01
   4.6512000e-01
   5.4651000e-01
   8.9535000e-01
   7.2093000e-01
   6.3953000e-01
   5.1163000e-01
   4.6512000e-02
   1.8605000e-01
   1.7442000e-01
   2.2093000e-01
   3.2558000e-01
   4.7674000e-01
   3.0233000e-01
   3.6047000e-01
   6.6279000e-01
   9.6512000e-01
   8.4884000e-01
   7.9070000e-01
   5.5814000e-01
   5.3488000e-01
   3.2558000e-01
   1.8605000e-01
   2.2093000e-01
   5.2326000e-01
   8.2558000e-01
   5.0000000e-01
   4.4186000e-01
   3.4884000e-01
   7.4419000e-01
   3.2558000e-01
   3.3721000e-01
   4.4186000e-01
   7.5581000e-01
   4.6512000e-01
   6.0465000e-01
   3.7209000e-01
   6.6279000e-01
   4.5349000e-01
   8.3721000e-01
   2.9070000e-01
   5.5814000e-01
   8.3721000e-01
   5.6977000e-01
   1.7442000e-01
   6.3953000e-01
   8.3721000e-01
   6.5116000e-01
   1.5116000e-01
   6.5116000e-01
   4.8837000e-01
   6.9767000e-01
   4.8837000e-01
   7.7907000e-01
   4.7674000e-01
   5.3488000e-01
   4.8837000e-01
   5.6977000e-01
   3.2558000e-01
   6.9767000e-01
   8.2558000e-01
   5.4651000e-01
   3.8372000e-01
   6.8605000e-01
   9.0698000e-01
   5.1163000e-01
   6.2791000e-01
   9.1860000e-01
   6.1628000e-01
   4.6512000e-01
   9.3023000e-02
   2.0930000e-01
   8.3721000e-01
   5.3488000e-01
   4.5349000e-01
   5.8140000e-02
   5.0000000e-01
   3.9535000e-01
   7.0930000e-01
   7.9070000e-01
   6.1628000e-01
   5.0000000e-01
   6.6279000e-01
   7.7907000e-01
   6.7442000e-01
   7.7907000e-01
   2.2093000e-01
   4.4186000e-01
   3.6047000e-01
   8.2558000e-01
   1.8605000e-01
   9.4186000e-01
   4.3023000e-01
   9.0698000e-01
   4.4186000e-01
   7.6744000e-01
   6.2791000e-01
   3.1395000e-01
   6.6279000e-01
   7.0930000e-01
   4.5349000e-01
   5.8140000e-01
   1.9767000e-01
   9.3023000e-02
   8.1395000e-01
   6.7442000e-01
   2.9070000e-01
   4.0698000e-01
   2.3256000e-01
   6.0465000e-01
   4.7674000e-01
   5.1163000e-01
   2.4419000e-01
   1.2791000e-01
   2.2093000e-01
   7.3256000e-01
   5.3488000e-01
   5.0000000e-01
   5.4651000e-01
   8.1395000e-01
   4.7674000e-01
   7.5581000e-01
   4.6512000e-01
   3.3721000e-01
   8.1395000e-01
   3.4884000e-01
   4.6512000e-01
   6.2791000e-01
   3.6047000e-01
   5.2326000e-01
   4.5349000e-01
   8.2558000e-01
   1.1628000e-01
   7.4419000e-01
   2.7907000e-01
   2.2093000e-01
   7.3256000e-01
   5.0000000e-01
   3.7209000e-01
   2.7907000e-01
   4.8837000e-01
   8.9535000e-01
   8.6047000e-01
   3.7209000e-01
   6.5116000e-01
   3.6047000e-01
   5.0000000e-01
   7.3256000e-01
   4.6512000e-01
   7.2093000e-01
   2.0930000e-01
   1.3953000e-01
   4.6512000e-01
   3.3721000e-01
   6.1628000e-01
   5.6977000e-01
   5.5814000e-01
   4.6512000e-01
   7.9070000e-01
   6.5116000e-01
   5.8140000e-01
   5.0000000e-01
   3.9535000e-01
   5.2326000e-01
   5.6977000e-01
   4.4186000e-01
   5.2326000e-01
   3.4884000e-01
   6.2791000e-01
   6.8605000e-01
   2.9070000e-01
   5.1163000e-01
   1.0465000e-01
   3.8372000e-01
   8.8372000e-01
   7.0930000e-01
   3.2558000e-01
   2.9070000e-01
   6.2791000e-01
   6.5116000e-01
   6.0465000e-01
   5.1163000e-01
   2.0930000e-01
   6.0465000e-01
   4.8837000e-01
   3.3721000e-01
   4.1860000e-01
   8.1395000e-01
   9.3023000e-01
   5.4651000e-01
   7.0930000e-01
   2.5581000e-01
   3.7209000e-01
   2.4419000e-01
   2.2093000e-01
   3.9535000e-01
   1.2791000e-01
   5.3488000e-01
   3.8372000e-01
   4.8837000e-01
   1.1628000e-01
   6.2791000e-01
   5.9302000e-01
   6.1628000e-01
   4.5349000e-01
   8.1395000e-02
   5.4651000e-01
   4.8837000e-01
   4.8837000e-01
   4.4186000e-01
   4.7674000e-01
   5.6977000e-01
   7.6744000e-01
   3.9535000e-01
   5.3488000e-01
   1.3953000e-01
   7.5581000e-01
   1.7442000e-01
   1.0000000e+00
   5.5814000e-01
   4.8837000e-01
   5.8140000e-01
   8.7209000e-01
   2.5581000e-01
   4.0698000e-01
   2.7907000e-01
   7.4419000e-01
   5.8140000e-01
   4.5349000e-01
   6.1628000e-01
   4.6512000e-01
   6.7442000e-01
   3.0233000e-01
   5.5814000e-01
   4.0698000e-01
   3.8372000e-01
   3.1395000e-01
   5.2326000e-01
   5.4651000e-01
   5.9302000e-01
   7.6744000e-01
   5.5814000e-01
   1.8605000e-01
   4.4186000e-01
   2.3256000e-01
   5.0000000e-01
   1.9767000e-01
   7.7907000e-01
   6.8605000e-01
   1.8605000e-01
   5.4651000e-01
   5.6977000e-01
   5.3488000e-01
   3.8372000e-01
   3.2558000e-01
   5.6977000e-01
   5.3488000e-01
   4.0698000e-01
   6.6279000e-01
   4.5349000e-01
   3.9535000e-01
   9.6512000e-01
   7.0930000e-01
   5.3488000e-01
   9.7674000e-01
   8.0233000e-01
   4.3023000e-01
   4.3023000e-01
   5.4651000e-01
   8.9535000e-01
   5.0000000e-01
   7.2093000e-01
   5.3488000e-01
   3.6047000e-01
   5.3488000e-01
   2.5581000e-01
   5.2326000e-01
   6.5116000e-01
   5.6977000e-01
   6.3953000e-01
   2.6744000e-01
   1.9767000e-01
   5.9302000e-01
   4.4186000e-01
   4.8837000e-01
   4.4186000e-01
   5.0000000e-01
   9.0698000e-01
   3.4884000e-01
   9.6512000e-01
   2.3256000e-02
   3.7209000e-01
   4.6512000e-01
   3.0233000e-01
   6.6279000e-01
   8.0233000e-01
   6.5116000e-01
   5.9302000e-01
   1.3953000e-01
   2.3256000e-02
   7.9070000e-01
   5.5814000e-01
   7.9070000e-01
   3.3721000e-01
   6.1628000e-01
   5.8140000e-01
   5.8140000e-02
   1.0465000e-01
   2.6744000e-01
   6.1628000e-01
   3.0233000e-01
   1.3953000e-01
   3.6047000e-01
   3.0233000e-01
   4.6512000e-01
   4.6512000e-02
   3.4884000e-01
   6.0465000e-01
   2.6744000e-01
   3.8372000e-01
   4.4186000e-01
   4.4186000e-01
   1.9767000e-01
   9.1860000e-01
   3.8372000e-01
   6.3953000e-01
   8.4884000e-01
   7.0930000e-01
   5.4651000e-01
   1.9767000e-01
   1.2791000e-01
   5.4651000e-01
   3.0233000e-01
   4.8837000e-01
   6.2791000e-01
   4.0698000e-01
   8.7209000e-01
   6.7442000e-01
   5.0000000e-01
   5.6977000e-01
   5.4651000e-01
   2.0930000e-01
   6.3953000e-01
   4.8837000e-01
   1.2791000e-01
   6.0465000e-01
   7.3256000e-01
   8.1395000e-01
   3.9535000e-01
   3.4884000e-01
   3.0233000e-01
   6.5116000e-01
   4.6512000e-01
   5.5814000e-01
   3.4884000e-01
   8.3721000e-01
   3.3721000e-01
   7.4419000e-01
   2.5581000e-01
   3.7209000e-01
   8.6047000e-01
   5.2326000e-01
   2.6744000e-01
   9.3023000e-01
   3.8372000e-01
   5.6977000e-01
   7.3256000e-01
   4.6512000e-01
   8.4884000e-01
   8.2558000e-01
   6.7442000e-01
   7.0930000e-01
   6.9767000e-02
   5.2326000e-01
   4.8837000e-01
   8.2558000e-01
   7.9070000e-01
   3.3721000e-01
   4.7674000e-01
   3.3721000e-01
   5.0000000e-01
   4.8837000e-01
   5.9302000e-01
   6.0465000e-01
   4.8837000e-01
   8.2558000e-01
   4.4186000e-01
   7.5581000e-01
   4.3023000e-01
   5.8140000e-01
   3.9535000e-01
   7.2093000e-01
   5.0000000e-01
   5.4651000e-01
   6.0465000e-01
   5.4651000e-01
   7.9070000e-01
   2.7907000e-01
   6.0465000e-01
   1.6279000e-01
   2.6744000e-01
   5.2326000e-01
   9.3023000e-01
   5.4651000e-01
   7.4419000e-01
   3.4884000e-01
   5.2326000e-01
   8.6047000e-01
   3.9535000e-01
   6.3953000e-01
   8.1395000e-02
   4.1860000e-01
   8.0233000e-01
   8.2558000e-01
   3.3721000e-01
   5.1163000e-01
   5.6977000e-01
   9.1860000e-01
   4.7674000e-01
   7.3256000e-01
   3.6047000e-01
   2.4419000e-01
   4.6512000e-01
   1.3953000e-01
   3.3721000e-01
   4.5349000e-01
   5.0000000e-01
   7.5581000e-01
   5.3488000e-01
   7.2093000e-01
   4.7674000e-01
   5.8140000e-01
   8.4884000e-01
   2.6744000e-01
   2.5581000e-01
   6.8605000e-01
   8.0233000e-01
   4.4186000e-01
   9.7674000e-01
   7.7907000e-01
   5.9302000e-01
   4.1860000e-01
   2.3256000e-01
   5.3488000e-01
   5.2326000e-01
   4.7674000e-01
   9.3023000e-02
   3.6047000e-01
   3.2558000e-01
   6.0465000e-01
   6.0465000e-01
   5.6977000e-01
   5.2326000e-01
   5.0000000e-01
   8.7209000e-01
   3.8372000e-01
   2.6744000e-01
   6.8605000e-01
   5.2326000e-01
   2.7907000e-01
   5.6977000e-01
   4.4186000e-01
   2.5581000e-01
   4.7674000e-01
   3.9535000e-01
   3.9535000e-01
   3.7209000e-01
   3.4884000e-01
   6.1628000e-01
   8.4884000e-01
   8.9535000e-01
   3.1395000e-01
   6.8605000e-01
   8.0233000e-01
   5.2326000e-01
   8.0233000e-01
   2.5581000e-01
   7.0930000e-01
   3.6047000e-01
   6.0465000e-01
   4.0698000e-01
   6.3953000e-01
   4.6512000e-01
   7.9070000e-01
   3.9535000e-01
   8.4884000e-01
   9.0698000e-01
   4.7674000e-01
   8.7209000e-01
   4.1860000e-01
   1.8605000e-01
   5.5814000e-01
   4.4186000e-01
   6.9767000e-01
   4.5349000e-01
   8.2558000e-01
   3.4884000e-01
   3.6047000e-01
   5.9302000e-01
   6.8605000e-01
   9.1860000e-01
   3.4884000e-01
   6.7442000e-01
   7.5581000e-01
   3.4884000e-01
   5.9302000e-01
   1.7442000e-01
   3.1395000e-01
   9.3023000e-02
   1.2791000e-01
   3.4884000e-01
   3.4884000e-01
   3.4884000e-01
   4.0698000e-01
   4.3023000e-01
   5.5814000e-01
   4.3023000e-01
   3.0233000e-01
   2.0930000e-01
   5.8140000e-01
   6.7442000e-01
   8.6047000e-01
   6.7442000e-01
   4.7674000e-01
   8.2558000e-01
   1.2791000e-01
   4.4186000e-01
   2.6744000e-01
   4.7674000e-01
   7.4419000e-01
   3.0233000e-01
   6.2791000e-01
   4.3023000e-01
   4.3023000e-01
   5.1163000e-01
   3.8372000e-01
   8.0233000e-01
   3.4884000e-01
   3.7209000e-01
   6.0465000e-01
   6.6279000e-01
   4.6512000e-01
   1.8605000e-01
   6.2791000e-01
   3.0233000e-01
   2.2093000e-01
   2.2093000e-01
   6.8605000e-01
   4.7674000e-01
   3.1395000e-01
   6.0465000e-01
   5.2326000e-01
   4.3023000e-01
   4.4186000e-01
   7.9070000e-01
   1.2791000e-01
   5.6977000e-01
   5.4651000e-01
   5.9302000e-01
   4.6512000e-01
   7.0930000e-01
   7.9070000e-01
   1.5116000e-01
   7.9070000e-01
   5.8140000e-01
   5.8140000e-01
   7.3256000e-01
   6.9767000e-01
   7.3256000e-01
   7.3256000e-01
   4.8837000e-01
   2.6744000e-01
   5.4651000e-01
   7.5581000e-01
   4.8837000e-01
   3.0233000e-01
   1.8605000e-01
   8.2558000e-01
   8.0233000e-01
   2.6744000e-01
   3.8372000e-01
   2.0930000e-01
   1.6279000e-01
   7.6744000e-01
   4.0698000e-01
   5.5814000e-01
   8.1395000e-01
   8.6047000e-01
   2.6744000e-01
   3.0233000e-01
   7.0930000e-01
   3.8372000e-01
   2.4419000e-01
   3.9535000e-01
   4.5349000e-01
   2.5581000e-01
   6.1628000e-01
   6.1628000e-01
   8.0233000e-01
   6.1628000e-01
   6.6279000e-01
   5.6977000e-01
   3.2558000e-01
   4.8837000e-01
   2.6744000e-01
   1.2791000e-01
   6.1628000e-01
   3.8372000e-01
   2.0930000e-01
   3.4884000e-01
   6.5116000e-01
   4.5349000e-01
   6.8605000e-01
   3.3721000e-01
   4.0698000e-01
   4.1860000e-01
   7.2093000e-01
   1.2791000e-01
   3.9535000e-01
   3.7209000e-01
   2.2093000e-01
   8.3721000e-01
   3.0233000e-01
   4.7674000e-01
   6.9767000e-01
   5.1163000e-01
   7.5581000e-01
   4.5349000e-01
   5.0000000e-01
   3.2558000e-01
   9.1860000e-01
   5.5814000e-01
   5.8140000e-01
   4.4186000e-01
   5.1163000e-01
   3.9535000e-01
   4.6512000e-01
   4.6512000e-02
   5.4651000e-01
   7.0930000e-01
   9.0698000e-01
   2.7907000e-01
   3.2558000e-01
   8.0233000e-01
   1.9767000e-01
   8.2558000e-01
   6.5116000e-01
   6.0465000e-01
   4.0698000e-01
   4.0698000e-01
   6.5116000e-01
   4.1860000e-01
   4.8837000e-01
   5.9302000e-01
   6.1628000e-01
   5.5814000e-01
   7.3256000e-01
   1.1628000e-02
   2.6744000e-01
   2.3256000e-01
   5.3488000e-01
   6.0465000e-01
   5.2326000e-01
   3.8372000e-01
   6.1628000e-01
   8.0233000e-01
   4.1860000e-01
   4.0698000e-01
   7.0930000e-01
   8.7209000e-01
   8.8372000e-01
   5.9302000e-01
   3.4884000e-02
   5.5814000e-01
   5.4651000e-01
   6.0465000e-01
   4.8837000e-01
   7.0930000e-01
   4.4186000e-01
   5.0000000e-01
   3.8372000e-01
   3.9535000e-01
   5.6977000e-01
   2.5581000e-01
   4.6512000e-01
   5.2326000e-01
   6.6279000e-01
   3.9535000e-01
   1.9767000e-01
   5.8140000e-01
   8.3721000e-01
   5.2326000e-01
   6.9767000e-01
   4.4186000e-01
   5.0000000e-01
   3.4884000e-01
   4.0698000e-01
   5.2326000e-01
   3.4884000e-02
   4.7674000e-01
   3.8372000e-01
   8.7209000e-01
   2.7907000e-01
   2.6744000e-01
   4.7674000e-01
   2.0930000e-01
   8.7209000e-01
   8.7209000e-01
   5.2326000e-01
   4.1860000e-01
   5.4651000e-01
   3.8372000e-01
   9.3023000e-02
   5.3488000e-01
   6.5116000e-01
   5.0000000e-01
   5.1163000e-01
   5.5814000e-01
   3.1395000e-01
   5.3488000e-01
   5.8140000e-01
   6.2791000e-01
   3.3721000e-01
   4.7674000e-01
   9.6512000e-01
   3.0233000e-01
   4.3023000e-01
   9.1860000e-01
   3.3721000e-01
   2.7907000e-01
   9.6512000e-01
   7.2093000e-01
   2.5581000e-01
   6.8605000e-01
   6.7442000e-01
   6.3953000e-01
   6.6279000e-01
   1.6279000e-01
   5.9302000e-01
   4.7674000e-01
   8.8372000e-01
   3.1395000e-01
   2.2093000e-01
   8.8372000e-01
   7.9070000e-01
   5.2326000e-01
   5.6977000e-01
   4.8837000e-01
   8.6047000e-01
   1.9767000e-01
   1.6279000e-01
   6.6279000e-01
   5.0000000e-01
   4.6512000e-02
   5.6977000e-01
   6.9767000e-02
   1.7442000e-01
   7.6744000e-01
   7.5581000e-01
   4.0698000e-01
   5.9302000e-01
   6.5116000e-01
   6.1628000e-01
   7.4419000e-01
   1.2791000e-01
   1.9767000e-01
   4.8837000e-01
   6.7442000e-01
   6.0465000e-01
   6.5116000e-01
   1.8605000e-01
   6.3953000e-01
   4.5349000e-01
   8.7209000e-01
   6.3953000e-01
   8.4884000e-01
   5.1163000e-01
   7.4419000e-01
   3.2558000e-01
   8.2558000e-01
   3.8372000e-01
   8.1395000e-02
   5.6977000e-01
   2.7907000e-01
   2.5581000e-01
   5.2326000e-01
   7.6744000e-01
   7.2093000e-01
   3.9535000e-01
   4.1860000e-01
   7.0930000e-01
   5.9302000e-01
   1.6279000e-01
   7.0930000e-01
   6.9767000e-02
   5.3488000e-01
   3.9535000e-01
   5.4651000e-01
   5.5814000e-01
   5.4651000e-01
   5.1163000e-01
   1.8605000e-01
   7.7907000e-01
   2.5581000e-01
   5.8140000e-02
   6.9767000e-01
   6.6279000e-01
   1.1628000e-01
   8.3721000e-01
   1.3953000e-01
   4.7674000e-01
   6.0465000e-01
   8.4884000e-01
   1.6279000e-01
   1.7442000e-01
   2.6744000e-01
   6.2791000e-01
   5.8140000e-01
   6.5116000e-01
   2.5581000e-01
   3.8372000e-01
   6.2791000e-01
   9.6512000e-01
   2.0930000e-01
   1.6279000e-01
   7.2093000e-01
   5.0000000e-01
   6.0465000e-01
   8.2558000e-01
   1.8605000e-01
   7.7907000e-01
   4.8837000e-01
   5.5814000e-01
   3.1395000e-01
   7.6744000e-01
   3.7209000e-01
   4.3023000e-01
   5.1163000e-01
   8.2558000e-01
   4.7674000e-01
   5.0000000e-01
   8.9535000e-01
   5.8140000e-01
   4.6512000e-01
   5.0000000e-01
   3.1395000e-01
   5.9302000e-01
   6.5116000e-01
   4.1860000e-01
   9.5349000e-01
   5.1163000e-01
   6.1628000e-01
   2.4419000e-01
   3.7209000e-01
   2.0930000e-01
   1.1628000e-01
   8.0233000e-01
   3.7209000e-01
   8.0233000e-01
   6.2791000e-01
   1.8605000e-01
   8.1395000e-01
   4.3023000e-01
   4.5349000e-01
   8.2558000e-01
   4.5349000e-01
   4.3023000e-01
   1.6279000e-01
   8.9535000e-01
   6.9767000e-01
   5.8140000e-01
   3.3721000e-01
   2.5581000e-01
   5.9302000e-01
   2.7907000e-01
   4.3023000e-01
   5.9302000e-01
   4.5349000e-01
   7.6744000e-01
   5.2326000e-01
   8.8372000e-01
   5.1163000e-01
   6.1628000e-01
   6.3953000e-01
   5.8140000e-01
   5.0000000e-01
   5.3488000e-01
   3.0233000e-01
   4.5349000e-01
   3.0233000e-01
   6.5116000e-01
   6.7442000e-01
   4.0698000e-01
   8.0233000e-01
   6.3953000e-01
   3.1395000e-01
   6.8605000e-01
   5.0000000e-01
   3.4884000e-01
   4.3023000e-01
   3.4884000e-01
   5.5814000e-01
   3.7209000e-01
   4.7674000e-01
   2.7907000e-01
   8.4884000e-01
   7.7907000e-01
   4.5349000e-01
   3.4884000e-01
   3.3721000e-01
   1.7442000e-01
   4.4186000e-01
   7.2093000e-01
   4.1860000e-01
   3.8372000e-01
   6.5116000e-01
   5.9302000e-01
   4.4186000e-01
   3.4884000e-01
   4.7674000e-01
   5.8140000e-02
   8.2558000e-01
   5.6977000e-01
   6.7442000e-01
   7.3256000e-01
   6.6279000e-01
   6.0465000e-01
   3.4884000e-01
   2.0930000e-01
   6.5116000e-01
   5.3488000e-01
   3.1395000e-01
   7.9070000e-01
   2.0930000e-01
   4.5349000e-01
   7.9070000e-01
   1.2791000e-01
   2.4419000e-01
   7.5581000e-01
   5.8140000e-01
   6.3953000e-01
   5.1163000e-01
   2.6744000e-01
   2.5581000e-01
   1.9767000e-01
   1.6279000e-01
   7.5581000e-01
   4.5349000e-01
   3.0233000e-01
   5.6977000e-01
   8.0233000e-01
   4.3023000e-01
   6.0465000e-01
   4.6512000e-01
   8.7209000e-01
   6.9767000e-02
   1.9767000e-01
   3.8372000e-01
   4.7674000e-01
   5.2326000e-01
   1.9767000e-01
   4.4186000e-01
   6.9767000e-01
   5.3488000e-01
   2.4419000e-01
   6.3953000e-01
   1.5116000e-01
   5.5814000e-01
   8.0233000e-01
   5.0000000e-01
   6.0465000e-01
   5.9302000e-01
   2.5581000e-01
   9.5349000e-01
   2.6744000e-01
   4.1860000e-01
   6.0465000e-01
   1.7442000e-01
   9.0698000e-01
   3.0233000e-01
   8.2558000e-01
   6.9767000e-01
   3.0233000e-01
   7.5581000e-01
   4.0698000e-01
   4.1860000e-01
   5.6977000e-01
   5.5814000e-01
   7.5581000e-01
   9.6512000e-01
   3.3721000e-01
   6.8605000e-01
   6.1628000e-01
   2.4419000e-01
   5.0000000e-01
   6.5116000e-01
   7.7907000e-01
   6.6279000e-01
   6.2791000e-01
   5.9302000e-01
   3.1395000e-01
   5.6977000e-01
   6.5116000e-01
   4.3023000e-01
   1.1628000e-01
   5.3488000e-01
   3.8372000e-01
   3.4884000e-01
   1.5116000e-01
   5.4651000e-01
   5.3488000e-01
   1.3953000e-01
   3.8372000e-01
   7.7907000e-01
   6.1628000e-01
   7.7907000e-01
   6.0465000e-01
   3.6047000e-01
   3.6047000e-01
   5.4651000e-01
   6.8605000e-01
   6.9767000e-01
   5.8140000e-01
   4.7674000e-01
   2.9070000e-01
   7.5581000e-01
   5.3488000e-01
   1.9767000e-01
   4.5349000e-01
   2.9070000e-01
   6.1628000e-01
   5.0000000e-01
   5.0000000e-01
   6.2791000e-01
   6.1628000e-01
   3.6047000e-01
   5.5814000e-01
   3.7209000e-01
   6.3953000e-01
   1.1628000e-01
   5.2326000e-01
   2.7907000e-01
   1.5116000e-01
   5.0000000e-01
   5.2326000e-01
   5.8140000e-01
   4.7674000e-01
   7.4419000e-01
   4.4186000e-01
   5.4651000e-01
   5.6977000e-01
   6.1628000e-01
   6.2791000e-01
   6.8605000e-01
   1.8605000e-01
   1.9767000e-01
   3.0233000e-01
   2.3256000e-01
   4.6512000e-01
   6.8605000e-01
   2.4419000e-01
   2.5581000e-01
   6.5116000e-01
   4.0698000e-01
   6.8605000e-01
   6.1628000e-01
   6.5116000e-01
   2.5581000e-01
   6.6279000e-01
   7.0930000e-01
   5.2326000e-01
   6.6279000e-01
   4.0698000e-01
   1.9767000e-01
   5.0000000e-01
   6.6279000e-01
   3.2558000e-01
   7.0930000e-01
   8.1395000e-01
   5.1163000e-01
   5.4651000e-01
   8.6047000e-01
   6.0465000e-01
   6.3953000e-01
   2.2093000e-01
   6.8605000e-01
   4.3023000e-01
   6.2791000e-01
   4.5349000e-01
   3.7209000e-01
   6.3953000e-01
   4.4186000e-01
   4.4186000e-01
   4.3023000e-01
   1.8605000e-01
   3.0233000e-01
   8.0233000e-01
   3.0233000e-01
   4.7674000e-01
   4.1860000e-01
   6.9767000e-01
   4.5349000e-01
   7.9070000e-01
   4.0698000e-01
   6.2791000e-01
   1.7442000e-01
   6.0465000e-01
   5.2326000e-01
   5.1163000e-01
   2.5581000e-01
   2.9070000e-01
   3.9535000e-01
   5.9302000e-01
   4.1860000e-01
   2.0930000e-01
   3.8372000e-01
   6.0465000e-01
   5.4651000e-01
   3.0233000e-01
   8.4884000e-01
   6.0465000e-01
   5.4651000e-01
   5.3488000e-01
   2.6744000e-01
   5.1163000e-01
   6.5116000e-01
   4.4186000e-01
   5.2326000e-01
   8.2558000e-01
   4.8837000e-01
   7.0930000e-01
   5.5814000e-01
   3.9535000e-01
   2.5581000e-01
   7.7907000e-01
   5.6977000e-01
   3.1395000e-01
   4.7674000e-01
   4.7674000e-01
   7.7907000e-01
   5.5814000e-01
   5.8140000e-01
   6.6279000e-01
   5.1163000e-01
   4.7674000e-01
   3.8372000e-01
   2.3256000e-01
   5.4651000e-01
   6.0465000e-01
   5.0000000e-01
   3.1395000e-01
   6.8605000e-01
   5.3488000e-01
   3.1395000e-01
   5.5814000e-01
   6.0465000e-01
   2.5581000e-01
   3.4884000e-01
   2.5581000e-01
   1.9767000e-01
   5.3488000e-01
   7.0930000e-01
   5.5814000e-01
   2.6744000e-01
   5.3488000e-01
   5.1163000e-01
   5.6977000e-01
   7.4419000e-01
   4.1860000e-01
   3.4884000e-01
   5.0000000e-01
   5.4651000e-01
   6.9767000e-02
   7.5581000e-01
   4.3023000e-01
   2.9070000e-01
   3.3721000e-01
   6.1628000e-01
   4.0698000e-01
   4.8837000e-01
   7.4419000e-01
   7.3256000e-01
   4.7674000e-01
   4.7674000e-01
   7.2093000e-01
   6.5116000e-01
   8.6047000e-01
   6.3953000e-01
   9.1860000e-01
   9.4186000e-01
   4.3023000e-01
   4.3023000e-01
   5.3488000e-01
   3.1395000e-01
   4.1860000e-01
   6.3953000e-01
   4.3023000e-01
   5.5814000e-01
   5.8140000e-01
   1.7442000e-01
   7.3256000e-01
   6.3953000e-01
   5.8140000e-02
   6.3953000e-01
   1.8605000e-01
   4.7674000e-01
   3.7209000e-01
   5.5814000e-01
   4.6512000e-02
   6.8605000e-01
   9.3023000e-01
   1.0465000e-01
   2.9070000e-01
   6.6279000e-01
   6.2791000e-01
   6.8605000e-01
   4.1860000e-01
   2.3256000e-01
   2.6744000e-01
   6.5116000e-01
   6.3953000e-01
   4.0698000e-01
   6.9767000e-02
   3.7209000e-01
   7.9070000e-01
   3.4884000e-01
   4.8837000e-01
   4.1860000e-01
   5.2326000e-01
   3.8372000e-01
   4.4186000e-01
   8.3721000e-01
   3.1395000e-01
   5.2326000e-01
   4.5349000e-01
   5.0000000e-01
   5.0000000e-01
   7.9070000e-01
   3.0233000e-01
   5.8140000e-01
   4.6512000e-02
   5.3488000e-01
   5.9302000e-01
   4.4186000e-01
   6.9767000e-01
   7.5581000e-01
   3.4884000e-01
   3.4884000e-02
   2.4419000e-01
   5.5814000e-01
   2.0930000e-01
   6.6279000e-01
   2.0930000e-01
   1.3953000e-01
   3.0233000e-01
   4.7674000e-01
   2.3256000e-01
   5.9302000e-01
   3.0233000e-01
   3.0233000e-01
   3.0233000e-01
   7.5581000e-01
   1.8605000e-01
   6.2791000e-01
   5.0000000e-01
   7.0930000e-01
   3.9535000e-01
   4.3023000e-01
   6.6279000e-01
   6.9767000e-02
   4.1860000e-01
   4.1860000e-01
   8.8372000e-01
   4.5349000e-01
   6.0465000e-01
   5.6977000e-01
   5.5814000e-01
   3.0233000e-01
   1.9767000e-01
   5.1163000e-01
   2.2093000e-01
   3.9535000e-01
   2.4419000e-01
   4.7674000e-01
   4.6512000e-01
   5.3488000e-01
   4.3023000e-01
   7.6744000e-01
   6.1628000e-01
   2.5581000e-01
   4.8837000e-01
   3.8372000e-01
   5.1163000e-01
   2.7907000e-01
   3.1395000e-01
   2.5581000e-01
   8.1395000e-01
   5.9302000e-01
   6.8605000e-01
   1.2791000e-01
   2.7907000e-01
   3.3721000e-01
   1.8605000e-01
   6.7442000e-01
   2.4419000e-01
   6.7442000e-01
   1.0000000e+00
   7.2093000e-01
   3.9535000e-01
   5.0000000e-01
   7.0930000e-01
   3.4884000e-01
   4.5349000e-01
   6.0465000e-01
   7.5581000e-01
   4.6512000e-01
   5.1163000e-01
   4.6512000e-01
   3.1395000e-01
   3.3721000e-01
   6.1628000e-01
   4.3023000e-01
   6.0465000e-01
   7.7907000e-01
   4.0698000e-01
   1.5116000e-01
   9.3023000e-01
   4.7674000e-01
   3.2558000e-01
   8.3721000e-01
   8.1395000e-01
   4.3023000e-01
   5.9302000e-01
   5.8140000e-01
   5.8140000e-01
   4.1860000e-01
   7.3256000e-01
   9.1860000e-01
   7.2093000e-01
   3.9535000e-01
   5.5814000e-01
   5.1163000e-01
   4.4186000e-01
   3.9535000e-01
   2.6744000e-01
   4.5349000e-01
   1.6279000e-01
   9.3023000e-01
   5.2326000e-01
   3.9535000e-01
   5.5814000e-01
   6.1628000e-01
   1.7442000e-01
   4.1860000e-01
   6.2791000e-01
   5.0000000e-01
   5.8140000e-01
   2.3256000e-01
   5.5814000e-01
   3.2558000e-01
   1.3953000e-01
   4.4186000e-01
   4.1860000e-01
   5.4651000e-01
   6.0465000e-01
   4.7674000e-01
   2.2093000e-01
   5.1163000e-01
   3.3721000e-01
   6.3953000e-01
   5.1163000e-01
   3.7209000e-01
   6.0465000e-01
   6.6279000e-01
   4.3023000e-01
   5.9302000e-01
   2.0930000e-01
   3.9535000e-01
   4.4186000e-01
   8.0233000e-01
   6.9767000e-01
   5.3488000e-01
   7.0930000e-01
   6.2791000e-01
   3.8372000e-01
   2.2093000e-01
   4.4186000e-01
   3.4884000e-01
   3.0233000e-01
   4.0698000e-01
   5.4651000e-01
   1.9767000e-01
   5.0000000e-01
   4.7674000e-01
   6.6279000e-01
   7.6744000e-01
   4.7674000e-01
   6.8605000e-01
   6.0465000e-01
   5.6977000e-01
   7.2093000e-01
   6.8605000e-01
   3.0233000e-01
   4.8837000e-01
   5.8140000e-01
   4.6512000e-01
   8.1395000e-02
   4.6512000e-02
   5.2326000e-01
   7.6744000e-01
   3.2558000e-01
   4.3023000e-01
   5.4651000e-01
   4.8837000e-01
   3.2558000e-01
   1.2791000e-01
   4.3023000e-01
   2.7907000e-01
   4.4186000e-01
   5.8140000e-01
   9.0698000e-01
   1.8605000e-01
   6.7442000e-01
   5.4651000e-01
   4.1860000e-01
   6.6279000e-01
   6.8605000e-01
   8.6047000e-01
   4.3023000e-01
   5.0000000e-01
   3.2558000e-01
   5.9302000e-01
   3.4884000e-01
   1.8605000e-01
   5.5814000e-01
   8.4884000e-01
   3.1395000e-01
   7.2093000e-01
   5.6977000e-01
   6.2791000e-01
   6.2791000e-01
   4.8837000e-01
   3.1395000e-01
   5.9302000e-01
   5.4651000e-01
   6.3953000e-01
   6.8605000e-01
   7.0930000e-01
   1.6279000e-01
   5.5814000e-01
   4.6512000e-01
   4.5349000e-01
   4.7674000e-01
   6.7442000e-01
   1.8605000e-01
   5.8140000e-01
   8.0233000e-01
   4.6512000e-01
   4.6512000e-01
   4.5349000e-01
   2.3256000e-01
   3.9535000e-01
   1.8605000e-01
   2.9070000e-01
   5.5814000e-01
   6.7442000e-01
   9.0698000e-01
   5.3488000e-01
   7.5581000e-01
   8.3721000e-01
   6.6279000e-01
   8.2558000e-01
   1.9767000e-01
   1.5116000e-01
   3.0233000e-01
   5.5814000e-01
   9.1860000e-01
   7.4419000e-01
   2.5581000e-01
   6.1628000e-01
   5.3488000e-01
   5.9302000e-01
   3.1395000e-01
   8.1395000e-01
   7.0930000e-01
   6.2791000e-01
   8.7209000e-01
   5.1163000e-01
   4.7674000e-01
   8.1395000e-01
   8.1395000e-01
   5.3488000e-01
   5.9302000e-01
   3.6047000e-01
   6.1628000e-01
   8.0233000e-01
   6.0465000e-01
   7.5581000e-01
   2.4419000e-01
   5.3488000e-01
   5.1163000e-01
   2.2093000e-01
   6.8605000e-01
   6.6279000e-01
   8.2558000e-01
   7.6744000e-01
   3.1395000e-01
   3.1395000e-01
   2.9070000e-01
   6.2791000e-01
   3.7209000e-01
   3.9535000e-01
   3.8372000e-01
   6.1628000e-01
   6.9767000e-01
   5.8140000e-01
   5.1163000e-01
   2.2093000e-01
   2.7907000e-01
   6.2791000e-01
   1.7442000e-01
   6.3953000e-01
   4.4186000e-01
   5.8140000e-01
   6.3953000e-01
   3.1395000e-01
   5.0000000e-01
   8.1395000e-02
   4.7674000e-01
   8.4884000e-01
   6.2791000e-01
   4.0698000e-01
   3.9535000e-01
   2.6744000e-01
   6.6279000e-01
   4.6512000e-01
   4.3023000e-01
   5.4651000e-01
   6.7442000e-01
   2.9070000e-01
   4.0698000e-01
   1.3953000e-01
   2.7907000e-01
   2.0930000e-01
   4.7674000e-01
   4.8837000e-01
   8.0233000e-01
   3.4884000e-01
   4.5349000e-01
   6.3953000e-01
   6.8605000e-01
   2.2093000e-01
   5.1163000e-01
   4.4186000e-01
   8.1395000e-01
   2.0930000e-01
   3.6047000e-01
   9.3023000e-02
   6.1628000e-01
   6.9767000e-01
   5.8140000e-01
   7.3256000e-01
   1.3953000e-01
   8.4884000e-01
   5.5814000e-01
   4.1860000e-01
   6.1628000e-01
   2.7907000e-01
   4.8837000e-01
   1.7442000e-01
   5.5814000e-01
   3.3721000e-01
   2.3256000e-01
   3.7209000e-01
   7.3256000e-01
   6.0465000e-01
   6.8605000e-01
   6.1628000e-01
   7.9070000e-01
   8.6047000e-01
   6.1628000e-01
   6.3953000e-01
   6.9767000e-01
   2.5581000e-01
   3.1395000e-01
   5.3488000e-01
   6.2791000e-01
   4.7674000e-01
   6.9767000e-01
   5.0000000e-01
   2.7907000e-01
   2.6744000e-01
   2.6744000e-01
   1.2791000e-01
   4.7674000e-01
   8.2558000e-01
   6.1628000e-01
   4.8837000e-01
   3.2558000e-01
   1.8605000e-01
   1.3953000e-01
   3.2558000e-01
   2.5581000e-01
   9.7674000e-01
   8.1395000e-02
   7.0930000e-01
   4.3023000e-01
   8.9535000e-01
   4.6512000e-02
   4.6512000e-02
   9.6512000e-01
   5.5814000e-01
   7.4419000e-01
   7.5581000e-01
   7.6744000e-01
   5.4651000e-01
   2.4419000e-01
   6.1628000e-01
   4.6512000e-01
   5.5814000e-01
   6.0465000e-01
   5.0000000e-01
   3.2558000e-01
   1.8605000e-01
   8.3721000e-01
   8.4884000e-01
   3.0233000e-01
   5.0000000e-01
   4.5349000e-01
   1.3953000e-01
   4.8837000e-01
   7.6744000e-01
   5.4651000e-01
   5.5814000e-01
   8.1395000e-02
   6.2791000e-01
   8.0233000e-01
   9.3023000e-02
   3.7209000e-01
   3.4884000e-01
   2.6744000e-01
   5.3488000e-01
   5.5814000e-01
   4.6512000e-01
   4.4186000e-01
   5.1163000e-01
   4.1860000e-01
   7.4419000e-01
   5.4651000e-01
   4.7674000e-01
   6.0465000e-01
   4.5349000e-01
   4.8837000e-01
   3.0233000e-01
   3.9535000e-01
   2.7907000e-01
   5.9302000e-01
   2.7907000e-01
   6.9767000e-01
   7.7907000e-01
   5.0000000e-01
   2.3256000e-01
   4.3023000e-01
   2.3256000e-02
   6.3953000e-01
   6.2791000e-01
   1.5116000e-01
   5.9302000e-01
   4.6512000e-01
   4.6512000e-01
   4.6512000e-01
   4.7674000e-01
   5.2326000e-01
   8.2558000e-01
   6.7442000e-01
   4.1860000e-01
   2.2093000e-01
   4.5349000e-01
   8.3721000e-01
   4.5349000e-01
   3.2558000e-01
   6.3953000e-01
   6.3953000e-01
   5.5814000e-01
   3.3721000e-01
   6.8605000e-01
   2.5581000e-01
   6.5116000e-01
   3.3721000e-01
   3.7209000e-01
   2.5581000e-01
   8.4884000e-01
   1.0465000e-01
   8.4884000e-01
   6.0465000e-01
   5.2326000e-01
   7.5581000e-01
   5.4651000e-01
   8.0233000e-01
   5.5814000e-01
   4.6512000e-01
   1.0000000e+00
   7.7907000e-01
   4.6512000e-01
   2.9070000e-01
   1.6279000e-01
   4.5349000e-01
   6.1628000e-01
   6.5116000e-01
   6.2791000e-01
   3.6047000e-01
   7.5581000e-01
   4.7674000e-01
   7.3256000e-01
   5.8140000e-01
   5.0000000e-01
   2.3256000e-01
   9.0698000e-01
   3.8372000e-01
   2.9070000e-01
   5.3488000e-01
   6.3953000e-01
   3.1395000e-01
   3.2558000e-01
   7.6744000e-01
   7.9070000e-01
   2.3256000e-02
   3.6047000e-01
   9.5349000e-01
   5.3488000e-01
   4.3023000e-01
   7.7907000e-01
   9.1860000e-01
   4.7674000e-01
   5.8140000e-02
   5.8140000e-01
   9.4186000e-01
   4.3023000e-01
   5.5814000e-01
   6.7442000e-01
   3.9535000e-01
   6.8605000e-01
   3.8372000e-01
   3.4884000e-01
   4.8837000e-01
   5.8140000e-01
   5.8140000e-01
   1.9767000e-01
   1.7442000e-01
   3.3721000e-01
   6.3953000e-01
   5.5814000e-01
   3.7209000e-01
   4.3023000e-01
   6.1628000e-01
   6.5116000e-01
   6.9767000e-01
   6.8605000e-01
   5.1163000e-01
   3.6047000e-01
   6.7442000e-01
   5.9302000e-01
   6.5116000e-01
   6.1628000e-01
   8.0233000e-01
   1.5116000e-01
   2.9070000e-01
   6.8605000e-01
   5.5814000e-01
   7.0930000e-01
   5.2326000e-01
   6.5116000e-01
   6.8605000e-01
   7.9070000e-01
   5.4651000e-01
   6.7442000e-01
   5.0000000e-01
   5.0000000e-01
   8.1395000e-02
   2.5581000e-01
   6.2791000e-01
   7.3256000e-01
   4.6512000e-02
   1.0465000e-01
   8.2558000e-01
   4.6512000e-01
   7.2093000e-01
   5.4651000e-01
   3.9535000e-01
   7.4419000e-01
   4.3023000e-01
   7.0930000e-01
   4.3023000e-01
   6.7442000e-01
   5.1163000e-01
   3.0233000e-01
   8.9535000e-01
   4.0698000e-01
   8.8372000e-01
   4.5349000e-01
   1.1628000e-01
   1.3953000e-01
   7.3256000e-01
   8.1395000e-01
   9.3023000e-02
   5.4651000e-01
   6.6279000e-01
   2.4419000e-01
   5.4651000e-01
   8.3721000e-01
   6.0465000e-01
   3.4884000e-02
   4.5349000e-01
   4.3023000e-01
   4.6512000e-01
   3.6047000e-01
   5.9302000e-01
   3.1395000e-01
   5.6977000e-01
   2.7907000e-01
   5.2326000e-01
   5.5814000e-01
   1.0465000e-01
   2.9070000e-01
   4.7674000e-01
   3.1395000e-01
   9.7674000e-01
   4.8837000e-01
   3.6047000e-01
   7.0930000e-01
   4.8837000e-01
   7.3256000e-01
   3.4884000e-01
   1.9767000e-01
   3.3721000e-01
   7.0930000e-01
   4.7674000e-01
   4.5349000e-01
   6.3953000e-01
   3.6047000e-01
   7.2093000e-01
   4.3023000e-01
   5.0000000e-01
   4.5349000e-01
   4.1860000e-01
   5.6977000e-01
   5.1163000e-01
   3.3721000e-01
   2.6744000e-01
   5.3488000e-01
   5.2326000e-01
   1.1628000e-01
   4.6512000e-01
   1.1628000e-01
   3.0233000e-01
   1.3953000e-01
   6.8605000e-01
   4.4186000e-01
   7.3256000e-01
   4.4186000e-01
   3.6047000e-01
   7.4419000e-01
   4.8837000e-01
   2.7907000e-01
   3.8372000e-01
   6.9767000e-01
   9.5349000e-01
   5.4651000e-01
   6.3953000e-01
   4.5349000e-01
   6.1628000e-01
   4.1860000e-01
   5.1163000e-01
   8.4884000e-01
   9.3023000e-01
   5.6977000e-01
   8.2558000e-01
   4.4186000e-01
   4.6512000e-01
   6.1628000e-01
   1.6279000e-01
   6.7442000e-01
   3.7209000e-01
   5.4651000e-01
   4.8837000e-01
   5.1163000e-01
   5.9302000e-01
   8.0233000e-01
   4.7674000e-01
   3.1395000e-01
   4.6512000e-01
   8.1395000e-01
   6.8605000e-01
   7.9070000e-01
   2.6744000e-01
   1.0465000e-01
   7.4419000e-01
   6.1628000e-01
   8.6047000e-01
   6.1628000e-01
   6.1628000e-01
   5.5814000e-01
   5.5814000e-01
   3.9535000e-01
   5.5814000e-01
   2.6744000e-01
   6.2791000e-01
   4.7674000e-01
   3.0233000e-01
   4.6512000e-01
   2.5581000e-01
   4.3023000e-01
   7.2093000e-01
   4.1860000e-01
   3.4884000e-01
   7.3256000e-01
   3.7209000e-01
   5.6977000e-01
   8.3721000e-01
   3.0233000e-01
   2.6744000e-01
   4.1860000e-01
   6.5116000e-01
   6.6279000e-01
   2.9070000e-01
   2.6744000e-01
   3.8372000e-01
   5.5814000e-01
   2.7907000e-01
   7.6744000e-01
   4.8837000e-01
   7.3256000e-01
   3.6047000e-01
   2.2093000e-01
   7.2093000e-01
   4.8837000e-01
   5.0000000e-01
   5.5814000e-01
   2.7907000e-01
   9.3023000e-01
   3.0233000e-01
   4.5349000e-01
   5.8140000e-01
   9.5349000e-01
   5.0000000e-01
   4.1860000e-01
   6.0465000e-01
   8.7209000e-01
   1.9767000e-01
   3.7209000e-01
   6.8605000e-01
   5.0000000e-01
   5.0000000e-01
   3.6047000e-01
   3.7209000e-01
   2.3256000e-01
   6.8605000e-01
   6.1628000e-01
   6.2791000e-01
   3.3721000e-01
   8.2558000e-01
   5.2326000e-01
   9.3023000e-02
   3.9535000e-01
   5.3488000e-01
   5.2326000e-01
   7.4419000e-01
   4.6512000e-01
   5.9302000e-01
   4.7674000e-01
   6.6279000e-01
   5.9302000e-01
   5.3488000e-01
   4.1860000e-01
   3.0233000e-01
   3.3721000e-01
   6.3953000e-01
   1.0465000e-01
   1.6279000e-01
   3.7209000e-01
   4.5349000e-01
   6.9767000e-01
   5.0000000e-01
   3.2558000e-01
   1.8605000e-01
   1.2791000e-01
   5.0000000e-01
   5.0000000e-01
   4.3023000e-01
   2.2093000e-01
   5.3488000e-01
   3.7209000e-01
   9.4186000e-01
   3.9535000e-01
   9.7674000e-01
   5.6977000e-01
   3.6047000e-01
   4.0698000e-01
   4.1860000e-01
   1.8605000e-01
   3.6047000e-01
   7.4419000e-01
   8.8372000e-01
   3.7209000e-01
   5.0000000e-01
   5.0000000e-01
   7.2093000e-01
   9.0698000e-01
   1.6279000e-01
   7.7907000e-01
   5.6977000e-01
   5.5814000e-01
   5.6977000e-01
   8.3721000e-01
   6.9767000e-01
   7.5581000e-01
   1.9767000e-01
   6.1628000e-01
   2.2093000e-01
   6.7442000e-01
   3.0233000e-01
   3.2558000e-01
   5.4651000e-01
   8.1395000e-02
   6.2791000e-01
   5.6977000e-01
   5.8140000e-01
   5.8140000e-01
   5.9302000e-01
   1.8605000e-01
   6.8605000e-01
   3.6047000e-01
   8.1395000e-01
   7.4419000e-01
   5.0000000e-01
   6.8605000e-01
   7.7907000e-01
   4.8837000e-01
   6.7442000e-01
   1.7442000e-01
   8.8372000e-01
   5.2326000e-01
   5.8140000e-01
   6.5116000e-01
   5.3488000e-01
   4.3023000e-01
   4.1860000e-01
   7.2093000e-01
   7.0930000e-01
   6.0465000e-01
   4.1860000e-01
   1.6279000e-01
   6.5116000e-01
   6.0465000e-01
   4.6512000e-01
   5.1163000e-01
   4.7674000e-01
   3.7209000e-01
   6.7442000e-01
   2.2093000e-01
   1.2791000e-01
   7.0930000e-01
   6.0465000e-01
   1.8605000e-01
   2.2093000e-01
   3.8372000e-01
   7.3256000e-01
   6.0465000e-01
   7.3256000e-01
   6.9767000e-01
   5.5814000e-01
   4.5349000e-01
   4.0698000e-01
   7.3256000e-01
   4.8837000e-01
   5.4651000e-01
   1.2791000e-01
   1.7442000e-01
   4.1860000e-01
   5.4651000e-01
   6.8605000e-01
   1.7442000e-01
   3.0233000e-01
   5.4651000e-01
   8.9535000e-01
   3.0233000e-01
   4.8837000e-01
   3.0233000e-01
   4.3023000e-01
   5.4651000e-01
   5.6977000e-01
   5.2326000e-01
   6.0465000e-01
   2.9070000e-01
   3.9535000e-01
   3.9535000e-01
   8.2558000e-01
   6.9767000e-01
   4.3023000e-01
   3.7209000e-01
   8.6047000e-01
   5.1163000e-01
   3.8372000e-01
   3.8372000e-01
   7.9070000e-01
   6.2791000e-01
   4.4186000e-01
   1.9767000e-01
   5.3488000e-01
   2.7907000e-01
   2.6744000e-01
   6.5116000e-01
   6.7442000e-01
   3.9535000e-01
   3.2558000e-01
   6.2791000e-01
   5.6977000e-01
   4.8837000e-01
   2.5581000e-01
   1.0465000e-01
   7.5581000e-01
   3.9535000e-01
   5.2326000e-01
   7.4419000e-01
   3.2558000e-01
   8.8372000e-01
   5.0000000e-01
   6.8605000e-01
   8.1395000e-01
   5.0000000e-01
   9.1860000e-01
   3.1395000e-01
   4.6512000e-01
   7.9070000e-01
   6.5116000e-01
   3.8372000e-01
   7.7907000e-01
   7.3256000e-01
   5.8140000e-01
   7.9070000e-01
   5.2326000e-01
   4.7674000e-01
   6.1628000e-01
   5.0000000e-01
   2.3256000e-01
   6.5116000e-01
   3.4884000e-01
   5.5814000e-01
   6.5116000e-01
   7.2093000e-01
   5.9302000e-01
   5.5814000e-01
   0.0000000e+00
   5.0000000e-01
   7.2093000e-01
   7.5581000e-01
   6.0465000e-01
   5.5814000e-01
   4.3023000e-01
   8.2558000e-01
   3.3721000e-01
   7.0930000e-01
   4.1860000e-01
   7.5581000e-01
   3.7209000e-01
   8.2558000e-01
   4.7674000e-01
   1.1628000e-01
   1.3953000e-01
   6.7442000e-01
   8.9535000e-01
   6.9767000e-02
   2.3256000e-01
   3.4884000e-01
   6.1628000e-01
   4.3023000e-01
   8.3721000e-01
   3.7209000e-01
   3.9535000e-01
   6.9767000e-01
   5.1163000e-01
   4.7674000e-01
   5.2326000e-01
   7.2093000e-01
   5.3488000e-01
   6.8605000e-01
   2.6744000e-01
   3.4884000e-01
   3.4884000e-01
   5.5814000e-01
   1.2791000e-01
   7.6744000e-01
   2.2093000e-01
   1.3953000e-01
   4.8837000e-01
   8.1395000e-02
   8.4884000e-01
   3.2558000e-01
   4.0698000e-01
   1.8605000e-01
   6.2791000e-01
   5.5814000e-01
   2.3256000e-01
   6.0465000e-01
   5.1163000e-01
   8.3721000e-01
   2.0930000e-01
   5.4651000e-01
   2.3256000e-01
   3.8372000e-01
   6.9767000e-01
   5.6977000e-01
   2.4419000e-01
   5.0000000e-01
   1.3953000e-01
   7.5581000e-01
   1.0465000e-01
   1.1628000e-01
   4.7674000e-01
   3.0233000e-01
   5.0000000e-01
   1.2791000e-01
   1.2791000e-01
   8.3721000e-01
   2.9070000e-01
   7.9070000e-01
   6.7442000e-01
   1.2791000e-01
   1.5116000e-01
   6.8605000e-01
   5.9302000e-01
   3.3721000e-01
   6.7442000e-01
   9.0698000e-01
   5.4651000e-01
   2.4419000e-01
   5.2326000e-01
   3.0233000e-01
   5.1163000e-01
   5.8140000e-01
   2.9070000e-01
   7.9070000e-01
   4.8837000e-01
   5.0000000e-01
   1.3953000e-01
   2.6744000e-01
   2.5581000e-01
   8.1395000e-02
   3.2558000e-01
   1.6279000e-01
   5.9302000e-01
   2.4419000e-01
   2.6744000e-01
   4.6512000e-01
   5.6977000e-01
   5.2326000e-01
   1.1628000e-01
   1.9767000e-01
   4.6512000e-01
   5.9302000e-01
   4.8837000e-01
   2.4419000e-01
   3.9535000e-01
   4.1860000e-01
   6.0465000e-01
   7.7907000e-01
   5.4651000e-01
   7.9070000e-01
   6.7442000e-01
   6.2791000e-01
   7.5581000e-01
   8.4884000e-01
   6.8605000e-01
   5.1163000e-01
   5.8140000e-01
   4.4186000e-01
   7.0930000e-01
   2.9070000e-01
   6.2791000e-01
   1.2791000e-01
   2.3256000e-01
   5.9302000e-01
   2.7907000e-01
   3.2558000e-01
   6.9767000e-02
   4.7674000e-01
   7.4419000e-01
   4.0698000e-01
   4.4186000e-01
   8.4884000e-01
   1.9767000e-01
   6.8605000e-01
   5.8140000e-01
   3.1395000e-01
   2.6744000e-01
   4.0698000e-01
   3.1395000e-01
   5.1163000e-01
   7.2093000e-01
   6.9767000e-01
   7.3256000e-01
   8.1395000e-01
   4.5349000e-01
   3.8372000e-01
   6.2791000e-01
   5.2326000e-01
   5.1163000e-01
   9.1860000e-01
   2.3256000e-01
   3.8372000e-01
   6.0465000e-01
   8.3721000e-01
   7.9070000e-01
   5.1163000e-01
   3.8372000e-01
   4.0698000e-01
   6.1628000e-01
   1.1628000e-01
   5.9302000e-01
   6.6279000e-01
   1.3953000e-01
   8.1395000e-01
   1.5116000e-01
   3.1395000e-01
   4.0698000e-01
   1.2791000e-01
   5.0000000e-01
   6.0465000e-01
   4.4186000e-01
   4.8837000e-01
   6.9767000e-01
   4.5349000e-01
   3.2558000e-01
   2.7907000e-01
   4.0698000e-01
   2.5581000e-01
   6.9767000e-01
   6.6279000e-01
   4.5349000e-01
   8.6047000e-01
   4.8837000e-01
   4.4186000e-01
   2.6744000e-01
   5.0000000e-01
   5.3488000e-01
   7.3256000e-01
   6.6279000e-01
   6.7442000e-01
   5.0000000e-01
   3.6047000e-01
   2.5581000e-01
   5.3488000e-01
   2.6744000e-01
   7.2093000e-01
   3.7209000e-01
   2.4419000e-01
   2.9070000e-01
   5.1163000e-01
   8.7209000e-01
   2.9070000e-01
   3.9535000e-01
   1.1628000e-01
   7.7907000e-01
   4.6512000e-01
   6.9767000e-01
   3.3721000e-01
   6.9767000e-02
   6.0465000e-01
   2.5581000e-01
   7.6744000e-01
   4.0698000e-01
   5.3488000e-01
   5.9302000e-01
   2.0930000e-01
   3.7209000e-01
   1.0000000e+00
   2.6744000e-01
   7.5581000e-01
   5.8140000e-01
   8.6047000e-01
   6.1628000e-01
   1.5116000e-01
   4.6512000e-01
   8.2558000e-01
   7.6744000e-01
   5.3488000e-01
   7.9070000e-01
   8.2558000e-01
   8.0233000e-01
   5.5814000e-01
   3.4884000e-01
   1.6279000e-01
   7.4419000e-01
   4.1860000e-01
   3.2558000e-01
   3.2558000e-01
   5.9302000e-01
   1.8605000e-01
   3.3721000e-01
   6.0465000e-01
   6.5116000e-01
   5.0000000e-01
   3.4884000e-01
   3.7209000e-01
   5.1163000e-01
   3.2558000e-01
   5.9302000e-01
   6.0465000e-01
   4.8837000e-01
   5.5814000e-01
   3.9535000e-01
   8.9535000e-01
   7.2093000e-01
   2.7907000e-01
   6.1628000e-01
   4.4186000e-01
   1.3953000e-01
   3.4884000e-01
   5.6977000e-01
   5.9302000e-01
   9.3023000e-01
   4.6512000e-01
   6.3953000e-01
   6.2791000e-01
   8.0233000e-01
   6.8605000e-01
   3.6047000e-01
   6.0465000e-01
   7.4419000e-01
   5.0000000e-01
   7.9070000e-01
   2.6744000e-01
   5.6977000e-01
   1.1628000e-01
   4.5349000e-01
   5.3488000e-01
   3.3721000e-01
   6.3953000e-01
   7.9070000e-01
   3.2558000e-01
   6.0465000e-01
   1.9767000e-01
   8.1395000e-02
   8.4884000e-01
   4.8837000e-01
   8.8372000e-01
   5.3488000e-01
   4.8837000e-01
   8.2558000e-01
   7.6744000e-01
   5.4651000e-01
   8.1395000e-01
   5.1163000e-01
   9.3023000e-02
   7.9070000e-01
   2.7907000e-01
   9.7674000e-01
   5.8140000e-01
   4.3023000e-01
   2.9070000e-01
   3.8372000e-01
   3.8372000e-01
   2.7907000e-01
   4.4186000e-01
   4.4186000e-01
   3.1395000e-01
   4.0698000e-01
   3.1395000e-01
   6.7442000e-01
   7.7907000e-01
   3.4884000e-01
   5.2326000e-01
   5.4651000e-01
   3.6047000e-01
   2.0930000e-01
   6.7442000e-01
   2.5581000e-01
   8.7209000e-01
   7.7907000e-01
   6.2791000e-01
   2.9070000e-01
   2.6744000e-01
   8.7209000e-01
   2.5581000e-01
   9.3023000e-02
   2.0930000e-01
   8.8372000e-01
   7.5581000e-01
   5.6977000e-01
   5.6977000e-01
   5.5814000e-01
   6.9767000e-01
   4.1860000e-01
   6.8605000e-01
   3.7209000e-01
   4.6512000e-01
   1.0465000e-01
   4.8837000e-01
   6.6279000e-01
   2.0930000e-01
   5.3488000e-01
   6.3953000e-01
   6.0465000e-01
   3.7209000e-01
   1.9767000e-01
   5.4651000e-01
   5.2326000e-01
   1.9767000e-01
   9.0698000e-01
   8.2558000e-01
   8.7209000e-01
   5.1163000e-01
   6.6279000e-01
   4.4186000e-01
   3.0233000e-01
   2.0930000e-01
   2.5581000e-01
   1.8605000e-01
   5.2326000e-01
   4.8837000e-01
   4.7674000e-01
   3.8372000e-01
   6.3953000e-01
   5.1163000e-01
   8.7209000e-01
   4.5349000e-01
   9.3023000e-02
   6.9767000e-02
   4.7674000e-01
   3.3721000e-01
   9.0698000e-01
   3.3721000e-01
   4.7674000e-01
   5.8140000e-01
   6.9767000e-01
   5.3488000e-01
   5.4651000e-01
   3.3721000e-01
   4.1860000e-01
   4.6512000e-01
   4.1860000e-01
   5.4651000e-01
   3.6047000e-01
   3.6047000e-01
   2.2093000e-01
   9.3023000e-01
   1.9767000e-01
   3.2558000e-01
   3.4884000e-01
   8.3721000e-01
   4.1860000e-01
   5.3488000e-01
   7.3256000e-01
   4.7674000e-01
   2.6744000e-01
   7.0930000e-01
   4.4186000e-01
   5.0000000e-01
   5.6977000e-01
   6.7442000e-01
   5.2326000e-01
   6.8605000e-01
   5.4651000e-01
   6.6279000e-01
   5.0000000e-01
   5.1163000e-01
   4.5349000e-01
   8.1395000e-02
   5.1163000e-01
   4.4186000e-01
   5.1163000e-01
   8.0233000e-01
   7.2093000e-01
   2.3256000e-01
   4.0698000e-01
   3.6047000e-01
   4.7674000e-01
   6.5116000e-01
   6.1628000e-01
   1.1628000e-01
   1.8605000e-01
   1.0465000e-01
   1.7442000e-01
   7.2093000e-01
   2.4419000e-01
   5.3488000e-01
   6.8605000e-01
   5.4651000e-01
   3.4884000e-01
   4.0698000e-01
   7.6744000e-01
   5.8140000e-01
   7.5581000e-01
   7.0930000e-01
   3.9535000e-01
   1.1628000e-01
   8.7209000e-01
   3.4884000e-01
   1.8605000e-01
   3.9535000e-01
   5.1163000e-01
   7.7907000e-01
   6.2791000e-01
   1.6279000e-01
   5.0000000e-01
   5.1163000e-01
   9.5349000e-01
   6.9767000e-02
   6.3953000e-01
   6.2791000e-01
   1.2791000e-01
   5.4651000e-01
   2.0930000e-01
   5.9302000e-01
   6.9767000e-01
   6.0465000e-01
   9.6512000e-01
   1.8605000e-01
   4.6512000e-01
   9.4186000e-01
   3.8372000e-01
   5.3488000e-01
   4.4186000e-01
   2.7907000e-01
   5.3488000e-01
   6.8605000e-01
   1.6279000e-01
   5.1163000e-01
   3.8372000e-01
   4.1860000e-01
   7.4419000e-01
   5.4651000e-01
   4.3023000e-01
   5.4651000e-01
   6.9767000e-02
   5.2326000e-01
   6.2791000e-01
   5.4651000e-01
   4.8837000e-01
   3.2558000e-01
   4.8837000e-01
   5.4651000e-01
   6.1628000e-01
   3.1395000e-01
   5.6977000e-01
   5.6977000e-01
   5.0000000e-01
   2.5581000e-01
   3.3721000e-01
   3.1395000e-01
   4.7674000e-01
   1.0000000e+00
   3.0233000e-01
   4.5349000e-01
   7.6744000e-01
   8.1395000e-02
   4.3023000e-01
   3.2558000e-01
   3.2558000e-01
   5.2326000e-01
   1.6279000e-01
   6.2791000e-01
   5.0000000e-01
   4.3023000e-01
   3.6047000e-01
   3.4884000e-01
   1.1628000e-01
   4.1860000e-01
   5.0000000e-01
   6.7442000e-01
   8.3721000e-01
   5.0000000e-01
   4.8837000e-01
   6.8605000e-01
   2.3256000e-01
   4.6512000e-01
   3.4884000e-01
   7.7907000e-01
   6.0465000e-01
   8.6047000e-01
   2.2093000e-01
   4.7674000e-01
   6.7442000e-01
   4.4186000e-01
   6.8605000e-01
   4.8837000e-01
   5.0000000e-01
   4.4186000e-01
   9.0698000e-01
   5.1163000e-01
   9.0698000e-01
   3.2558000e-01
   6.5116000e-01
   7.0930000e-01
   5.4651000e-01
   5.2326000e-01
   6.0465000e-01
   3.6047000e-01
   2.3256000e-01
   3.8372000e-01
   6.2791000e-01
   5.9302000e-01
   4.7674000e-01
   1.8605000e-01
   5.3488000e-01
   3.9535000e-01
   6.7442000e-01
   1.8605000e-01
   9.5349000e-01
   5.5814000e-01
   2.7907000e-01
   2.2093000e-01
   3.9535000e-01
   2.7907000e-01
   3.2558000e-01
   4.7674000e-01
   6.2791000e-01
   5.4651000e-01
   6.8605000e-01
   6.3953000e-01
   9.4186000e-01
   4.3023000e-01
   7.0930000e-01
   3.6047000e-01
   3.1395000e-01
   5.9302000e-01
   6.9767000e-02
   5.5814000e-01
   4.4186000e-01
   2.9070000e-01
   3.7209000e-01
   3.2558000e-01
   1.9767000e-01
   3.9535000e-01
   6.0465000e-01
   1.1628000e-01
   5.0000000e-01
   2.0930000e-01
   1.9767000e-01
   4.5349000e-01
   5.0000000e-01
   3.9535000e-01
   1.9767000e-01
   3.0233000e-01
   5.4651000e-01
   4.0698000e-01
   3.6047000e-01
   5.1163000e-01
   5.5814000e-01
   6.7442000e-01
   9.3023000e-02
   3.0233000e-01
   4.6512000e-01
   4.8837000e-01
   2.9070000e-01
   6.8605000e-01
   4.6512000e-01
   6.6279000e-01
   3.7209000e-01
   4.3023000e-01
   3.2558000e-01
   2.3256000e-02
   2.6744000e-01
   7.9070000e-01
   7.5581000e-01
   5.3488000e-01
   7.2093000e-01
   8.8372000e-01
   1.6279000e-01
   6.2791000e-01
   6.6279000e-01
   1.7442000e-01
   8.7209000e-01
   5.8140000e-01
   1.2791000e-01
   3.8372000e-01
   2.2093000e-01
   2.3256000e-01
   7.4419000e-01
   6.9767000e-01
   3.8372000e-01
   5.9302000e-01
   1.0465000e-01
   3.2558000e-01
   2.0930000e-01
   5.4651000e-01
   4.6512000e-02
   4.4186000e-01
   5.1163000e-01
   2.5581000e-01
   1.6279000e-01
   5.3488000e-01
   7.0930000e-01
   1.1628000e-01
   6.0465000e-01
   6.3953000e-01
   9.1860000e-01
   8.3721000e-01
   2.0930000e-01
   3.9535000e-01
   5.1163000e-01
   2.5581000e-01
   6.2791000e-01
   8.2558000e-01
   5.1163000e-01
   1.3953000e-01
   5.3488000e-01
   3.8372000e-01
   7.0930000e-01
   8.4884000e-01
   3.9535000e-01
   6.5116000e-01
   8.1395000e-01
   3.6047000e-01
   6.1628000e-01
   4.3023000e-01
   4.6512000e-01
   2.9070000e-01
   7.0930000e-01
   4.8837000e-01
   3.7209000e-01
   7.7907000e-01
   6.3953000e-01
   6.1628000e-01
   3.6047000e-01
   1.3953000e-01
   4.8837000e-01
   5.8140000e-01
   2.9070000e-01
   9.1860000e-01
   7.5581000e-01
   4.3023000e-01
   9.0698000e-01
   5.4651000e-01
   3.6047000e-01
   9.4186000e-01
   5.0000000e-01
   3.4884000e-01
   6.3953000e-01
   3.6047000e-01
   6.3953000e-01
   7.3256000e-01
   6.6279000e-01
   6.9767000e-01
   4.1860000e-01
   4.7674000e-01
   5.0000000e-01
   1.8605000e-01
   7.3256000e-01
   6.9767000e-01
   5.9302000e-01
   7.6744000e-01
   5.5814000e-01
   1.2791000e-01
   6.3953000e-01
   1.0465000e-01
   5.8140000e-01
   1.5116000e-01
   5.2326000e-01
   6.9767000e-01
   1.8605000e-01
   9.6512000e-01
   2.9070000e-01
   4.4186000e-01
   1.5116000e-01
   5.1163000e-01
   3.4884000e-01
   4.4186000e-01
   5.8140000e-01
   5.0000000e-01
   3.4884000e-01
   8.3721000e-01
   2.7907000e-01
   9.4186000e-01
   1.9767000e-01
   5.2326000e-01
   5.4651000e-01
   4.7674000e-01
   3.8372000e-01
   8.9535000e-01
   6.3953000e-01
   1.8605000e-01
   2.4419000e-01
   7.3256000e-01
   6.5116000e-01
   5.6977000e-01
   5.0000000e-01
   5.0000000e-01
   3.9535000e-01
   2.0930000e-01
   2.6744000e-01
   7.6744000e-01
   1.3953000e-01
   5.0000000e-01
   6.2791000e-01
   3.9535000e-01
   7.6744000e-01
   2.6744000e-01
   8.4884000e-01
   1.6279000e-01
   4.8837000e-01
   6.7442000e-01
   2.3256000e-01
   5.4651000e-01
   6.1628000e-01
   6.2791000e-01
   5.8140000e-02
   3.2558000e-01
   7.5581000e-01
   5.3488000e-01
   2.3256000e-01
   2.2093000e-01
   8.1395000e-01
   3.9535000e-01
   5.5814000e-01
   5.9302000e-01
   8.1395000e-01
   2.2093000e-01
   2.2093000e-01
   4.5349000e-01
   4.4186000e-01
   7.3256000e-01
   3.4884000e-01
   4.3023000e-01
   9.1860000e-01
   1.9767000e-01
   6.9767000e-01
   5.5814000e-01
   6.1628000e-01
   8.8372000e-01
   4.0698000e-01
   3.0233000e-01
   3.6047000e-01
   2.4419000e-01
   1.7442000e-01
   7.2093000e-01
   5.2326000e-01
   9.6512000e-01
   2.6744000e-01
   6.7442000e-01
   5.6977000e-01
   4.1860000e-01
   4.1860000e-01
   4.5349000e-01
   3.8372000e-01
   4.7674000e-01
   3.0233000e-01
   1.6279000e-01
   5.6977000e-01
   8.3721000e-01
   4.8837000e-01
   3.0233000e-01
   6.0465000e-01
   5.5814000e-01
   4.5349000e-01
   4.0698000e-01
   5.0000000e-01
   6.7442000e-01
   9.1860000e-01
   9.0698000e-01
   8.8372000e-01
   5.0000000e-01
   5.6977000e-01
   8.3721000e-01
   3.4884000e-01
   3.7209000e-01
   7.5581000e-01
   5.4651000e-01
   2.2093000e-01
   4.1860000e-01
   3.7209000e-01
   3.4884000e-02
   6.3953000e-01
   6.2791000e-01
   8.1395000e-01
   7.5581000e-01
   3.1395000e-01
   5.2326000e-01
   4.0698000e-01
   1.3953000e-01
   7.7907000e-01
   4.4186000e-01
   6.6279000e-01
   5.5814000e-01
   5.8140000e-01
   4.0698000e-01
   7.2093000e-01
   5.9302000e-01
   4.6512000e-02
   3.4884000e-01
   4.6512000e-01
   7.2093000e-01
   9.1860000e-01
   7.9070000e-01
   8.3721000e-01
   3.7209000e-01
   1.3953000e-01
   1.3953000e-01
   7.4419000e-01
   4.4186000e-01
   6.1628000e-01
   4.5349000e-01
   7.5581000e-01
   5.2326000e-01
   6.0465000e-01
   4.8837000e-01
   6.2791000e-01
   2.5581000e-01
   1.2791000e-01
   9.6512000e-01
   5.1163000e-01
   4.6512000e-02
   9.4186000e-01
   6.1628000e-01
   9.3023000e-02
   6.7442000e-01
   4.6512000e-01
   7.6744000e-01
   3.9535000e-01
   9.3023000e-01
   3.6047000e-01
   2.7907000e-01
   4.8837000e-01
   1.9767000e-01
   6.0465000e-01
   4.6512000e-01
   5.0000000e-01
   6.1628000e-01
   6.5116000e-01
   5.2326000e-01
   7.3256000e-01
   7.9070000e-01
   4.0698000e-01
   3.9535000e-01
   7.6744000e-01
   2.2093000e-01
   6.2791000e-01
   4.4186000e-01
   5.3488000e-01
   6.3953000e-01
   1.0465000e-01
   6.5116000e-01
   2.7907000e-01
   4.6512000e-01
   9.6512000e-01
   3.1395000e-01
   4.4186000e-01
   2.4419000e-01
   1.0465000e-01
   6.0465000e-01
   4.6512000e-01
   5.6977000e-01
   6.3953000e-01
   7.2093000e-01
   1.8605000e-01
   1.1628000e-02
   5.9302000e-01
   4.7674000e-01
   4.0698000e-01
   5.2326000e-01
   6.5116000e-01
   4.8837000e-01
   3.8372000e-01
   7.5581000e-01
   5.8140000e-01
   6.9767000e-01
   8.1395000e-02
   3.1395000e-01
   8.6047000e-01
   4.6512000e-01
   8.7209000e-01
   6.7442000e-01
   7.4419000e-01
   6.3953000e-01
   3.6047000e-01
   5.1163000e-01
   4.7674000e-01
   6.5116000e-01
   7.4419000e-01
   5.5814000e-01
   8.0233000e-01
   6.7442000e-01
   5.2326000e-01
   2.6744000e-01
   5.3488000e-01
   5.9302000e-01
   6.1628000e-01
   4.8837000e-01
   1.1628000e-02
   3.7209000e-01
   7.6744000e-01
   8.8372000e-01
   2.5581000e-01
   3.9535000e-01
   5.2326000e-01
   4.4186000e-01
   8.0233000e-01
   5.1163000e-01
   6.0465000e-01
   6.5116000e-01
   6.1628000e-01
   5.4651000e-01
   4.5349000e-01
   5.8140000e-01
   5.8140000e-01
   3.6047000e-01
   4.8837000e-01
   7.9070000e-01
   5.2326000e-01
   4.6512000e-01
   2.9070000e-01
   3.4884000e-02
   6.0465000e-01
   6.2791000e-01
   4.3023000e-01
   3.6047000e-01
   5.2326000e-01
   5.2326000e-01
   4.6512000e-01
   7.3256000e-01
   7.0930000e-01
   3.6047000e-01
   1.6279000e-01
   5.2326000e-01
   7.2093000e-01
   7.7907000e-01
   6.7442000e-01
   2.4419000e-01
   3.3721000e-01
   6.3953000e-01
   5.2326000e-01
   1.7442000e-01
   3.4884000e-01
   7.2093000e-01
   5.9302000e-01
   4.5349000e-01
   5.3488000e-01
   1.0465000e-01
   5.1163000e-01
   2.9070000e-01
   8.9535000e-01
   3.8372000e-01
   3.4884000e-01
   6.6279000e-01
   5.6977000e-01
   5.2326000e-01
   6.2791000e-01
   8.6047000e-01
   7.6744000e-01
   8.7209000e-01
   6.3953000e-01
   1.1628000e-01
   8.4884000e-01
   4.0698000e-01
   5.3488000e-01
   3.6047000e-01
   3.8372000e-01
   6.5116000e-01
   7.9070000e-01
   7.4419000e-01
   7.5581000e-01
   6.0465000e-01
   7.4419000e-01
   7.9070000e-01
   7.4419000e-01
   5.3488000e-01
   5.2326000e-01
   5.8140000e-01
   3.8372000e-01
   6.1628000e-01
   5.9302000e-01
   1.1628000e-01
   9.6512000e-01
   6.0465000e-01
   4.4186000e-01
   3.3721000e-01
   6.7442000e-01
   5.4651000e-01
   2.0930000e-01
   6.1628000e-01
   5.5814000e-01
   3.4884000e-01
   5.5814000e-01
   2.5581000e-01
   8.0233000e-01
   3.6047000e-01
   5.0000000e-01
   5.2326000e-01
   3.2558000e-01
   8.0233000e-01
   6.7442000e-01
   3.4884000e-01
   5.1163000e-01
   5.3488000e-01
   4.0698000e-01
   4.1860000e-01
   8.1395000e-01
   2.9070000e-01
   5.9302000e-01
   3.3721000e-01
   3.4884000e-01
   9.3023000e-01
   5.0000000e-01
   3.9535000e-01
   9.3023000e-02
   6.9767000e-02
   7.9070000e-01
   8.3721000e-01
   5.2326000e-01
   5.6977000e-01
   6.7442000e-01
   9.7674000e-01
   6.0465000e-01
   5.2326000e-01
   4.5349000e-01
   7.5581000e-01
   7.7907000e-01
   1.6279000e-01
   6.8605000e-01
   3.7209000e-01
   2.3256000e-01
   7.7907000e-01
   5.8140000e-01
   4.8837000e-01
   7.4419000e-01
   2.0930000e-01
   7.0930000e-01
   2.3256000e-01
   6.6279000e-01
   7.5581000e-01
   2.0930000e-01
   6.6279000e-01
   5.0000000e-01
   3.9535000e-01
   6.9767000e-01
   6.1628000e-01
   6.9767000e-01
   3.4884000e-01
   7.3256000e-01
   5.3488000e-01
   8.4884000e-01
   8.3721000e-01
   5.0000000e-01
   5.0000000e-01
   3.2558000e-01
   5.8140000e-01
   7.5581000e-01
   5.0000000e-01
   2.7907000e-01
   4.0698000e-01
   3.1395000e-01
   1.9767000e-01
   5.3488000e-01
   5.6977000e-01
   7.3256000e-01
   2.6744000e-01
   4.6512000e-01
   5.1163000e-01
   3.1395000e-01
   6.8605000e-01
   6.7442000e-01
   2.2093000e-01
   2.9070000e-01
   2.9070000e-01
   6.8605000e-01
   7.7907000e-01
   2.9070000e-01
   9.6512000e-01
   4.8837000e-01
   2.2093000e-01
   5.5814000e-01
   8.2558000e-01
   1.0465000e-01
   3.0233000e-01
   5.3488000e-01
   9.0698000e-01
   8.1395000e-02
   1.2791000e-01
   7.4419000e-01
   4.0698000e-01
   6.0465000e-01
   3.4884000e-01
   5.2326000e-01
   8.0233000e-01
   4.5349000e-01
   5.1163000e-01
   4.6512000e-01
   5.8140000e-01
   2.6744000e-01
   6.2791000e-01
   6.9767000e-01
   1.5116000e-01
   6.3953000e-01
   5.4651000e-01
   5.2326000e-01
   5.4651000e-01
   2.3256000e-01
   6.6279000e-01
   7.2093000e-01
   9.3023000e-02
   4.0698000e-01
   3.8372000e-01
   3.7209000e-01
   6.3953000e-01
   5.6977000e-01
   5.3488000e-01
   8.1395000e-01
   6.8605000e-01
   3.7209000e-01
   5.1163000e-01
   7.9070000e-01
   2.4419000e-01
   7.9070000e-01
   5.9302000e-01
   3.4884000e-01
   4.7674000e-01
   1.9767000e-01
   7.9070000e-01
   6.6279000e-01
   7.6744000e-01
   5.4651000e-01
   4.7674000e-01
   5.0000000e-01
   9.4186000e-01
   6.0465000e-01
   6.2791000e-01
   5.1163000e-01
   2.3256000e-01
   6.1628000e-01
   8.3721000e-01
   8.1395000e-02
   2.3256000e-01
   5.5814000e-01
   3.6047000e-01
   3.3721000e-01
   5.3488000e-01
   7.3256000e-01
   2.5581000e-01
   7.6744000e-01
   3.2558000e-01
   1.0465000e-01
   8.7209000e-01
   7.9070000e-01
   6.3953000e-01
   4.6512000e-01
   5.8140000e-01
   3.1395000e-01
   6.7442000e-01
   2.7907000e-01
   2.3256000e-01
   7.0930000e-01
   9.1860000e-01
   4.3023000e-01
   3.9535000e-01
   4.8837000e-01
   6.1628000e-01
   4.4186000e-01
   7.9070000e-01
   4.4186000e-01
   7.0930000e-01
   5.9302000e-01
   4.0698000e-01
   6.8605000e-01
   1.8605000e-01
   4.3023000e-01
   7.6744000e-01
   6.9767000e-01
   4.1860000e-01
   5.0000000e-01
   2.3256000e-02
   6.1628000e-01
   3.3721000e-01
   5.8140000e-01
   7.5581000e-01
   3.8372000e-01
   4.4186000e-01
   5.4651000e-01
   2.3256000e-01
   2.2093000e-01
   4.1860000e-01
   7.7907000e-01
   7.0930000e-01
   2.3256000e-01
   2.6744000e-01
   8.0233000e-01
   5.2326000e-01
   5.0000000e-01
   2.3256000e-02
   4.7674000e-01
   6.3953000e-01
   2.0930000e-01
   4.5349000e-01
   5.4651000e-01
   7.3256000e-01
   1.9767000e-01
   4.8837000e-01
   3.8372000e-01
   2.9070000e-01
   5.9302000e-01
   4.5349000e-01
   8.2558000e-01
   5.0000000e-01
   7.4419000e-01
   2.5581000e-01
   3.7209000e-01
   1.9767000e-01
   6.9767000e-01
   5.3488000e-01
   4.8837000e-01
   4.8837000e-01
   7.3256000e-01
   6.5116000e-01
   5.3488000e-01
   3.8372000e-01
   5.3488000e-01
   7.2093000e-01
   1.9767000e-01
   3.6047000e-01
   3.3721000e-01
   8.9535000e-01
   2.3256000e-01
   8.2558000e-01
   5.4651000e-01
   7.9070000e-01
   3.1395000e-01
   8.8372000e-01
   3.4884000e-01
   6.7442000e-01
   5.1163000e-01
   4.1860000e-01
   2.4419000e-01
   2.2093000e-01
   3.9535000e-01
   4.0698000e-01
   3.6047000e-01
   6.9767000e-01
   5.3488000e-01
   5.9302000e-01
   6.2791000e-01
   6.6279000e-01
   4.5349000e-01
   1.8605000e-01
   5.4651000e-01
   4.6512000e-01
   4.4186000e-01
   6.2791000e-01
   6.1628000e-01
   6.7442000e-01
   6.6279000e-01
   4.7674000e-01
   4.4186000e-01
   7.2093000e-01
   8.4884000e-01
   4.5349000e-01
   7.0930000e-01
   2.5581000e-01
   6.0465000e-01
   6.9767000e-02
   6.5116000e-01
   4.0698000e-01
   7.2093000e-01
   1.2791000e-01
   6.5116000e-01
   1.2791000e-01
   6.8605000e-01
   1.8605000e-01
   1.8605000e-01
   4.5349000e-01
   4.1860000e-01
   8.6047000e-01
   1.6279000e-01
   6.5116000e-01
   3.4884000e-01
   4.8837000e-01
   4.7674000e-01
   4.4186000e-01
   6.8605000e-01
   3.6047000e-01
   7.2093000e-01
   8.7209000e-01
   3.7209000e-01
   6.2791000e-01
   5.6977000e-01
   2.2093000e-01
   5.1163000e-01
   9.4186000e-01
   4.4186000e-01
   3.7209000e-01
   6.0465000e-01
   5.9302000e-01
   6.7442000e-01
   3.3721000e-01
   2.2093000e-01
   6.9767000e-02
   4.0698000e-01
   8.3721000e-01
   7.2093000e-01
   2.2093000e-01
   6.9767000e-01
   9.7674000e-01
   6.6279000e-01
   5.1163000e-01
   5.8140000e-01
   9.6512000e-01
   3.2558000e-01
   6.9767000e-01
   9.3023000e-01
   0.0000000e+00
   8.4884000e-01
   4.7674000e-01
   6.5116000e-01
   6.1628000e-01
   1.1628000e-01
   2.9070000e-01
   5.6977000e-01
   2.3256000e-01
   6.6279000e-01
   6.0465000e-01
   7.6744000e-01
   1.6279000e-01
   5.1163000e-01
   5.4651000e-01
   6.6279000e-01
   4.4186000e-01
   4.7674000e-01
   4.5349000e-01
   5.9302000e-01
   6.2791000e-01
   4.3023000e-01
   5.5814000e-01
   4.8837000e-01
   6.1628000e-01
   5.1163000e-01
   4.6512000e-01
   4.4186000e-01
   4.4186000e-01
   6.3953000e-01
   1.2791000e-01
   5.1163000e-01
   2.7907000e-01
   5.2326000e-01
   2.5581000e-01
   8.1395000e-01
   3.4884000e-01
   2.7907000e-01
   3.4884000e-01
   6.3953000e-01
   4.6512000e-02
   6.0465000e-01
   7.4419000e-01
   5.1163000e-01
   6.2791000e-01
   5.4651000e-01
   7.9070000e-01
   2.3256000e-01
   4.7674000e-01
   4.7674000e-01
   3.9535000e-01
   5.6977000e-01
   8.2558000e-01
   3.4884000e-01
   4.5349000e-01
   3.6047000e-01
   1.1628000e-01
   7.2093000e-01
   5.6977000e-01
   6.2791000e-01
   5.1163000e-01
   2.9070000e-01
   5.6977000e-01
   3.7209000e-01
   1.5116000e-01
   1.8605000e-01
   2.0930000e-01
   4.3023000e-01
   4.8837000e-01
   7.0930000e-01
   2.2093000e-01
   1.1628000e-01
   7.9070000e-01
   2.3256000e-01
   6.8605000e-01
   6.1628000e-01
   4.3023000e-01
   8.1395000e-02
   5.6977000e-01
   3.7209000e-01
   7.5581000e-01
   4.8837000e-01
   6.9767000e-01
   7.2093000e-01
   2.0930000e-01
   6.7442000e-01
   3.2558000e-01
   5.6977000e-01
   6.3953000e-01
   6.3953000e-01
   5.0000000e-01
   6.3953000e-01
   7.2093000e-01
   5.8140000e-01
   5.1163000e-01
   4.6512000e-01
   1.2791000e-01
   4.3023000e-01
   4.5349000e-01
   3.1395000e-01
   7.5581000e-01
   5.4651000e-01
   5.4651000e-01
   4.6512000e-01
   8.4884000e-01
   4.3023000e-01
   5.3488000e-01
   8.1395000e-01
   5.6977000e-01
   3.9535000e-01
   2.0930000e-01
   6.0465000e-01
   3.9535000e-01
   3.6047000e-01
   5.1163000e-01
   6.6279000e-01
   2.0930000e-01
   3.6047000e-01
   5.8140000e-01
   2.9070000e-01
   1.3953000e-01
   7.3256000e-01
   5.8140000e-01
   3.8372000e-01
   1.8605000e-01
   5.0000000e-01
   6.8605000e-01
   3.1395000e-01
   4.1860000e-01
   6.2791000e-01
   5.0000000e-01
   7.9070000e-01
   7.7907000e-01
   7.5581000e-01
   7.2093000e-01
   1.1628000e-01
   6.2791000e-01
   9.3023000e-01
   3.6047000e-01
   3.7209000e-01
   4.0698000e-01
   7.9070000e-01
   7.4419000e-01
   6.6279000e-01
   6.3953000e-01
   9.0698000e-01
   1.8605000e-01
   6.0465000e-01
   3.1395000e-01
   7.9070000e-01
   3.0233000e-01
   7.7907000e-01
   2.2093000e-01
   6.0465000e-01
   2.3256000e-01
   2.0930000e-01
   5.6977000e-01
   1.9767000e-01
   3.3721000e-01
   3.7209000e-01
   8.8372000e-01
   6.0465000e-01
   6.2791000e-01
   8.0233000e-01
   3.3721000e-01
   6.0465000e-01
   5.3488000e-01
   5.4651000e-01
   9.6512000e-01
   5.5814000e-01
   7.9070000e-01
   2.2093000e-01
   7.9070000e-01
   6.5116000e-01
   1.2791000e-01
   1.6279000e-01
   4.0698000e-01
   4.8837000e-01
   2.3256000e-01
   4.4186000e-01
   6.9767000e-01
   5.2326000e-01
   4.8837000e-01
   7.5581000e-01
   1.1628000e-02
   9.0698000e-01
   3.7209000e-01
   1.7442000e-01
   4.5349000e-01
   7.2093000e-01
   3.8372000e-01
   4.7674000e-01
   6.1628000e-01
   5.9302000e-01
   1.7442000e-01
   5.6977000e-01
   5.3488000e-01
   2.0930000e-01
   6.7442000e-01
   3.4884000e-01
   3.1395000e-01
   1.6279000e-01
   3.6047000e-01
   4.3023000e-01
   2.5581000e-01
   4.1860000e-01
   1.9767000e-01
   4.4186000e-01
   3.8372000e-01
   4.0698000e-01
   2.4419000e-01
   5.4651000e-01
   8.3721000e-01
   6.9767000e-01
   5.6977000e-01
   5.8140000e-01
   9.1860000e-01
   6.2791000e-01
   2.9070000e-01
   3.1395000e-01
   9.4186000e-01
   7.9070000e-01
   6.8605000e-01
   1.2791000e-01
   6.2791000e-01
   8.1395000e-01
   5.8140000e-02
   7.7907000e-01
   6.6279000e-01
   7.9070000e-01
   8.1395000e-02
   3.9535000e-01
   4.5349000e-01
   4.5349000e-01
   5.9302000e-01
   8.0233000e-01
   8.1395000e-02
   4.3023000e-01
   7.7907000e-01
   6.3953000e-01
   8.1395000e-02
   5.2326000e-01
   6.1628000e-01
   8.1395000e-01
   6.1628000e-01
   4.8837000e-01
   1.7442000e-01
   4.8837000e-01
   5.0000000e-01
   4.4186000e-01
   1.8605000e-01
   7.3256000e-01
   0.0000000e+00
   8.4884000e-01
   2.0930000e-01
   4.8837000e-01
   5.4651000e-01
   4.7674000e-01
   5.2326000e-01
   2.2093000e-01
   3.0233000e-01
   3.4884000e-01
   4.8837000e-01
   4.8837000e-01
   4.7674000e-01
   8.1395000e-01
   8.8372000e-01
   4.8837000e-01
   2.4419000e-01
   5.1163000e-01
   7.2093000e-01
   5.0000000e-01
   5.4651000e-01
   6.7442000e-01
   4.8837000e-01
   4.0698000e-01
   1.8605000e-01
   3.4884000e-01
   5.1163000e-01
   6.0465000e-01
   5.9302000e-01
   1.7442000e-01
   3.8372000e-01
   3.3721000e-01
   9.3023000e-02
   9.4186000e-01
   2.6744000e-01
   4.6512000e-02
   3.9535000e-01
   3.1395000e-01
   8.6047000e-01
   1.5116000e-01
   6.8605000e-01
   2.7907000e-01
   9.0698000e-01
   9.8837000e-01
   5.5814000e-01
   3.3721000e-01
   4.6512000e-02
   1.5116000e-01
   7.3256000e-01
   6.1628000e-01
   5.0000000e-01
   2.0930000e-01
   1.9767000e-01
   3.4884000e-02
   6.6279000e-01
   2.9070000e-01
   5.4651000e-01
   7.5581000e-01
   5.8140000e-01
   4.6512000e-01
   5.4651000e-01
   5.9302000e-01
   2.5581000e-01
   5.4651000e-01
   7.9070000e-01
   5.1163000e-01
   4.4186000e-01
   6.1628000e-01
   1.5116000e-01
   4.3023000e-01
   2.3256000e-01
   4.7674000e-01
   4.8837000e-01
   7.7907000e-01
   2.9070000e-01
   5.2326000e-01
   6.6279000e-01
   2.9070000e-01
   7.3256000e-01
   2.7907000e-01
   5.4651000e-01
   3.3721000e-01
   3.6047000e-01
   3.1395000e-01
   6.0465000e-01
   8.4884000e-01
   2.2093000e-01
   4.3023000e-01
   4.5349000e-01
   8.1395000e-01
   7.9070000e-01
   8.0233000e-01
   3.1395000e-01
   5.9302000e-01
   6.2791000e-01
   7.4419000e-01
   2.7907000e-01
   5.5814000e-01
   3.3721000e-01
   5.3488000e-01
   3.3721000e-01
   8.4884000e-01
   7.0930000e-01
   6.0465000e-01
   4.7674000e-01
   6.1628000e-01
   5.6977000e-01
   1.5116000e-01
   3.9535000e-01
   3.2558000e-01
   7.0930000e-01
   7.9070000e-01
   7.0930000e-01
   2.9070000e-01
   9.3023000e-02
   2.3256000e-02
   5.2326000e-01
   6.5116000e-01
   8.7209000e-01
   6.7442000e-01
   7.6744000e-01
   4.8837000e-01
   1.0465000e-01
   2.4419000e-01
   6.2791000e-01
   7.9070000e-01
   5.3488000e-01
   4.7674000e-01
   6.1628000e-01
   6.0465000e-01
   1.3953000e-01
   6.6279000e-01
   0.0000000e+00
   4.5349000e-01
   7.2093000e-01
   5.9302000e-01
   1.0465000e-01
   5.1163000e-01
   6.9767000e-01
   1.6279000e-01
   2.3256000e-02
   4.3023000e-01
   4.1860000e-01
   4.3023000e-01
   5.0000000e-01
   6.9767000e-01
   6.9767000e-02
   7.7907000e-01
   3.3721000e-01
   5.4651000e-01
   4.5349000e-01
   3.7209000e-01
   7.4419000e-01
   5.3488000e-01
   2.0930000e-01
   1.1628000e-01
   4.7674000e-01
   6.7442000e-01
   6.9767000e-02
   5.5814000e-01
   6.9767000e-01
   5.2326000e-01
   6.9767000e-01
   2.3256000e-01
   5.9302000e-01
   6.8605000e-01
   7.7907000e-01
   5.2326000e-01
   4.8837000e-01
   4.5349000e-01
   6.2791000e-01
   6.3953000e-01
   7.3256000e-01
   5.9302000e-01
   5.0000000e-01
   6.2791000e-01
   5.8140000e-01
   2.7907000e-01
   5.1163000e-01
   7.9070000e-01
   9.3023000e-02
   9.1860000e-01
   4.8837000e-01
   2.5581000e-01
   3.3721000e-01
   6.0465000e-01
   7.2093000e-01
   5.3488000e-01
   5.8140000e-01
   4.6512000e-01
   2.7907000e-01
   8.7209000e-01
   3.8372000e-01
   6.3953000e-01
   3.7209000e-01
   5.0000000e-01
   6.3953000e-01
   2.0930000e-01
   6.7442000e-01
   1.8605000e-01
   3.1395000e-01
   6.3953000e-01
   4.6512000e-01
   7.9070000e-01
   8.1395000e-01
   3.9535000e-01
   5.9302000e-01
   8.3721000e-01
   7.5581000e-01
   8.1395000e-01
   5.0000000e-01
   5.2326000e-01
   4.6512000e-01
   6.2791000e-01
   4.0698000e-01
   3.2558000e-01
   3.0233000e-01
   5.6977000e-01
   6.6279000e-01
   6.2791000e-01
   1.1628000e-01
   8.1395000e-01
   5.5814000e-01
   6.0465000e-01
   5.2326000e-01
   1.0465000e-01
   4.8837000e-01
   3.2558000e-01
   4.1860000e-01
   7.0930000e-01
   1.5116000e-01
   4.1860000e-01
   7.4419000e-01
   5.0000000e-01
   6.6279000e-01
   4.5349000e-01
   5.6977000e-01
   6.5116000e-01
   4.4186000e-01
   9.3023000e-01
   5.0000000e-01
   4.6512000e-01
   4.4186000e-01
   6.6279000e-01
   7.5581000e-01
   4.5349000e-01
   5.2326000e-01
   2.4419000e-01
   6.9767000e-01
   0.0000000e+00
   5.3488000e-01
   6.6279000e-01
   7.3256000e-01
   4.6512000e-01
   2.9070000e-01
   3.9535000e-01
   1.8605000e-01
   3.7209000e-01
   4.7674000e-01
   1.5116000e-01
   3.1395000e-01
   2.7907000e-01
   8.2558000e-01
   5.5814000e-01
   6.7442000e-01
   4.0698000e-01
   4.7674000e-01
   5.6977000e-01
   3.1395000e-01
   2.7907000e-01
   9.1860000e-01
   7.9070000e-01
   4.6512000e-01
   4.3023000e-01
   4.3023000e-01
   7.4419000e-01
   5.8140000e-01
   6.7442000e-01
   4.0698000e-01
   5.0000000e-01
   2.7907000e-01
   5.5814000e-01
   7.3256000e-01
   4.1860000e-01
   5.4651000e-01
   5.6977000e-01
   4.7674000e-01
   7.2093000e-01
   4.1860000e-01
   2.0930000e-01
   4.7674000e-01
   1.1628000e-01
   6.5116000e-01
   7.7907000e-01
   3.6047000e-01
   8.2558000e-01
   3.3721000e-01
   6.9767000e-01
   3.6047000e-01
   2.4419000e-01
   2.7907000e-01
   5.1163000e-01
   2.9070000e-01
   7.9070000e-01
   8.9535000e-01
   7.2093000e-01
   6.1628000e-01
   5.8140000e-02
   5.6977000e-01
   4.1860000e-01
   3.6047000e-01
   7.9070000e-01
   5.3488000e-01
   5.5814000e-01
   9.1860000e-01
   3.0233000e-01
   7.6744000e-01
   3.4884000e-01
   5.4651000e-01
   4.8837000e-01
   6.8605000e-01
   5.9302000e-01
   3.0233000e-01
   4.1860000e-01
   5.6977000e-01
   3.8372000e-01
   9.3023000e-02
   3.9535000e-01
   3.0233000e-01
   4.3023000e-01
   5.6977000e-01
   2.9070000e-01
   4.4186000e-01
   4.4186000e-01
   5.0000000e-01
   8.3721000e-01
   6.9767000e-01
   2.7907000e-01
   3.0233000e-01
   3.3721000e-01
   2.2093000e-01
   5.9302000e-01
   6.9767000e-01
   6.1628000e-01
   5.5814000e-01
   6.3953000e-01
   5.2326000e-01
   4.6512000e-01
   6.3953000e-01
   5.4651000e-01
   3.1395000e-01
   4.6512000e-01
   3.0233000e-01
   8.7209000e-01
   1.7442000e-01
   3.0233000e-01
   5.0000000e-01
   4.0698000e-01
   7.6744000e-01
   4.8837000e-01
   7.2093000e-01
   6.1628000e-01
   1.2791000e-01
   2.2093000e-01
   3.1395000e-01
   8.1395000e-01
   3.6047000e-01
   1.2791000e-01
   5.1163000e-01
   7.0930000e-01
   3.4884000e-02
   5.4651000e-01
   5.3488000e-01
   7.5581000e-01
   2.2093000e-01
   7.6744000e-01
   4.0698000e-01
   3.8372000e-01
   4.1860000e-01
   5.8140000e-01
   4.6512000e-01
   6.3953000e-01
   4.3023000e-01
   1.5116000e-01
   3.8372000e-01
   1.0465000e-01
   7.2093000e-01
   3.0233000e-01
   5.0000000e-01
   3.6047000e-01
   8.6047000e-01
   3.6047000e-01
   8.2558000e-01
   8.3721000e-01
   7.0930000e-01
   8.2558000e-01
   1.8605000e-01
   5.4651000e-01
   3.8372000e-01
   6.8605000e-01
   7.6744000e-01
   3.6047000e-01
   8.1395000e-01
   5.5814000e-01
   6.8605000e-01
   6.2791000e-01
   3.8372000e-01
   5.3488000e-01
   5.9302000e-01
   1.9767000e-01
   7.5581000e-01
   5.0000000e-01
   7.2093000e-01
   9.6512000e-01
   9.7674000e-01
   4.6512000e-01
   3.1395000e-01
   2.7907000e-01
   7.2093000e-01
   4.5349000e-01
   4.6512000e-01
   8.2558000e-01
   1.7442000e-01
   5.6977000e-01
   1.3953000e-01
   3.3721000e-01
   6.2791000e-01
   3.4884000e-01
   3.8372000e-01
   6.1628000e-01
   5.9302000e-01
   9.3023000e-01
   9.5349000e-01
   8.0233000e-01
   5.0000000e-01
   2.6744000e-01
   8.8372000e-01
   6.1628000e-01
   4.8837000e-01
   6.2791000e-01
   4.0698000e-01
   1.2791000e-01
   3.9535000e-01
   5.8140000e-02
   4.5349000e-01
   3.0233000e-01
   1.9767000e-01
   7.0930000e-01
   4.5349000e-01
   3.7209000e-01
   6.2791000e-01
   5.3488000e-01
   7.4419000e-01
   6.6279000e-01
   1.9767000e-01
   8.0233000e-01
   5.3488000e-01
   8.3721000e-01
   7.0930000e-01
   3.3721000e-01
   6.7442000e-01
   2.3256000e-01
   7.6744000e-01
   3.2558000e-01
   3.6047000e-01
   1.7442000e-01
   8.3721000e-01
   4.6512000e-01
   3.6047000e-01
   7.2093000e-01
   3.2558000e-01
   7.3256000e-01
   2.7907000e-01
   8.3721000e-01
   2.2093000e-01
   6.9767000e-01
   2.7907000e-01
   1.8605000e-01
   6.0465000e-01
   1.1628000e-01
   3.6047000e-01
   5.4651000e-01
   3.8372000e-01
   5.5814000e-01
   6.7442000e-01
   2.9070000e-01
   2.6744000e-01
   4.8837000e-01
   2.0930000e-01
   6.3953000e-01
   3.8372000e-01
   5.3488000e-01
   6.9767000e-01
   3.4884000e-01
   7.9070000e-01
   5.2326000e-01
   3.0233000e-01
   8.3721000e-01
   4.7674000e-01
   5.0000000e-01
   2.4419000e-01
   3.8372000e-01
   9.3023000e-02
   1.2791000e-01
   4.0698000e-01
   3.7209000e-01
   6.6279000e-01
   7.2093000e-01
   4.6512000e-01
   1.2791000e-01
   7.0930000e-01
   6.2791000e-01
   2.2093000e-01
   5.9302000e-01
   7.9070000e-01
   6.0465000e-01
   5.5814000e-01
   3.0233000e-01
   4.6512000e-01
   5.9302000e-01
   2.5581000e-01
   4.3023000e-01
   6.1628000e-01
   1.0465000e-01
   2.6744000e-01
   6.2791000e-01
   2.2093000e-01
   4.0698000e-01
   1.6279000e-01
   6.7442000e-01
   5.3488000e-01
   8.1395000e-02
   1.8605000e-01
   5.5814000e-01
   3.1395000e-01
   4.6512000e-01
   7.2093000e-01
   6.3953000e-01
   8.6047000e-01
   6.1628000e-01
   5.3488000e-01
   6.5116000e-01
   6.3953000e-01
   6.1628000e-01
   6.8605000e-01
   6.5116000e-01
   1.3953000e-01
   3.4884000e-01
   6.9767000e-01
   4.7674000e-01
   3.9535000e-01
   5.5814000e-01
   5.9302000e-01
   3.1395000e-01
   1.7442000e-01
   7.7907000e-01
   5.8140000e-01
   4.7674000e-01
   3.2558000e-01
   8.3721000e-01
   6.8605000e-01
   4.8837000e-01
   3.9535000e-01
   6.5116000e-01
   2.2093000e-01
   8.1395000e-01
   6.1628000e-01
   6.3953000e-01
   5.1163000e-01
   5.1163000e-01
   5.4651000e-01
   2.7907000e-01
   3.7209000e-01
   0.0000000e+00
   2.9070000e-01
   5.0000000e-01
   4.4186000e-01
   1.9767000e-01
   6.6279000e-01
   9.3023000e-02
   5.6977000e-01
   3.4884000e-01
   2.0930000e-01
   3.0233000e-01
   1.3953000e-01
   6.1628000e-01
   1.3953000e-01
   5.0000000e-01
   4.4186000e-01
   9.3023000e-02
   6.3953000e-01
   4.7674000e-01
   8.1395000e-01
   8.6047000e-01
   5.6977000e-01
   4.1860000e-01
   5.0000000e-01
   4.8837000e-01
   8.2558000e-01
   6.9767000e-02
   5.4651000e-01
   3.4884000e-01
   4.6512000e-01
   2.2093000e-01
   5.6977000e-01
   9.3023000e-02
   4.5349000e-01
   4.0698000e-01
   8.2558000e-01
   2.5581000e-01
   5.0000000e-01
   1.8605000e-01
   7.2093000e-01
   5.2326000e-01
   2.9070000e-01
   6.5116000e-01
   5.2326000e-01
   6.8605000e-01
   1.7442000e-01
   1.9767000e-01
   4.8837000e-01
   5.8140000e-01
   4.6512000e-01
   6.5116000e-01
   5.0000000e-01
   7.3256000e-01
   6.5116000e-01
   4.8837000e-01
   5.0000000e-01
   5.6977000e-01
   2.7907000e-01
   6.2791000e-01
   4.8837000e-01
   2.0930000e-01
   4.8837000e-01
   7.0930000e-01
   5.5814000e-01
   8.4884000e-01
   8.8372000e-01
   2.7907000e-01
   6.1628000e-01
   4.8837000e-01
   7.2093000e-01
   3.2558000e-01
   5.8140000e-01
   6.9767000e-01
   3.0233000e-01
   1.5116000e-01
   6.2791000e-01
   2.7907000e-01
   2.7907000e-01
   5.2326000e-01
   2.2093000e-01
   4.3023000e-01
   5.5814000e-01
   4.0698000e-01
   5.2326000e-01
   2.6744000e-01
   5.6977000e-01
   4.8837000e-01
   7.4419000e-01
   3.7209000e-01
   5.3488000e-01
   3.2558000e-01
   3.2558000e-01
   2.5581000e-01
   2.4419000e-01
   4.0698000e-01
   3.0233000e-01
   5.1163000e-01
   5.3488000e-01
   4.8837000e-01
   5.0000000e-01
   4.6512000e-02
   4.8837000e-01
   2.9070000e-01
   4.4186000e-01
   2.0930000e-01
   8.6047000e-01
   3.8372000e-01
   5.2326000e-01
   5.6977000e-01
   6.9767000e-01
   6.9767000e-01
   6.0465000e-01
   6.7442000e-01
   4.4186000e-01
   6.0465000e-01
   7.7907000e-01
   7.2093000e-01
   4.7674000e-01
   1.8605000e-01
   2.3256000e-01
   3.9535000e-01
   6.3953000e-01
   8.2558000e-01
   6.8605000e-01
   6.7442000e-01
   4.8837000e-01
   1.7442000e-01
   4.4186000e-01
   3.6047000e-01
   9.0698000e-01
   5.9302000e-01
   4.7674000e-01
   3.4884000e-01
   9.5349000e-01
   3.7209000e-01
   4.5349000e-01
   3.3721000e-01
   5.0000000e-01
   5.6977000e-01
   6.3953000e-01
   6.6279000e-01
   6.6279000e-01
   6.7442000e-01
   2.4419000e-01
   3.8372000e-01
   7.7907000e-01
   4.5349000e-01
   6.0465000e-01
   8.1395000e-02
   5.2326000e-01
   3.9535000e-01
   9.5349000e-01
   5.3488000e-01
   4.3023000e-01
   8.2558000e-01
   5.9302000e-01
   7.2093000e-01
   7.6744000e-01
   1.0465000e-01
   8.1395000e-01
   3.6047000e-01
   6.8605000e-01
   6.8605000e-01
   2.6744000e-01
   8.1395000e-01
   4.1860000e-01
   3.4884000e-01
   7.3256000e-01
   5.0000000e-01
   8.1395000e-02
   8.8372000e-01
   5.8140000e-01
   9.3023000e-01
   1.9767000e-01
   1.8605000e-01
   5.5814000e-01
   3.0233000e-01
   9.4186000e-01
   4.0698000e-01
   9.4186000e-01
   4.8837000e-01
   8.1395000e-01
   2.0930000e-01
   5.0000000e-01
   3.3721000e-01
   2.4419000e-01
   4.4186000e-01
   5.1163000e-01
   7.0930000e-01
   5.8140000e-01
   2.7907000e-01
   4.7674000e-01
   2.2093000e-01
   3.0233000e-01
   4.8837000e-01
   6.0465000e-01
   5.1163000e-01
   2.2093000e-01
   6.7442000e-01
   4.4186000e-01
   6.8605000e-01
   8.6047000e-01
   6.6279000e-01
   9.1860000e-01
   1.6279000e-01
   6.7442000e-01
   4.7674000e-01
   2.5581000e-01
   1.2791000e-01
   8.7209000e-01
   3.8372000e-01
   5.4651000e-01
   3.6047000e-01
   3.4884000e-01
   5.0000000e-01
   2.7907000e-01
   5.4651000e-01
   8.6047000e-01
   9.3023000e-02
   6.6279000e-01
   2.6744000e-01
   8.3721000e-01
   4.8837000e-01
   8.2558000e-01
   4.1860000e-01
   3.7209000e-01
   1.2791000e-01
   5.2326000e-01
   3.9535000e-01
   3.1395000e-01
   3.7209000e-01
   6.7442000e-01
   4.6512000e-02
   3.4884000e-01
   5.3488000e-01
   4.7674000e-01
   7.0930000e-01
   7.2093000e-01
   3.2558000e-01
   3.4884000e-02
   3.7209000e-01
   6.0465000e-01
   4.1860000e-01
   2.6744000e-01
   3.4884000e-01
   9.3023000e-01
   7.7907000e-01
   4.5349000e-01
   5.5814000e-01
   5.1163000e-01
   7.4419000e-01
   5.6977000e-01
   6.9767000e-02
   1.6279000e-01
   8.1395000e-01
   4.5349000e-01
   2.6744000e-01
   2.4419000e-01
   5.5814000e-01
   4.7674000e-01
   1.9767000e-01
   2.6744000e-01
   6.5116000e-01
   5.6977000e-01
   5.9302000e-01
   4.4186000e-01
   3.7209000e-01
   3.4884000e-02
   2.9070000e-01
   4.1860000e-01
   3.7209000e-01
   4.3023000e-01
   6.5116000e-01
   4.6512000e-01
   1.6279000e-01
   5.6977000e-01
   4.4186000e-01
   3.7209000e-01
   4.7674000e-01
   3.4884000e-01
   5.6977000e-01
   5.5814000e-01
   6.9767000e-02
   5.0000000e-01
   3.8372000e-01
   7.2093000e-01
   6.7442000e-01
   4.8837000e-01
   1.6279000e-01
   4.3023000e-01
   1.6279000e-01
   2.3256000e-01
   4.7674000e-01
   3.2558000e-01
   2.5581000e-01
   4.6512000e-02
   2.6744000e-01
   4.5349000e-01
   2.7907000e-01
   1.7442000e-01
   5.0000000e-01
   2.2093000e-01
   6.5116000e-01
   6.3953000e-01
   2.7907000e-01
   1.5116000e-01
   5.1163000e-01
   1.9767000e-01
   7.0930000e-01
   5.6977000e-01
   1.9767000e-01
   4.0698000e-01
   5.2326000e-01
   4.6512000e-01
   9.3023000e-01
   3.2558000e-01
   1.3953000e-01
   3.6047000e-01
   4.5349000e-01
   2.2093000e-01
   9.7674000e-01
   4.4186000e-01
   7.5581000e-01
   5.8140000e-01
   7.2093000e-01
   3.4884000e-02
   5.1163000e-01
   5.8140000e-01
   8.1395000e-01
   6.7442000e-01
   3.3721000e-01
   3.4884000e-01
   6.3953000e-01
   9.6512000e-01
   3.2558000e-01
   7.2093000e-01
   5.3488000e-01
   3.4884000e-01
   5.8140000e-01
   4.0698000e-01
   7.0930000e-01
   3.2558000e-01
   8.4884000e-01
   5.6977000e-01
   5.8140000e-01
   3.0233000e-01
   2.9070000e-01
   7.7907000e-01
   6.5116000e-01
   5.8140000e-01
   5.2326000e-01
   4.6512000e-01
   4.7674000e-01
   7.0930000e-01
   5.9302000e-01
   5.6977000e-01
   4.7674000e-01
   5.1163000e-01
   3.1395000e-01
   2.5581000e-01
   2.3256000e-01
   5.4651000e-01
   4.6512000e-01
   7.7907000e-01
   5.8140000e-01
   6.5116000e-01
   4.5349000e-01
   4.8837000e-01
   4.6512000e-01
   4.0698000e-01
   7.2093000e-01
   1.9767000e-01
   6.8605000e-01
   7.3256000e-01
   4.6512000e-01
   7.4419000e-01
   7.9070000e-01
   4.5349000e-01
   7.3256000e-01
   4.6512000e-01
   3.3721000e-01
   5.9302000e-01
   7.6744000e-01
   3.3721000e-01
   7.4419000e-01
   5.1163000e-01
   6.1628000e-01
   7.4419000e-01
   5.9302000e-01
   6.0465000e-01
   4.7674000e-01
   7.6744000e-01
   3.3721000e-01
   2.3256000e-02
   3.6047000e-01
   3.4884000e-01
   4.3023000e-01
   3.7209000e-01
   2.4419000e-01
   5.5814000e-01
   2.7907000e-01
   5.8140000e-01
   1.7442000e-01
   3.0233000e-01
   8.2558000e-01
   5.6977000e-01
   6.2791000e-01
   5.1163000e-01
   7.6744000e-01
   6.6279000e-01
   4.6512000e-01
   7.9070000e-01
   2.9070000e-01
   5.2326000e-01
   3.2558000e-01
   5.9302000e-01
   3.2558000e-01
   4.1860000e-01
   2.2093000e-01
   7.3256000e-01
   8.6047000e-01
   9.0698000e-01
   2.5581000e-01
   7.0930000e-01
   1.8605000e-01
   5.8140000e-01
   4.3023000e-01
   6.6279000e-01
   6.6279000e-01
   2.5581000e-01
   6.2791000e-01
   7.4419000e-01
   4.8837000e-01
   6.6279000e-01
   2.6744000e-01
   8.7209000e-01
   1.5116000e-01
   5.9302000e-01
   4.4186000e-01
   8.4884000e-01
   9.4186000e-01
   5.0000000e-01
   1.0465000e-01
   3.2558000e-01
   4.8837000e-01
   7.7907000e-01
   6.1628000e-01
   4.4186000e-01
   1.9767000e-01
   4.0698000e-01
   7.6744000e-01
   5.1163000e-01
   5.0000000e-01
   3.0233000e-01
   5.5814000e-01
   7.7907000e-01
   7.6744000e-01
   4.6512000e-01
   7.5581000e-01
   8.2558000e-01
   6.8605000e-01
   5.8140000e-02
   6.2791000e-01
   1.8605000e-01
   3.4884000e-01
   3.8372000e-01
   6.9767000e-02
   9.4186000e-01
   7.2093000e-01
   5.6977000e-01
   4.8837000e-01
   4.1860000e-01
   6.9767000e-01
   3.0233000e-01
   2.7907000e-01
   9.1860000e-01
   7.9070000e-01
   3.4884000e-01
   2.7907000e-01
   2.3256000e-01
   3.2558000e-01
   6.7442000e-01
   3.2558000e-01
   3.1395000e-01
   6.3953000e-01
   4.0698000e-01
   5.4651000e-01
   2.7907000e-01
   1.3953000e-01
   5.1163000e-01
   3.0233000e-01
   3.9535000e-01
   3.1395000e-01
   4.3023000e-01
   3.3721000e-01
   3.7209000e-01
   2.4419000e-01
   3.3721000e-01
   7.5581000e-01
   1.3953000e-01
   6.2791000e-01
   7.6744000e-01
   3.6047000e-01
   6.9767000e-01
   2.6744000e-01
   1.3953000e-01
   2.9070000e-01
   6.1628000e-01
   3.8372000e-01
   5.8140000e-01
   4.6512000e-01
   3.8372000e-01
   3.2558000e-01
   3.4884000e-01
   4.3023000e-01
   3.2558000e-01
   5.1163000e-01
   1.9767000e-01
   4.1860000e-01
   3.9535000e-01
   4.8837000e-01
   8.0233000e-01
   9.5349000e-01
   3.9535000e-01
   4.0698000e-01
   1.9767000e-01
   5.4651000e-01
   5.9302000e-01
   3.9535000e-01
   3.9535000e-01
   6.5116000e-01
   8.2558000e-01
   3.9535000e-01
   5.2326000e-01
   4.8837000e-01
   3.6047000e-01
   2.0930000e-01
   6.3953000e-01
   4.8837000e-01
   2.2093000e-01
   7.5581000e-01
   4.6512000e-01
   2.5581000e-01
   5.6977000e-01
   4.6512000e-01
   3.4884000e-01
   5.6977000e-01
   5.5814000e-01
   3.0233000e-01
   5.6977000e-01
   1.1628000e-01
   3.7209000e-01
   7.9070000e-01
   2.4419000e-01
   4.8837000e-01
   4.8837000e-01
   3.0233000e-01
   1.3953000e-01
   4.4186000e-01
   3.7209000e-01
   8.8372000e-01
   3.1395000e-01
   5.8140000e-01
   7.5581000e-01
   4.1860000e-01
   2.3256000e-01
   4.3023000e-01
   3.4884000e-01
   1.8605000e-01
   6.1628000e-01
   4.3023000e-01
   4.5349000e-01
   3.7209000e-01
   8.0233000e-01
   5.8140000e-01
   6.2791000e-01
   2.2093000e-01
   2.7907000e-01
   4.3023000e-01
   8.2558000e-01
   4.7674000e-01
   1.5116000e-01
   2.6744000e-01
   2.0930000e-01
   5.1163000e-01
   2.4419000e-01
   5.5814000e-01
   1.9767000e-01
   8.2558000e-01
   7.4419000e-01
   7.2093000e-01
   3.9535000e-01
   7.0930000e-01
   5.3488000e-01
   3.4884000e-01
   1.6279000e-01
   5.1163000e-01
   5.3488000e-01
   3.1395000e-01
   2.5581000e-01
   7.4419000e-01
   5.3488000e-01
   6.1628000e-01
   8.4884000e-01
   7.5581000e-01
   5.3488000e-01
   9.3023000e-01
   3.6047000e-01
   4.4186000e-01
   8.0233000e-01
   4.3023000e-01
   6.0465000e-01
   2.3256000e-01
   4.0698000e-01
   3.7209000e-01
   2.6744000e-01
   3.2558000e-01
   4.1860000e-01
   4.0698000e-01
   4.3023000e-01
   5.8140000e-01
   3.4884000e-01
   5.9302000e-01
   4.5349000e-01
   3.8372000e-01
   8.0233000e-01
   5.0000000e-01
   5.1163000e-01
   2.4419000e-01
   3.6047000e-01
   5.4651000e-01
   8.2558000e-01
   9.1860000e-01
   5.9302000e-01
   4.8837000e-01
   1.1628000e-01
   8.0233000e-01
   5.0000000e-01
   6.8605000e-01
   6.7442000e-01
   5.0000000e-01
   9.4186000e-01
   6.2791000e-01
   3.0233000e-01
   1.8605000e-01
   4.1860000e-01
   5.1163000e-01
   5.2326000e-01
   2.0930000e-01
   3.4884000e-01
   8.3721000e-01
   6.6279000e-01
   3.8372000e-01
   8.2558000e-01
   4.3023000e-01
   7.2093000e-01
   5.5814000e-01
   6.1628000e-01
   5.5814000e-01
   5.6977000e-01
   3.3721000e-01
   5.3488000e-01
   7.6744000e-01
   8.7209000e-01
   3.7209000e-01
   4.3023000e-01
   9.3023000e-02
   4.1860000e-01
   2.3256000e-01
   5.2326000e-01
   4.6512000e-01
   5.9302000e-01
   7.4419000e-01
   4.4186000e-01
   6.5116000e-01
   4.6512000e-01
   6.0465000e-01
   1.8605000e-01
   1.3953000e-01
   6.9767000e-01
   3.1395000e-01
   0.0000000e+00
   6.5116000e-01
   2.9070000e-01
   5.8140000e-01
   4.7674000e-01
   6.5116000e-01
   5.4651000e-01
   2.0930000e-01
   3.1395000e-01
   1.5116000e-01
   5.5814000e-01
   4.6512000e-01
   5.4651000e-01
   4.1860000e-01
   3.1395000e-01
   8.1395000e-02
   3.0233000e-01
   1.2791000e-01
   4.7674000e-01
   8.6047000e-01
   5.9302000e-01
   4.0698000e-01
   3.2558000e-01
   1.7442000e-01
   9.3023000e-01
   2.5581000e-01
   6.9767000e-01
   5.9302000e-01
   4.6512000e-01
   5.4651000e-01
   1.9767000e-01
   5.9302000e-01
   4.1860000e-01
   3.6047000e-01
   4.7674000e-01
   4.0698000e-01
   7.6744000e-01
   3.9535000e-01
   4.7674000e-01
   6.9767000e-01
   5.0000000e-01
   5.8140000e-01
   6.0465000e-01
   6.2791000e-01
   5.6977000e-01
   6.1628000e-01
   3.9535000e-01
   2.6744000e-01
   7.9070000e-01
   5.1163000e-01
   6.3953000e-01
   4.7674000e-01
   3.0233000e-01
   7.0930000e-01
   5.1163000e-01
   4.5349000e-01
   5.6977000e-01
   5.3488000e-01
   5.4651000e-01
   6.6279000e-01
   1.5116000e-01
   5.8140000e-01
   8.4884000e-01
   8.4884000e-01
   8.4884000e-01
   6.8605000e-01
   3.1395000e-01
   4.8837000e-01
   5.5814000e-01
   8.1395000e-01
   8.4884000e-01
   4.1860000e-01
   4.5349000e-01
   3.1395000e-01
   1.5116000e-01
   5.5814000e-01
   3.0233000e-01
   2.0930000e-01
   5.4651000e-01
   5.5814000e-01
   5.6977000e-01
   1.1628000e-01
   1.2791000e-01
   3.3721000e-01
   7.0930000e-01
   6.9767000e-01
   6.0465000e-01
   7.2093000e-01
   1.9767000e-01
   6.2791000e-01
   2.5581000e-01
   5.2326000e-01
   3.1395000e-01
   3.6047000e-01
   5.2326000e-01
   3.4884000e-01
   7.2093000e-01
   6.2791000e-01
   3.4884000e-01
   5.9302000e-01
   2.6744000e-01
   5.9302000e-01
   3.2558000e-01
   4.7674000e-01
   4.7674000e-01
   6.3953000e-01
   4.0698000e-01
   8.3721000e-01
   7.6744000e-01
   4.5349000e-01
   2.7907000e-01
   7.9070000e-01
   6.5116000e-01
   6.6279000e-01
   3.8372000e-01
   6.1628000e-01
   6.9767000e-01
   2.5581000e-01
   4.8837000e-01
   5.6977000e-01
   5.1163000e-01
   5.9302000e-01
   5.6977000e-01
   4.6512000e-01
   2.4419000e-01
   2.0930000e-01
   5.8140000e-01
   1.0000000e+00
   2.4419000e-01
   5.2326000e-01
   3.6047000e-01
   9.7674000e-01
   5.8140000e-01
   4.1860000e-01
   8.7209000e-01
   3.2558000e-01
   4.1860000e-01
   8.2558000e-01
   4.0698000e-01
   2.9070000e-01
   3.1395000e-01
   8.1395000e-01
   8.9535000e-01
   7.4419000e-01
   7.9070000e-01
   6.3953000e-01
   4.0698000e-01
   7.2093000e-01
   5.5814000e-01
   5.2326000e-01
   4.0698000e-01
   9.3023000e-02
   3.7209000e-01
   3.1395000e-01
   3.1395000e-01
   8.3721000e-01
   6.8605000e-01
   2.7907000e-01
   5.4651000e-01
   6.1628000e-01
   5.2326000e-01
   6.0465000e-01
   1.2791000e-01
   4.1860000e-01
   5.8140000e-01
   7.3256000e-01
   3.4884000e-01
   8.7209000e-01
   4.6512000e-01
   1.5116000e-01
   8.0233000e-01
   6.1628000e-01
   3.8372000e-01
   4.4186000e-01
   3.3721000e-01
   6.7442000e-01
   6.0465000e-01
   6.1628000e-01
   3.7209000e-01
   5.9302000e-01
   7.0930000e-01
   4.8837000e-01
   5.2326000e-01
   2.9070000e-01
   3.4884000e-01
   2.5581000e-01
   8.1395000e-01
   2.0930000e-01
   5.9302000e-01
   3.2558000e-01
   1.7442000e-01
   6.9767000e-01
   3.2558000e-01
   3.4884000e-01
   1.3953000e-01
   8.1395000e-02
   5.1163000e-01
   2.2093000e-01
   4.7674000e-01
   5.5814000e-01
   5.4651000e-01
   4.6512000e-01
   3.7209000e-01
   9.3023000e-01
   5.0000000e-01
   4.8837000e-01
   4.0698000e-01
   5.6977000e-01
   8.7209000e-01
   5.6977000e-01
   6.2791000e-01
   5.1163000e-01
   6.2791000e-01
   8.6047000e-01
   5.5814000e-01
   4.5349000e-01
   5.9302000e-01
   2.2093000e-01
   7.2093000e-01
   7.3256000e-01
   5.8140000e-01
   5.8140000e-01
   3.0233000e-01
   8.4884000e-01
   3.1395000e-01
   1.5116000e-01
   8.0233000e-01
   7.0930000e-01
   5.3488000e-01
   8.1395000e-02
   1.0465000e-01
   4.6512000e-01
   2.0930000e-01
   5.3488000e-01
   5.8140000e-01
   3.3721000e-01
   4.3023000e-01
   4.1860000e-01
   6.0465000e-01
   9.3023000e-02
   3.1395000e-01
   2.3256000e-01
   6.3953000e-01
   3.6047000e-01
   9.3023000e-02
   7.4419000e-01
   5.2326000e-01
   4.0698000e-01
   5.1163000e-01
   5.1163000e-01
   6.0465000e-01
   5.0000000e-01
   2.9070000e-01
   3.6047000e-01
   5.3488000e-01
   7.9070000e-01
   1.2791000e-01
   3.9535000e-01
   9.3023000e-01
   8.1395000e-01
   3.4884000e-01
   6.8605000e-01
   5.4651000e-01
   4.6512000e-01
   5.3488000e-01
   3.1395000e-01
   2.5581000e-01
   5.6977000e-01
   4.1860000e-01
   1.9767000e-01
   3.9535000e-01
   5.4651000e-01
   4.6512000e-01
   5.9302000e-01
   6.2791000e-01
   4.8837000e-01
   4.6512000e-01
   6.1628000e-01
   6.2791000e-01
   5.4651000e-01
   3.0233000e-01
   1.3953000e-01
   4.1860000e-01
   8.8372000e-01
   5.5814000e-01
   4.8837000e-01
   3.6047000e-01
   5.9302000e-01
   2.0930000e-01
   8.6047000e-01
   1.7442000e-01
   3.7209000e-01
   3.4884000e-01
   7.4419000e-01
   6.3953000e-01
   5.0000000e-01
   3.0233000e-01
   5.5814000e-01
   7.4419000e-01
   7.5581000e-01
   5.9302000e-01
   4.8837000e-01
   2.2093000e-01
   3.9535000e-01
   6.9767000e-02
   8.4884000e-01
   6.1628000e-01
   1.0465000e-01
   1.5116000e-01
   8.3721000e-01
   6.0465000e-01
   6.2791000e-01
   7.9070000e-01
   1.6279000e-01
   9.0698000e-01
   4.6512000e-01
   6.6279000e-01
   6.1628000e-01
   7.7907000e-01
   1.5116000e-01
   3.1395000e-01
   5.2326000e-01
   5.6977000e-01
   4.0698000e-01
   4.6512000e-02
   6.9767000e-02
   3.9535000e-01
   7.5581000e-01
   4.3023000e-01
   7.9070000e-01
   1.5116000e-01
   7.5581000e-01
   7.2093000e-01
   4.3023000e-01
   7.5581000e-01
   8.1395000e-01
   3.2558000e-01
   6.9767000e-02
   3.4884000e-01
   8.2558000e-01
   3.8372000e-01
   3.0233000e-01
   3.2558000e-01
   5.6977000e-01
   4.3023000e-01
   5.9302000e-01
   5.9302000e-01
   2.2093000e-01
   5.5814000e-01
   4.3023000e-01
   5.6977000e-01
   6.0465000e-01
   9.8837000e-01
   5.8140000e-01
   8.4884000e-01
   5.2326000e-01
   3.4884000e-01
   5.3488000e-01
   3.6047000e-01
   7.9070000e-01
   2.5581000e-01
   5.3488000e-01
   2.2093000e-01
   4.6512000e-01
   4.7674000e-01
   2.6744000e-01
   4.8837000e-01
   7.4419000e-01
   2.4419000e-01
   5.5814000e-01
   4.6512000e-02
   9.3023000e-01
   7.0930000e-01
   7.2093000e-01
   2.9070000e-01
   4.7674000e-01
   6.2791000e-01
   7.3256000e-01
   3.9535000e-01
   3.4884000e-02
   4.1860000e-01
   5.4651000e-01
   6.1628000e-01
   3.2558000e-01
   1.8605000e-01
   3.2558000e-01
   3.0233000e-01
   5.1163000e-01
   3.1395000e-01
   6.8605000e-01
   4.7674000e-01
   4.7674000e-01
   6.6279000e-01
   8.3721000e-01
   5.0000000e-01
   3.4884000e-01
   9.3023000e-02
   4.8837000e-01
   6.5116000e-01
   4.8837000e-01
   5.0000000e-01
   4.4186000e-01
   2.0930000e-01
   4.5349000e-01
   8.1395000e-02
   4.1860000e-01
   6.2791000e-01
   3.6047000e-01
   3.2558000e-01
   6.1628000e-01
   5.5814000e-01
   7.2093000e-01
   5.6977000e-01
   4.3023000e-01
   6.1628000e-01
   4.4186000e-01
   5.1163000e-01
   4.6512000e-01
   4.3023000e-01
   2.4419000e-01
   2.9070000e-01
   3.8372000e-01
   5.1163000e-01
   9.5349000e-01
   8.6047000e-01
   2.9070000e-01
   5.6977000e-01
   4.8837000e-01
   2.5581000e-01
   7.3256000e-01
   3.6047000e-01
   8.4884000e-01
   9.0698000e-01
   6.3953000e-01
   3.4884000e-01
   9.1860000e-01
   5.4651000e-01
   6.2791000e-01
   4.7674000e-01
   9.6512000e-01
   4.3023000e-01
   4.7674000e-01
   4.3023000e-01
   3.0233000e-01
   8.8372000e-01
   3.3721000e-01
   3.2558000e-01
   4.3023000e-01
   4.3023000e-01
   6.8605000e-01
   2.3256000e-01
   6.2791000e-01
   3.2558000e-01
   6.9767000e-01
   3.1395000e-01
   3.2558000e-01
   2.7907000e-01
   2.3256000e-01
   5.2326000e-01
   4.7674000e-01
   5.9302000e-01
   8.2558000e-01
   3.0233000e-01
   8.1395000e-01
   7.4419000e-01
   5.0000000e-01
   5.4651000e-01
   5.3488000e-01
   2.6744000e-01
   2.4419000e-01
   7.2093000e-01
   5.0000000e-01
   2.3256000e-01
   4.0698000e-01
   1.8605000e-01
   1.0465000e-01
   5.1163000e-01
   3.6047000e-01
   2.4419000e-01
   7.6744000e-01
   2.5581000e-01
   8.0233000e-01
   5.4651000e-01
   5.5814000e-01
   5.8140000e-01
   6.5116000e-01
   1.5116000e-01
   7.9070000e-01
   7.6744000e-01
   4.8837000e-01
   5.8140000e-02
   9.3023000e-01
   6.1628000e-01
   1.5116000e-01
   2.0930000e-01
   3.4884000e-01
   4.7674000e-01
   3.4884000e-01
   5.6977000e-01
   3.3721000e-01
   4.5349000e-01
   5.2326000e-01
   6.3953000e-01
   5.1163000e-01
   5.8140000e-02
   1.9767000e-01
   2.3256000e-01
   8.1395000e-02
   3.1395000e-01
   7.4419000e-01
   5.9302000e-01
   4.6512000e-01
   6.3953000e-01
   4.7674000e-01
   6.2791000e-01
   4.6512000e-01
   6.3953000e-01
   3.7209000e-01
   4.7674000e-01
   4.1860000e-01
   6.7442000e-01
   5.3488000e-01
   6.5116000e-01
   1.5116000e-01
   4.5349000e-01
   4.6512000e-01
   1.6279000e-01
   4.6512000e-01
   5.5814000e-01
   8.0233000e-01
   6.0465000e-01
   3.0233000e-01
   6.0465000e-01
   6.1628000e-01
   8.4884000e-01
   6.7442000e-01
   3.8372000e-01
   5.6977000e-01
   4.1860000e-01
   1.9767000e-01
   4.6512000e-01
   2.6744000e-01
   5.6977000e-01
   1.2791000e-01
   6.1628000e-01
   4.3023000e-01
   1.5116000e-01
   4.7674000e-01
   7.0930000e-01
   5.8140000e-02
   5.9302000e-01
   4.6512000e-01
   2.9070000e-01
   1.6279000e-01
   6.2791000e-01
   2.3256000e-01
   7.9070000e-01
   7.5581000e-01
   5.1163000e-01
   1.8605000e-01
   4.4186000e-01
   9.3023000e-02
   3.4884000e-01
   4.8837000e-01
   7.2093000e-01
   4.5349000e-01
   7.2093000e-01
   8.8372000e-01
   7.6744000e-01
   8.0233000e-01
   4.4186000e-01
   3.9535000e-01
   5.6977000e-01
   6.7442000e-01
   4.0698000e-01
   1.0465000e-01
   6.6279000e-01
   2.9070000e-01
   4.6512000e-01
   2.9070000e-01
   3.7209000e-01
   3.1395000e-01
   3.2558000e-01
   5.4651000e-01
   2.7907000e-01
   5.6977000e-01
   1.2791000e-01
   5.4651000e-01
   5.8140000e-01
   2.0930000e-01
   5.5814000e-01
   4.7674000e-01
   5.4651000e-01
   4.7674000e-01
   3.0233000e-01
   1.3953000e-01
   5.6977000e-01
   6.8605000e-01
   5.8140000e-01
   3.8372000e-01
   2.4419000e-01
   7.9070000e-01
   3.6047000e-01
   1.5116000e-01
   5.0000000e-01
   3.3721000e-01
   9.3023000e-02
   5.6977000e-01
   7.9070000e-01
   5.3488000e-01
   3.2558000e-01
   4.4186000e-01
   5.2326000e-01
   2.7907000e-01
   8.3721000e-01
   3.7209000e-01
   5.8140000e-02
   9.3023000e-02
   6.3953000e-01
   6.9767000e-01
   1.1628000e-01
   3.2558000e-01
   1.1628000e-01
   6.3953000e-01
   8.1395000e-02
   7.2093000e-01
   5.1163000e-01
   7.2093000e-01
   5.1163000e-01
   6.0465000e-01
   8.7209000e-01
   2.0930000e-01
   3.8372000e-01
   9.0698000e-01
   3.2558000e-01
   3.1395000e-01
   7.6744000e-01
   3.4884000e-01
   7.7907000e-01
   6.6279000e-01
   9.4186000e-01
   2.3256000e-01
   1.1628000e-01
   6.8605000e-01
   6.0465000e-01
   8.9535000e-01
   4.6512000e-01
   3.4884000e-01
   2.4419000e-01
   6.8605000e-01
   4.3023000e-01
   5.2326000e-01
   5.2326000e-01
   5.3488000e-01
   4.3023000e-01
   4.3023000e-01
   4.8837000e-01
   5.9302000e-01
   5.6977000e-01
   4.8837000e-01
   7.5581000e-01
   9.3023000e-01
   6.0465000e-01
   4.6512000e-01
   5.3488000e-01
   1.9767000e-01
   9.7674000e-01
   9.7674000e-01
   3.7209000e-01
   1.8605000e-01
   4.4186000e-01
   4.4186000e-01
   2.7907000e-01
   3.3721000e-01
   6.5116000e-01
   4.1860000e-01
   3.3721000e-01
   5.4651000e-01
   5.9302000e-01
   8.8372000e-01
   7.2093000e-01
   6.2791000e-01
   5.0000000e-01
   1.0000000e+00
   8.0233000e-01
   6.3953000e-01
   2.2093000e-01
   2.9070000e-01
   7.5581000e-01
   9.3023000e-01
   5.5814000e-01
   9.3023000e-01
   8.9535000e-01
   3.8372000e-01
   4.7674000e-01
   3.0233000e-01
   6.1628000e-01
   4.4186000e-01
   3.9535000e-01
   4.1860000e-01
   4.7674000e-01
   7.5581000e-01
   7.0930000e-01
   3.4884000e-01
   6.7442000e-01
   5.9302000e-01
   6.7442000e-01
   1.7442000e-01
   1.6279000e-01
   4.0698000e-01
   4.4186000e-01
   5.5814000e-01
   4.4186000e-01
   3.4884000e-01
   5.5814000e-01
   3.2558000e-01
   4.7674000e-01
   3.7209000e-01
   3.7209000e-01
   3.8372000e-01
   5.0000000e-01
   4.6512000e-01
   6.0465000e-01
   7.9070000e-01
   6.9767000e-01
   2.9070000e-01
   4.1860000e-01
   6.5116000e-01
   2.5581000e-01
   2.5581000e-01
   4.8837000e-01
   4.3023000e-01
   2.5581000e-01
   5.9302000e-01
   2.7907000e-01
   3.8372000e-01
   6.1628000e-01
   6.7442000e-01
   3.2558000e-01
   7.2093000e-01
   3.1395000e-01
   4.6512000e-01
   2.6744000e-01
   5.6977000e-01
   6.8605000e-01
   5.5814000e-01
   6.9767000e-02
   6.9767000e-01
   9.1860000e-01
   5.3488000e-01
   8.4884000e-01
   5.1163000e-01
   7.2093000e-01
   2.0930000e-01
   7.4419000e-01
   2.7907000e-01
   3.3721000e-01
   6.7442000e-01
   2.3256000e-01
   6.7442000e-01
   6.8605000e-01
   7.3256000e-01
   6.1628000e-01
   7.5581000e-01
   1.7442000e-01
   2.4419000e-01
   4.3023000e-01
   4.8837000e-01
   2.7907000e-01
   3.0233000e-01
   5.1163000e-01
   1.9767000e-01
   7.0930000e-01
   3.1395000e-01
   1.9767000e-01
   4.1860000e-01
   1.0000000e+00
   6.9767000e-01
   1.0000000e+00
   3.8372000e-01
   7.6744000e-01
   5.5814000e-01
   5.1163000e-01
   7.2093000e-01
   4.8837000e-01
   3.4884000e-02
   6.9767000e-01
   5.4651000e-01
   5.9302000e-01
   6.2791000e-01
   5.6977000e-01
   3.2558000e-01
   7.5581000e-01
   4.8837000e-01
   5.8140000e-01
   2.5581000e-01
   4.3023000e-01
   5.9302000e-01
   5.0000000e-01
   1.8605000e-01
   2.0930000e-01
   5.2326000e-01
   2.4419000e-01
   5.6977000e-01
   3.9535000e-01
   5.6977000e-01
   3.2558000e-01
   5.1163000e-01
   4.6512000e-01
   8.4884000e-01
   5.6977000e-01
   7.4419000e-01
   6.0465000e-01
   8.3721000e-01
   5.8140000e-01
   6.6279000e-01
   6.5116000e-01
   3.4884000e-01
   5.9302000e-01
   3.4884000e-01
   7.2093000e-01
   4.1860000e-01
   3.6047000e-01
   5.4651000e-01
   7.9070000e-01
   6.3953000e-01
   6.1628000e-01
   2.3256000e-01
   8.3721000e-01
   2.5581000e-01
   3.9535000e-01
   4.8837000e-01
   5.1163000e-01
   6.0465000e-01
   3.7209000e-01
   6.3953000e-01
   1.6279000e-01
   4.8837000e-01
   2.6744000e-01
   3.6047000e-01
   6.2791000e-01
   2.6744000e-01
   4.3023000e-01
   3.6047000e-01
   8.9535000e-01
   9.3023000e-01
   4.8837000e-01
   4.8837000e-01
   2.0930000e-01
   3.0233000e-01
   5.4651000e-01
   3.7209000e-01
   3.0233000e-01
   3.3721000e-01
   6.3953000e-01
   2.9070000e-01
   1.8605000e-01
   6.2791000e-01
   1.7442000e-01
   5.8140000e-01
   2.9070000e-01
   5.2326000e-01
   3.7209000e-01
   4.8837000e-01
   6.0465000e-01
   1.3953000e-01
   8.1395000e-01
   4.3023000e-01
   4.6512000e-01
   5.9302000e-01
   6.0465000e-01
   4.0698000e-01
   4.8837000e-01
   2.4419000e-01
   4.0698000e-01
   2.7907000e-01
   7.7907000e-01
   3.4884000e-01
   6.9767000e-01
   4.6512000e-01
   2.0930000e-01
   2.3256000e-01
   6.9767000e-01
   6.8605000e-01
   6.3953000e-01
   4.5349000e-01
   2.7907000e-01
   4.5349000e-01
   1.8605000e-01
   8.6047000e-01
   3.2558000e-01
   2.5581000e-01
   1.9767000e-01
   4.7674000e-01
   5.1163000e-01
   1.0465000e-01
   4.6512000e-01
   5.4651000e-01
   5.8140000e-01
   4.3023000e-01
   6.8605000e-01
   2.4419000e-01
   5.3488000e-01
   7.6744000e-01
   4.0698000e-01
   4.1860000e-01
   2.9070000e-01
   2.9070000e-01
   3.9535000e-01
   2.5581000e-01
   3.6047000e-01
   3.8372000e-01
   1.9767000e-01
   5.0000000e-01
   1.2791000e-01
   2.0930000e-01
   1.5116000e-01
   3.3721000e-01
   4.3023000e-01
   7.0930000e-01
   5.1163000e-01
   3.0233000e-01
   4.3023000e-01
   8.0233000e-01
   4.4186000e-01
   2.3256000e-01
   4.5349000e-01
   5.2326000e-01
   4.5349000e-01
   4.3023000e-01
   9.0698000e-01
   1.9767000e-01
   1.6279000e-01
   6.3953000e-01
   1.0465000e-01
   5.1163000e-01
   9.1860000e-01
   6.3953000e-01
   4.6512000e-01
   6.0465000e-01
   9.7674000e-01
   6.3953000e-01
   5.6977000e-01
   2.4419000e-01
   4.7674000e-01
   5.4651000e-01
   1.7442000e-01
   7.9070000e-01
   2.6744000e-01
   4.8837000e-01
   6.1628000e-01
   1.3953000e-01
   2.2093000e-01
   1.3953000e-01
   5.8140000e-01
   3.9535000e-01
   9.5349000e-01
   9.3023000e-02
   3.8372000e-01
   6.8605000e-01
   1.3953000e-01
   2.9070000e-01
   8.9535000e-01
   4.8837000e-01
   5.8140000e-01
   2.5581000e-01
   8.2558000e-01
   7.3256000e-01
   3.7209000e-01
   4.4186000e-01
   6.2791000e-01
   7.3256000e-01
   3.7209000e-01
   7.3256000e-01
   6.5116000e-01
   6.6279000e-01
   5.0000000e-01
   3.6047000e-01
   2.3256000e-02
   5.8140000e-01
   5.2326000e-01
   6.9767000e-01
   4.8837000e-01
   4.8837000e-01
   2.3256000e-01
   8.8372000e-01
   2.6744000e-01
   5.3488000e-01
   6.8605000e-01
   2.6744000e-01
   4.1860000e-01
   4.5349000e-01
   2.7907000e-01
   3.7209000e-01
   1.7442000e-01
   3.9535000e-01
   4.5349000e-01
   5.5814000e-01
   1.5116000e-01
   2.7907000e-01
   7.9070000e-01
   6.5116000e-01
   5.8140000e-02
   4.1860000e-01
   5.3488000e-01
   2.5581000e-01
   6.7442000e-01
   3.3721000e-01
   3.8372000e-01
   6.6279000e-01
   1.8605000e-01
   5.3488000e-01
   3.6047000e-01
   5.5814000e-01
   7.2093000e-01
   7.4419000e-01
   7.9070000e-01
   5.3488000e-01
   3.1395000e-01
   6.3953000e-01
   4.6512000e-01
   2.9070000e-01
   2.0930000e-01
   5.8140000e-01
   4.1860000e-01
   2.5581000e-01
   4.6512000e-01
   6.1628000e-01
   3.2558000e-01
   4.8837000e-01
   4.4186000e-01
   2.2093000e-01
   9.6512000e-01
   3.2558000e-01
   6.9767000e-01
   5.8140000e-01
   3.8372000e-01
   5.8140000e-01
   5.1163000e-01
   2.2093000e-01
   2.9070000e-01
   6.5116000e-01
   4.3023000e-01
   3.2558000e-01
   4.6512000e-01
   7.0930000e-01
   4.6512000e-01
   8.3721000e-01
   7.6744000e-01
   3.7209000e-01
   8.4884000e-01
   7.2093000e-01
   4.0698000e-01
   2.7907000e-01
   1.0465000e-01
   4.3023000e-01
   4.5349000e-01
   1.9767000e-01
   8.4884000e-01
   5.8140000e-02
   4.8837000e-01
   9.7674000e-01
   8.0233000e-01
   5.0000000e-01
   4.8837000e-01
   7.0930000e-01
   2.4419000e-01
   3.9535000e-01
   3.9535000e-01
   3.8372000e-01
   5.3488000e-01
   2.0930000e-01
   6.7442000e-01
   1.3953000e-01
   4.7674000e-01
   8.4884000e-01
   6.2791000e-01
   4.4186000e-01
   1.3953000e-01
   5.4651000e-01
   5.2326000e-01
   4.4186000e-01
   1.7442000e-01
   5.5814000e-01
   8.8372000e-01
   3.1395000e-01
   8.3721000e-01
   6.3953000e-01
   6.0465000e-01
   4.6512000e-01
   5.2326000e-01
   7.0930000e-01
   2.0930000e-01
   9.3023000e-01
   5.1163000e-01
   7.3256000e-01
   4.4186000e-01
   4.5349000e-01
   1.8605000e-01
   3.2558000e-01
   5.2326000e-01
   3.9535000e-01
   6.9767000e-01
   6.8605000e-01
   1.8605000e-01
   4.5349000e-01
   1.0465000e-01
   6.7442000e-01
   8.3721000e-01
   7.6744000e-01
   3.3721000e-01
   8.2558000e-01
   5.3488000e-01
   6.9767000e-01
   5.8140000e-01
   8.7209000e-01
   1.8605000e-01
   1.5116000e-01
   6.2791000e-01
   7.5581000e-01
   1.9767000e-01
   4.6512000e-01
   3.6047000e-01
   2.9070000e-01
   8.9535000e-01
   3.8372000e-01
   7.3256000e-01
   6.2791000e-01
   5.4651000e-01
   5.8140000e-01
   6.2791000e-01
   5.0000000e-01
   1.6279000e-01
   4.8837000e-01
   6.1628000e-01
   5.5814000e-01
   8.1395000e-01
   7.5581000e-01
   3.3721000e-01
   7.0930000e-01
   2.3256000e-01
   5.6977000e-01
   6.8605000e-01
   3.1395000e-01
   2.5581000e-01
   5.0000000e-01
   6.6279000e-01
   4.6512000e-01
   7.7907000e-01
   4.8837000e-01
   3.6047000e-01
   3.7209000e-01
   6.9767000e-01
   5.8140000e-01
   6.6279000e-01
   8.4884000e-01
   3.1395000e-01
   5.3488000e-01
   9.4186000e-01
   2.7907000e-01
   6.2791000e-01
   7.2093000e-01
   6.8605000e-01
   3.1395000e-01
   4.4186000e-01
   6.6279000e-01
   4.0698000e-01
   3.3721000e-01
   5.2326000e-01
   5.2326000e-01
   1.0465000e-01
   4.5349000e-01
   6.2791000e-01
   4.1860000e-01
   5.5814000e-01
   3.6047000e-01
   4.8837000e-01
   8.4884000e-01
   8.1395000e-01
   4.7674000e-01
   7.0930000e-01
   5.0000000e-01
   7.6744000e-01
   5.4651000e-01
   5.3488000e-01
   2.0930000e-01
   4.8837000e-01
   5.4651000e-01
   7.0930000e-01
   3.8372000e-01
   6.5116000e-01
   4.8837000e-01
   4.5349000e-01
   2.6744000e-01
   7.5581000e-01
   7.9070000e-01
   2.0930000e-01
   5.2326000e-01
   4.8837000e-01
   4.5349000e-01
   2.6744000e-01
   3.6047000e-01
   3.4884000e-01
   1.3953000e-01
   1.6279000e-01
   5.2326000e-01
   2.7907000e-01
   3.8372000e-01
   5.1163000e-01
   3.1395000e-01
   3.4884000e-01
   3.7209000e-01
   8.0233000e-01
   6.2791000e-01
   6.2791000e-01
   7.3256000e-01
   4.8837000e-01
   7.2093000e-01
   8.1395000e-02
   3.9535000e-01
   5.8140000e-01
   4.1860000e-01
   9.8837000e-01
   4.4186000e-01
   8.0233000e-01
   1.8605000e-01
   1.1628000e-01
   4.6512000e-01
   8.2558000e-01
   4.6512000e-01
   5.1163000e-01
   3.9535000e-01
   6.7442000e-01
   5.0000000e-01
   4.8837000e-01
   4.8837000e-01
   6.9767000e-01
   7.7907000e-01
   4.6512000e-02
   6.7442000e-01
   3.0233000e-01
   2.4419000e-01
   7.5581000e-01
   3.1395000e-01
   8.0233000e-01
   3.9535000e-01
   5.4651000e-01
   1.3953000e-01
   5.1163000e-01
   5.9302000e-01
   6.1628000e-01
   7.2093000e-01
   1.1628000e-01
   3.4884000e-01
   6.1628000e-01
   5.2326000e-01
   6.7442000e-01
   5.0000000e-01
   6.5116000e-01
   2.5581000e-01
   4.1860000e-01
   3.9535000e-01
   4.5349000e-01
   1.5116000e-01
   3.7209000e-01
   3.6047000e-01
   4.3023000e-01
   5.1163000e-01
   8.9535000e-01
   8.4884000e-01
   6.5116000e-01
   7.2093000e-01
   5.8140000e-01
   5.3488000e-01
   4.6512000e-01
   5.1163000e-01
   5.9302000e-01
   4.7674000e-01
   5.3488000e-01
   5.8140000e-01
   3.9535000e-01
   4.1860000e-01
   4.0698000e-01
   1.8605000e-01
   4.5349000e-01
   4.1860000e-01
   5.5814000e-01
   7.0930000e-01
   9.4186000e-01
   7.2093000e-01
   6.9767000e-02
   2.5581000e-01
   1.5116000e-01
   5.0000000e-01
   5.4651000e-01
   4.5349000e-01
   3.3721000e-01
   5.0000000e-01
   3.4884000e-02
   1.2791000e-01
   3.7209000e-01
   4.0698000e-01
   6.5116000e-01
   4.0698000e-01
   5.9302000e-01
   9.8837000e-01
   8.1395000e-01
   3.1395000e-01
   3.1395000e-01
   4.3023000e-01
   4.4186000e-01
   8.4884000e-01
   6.9767000e-01
   4.0698000e-01
   8.6047000e-01
   4.6512000e-01
   1.8605000e-01
   7.4419000e-01
   5.6977000e-01
   2.0930000e-01
   5.6977000e-01
   6.3953000e-01
   2.0930000e-01
   4.4186000e-01
   7.3256000e-01
   4.3023000e-01
   6.5116000e-01
   8.1395000e-01
   5.3488000e-01
   2.3256000e-01
   5.3488000e-01
   7.3256000e-01
   5.2326000e-01
   8.4884000e-01
   6.1628000e-01
   1.6279000e-01
   3.9535000e-01
   6.1628000e-01
   8.1395000e-01
   3.2558000e-01
   7.9070000e-01
   5.2326000e-01
   4.4186000e-01
   2.4419000e-01
   8.8372000e-01
   5.9302000e-01
   4.4186000e-01
   5.5814000e-01
   6.1628000e-01
   9.0698000e-01
   7.4419000e-01
   5.2326000e-01
   3.4884000e-01
   5.2326000e-01
   4.1860000e-01
   3.4884000e-01
   7.3256000e-01
   4.5349000e-01
   8.3721000e-01
   2.6744000e-01
   4.3023000e-01
   1.8605000e-01
   2.3256000e-01
   4.4186000e-01
   4.6512000e-01
   5.0000000e-01
   7.5581000e-01
   4.7674000e-01
   2.3256000e-01
   3.6047000e-01
   6.3953000e-01
   6.9767000e-01
   3.9535000e-01
   6.1628000e-01
   5.8140000e-01
   5.3488000e-01
   3.4884000e-02
   1.8605000e-01
   4.3023000e-01
   7.4419000e-01
   3.8372000e-01
   4.6512000e-01
   9.7674000e-01
   5.1163000e-01
   1.7442000e-01
   5.4651000e-01
   1.9767000e-01
   8.1395000e-01
   5.3488000e-01
   2.7907000e-01
   6.2791000e-01
   3.4884000e-01
   5.1163000e-01
   3.4884000e-01
   3.8372000e-01
   4.8837000e-01
   2.9070000e-01
   2.0930000e-01
   8.3721000e-01
   1.8605000e-01
   3.2558000e-01
   3.7209000e-01
   6.0465000e-01
   3.9535000e-01
   6.6279000e-01
   6.5116000e-01
   5.4651000e-01
   6.9767000e-02
   2.0930000e-01
   2.0930000e-01
   3.9535000e-01
   9.0698000e-01
   4.8837000e-01
   5.5814000e-01
   4.8837000e-01
   3.6047000e-01
   2.2093000e-01
   9.6512000e-01
   7.6744000e-01
   5.5814000e-01
   5.4651000e-01
   7.7907000e-01
   5.9302000e-01
   6.1628000e-01
   1.5116000e-01
   3.0233000e-01
   4.8837000e-01
   8.3721000e-01
   8.3721000e-01
   7.7907000e-01
   6.2791000e-01
   7.6744000e-01
   5.8140000e-01
   8.4884000e-01
   6.0465000e-01
   5.5814000e-01
   6.9767000e-01
   4.7674000e-01
   2.7907000e-01
   2.2093000e-01
   6.3953000e-01
   5.6977000e-01
   5.6977000e-01
   4.0698000e-01
   6.9767000e-01
   6.0465000e-01
   6.2791000e-01
   8.0233000e-01
   3.6047000e-01
   9.5349000e-01
   1.9767000e-01
   4.8837000e-01
   8.7209000e-01
   8.4884000e-01
   5.1163000e-01
   1.1628000e-02
   5.0000000e-01
   2.2093000e-01
   5.8140000e-01
   9.7674000e-01
   4.5349000e-01
   1.3953000e-01
   5.5814000e-01
   4.8837000e-01
   6.6279000e-01
   5.5814000e-01
   2.2093000e-01
   4.1860000e-01
   5.2326000e-01
   3.1395000e-01
   4.1860000e-01
   4.8837000e-01
   3.3721000e-01
   4.3023000e-01
   2.5581000e-01
   7.7907000e-01
   6.2791000e-01
   9.0698000e-01
   1.9767000e-01
   5.0000000e-01
   8.1395000e-01
   4.7674000e-01
   3.2558000e-01
   5.8140000e-01
   1.1628000e-01
   5.4651000e-01
   5.4651000e-01
   4.6512000e-02
   6.8605000e-01
   2.4419000e-01
   8.1395000e-01
   4.0698000e-01
   6.8605000e-01
   9.3023000e-02
   4.0698000e-01
   9.3023000e-02
   5.5814000e-01
   3.7209000e-01
   5.0000000e-01
   2.7907000e-01
   5.1163000e-01
   5.0000000e-01
   2.2093000e-01
   8.3721000e-01
   3.7209000e-01
   8.2558000e-01
   2.7907000e-01
   2.6744000e-01
   3.1395000e-01
   6.0465000e-01
   3.6047000e-01
   4.0698000e-01
   4.5349000e-01
   8.9535000e-01
   6.6279000e-01
   4.1860000e-01
   8.3721000e-01
   4.0698000e-01
   2.6744000e-01
   6.0465000e-01
   6.8605000e-01
   5.3488000e-01
   7.4419000e-01
   4.5349000e-01
   5.2326000e-01
   7.2093000e-01
   6.8605000e-01
   5.5814000e-01
   4.5349000e-01
   4.5349000e-01
   8.1395000e-02
   6.1628000e-01
   5.4651000e-01
   4.5349000e-01
   8.9535000e-01
   2.4419000e-01
   2.9070000e-01
   3.7209000e-01
   6.5116000e-01
   6.0465000e-01
   1.9767000e-01
   4.4186000e-01
   2.3256000e-01
   7.7907000e-01
   4.4186000e-01
   8.4884000e-01
   6.6279000e-01
   5.0000000e-01
   9.1860000e-01
   3.1395000e-01
   3.6047000e-01
   7.5581000e-01
   6.9767000e-01
   3.8372000e-01
   2.9070000e-01
   3.8372000e-01
   5.2326000e-01
   4.7674000e-01
   6.9767000e-01
   8.1395000e-01
   5.9302000e-01
   5.6977000e-01
   7.9070000e-01
   2.0930000e-01
   2.3256000e-01
   6.6279000e-01
   9.5349000e-01
   3.4884000e-01
   8.6047000e-01
   8.9535000e-01
   2.4419000e-01
   2.9070000e-01
   6.0465000e-01
   3.6047000e-01
   5.8140000e-01
   4.8837000e-01
   8.3721000e-01
   9.0698000e-01
   3.6047000e-01
   4.7674000e-01
   3.9535000e-01
   6.3953000e-01
   5.6977000e-01
   4.5349000e-01
   6.2791000e-01
   3.9535000e-01
   8.4884000e-01
   1.6279000e-01
   5.4651000e-01
   4.4186000e-01
   2.5581000e-01
   3.2558000e-01
   2.0930000e-01
   3.6047000e-01
   5.1163000e-01
   6.2791000e-01
   5.6977000e-01
   4.6512000e-01
   6.2791000e-01
   7.9070000e-01
   5.0000000e-01
   2.7907000e-01
   9.6512000e-01
   9.3023000e-01
   1.1628000e-01
   4.3023000e-01
   5.8140000e-01
   3.7209000e-01
   6.2791000e-01
   1.9767000e-01
   9.0698000e-01
   7.4419000e-01
   6.0465000e-01
   6.7442000e-01
   8.1395000e-01
   4.6512000e-01
   4.3023000e-01
   9.5349000e-01
   5.1163000e-01
   3.7209000e-01
   1.5116000e-01
   9.3023000e-01
   8.9535000e-01
   5.5814000e-01
   4.4186000e-01
   3.3721000e-01
   5.1163000e-01
   3.2558000e-01
   6.1628000e-01
   5.2326000e-01
   4.6512000e-01
   3.4884000e-01
   4.6512000e-01
   6.0465000e-01
   7.3256000e-01
   5.9302000e-01
   3.7209000e-01
   4.5349000e-01
   7.5581000e-01
   6.3953000e-01
   5.6977000e-01
   8.6047000e-01
   8.1395000e-01
   7.9070000e-01
   4.7674000e-01
   5.1163000e-01
   5.3488000e-01
   6.3953000e-01
   3.4884000e-01
   3.2558000e-01
   6.3953000e-01
   4.6512000e-01
   4.1860000e-01
   2.9070000e-01
   4.7674000e-01
   9.7674000e-01
   5.8140000e-01
   4.8837000e-01
   6.7442000e-01
   2.4419000e-01
   5.0000000e-01
   2.0930000e-01
   3.8372000e-01
   5.9302000e-01
   6.3953000e-01
   5.4651000e-01
   5.5814000e-01
   5.0000000e-01
   6.3953000e-01
   1.9767000e-01
   5.4651000e-01
   7.6744000e-01
   5.3488000e-01
   7.0930000e-01
   6.2791000e-01
   2.2093000e-01
   4.7674000e-01
   5.0000000e-01
   1.3953000e-01
   5.2326000e-01
   4.6512000e-01
   7.4419000e-01
   7.2093000e-01
   5.2326000e-01
   2.5581000e-01
   6.1628000e-01
   5.5814000e-01
   4.0698000e-01
   4.6512000e-01
   6.7442000e-01
   5.1163000e-01
   4.4186000e-01
   8.7209000e-01
   2.9070000e-01
   2.2093000e-01
   4.8837000e-01
   6.0465000e-01
   2.2093000e-01
   5.2326000e-01
   5.4651000e-01
   6.5116000e-01
   5.6977000e-01
   6.9767000e-01
   8.0233000e-01
   4.8837000e-01
   3.3721000e-01
   4.6512000e-01
   1.8605000e-01
   7.2093000e-01
   5.8140000e-02
   7.5581000e-01
   5.5814000e-01
   2.3256000e-01
   1.2791000e-01
   5.2326000e-01
   4.5349000e-01
   6.7442000e-01
   1.7442000e-01
   5.9302000e-01
   8.1395000e-01
   5.0000000e-01
   3.8372000e-01
   6.6279000e-01
   3.8372000e-01
   2.9070000e-01
   4.4186000e-01
   6.9767000e-02
   6.9767000e-01
   7.6744000e-01
   3.4884000e-01
   2.3256000e-02
   4.7674000e-01
   5.3488000e-01
   3.2558000e-01
   2.9070000e-01
   5.2326000e-01
   6.7442000e-01
   4.0698000e-01
   4.7674000e-01
   3.6047000e-01
   5.2326000e-01
   6.6279000e-01
   6.6279000e-01
   4.4186000e-01
   6.2791000e-01
   4.0698000e-01
   1.1628000e-01
   4.4186000e-01
   7.0930000e-01
   1.1628000e-02
   7.6744000e-01
   1.7442000e-01
   4.4186000e-01
   3.8372000e-01
   3.6047000e-01
   8.2558000e-01
   6.9767000e-01
   5.6977000e-01
   4.4186000e-01
   7.9070000e-01
   7.3256000e-01
   6.3953000e-01
   3.1395000e-01
   5.9302000e-01
   2.6744000e-01
   4.3023000e-01
   5.4651000e-01
   4.6512000e-01
   4.4186000e-01
   2.3256000e-01
   2.6744000e-01
   3.1395000e-01
   2.2093000e-01
   4.7674000e-01
   9.4186000e-01
   4.4186000e-01
   6.0465000e-01
   2.5581000e-01
   7.0930000e-01
   5.8140000e-01
   4.6512000e-01
   4.1860000e-01
   7.3256000e-01
   4.7674000e-01
   4.1860000e-01
   4.8837000e-01
   5.0000000e-01
   5.5814000e-01
   2.7907000e-01
   5.4651000e-01
   6.5116000e-01
   7.7907000e-01
   7.4419000e-01
   4.4186000e-01
   7.3256000e-01
   3.0233000e-01
   1.9767000e-01
   4.5349000e-01
   2.7907000e-01
   3.8372000e-01
   5.1163000e-01
   1.6279000e-01
   3.1395000e-01
   5.2326000e-01
   6.6279000e-01
   4.7674000e-01
   8.0233000e-01
   3.6047000e-01
   7.3256000e-01
   5.5814000e-01
   3.2558000e-01
   8.3721000e-01
   2.3256000e-01
   5.8140000e-01
   6.5116000e-01
   5.9302000e-01
   9.1860000e-01
   6.1628000e-01
   6.2791000e-01
   5.0000000e-01
   4.3023000e-01
   9.1860000e-01
   4.7674000e-01
   2.6744000e-01
   7.6744000e-01
   2.5581000e-01
   3.9535000e-01
   3.8372000e-01
   5.6977000e-01
   4.6512000e-01
   1.8605000e-01
   2.6744000e-01
   5.8140000e-01
   8.2558000e-01
   7.6744000e-01
   3.8372000e-01
   4.0698000e-01
   8.2558000e-01
   6.8605000e-01
   7.6744000e-01
   2.0930000e-01
   3.6047000e-01
   5.2326000e-01
   5.3488000e-01
   6.3953000e-01
   5.8140000e-01
   5.4651000e-01
   3.1395000e-01
   8.3721000e-01
   4.0698000e-01
   3.4884000e-01
   7.3256000e-01
   5.2326000e-01
   4.8837000e-01
   5.2326000e-01
   1.8605000e-01
   3.9535000e-01
   7.2093000e-01
   4.1860000e-01
   3.2558000e-01
   6.9767000e-01
   7.3256000e-01
   3.6047000e-01
   3.9535000e-01
   5.8140000e-01
   3.4884000e-01
   8.0233000e-01
   4.5349000e-01
   7.6744000e-01
   2.5581000e-01
   5.9302000e-01
   4.7674000e-01
   5.9302000e-01
   6.9767000e-01
   4.1860000e-01
   1.9767000e-01
   6.6279000e-01
   5.9302000e-01
   1.3953000e-01
   3.8372000e-01
   4.8837000e-01
   8.6047000e-01
   3.0233000e-01
   6.7442000e-01
   2.9070000e-01
   6.6279000e-01
   4.5349000e-01
   4.7674000e-01
   3.0233000e-01
   7.2093000e-01
   5.8140000e-01
   5.2326000e-01
   4.1860000e-01
   6.8605000e-01
   4.4186000e-01
   4.1860000e-01
   8.4884000e-01
   5.9302000e-01
   7.2093000e-01
   9.3023000e-02
   5.3488000e-01
   3.0233000e-01
   3.0233000e-01
   3.2558000e-01
   2.5581000e-01
   8.8372000e-01
   5.8140000e-01
   2.3256000e-02
   5.5814000e-01
   9.6512000e-01
   8.4884000e-01
   2.2093000e-01
   5.0000000e-01
   5.2326000e-01
   5.2326000e-01
   4.8837000e-01
   3.9535000e-01
   4.4186000e-01
   5.0000000e-01
   2.7907000e-01
   6.1628000e-01
   5.9302000e-01
   5.4651000e-01
   3.6047000e-01
   2.6744000e-01
   5.4651000e-01
   4.7674000e-01
   6.9767000e-01
   6.0465000e-01
   6.0465000e-01
   5.4651000e-01
   8.2558000e-01
   3.7209000e-01
   7.7907000e-01
   3.0233000e-01
   6.7442000e-01
   5.3488000e-01
   7.4419000e-01
   5.4651000e-01
   9.3023000e-02
   4.1860000e-01
   6.2791000e-01
   7.0930000e-01
   5.9302000e-01
   4.6512000e-01
   5.6977000e-01
   3.9535000e-01
   5.9302000e-01
   2.3256000e-02
   1.1628000e-01
   4.5349000e-01
   5.4651000e-01
   4.3023000e-01
   2.9070000e-01
   7.2093000e-01
   7.4419000e-01
   4.7674000e-01
   7.7907000e-01
   5.9302000e-01
   9.0698000e-01
   5.6977000e-01
   5.4651000e-01
   6.6279000e-01
   4.7674000e-01
   7.3256000e-01
   5.3488000e-01
   5.2326000e-01
   3.8372000e-01
   7.3256000e-01
   8.4884000e-01
   4.3023000e-01
   4.1860000e-01
   2.5581000e-01
   4.8837000e-01
   6.7442000e-01
   1.0000000e+00
   7.5581000e-01
   3.3721000e-01
   6.2791000e-01
   2.6744000e-01
   4.8837000e-01
   2.9070000e-01
   7.5581000e-01
   5.5814000e-01
   5.4651000e-01
   8.8372000e-01
   2.5581000e-01
   4.8837000e-01
   8.6047000e-01
   1.0000000e+00
   2.9070000e-01
   5.0000000e-01
   2.2093000e-01
   3.9535000e-01
   4.6512000e-02
   2.2093000e-01
   7.3256000e-01
   2.9070000e-01
   3.6047000e-01
   6.2791000e-01
   6.5116000e-01
   1.7442000e-01
   1.5116000e-01
   2.6744000e-01
   8.8372000e-01
   6.2791000e-01
   8.6047000e-01
   7.6744000e-01
   2.5581000e-01
   7.2093000e-01
   7.5581000e-01
   4.4186000e-01
   6.7442000e-01
   6.1628000e-01
   6.9767000e-02
   1.5116000e-01
   6.3953000e-01
   5.3488000e-01
   3.7209000e-01
   9.3023000e-01
   6.7442000e-01
   2.9070000e-01
   2.2093000e-01
   4.3023000e-01
   6.2791000e-01
   5.3488000e-01
   2.0930000e-01
   8.6047000e-01
   5.1163000e-01
   5.3488000e-01
   7.4419000e-01
   3.3721000e-01
   5.8140000e-01
   4.7674000e-01
   5.1163000e-01
   5.1163000e-01
   5.6977000e-01
   3.7209000e-01
   5.0000000e-01
   2.4419000e-01
   6.9767000e-01
   4.6512000e-01
   7.2093000e-01
   4.3023000e-01
   6.8605000e-01
   2.9070000e-01
   5.9302000e-01
   6.9767000e-02
   7.7907000e-01
   7.0930000e-01
   2.7907000e-01
   9.4186000e-01
   4.3023000e-01
   7.6744000e-01
   5.3488000e-01
   4.4186000e-01
   6.2791000e-01
   2.9070000e-01
   3.3721000e-01
   3.3721000e-01
   7.7907000e-01
   5.1163000e-01
   8.1395000e-02
   5.5814000e-01
   5.2326000e-01
   5.9302000e-01
   2.5581000e-01
   7.4419000e-01
   4.5349000e-01
   6.9767000e-01
   5.4651000e-01
   3.0233000e-01
   5.8140000e-01
   5.5814000e-01
   3.3721000e-01
   5.9302000e-01
   6.0465000e-01
   7.3256000e-01
   4.4186000e-01
   6.2791000e-01
   7.3256000e-01
   6.2791000e-01
   4.8837000e-01
   6.7442000e-01
   5.9302000e-01
   8.6047000e-01
   2.0930000e-01
   3.1395000e-01
   3.4884000e-01
   4.3023000e-01
   3.6047000e-01
   5.9302000e-01
   8.2558000e-01
   5.0000000e-01
   6.9767000e-01
   3.0233000e-01
   2.2093000e-01
   5.0000000e-01
   5.9302000e-01
   5.6977000e-01
   6.3953000e-01
   5.2326000e-01
   4.1860000e-01
   4.6512000e-01
   6.9767000e-02
   3.6047000e-01
   5.8140000e-01
   5.3488000e-01
   4.4186000e-01
   3.3721000e-01
   2.6744000e-01
   1.9767000e-01
   1.9767000e-01
   6.7442000e-01
   1.8605000e-01
   4.4186000e-01
   6.6279000e-01
   8.8372000e-01
   7.7907000e-01
   8.1395000e-02
   5.1163000e-01
   6.0465000e-01
   4.1860000e-01
   1.7442000e-01
   4.6512000e-01
   3.9535000e-01
   4.1860000e-01
   5.1163000e-01
   7.7907000e-01
   5.3488000e-01
   3.7209000e-01
   5.3488000e-01
   3.6047000e-01
   5.2326000e-01
   6.5116000e-01
   4.4186000e-01
   5.1163000e-01
   2.7907000e-01
   5.8140000e-01
   3.4884000e-01
   4.5349000e-01
   4.7674000e-01
   8.1395000e-01
   5.2326000e-01
   3.8372000e-01
   7.6744000e-01
   4.8837000e-01
   7.5581000e-01
   7.7907000e-01
   2.6744000e-01
   1.2791000e-01
   6.1628000e-01
   7.6744000e-01
   1.5116000e-01
   4.1860000e-01
   5.6977000e-01
   4.7674000e-01
   3.2558000e-01
   5.2326000e-01
   7.6744000e-01
   3.9535000e-01
   7.9070000e-01
   8.0233000e-01
   6.3953000e-01
   4.7674000e-01
   8.0233000e-01
   1.5116000e-01
   2.3256000e-02
   5.1163000e-01
   7.3256000e-01
   2.3256000e-01
   3.9535000e-01
   9.1860000e-01
   6.6279000e-01
   7.5581000e-01
   1.1628000e-01
   6.3953000e-01
   3.6047000e-01
   6.9767000e-01
   3.9535000e-01
   2.5581000e-01
   4.3023000e-01
   2.3256000e-01
   5.5814000e-01
   8.0233000e-01
   1.7442000e-01
   7.0930000e-01
   5.6977000e-01
   4.4186000e-01
   5.2326000e-01
   3.6047000e-01
   5.2326000e-01
   6.6279000e-01
   5.1163000e-01
   6.0465000e-01
   9.7674000e-01
   6.2791000e-01
   3.1395000e-01
   6.7442000e-01
   9.8837000e-01
   7.5581000e-01
   2.9070000e-01
   8.4884000e-01
   5.9302000e-01
   5.9302000e-01
   9.1860000e-01
   9.3023000e-02
   8.1395000e-01
   4.6512000e-01
   6.6279000e-01
   6.2791000e-01
   4.0698000e-01
   6.5116000e-01
   2.5581000e-01
   7.3256000e-01
   5.2326000e-01
   3.8372000e-01
   2.6744000e-01
   4.0698000e-01
   1.3953000e-01
   6.7442000e-01
   4.3023000e-01
   3.7209000e-01
   6.9767000e-02
   8.3721000e-01
   3.3721000e-01
   5.3488000e-01
   2.9070000e-01
   3.9535000e-01
   7.0930000e-01
   3.8372000e-01
   4.1860000e-01
   3.8372000e-01
   8.6047000e-01
   5.3488000e-01
   6.2791000e-01
   8.8372000e-01
   3.9535000e-01
   5.9302000e-01
   7.5581000e-01
   3.4884000e-01
   2.3256000e-01
   8.1395000e-02
   4.7674000e-01
   6.2791000e-01
   3.6047000e-01
   7.4419000e-01
   7.9070000e-01
   5.1163000e-01
   1.8605000e-01
   2.4419000e-01
   5.5814000e-01
   1.6279000e-01
   2.2093000e-01
   8.2558000e-01
   3.4884000e-01
   7.0930000e-01
   6.2791000e-01
   3.9535000e-01
   3.6047000e-01
   7.7907000e-01
   1.8605000e-01
   6.2791000e-01
   3.0233000e-01
   3.1395000e-01
   1.0465000e-01
   6.8605000e-01
   8.2558000e-01
   8.2558000e-01
   2.2093000e-01
   7.4419000e-01
   6.2791000e-01
   4.1860000e-01
   5.9302000e-01
   6.6279000e-01
   4.8837000e-01
   6.6279000e-01
   4.4186000e-01
   3.8372000e-01
   7.4419000e-01
   1.7442000e-01
   1.2791000e-01
   6.9767000e-01
   6.9767000e-01
   5.6977000e-01
   6.1628000e-01
   3.2558000e-01
   8.2558000e-01
   5.4651000e-01
   9.0698000e-01
   3.9535000e-01
   7.3256000e-01
   3.9535000e-01
   9.3023000e-02
   5.3488000e-01
   4.4186000e-01
   5.1163000e-01
   8.7209000e-01
   7.2093000e-01
   4.5349000e-01
   6.2791000e-01
   9.0698000e-01
   3.9535000e-01
   3.3721000e-01
   5.9302000e-01
   2.4419000e-01
   4.3023000e-01
   5.6977000e-01
   6.8605000e-01
   6.1628000e-01
   7.2093000e-01
   5.0000000e-01
   9.3023000e-02
   2.2093000e-01
   9.7674000e-01
   6.9767000e-01
   6.6279000e-01
   5.4651000e-01
   7.5581000e-01
   3.7209000e-01
   2.5581000e-01
   6.6279000e-01
   2.3256000e-01
   6.2791000e-01
   8.0233000e-01
   6.6279000e-01
   4.4186000e-01
   8.1395000e-01
   8.0233000e-01
   5.9302000e-01
   6.9767000e-01
   6.7442000e-01
   7.7907000e-01
   3.8372000e-01
   5.5814000e-01
   9.0698000e-01
   6.9767000e-01
   4.3023000e-01
   3.9535000e-01
   7.0930000e-01
   7.7907000e-01
   5.1163000e-01
   4.6512000e-01
   5.6977000e-01
   4.4186000e-01
   7.6744000e-01
   3.9535000e-01
   6.3953000e-01
   7.4419000e-01
   3.4884000e-01
   5.3488000e-01
   7.7907000e-01
   3.6047000e-01
   6.9767000e-02
   4.6512000e-01
   7.4419000e-01
   4.8837000e-01
   1.0465000e-01
   3.7209000e-01
   2.5581000e-01
   5.3488000e-01
   1.9767000e-01
   3.1395000e-01
   6.0465000e-01
   6.6279000e-01
   5.2326000e-01
   7.2093000e-01
   4.7674000e-01
   8.6047000e-01
   6.0465000e-01
   3.1395000e-01
   8.3721000e-01
   6.6279000e-01
   5.6977000e-01
   4.4186000e-01
   2.7907000e-01
   7.6744000e-01
   5.3488000e-01
   6.1628000e-01
   4.1860000e-01
   4.4186000e-01
   4.1860000e-01
   7.4419000e-01
   3.1395000e-01
   5.3488000e-01
   5.2326000e-01
   6.3953000e-01
   4.1860000e-01
   5.2326000e-01
   6.2791000e-01
   5.1163000e-01
   3.3721000e-01
   3.6047000e-01
   8.7209000e-01
   8.7209000e-01
   4.6512000e-01
   1.1628000e-01
   3.6047000e-01
   5.8140000e-01
   7.9070000e-01
   8.3721000e-01
   3.2558000e-01
   4.0698000e-01
   1.1628000e-01
   6.2791000e-01
   5.0000000e-01
   7.9070000e-01
   4.6512000e-01
   4.8837000e-01
   2.9070000e-01
   5.5814000e-01
   9.3023000e-01
   4.7674000e-01
   5.4651000e-01
   3.6047000e-01
   1.7442000e-01
   6.8605000e-01
   5.5814000e-01
   6.2791000e-01
   9.6512000e-01
   8.7209000e-01
   4.0698000e-01
   6.2791000e-01
   4.7674000e-01
   3.8372000e-01
   6.7442000e-01
   6.0465000e-01
   6.2791000e-01
   6.7442000e-01
   7.4419000e-01
   7.6744000e-01
   1.3953000e-01
   5.0000000e-01
   8.1395000e-01
   1.0465000e-01
   3.7209000e-01
   3.9535000e-01
   5.2326000e-01
   5.2326000e-01
   3.9535000e-01
   3.7209000e-01
   2.9070000e-01
   9.0698000e-01
   5.9302000e-01
   1.2791000e-01
   3.1395000e-01
   2.3256000e-01
   9.3023000e-02
   6.0465000e-01
   3.4884000e-01
   4.3023000e-01
   6.3953000e-01
   1.9767000e-01
   2.6744000e-01
   5.1163000e-01
   4.5349000e-01
   7.0930000e-01
   8.4884000e-01
   3.6047000e-01
   3.9535000e-01
   3.2558000e-01
   4.6512000e-01
   3.9535000e-01
   8.8372000e-01
   2.6744000e-01
   6.8605000e-01
   4.8837000e-01
   4.3023000e-01
   5.9302000e-01
   2.2093000e-01
   1.5116000e-01
   6.1628000e-01
   3.3721000e-01
   5.3488000e-01
   5.4651000e-01
   3.2558000e-01
   2.6744000e-01
   8.9535000e-01
   5.5814000e-01
   8.0233000e-01
   4.0698000e-01
   5.0000000e-01
   4.7674000e-01
   3.2558000e-01
   5.3488000e-01
   1.5116000e-01
   6.0465000e-01
   9.0698000e-01
   3.8372000e-01
   7.5581000e-01
   6.5116000e-01
   6.2791000e-01
   7.9070000e-01
   9.3023000e-01
   3.2558000e-01
   7.9070000e-01
   1.1628000e-01
   7.4419000e-01
   4.1860000e-01
   1.5116000e-01
   6.9767000e-01
   2.2093000e-01
   5.8140000e-01
   6.3953000e-01
   5.3488000e-01
   5.9302000e-01
   8.1395000e-01
   8.1395000e-01
   1.5116000e-01
   4.3023000e-01
   3.7209000e-01
   1.8605000e-01
   1.1628000e-01
   9.4186000e-01
   5.3488000e-01
   3.2558000e-01
   4.8837000e-01
   6.8605000e-01
   6.5116000e-01
   6.7442000e-01
   7.0930000e-01
   5.5814000e-01
   5.9302000e-01
   2.6744000e-01
   1.8605000e-01
   6.7442000e-01
   6.0465000e-01
   3.8372000e-01
   3.7209000e-01
   7.5581000e-01
   1.7442000e-01
   4.1860000e-01
   3.1395000e-01
   2.9070000e-01
   7.9070000e-01
   3.4884000e-01
   4.0698000e-01
   3.0233000e-01
   4.7674000e-01
   4.8837000e-01
   2.4419000e-01
   3.1395000e-01
   6.3953000e-01
   2.3256000e-01
   5.0000000e-01
   6.2791000e-01
   2.7907000e-01
   4.5349000e-01
   9.8837000e-01
   4.0698000e-01
   5.1163000e-01
   7.5581000e-01
   6.8605000e-01
   5.4651000e-01
   4.0698000e-01
   2.7907000e-01
   6.3953000e-01
   1.8605000e-01
   6.5116000e-01
   2.0930000e-01
   9.3023000e-01
   3.1395000e-01
   5.9302000e-01
   4.0698000e-01
   5.8140000e-01
   8.7209000e-01
   3.0233000e-01
   2.2093000e-01
   5.0000000e-01
   4.0698000e-01
   3.1395000e-01
   7.2093000e-01
   5.8140000e-01
   4.7674000e-01
   3.3721000e-01
   5.2326000e-01
   1.5116000e-01
   5.5814000e-01
   6.1628000e-01
   1.9767000e-01
   8.8372000e-01
   7.3256000e-01
   2.3256000e-02
   5.6977000e-01
   2.7907000e-01
   4.8837000e-01
   7.7907000e-01
   6.1628000e-01
   2.9070000e-01
   6.8605000e-01
   6.1628000e-01
   1.9767000e-01
   5.1163000e-01
   4.0698000e-01
   6.2791000e-01
   2.4419000e-01
   7.3256000e-01
   3.2558000e-01
   6.7442000e-01
   9.5349000e-01
   6.5116000e-01
   5.9302000e-01
   2.3256000e-02
   7.2093000e-01
   5.4651000e-01
   4.5349000e-01
   8.6047000e-01
   3.8372000e-01
   4.3023000e-01
   6.9767000e-01
   8.6047000e-01
   4.6512000e-01
   6.7442000e-01
   9.3023000e-02
   4.7674000e-01
   9.3023000e-02
   3.8372000e-01
   4.0698000e-01
   1.6279000e-01
   3.6047000e-01
   8.7209000e-01
   6.8605000e-01
   8.4884000e-01
   4.8837000e-01
   4.5349000e-01
   5.6977000e-01
   4.1860000e-01
   4.3023000e-01
   4.6512000e-01
   3.1395000e-01
   7.9070000e-01
   8.8372000e-01
   5.0000000e-01
   9.7674000e-01
   4.6512000e-01
   9.3023000e-02
   4.8837000e-01
   4.1860000e-01
   6.7442000e-01
   5.9302000e-01
   4.5349000e-01
   7.0930000e-01
   6.1628000e-01
   4.1860000e-01
   6.8605000e-01
   6.9767000e-01
   5.9302000e-01
   6.5116000e-01
   7.2093000e-01
   5.4651000e-01
   6.9767000e-02
   3.1395000e-01
   4.1860000e-01
   4.3023000e-01
   3.7209000e-01
   5.4651000e-01
   5.9302000e-01
   4.0698000e-01
   3.1395000e-01
   5.5814000e-01
   2.3256000e-01
   1.3953000e-01
   5.5814000e-01
   6.0465000e-01
   6.6279000e-01
   4.3023000e-01
   6.3953000e-01
   2.7907000e-01
   3.7209000e-01
   6.7442000e-01
   2.7907000e-01
   6.0465000e-01
   8.0233000e-01
   4.3023000e-01
   3.8372000e-01
   5.8140000e-02
   6.0465000e-01
   5.3488000e-01
   3.4884000e-01
   2.3256000e-01
   1.7442000e-01
   4.6512000e-01
   5.2326000e-01
   3.8372000e-01
   4.6512000e-01
   7.2093000e-01
   8.8372000e-01
   3.8372000e-01
   6.0465000e-01
   7.2093000e-01
   6.2791000e-01
   5.2326000e-01
   7.6744000e-01
   3.1395000e-01
   4.7674000e-01
   7.5581000e-01
   4.6512000e-01
   7.9070000e-01
   8.3721000e-01
   5.4651000e-01
   1.9767000e-01
   4.1860000e-01
   5.1163000e-01
   5.3488000e-01
   7.4419000e-01
   7.5581000e-01
   6.5116000e-01
   4.1860000e-01
   8.4884000e-01
   6.5116000e-01
   5.3488000e-01
   8.4884000e-01
   5.5814000e-01
   3.3721000e-01
   3.0233000e-01
   3.2558000e-01
   4.4186000e-01
   3.9535000e-01
   8.8372000e-01
   8.9535000e-01
   4.6512000e-01
   7.0930000e-01
   8.3721000e-01
   7.2093000e-01
   3.3721000e-01
   1.8605000e-01
   3.0233000e-01
   3.3721000e-01
   8.1395000e-01
   5.0000000e-01
   7.3256000e-01
   1.9767000e-01
   6.2791000e-01
   2.9070000e-01
   4.3023000e-01
   6.5116000e-01
   2.3256000e-02
   6.2791000e-01
   9.5349000e-01
   3.3721000e-01
   5.6977000e-01
   3.1395000e-01
   1.3953000e-01
   6.7442000e-01
   3.2558000e-01
   1.9767000e-01
   6.9767000e-01
   4.4186000e-01
   5.9302000e-01
   8.1395000e-02
   2.2093000e-01
   5.9302000e-01
   8.1395000e-01
   1.2791000e-01
   5.4651000e-01
   6.5116000e-01
   2.0930000e-01
   1.7442000e-01
   3.8372000e-01
   5.6977000e-01
   5.8140000e-01
   1.2791000e-01
   4.3023000e-01
   4.6512000e-01
   2.3256000e-01
   5.5814000e-01
   7.4419000e-01
   4.5349000e-01
   2.7907000e-01
   8.6047000e-01
   9.3023000e-02
   5.3488000e-01
   9.1860000e-01
   1.9767000e-01
   5.9302000e-01
   7.7907000e-01
   3.7209000e-01
   4.5349000e-01
   2.9070000e-01
   2.6744000e-01
   7.4419000e-01
   4.7674000e-01
   4.4186000e-01
   7.2093000e-01
   2.4419000e-01
   1.1628000e-01
   4.3023000e-01
   5.4651000e-01
   3.8372000e-01
   1.7442000e-01
   0.0000000e+00
   8.7209000e-01
   7.4419000e-01
   8.8372000e-01
   3.3721000e-01
   4.0698000e-01
   3.4884000e-01
   3.1395000e-01
   6.6279000e-01
   6.6279000e-01
   4.4186000e-01
   2.7907000e-01
   1.1628000e-01
   3.8372000e-01
   3.1395000e-01
   7.0930000e-01
   3.1395000e-01
   5.0000000e-01
   4.4186000e-01
   3.9535000e-01
   3.0233000e-01
   7.4419000e-01
   7.4419000e-01
   4.5349000e-01
   5.3488000e-01
   7.2093000e-01
   2.9070000e-01
   5.4651000e-01
   4.6512000e-01
   6.1628000e-01
   4.5349000e-01
   3.7209000e-01
   7.3256000e-01
   1.5116000e-01
   4.5349000e-01
   4.0698000e-01
   4.7674000e-01
   5.8140000e-01
   6.7442000e-01
   4.7674000e-01
   4.1860000e-01
   2.9070000e-01
   9.1860000e-01
   5.1163000e-01
   1.2791000e-01
   1.2791000e-01
   3.7209000e-01
   4.5349000e-01
   3.3721000e-01
   4.7674000e-01
   6.2791000e-01
   4.6512000e-01
   4.3023000e-01
   3.1395000e-01
   3.0233000e-01
   7.4419000e-01
   6.9767000e-01
   3.0233000e-01
   1.9767000e-01
   3.8372000e-01
   4.0698000e-01
   8.3721000e-01
   5.4651000e-01
   4.6512000e-01
   5.2326000e-01
   4.8837000e-01
   7.9070000e-01
   2.0930000e-01
   3.0233000e-01
   3.7209000e-01
   5.0000000e-01
   9.3023000e-02
   2.2093000e-01
   7.4419000e-01
   9.4186000e-01
   6.0465000e-01
   5.3488000e-01
   1.8605000e-01
   7.5581000e-01
   2.0930000e-01
   5.9302000e-01
   4.7674000e-01
   8.0233000e-01
   3.0233000e-01
   3.6047000e-01
   4.1860000e-01
   5.1163000e-01
   4.6512000e-01
   5.2326000e-01
   4.0698000e-01
   5.8140000e-02
   8.8372000e-01
   3.6047000e-01
   5.8140000e-02
   6.7442000e-01
   6.9767000e-01
   5.8140000e-01
   4.4186000e-01
   6.2791000e-01
   5.0000000e-01
   6.1628000e-01
   4.3023000e-01
   6.7442000e-01
   2.5581000e-01
   6.0465000e-01
   8.4884000e-01
   5.8140000e-01
   2.7907000e-01
   5.0000000e-01
   4.4186000e-01
   4.4186000e-01
   1.5116000e-01
   8.1395000e-01
   2.5581000e-01
   4.8837000e-01
   8.6047000e-01
   4.7674000e-01
   7.6744000e-01
   6.5116000e-01
   5.2326000e-01
   2.9070000e-01
   7.0930000e-01
   3.6047000e-01
   2.0930000e-01
   4.0698000e-01
   7.5581000e-01
   5.6977000e-01
   1.3953000e-01
   7.9070000e-01
   1.8605000e-01
   4.1860000e-01
   5.4651000e-01
   3.7209000e-01
   3.9535000e-01
   5.3488000e-01
   4.4186000e-01
   3.1395000e-01
   1.3953000e-01
   1.9767000e-01
   3.7209000e-01
   7.4419000e-01
   5.9302000e-01
   6.5116000e-01
   4.8837000e-01
   3.9535000e-01
   1.9767000e-01
   1.9767000e-01
   3.6047000e-01
   3.7209000e-01
   2.0930000e-01
   3.2558000e-01
   7.2093000e-01
   6.9767000e-01
   4.0698000e-01
   2.9070000e-01
   5.1163000e-01
   6.6279000e-01
   6.5116000e-01
   4.3023000e-01
   9.6512000e-01
   2.6744000e-01
   8.1395000e-01
   6.0465000e-01
   1.7442000e-01
   8.4884000e-01
   4.6512000e-01
   5.3488000e-01
   4.8837000e-01
   3.1395000e-01
   8.9535000e-01
   2.4419000e-01
   2.4419000e-01
   8.2558000e-01
   6.7442000e-01
   4.3023000e-01
   5.8140000e-01
   2.6744000e-01
   6.6279000e-01
   3.9535000e-01
   4.7674000e-01
   6.5116000e-01
   3.1395000e-01
   4.5349000e-01
   3.4884000e-01
   1.8605000e-01
   1.1628000e-01
   2.4419000e-01
   5.1163000e-01
   5.5814000e-01
   7.4419000e-01
   4.6512000e-01
   7.9070000e-01
   5.4651000e-01
   3.0233000e-01
   6.1628000e-01
   5.8140000e-01
   3.3721000e-01
   2.7907000e-01
   2.0930000e-01
   4.8837000e-01
   2.9070000e-01
   5.9302000e-01
   7.7907000e-01
   7.7907000e-01
   7.4419000e-01
   3.2558000e-01
   1.7442000e-01
   5.1163000e-01
   6.7442000e-01
   2.9070000e-01
   3.1395000e-01
   4.1860000e-01
   2.2093000e-01
   3.9535000e-01
   3.8372000e-01
   6.2791000e-01
   3.8372000e-01
   6.0465000e-01
   1.8605000e-01
   5.0000000e-01
   1.6279000e-01
   2.7907000e-01
   2.2093000e-01
   7.5581000e-01
   4.5349000e-01
   7.7907000e-01
   5.4651000e-01
   4.1860000e-01
   4.5349000e-01
   7.7907000e-01
   8.1395000e-02
   3.0233000e-01
   2.3256000e-01
   5.9302000e-01
   6.0465000e-01
   5.8140000e-01
   5.3488000e-01
   6.7442000e-01
   4.0698000e-01
   5.5814000e-01
   8.8372000e-01
   4.3023000e-01
   6.1628000e-01
   4.7674000e-01
   3.8372000e-01
   2.3256000e-01
   3.9535000e-01
   8.4884000e-01
   5.1163000e-01
   5.1163000e-01
   1.1628000e-01
   2.6744000e-01
   4.4186000e-01
   1.7442000e-01
   7.4419000e-01
   5.1163000e-01
   4.1860000e-01
   3.2558000e-01
   1.3953000e-01
   7.6744000e-01
   8.2558000e-01
   1.3953000e-01
   5.0000000e-01
   8.7209000e-01
   4.6512000e-01
   4.0698000e-01
   1.1628000e-01
   5.0000000e-01
   6.6279000e-01
   2.3256000e-02
   4.0698000e-01
   7.9070000e-01
   5.0000000e-01
   8.2558000e-01
   7.6744000e-01
   4.8837000e-01
   9.3023000e-02
   7.6744000e-01
   6.2791000e-01
   5.3488000e-01
   4.3023000e-01
   2.7907000e-01
   3.3721000e-01
   4.3023000e-01
   3.8372000e-01
   6.5116000e-01
   3.9535000e-01
   4.6512000e-02
   5.8140000e-01
   4.7674000e-01
   4.4186000e-01
   3.0233000e-01
   8.9535000e-01
   4.4186000e-01
   1.9767000e-01
   4.6512000e-01
   4.3023000e-01
   4.7674000e-01
   3.4884000e-01
   5.0000000e-01
   5.6977000e-01
   2.9070000e-01
   3.7209000e-01
   7.0930000e-01
   1.1628000e-02
   3.6047000e-01
   5.2326000e-01
   9.1860000e-01
   5.2326000e-01
   6.0465000e-01
   7.4419000e-01
   9.1860000e-01
   7.4419000e-01
   3.8372000e-01
   6.3953000e-01
   4.4186000e-01
   6.6279000e-01
   3.2558000e-01
   6.3953000e-01
   6.5116000e-01
   6.3953000e-01
   4.6512000e-01
   5.9302000e-01
   7.6744000e-01
   6.0465000e-01
   1.7442000e-01
   4.3023000e-01
   6.9767000e-01
   5.9302000e-01
   6.9767000e-01
   4.1860000e-01
   4.8837000e-01
   4.0698000e-01
   9.3023000e-02
   5.1163000e-01
   7.3256000e-01
   6.3953000e-01
   3.9535000e-01
   3.6047000e-01
   3.6047000e-01
   7.4419000e-01
   5.9302000e-01
   8.6047000e-01
   6.9767000e-01
   1.5116000e-01
   4.7674000e-01
   3.7209000e-01
   2.2093000e-01
   1.8605000e-01
   3.9535000e-01
   6.3953000e-01
   3.7209000e-01
   7.0930000e-01
   5.0000000e-01
   6.3953000e-01
   3.9535000e-01
   7.4419000e-01
   6.9767000e-01
   4.0698000e-01
   4.6512000e-01
   6.5116000e-01
   5.9302000e-01
   5.2326000e-01
   2.2093000e-01
   1.0000000e+00
   5.6977000e-01
   6.7442000e-01
   2.4419000e-01
   2.0930000e-01
   5.9302000e-01
   1.8605000e-01
   8.9535000e-01
   3.0233000e-01
   5.5814000e-01
   8.4884000e-01
   4.6512000e-01
   5.4651000e-01
   6.8605000e-01
   8.0233000e-01
   3.9535000e-01
   3.0233000e-01
   3.3721000e-01
   3.9535000e-01
   5.5814000e-01
   9.1860000e-01
   4.7674000e-01
   6.3953000e-01
   3.8372000e-01
   2.3256000e-01
   1.2791000e-01
   5.8140000e-01
   9.3023000e-01
   7.3256000e-01
   3.6047000e-01
   8.8372000e-01
   9.5349000e-01
   5.5814000e-01
   6.2791000e-01
   4.5349000e-01
   6.3953000e-01
   3.0233000e-01
   6.7442000e-01
   4.8837000e-01
   2.9070000e-01
   7.9070000e-01
   4.4186000e-01
   4.7674000e-01
   1.1628000e-01
   3.3721000e-01
   6.3953000e-01
   4.7674000e-01
   6.7442000e-01
   8.1395000e-02
   1.8605000e-01
   2.5581000e-01
   6.8605000e-01
   2.6744000e-01
   5.3488000e-01
   7.5581000e-01
   5.5814000e-01
   4.5349000e-01
   6.6279000e-01
   7.9070000e-01
   5.1163000e-01
   8.2558000e-01
   5.8140000e-01
   2.6744000e-01
   3.8372000e-01
   4.5349000e-01
   5.4651000e-01
   9.3023000e-02
   3.9535000e-01
   5.0000000e-01
   3.4884000e-01
   6.6279000e-01
   5.8140000e-01
   4.7674000e-01
   1.0465000e-01
   9.4186000e-01
   4.4186000e-01
   7.5581000e-01
   8.9535000e-01
   6.5116000e-01
   6.7442000e-01
   5.2326000e-01
   7.9070000e-01
   7.3256000e-01
   7.0930000e-01
   6.7442000e-01
   4.4186000e-01
   6.2791000e-01
   4.6512000e-02
   5.1163000e-01
   5.2326000e-01
   7.5581000e-01
   7.5581000e-01
   3.3721000e-01
   2.6744000e-01
   3.2558000e-01
   3.0233000e-01
   5.3488000e-01
   6.3953000e-01
   5.5814000e-01
   1.5116000e-01
   5.8140000e-01
   5.0000000e-01
   4.0698000e-01
   8.0233000e-01
   7.4419000e-01
   6.8605000e-01
   6.9767000e-01
   3.7209000e-01
   2.3256000e-01
   1.7442000e-01
   5.0000000e-01
   4.8837000e-01
   2.2093000e-01
   7.2093000e-01
   3.0233000e-01
   5.6977000e-01
   5.5814000e-01
   5.2326000e-01
   1.9767000e-01
   5.3488000e-01
   4.1860000e-01
   7.7907000e-01
   1.0465000e-01
   8.9535000e-01
   5.1163000e-01
   1.6279000e-01
   6.9767000e-01
   1.3953000e-01
   1.5116000e-01
   8.1395000e-02
   4.0698000e-01
   4.3023000e-01
   6.1628000e-01
   1.3953000e-01
   5.4651000e-01
   5.6977000e-01
   4.3023000e-01
   5.9302000e-01
   5.9302000e-01
   4.7674000e-01
   8.1395000e-01
   4.1860000e-01
   4.8837000e-01
   7.5581000e-01
   8.1395000e-01
   2.9070000e-01
   9.0698000e-01
   2.3256000e-02
   3.3721000e-01
   5.8140000e-01
   5.5814000e-01
   7.0930000e-01
   0.0000000e+00
   4.8837000e-01
   3.0233000e-01
   3.4884000e-01
   8.4884000e-01
   7.0930000e-01
   8.2558000e-01
   5.5814000e-01
   5.4651000e-01
   8.9535000e-01
   3.6047000e-01
   5.2326000e-01
   5.5814000e-01
   5.1163000e-01
   7.7907000e-01
   6.5116000e-01
   3.0233000e-01
   4.4186000e-01
   6.0465000e-01
   2.7907000e-01
   1.3953000e-01
   6.0465000e-01
   5.4651000e-01
   5.6977000e-01
   6.6279000e-01
   4.6512000e-01
   4.3023000e-01
   3.8372000e-01
   6.5116000e-01
   5.1163000e-01
   5.4651000e-01
   6.0465000e-01
   4.7674000e-01
   5.0000000e-01
   4.3023000e-01
   5.1163000e-01
   5.8140000e-01
   3.1395000e-01
   5.9302000e-01
   4.7674000e-01
   6.1628000e-01
   2.9070000e-01
   5.8140000e-01
   2.6744000e-01
   5.1163000e-01
   5.0000000e-01
   7.2093000e-01
   4.6512000e-01
   5.6977000e-01
   5.2326000e-01
   7.6744000e-01
   1.2791000e-01
   3.3721000e-01
   6.9767000e-02
   8.7209000e-01
   4.1860000e-01
   5.3488000e-01
   6.3953000e-01
   4.5349000e-01
   4.7674000e-01
   8.2558000e-01
   6.9767000e-01
   9.3023000e-01
   6.0465000e-01
   6.5116000e-01
   5.9302000e-01
   8.9535000e-01
   7.2093000e-01
   2.2093000e-01
   6.9767000e-01
   4.6512000e-01
   7.6744000e-01
   3.3721000e-01
   5.1163000e-01
   6.5116000e-01
   6.6279000e-01
   6.1628000e-01
   1.3953000e-01
   9.6512000e-01
   3.0233000e-01
   1.2791000e-01
   4.4186000e-01
   5.9302000e-01
   5.4651000e-01
   3.9535000e-01
   7.5581000e-01
   6.2791000e-01
   3.9535000e-01
   7.5581000e-01
   7.6744000e-01
   7.2093000e-01
   7.9070000e-01
   6.9767000e-01
   3.7209000e-01
   4.3023000e-01
   4.7674000e-01
   5.8140000e-01
   7.5581000e-01
   6.6279000e-01
   3.9535000e-01
   9.0698000e-01
   3.4884000e-01
   5.9302000e-01
   6.2791000e-01
   5.3488000e-01
   1.8605000e-01
   1.2791000e-01
   3.3721000e-01
   6.0465000e-01
   6.8605000e-01
   6.8605000e-01
   4.5349000e-01
   7.4419000e-01
   9.5349000e-01
   4.1860000e-01
   4.8837000e-01
   6.2791000e-01
   6.7442000e-01
   6.3953000e-01
   3.1395000e-01
   3.4884000e-01
   5.0000000e-01
   2.4419000e-01
   5.3488000e-01
   5.1163000e-01
   5.9302000e-01
   5.5814000e-01
   4.6512000e-01
   5.4651000e-01
   6.1628000e-01
   2.3256000e-01
   5.8140000e-01
   7.4419000e-01
   2.7907000e-01
   4.3023000e-01
   5.3488000e-01
   6.5116000e-01
   2.5581000e-01
   7.6744000e-01
   7.6744000e-01
   2.4419000e-01
   4.6512000e-01
   4.7674000e-01
   7.9070000e-01
   3.9535000e-01
   5.6977000e-01
   5.8140000e-01
   4.1860000e-01
   2.4419000e-01
   2.5581000e-01
   8.3721000e-01
   1.0465000e-01
   4.4186000e-01
   2.3256000e-01
   5.2326000e-01
   7.0930000e-01
   1.9767000e-01
   4.3023000e-01
   7.3256000e-01
   4.6512000e-01
   2.9070000e-01
   2.7907000e-01
   6.3953000e-01
   4.5349000e-01
   2.9070000e-01
   8.8372000e-01
   1.8605000e-01
   5.3488000e-01
   2.2093000e-01
   5.8140000e-01
   5.2326000e-01
   1.8605000e-01
   1.2791000e-01
   6.2791000e-01
   5.8140000e-01
   4.6512000e-01
   5.1163000e-01
   4.8837000e-01
   2.7907000e-01
   1.8605000e-01
   9.1860000e-01
   6.8605000e-01
   4.7674000e-01
   8.3721000e-01
   6.6279000e-01
   6.3953000e-01
   7.0930000e-01
   9.0698000e-01
   3.9535000e-01
   3.2558000e-01
   5.5814000e-01
   1.5116000e-01
   8.0233000e-01
   2.7907000e-01
   9.3023000e-02
   7.4419000e-01
   3.4884000e-01
   7.5581000e-01
   8.3721000e-01
   1.1628000e-01
   4.4186000e-01
   5.6977000e-01
   3.7209000e-01
   3.0233000e-01
   4.4186000e-01
   6.0465000e-01
   8.6047000e-01
   4.4186000e-01
   6.0465000e-01
   5.6977000e-01
   5.9302000e-01
   2.5581000e-01
   2.7907000e-01
   4.5349000e-01
   3.0233000e-01
   4.5349000e-01
   1.5116000e-01
   3.7209000e-01
   5.4651000e-01
   4.3023000e-01
   4.6512000e-02
   6.2791000e-01
   6.5116000e-01
   3.2558000e-01
   5.2326000e-01
   9.0698000e-01
   5.3488000e-01
   1.8605000e-01
   1.9767000e-01
   1.7442000e-01
   5.9302000e-01
   3.6047000e-01
   8.0233000e-01
   5.6977000e-01
   7.3256000e-01
   3.7209000e-01
   1.6279000e-01
   2.9070000e-01
   4.6512000e-01
   5.9302000e-01
   5.5814000e-01
   3.8372000e-01
   3.7209000e-01
   4.6512000e-01
   6.8605000e-01
   4.8837000e-01
   5.2326000e-01
   5.9302000e-01
   3.6047000e-01
   3.6047000e-01
   3.3721000e-01
   9.1860000e-01
   2.0930000e-01
   5.5814000e-01
   7.4419000e-01
   5.6977000e-01
   6.7442000e-01
   6.5116000e-01
   4.4186000e-01
   7.9070000e-01
   3.1395000e-01
   6.8605000e-01
   8.0233000e-01
   4.3023000e-01
   1.2791000e-01
   3.4884000e-01
   5.4651000e-01
   6.9767000e-01
   5.9302000e-01
   4.0698000e-01
   6.6279000e-01
   4.7674000e-01
   3.7209000e-01
   3.8372000e-01
   4.5349000e-01
   8.6047000e-01
   5.4651000e-01
   3.8372000e-01
   3.4884000e-01
   6.5116000e-01
   6.5116000e-01
   4.7674000e-01
   6.8605000e-01
   3.6047000e-01
   8.0233000e-01
   5.4651000e-01
   3.7209000e-01
   7.9070000e-01
   5.3488000e-01
   7.4419000e-01
   9.3023000e-02
   9.4186000e-01
   1.1628000e-01
   6.2791000e-01
   2.0930000e-01
   5.0000000e-01
   3.2558000e-01
   1.3953000e-01
   6.1628000e-01
   7.3256000e-01
   7.5581000e-01
   8.2558000e-01
   4.0698000e-01
   5.8140000e-02
   2.3256000e-01
   7.0930000e-01
   3.4884000e-01
   6.9767000e-01
   7.6744000e-01
   9.5349000e-01
   5.1163000e-01
   6.2791000e-01
   5.6977000e-01
   2.6744000e-01
   2.5581000e-01
   1.6279000e-01
   6.1628000e-01
   5.4651000e-01
   6.5116000e-01
   6.1628000e-01
   2.6744000e-01
   5.2326000e-01
   4.7674000e-01
   2.5581000e-01
   5.3488000e-01
   6.5116000e-01
   4.0698000e-01
   4.6512000e-01
   7.9070000e-01
   6.3953000e-01
   9.3023000e-02
   2.0930000e-01
   5.6977000e-01
   4.4186000e-01
   5.6977000e-01
   2.3256000e-01
   3.7209000e-01
   9.3023000e-01
   7.9070000e-01
   6.3953000e-01
   5.8140000e-01
   7.7907000e-01
   2.0930000e-01
   8.6047000e-01
   5.0000000e-01
   6.9767000e-02
   2.7907000e-01
   6.1628000e-01
   5.6977000e-01
   7.2093000e-01
   3.1395000e-01
   3.1395000e-01
   3.8372000e-01
   4.6512000e-01
   7.2093000e-01
   8.3721000e-01
   4.3023000e-01
   3.4884000e-01
   4.8837000e-01
   6.2791000e-01
   3.4884000e-02
   6.5116000e-01
   4.3023000e-01
   3.6047000e-01
   4.5349000e-01
   3.9535000e-01
   5.8140000e-01
   1.9767000e-01
   1.8605000e-01
   5.8140000e-01
   7.2093000e-01
   3.3721000e-01
   6.8605000e-01
   2.4419000e-01
   2.5581000e-01
   4.4186000e-01
   5.8140000e-01
   8.3721000e-01
   6.7442000e-01
   2.4419000e-01
   4.8837000e-01
   9.5349000e-01
   6.9767000e-01
   5.8140000e-01
   4.1860000e-01
   5.9302000e-01
   7.0930000e-01
   1.2791000e-01
   6.9767000e-01
   5.2326000e-01
   5.2326000e-01
   7.3256000e-01
   4.8837000e-01
   6.0465000e-01
   6.8605000e-01
   6.2791000e-01
   9.5349000e-01
   5.2326000e-01
   6.5116000e-01
   3.1395000e-01
   5.4651000e-01
   6.9767000e-02
   6.5116000e-01
   5.1163000e-01
   5.2326000e-01
   5.8140000e-01
   5.6977000e-01
   2.6744000e-01
   7.0930000e-01
   6.0465000e-01
   3.3721000e-01
   5.9302000e-01
   5.1163000e-01
   8.4884000e-01
   5.3488000e-01
   3.8372000e-01
   2.0930000e-01
   5.4651000e-01
   1.3953000e-01
   1.0000000e+00
   1.6279000e-01
   5.2326000e-01
   2.3256000e-01
   5.8140000e-01
   5.1163000e-01
   6.9767000e-02
   3.0233000e-01
   3.2558000e-01
   5.8140000e-01
   8.3721000e-01
   6.5116000e-01
   5.8140000e-02
   1.9767000e-01
   5.5814000e-01
   4.1860000e-01
   7.6744000e-01
   9.3023000e-02
   3.6047000e-01
   5.0000000e-01
   5.6977000e-01
   1.1628000e-01
   3.4884000e-01
   1.9767000e-01
   6.0465000e-01
   5.2326000e-01
   5.6977000e-01
   3.9535000e-01
   2.2093000e-01
   3.7209000e-01
   2.3256000e-01
   6.1628000e-01
   1.9767000e-01
   6.0465000e-01
   5.1163000e-01
   4.3023000e-01
   6.9767000e-01
   2.9070000e-01
   4.5349000e-01
   1.7442000e-01
   6.1628000e-01
   4.3023000e-01
   3.0233000e-01
   3.2558000e-01
   2.5581000e-01
   1.2791000e-01
   8.6047000e-01
   9.3023000e-02
   2.3256000e-01
   2.9070000e-01
   7.0930000e-01
   6.5116000e-01
   7.4419000e-01
   3.1395000e-01
   6.1628000e-01
   2.0930000e-01
   4.4186000e-01
   6.8605000e-01
   5.0000000e-01
   5.8140000e-01
   9.5349000e-01
   6.1628000e-01
   2.3256000e-01
   2.7907000e-01
   9.5349000e-01
   4.5349000e-01
   3.3721000e-01
   4.1860000e-01
   3.7209000e-01
   5.0000000e-01
   3.3721000e-01
   2.6744000e-01
   9.3023000e-01
   4.7674000e-01
   4.0698000e-01
   5.2326000e-01
   5.6977000e-01
   3.4884000e-01
   5.0000000e-01
   3.3721000e-01
   4.8837000e-01
   4.8837000e-01
   1.7442000e-01
   5.9302000e-01
   2.6744000e-01
   7.2093000e-01
   6.8605000e-01
   1.8605000e-01
   4.4186000e-01
   3.9535000e-01
   5.8140000e-01
   6.6279000e-01
   8.1395000e-01
   2.5581000e-01
   7.4419000e-01
   8.2558000e-01
   4.8837000e-01
   5.3488000e-01
   8.9535000e-01
   4.1860000e-01
   3.9535000e-01
   1.2791000e-01
   4.8837000e-01
   5.4651000e-01
   5.3488000e-01
   6.2791000e-01
   5.4651000e-01
   3.8372000e-01
   6.2791000e-01
   4.0698000e-01
   7.7907000e-01
   5.5814000e-01
   7.2093000e-01
   6.9767000e-01
   4.7674000e-01
   5.2326000e-01
   1.7442000e-01
   6.0465000e-01
   5.1163000e-01
   4.4186000e-01
   6.2791000e-01
   6.8605000e-01
   3.3721000e-01
   6.5116000e-01
   9.0698000e-01
   4.6512000e-01
   2.0930000e-01
   4.0698000e-01
   1.1628000e-01
   5.3488000e-01
   1.5116000e-01
   4.0698000e-01
   1.0465000e-01
   3.9535000e-01
   5.1163000e-01
   1.3953000e-01
   6.7442000e-01
   5.6977000e-01
   4.7674000e-01
   8.7209000e-01
   4.7674000e-01
   1.1628000e-01
   3.0233000e-01
   5.8140000e-01
   5.2326000e-01
   4.5349000e-01
   3.4884000e-01
   1.3953000e-01
   5.3488000e-01
   3.0233000e-01
   4.4186000e-01
   9.4186000e-01
   5.8140000e-01
   4.5349000e-01
   6.0465000e-01
   6.5116000e-01
   4.0698000e-01
   1.8605000e-01
   5.5814000e-01
   6.9767000e-02
   6.2791000e-01
   3.1395000e-01
   6.0465000e-01
   6.8605000e-01
   9.3023000e-01
   4.4186000e-01
   7.9070000e-01
   2.7907000e-01
   6.0465000e-01
   8.7209000e-01
   4.7674000e-01
   1.2791000e-01
   4.4186000e-01
   4.0698000e-01
   7.4419000e-01
   1.0465000e-01
   3.7209000e-01
   4.1860000e-01
   6.0465000e-01
   6.6279000e-01
   3.6047000e-01
   6.3953000e-01
   2.0930000e-01
   5.0000000e-01
   5.5814000e-01
   7.9070000e-01
   7.9070000e-01
   2.9070000e-01
   2.2093000e-01
   6.7442000e-01
   7.3256000e-01
   4.3023000e-01
   2.4419000e-01
   2.0930000e-01
   2.2093000e-01
   3.0233000e-01
   4.4186000e-01
   5.1163000e-01
   3.2558000e-01
   5.8140000e-01
   5.2326000e-01
   5.2326000e-01
   3.6047000e-01
   8.2558000e-01
   5.0000000e-01
   5.3488000e-01
   4.1860000e-01
   3.2558000e-01
   5.3488000e-01
   5.5814000e-01
   1.9767000e-01
   3.7209000e-01
   7.2093000e-01
   2.7907000e-01
   4.1860000e-01
   6.8605000e-01
   5.5814000e-01
   8.1395000e-02
   6.2791000e-01
   4.4186000e-01
   6.8605000e-01
   6.9767000e-02
   5.9302000e-01
   7.0930000e-01
   5.2326000e-01
   2.2093000e-01
   8.8372000e-01
   3.8372000e-01
   4.7674000e-01
   3.8372000e-01
   9.3023000e-01
   1.5116000e-01
   3.1395000e-01
   6.2791000e-01
   1.5116000e-01
   4.7674000e-01
   8.0233000e-01
   6.1628000e-01
   9.0698000e-01
   4.6512000e-01
   9.8837000e-01
   4.6512000e-01
   6.2791000e-01
   5.4651000e-01
   5.6977000e-01
   5.0000000e-01
   7.5581000e-01
   4.6512000e-01
   4.4186000e-01
   4.1860000e-01
   9.6512000e-01
   5.4651000e-01
   5.8140000e-01
   6.2791000e-01
   4.0698000e-01
   5.5814000e-01
   5.3488000e-01
   6.1628000e-01
   8.0233000e-01
   4.3023000e-01
   6.5116000e-01
   6.3953000e-01
   8.1395000e-02
   6.7442000e-01
   6.0465000e-01
   1.9767000e-01
   1.7442000e-01
   8.4884000e-01
   6.2791000e-01
   4.7674000e-01
   9.3023000e-02
   3.1395000e-01
   3.9535000e-01
   5.8140000e-02
   6.7442000e-01
   3.4884000e-02
   8.8372000e-01
   7.4419000e-01
   5.8140000e-01
   6.7442000e-01
   5.8140000e-01
   6.8605000e-01
   6.3953000e-01
   1.3953000e-01
   1.9767000e-01
   4.4186000e-01
   6.6279000e-01
   4.1860000e-01
   4.4186000e-01
   8.2558000e-01
   5.3488000e-01
   9.4186000e-01
   3.3721000e-01
   3.3721000e-01
   3.8372000e-01
   9.1860000e-01
   4.0698000e-01
   4.1860000e-01
   4.8837000e-01
   5.1163000e-01
   5.9302000e-01
   4.0698000e-01
   6.0465000e-01
   4.1860000e-01
   2.6744000e-01
   7.7907000e-01
   5.0000000e-01
   5.4651000e-01
   6.2791000e-01
   5.8140000e-02
   2.6744000e-01
   8.6047000e-01
   5.3488000e-01
   5.5814000e-01
   3.2558000e-01
   6.6279000e-01
   5.4651000e-01
   3.4884000e-02
   1.8605000e-01
   3.0233000e-01
   6.1628000e-01
   7.2093000e-01
   8.8372000e-01
   7.2093000e-01
   4.5349000e-01
   3.0233000e-01
   3.8372000e-01
   9.4186000e-01
   6.6279000e-01
   8.1395000e-02
   5.2326000e-01
   4.6512000e-01
   4.6512000e-01
   5.2326000e-01
   4.7674000e-01
   7.2093000e-01
   7.3256000e-01
   8.4884000e-01
   5.4651000e-01
   3.1395000e-01
   8.6047000e-01
   4.5349000e-01
   6.2791000e-01
   6.7442000e-01
   4.8837000e-01
   2.4419000e-01
   5.4651000e-01
   3.4884000e-01
   5.8140000e-01
   3.1395000e-01
   3.4884000e-01
   6.6279000e-01
   2.6744000e-01
   7.3256000e-01
   5.0000000e-01
   3.2558000e-01
   5.3488000e-01
   8.7209000e-01
   4.6512000e-01
   4.8837000e-01
   4.6512000e-02
   4.4186000e-01
   4.4186000e-01
   6.1628000e-01
   4.3023000e-01
   4.6512000e-01
   5.2326000e-01
   4.6512000e-01
   3.6047000e-01
   6.2791000e-01
   2.5581000e-01
   2.0930000e-01
   1.0465000e-01
   6.0465000e-01
   8.2558000e-01
   6.0465000e-01
   2.0930000e-01
   8.2558000e-01
   3.3721000e-01
   5.4651000e-01
   3.6047000e-01
   3.9535000e-01
   4.1860000e-01
   3.9535000e-01
   4.1860000e-01
   5.3488000e-01
   4.6512000e-01
   6.2791000e-01
   5.8140000e-01
   2.7907000e-01
   3.4884000e-01
   6.7442000e-01
   2.9070000e-01
   7.0930000e-01
   3.6047000e-01
   7.4419000e-01
   1.7442000e-01
   5.2326000e-01
   4.0698000e-01
   5.8140000e-01
   2.9070000e-01
   5.9302000e-01
   5.5814000e-01
   3.3721000e-01
   8.4884000e-01
   4.4186000e-01
   3.6047000e-01
   4.6512000e-01
   6.2791000e-01
   3.6047000e-01
   4.6512000e-01
   5.9302000e-01
   3.3721000e-01
   0.0000000e+00
   4.8837000e-01
   8.1395000e-01
   5.2326000e-01
   2.3256000e-01
   6.7442000e-01
   5.1163000e-01
   4.6512000e-01
   8.1395000e-02
   7.0930000e-01
   3.2558000e-01
   4.4186000e-01
   6.1628000e-01
   7.7907000e-01
   5.5814000e-01
   6.5116000e-01
   3.7209000e-01
   3.7209000e-01
   5.4651000e-01
   5.0000000e-01
   5.2326000e-01
   2.6744000e-01
   4.4186000e-01
   5.3488000e-01
   5.9302000e-01
   4.0698000e-01
   6.2791000e-01
   3.6047000e-01
   6.3953000e-01
   7.2093000e-01
   2.4419000e-01
   2.7907000e-01
   8.1395000e-01
   6.9767000e-01
   2.9070000e-01
   3.4884000e-01
   2.4419000e-01
   3.6047000e-01
   4.7674000e-01
   6.2791000e-01
   4.7674000e-01
   9.7674000e-01
   6.3953000e-01
   5.3488000e-01
   8.4884000e-01
   4.6512000e-02
   5.8140000e-01
   2.9070000e-01
   2.0930000e-01
   9.6512000e-01
   6.2791000e-01
   6.3953000e-01
   4.1860000e-01
   4.0698000e-01
   4.5349000e-01
   2.0930000e-01
   7.6744000e-01
   4.7674000e-01
   4.3023000e-01
   5.9302000e-01
   1.6279000e-01
   7.5581000e-01
   3.3721000e-01
   3.4884000e-01
   5.5814000e-01
   3.3721000e-01
   5.0000000e-01
   5.9302000e-01
   4.6512000e-01
   6.6279000e-01
   9.3023000e-02
   9.0698000e-01
   8.1395000e-01
   5.3488000e-01
   2.3256000e-02
   3.0233000e-01
   5.1163000e-01
   7.9070000e-01
   6.3953000e-01
   5.0000000e-01
   7.5581000e-01
   6.6279000e-01
   4.8837000e-01
   4.0698000e-01
   1.1628000e-01
   6.3953000e-01
   3.7209000e-01
   5.0000000e-01
   4.3023000e-01
   6.3953000e-01
   6.1628000e-01
   1.1628000e-01
   7.7907000e-01
   5.4651000e-01
   9.8837000e-01
   4.1860000e-01
   6.7442000e-01
   5.3488000e-01
   3.1395000e-01
   2.9070000e-01
   3.8372000e-01
   3.7209000e-01
   1.8605000e-01
   7.9070000e-01
   5.5814000e-01
   2.0930000e-01
   9.1860000e-01
   5.3488000e-01
   2.3256000e-01
   7.0930000e-01
   4.7674000e-01
   3.9535000e-01
   2.5581000e-01
   3.4884000e-01
   2.2093000e-01
   5.1163000e-01
   5.3488000e-01
   2.3256000e-01
   7.2093000e-01
   4.4186000e-01
   4.6512000e-01
   5.2326000e-01
   2.6744000e-01
   8.6047000e-01
   7.0930000e-01
   3.9535000e-01
   5.2326000e-01
   3.2558000e-01
   8.1395000e-02
   2.9070000e-01
   5.8140000e-01
   3.9535000e-01
   6.3953000e-01
   3.7209000e-01
   8.6047000e-01
   5.6977000e-01
   8.8372000e-01
   4.6512000e-01
   1.5116000e-01
   1.8605000e-01
   3.4884000e-01
   4.7674000e-01
   4.5349000e-01
   2.9070000e-01
   8.3721000e-01
   6.2791000e-01
   7.0930000e-01
   5.2326000e-01
   5.4651000e-01
   3.9535000e-01
   5.1163000e-01
   5.2326000e-01
   4.8837000e-01
   2.2093000e-01
   2.0930000e-01
   2.3256000e-01
   8.3721000e-01
   8.7209000e-01
   3.7209000e-01
   4.6512000e-01
   5.6977000e-01
   5.0000000e-01
   4.3023000e-01
   3.1395000e-01
   2.6744000e-01
   6.6279000e-01
   6.1628000e-01
   4.1860000e-01
   3.9535000e-01
   3.3721000e-01
   7.9070000e-01
   4.5349000e-01
   8.8372000e-01
   7.9070000e-01
   8.4884000e-01
   1.8605000e-01
   6.0465000e-01
   4.5349000e-01
   3.9535000e-01
   5.6977000e-01
   8.6047000e-01
   9.1860000e-01
   3.8372000e-01
   4.1860000e-01
   5.3488000e-01
   6.9767000e-02
   2.5581000e-01
   2.4419000e-01
   3.9535000e-01
   8.3721000e-01
   5.5814000e-01
   6.5116000e-01
   6.6279000e-01
   3.9535000e-01
   7.3256000e-01
   4.6512000e-01
   4.5349000e-01
   3.4884000e-01
   5.6977000e-01
   8.2558000e-01
   8.7209000e-01
   4.6512000e-01
   7.3256000e-01
   7.0930000e-01
   2.6744000e-01
   3.6047000e-01
   1.6279000e-01
   2.5581000e-01
   2.9070000e-01
   6.1628000e-01
   3.3721000e-01
   2.5581000e-01
   1.6279000e-01
   2.2093000e-01
   3.9535000e-01
   8.0233000e-01
   3.8372000e-01
   1.3953000e-01
   8.0233000e-01
   7.0930000e-01
   4.6512000e-01
   2.4419000e-01
   2.2093000e-01
   9.6512000e-01
   2.6744000e-01
   5.3488000e-01
   2.9070000e-01
   8.7209000e-01
   1.3953000e-01
   3.4884000e-01
   7.0930000e-01
   5.9302000e-01
   4.8837000e-01
   4.0698000e-01
   7.9070000e-01
   5.3488000e-01
   6.0465000e-01
   1.2791000e-01
   5.2326000e-01
   5.2326000e-01
   5.6977000e-01
   4.0698000e-01
   5.6977000e-01
   1.5116000e-01
   5.0000000e-01
   5.6977000e-01
   5.6977000e-01
   4.4186000e-01
   1.9767000e-01
   4.5349000e-01
   3.7209000e-01
   7.7907000e-01
   6.3953000e-01
   5.1163000e-01
   1.9767000e-01
   5.5814000e-01
   3.8372000e-01
   8.4884000e-01
   4.5349000e-01
   7.0930000e-01
   2.0930000e-01
   1.6279000e-01
   3.6047000e-01
   8.1395000e-02
   4.1860000e-01
   5.1163000e-01
   3.1395000e-01
   5.5814000e-01
   3.4884000e-01
   5.0000000e-01
   7.6744000e-01
   7.9070000e-01
   5.0000000e-01
   9.4186000e-01
   7.5581000e-01
   7.0930000e-01
   5.4651000e-01
   6.0465000e-01
   3.6047000e-01
   3.4884000e-01
   2.6744000e-01
   8.7209000e-01
   5.1163000e-01
   5.6977000e-01
   4.4186000e-01
   7.7907000e-01
   3.7209000e-01
   4.3023000e-01
   5.6977000e-01
   4.0698000e-01
   5.2326000e-01
   3.9535000e-01
   6.5116000e-01
   6.9767000e-01
   8.4884000e-01
   6.3953000e-01
   7.3256000e-01
   5.8140000e-02
   5.3488000e-01
   4.3023000e-01
   6.7442000e-01
   3.9535000e-01
   2.6744000e-01
   6.2791000e-01
   1.3953000e-01
   4.4186000e-01
   4.6512000e-01
   5.2326000e-01
   8.8372000e-01
   3.7209000e-01
   4.1860000e-01
   6.6279000e-01
   3.2558000e-01
   2.7907000e-01
   5.3488000e-01
   6.3953000e-01
   2.3256000e-02
   4.0698000e-01
   5.1163000e-01
   6.1628000e-01
   3.6047000e-01
   5.0000000e-01
   5.0000000e-01
   3.8372000e-01
   5.3488000e-01
   8.0233000e-01
   4.7674000e-01
   7.3256000e-01
   6.7442000e-01
   6.3953000e-01
   7.5581000e-01
   3.8372000e-01
   5.2326000e-01
   6.0465000e-01
   7.3256000e-01
   6.3953000e-01
   4.3023000e-01
   4.6512000e-01
   3.9535000e-01
   5.3488000e-01
   7.0930000e-01
   5.2326000e-01
   4.6512000e-01
   6.8605000e-01
   2.9070000e-01
   4.6512000e-01
   6.1628000e-01
   2.3256000e-01
   5.5814000e-01
   8.2558000e-01
   7.9070000e-01
   5.8140000e-01
   8.2558000e-01
   2.3256000e-01
   6.7442000e-01
   5.6977000e-01
   6.8605000e-01
   8.3721000e-01
   7.5581000e-01
   3.4884000e-01
   5.3488000e-01
   6.6279000e-01
   4.0698000e-01
   9.6512000e-01
   5.5814000e-01
   8.3721000e-01
   8.8372000e-01
   3.3721000e-01
   5.5814000e-01
   5.8140000e-01
   3.1395000e-01
   7.2093000e-01
   6.7442000e-01
   3.9535000e-01
   5.1163000e-01
   7.7907000e-01
   4.6512000e-01
   9.3023000e-02
   8.8372000e-01
   7.9070000e-01
   6.8605000e-01
   6.5116000e-01
   3.2558000e-01
   4.1860000e-01
   8.4884000e-01
   7.0930000e-01
   4.3023000e-01
   5.4651000e-01
   4.8837000e-01
   6.0465000e-01
   5.9302000e-01
   3.7209000e-01
   3.1395000e-01
   3.8372000e-01
   2.4419000e-01
   3.3721000e-01
   6.5116000e-01
   7.0930000e-01
   4.5349000e-01
   8.1395000e-01
   8.9535000e-01
   7.4419000e-01
   4.1860000e-01
   5.9302000e-01
   7.6744000e-01
   5.5814000e-01
   3.2558000e-01
   8.1395000e-01
   4.5349000e-01
   1.3953000e-01
   7.4419000e-01
   1.9767000e-01
   3.6047000e-01
   6.7442000e-01
   6.7442000e-01
   4.6512000e-01
   7.3256000e-01
   5.2326000e-01
   3.4884000e-01
   5.1163000e-01
   5.2326000e-01
   2.3256000e-01
   5.0000000e-01
   6.9767000e-01
   4.8837000e-01
   7.4419000e-01
   3.3721000e-01
   4.7674000e-01
   5.8140000e-01
   5.8140000e-02
   7.9070000e-01
   2.3256000e-01
   9.1860000e-01
   8.2558000e-01
   6.7442000e-01
   9.3023000e-02
   5.8140000e-01
   1.7442000e-01
   5.8140000e-01
   1.9767000e-01
   5.1163000e-01
   3.2558000e-01
   5.1163000e-01
   5.6977000e-01
   1.7442000e-01
   2.0930000e-01
   5.9302000e-01
   2.7907000e-01
   7.9070000e-01
   8.6047000e-01
   4.5349000e-01
   4.4186000e-01
   4.0698000e-01
   9.0698000e-01
   7.9070000e-01
   4.5349000e-01
   3.4884000e-01
   4.8837000e-01
   3.0233000e-01
   1.3953000e-01
   7.6744000e-01
   7.0930000e-01
   5.1163000e-01
   4.6512000e-01
   7.7907000e-01
   4.7674000e-01
   5.4651000e-01
   6.0465000e-01
   5.5814000e-01
   9.3023000e-01
   5.0000000e-01
   6.8605000e-01
   6.5116000e-01
   3.0233000e-01
   9.1860000e-01
   2.7907000e-01
   5.3488000e-01
   8.7209000e-01
   3.3721000e-01
   8.6047000e-01
   5.8140000e-02
   8.3721000e-01
   7.6744000e-01
   1.0465000e-01
   1.7442000e-01
   1.7442000e-01
   4.6512000e-01
   6.1628000e-01
   5.9302000e-01
   5.2326000e-01
   1.0465000e-01
   6.7442000e-01
   6.9767000e-01
   7.4419000e-01
   1.0465000e-01
   8.6047000e-01
   9.3023000e-02
   3.4884000e-01
   8.9535000e-01
   7.3256000e-01
   6.2791000e-01
   4.3023000e-01
   4.7674000e-01
   4.4186000e-01
   4.0698000e-01
   5.1163000e-01
   4.3023000e-01
   5.5814000e-01
   4.4186000e-01
   8.6047000e-01
   5.2326000e-01
   4.0698000e-01
   4.7674000e-01
   1.6279000e-01
   5.5814000e-01
   4.6512000e-01
   5.5814000e-01
   7.4419000e-01
   2.4419000e-01
   4.5349000e-01
   5.5814000e-01
   5.4651000e-01
   7.9070000e-01
   2.9070000e-01
   3.8372000e-01
   4.5349000e-01
   2.6744000e-01
   5.5814000e-01
   6.3953000e-01
   5.8140000e-01
   5.5814000e-01
   9.3023000e-01
   7.4419000e-01
   2.7907000e-01
   3.1395000e-01
   5.4651000e-01
   5.3488000e-01
   8.4884000e-01
   3.6047000e-01
   5.3488000e-01
   2.0930000e-01
   4.3023000e-01
   7.6744000e-01
   2.5581000e-01
   1.1628000e-01
   6.0465000e-01
   7.4419000e-01
   4.6512000e-01
   7.5581000e-01
   4.7674000e-01
   4.7674000e-01
   5.8140000e-01
   2.9070000e-01
   5.8140000e-01
   2.6744000e-01
   2.5581000e-01
   8.4884000e-01
   4.1860000e-01
   2.5581000e-01
   1.7442000e-01
   4.0698000e-01
   4.5349000e-01
   6.7442000e-01
   6.0465000e-01
   6.9767000e-02
   7.3256000e-01
   4.0698000e-01
   4.8837000e-01
   4.8837000e-01
   7.7907000e-01
   6.7442000e-01
   8.1395000e-01
   5.6977000e-01
   3.3721000e-01
   4.7674000e-01
   7.6744000e-01
   6.1628000e-01
   4.0698000e-01
   4.4186000e-01
   3.6047000e-01
   5.0000000e-01
   9.4186000e-01
   2.7907000e-01
   2.5581000e-01
   3.0233000e-01
   6.6279000e-01
   6.0465000e-01
   4.7674000e-01
   8.6047000e-01
   2.9070000e-01
   3.9535000e-01
   8.2558000e-01
   3.4884000e-01
   6.0465000e-01
   4.6512000e-01
   1.3953000e-01
   2.5581000e-01
   5.1163000e-01
   5.3488000e-01
   6.6279000e-01
   4.4186000e-01
   7.6744000e-01
   4.8837000e-01
   3.6047000e-01
   3.9535000e-01
   2.0930000e-01
   3.0233000e-01
   6.9767000e-01
   5.1163000e-01
   2.3256000e-01
   5.9302000e-01
   3.9535000e-01
   5.1163000e-01
   2.7907000e-01
   2.6744000e-01
   3.8372000e-01
   3.4884000e-01
   9.0698000e-01
   3.3721000e-01
   5.2326000e-01
   4.5349000e-01
   6.0465000e-01
   6.7442000e-01
   5.6977000e-01
   6.8605000e-01
   6.1628000e-01
   4.7674000e-01
   6.2791000e-01
   1.2791000e-01
   3.6047000e-01
   5.8140000e-01
   7.0930000e-01
   4.5349000e-01
   5.2326000e-01
   5.8140000e-01
   1.2791000e-01
   5.2326000e-01
   4.8837000e-01
   5.0000000e-01
   9.6512000e-01
   8.4884000e-01
   6.8605000e-01
   4.3023000e-01
   4.4186000e-01
   5.8140000e-02
   7.2093000e-01
   6.9767000e-02
   6.1628000e-01
   5.0000000e-01
   3.1395000e-01
   3.2558000e-01
   1.7442000e-01
   3.0233000e-01
   2.6744000e-01
   6.2791000e-01
   7.0930000e-01
   3.4884000e-01
   5.5814000e-01
   1.2791000e-01
   2.5581000e-01
   6.0465000e-01
   4.6512000e-01
   8.8372000e-01
   4.4186000e-01
   7.5581000e-01
   5.2326000e-01
   5.5814000e-01
   8.0233000e-01
   5.9302000e-01
   6.5116000e-01
   4.7674000e-01
   6.2791000e-01
   6.3953000e-01
   4.8837000e-01
   7.4419000e-01
   5.6977000e-01
   6.2791000e-01
   7.0930000e-01
   5.1163000e-01
   3.3721000e-01
   7.2093000e-01
   6.3953000e-01
   6.5116000e-01
   2.0930000e-01
   7.6744000e-01
   1.0465000e-01
   5.6977000e-01
   6.5116000e-01
   4.8837000e-01
   4.3023000e-01
   8.0233000e-01
   3.8372000e-01
   6.3953000e-01
   5.0000000e-01
   2.5581000e-01
   7.9070000e-01
   6.0465000e-01
   6.1628000e-01
   7.5581000e-01
   5.0000000e-01
   5.4651000e-01
   8.7209000e-01
   2.0930000e-01
   6.9767000e-01
   6.2791000e-01
   2.4419000e-01
   6.6279000e-01
   2.4419000e-01
   4.0698000e-01
   5.0000000e-01
   4.4186000e-01
   7.2093000e-01
   5.8140000e-01
   1.5116000e-01
   6.7442000e-01
   8.2558000e-01
   8.2558000e-01
   5.4651000e-01
   1.3953000e-01
   1.8605000e-01
   7.6744000e-01
   3.3721000e-01
   4.4186000e-01
   1.9767000e-01
   5.2326000e-01
   5.4651000e-01
   1.9767000e-01
   4.0698000e-01
   3.3721000e-01
   2.9070000e-01
   5.9302000e-01
   2.3256000e-01
   2.4419000e-01
   7.4419000e-01
   5.5814000e-01
   4.7674000e-01
   3.8372000e-01
   5.6977000e-01
   7.5581000e-01
   3.7209000e-01
   7.2093000e-01
   7.2093000e-01
   3.9535000e-01
   6.2791000e-01
   3.1395000e-01
   2.6744000e-01
   2.5581000e-01
   4.6512000e-01
   2.0930000e-01
   5.8140000e-01
   4.7674000e-01
   7.7907000e-01
   3.7209000e-01
   4.5349000e-01
   1.7442000e-01
   1.5116000e-01
   4.6512000e-01
   4.8837000e-01
   5.4651000e-01
   3.1395000e-01
   6.5116000e-01
   6.9767000e-01
   9.5349000e-01
   3.3721000e-01
   4.7674000e-01
   3.3721000e-01
   7.0930000e-01
   5.1163000e-01
   9.0698000e-01
   3.3721000e-01
   5.3488000e-01
   3.0233000e-01
   4.1860000e-01
   2.6744000e-01
   7.2093000e-01
   2.6744000e-01
   7.7907000e-01
   6.8605000e-01
   7.3256000e-01
   9.3023000e-02
   3.8372000e-01
   4.7674000e-01
   5.1163000e-01
   5.6977000e-01
   1.2791000e-01
   5.4651000e-01
   2.0930000e-01
   6.2791000e-01
   8.3721000e-01
   4.0698000e-01
   6.5116000e-01
   3.8372000e-01
   8.6047000e-01
   7.5581000e-01
   5.4651000e-01
   5.6977000e-01
   3.8372000e-01
   2.5581000e-01
   9.5349000e-01
   2.3256000e-01
   5.8140000e-02
   2.0930000e-01
   4.6512000e-01
   6.0465000e-01
   3.8372000e-01
   4.1860000e-01
   5.2326000e-01
   2.3256000e-01
   1.6279000e-01
   4.7674000e-01
   8.9535000e-01
   4.4186000e-01
   5.0000000e-01
   2.0930000e-01
   6.3953000e-01
   6.5116000e-01
   4.4186000e-01
   9.3023000e-01
   4.8837000e-01
   4.0698000e-01
   6.7442000e-01
   5.5814000e-01
   2.7907000e-01
   5.4651000e-01
   5.1163000e-01
   4.5349000e-01
   8.8372000e-01
   2.2093000e-01
   5.3488000e-01
   6.1628000e-01
   5.2326000e-01
   4.4186000e-01
   5.2326000e-01
   5.4651000e-01
   6.6279000e-01
   2.5581000e-01
   2.0930000e-01
   2.7907000e-01
   8.6047000e-01
   3.9535000e-01
   4.0698000e-01
   8.3721000e-01
   5.5814000e-01
   6.9767000e-01
   1.6279000e-01
   8.8372000e-01
   5.9302000e-01
   6.8605000e-01
   3.0233000e-01
   2.6744000e-01
   7.6744000e-01
   6.1628000e-01
   3.4884000e-02
   5.9302000e-01
   5.8140000e-02
   5.1163000e-01
   5.1163000e-01
   6.5116000e-01
   6.6279000e-01
   5.8140000e-02
   5.1163000e-01
   5.6977000e-01
   5.3488000e-01
   2.9070000e-01
   9.1860000e-01
   5.2326000e-01
   2.0930000e-01
   5.1163000e-01
   2.4419000e-01
   2.3256000e-01
   4.7674000e-01
   2.5581000e-01
   6.9767000e-01
   5.5814000e-01
   6.0465000e-01
   9.5349000e-01
   1.3953000e-01
   6.6279000e-01
   2.6744000e-01
   8.2558000e-01
   9.4186000e-01
   1.1628000e-01
   4.6512000e-01
   6.3953000e-01
   3.6047000e-01
   6.7442000e-01
   5.0000000e-01
   3.1395000e-01
   7.0930000e-01
   5.0000000e-01
   6.2791000e-01
   2.6744000e-01
   5.3488000e-01
   6.2791000e-01
   8.0233000e-01
   7.5581000e-01
   6.6279000e-01
   3.2558000e-01
   5.4651000e-01
   7.3256000e-01
   6.9767000e-01
   5.2326000e-01
   3.4884000e-01
   6.2791000e-01
   1.3953000e-01
   3.3721000e-01
   5.6977000e-01
   5.3488000e-01
   3.0233000e-01
   3.6047000e-01
   4.3023000e-01
   4.6512000e-01
   8.4884000e-01
   9.7674000e-01
   5.2326000e-01
   2.5581000e-01
   2.7907000e-01
   4.3023000e-01
   3.6047000e-01
   6.8605000e-01
   5.8140000e-01
   3.6047000e-01
   3.9535000e-01
   5.2326000e-01
   8.1395000e-01
   5.2326000e-01
   3.8372000e-01
   7.5581000e-01
   4.0698000e-01
   3.0233000e-01
   4.7674000e-01
   4.8837000e-01
   5.8140000e-01
   6.0465000e-01
   1.2791000e-01
   6.9767000e-01
   5.5814000e-01
   7.3256000e-01
   3.2558000e-01
   5.1163000e-01
   9.3023000e-02
   7.5581000e-01
   4.1860000e-01
   4.7674000e-01
   6.3953000e-01
   2.0930000e-01
   5.9302000e-01
   3.2558000e-01
   3.7209000e-01
   8.7209000e-01
   8.1395000e-01
   5.2326000e-01
   6.5116000e-01
   5.0000000e-01
   8.2558000e-01
   6.1628000e-01
   5.5814000e-01
   2.9070000e-01
   4.4186000e-01
   5.1163000e-01
   2.5581000e-01
   1.5116000e-01
   6.2791000e-01
   5.4651000e-01
   5.2326000e-01
   3.7209000e-01
   6.0465000e-01
   5.9302000e-01
   6.6279000e-01
   5.6977000e-01
   3.8372000e-01
   1.0465000e-01
   5.2326000e-01
   6.8605000e-01
   1.6279000e-01
   4.5349000e-01
   5.3488000e-01
   3.8372000e-01
   3.3721000e-01
   4.1860000e-01
   1.2791000e-01
   4.7674000e-01
   5.3488000e-01
   7.5581000e-01
   3.6047000e-01
   5.2326000e-01
   4.4186000e-01
   2.6744000e-01
   3.4884000e-01
   4.8837000e-01
   3.7209000e-01
   4.7674000e-01
   4.8837000e-01
   3.9535000e-01
   9.0698000e-01
   4.5349000e-01
   5.6977000e-01
   7.2093000e-01
   7.6744000e-01
   1.3953000e-01
   5.6977000e-01
   5.4651000e-01
   1.0465000e-01
   4.3023000e-01
   1.2791000e-01
   8.3721000e-01
   6.7442000e-01
   7.6744000e-01
   6.9767000e-02
   3.0233000e-01
   6.0465000e-01
   5.0000000e-01
   2.6744000e-01
   4.5349000e-01
   2.3256000e-01
   5.2326000e-01
   4.7674000e-01
   1.5116000e-01
   8.9535000e-01
   4.4186000e-01
   8.9535000e-01
   6.7442000e-01
   5.6977000e-01
   4.0698000e-01
   4.4186000e-01
   8.1395000e-01
   8.8372000e-01
   6.8605000e-01
   7.7907000e-01
   5.8140000e-01
   3.1395000e-01
   5.1163000e-01
   2.5581000e-01
   5.3488000e-01
   6.0465000e-01
   8.1395000e-01
   5.2326000e-01
   5.1163000e-01
   4.8837000e-01
   9.1860000e-01
   9.1860000e-01
   6.0465000e-01
   5.9302000e-01
   8.7209000e-01
   4.6512000e-01
   3.7209000e-01
   8.1395000e-01
   6.0465000e-01
   4.5349000e-01
   1.7442000e-01
   5.8140000e-01
   4.0698000e-01
   3.0233000e-01
   8.2558000e-01
   3.2558000e-01
   2.9070000e-01
   7.9070000e-01
   4.8837000e-01
   4.5349000e-01
   4.6512000e-01
   3.9535000e-01
   2.3256000e-01
   2.7907000e-01
   6.7442000e-01
   3.2558000e-01
   8.0233000e-01
   3.3721000e-01
   5.5814000e-01
   2.5581000e-01
   5.1163000e-01
   2.5581000e-01
   6.1628000e-01
   8.9535000e-01
   1.6279000e-01
   9.8837000e-01
   5.9302000e-01
   3.7209000e-01
   5.8140000e-01
   3.6047000e-01
   5.9302000e-01
   8.3721000e-01
   3.4884000e-01
   4.1860000e-01
   4.1860000e-01
   4.1860000e-01
   6.1628000e-01
   5.3488000e-01
   3.7209000e-01
   8.7209000e-01
   4.3023000e-01
   4.1860000e-01
   2.6744000e-01
   5.2326000e-01
   2.7907000e-01
   8.7209000e-01
   3.6047000e-01
   1.6279000e-01
   6.5116000e-01
   4.1860000e-01
   4.3023000e-01
   5.1163000e-01
   8.3721000e-01
   7.3256000e-01
   7.9070000e-01
   1.6279000e-01
   2.5581000e-01
   2.7907000e-01
   2.3256000e-01
   3.4884000e-01
   2.9070000e-01
   3.3721000e-01
   5.2326000e-01
   1.9767000e-01
   7.0930000e-01
   6.5116000e-01
   2.0930000e-01
   2.3256000e-01
   2.0930000e-01
   4.5349000e-01
   5.4651000e-01
   7.4419000e-01
   6.7442000e-01
   8.7209000e-01
   4.6512000e-01
   3.3721000e-01
   2.5581000e-01
   3.1395000e-01
   7.7907000e-01
   1.9767000e-01
   8.4884000e-01
   8.0233000e-01
   3.3721000e-01
   3.1395000e-01
   5.4651000e-01
   4.6512000e-01
   4.6512000e-02
   9.3023000e-02
   4.7674000e-01
   2.7907000e-01
   9.0698000e-01
   3.4884000e-02
   1.9767000e-01
   3.6047000e-01
   7.4419000e-01
   3.4884000e-01
   4.3023000e-01
   3.6047000e-01
   3.3721000e-01
   5.8140000e-02
   4.1860000e-01
   2.3256000e-01
   5.4651000e-01
   5.9302000e-01
   5.4651000e-01
   6.7442000e-01
   7.0930000e-01
   6.5116000e-01
   6.2791000e-01
   8.6047000e-01
   8.6047000e-01
   7.3256000e-01
   3.2558000e-01
   2.3256000e-01
   5.0000000e-01
   4.3023000e-01
   1.5116000e-01
   5.8140000e-02
   5.9302000e-01
   6.5116000e-01
   7.0930000e-01
   3.4884000e-01
   4.3023000e-01
   7.0930000e-01
   8.8372000e-01
   4.8837000e-01
   3.7209000e-01
   5.1163000e-01
   7.5581000e-01
   3.4884000e-01
   1.8605000e-01
   4.8837000e-01
   7.2093000e-01
   5.1163000e-01
   1.2791000e-01
   5.6977000e-01
   2.3256000e-01
   1.8605000e-01
   5.3488000e-01
   7.5581000e-01
   4.4186000e-01
   5.1163000e-01
   2.7907000e-01
   0.0000000e+00
   4.8837000e-01
   7.5581000e-01
   3.9535000e-01
   3.7209000e-01
   3.0233000e-01
   8.6047000e-01
   5.3488000e-01
   9.1860000e-01
   4.0698000e-01
   4.5349000e-01
   5.0000000e-01
   5.8140000e-01
   5.3488000e-01
   5.8140000e-01
   8.8372000e-01
   9.5349000e-01
   8.0233000e-01
   8.4884000e-01
   4.7674000e-01
   3.9535000e-01
   4.7674000e-01
   5.2326000e-01
   4.5349000e-01
   3.9535000e-01
   3.6047000e-01
   2.6744000e-01
   2.5581000e-01
   7.3256000e-01
   2.7907000e-01
   5.2326000e-01
   5.8140000e-02
   4.8837000e-01
   7.2093000e-01
   5.3488000e-01
   4.7674000e-01
   8.1395000e-02
   4.4186000e-01
   2.0930000e-01
   1.7442000e-01
   1.0465000e-01
   5.0000000e-01
   3.4884000e-01
   5.0000000e-01
   5.3488000e-01
   2.4419000e-01
   6.0465000e-01
   1.3953000e-01
   5.8140000e-01
   5.3488000e-01
   6.6279000e-01
   2.2093000e-01
   8.4884000e-01
   5.2326000e-01
   7.2093000e-01
   3.3721000e-01
   5.1163000e-01
   4.1860000e-01
   2.6744000e-01
   6.2791000e-01
   4.0698000e-01
   8.6047000e-01
   5.8140000e-01
   5.8140000e-01
   1.8605000e-01
   1.6279000e-01
   6.5116000e-01
   1.6279000e-01
   6.3953000e-01
   8.1395000e-01
   3.7209000e-01
   5.6977000e-01
   4.0698000e-01
   4.3023000e-01
   7.4419000e-01
   6.5116000e-01
   3.6047000e-01
   4.8837000e-01
   4.7674000e-01
   1.2791000e-01
   6.1628000e-01
   4.5349000e-01
   6.2791000e-01
   4.8837000e-01
   8.8372000e-01
   1.8605000e-01
   5.1163000e-01
   5.3488000e-01
   4.0698000e-01
   8.1395000e-01
   1.9767000e-01
   5.6977000e-01
   3.9535000e-01
   5.2326000e-01
   7.9070000e-01
   7.7907000e-01
   2.4419000e-01
   8.6047000e-01
   3.4884000e-01
   6.6279000e-01
   3.9535000e-01
   3.8372000e-01
   1.3953000e-01
   4.6512000e-01
   6.2791000e-01
   4.3023000e-01
   3.8372000e-01
   5.8140000e-01
   8.1395000e-02
   1.9767000e-01
   7.2093000e-01
   2.9070000e-01
   2.6744000e-01
   7.7907000e-01
   4.5349000e-01
   8.6047000e-01
   3.1395000e-01
   3.4884000e-01
   5.5814000e-01
   5.6977000e-01
   5.5814000e-01
   5.1163000e-01
   6.2791000e-01
   6.7442000e-01
   6.0465000e-01
   4.1860000e-01
   3.7209000e-01
   7.7907000e-01
   3.4884000e-01
   5.8140000e-02
   3.1395000e-01
   5.6977000e-01
   7.3256000e-01
   5.4651000e-01
   2.4419000e-01
   7.3256000e-01
   9.3023000e-01
   7.2093000e-01
   5.8140000e-01
   6.7442000e-01
   6.1628000e-01
   9.5349000e-01
   3.6047000e-01
   1.8605000e-01
   5.4651000e-01
   4.4186000e-01
   4.7674000e-01
   5.5814000e-01
   8.2558000e-01
   6.7442000e-01
   7.9070000e-01
   5.2326000e-01
   7.9070000e-01
   3.0233000e-01
   2.7907000e-01
   3.2558000e-01
   5.5814000e-01
   6.6279000e-01
   4.4186000e-01
   2.5581000e-01
   5.8140000e-01
   3.2558000e-01
   6.6279000e-01
   7.0930000e-01
   1.6279000e-01
   3.8372000e-01
   4.0698000e-01
   2.9070000e-01
   2.5581000e-01
   5.9302000e-01
   5.5814000e-01
   5.8140000e-01
   2.6744000e-01
   1.7442000e-01
   8.1395000e-01
   5.3488000e-01
   5.8140000e-01
   8.8372000e-01
   6.7442000e-01
   5.0000000e-01
   5.8140000e-01
   8.1395000e-01
   9.7674000e-01
   5.1163000e-01
   7.3256000e-01
   2.9070000e-01
   5.0000000e-01
   5.1163000e-01
   2.7907000e-01
   2.3256000e-01
   7.0930000e-01
   7.7907000e-01
   5.6977000e-01
   5.4651000e-01
   6.6279000e-01
   6.3953000e-01
   5.1163000e-01
   2.6744000e-01
   5.5814000e-01
   7.5581000e-01
   1.1628000e-01
   1.6279000e-01
   2.2093000e-01
   5.8140000e-01
   4.6512000e-01
   5.5814000e-01
   7.2093000e-01
   3.2558000e-01
   2.2093000e-01
   5.0000000e-01
   3.3721000e-01
   7.3256000e-01
   1.7442000e-01
   4.3023000e-01
   1.7442000e-01
   3.4884000e-01
   9.6512000e-01
   2.9070000e-01
   1.8605000e-01
   6.7442000e-01
   4.3023000e-01
   2.5581000e-01
   1.3953000e-01
   4.8837000e-01
   8.0233000e-01
   4.3023000e-01
   2.5581000e-01
   8.7209000e-01
   5.0000000e-01
   4.3023000e-01
   7.6744000e-01
   4.6512000e-01
   6.9767000e-01
   4.6512000e-01
   2.4419000e-01
   7.0930000e-01
   6.7442000e-01
   6.8605000e-01
   5.1163000e-01
   3.9535000e-01
   4.0698000e-01
   5.0000000e-01
   7.3256000e-01
   3.7209000e-01
   2.3256000e-01
   2.0930000e-01
   9.3023000e-02
   4.5349000e-01
   3.2558000e-01
   7.5581000e-01
   2.5581000e-01
   2.4419000e-01
   7.5581000e-01
   7.0930000e-01
   4.5349000e-01
   7.2093000e-01
   1.8605000e-01
   4.4186000e-01
   5.0000000e-01
   4.8837000e-01
   4.8837000e-01
   8.9535000e-01
   2.3256000e-02
   9.4186000e-01
   4.5349000e-01
   2.4419000e-01
   3.7209000e-01
   5.4651000e-01
   3.2558000e-01
   2.3256000e-01
   4.4186000e-01
   1.8605000e-01
   5.4651000e-01
   4.5349000e-01
   5.0000000e-01
   1.1628000e-01
   5.4651000e-01
   7.3256000e-01
   8.3721000e-01
   5.3488000e-01
   6.2791000e-01
   4.5349000e-01
   6.1628000e-01
   3.0233000e-01
   2.2093000e-01
   6.8605000e-01
   1.8605000e-01
   6.5116000e-01
   6.3953000e-01
   4.6512000e-01
   5.6977000e-01
   4.4186000e-01
   2.7907000e-01
   6.7442000e-01
   5.1163000e-01
   4.4186000e-01
   5.0000000e-01
   4.7674000e-01
   4.5349000e-01
   6.1628000e-01
   2.9070000e-01
   4.7674000e-01
   6.9767000e-01
   5.2326000e-01
   2.4419000e-01
   8.7209000e-01
   4.7674000e-01
   5.0000000e-01
   6.9767000e-01
   7.7907000e-01
   5.8140000e-02
   6.1628000e-01
   1.7442000e-01
   5.1163000e-01
   3.4884000e-01
   7.7907000e-01
   5.1163000e-01
   6.6279000e-01
   4.5349000e-01
   8.1395000e-02
   3.7209000e-01
   3.2558000e-01
   5.4651000e-01
   8.3721000e-01
   9.0698000e-01
   3.9535000e-01
   4.7674000e-01
   3.3721000e-01
   3.4884000e-01
   6.5116000e-01
   1.5116000e-01
   8.6047000e-01
   8.1395000e-01
   2.9070000e-01
   4.6512000e-01
   5.3488000e-01
   2.3256000e-01
   4.4186000e-01
   5.3488000e-01
   3.2558000e-01
   4.1860000e-01
   5.0000000e-01
   8.0233000e-01
   1.1628000e-01
   8.8372000e-01
   6.3953000e-01
   5.5814000e-01
   5.3488000e-01
   7.0930000e-01
   3.8372000e-01
   6.9767000e-01
   1.6279000e-01
   8.2558000e-01
   5.0000000e-01
   8.7209000e-01
   6.6279000e-01
   6.3953000e-01
   5.3488000e-01
   6.1628000e-01
   4.0698000e-01
   3.0233000e-01
   6.3953000e-01
   3.8372000e-01
   2.3256000e-01
   2.6744000e-01
   5.2326000e-01
   4.1860000e-01
   9.6512000e-01
   5.1163000e-01
   6.0465000e-01
   6.9767000e-02
   5.6977000e-01
   7.5581000e-01
   4.0698000e-01
   6.0465000e-01
   5.1163000e-01
   3.4884000e-01
   3.4884000e-01
   9.1860000e-01
   4.4186000e-01
   8.9535000e-01
   4.3023000e-01
   8.2558000e-01
   5.2326000e-01
   1.5116000e-01
   8.0233000e-01
   5.8140000e-01
   1.1628000e-02
   2.5581000e-01
   2.0930000e-01
   2.6744000e-01
   3.0233000e-01
   4.6512000e-01
   6.6279000e-01
   6.8605000e-01
   4.0698000e-01
   8.7209000e-01
   7.0930000e-01
   7.5581000e-01
   5.2326000e-01
   6.1628000e-01
   2.4419000e-01
   3.4884000e-01
   1.7442000e-01
   6.2791000e-01
   4.0698000e-01
   7.3256000e-01
   2.0930000e-01
   3.4884000e-01
   6.9767000e-01
   6.9767000e-01
   1.9767000e-01
   6.3953000e-01
   6.8605000e-01
   5.0000000e-01
   6.3953000e-01
   3.9535000e-01
   7.3256000e-01
   5.2326000e-01
   9.1860000e-01
   4.1860000e-01
   4.6512000e-01
   1.3953000e-01
   8.1395000e-01
   8.9535000e-01
   6.0465000e-01
   2.3256000e-01
   6.0465000e-01
   3.2558000e-01
   3.1395000e-01
   5.4651000e-01
   7.9070000e-01
   4.6512000e-01
   1.3953000e-01
   6.2791000e-01
   2.4419000e-01
   3.1395000e-01
   5.3488000e-01
   1.8605000e-01
   5.1163000e-01
   2.6744000e-01
   7.0930000e-01
   6.1628000e-01
   5.9302000e-01
   8.8372000e-01
   6.7442000e-01
   4.8837000e-01
   1.9767000e-01
   1.6279000e-01
   6.6279000e-01
   2.0930000e-01
   1.7442000e-01
   9.1860000e-01
   7.5581000e-01
   6.9767000e-01
   4.8837000e-01
   7.6744000e-01
   8.8372000e-01
   7.3256000e-01
   7.2093000e-01
   6.5116000e-01
   6.1628000e-01
   5.0000000e-01
   8.1395000e-01
   3.4884000e-01
   3.0233000e-01
   7.2093000e-01
   3.3721000e-01
   5.4651000e-01
   2.0930000e-01
   6.2791000e-01
   1.6279000e-01
   6.9767000e-01
   6.1628000e-01
   7.2093000e-01
   6.5116000e-01
   5.8140000e-02
   4.7674000e-01
   1.9767000e-01
   7.2093000e-01
   5.4651000e-01
   9.3023000e-02
   2.7907000e-01
   5.0000000e-01
   8.9535000e-01
   2.9070000e-01
   8.0233000e-01
   5.4651000e-01
   9.3023000e-02
   6.9767000e-01
   7.9070000e-01
   3.1395000e-01
   2.9070000e-01
   3.2558000e-01
   1.0465000e-01
   3.7209000e-01
   3.4884000e-01
   5.8140000e-01
   8.7209000e-01
   5.9302000e-01
   5.8140000e-01
   7.6744000e-01
   5.4651000e-01
   4.7674000e-01
   5.6977000e-01
   3.1395000e-01
   7.2093000e-01
   7.6744000e-01
   1.5116000e-01
   3.8372000e-01
   6.0465000e-01
   4.0698000e-01
   2.9070000e-01
   4.3023000e-01
   1.3953000e-01
   6.3953000e-01
   9.6512000e-01
   4.6512000e-01
   2.7907000e-01
   3.8372000e-01
   5.6977000e-01
   5.5814000e-01
   4.7674000e-01
   5.2326000e-01
   8.1395000e-01
   3.8372000e-01
   4.6512000e-01
   7.2093000e-01
   3.8372000e-01
   3.4884000e-01
   6.8605000e-01
   4.3023000e-01
   5.1163000e-01
   3.6047000e-01
   6.5116000e-01
   5.4651000e-01
   5.1163000e-01
   5.4651000e-01
   3.1395000e-01
   5.6977000e-01
   9.4186000e-01
   1.5116000e-01
   4.8837000e-01
   7.0930000e-01
   7.9070000e-01
   5.2326000e-01
   6.6279000e-01
   3.2558000e-01
   6.5116000e-01
   2.7907000e-01
   8.7209000e-01
   5.1163000e-01
   5.5814000e-01
   4.5349000e-01
   3.1395000e-01
   5.1163000e-01
   8.4884000e-01
   5.9302000e-01
   4.7674000e-01
   7.6744000e-01
   2.5581000e-01
   5.2326000e-01
   5.1163000e-01
   5.6977000e-01
   5.9302000e-01
   8.9535000e-01
   8.9535000e-01
   5.3488000e-01
   6.9767000e-01
   5.3488000e-01
   5.8140000e-01
   6.7442000e-01
   1.3953000e-01
   9.1860000e-01
   3.8372000e-01
   1.3953000e-01
   5.0000000e-01
   2.3256000e-01
   7.7907000e-01
   5.0000000e-01
   3.2558000e-01
   8.3721000e-01
   4.6512000e-01
   7.4419000e-01
   3.8372000e-01
   3.8372000e-01
   5.8140000e-01
   5.8140000e-01
   4.4186000e-01
   2.4419000e-01
   2.7907000e-01
   3.4884000e-01
   7.2093000e-01
   2.4419000e-01
   2.4419000e-01
   5.0000000e-01
   5.1163000e-01
   3.7209000e-01
   5.9302000e-01
   8.0233000e-01
   3.7209000e-01
   2.6744000e-01
   2.7907000e-01
   5.1163000e-01
   1.2791000e-01
   6.8605000e-01
   3.0233000e-01
   5.6977000e-01
   3.3721000e-01
   5.5814000e-01
   6.8605000e-01
   6.2791000e-01
   4.6512000e-01
   2.6744000e-01
   5.0000000e-01
   2.7907000e-01
   2.6744000e-01
   9.1860000e-01
   6.6279000e-01
   7.2093000e-01
   9.7674000e-01
   2.4419000e-01
   7.6744000e-01
   4.4186000e-01
   5.8140000e-01
   9.1860000e-01
   7.3256000e-01
   3.7209000e-01
   3.4884000e-01
   9.0698000e-01
   5.1163000e-01
   6.9767000e-01
   8.6047000e-01
   4.3023000e-01
   5.5814000e-01
   2.9070000e-01
   2.7907000e-01
   8.2558000e-01
   5.3488000e-01
   6.5116000e-01
   8.7209000e-01
   1.1628000e-01
   4.4186000e-01
   7.0930000e-01
   6.9767000e-01
   1.8605000e-01
   4.3023000e-01
   5.6977000e-01
   4.4186000e-01
   5.5814000e-01
   3.2558000e-01
   2.3256000e-01
   2.7907000e-01
   3.0233000e-01
   5.5814000e-01
   3.1395000e-01
   1.2791000e-01
   3.3721000e-01
   4.7674000e-01
   6.9767000e-02
   6.9767000e-01
   5.8140000e-01
   6.8605000e-01
   6.8605000e-01
   5.1163000e-01
   2.0930000e-01
   4.4186000e-01
   3.2558000e-01
   5.3488000e-01
   7.5581000e-01
   5.5814000e-01
   8.3721000e-01
   4.3023000e-01
   1.8605000e-01
   5.9302000e-01
   6.9767000e-01
   5.8140000e-01
   7.3256000e-01
   3.4884000e-01
   5.6977000e-01
   4.6512000e-01
   7.0930000e-01
   7.3256000e-01
   3.6047000e-01
   5.0000000e-01
   4.0698000e-01
   6.2791000e-01
   5.5814000e-01
   4.5349000e-01
   2.2093000e-01
   6.9767000e-01
   3.7209000e-01
   5.5814000e-01
   3.3721000e-01
   2.0930000e-01
   4.8837000e-01
   9.0698000e-01
   4.3023000e-01
   7.9070000e-01
   7.3256000e-01
   5.9302000e-01
   4.4186000e-01
   4.3023000e-01
   7.2093000e-01
   2.9070000e-01
   8.2558000e-01
   3.2558000e-01
   9.6512000e-01
   1.0000000e+00
   8.1395000e-01
   6.7442000e-01
   5.4651000e-01
   6.7442000e-01
   2.6744000e-01
   3.6047000e-01
   5.3488000e-01
   7.6744000e-01
   5.2326000e-01
   4.8837000e-01
   1.2791000e-01
   7.7907000e-01
   3.1395000e-01
   5.0000000e-01
   5.3488000e-01
   3.8372000e-01
   6.7442000e-01
   5.5814000e-01
   4.8837000e-01
   4.7674000e-01
   7.9070000e-01
   2.0930000e-01
   3.8372000e-01
   3.8372000e-01
   6.5116000e-01
   4.0698000e-01
   4.3023000e-01
   4.0698000e-01
   5.4651000e-01
   7.7907000e-01
   1.2791000e-01
   3.6047000e-01
   6.0465000e-01
   2.0930000e-01
   5.9302000e-01
   7.2093000e-01
   5.4651000e-01
   3.8372000e-01
   3.9535000e-01
   5.8140000e-01
   3.3721000e-01
   4.6512000e-01
   4.6512000e-01
   3.0233000e-01
   7.0930000e-01
   1.7442000e-01
   6.8605000e-01
   5.9302000e-01
   7.2093000e-01
   7.7907000e-01
   5.5814000e-01
   7.6744000e-01
   1.6279000e-01
   2.3256000e-01
   7.9070000e-01
   6.3953000e-01
   6.3953000e-01
   2.3256000e-01
   4.7674000e-01
   3.3721000e-01
   5.5814000e-01
   4.0698000e-01
   3.3721000e-01
   4.6512000e-01
   4.3023000e-01
   6.0465000e-01
   4.7674000e-01
   3.7209000e-01
   6.5116000e-01
   5.4651000e-01
   4.6512000e-01
   3.3721000e-01
   2.3256000e-02
   3.4884000e-02
   1.0465000e-01
   3.8372000e-01
   5.2326000e-01
   6.2791000e-01
   4.5349000e-01
   5.9302000e-01
   2.6744000e-01
   2.3256000e-01
   1.8605000e-01
   5.9302000e-01
   8.0233000e-01
   3.0233000e-01
   6.5116000e-01
   8.1395000e-02
   7.3256000e-01
   3.3721000e-01
   4.5349000e-01
   5.9302000e-01
   4.6512000e-01
   6.1628000e-01
   9.5349000e-01
   3.1395000e-01
   4.4186000e-01
   6.8605000e-01
   7.4419000e-01
   4.1860000e-01
   4.4186000e-01
   3.9535000e-01
   6.9767000e-01
   2.3256000e-02
   3.0233000e-01
   6.1628000e-01
   6.7442000e-01
   6.8605000e-01
   5.6977000e-01
   7.6744000e-01
   5.8140000e-02
   5.8140000e-01
   4.1860000e-01
   7.6744000e-01
   8.6047000e-01
   3.7209000e-01
   5.4651000e-01
   5.5814000e-01
   7.2093000e-01
   4.3023000e-01
   7.5581000e-01
   1.6279000e-01
   6.8605000e-01
   6.6279000e-01
   5.9302000e-01
   1.9767000e-01
   5.0000000e-01
   9.7674000e-01
   3.8372000e-01
   8.3721000e-01
   6.0465000e-01
   3.1395000e-01
   9.3023000e-01
   4.0698000e-01
   4.3023000e-01
   9.5349000e-01
   5.8140000e-01
   1.7442000e-01
   4.1860000e-01
   5.5814000e-01
   8.0233000e-01
   7.5581000e-01
   3.2558000e-01
   7.3256000e-01
   8.6047000e-01
   5.2326000e-01
   6.7442000e-01
   1.9767000e-01
   2.7907000e-01
   5.2326000e-01
   2.4419000e-01
   5.5814000e-01
   8.1395000e-01
   6.6279000e-01
   5.5814000e-01
   5.3488000e-01
   5.1163000e-01
   4.6512000e-02
   3.8372000e-01
   1.2791000e-01
   3.1395000e-01
   7.3256000e-01
   4.8837000e-01
   8.7209000e-01
   2.6744000e-01
   5.9302000e-01
   8.8372000e-01
   4.3023000e-01
   1.7442000e-01
   8.9535000e-01
   5.8140000e-01
   1.0465000e-01
   3.7209000e-01
   2.4419000e-01
   3.0233000e-01
   2.9070000e-01
   4.7674000e-01
   3.8372000e-01
   4.4186000e-01
   5.6977000e-01
   4.1860000e-01
   6.0465000e-01
   1.8605000e-01
   8.2558000e-01
   4.3023000e-01
   4.7674000e-01
   7.6744000e-01
   5.9302000e-01
   6.0465000e-01
   5.9302000e-01
   4.0698000e-01
   5.3488000e-01
   2.7907000e-01
   2.0930000e-01
   4.1860000e-01
   8.1395000e-01
   3.6047000e-01
   7.4419000e-01
   4.0698000e-01
   3.6047000e-01
   8.3721000e-01
   7.4419000e-01
   6.6279000e-01
   4.1860000e-01
   2.6744000e-01
   4.7674000e-01
   3.1395000e-01
   4.4186000e-01
   5.0000000e-01
   1.5116000e-01
   5.4651000e-01
   9.3023000e-02
   8.7209000e-01
   4.4186000e-01
   3.8372000e-01
   5.9302000e-01
   7.2093000e-01
   4.7674000e-01
   7.6744000e-01
   2.9070000e-01
   5.1163000e-01
   1.8605000e-01
   3.8372000e-01
   6.3953000e-01
   9.6512000e-01
   3.0233000e-01
   7.2093000e-01
   3.9535000e-01
   8.0233000e-01
   2.4419000e-01
   9.0698000e-01
   5.0000000e-01
   5.6977000e-01
   2.3256000e-01
   5.5814000e-01
   5.5814000e-01
   1.3953000e-01
   3.6047000e-01
   5.1163000e-01
   6.8605000e-01
   6.1628000e-01
   6.5116000e-01
   8.8372000e-01
   6.6279000e-01
   8.3721000e-01
   6.3953000e-01
   7.6744000e-01
   4.3023000e-01
   8.4884000e-01
   4.3023000e-01
   9.3023000e-02
   3.4884000e-01
   5.3488000e-01
   1.5116000e-01
   8.6047000e-01
   6.0465000e-01
   6.0465000e-01
   1.9767000e-01
   3.6047000e-01
   1.3953000e-01
   8.9535000e-01
   9.0698000e-01
   9.4186000e-01
   7.4419000e-01
   3.6047000e-01
   3.1395000e-01
   5.2326000e-01
   1.0465000e-01
   6.5116000e-01
   4.0698000e-01
   9.4186000e-01
   3.7209000e-01
   9.1860000e-01
   6.6279000e-01
   4.1860000e-01
   7.6744000e-01
   3.1395000e-01
   7.4419000e-01
   7.3256000e-01
   3.4884000e-01
   6.6279000e-01
   1.3953000e-01
   4.3023000e-01
   6.2791000e-01
   1.3953000e-01
   4.6512000e-01
   5.9302000e-01
   3.8372000e-01
   5.3488000e-01
   6.0465000e-01
   7.6744000e-01
   5.8140000e-01
   3.7209000e-01
   8.6047000e-01
   5.1163000e-01
   6.1628000e-01
   3.9535000e-01
   6.7442000e-01
   2.0930000e-01
   7.3256000e-01
   3.0233000e-01
   5.8140000e-01
   6.7442000e-01
   5.9302000e-01
   7.9070000e-01
   6.7442000e-01
   3.8372000e-01
   7.9070000e-01
   7.0930000e-01
   1.7442000e-01
   8.2558000e-01
   8.1395000e-02
   8.8372000e-01
   2.5581000e-01
   9.3023000e-02
   1.6279000e-01
   1.6279000e-01
   5.4651000e-01
   6.6279000e-01
   8.0233000e-01
   2.4419000e-01
   5.2326000e-01
   2.2093000e-01
   6.1628000e-01
   8.6047000e-01
   8.1395000e-01
   2.9070000e-01
   7.5581000e-01
   5.3488000e-01
   3.7209000e-01
   6.0465000e-01
   5.9302000e-01
   1.5116000e-01
   5.9302000e-01
   5.5814000e-01
   7.0930000e-01
   4.7674000e-01
   4.0698000e-01
   3.7209000e-01
   8.1395000e-01
   3.9535000e-01
   5.2326000e-01
   4.5349000e-01
   8.3721000e-01
   1.3953000e-01
   7.3256000e-01
   4.4186000e-01
   9.6512000e-01
   4.5349000e-01
   4.5349000e-01
   4.8837000e-01
   7.2093000e-01
   2.9070000e-01
   7.6744000e-01
   1.9767000e-01
   9.4186000e-01
   3.1395000e-01
   1.1628000e-01
   6.3953000e-01
   8.7209000e-01
   4.5349000e-01
   5.8140000e-01
   5.0000000e-01
   5.0000000e-01
   7.6744000e-01
   5.0000000e-01
   5.2326000e-01
   5.0000000e-01
   6.0465000e-01
   7.5581000e-01
   3.2558000e-01
   2.6744000e-01
   6.1628000e-01
   5.0000000e-01
   6.8605000e-01
   1.8605000e-01
   7.3256000e-01
   3.9535000e-01
   1.0465000e-01
   6.2791000e-01
   5.3488000e-01
   2.0930000e-01
   5.3488000e-01
   3.1395000e-01
   3.9535000e-01
   3.9535000e-01
   2.9070000e-01
   4.4186000e-01
   5.3488000e-01
   9.4186000e-01
   5.9302000e-01
   3.3721000e-01
   9.6512000e-01
   6.2791000e-01
   4.8837000e-01
   1.7442000e-01
   6.2791000e-01
   7.5581000e-01
   4.8837000e-01
   7.4419000e-01
   5.4651000e-01
   3.3721000e-01
   4.0698000e-01
   5.9302000e-01
   3.0233000e-01
   3.1395000e-01
   3.8372000e-01
   9.3023000e-02
   2.5581000e-01
   6.7442000e-01
   5.3488000e-01
   6.7442000e-01
   2.4419000e-01
   9.5349000e-01
   1.6279000e-01
   3.4884000e-01
   4.8837000e-01
   6.3953000e-01
   7.2093000e-01
   6.1628000e-01
   8.6047000e-01
   6.6279000e-01
   5.8140000e-01
   5.1163000e-01
   4.1860000e-01
   4.7674000e-01
   4.6512000e-01
   2.4419000e-01
   1.6279000e-01
   5.8140000e-01
   5.2326000e-01
   3.9535000e-01
   6.5116000e-01
   3.4884000e-02
   5.5814000e-01
   6.9767000e-02
   3.8372000e-01
   5.6977000e-01
   3.9535000e-01
   8.4884000e-01
   3.7209000e-01
   1.0465000e-01
   3.7209000e-01
   5.0000000e-01
   3.2558000e-01
   4.1860000e-01
   8.1395000e-02
   5.2326000e-01
   4.8837000e-01
   1.1628000e-01
   6.3953000e-01
   4.0698000e-01
   5.0000000e-01
   8.0233000e-01
   6.5116000e-01
   3.7209000e-01
   9.4186000e-01
   6.3953000e-01
   5.2326000e-01
   4.7674000e-01
   5.8140000e-01
   6.9767000e-01
   5.0000000e-01
   4.8837000e-01
   3.6047000e-01
   3.4884000e-01
   4.4186000e-01
   5.3488000e-01
   5.2326000e-01
   1.7442000e-01
   2.0930000e-01
   4.7674000e-01
   7.0930000e-01
   4.6512000e-02
   3.2558000e-01
   3.7209000e-01
   4.3023000e-01
   5.0000000e-01
   5.3488000e-01
   8.6047000e-01
   6.7442000e-01
   4.5349000e-01
   7.3256000e-01
   4.1860000e-01
   3.9535000e-01
   4.4186000e-01
   5.1163000e-01
   5.4651000e-01
   5.4651000e-01
   3.0233000e-01
   5.4651000e-01
   3.4884000e-01
   5.0000000e-01
   7.7907000e-01
   7.5581000e-01
   6.9767000e-01
   9.1860000e-01
   5.8140000e-01
   8.8372000e-01
   8.1395000e-02
   6.6279000e-01
   2.9070000e-01
   6.0465000e-01
   2.5581000e-01
   4.7674000e-01
   7.0930000e-01
   5.5814000e-01
   4.8837000e-01
   6.1628000e-01
   5.5814000e-01
   5.5814000e-01
   4.3023000e-01
   6.8605000e-01
   6.0465000e-01
   6.5116000e-01
   1.0465000e-01
   3.1395000e-01
   3.6047000e-01
   2.6744000e-01
   1.3953000e-01
   4.6512000e-01
   5.1163000e-01
   4.8837000e-01
   6.5116000e-01
   7.6744000e-01
   8.0233000e-01
   5.5814000e-01
   5.9302000e-01
   5.9302000e-01
   4.8837000e-01
   1.5116000e-01
   7.4419000e-01
   5.3488000e-01
   7.9070000e-01
   2.9070000e-01
   4.4186000e-01
   5.3488000e-01
   8.6047000e-01
   2.9070000e-01
   8.6047000e-01
   7.7907000e-01
   2.4419000e-01
   4.7674000e-01
   3.6047000e-01
   2.7907000e-01
   1.8605000e-01
   4.4186000e-01
   4.0698000e-01
   5.8140000e-01
   8.0233000e-01
   5.1163000e-01
   7.5581000e-01
   4.0698000e-01
   4.8837000e-01
   9.3023000e-01
   3.9535000e-01
   6.0465000e-01
   9.6512000e-01
   7.9070000e-01
   6.0465000e-01
   6.8605000e-01
   9.3023000e-02
   6.9767000e-01
   8.4884000e-01
   6.9767000e-01
   5.0000000e-01
   6.1628000e-01
   1.3953000e-01
   4.8837000e-01
   3.8372000e-01
   2.4419000e-01
   8.2558000e-01
   5.8140000e-02
   1.0465000e-01
   6.6279000e-01
   4.3023000e-01
   2.5581000e-01
   5.3488000e-01
   7.3256000e-01
   2.3256000e-01
   4.5349000e-01
   2.4419000e-01
   5.4651000e-01
   5.6977000e-01
   2.6744000e-01
   6.1628000e-01
   4.5349000e-01
   2.5581000e-01
   5.8140000e-02
   1.0465000e-01
   2.6744000e-01
   2.6744000e-01
   3.7209000e-01
   3.0233000e-01
   5.4651000e-01
   5.3488000e-01
   6.1628000e-01
   8.4884000e-01
   4.7674000e-01
   9.5349000e-01
   2.7907000e-01
   6.7442000e-01
   5.4651000e-01
   4.3023000e-01
   2.5581000e-01
   5.0000000e-01
   4.0698000e-01
   7.6744000e-01
   6.3953000e-01
   3.8372000e-01
   6.8605000e-01
   3.4884000e-01
   5.4651000e-01
   6.6279000e-01
   5.6977000e-01
   3.4884000e-01
   6.8605000e-01
   6.2791000e-01
   5.0000000e-01
   6.5116000e-01
   4.1860000e-01
   5.1163000e-01
   5.0000000e-01
   9.3023000e-02
   5.6977000e-01
   6.5116000e-01
   8.8372000e-01
   5.9302000e-01
   6.9767000e-01
   4.1860000e-01
   3.8372000e-01
   7.2093000e-01
   4.4186000e-01
   8.4884000e-01
   4.6512000e-01
   3.6047000e-01
   4.1860000e-01
   1.7442000e-01
   5.1163000e-01
   2.6744000e-01
   3.6047000e-01
   2.6744000e-01
   6.9767000e-01
   6.5116000e-01
   6.3953000e-01
   5.0000000e-01
   4.1860000e-01
   9.3023000e-01
   4.3023000e-01
   6.1628000e-01
   5.8140000e-01
   6.5116000e-01
   3.4884000e-01
   4.6512000e-01
   3.0233000e-01
   7.2093000e-01
   4.6512000e-01
   3.0233000e-01
   5.3488000e-01
   2.4419000e-01
   3.6047000e-01
   6.6279000e-01
   2.5581000e-01
   4.7674000e-01
   8.6047000e-01
   5.1163000e-01
   1.0465000e-01
   4.3023000e-01
   5.3488000e-01
   3.2558000e-01
   8.8372000e-01
   6.2791000e-01
   8.9535000e-01
   1.5116000e-01
   4.7674000e-01
   3.8372000e-01
   3.0233000e-01
   4.4186000e-01
   9.4186000e-01
   4.1860000e-01
   4.5349000e-01
   6.8605000e-01
   5.5814000e-01
   7.6744000e-01
   5.4651000e-01
   3.9535000e-01
   3.6047000e-01
   7.0930000e-01
   7.5581000e-01
   6.2791000e-01
   3.8372000e-01
   4.1860000e-01
   5.5814000e-01
   3.4884000e-01
   8.4884000e-01
   5.9302000e-01
   2.2093000e-01
   8.7209000e-01
   8.8372000e-01
   6.6279000e-01
   3.7209000e-01
   9.3023000e-01
   7.6744000e-01
   5.1163000e-01
   2.3256000e-01
   6.6279000e-01
   5.2326000e-01
   3.4884000e-01
   4.6512000e-01
   1.9767000e-01
   7.0930000e-01
   6.8605000e-01
   6.1628000e-01
   2.9070000e-01
   4.3023000e-01
   3.8372000e-01
   8.6047000e-01
   7.2093000e-01
   6.9767000e-01
   9.5349000e-01
   4.8837000e-01
   5.1163000e-01
   7.7907000e-01
   6.7442000e-01
   3.3721000e-01
   9.1860000e-01
   6.6279000e-01
   8.8372000e-01
   6.9767000e-02
   6.0465000e-01
   3.9535000e-01
   7.7907000e-01
   4.6512000e-01
   5.8140000e-01
   4.7674000e-01
   7.0930000e-01
   3.0233000e-01
   5.8140000e-01
   8.6047000e-01
   6.9767000e-01
   8.7209000e-01
   6.6279000e-01
   5.3488000e-01
   5.3488000e-01
   6.5116000e-01
   6.5116000e-01
   4.5349000e-01
   5.4651000e-01
   5.3488000e-01
   9.3023000e-02
   6.0465000e-01
   1.3953000e-01
   8.6047000e-01
   3.3721000e-01
   6.2791000e-01
   5.2326000e-01
   4.7674000e-01
   1.3953000e-01
   3.2558000e-01
   3.0233000e-01
   1.7442000e-01
   7.4419000e-01
   3.7209000e-01
   2.7907000e-01
   5.5814000e-01
   4.7674000e-01
   8.3721000e-01
   1.8605000e-01
   6.2791000e-01
   8.0233000e-01
   1.9767000e-01
   4.0698000e-01
   5.4651000e-01
   2.7907000e-01
   7.6744000e-01
   3.0233000e-01
   6.6279000e-01
   3.1395000e-01
   3.4884000e-01
   4.0698000e-01
   8.0233000e-01
   2.0930000e-01
   3.2558000e-01
   2.7907000e-01
   2.0930000e-01
   5.1163000e-01
   5.5814000e-01
   5.3488000e-01
   4.8837000e-01
   5.2326000e-01
   5.8140000e-01
   2.5581000e-01
   3.3721000e-01
   6.2791000e-01
   5.0000000e-01
   2.3256000e-01
   6.2791000e-01
   3.9535000e-01
   8.8372000e-01
   6.6279000e-01
   2.3256000e-01
   4.7674000e-01
   4.3023000e-01
   3.8372000e-01
   9.4186000e-01
   5.0000000e-01
   2.7907000e-01
   2.6744000e-01
   5.3488000e-01
   6.1628000e-01
   6.8605000e-01
   7.6744000e-01
   8.2558000e-01
   5.2326000e-01
   3.1395000e-01
   5.4651000e-01
   4.5349000e-01
   6.5116000e-01
   5.6977000e-01
   4.6512000e-01
   5.4651000e-01
   1.9767000e-01
   3.4884000e-01
   1.5116000e-01
   4.7674000e-01
   6.9767000e-01
   4.8837000e-01
   5.6977000e-01
   7.5581000e-01
   4.4186000e-01
   1.1628000e-01
   5.6977000e-01
   4.1860000e-01
   8.1395000e-01
   5.1163000e-01
   7.7907000e-01
   6.3953000e-01
   3.9535000e-01
   6.2791000e-01
   8.0233000e-01
   2.0930000e-01
   5.8140000e-01
   6.3953000e-01
   4.8837000e-01
   3.4884000e-01
   4.5349000e-01
   4.7674000e-01
   1.1628000e-01
   9.3023000e-01
   4.7674000e-01
   8.6047000e-01
   1.3953000e-01
   7.7907000e-01
   1.7442000e-01
   6.9767000e-02
   5.3488000e-01
   7.7907000e-01
   2.9070000e-01
   1.9767000e-01
   6.6279000e-01
   2.6744000e-01
   5.9302000e-01
   4.5349000e-01
   4.7674000e-01
   4.0698000e-01
   3.8372000e-01
   1.6279000e-01
   6.3953000e-01
   8.7209000e-01
   3.1395000e-01
   4.1860000e-01
   2.6744000e-01
   6.6279000e-01
   5.8140000e-01
   2.9070000e-01
   3.2558000e-01
   4.6512000e-01
   2.4419000e-01
   5.4651000e-01
   2.3256000e-01
   5.4651000e-01
   5.4651000e-01
   3.9535000e-01
   8.0233000e-01
   5.4651000e-01
   4.0698000e-01
   6.0465000e-01
   4.1860000e-01
   5.3488000e-01
   5.6977000e-01
   5.2326000e-01
   6.5116000e-01
   5.3488000e-01
   3.6047000e-01
   5.9302000e-01
   3.4884000e-01
   4.3023000e-01
   5.1163000e-01
   5.9302000e-01
   8.0233000e-01
   5.8140000e-01
   4.3023000e-01
   3.8372000e-01
   5.2326000e-01
   4.4186000e-01
   2.0930000e-01
   4.5349000e-01
   2.6744000e-01
   6.6279000e-01
   5.3488000e-01
   6.1628000e-01
   3.8372000e-01
   5.0000000e-01
   6.7442000e-01
   4.8837000e-01
   4.1860000e-01
   6.5116000e-01
   1.9767000e-01
   2.6744000e-01
   2.4419000e-01
   6.3953000e-01
   5.6977000e-01
   5.3488000e-01
   8.2558000e-01
   9.1860000e-01
   3.4884000e-02
   8.4884000e-01
   7.6744000e-01
   4.6512000e-01
   4.6512000e-01
   3.1395000e-01
   4.6512000e-01
   2.9070000e-01
   6.5116000e-01
   6.1628000e-01
   6.9767000e-02
   2.7907000e-01
   6.1628000e-01
   1.5116000e-01
   2.3256000e-01
   3.0233000e-01
   1.7442000e-01
   7.0930000e-01
   6.6279000e-01
   4.7674000e-01
   8.8372000e-01
   5.2326000e-01
   3.3721000e-01
   6.9767000e-01
   2.9070000e-01
   7.0930000e-01
   5.9302000e-01
   7.5581000e-01
   9.4186000e-01
   7.7907000e-01
   4.8837000e-01
   3.2558000e-01
   4.3023000e-01
   6.2791000e-01
   2.6744000e-01
   3.7209000e-01
   1.6279000e-01
   7.3256000e-01
   3.8372000e-01
   4.0698000e-01
   9.3023000e-01
   7.9070000e-01
   5.5814000e-01
   8.1395000e-01
   4.8837000e-01
   4.4186000e-01
   3.4884000e-01
   8.1395000e-01
   6.3953000e-01
   1.0465000e-01
   6.0465000e-01
   2.5581000e-01
   7.3256000e-01
   5.3488000e-01
   1.3953000e-01
   8.6047000e-01
   6.3953000e-01
   1.3953000e-01
   5.0000000e-01
   6.8605000e-01
   6.3953000e-01
   2.4419000e-01
   5.4651000e-01
   6.7442000e-01
   5.1163000e-01
   6.1628000e-01
   3.8372000e-01
   1.9767000e-01
   9.5349000e-01
   6.8605000e-01
   8.9535000e-01
   8.8372000e-01
   3.9535000e-01
   3.7209000e-01
   4.8837000e-01
   6.6279000e-01
   4.1860000e-01
   1.1628000e-01
   9.0698000e-01
   6.0465000e-01
   2.9070000e-01
   3.4884000e-01
   6.8605000e-01
   4.6512000e-02
   8.7209000e-01
   4.0698000e-01
   3.7209000e-01
   4.3023000e-01
   4.4186000e-01
   2.5581000e-01
   7.6744000e-01
   2.6744000e-01
   4.4186000e-01
   5.4651000e-01
   1.7442000e-01
   7.6744000e-01
   8.8372000e-01
   1.3953000e-01
   7.0930000e-01
   4.1860000e-01
   2.0930000e-01
   4.8837000e-01
   9.0698000e-01
   6.8605000e-01
   6.7442000e-01
   3.9535000e-01
   2.7907000e-01
   5.2326000e-01
   6.0465000e-01
   6.2791000e-01
   5.4651000e-01
   7.3256000e-01
   7.2093000e-01
   4.6512000e-01
   3.2558000e-01
   5.5814000e-01
   5.3488000e-01
   8.0233000e-01
   8.4884000e-01
   3.0233000e-01
   8.2558000e-01
   4.1860000e-01
   7.7907000e-01
   4.0698000e-01
   4.3023000e-01
   7.2093000e-01
   1.9767000e-01
   4.4186000e-01
   4.3023000e-01
   6.5116000e-01
   7.5581000e-01
   4.1860000e-01
   6.3953000e-01
   2.0930000e-01
   5.2326000e-01
   4.8837000e-01
   3.9535000e-01
   9.8837000e-01
   1.6279000e-01
   5.5814000e-01
   5.4651000e-01
   8.3721000e-01
   6.5116000e-01
   4.1860000e-01
   5.8140000e-01
   5.1163000e-01
   4.3023000e-01
   2.6744000e-01
   3.1395000e-01
   3.3721000e-01
   3.8372000e-01
   1.3953000e-01
   2.2093000e-01
   3.0233000e-01
   4.7674000e-01
   2.2093000e-01
   5.9302000e-01
   6.7442000e-01
   5.2326000e-01
   7.7907000e-01
   9.3023000e-02
   5.4651000e-01
   1.1628000e-01
   6.5116000e-01
   6.2791000e-01
   3.9535000e-01
   6.0465000e-01
   6.3953000e-01
   3.7209000e-01
   5.8140000e-01
   8.1395000e-02
   3.0233000e-01
   4.6512000e-01
   2.3256000e-01
   3.9535000e-01
   2.0930000e-01
   4.3023000e-01
   5.5814000e-01
   5.9302000e-01
   2.2093000e-01
   4.8837000e-01
   4.1860000e-01
   7.7907000e-01
   6.5116000e-01
   6.2791000e-01
   2.9070000e-01
   4.7674000e-01
   4.8837000e-01
   6.1628000e-01
   5.3488000e-01
   4.8837000e-01
   2.9070000e-01
   1.3953000e-01
   4.7674000e-01
   7.6744000e-01
   7.9070000e-01
   2.5581000e-01
   6.1628000e-01
   2.0930000e-01
   3.3721000e-01
   7.9070000e-01
   3.4884000e-01
   2.3256000e-01
   1.1628000e-02
   5.6977000e-01
   5.2326000e-01
   6.7442000e-01
   5.2326000e-01
   1.7442000e-01
   7.6744000e-01
   3.1395000e-01
   4.5349000e-01
   7.2093000e-01
   4.5349000e-01
   5.2326000e-01
   5.0000000e-01
   6.9767000e-01
   2.9070000e-01
   3.9535000e-01
   7.0930000e-01
   5.3488000e-01
   4.8837000e-01
   8.0233000e-01
   3.9535000e-01
   4.3023000e-01
   1.5116000e-01
   5.0000000e-01
   5.6977000e-01
   7.9070000e-01
   4.8837000e-01
   4.7674000e-01
   6.1628000e-01
   5.0000000e-01
   1.8605000e-01
   4.3023000e-01
   6.0465000e-01
   6.2791000e-01
   7.9070000e-01
   1.6279000e-01
   8.9535000e-01
   1.9767000e-01
   5.1163000e-01
   5.2326000e-01
   3.6047000e-01
   7.9070000e-01
   3.6047000e-01
   4.0698000e-01
   6.6279000e-01
   5.8140000e-02
   8.2558000e-01
   7.9070000e-01
   3.2558000e-01
   4.0698000e-01
   4.1860000e-01
   6.7442000e-01
   3.4884000e-01
   7.3256000e-01
   5.3488000e-01
   5.6977000e-01
   6.0465000e-01
   8.6047000e-01
   3.0233000e-01
   4.7674000e-01
   5.6977000e-01
   6.0465000e-01
   2.0930000e-01
   7.5581000e-01
   9.5349000e-01
   7.6744000e-01
   8.0233000e-01
   4.3023000e-01
   5.2326000e-01
   4.3023000e-01
   3.4884000e-01
   1.8605000e-01
   7.4419000e-01
   4.1860000e-01
   4.1860000e-01
   6.7442000e-01
   6.9767000e-02
   5.1163000e-01
   7.0930000e-01
   4.6512000e-02
   6.9767000e-01
   2.4419000e-01
   8.6047000e-01
   5.6977000e-01
   1.0000000e+00
   5.3488000e-01
   2.0930000e-01
   1.0465000e-01
   4.8837000e-01
   3.1395000e-01
   3.9535000e-01
   4.4186000e-01
   3.2558000e-01
   3.9535000e-01
   5.1163000e-01
   3.8372000e-01
   3.2558000e-01
   4.1860000e-01
   1.6279000e-01
   8.3721000e-01
   8.0233000e-01
   8.7209000e-01
   7.0930000e-01
   3.4884000e-01
   4.5349000e-01
   5.2326000e-01
   6.9767000e-01
   5.8140000e-01
   3.1395000e-01
   5.0000000e-01
   1.2791000e-01
   5.8140000e-01
   2.5581000e-01
   5.1163000e-01
   3.3721000e-01
   5.5814000e-01
   8.7209000e-01
   5.5814000e-01
   4.1860000e-01
   6.5116000e-01
   5.6977000e-01
   9.7674000e-01
   6.9767000e-01
   5.9302000e-01
   6.8605000e-01
   4.8837000e-01
   5.1163000e-01
   5.4651000e-01
   2.4419000e-01
   6.2791000e-01
   6.6279000e-01
   2.3256000e-01
   5.0000000e-01
   3.4884000e-01
   6.0465000e-01
   1.2791000e-01
   8.2558000e-01
   9.4186000e-01
   5.5814000e-01
   8.0233000e-01
   7.9070000e-01
   4.0698000e-01
   1.9767000e-01
   2.3256000e-01
   7.7907000e-01
   6.5116000e-01
   4.3023000e-01
   6.6279000e-01
   7.3256000e-01
   5.0000000e-01
   3.2558000e-01
   5.6977000e-01
   3.6047000e-01
   5.0000000e-01
   7.0930000e-01
   2.7907000e-01
   4.3023000e-01
   6.8605000e-01
   5.5814000e-01
   6.1628000e-01
   4.7674000e-01
   6.9767000e-01
   1.3953000e-01
   6.0465000e-01
   3.3721000e-01
   8.1395000e-02
   9.4186000e-01
   5.8140000e-01
   2.2093000e-01
   5.3488000e-01
   7.5581000e-01
   4.8837000e-01
   4.3023000e-01
   9.3023000e-01
   4.6512000e-01
   2.3256000e-01
   3.1395000e-01
   4.4186000e-01
   6.2791000e-01
   6.1628000e-01
   3.0233000e-01
   2.2093000e-01
   2.7907000e-01
   1.6279000e-01
   3.9535000e-01
   6.8605000e-01
   3.4884000e-01
   8.2558000e-01
   9.5349000e-01
   5.2326000e-01
   2.2093000e-01
   2.2093000e-01
   2.7907000e-01
   8.4884000e-01
   1.2791000e-01
   4.6512000e-01
   7.7907000e-01
   4.1860000e-01
   6.8605000e-01
   6.7442000e-01
   5.0000000e-01
   9.3023000e-01
   8.6047000e-01
   7.9070000e-01
   5.0000000e-01
   5.8140000e-01
   4.8837000e-01
   4.3023000e-01
   3.9535000e-01
   5.1163000e-01
   2.6744000e-01
   5.3488000e-01
   8.7209000e-01
   3.8372000e-01
   6.7442000e-01
   2.0930000e-01
   3.3721000e-01
   5.6977000e-01
   7.9070000e-01
   5.4651000e-01
   1.8605000e-01
   5.5814000e-01
   7.9070000e-01
   9.3023000e-01
   2.3256000e-01
   8.1395000e-01
   6.2791000e-01
   7.2093000e-01
   1.0465000e-01
   5.2326000e-01
   3.4884000e-01
   3.0233000e-01
   5.5814000e-01
   5.4651000e-01
   4.1860000e-01
   5.5814000e-01
   7.5581000e-01
   2.6744000e-01
   8.8372000e-01
   6.6279000e-01
   4.4186000e-01
   4.4186000e-01
   4.0698000e-01
   5.2326000e-01
   8.0233000e-01
   5.0000000e-01
   3.6047000e-01
   1.7442000e-01
   4.1860000e-01
   6.1628000e-01
   6.2791000e-01
   7.3256000e-01
   6.8605000e-01
   4.3023000e-01
   2.4419000e-01
   6.5116000e-01
   5.8140000e-01
   4.8837000e-01
   5.5814000e-01
   3.2558000e-01
   5.9302000e-01
   1.1628000e-01
   3.4884000e-01
   1.2791000e-01
   7.3256000e-01
   2.9070000e-01
   7.4419000e-01
   4.3023000e-01
   8.1395000e-02
   5.8140000e-01
   6.7442000e-01
   6.3953000e-01
   3.2558000e-01
   3.7209000e-01
   6.1628000e-01
   4.8837000e-01
   3.8372000e-01
   2.5581000e-01
   4.6512000e-01
   6.5116000e-01
   3.3721000e-01
   4.4186000e-01
   3.8372000e-01
   3.6047000e-01
   9.8837000e-01
   4.6512000e-01
   5.4651000e-01
   6.7442000e-01
   4.5349000e-01
   6.8605000e-01
   3.7209000e-01
   4.5349000e-01
   3.8372000e-01
   4.1860000e-01
   7.6744000e-01
   4.5349000e-01
   4.3023000e-01
   8.0233000e-01
   6.3953000e-01
   5.0000000e-01
   6.9767000e-01
   3.2558000e-01
   8.2558000e-01
   4.5349000e-01
   6.1628000e-01
   3.6047000e-01
   6.0465000e-01
   7.0930000e-01
   8.7209000e-01
   5.9302000e-01
   6.1628000e-01
   4.7674000e-01
   7.6744000e-01
   5.6977000e-01
   5.1163000e-01
   6.1628000e-01
   2.4419000e-01
   5.3488000e-01
   9.1860000e-01
   8.4884000e-01
   5.5814000e-01
   9.5349000e-01
   3.3721000e-01
   8.7209000e-01
   4.1860000e-01
   1.7442000e-01
   6.9767000e-01
   7.9070000e-01
   7.9070000e-01
   6.1628000e-01
   6.5116000e-01
   7.6744000e-01
   4.6512000e-01
   3.9535000e-01
   6.8605000e-01
   4.1860000e-01
   4.0698000e-01
   3.7209000e-01
   3.1395000e-01
   6.3953000e-01
   7.0930000e-01
   5.0000000e-01
   4.6512000e-01
   6.0465000e-01
   4.4186000e-01
   4.7674000e-01
   5.0000000e-01
   5.2326000e-01
   3.3721000e-01
   2.4419000e-01
   6.8605000e-01
   5.9302000e-01
   5.5814000e-01
   3.2558000e-01
   6.3953000e-01
   5.4651000e-01
   6.9767000e-01
   3.6047000e-01
   8.8372000e-01
   1.9767000e-01
   4.3023000e-01
   5.6977000e-01
   9.0698000e-01
   6.7442000e-01
   4.4186000e-01
   6.1628000e-01
   1.9767000e-01
   5.0000000e-01
   4.5349000e-01
   5.8140000e-01
   3.7209000e-01
   2.0930000e-01
   8.4884000e-01
   4.4186000e-01
   2.6744000e-01
   2.9070000e-01
   6.7442000e-01
   4.8837000e-01
   3.3721000e-01
   5.0000000e-01
   6.7442000e-01
   4.5349000e-01
   4.3023000e-01
   7.3256000e-01
   4.7674000e-01
   3.7209000e-01
   1.9767000e-01
   5.2326000e-01
   7.2093000e-01
   5.6977000e-01
   4.6512000e-01
   2.9070000e-01
   7.7907000e-01
   5.2326000e-01
   9.7674000e-01
   7.4419000e-01
   6.2791000e-01
   5.1163000e-01
   2.2093000e-01
   6.7442000e-01
   7.6744000e-01
   5.5814000e-01
   1.7442000e-01
   3.6047000e-01
   1.5116000e-01
   6.2791000e-01
   8.4884000e-01
   5.4651000e-01
   4.5349000e-01
   1.2791000e-01
   6.5116000e-01
   8.7209000e-01
   7.9070000e-01
   4.5349000e-01
   8.1395000e-02
   4.5349000e-01
   5.5814000e-01
   5.4651000e-01
   8.8372000e-01
   6.6279000e-01
   5.9302000e-01
   1.1628000e-01
   2.9070000e-01
   8.0233000e-01
   7.0930000e-01
   4.0698000e-01
   3.0233000e-01
   4.4186000e-01
   6.0465000e-01
   8.1395000e-02
   9.3023000e-01
   5.3488000e-01
   5.3488000e-01
   1.7442000e-01
   3.7209000e-01
   4.7674000e-01
   2.0930000e-01
   3.7209000e-01
   5.0000000e-01
   4.1860000e-01
   2.9070000e-01
   5.8140000e-01
   3.7209000e-01
   7.5581000e-01
   5.9302000e-01
   5.9302000e-01
   3.2558000e-01
   1.6279000e-01
   6.8605000e-01
   1.8605000e-01
   8.4884000e-01
   3.8372000e-01
   2.3256000e-01
   1.5116000e-01
   2.9070000e-01
   3.9535000e-01
   6.7442000e-01
   4.3023000e-01
   7.2093000e-01
   6.7442000e-01
   7.3256000e-01
   6.3953000e-01
   8.0233000e-01
   7.9070000e-01
   7.0930000e-01
   5.6977000e-01
   3.8372000e-01
   7.5581000e-01
   5.0000000e-01
   7.3256000e-01
   1.6279000e-01
   7.2093000e-01
   5.0000000e-01
   9.8837000e-01
   7.4419000e-01
   6.3953000e-01
   2.6744000e-01
   5.5814000e-01
   4.7674000e-01
   3.2558000e-01
   6.5116000e-01
   3.0233000e-01
   1.1628000e-01
   4.5349000e-01
   6.2791000e-01
   8.2558000e-01
   6.1628000e-01
   5.2326000e-01
   8.3721000e-01
   5.8140000e-02
   8.4884000e-01
   2.3256000e-01
   5.3488000e-01
   3.7209000e-01
   2.5581000e-01
   4.3023000e-01
   8.2558000e-01
   2.0930000e-01
   7.2093000e-01
   7.4419000e-01
   6.7442000e-01
   6.1628000e-01
   8.4884000e-01
   8.3721000e-01
   3.4884000e-01
   4.6512000e-01
   2.4419000e-01
   3.8372000e-01
   4.7674000e-01
   5.2326000e-01
   1.1628000e-01
   5.4651000e-01
   7.9070000e-01
   5.6977000e-01
   6.2791000e-01
   6.0465000e-01
   3.2558000e-01
   1.9767000e-01
   5.4651000e-01
   5.0000000e-01
   5.5814000e-01
   3.8372000e-01
   5.6977000e-01
   6.9767000e-01
   3.9535000e-01
   7.9070000e-01
   5.3488000e-01
   3.0233000e-01
   6.8605000e-01
   1.5116000e-01
   7.7907000e-01
   3.8372000e-01
   7.5581000e-01
   5.4651000e-01
   7.2093000e-01
   6.8605000e-01
   4.5349000e-01
   6.5116000e-01
   6.7442000e-01
   2.9070000e-01
   3.9535000e-01
   5.9302000e-01
   2.4419000e-01
   3.0233000e-01
   5.6977000e-01
   2.6744000e-01
   3.4884000e-01
   6.9767000e-02
   2.0930000e-01
   1.7442000e-01
   4.4186000e-01
   4.4186000e-01
   5.2326000e-01
   3.7209000e-01
   3.6047000e-01
   2.2093000e-01
   3.8372000e-01
   6.9767000e-02
   1.2791000e-01
   4.3023000e-01
   7.4419000e-01
   3.2558000e-01
   4.1860000e-01
   4.6512000e-01
   6.2791000e-01
   4.8837000e-01
   8.3721000e-01
   2.0930000e-01
   6.7442000e-01
   9.3023000e-02
   7.3256000e-01
   4.3023000e-01
   2.5581000e-01
   4.8837000e-01
   5.2326000e-01
   5.4651000e-01
   6.3953000e-01
   7.0930000e-01
   6.0465000e-01
   1.9767000e-01
   2.7907000e-01
   8.8372000e-01
   3.3721000e-01
   2.3256000e-01
   2.5581000e-01
   6.6279000e-01
   3.7209000e-01
   5.5814000e-01
   3.0233000e-01
   1.8605000e-01
   7.9070000e-01
   4.1860000e-01
   5.3488000e-01
   5.9302000e-01
   2.5581000e-01
   4.4186000e-01
   5.5814000e-01
   8.0233000e-01
   3.1395000e-01
   3.6047000e-01
   3.7209000e-01
   7.5581000e-01
   4.1860000e-01
   6.8605000e-01
   5.6977000e-01
   9.3023000e-02
   7.4419000e-01
   7.2093000e-01
   4.8837000e-01
   8.1395000e-01
   3.4884000e-01
   1.8605000e-01
   5.0000000e-01
   5.9302000e-01
   7.0930000e-01
   4.0698000e-01
   6.0465000e-01
   4.7674000e-01
   4.3023000e-01
   6.3953000e-01
   4.7674000e-01
   3.4884000e-01
   1.7442000e-01
   7.5581000e-01
   5.6977000e-01
   4.4186000e-01
   8.0233000e-01
   6.1628000e-01
   3.8372000e-01
   6.6279000e-01
   2.3256000e-01
   8.7209000e-01
   6.0465000e-01
   5.6977000e-01
   6.7442000e-01
   9.3023000e-02
   3.7209000e-01
   6.3953000e-01
   4.7674000e-01
   1.1628000e-01
   5.4651000e-01
   4.8837000e-01
   4.1860000e-01
   4.4186000e-01
   4.6512000e-01
   4.6512000e-02
   1.6279000e-01
   4.6512000e-01
   3.2558000e-01
   6.9767000e-01
   3.4884000e-01
   4.5349000e-01
   1.0000000e+00
   4.4186000e-01
   8.2558000e-01
   3.2558000e-01
   3.4884000e-01
   2.3256000e-02
   8.8372000e-01
   8.8372000e-01
   2.9070000e-01
   7.7907000e-01
   1.1628000e-02
   1.6279000e-01
   5.5814000e-01
   7.9070000e-01
   6.9767000e-01
   4.3023000e-01
   4.0698000e-01
   5.1163000e-01
   4.6512000e-01
   3.0233000e-01
   7.9070000e-01
   4.7674000e-01
   7.2093000e-01
   2.5581000e-01
   4.6512000e-01
   6.1628000e-01
   7.0930000e-01
   6.2791000e-01
   8.4884000e-01
   3.4884000e-01
   5.9302000e-01
   3.8372000e-01
   1.3953000e-01
   5.8140000e-01
   5.8140000e-02
   7.6744000e-01
   4.8837000e-01
   3.7209000e-01
   4.6512000e-01
   4.4186000e-01
   4.6512000e-01
   5.2326000e-01
   7.2093000e-01
   5.1163000e-01
   4.5349000e-01
   4.7674000e-01
   9.4186000e-01
   2.5581000e-01
   4.1860000e-01
   3.1395000e-01
   4.0698000e-01
   5.1163000e-01
   7.2093000e-01
   2.9070000e-01
   3.3721000e-01
   1.0465000e-01
   4.3023000e-01
   5.8140000e-01
   4.6512000e-02
   6.2791000e-01
   7.5581000e-01
   4.8837000e-01
   4.0698000e-01
   4.4186000e-01
   3.1395000e-01
   3.8372000e-01
   3.2558000e-01
   5.5814000e-01
   5.6977000e-01
   1.2791000e-01
   7.2093000e-01
   6.2791000e-01
   7.2093000e-01
   5.6977000e-01
   1.0465000e-01
   3.4884000e-01
   6.6279000e-01
   4.5349000e-01
   5.9302000e-01
   3.7209000e-01
   6.9767000e-01
   2.7907000e-01
   6.3953000e-01
   5.3488000e-01
   5.8140000e-01
   1.7442000e-01
   8.8372000e-01
   6.0465000e-01
   4.3023000e-01
   3.1395000e-01
   9.0698000e-01
   7.4419000e-01
   5.5814000e-01
   2.7907000e-01
   1.3953000e-01
   5.8140000e-02
   5.8140000e-02
   1.3953000e-01
   5.8140000e-01
   1.8605000e-01
   3.2558000e-01
   8.7209000e-01
   4.6512000e-01
   5.0000000e-01
   5.2326000e-01
   6.2791000e-01
   1.7442000e-01
   8.8372000e-01
   2.6744000e-01
   4.0698000e-01
   2.2093000e-01
   3.3721000e-01
   5.1163000e-01
   6.2791000e-01
   6.6279000e-01
   4.8837000e-01
   3.7209000e-01
   5.9302000e-01
   7.6744000e-01
   1.2791000e-01
   7.3256000e-01
   4.4186000e-01
   5.1163000e-01
   4.3023000e-01
   5.5814000e-01
   3.6047000e-01
   6.2791000e-01
   7.6744000e-01
   8.0233000e-01
   6.1628000e-01
   9.0698000e-01
   3.4884000e-01
   8.6047000e-01
   4.3023000e-01
   4.0698000e-01
   8.1395000e-02
   7.4419000e-01
   2.6744000e-01
   6.8605000e-01
   4.3023000e-01
   5.0000000e-01
   3.0233000e-01
   2.9070000e-01
   4.5349000e-01
   7.5581000e-01
   3.4884000e-01
   2.2093000e-01
   6.6279000e-01
   4.5349000e-01
   4.7674000e-01
   5.6977000e-01
   2.3256000e-01
   3.8372000e-01
   3.2558000e-01
   3.0233000e-01
   3.4884000e-01
   1.8605000e-01
   5.5814000e-01
   6.2791000e-01
   5.0000000e-01
   1.8605000e-01
   6.2791000e-01
   5.8140000e-01
   4.5349000e-01
   7.4419000e-01
   1.2791000e-01
   3.9535000e-01
   6.3953000e-01
   7.0930000e-01
   4.3023000e-01
   1.3953000e-01
   8.7209000e-01
   5.3488000e-01
   1.6279000e-01
   7.0930000e-01
   3.6047000e-01
   2.0930000e-01
   3.9535000e-01
   1.3953000e-01
   4.7674000e-01
   3.7209000e-01
   4.8837000e-01
   1.8605000e-01
   4.5349000e-01
   3.8372000e-01
   7.2093000e-01
   1.5116000e-01
   1.9767000e-01
   2.4419000e-01
   7.2093000e-01
   5.0000000e-01
   1.9767000e-01
   4.8837000e-01
   8.6047000e-01
   3.9535000e-01
   5.4651000e-01
   1.7442000e-01
   7.2093000e-01
   5.6977000e-01
   4.6512000e-01
   6.3953000e-01
   6.6279000e-01
   4.6512000e-02
   2.7907000e-01
   2.0930000e-01
   2.9070000e-01
   7.7907000e-01
   1.9767000e-01
   1.8605000e-01
   5.1163000e-01
   9.3023000e-02
   8.1395000e-01
   8.0233000e-01
   4.0698000e-01
   6.6279000e-01
   2.3256000e-02
   6.2791000e-01
   2.5581000e-01
   1.7442000e-01
   3.7209000e-01
   7.2093000e-01
   5.4651000e-01
   2.9070000e-01
   3.9535000e-01
   5.2326000e-01
   5.4651000e-01
   3.3721000e-01
   3.1395000e-01
   3.2558000e-01
   6.3953000e-01
   5.3488000e-01
   4.8837000e-01
   7.9070000e-01
   2.2093000e-01
   7.0930000e-01
   4.8837000e-01
   4.8837000e-01
   5.6977000e-01
   7.0930000e-01
   4.6512000e-01
   4.0698000e-01
   7.7907000e-01
   7.2093000e-01
   2.4419000e-01
   5.3488000e-01
   4.3023000e-01
   6.8605000e-01
   3.1395000e-01
   4.8837000e-01
   4.5349000e-01
   4.0698000e-01
   7.3256000e-01
   7.2093000e-01
   6.1628000e-01
   1.1628000e-01
   2.9070000e-01
   9.4186000e-01
   6.0465000e-01
   9.5349000e-01
   5.8140000e-01
   4.4186000e-01
   2.3256000e-01
   4.6512000e-01
   5.3488000e-01
   7.2093000e-01
   8.0233000e-01
   3.9535000e-01
   8.0233000e-01
   6.6279000e-01
   4.3023000e-01
   5.9302000e-01
   5.5814000e-01
   2.0930000e-01
   5.1163000e-01
   6.2791000e-01
   5.8140000e-01
   1.6279000e-01
   4.3023000e-01
   4.7674000e-01
   5.1163000e-01
   3.3721000e-01
   4.8837000e-01
   4.6512000e-02
   7.2093000e-01
   4.6512000e-01
   4.3023000e-01
   3.8372000e-01
   2.5581000e-01
   5.9302000e-01
   2.5581000e-01
   8.1395000e-01
   1.2791000e-01
   2.6744000e-01
   5.2326000e-01
   5.9302000e-01
   6.6279000e-01
   7.6744000e-01
   5.3488000e-01
   5.0000000e-01
   5.2326000e-01
   1.8605000e-01
   3.9535000e-01
   4.8837000e-01
   3.8372000e-01
   6.0465000e-01
   5.3488000e-01
   5.0000000e-01
   6.0465000e-01
   6.2791000e-01
   6.9767000e-01
   5.5814000e-01
   4.8837000e-01
   4.1860000e-01
   3.9535000e-01
   3.0233000e-01
   4.8837000e-01
   1.6279000e-01
   6.6279000e-01
   5.8140000e-01
   5.6977000e-01
   5.3488000e-01
   4.7674000e-01
   1.9767000e-01
   5.8140000e-01
   4.4186000e-01
   3.3721000e-01
   4.7674000e-01
   6.3953000e-01
   2.7907000e-01
   2.0930000e-01
   4.5349000e-01
   3.1395000e-01
   1.7442000e-01
   1.5116000e-01
   7.3256000e-01
   3.4884000e-01
   1.9767000e-01
   9.3023000e-01
   5.0000000e-01
   3.4884000e-01
   1.5116000e-01
   3.1395000e-01
   4.4186000e-01
   6.9767000e-01
   8.7209000e-01
   1.0465000e-01
   3.6047000e-01
   1.6279000e-01
   4.4186000e-01
   5.0000000e-01
   5.1163000e-01
   2.3256000e-01
   4.7674000e-01
   3.6047000e-01
   7.6744000e-01
   9.1860000e-01
   6.0465000e-01
   5.1163000e-01
   3.0233000e-01
   6.5116000e-01
   3.9535000e-01
   5.5814000e-01
   4.0698000e-01
   1.3953000e-01
   4.5349000e-01
   6.7442000e-01
   3.4884000e-01
   4.6512000e-02
   4.3023000e-01
   8.1395000e-02
   8.1395000e-01
   8.9535000e-01
   7.2093000e-01
   4.0698000e-01
   3.7209000e-01
   2.6744000e-01
   3.8372000e-01
   3.8372000e-01
   3.3721000e-01
   3.7209000e-01
   3.0233000e-01
   8.9535000e-01
   1.0465000e-01
   5.5814000e-01
   8.1395000e-01
   4.5349000e-01
   6.3953000e-01
   3.8372000e-01
   5.1163000e-01
   1.5116000e-01
   6.5116000e-01
   2.6744000e-01
   4.3023000e-01
   8.9535000e-01
   6.5116000e-01
   3.6047000e-01
   8.0233000e-01
   2.4419000e-01
   1.7442000e-01
   2.9070000e-01
   7.9070000e-01
   3.9535000e-01
   4.3023000e-01
   7.4419000e-01
   4.6512000e-01
   6.1628000e-01
   1.8605000e-01
   6.6279000e-01
   2.2093000e-01
   5.8140000e-01
   5.1163000e-01
   1.0000000e+00
   6.6279000e-01
   4.1860000e-01
   2.2093000e-01
   5.2326000e-01
   3.4884000e-01
   6.1628000e-01
   7.6744000e-01
   4.1860000e-01
   7.0930000e-01
   7.3256000e-01
   7.7907000e-01
   2.3256000e-01
   3.3721000e-01
   6.9767000e-01
   4.8837000e-01
   3.1395000e-01
   5.8140000e-02
   1.6279000e-01
   4.7674000e-01
   2.7907000e-01
   5.3488000e-01
   3.2558000e-01
   6.6279000e-01
   4.5349000e-01
   5.9302000e-01
   4.4186000e-01
   3.4884000e-01
   4.7674000e-01
   3.0233000e-01
   6.9767000e-01
   6.5116000e-01
   3.7209000e-01
   2.5581000e-01
   3.1395000e-01
   4.3023000e-01
   6.1628000e-01
   2.9070000e-01
   3.0233000e-01
   6.0465000e-01
   4.8837000e-01
   1.8605000e-01
   1.9767000e-01
   5.8140000e-01
   3.2558000e-01
   7.0930000e-01
   5.4651000e-01
   2.3256000e-01
   4.5349000e-01
   8.0233000e-01
   3.4884000e-01
   7.6744000e-01
   4.8837000e-01
   9.0698000e-01
   7.3256000e-01
   7.9070000e-01
   6.7442000e-01
   7.9070000e-01
   6.5116000e-01
   5.0000000e-01
   4.6512000e-01
   6.8605000e-01
   7.4419000e-01
   2.0930000e-01
   4.6512000e-01
   4.5349000e-01
   4.6512000e-01
   4.8837000e-01
   2.2093000e-01
   4.0698000e-01
   2.9070000e-01
   4.5349000e-01
   3.3721000e-01
   3.2558000e-01
   5.9302000e-01
   4.6512000e-01
   5.5814000e-01
   4.3023000e-01
   4.5349000e-01
   3.1395000e-01
   6.8605000e-01
   1.9767000e-01
   5.6977000e-01
   3.7209000e-01
   4.5349000e-01
   5.5814000e-01
   2.6744000e-01
   7.3256000e-01
   5.4651000e-01
   3.0233000e-01
   2.5581000e-01
   5.2326000e-01
   4.8837000e-01
   8.9535000e-01
   3.1395000e-01
   3.2558000e-01
   4.7674000e-01
   9.0698000e-01
   5.5814000e-01
   8.3721000e-01
   2.5581000e-01
   1.6279000e-01
   1.6279000e-01
   7.5581000e-01
   5.6977000e-01
   5.1163000e-01
   8.3721000e-01
   5.0000000e-01
   5.6977000e-01
   7.7907000e-01
   5.2326000e-01
   8.4884000e-01
   5.9302000e-01
   8.8372000e-01
   6.9767000e-01
   3.6047000e-01
   4.6512000e-01
   7.5581000e-01
   5.8140000e-01
   5.5814000e-01
   5.9302000e-01
   6.7442000e-01
   8.0233000e-01
   3.4884000e-01
   2.7907000e-01
   6.7442000e-01
   2.3256000e-01
   2.5581000e-01
   8.9535000e-01
   6.5116000e-01
   6.3953000e-01
   2.7907000e-01
   6.5116000e-01
   3.8372000e-01
   3.9535000e-01
   5.4651000e-01
   7.0930000e-01
   5.8140000e-01
   5.1163000e-01
   8.8372000e-01
   7.4419000e-01
   3.8372000e-01
   5.5814000e-01
   4.0698000e-01
   4.0698000e-01
   6.5116000e-01
   7.3256000e-01
   4.3023000e-01
   2.4419000e-01
   5.5814000e-01
   5.1163000e-01
   2.3256000e-02
   1.6279000e-01
   8.0233000e-01
   6.6279000e-01
   5.2326000e-01
   5.3488000e-01
   1.3953000e-01
   4.1860000e-01
   6.7442000e-01
   2.9070000e-01
   7.2093000e-01
   5.9302000e-01
   2.7907000e-01
   4.3023000e-01
   8.0233000e-01
   3.6047000e-01
   6.6279000e-01
   6.6279000e-01
   1.7442000e-01
   2.9070000e-01
   3.8372000e-01
   2.6744000e-01
   9.3023000e-01
   3.6047000e-01
   4.1860000e-01
   6.7442000e-01
   6.3953000e-01
   5.2326000e-01
   3.7209000e-01
   5.8140000e-01
   5.5814000e-01
   3.6047000e-01
   8.1395000e-01
   5.4651000e-01
   4.0698000e-01
   4.7674000e-01
   1.3953000e-01
   4.3023000e-01
   1.7442000e-01
   6.0465000e-01
   6.1628000e-01
   1.2791000e-01
   1.9767000e-01
   1.6279000e-01
   5.1163000e-01
   3.8372000e-01
   2.9070000e-01
   5.8140000e-01
   6.5116000e-01
   5.5814000e-01
   7.5581000e-01
   5.0000000e-01
   1.6279000e-01
   4.7674000e-01
   6.0465000e-01
   4.8837000e-01
   5.2326000e-01
   3.8372000e-01
   2.4419000e-01
   2.3256000e-01
   5.2326000e-01
   6.0465000e-01
   4.6512000e-01
   5.9302000e-01
   1.7442000e-01
   3.4884000e-01
   8.6047000e-01
   2.4419000e-01
   9.0698000e-01
   6.0465000e-01
   3.1395000e-01
   2.7907000e-01
   7.0930000e-01
   8.2558000e-01
   5.2326000e-01
   4.4186000e-01
   7.2093000e-01
   6.1628000e-01
   4.4186000e-01
   4.8837000e-01
   2.6744000e-01
   5.6977000e-01
   1.9767000e-01
   9.8837000e-01
   6.1628000e-01
   8.1395000e-01
   4.4186000e-01
   1.2791000e-01
   4.1860000e-01
   5.0000000e-01
   7.2093000e-01
   5.3488000e-01
   1.1628000e-02
   4.7674000e-01
   3.2558000e-01
   8.3721000e-01
   3.7209000e-01
   8.0233000e-01
   4.8837000e-01
   1.1628000e-02
   4.8837000e-01
   9.0698000e-01
   2.3256000e-01
   7.2093000e-01
   7.4419000e-01
   6.1628000e-01
   3.9535000e-01
   6.8605000e-01
   6.3953000e-01
   3.0233000e-01
   1.6279000e-01
   5.3488000e-01
   3.6047000e-01
   1.7442000e-01
   9.3023000e-02
   6.0465000e-01
   6.7442000e-01
   5.6977000e-01
   2.6744000e-01
   8.0233000e-01
   8.3721000e-01
   3.2558000e-01
   6.2791000e-01
   4.6512000e-01
   6.9767000e-01
   6.7442000e-01
   1.5116000e-01
   1.7442000e-01
   4.3023000e-01
   2.2093000e-01
   6.0465000e-01
   4.3023000e-01
   6.5116000e-01
   6.0465000e-01
   8.0233000e-01
   2.6744000e-01
   7.5581000e-01
   4.6512000e-01
   7.6744000e-01
   7.0930000e-01
   3.1395000e-01
   6.2791000e-01
   5.0000000e-01
   5.9302000e-01
   7.3256000e-01
   3.6047000e-01
   7.0930000e-01
   8.4884000e-01
   7.5581000e-01
   1.8605000e-01
   4.7674000e-01
   5.5814000e-01
   8.9535000e-01
   4.0698000e-01
   8.7209000e-01
   4.6512000e-01
   5.0000000e-01
   4.8837000e-01
   2.4419000e-01
   2.0930000e-01
   1.6279000e-01
   6.1628000e-01
   5.5814000e-01
   7.0930000e-01
   4.6512000e-01
   3.8372000e-01
   6.2791000e-01
   3.3721000e-01
   3.2558000e-01
   4.4186000e-01
   3.0233000e-01
   3.1395000e-01
   4.6512000e-01
   2.3256000e-01
   2.7907000e-01
   2.5581000e-01
   5.9302000e-01
   5.3488000e-01
   3.3721000e-01
   6.5116000e-01
   4.4186000e-01
   5.9302000e-01
   1.6279000e-01
   2.4419000e-01
   5.1163000e-01
   6.0465000e-01
   7.6744000e-01
   8.8372000e-01
   1.9767000e-01
   2.4419000e-01
   7.6744000e-01
   5.5814000e-01
   5.5814000e-01
   6.0465000e-01
   9.3023000e-01
   6.6279000e-01
   3.2558000e-01
   6.9767000e-01
   5.4651000e-01
   4.7674000e-01
   8.2558000e-01
   3.3721000e-01
   6.8605000e-01
   5.8140000e-01
   6.1628000e-01
   6.0465000e-01
   3.1395000e-01
   8.8372000e-01
   3.4884000e-01
   5.0000000e-01
   4.5349000e-01
   9.5349000e-01
   6.3953000e-01
   3.4884000e-01
   6.7442000e-01
   3.4884000e-01
   3.8372000e-01
   5.8140000e-01
   3.3721000e-01
   7.7907000e-01
   6.1628000e-01
   3.6047000e-01
   6.9767000e-01
   3.1395000e-01
   8.2558000e-01
   4.5349000e-01
   4.4186000e-01
   2.0930000e-01
   6.6279000e-01
   4.3023000e-01
   4.5349000e-01
   2.9070000e-01
   3.9535000e-01
   1.9767000e-01
   6.7442000e-01
   4.5349000e-01
   6.3953000e-01
   3.7209000e-01
   6.6279000e-01
   2.9070000e-01
   7.3256000e-01
   6.2791000e-01
   5.4651000e-01
   5.2326000e-01
   5.5814000e-01
   7.0930000e-01
   2.0930000e-01
   5.0000000e-01
   6.7442000e-01
   6.3953000e-01
   1.5116000e-01
   6.9767000e-02
   6.2791000e-01
   6.7442000e-01
   1.5116000e-01
   4.4186000e-01
   5.0000000e-01
   4.6512000e-01
   2.0930000e-01
   3.8372000e-01
   2.6744000e-01
   7.2093000e-01
   7.7907000e-01
   5.4651000e-01
   3.2558000e-01
   5.6977000e-01
   9.1860000e-01
   5.0000000e-01
   6.2791000e-01
   7.0930000e-01
   3.0233000e-01
   6.3953000e-01
   1.9767000e-01
   4.4186000e-01
   6.0465000e-01
   5.1163000e-01
   2.6744000e-01
   3.9535000e-01
   2.5581000e-01
   6.1628000e-01
   8.2558000e-01
   6.0465000e-01
   3.1395000e-01
   8.9535000e-01
   6.8605000e-01
   4.8837000e-01
   9.3023000e-02
   8.1395000e-01
   4.6512000e-01
   3.8372000e-01
   6.7442000e-01
   4.0698000e-01
   2.3256000e-02
   6.2791000e-01
   5.9302000e-01
   4.5349000e-01
   9.3023000e-01
   8.1395000e-01
   5.2326000e-01
   1.0465000e-01
   5.1163000e-01
   6.6279000e-01
   8.1395000e-01
   6.1628000e-01
   6.2791000e-01
   7.2093000e-01
   9.4186000e-01
   3.8372000e-01
   5.4651000e-01
   6.0465000e-01
   7.0930000e-01
   8.1395000e-01
   4.3023000e-01
   4.1860000e-01
   4.4186000e-01
   3.0233000e-01
   3.1395000e-01
   7.5581000e-01
   3.1395000e-01
   4.0698000e-01
   5.2326000e-01
   7.0930000e-01
   7.6744000e-01
   7.4419000e-01
   2.9070000e-01
   3.9535000e-01
   5.3488000e-01
   5.1163000e-01
   4.1860000e-01
   3.9535000e-01
   4.7674000e-01
   2.0930000e-01
   7.2093000e-01
   1.2791000e-01
   5.2326000e-01
   6.9767000e-01
   6.6279000e-01
   3.3721000e-01
   4.3023000e-01
   4.4186000e-01
   5.3488000e-01
   5.1163000e-01
   1.8605000e-01
   3.0233000e-01
   1.0465000e-01
   8.0233000e-01
   9.5349000e-01
   7.5581000e-01
   1.3953000e-01
   1.6279000e-01
   8.2558000e-01
   7.0930000e-01
   6.1628000e-01
   6.5116000e-01
   1.7442000e-01
   7.5581000e-01
   2.5581000e-01
   3.7209000e-01
   5.6977000e-01
   7.9070000e-01
   2.3256000e-01
   3.9535000e-01
   7.3256000e-01
   4.4186000e-01
   4.4186000e-01
   3.3721000e-01
   8.4884000e-01
   5.9302000e-01
   5.1163000e-01
   6.7442000e-01
   1.3953000e-01
   5.9302000e-01
   7.7907000e-01
   8.2558000e-01
   8.7209000e-01
   4.5349000e-01
   5.1163000e-01
   3.1395000e-01
   3.7209000e-01
   8.8372000e-01
   8.1395000e-01
   5.5814000e-01
   6.6279000e-01
   3.2558000e-01
   5.8140000e-01
   3.3721000e-01
   3.3721000e-01
   1.8605000e-01
   2.2093000e-01
   4.4186000e-01
   2.7907000e-01
   3.2558000e-01
   4.3023000e-01
   5.1163000e-01
   5.0000000e-01
   5.5814000e-01
   3.8372000e-01
   3.6047000e-01
   2.2093000e-01
   3.8372000e-01
   4.8837000e-01
   3.8372000e-01
   2.7907000e-01
   8.0233000e-01
   5.5814000e-01
   1.2791000e-01
   6.7442000e-01
   8.2558000e-01
   2.6744000e-01
   4.8837000e-01
   2.2093000e-01
   6.9767000e-01
   4.6512000e-01
   7.4419000e-01
   2.0930000e-01
   2.2093000e-01
   2.6744000e-01
   3.6047000e-01
   5.1163000e-01
   4.8837000e-01
   6.1628000e-01
   5.6977000e-01
   8.4884000e-01
   4.4186000e-01
   4.0698000e-01
   4.6512000e-01
   4.7674000e-01
   4.0698000e-01
   4.0698000e-01
   5.0000000e-01
   6.1628000e-01
   5.6977000e-01
   1.8605000e-01
   5.3488000e-01
   3.4884000e-01
   6.8605000e-01
   2.6744000e-01
   2.9070000e-01
   6.3953000e-01
   7.9070000e-01
   4.7674000e-01
   5.1163000e-01
   4.4186000e-01
   1.8605000e-01
   6.6279000e-01
   1.2791000e-01
   6.1628000e-01
   1.6279000e-01
   3.9535000e-01
   8.6047000e-01
   2.3256000e-01
   7.3256000e-01
   3.3721000e-01
   2.4419000e-01
   4.0698000e-01
   3.0233000e-01
   5.5814000e-01
   2.0930000e-01
   6.7442000e-01
   6.5116000e-01
   4.6512000e-01
   4.8837000e-01
   1.5116000e-01
   5.3488000e-01
   5.5814000e-01
   4.0698000e-01
   7.9070000e-01
   4.3023000e-01
   3.9535000e-01
   7.5581000e-01
   7.7907000e-01
   7.9070000e-01
   6.9767000e-01
   4.6512000e-01
   1.1628000e-01
   4.1860000e-01
   8.9535000e-01
   1.6279000e-01
   5.6977000e-01
   7.9070000e-01
   3.1395000e-01
   3.4884000e-02
   7.9070000e-01
   4.6512000e-01
   5.9302000e-01
   3.4884000e-01
   7.0930000e-01
   2.9070000e-01
   2.4419000e-01
   4.3023000e-01
   4.6512000e-01
   6.8605000e-01
   6.2791000e-01
   3.2558000e-01
   1.7442000e-01
   5.9302000e-01
   8.0233000e-01
   4.6512000e-02
   7.4419000e-01
   5.3488000e-01
   6.1628000e-01
   4.8837000e-01
   4.1860000e-01
   5.6977000e-01
   5.0000000e-01
   5.8140000e-01
   6.2791000e-01
   5.0000000e-01
   4.0698000e-01
   6.2791000e-01
   3.4884000e-01
   7.0930000e-01
   9.1860000e-01
   4.4186000e-01
   5.2326000e-01
   4.5349000e-01
   2.0930000e-01
   0.0000000e+00
   5.4651000e-01
   6.2791000e-01
   6.3953000e-01
   7.2093000e-01
   6.2791000e-01
   3.3721000e-01
   1.0000000e+00
   3.3721000e-01
   5.2326000e-01
   2.9070000e-01
   8.0233000e-01
   5.3488000e-01
   2.2093000e-01
   5.0000000e-01
   3.9535000e-01
   2.4419000e-01
   7.4419000e-01
   7.0930000e-01
   1.3953000e-01
   2.9070000e-01
   4.4186000e-01
   3.2558000e-01
   6.2791000e-01
   7.7907000e-01
   3.6047000e-01
   4.6512000e-02
   4.0698000e-01
   5.2326000e-01
   5.2326000e-01
   2.7907000e-01
   6.9767000e-01
   5.2326000e-01
   1.1628000e-01
   4.6512000e-01
   6.0465000e-01
   4.4186000e-01
   8.1395000e-01
   5.3488000e-01
   8.4884000e-01
   2.2093000e-01
   4.7674000e-01
   3.0233000e-01
   1.8605000e-01
   6.8605000e-01
   4.6512000e-02
   6.0465000e-01
   3.6047000e-01
   4.4186000e-01
   7.6744000e-01
   5.5814000e-01
   8.1395000e-02
   2.5581000e-01
   2.4419000e-01
   6.7442000e-01
   3.4884000e-01
   4.3023000e-01
   1.8605000e-01
   6.3953000e-01
   4.1860000e-01
   7.4419000e-01
   3.2558000e-01
   6.5116000e-01
   5.9302000e-01
   3.1395000e-01
   4.3023000e-01
   4.0698000e-01
   1.3953000e-01
   5.1163000e-01
   3.8372000e-01
   4.5349000e-01
   4.0698000e-01
   5.3488000e-01
   7.7907000e-01
   5.3488000e-01
   3.6047000e-01
   2.3256000e-01
   3.2558000e-01
   3.8372000e-01
   5.3488000e-01
   9.7674000e-01
   1.0465000e-01
   6.5116000e-01
   4.0698000e-01
   6.1628000e-01
   3.8372000e-01
   5.6977000e-01
   8.4884000e-01
   6.5116000e-01
   4.6512000e-01
   6.3953000e-01
   1.0465000e-01
   9.1860000e-01
   2.7907000e-01
   4.5349000e-01
   2.5581000e-01
   5.8140000e-01
   1.0465000e-01
   5.0000000e-01
   3.2558000e-01
   3.4884000e-01
   7.0930000e-01
   1.5116000e-01
   3.4884000e-01
   6.0465000e-01
   5.8140000e-01
   5.2326000e-01
   8.9535000e-01
   5.2326000e-01
   5.0000000e-01
   3.8372000e-01
   5.5814000e-01
   6.8605000e-01
   2.9070000e-01
   3.8372000e-01
   6.3953000e-01
   7.2093000e-01
   2.3256000e-01
   2.0930000e-01
   6.0465000e-01
   1.0465000e-01
   6.3953000e-01
   7.5581000e-01
   6.9767000e-02
   5.0000000e-01
   5.9302000e-01
   1.5116000e-01
   4.8837000e-01
   5.0000000e-01
   8.6047000e-01
   5.4651000e-01
   4.7674000e-01
   6.0465000e-01
   3.8372000e-01
   6.9767000e-01
   3.0233000e-01
   5.1163000e-01
   1.8605000e-01
   3.6047000e-01
   5.4651000e-01
   8.6047000e-01
   5.6977000e-01
   5.8140000e-01
   3.9535000e-01
   1.3953000e-01
   5.3488000e-01
   6.8605000e-01
   5.5814000e-01
   7.6744000e-01
   9.6512000e-01
   1.1628000e-01
   6.6279000e-01
   3.2558000e-01
   4.6512000e-01
   5.0000000e-01
   5.8140000e-01
   4.5349000e-01
   5.5814000e-01
   6.8605000e-01
   6.1628000e-01
   5.5814000e-01
   4.6512000e-02
   6.0465000e-01
   6.3953000e-01
   8.4884000e-01
   4.8837000e-01
   8.1395000e-01
   3.6047000e-01
   2.5581000e-01
   3.3721000e-01
   5.8140000e-01
   4.4186000e-01
   5.8140000e-01
   4.7674000e-01
   1.3953000e-01
   6.2791000e-01
   2.4419000e-01
   4.6512000e-01
   3.9535000e-01
   4.8837000e-01
   6.5116000e-01
   5.6977000e-01
   6.9767000e-01
   5.3488000e-01
   3.1395000e-01
   3.3721000e-01
   2.4419000e-01
   4.1860000e-01
   3.2558000e-01
   7.4419000e-01
   5.5814000e-01
   4.4186000e-01
   3.9535000e-01
   3.3721000e-01
   6.3953000e-01
   2.6744000e-01
   7.7907000e-01
   4.8837000e-01
   6.2791000e-01
   2.5581000e-01
   7.4419000e-01
   5.0000000e-01
   6.1628000e-01
   6.2791000e-01
   6.7442000e-01
   5.2326000e-01
   6.0465000e-01
   7.7907000e-01
   8.2558000e-01
   3.1395000e-01
   5.6977000e-01
   4.7674000e-01
   3.6047000e-01
   4.3023000e-01
   8.2558000e-01
   5.0000000e-01
   3.7209000e-01
   7.2093000e-01
   5.2326000e-01
   4.1860000e-01
   6.6279000e-01
   2.5581000e-01
   5.0000000e-01
   2.3256000e-01
   3.3721000e-01
   4.8837000e-01
   6.1628000e-01
   6.7442000e-01
   3.2558000e-01
   5.2326000e-01
   4.4186000e-01
   4.0698000e-01
   5.4651000e-01
   7.0930000e-01
   5.5814000e-01
   7.4419000e-01
   2.4419000e-01
   7.3256000e-01
   1.0465000e-01
   6.5116000e-01
   5.0000000e-01
   6.6279000e-01
   8.0233000e-01
   3.8372000e-01
   2.7907000e-01
   2.9070000e-01
   6.7442000e-01
   5.8140000e-01
   6.9767000e-02
   7.6744000e-01
   3.8372000e-01
   8.0233000e-01
   3.4884000e-02
   2.0930000e-01
   3.3721000e-01
   7.0930000e-01
   5.5814000e-01
   5.1163000e-01
   3.2558000e-01
   8.9535000e-01
   3.6047000e-01
   3.1395000e-01
   7.3256000e-01
   6.3953000e-01
   3.7209000e-01
   4.5349000e-01
   2.6744000e-01
   2.0930000e-01
   5.9302000e-01
   1.8605000e-01
   7.0930000e-01
   6.2791000e-01
   4.8837000e-01
   1.8605000e-01
   4.1860000e-01
   7.3256000e-01
   5.9302000e-01
   8.0233000e-01
   3.9535000e-01
   6.2791000e-01
   3.7209000e-01
   3.0233000e-01
   3.6047000e-01
   5.5814000e-01
   3.4884000e-01
   4.6512000e-01
   9.0698000e-01
   4.5349000e-01
   8.7209000e-01
   4.6512000e-01
   4.6512000e-01
   5.1163000e-01
   1.9767000e-01
   6.6279000e-01
   4.4186000e-01
   4.4186000e-01
   4.5349000e-01
   5.2326000e-01
   6.1628000e-01
   9.3023000e-02
   4.1860000e-01
   3.8372000e-01
   5.3488000e-01
   5.1163000e-01
   4.0698000e-01
   6.5116000e-01
   3.9535000e-01
   3.0233000e-01
   5.1163000e-01
   2.6744000e-01
   8.1395000e-01
   6.2791000e-01
   3.6047000e-01
   8.1395000e-01
   4.8837000e-01
   8.6047000e-01
   7.6744000e-01
   8.1395000e-02
   1.8605000e-01
   9.4186000e-01
   5.2326000e-01
   5.4651000e-01
   6.7442000e-01
   6.1628000e-01
   4.6512000e-01
   4.5349000e-01
   9.0698000e-01
   2.6744000e-01
   6.2791000e-01
   1.8605000e-01
   8.0233000e-01
   9.4186000e-01
   3.3721000e-01
   3.4884000e-01
   8.4884000e-01
   3.9535000e-01
   5.4651000e-01
   6.2791000e-01
   3.1395000e-01
   6.0465000e-01
   5.2326000e-01
   6.3953000e-01
   3.4884000e-01
   4.6512000e-01
   4.0698000e-01
   4.1860000e-01
   5.5814000e-01
   1.3953000e-01
   9.1860000e-01
   8.2558000e-01
   2.3256000e-01
   1.7442000e-01
   1.8605000e-01
   4.3023000e-01
   6.3953000e-01
   5.8140000e-01
   5.1163000e-01
   5.2326000e-01
   5.1163000e-01
   5.8140000e-01
   1.1628000e-01
   5.8140000e-02
   5.4651000e-01
   6.2791000e-01
   8.4884000e-01
   5.0000000e-01
   4.7674000e-01
   6.2791000e-01
   4.7674000e-01
   5.2326000e-01
   2.7907000e-01
   2.3256000e-01
   5.0000000e-01
   4.6512000e-01
   4.4186000e-01
   3.0233000e-01
   4.5349000e-01
   1.3953000e-01
   2.4419000e-01
   4.3023000e-01
   5.1163000e-01
   2.7907000e-01
   3.4884000e-01
   1.1628000e-01
   2.7907000e-01
   4.5349000e-01
   1.3953000e-01
   5.9302000e-01
   3.7209000e-01
   8.2558000e-01
   5.2326000e-01
   5.0000000e-01
   4.3023000e-01
   3.7209000e-01
   3.0233000e-01
   4.8837000e-01
   4.0698000e-01
   7.0930000e-01
   6.2791000e-01
   4.6512000e-02
   5.1163000e-01
   3.1395000e-01
   4.3023000e-01
   6.6279000e-01
   6.2791000e-01
   9.3023000e-01
   5.5814000e-01
   6.6279000e-01
   3.0233000e-01
   3.3721000e-01
   5.2326000e-01
   3.8372000e-01
   2.0930000e-01
   8.7209000e-01
   6.8605000e-01
   7.9070000e-01
   3.9535000e-01
   5.6977000e-01
   6.8605000e-01
   2.9070000e-01
   2.3256000e-01
   6.3953000e-01
   3.7209000e-01
   5.1163000e-01
   7.0930000e-01
   2.2093000e-01
   1.1628000e-02
   5.4651000e-01
   2.3256000e-01
   3.4884000e-02
   4.4186000e-01
   6.3953000e-01
   7.3256000e-01
   7.5581000e-01
   3.4884000e-01
   4.6512000e-01
   3.7209000e-01
   7.6744000e-01
   5.6977000e-01
   3.0233000e-01
   4.6512000e-01
   4.0698000e-01
   6.3953000e-01
   1.7442000e-01
   9.5349000e-01
   4.6512000e-01
   6.3953000e-01
   5.0000000e-01
   2.7907000e-01
   2.2093000e-01
   1.7442000e-01
   3.2558000e-01
   2.5581000e-01
   5.8140000e-01
   3.1395000e-01
   7.5581000e-01
   4.3023000e-01
   6.7442000e-01
   3.0233000e-01
   5.6977000e-01
   4.0698000e-01
   1.8605000e-01
   1.3953000e-01
   6.3953000e-01
   3.9535000e-01
   7.4419000e-01
   6.8605000e-01
   7.2093000e-01
   6.6279000e-01
   2.9070000e-01
   3.1395000e-01
   4.6512000e-01
   5.5814000e-01
   2.7907000e-01
   3.9535000e-01
   5.0000000e-01
   8.4884000e-01
   5.8140000e-01
   7.0930000e-01
   6.0465000e-01
   4.3023000e-01
   3.2558000e-01
   5.3488000e-01
   8.6047000e-01
   5.1163000e-01
   6.3953000e-01
   8.0233000e-01
   8.1395000e-01
   6.2791000e-01
   4.1860000e-01
   8.4884000e-01
   3.1395000e-01
   6.3953000e-01
   9.1860000e-01
   4.4186000e-01
   6.7442000e-01
   5.3488000e-01
   6.3953000e-01
   5.9302000e-01
   3.0233000e-01
   3.3721000e-01
   1.1628000e-01
   3.4884000e-02
   6.8605000e-01
   3.4884000e-01
   4.1860000e-01
   8.7209000e-01
   4.1860000e-01
   8.6047000e-01
   5.0000000e-01
   7.9070000e-01
   6.8605000e-01
   8.9535000e-01
   8.6047000e-01
   7.5581000e-01
   8.0233000e-01
   5.2326000e-01
   6.6279000e-01
   3.0233000e-01
   4.5349000e-01
   4.7674000e-01
   5.9302000e-01
   3.7209000e-01
   4.6512000e-01
   3.7209000e-01
   5.3488000e-01
   6.7442000e-01
   8.3721000e-01
   7.3256000e-01
   4.8837000e-01
   3.2558000e-01
   7.9070000e-01
   6.6279000e-01
   2.3256000e-01
   3.9535000e-01
   6.2791000e-01
   5.8140000e-01
   8.3721000e-01
   4.8837000e-01
   7.2093000e-01
   4.3023000e-01
   9.1860000e-01
   8.3721000e-01
   2.3256000e-01
   4.8837000e-01
   6.8605000e-01
   8.2558000e-01
   7.0930000e-01
   8.2558000e-01
   8.6047000e-01
   1.1628000e-01
   6.3953000e-01
   3.6047000e-01
   5.3488000e-01
   2.7907000e-01
   2.6744000e-01
   4.7674000e-01
   3.0233000e-01
   5.3488000e-01
   9.3023000e-01
   8.8372000e-01
   8.8372000e-01
   5.5814000e-01
   4.5349000e-01
   5.8140000e-02
   4.8837000e-01
   6.1628000e-01
   1.3953000e-01
   7.9070000e-01
   7.9070000e-01
   6.5116000e-01
   4.4186000e-01
   2.6744000e-01
   6.3953000e-01
   7.5581000e-01
   6.3953000e-01
   6.1628000e-01
   7.6744000e-01
   5.4651000e-01
   9.3023000e-01
   5.1163000e-01
   4.5349000e-01
   6.3953000e-01
   4.3023000e-01
   6.2791000e-01
   6.2791000e-01
   4.4186000e-01
   6.3953000e-01
   7.5581000e-01
   3.9535000e-01
   1.8605000e-01
   2.4419000e-01
   6.3953000e-01
   4.1860000e-01
   5.0000000e-01
   3.3721000e-01
   5.2326000e-01
   4.3023000e-01
   5.3488000e-01
   7.3256000e-01
   4.3023000e-01
   5.0000000e-01
   3.0233000e-01
   5.9302000e-01
   6.6279000e-01
   5.9302000e-01
   2.5581000e-01
   5.1163000e-01
   3.6047000e-01
   8.7209000e-01
   6.1628000e-01
   7.5581000e-01
   5.1163000e-01
   5.0000000e-01
   5.1163000e-01
   9.8837000e-01
   4.0698000e-01
   6.1628000e-01
   3.7209000e-01
   2.9070000e-01
   5.0000000e-01
   4.6512000e-01
   8.9535000e-01
   9.3023000e-02
   5.3488000e-01
   5.1163000e-01
   5.2326000e-01
   5.8140000e-01
   5.1163000e-01
   5.2326000e-01
   2.2093000e-01
   5.2326000e-01
   5.9302000e-01
   1.9767000e-01
   7.4419000e-01
   5.5814000e-01
   7.7907000e-01
   7.3256000e-01
   5.9302000e-01
   7.0930000e-01
   5.1163000e-01
   7.4419000e-01
   2.7907000e-01
   4.4186000e-01
   5.2326000e-01
   5.1163000e-01
   4.5349000e-01
   1.9767000e-01
   8.4884000e-01
   1.7442000e-01
   9.3023000e-02
   4.3023000e-01
   6.1628000e-01
   7.6744000e-01
   2.7907000e-01
   4.6512000e-01
   1.7442000e-01
   1.3953000e-01
   5.2326000e-01
   3.7209000e-01
   3.0233000e-01
   2.6744000e-01
   5.1163000e-01
   3.4884000e-01
   9.3023000e-02
   3.7209000e-01
   5.4651000e-01
   5.6977000e-01
   3.7209000e-01
   6.0465000e-01
   5.5814000e-01
   6.9767000e-01
   6.6279000e-01
   5.8140000e-01
   5.5814000e-01
   3.2558000e-01
   5.1163000e-01
   9.5349000e-01
   4.8837000e-01
   6.0465000e-01
   1.0000000e+00
   2.0930000e-01
   4.8837000e-01
   2.6744000e-01
   5.3488000e-01
   2.4419000e-01
   5.4651000e-01
   5.0000000e-01
   5.8140000e-01
   6.5116000e-01
   7.2093000e-01
   6.6279000e-01
   5.8140000e-01
   4.0698000e-01
   1.0465000e-01
   8.3721000e-01
   4.6512000e-02
   8.3721000e-01
   5.2326000e-01
   5.2326000e-01
   5.5814000e-01
   5.5814000e-01
   3.2558000e-01
   8.0233000e-01
   7.7907000e-01
   6.0465000e-01
   4.1860000e-01
   2.6744000e-01
   5.5814000e-01
   6.1628000e-01
   5.6977000e-01
   7.0930000e-01
   7.3256000e-01
   5.2326000e-01
   5.6977000e-01
   1.8605000e-01
   8.8372000e-01
   3.4884000e-01
   7.9070000e-01
   5.6977000e-01
   1.8605000e-01
   4.5349000e-01
   4.7674000e-01
   7.5581000e-01
   1.0465000e-01
   5.5814000e-01
   3.8372000e-01
   5.8140000e-01
   4.6512000e-01
   9.3023000e-01
   3.3721000e-01
   6.9767000e-01
   3.4884000e-01
   8.0233000e-01
   8.6047000e-01
   2.9070000e-01
   2.9070000e-01
   7.2093000e-01
   6.2791000e-01
   6.0465000e-01
   8.9535000e-01
   3.7209000e-01
   5.0000000e-01
   1.0465000e-01
   4.6512000e-01
   7.9070000e-01
   6.6279000e-01
   5.3488000e-01
   2.0930000e-01
   8.8372000e-01
   2.5581000e-01
   8.9535000e-01
   5.1163000e-01
   4.7674000e-01
   8.7209000e-01
   6.7442000e-01
   5.8140000e-01
   2.4419000e-01
   3.4884000e-01
   4.0698000e-01
   6.3953000e-01
   6.6279000e-01
   6.7442000e-01
   3.9535000e-01
   1.3953000e-01
   1.7442000e-01
   7.9070000e-01
   4.0698000e-01
   8.3721000e-01
   6.2791000e-01
   6.7442000e-01
   5.4651000e-01
   6.3953000e-01
   5.0000000e-01
   6.9767000e-01
   2.6744000e-01
   4.6512000e-01
   4.4186000e-01
   2.0930000e-01
   6.6279000e-01
   3.2558000e-01
   4.7674000e-01
   3.0233000e-01
   5.2326000e-01
   5.0000000e-01
   2.3256000e-01
   2.9070000e-01
   5.0000000e-01
   3.1395000e-01
   2.9070000e-01
   4.6512000e-01
   2.4419000e-01
   8.0233000e-01
   2.0930000e-01
   3.8372000e-01
   3.0233000e-01
   3.1395000e-01
   4.0698000e-01
   6.7442000e-01
   5.3488000e-01
   7.2093000e-01
   7.0930000e-01
   8.6047000e-01
   5.6977000e-01
   6.1628000e-01
   6.7442000e-01
   4.4186000e-01
   4.3023000e-01
   5.0000000e-01
   7.0930000e-01
   7.3256000e-01
   5.4651000e-01
   5.9302000e-01
   3.6047000e-01
   7.4419000e-01
   4.7674000e-01
   4.5349000e-01
   6.8605000e-01
   1.2791000e-01
   3.9535000e-01
   3.8372000e-01
   9.0698000e-01
   7.2093000e-01
   4.6512000e-01
   6.7442000e-01
   4.0698000e-01
   8.9535000e-01
   5.2326000e-01
   6.8605000e-01
   4.1860000e-01
   8.1395000e-01
   7.6744000e-01
   9.4186000e-01
   5.2326000e-01
   2.5581000e-01
   7.4419000e-01
   4.7674000e-01
   9.8837000e-01
   7.0930000e-01
   4.6512000e-01
   4.7674000e-01
   6.9767000e-01
   6.7442000e-01
   6.3953000e-01
   2.0930000e-01
   5.0000000e-01
   5.3488000e-01
   3.8372000e-01
   3.2558000e-01
   7.4419000e-01
   4.3023000e-01
   7.7907000e-01
   6.6279000e-01
   2.3256000e-01
   8.9535000e-01
   8.7209000e-01
   2.4419000e-01
   6.0465000e-01
   3.8372000e-01
   5.5814000e-01
   7.6744000e-01
   7.2093000e-01
   4.1860000e-01
   6.3953000e-01
   3.4884000e-01
   5.5814000e-01
   3.6047000e-01
   4.8837000e-01
   3.0233000e-01
   9.6512000e-01
   9.3023000e-01
   4.5349000e-01
   3.4884000e-01
   5.3488000e-01
   1.5116000e-01
   8.7209000e-01
   6.7442000e-01
   9.7674000e-01
   5.5814000e-01
   4.7674000e-01
   6.2791000e-01
   8.2558000e-01
   4.1860000e-01
   8.3721000e-01
   8.6047000e-01
   6.9767000e-01
   8.8372000e-01
   6.6279000e-01
   7.3256000e-01
   3.7209000e-01
   3.9535000e-01
   6.0465000e-01
   4.5349000e-01
   9.1860000e-01
   6.7442000e-01
   5.8140000e-01
   5.8140000e-01
   4.7674000e-01
   8.2558000e-01
   3.1395000e-01
   1.7442000e-01
   4.4186000e-01
   7.7907000e-01
   6.5116000e-01
   6.6279000e-01
   7.4419000e-01
   3.3721000e-01
   7.2093000e-01
   4.0698000e-01
   1.2791000e-01
   3.4884000e-02
   5.3488000e-01
   5.0000000e-01
   7.7907000e-01
   4.6512000e-02
   5.1163000e-01
   5.0000000e-01
   4.3023000e-01
   9.8837000e-01
   2.6744000e-01
   9.0698000e-01
   5.8140000e-01
   4.4186000e-01
   7.7907000e-01
   4.0698000e-01
   7.6744000e-01
   5.5814000e-01
   3.8372000e-01
   8.0233000e-01
   4.4186000e-01
   2.6744000e-01
   1.8605000e-01
   5.2326000e-01
   4.1860000e-01
   8.1395000e-01
   6.5116000e-01
   5.3488000e-01
   2.2093000e-01
   4.8837000e-01
   6.6279000e-01
   3.3721000e-01
   4.7674000e-01
   9.0698000e-01
   6.3953000e-01
   8.1395000e-01
   4.7674000e-01
   4.5349000e-01
   6.7442000e-01
   4.8837000e-01
   3.8372000e-01
   7.3256000e-01
   5.4651000e-01
   4.0698000e-01
   8.1395000e-02
   7.0930000e-01
   5.9302000e-01
   6.2791000e-01
   3.4884000e-02
   5.0000000e-01
   2.9070000e-01
   8.8372000e-01
   5.5814000e-01
   6.5116000e-01
   8.3721000e-01
   7.2093000e-01
   7.2093000e-01
   6.6279000e-01
   5.6977000e-01
   7.2093000e-01
   4.4186000e-01
   6.0465000e-01
   3.3721000e-01
   4.6512000e-01
   5.6977000e-01
   4.7674000e-01
   2.3256000e-01
   6.9767000e-01
   3.4884000e-01
   3.6047000e-01
   5.1163000e-01
   5.4651000e-01
   4.3023000e-01
   6.2791000e-01
   2.4419000e-01
   7.2093000e-01
   4.6512000e-01
   6.3953000e-01
   5.3488000e-01
   3.4884000e-01
   4.1860000e-01
   5.4651000e-01
   4.8837000e-01
   5.0000000e-01
   4.1860000e-01
   3.8372000e-01
   1.7442000e-01
   5.3488000e-01
   2.6744000e-01
   3.3721000e-01
   5.5814000e-01
   3.1395000e-01
   4.7674000e-01
   4.7674000e-01
   7.7907000e-01
   7.5581000e-01
   5.6977000e-01
   3.4884000e-01
   5.6977000e-01
   5.5814000e-01
   5.2326000e-01
   2.3256000e-01
   3.7209000e-01
   5.2326000e-01
   7.6744000e-01
   8.0233000e-01
   1.3953000e-01
   6.5116000e-01
   4.4186000e-01
   4.0698000e-01
   5.4651000e-01
   4.4186000e-01
   4.3023000e-01
   6.9767000e-01
   6.7442000e-01
   8.9535000e-01
   5.9302000e-01
   3.6047000e-01
   3.0233000e-01
   7.2093000e-01
   2.7907000e-01
   2.7907000e-01
   7.7907000e-01
   8.9535000e-01
   5.0000000e-01
   2.5581000e-01
   2.5581000e-01
   2.5581000e-01
   6.0465000e-01
   6.2791000e-01
   1.7442000e-01
   9.4186000e-01
   4.4186000e-01
   3.8372000e-01
   1.3953000e-01
   6.8605000e-01
   8.0233000e-01
   6.9767000e-01
   7.7907000e-01
   4.4186000e-01
   7.7907000e-01
   4.1860000e-01
   6.9767000e-01
   4.8837000e-01
   5.8140000e-01
   5.6977000e-01
   9.3023000e-01
   4.5349000e-01
   1.5116000e-01
   5.3488000e-01
   4.0698000e-01
   6.3953000e-01
   9.3023000e-02
   5.1163000e-01
   4.5349000e-01
   4.8837000e-01
   8.6047000e-01
   6.1628000e-01
   5.9302000e-01
   6.8605000e-01
   2.6744000e-01
   4.0698000e-01
   4.4186000e-01
   6.7442000e-01
   2.2093000e-01
   4.3023000e-01
   3.3721000e-01
   3.3721000e-01
   5.1163000e-01
   1.5116000e-01
   4.4186000e-01
   7.2093000e-01
   8.2558000e-01
   1.5116000e-01
   6.2791000e-01
   3.7209000e-01
   2.3256000e-01
   4.6512000e-01
   6.2791000e-01
   6.0465000e-01
   6.3953000e-01
   5.3488000e-01
   3.7209000e-01
   2.7907000e-01
   9.0698000e-01
   7.2093000e-01
   2.0930000e-01
   2.7907000e-01
   4.6512000e-01
   1.6279000e-01
   5.5814000e-01
   6.1628000e-01
   5.1163000e-01
   3.8372000e-01
   5.3488000e-01
   6.1628000e-01
   4.0698000e-01
   2.9070000e-01
   5.4651000e-01
   8.1395000e-01
   2.6744000e-01
   2.4419000e-01
   4.8837000e-01
   5.5814000e-01
   1.5116000e-01
   9.1860000e-01
   6.3953000e-01
   3.0233000e-01
   6.6279000e-01
   2.5581000e-01
   5.6977000e-01
   5.4651000e-01
   5.8140000e-01
   6.3953000e-01
   3.9535000e-01
   9.3023000e-02
   3.8372000e-01
   4.3023000e-01
   5.6977000e-01
   4.7674000e-01
   2.6744000e-01
   5.9302000e-01
   3.7209000e-01
   5.6977000e-01
   5.8140000e-01
   3.3721000e-01
   5.1163000e-01
   3.9535000e-01
   4.8837000e-01
   5.9302000e-01
   3.3721000e-01
   1.6279000e-01
   5.5814000e-01
   4.3023000e-01
   5.0000000e-01
   5.5814000e-01
   4.4186000e-01
   1.8605000e-01
   5.6977000e-01
   2.6744000e-01
   5.4651000e-01
   5.1163000e-01
   2.2093000e-01
   8.0233000e-01
   4.7674000e-01
   5.8140000e-01
   3.9535000e-01
   7.9070000e-01
   4.6512000e-01
   6.6279000e-01
   3.9535000e-01
   3.2558000e-01
   2.2093000e-01
   3.8372000e-01
   7.7907000e-01
   1.5116000e-01
   3.9535000e-01
   6.9767000e-01
   7.9070000e-01
   8.8372000e-01
   7.0930000e-01
   8.4884000e-01
   7.3256000e-01
   8.1395000e-02
   1.7442000e-01
   4.3023000e-01
   3.8372000e-01
   4.1860000e-01
   2.3256000e-01
   4.4186000e-01
   6.2791000e-01
   5.3488000e-01
   6.5116000e-01
   3.1395000e-01
   2.0930000e-01
   4.6512000e-01
   2.4419000e-01
   6.1628000e-01
   4.5349000e-01
   7.6744000e-01
   2.7907000e-01
   1.0465000e-01
   2.9070000e-01
   8.1395000e-01
   6.2791000e-01
   5.0000000e-01
   3.8372000e-01
   8.3721000e-01
   3.0233000e-01
   2.3256000e-01
   5.4651000e-01
   4.3023000e-01
   5.6977000e-01
   1.7442000e-01
   8.3721000e-01
   6.6279000e-01
   1.6279000e-01
   5.9302000e-01
   2.4419000e-01
   5.5814000e-01
   1.0465000e-01
   4.4186000e-01
   2.9070000e-01
   6.3953000e-01
   1.7442000e-01
   7.3256000e-01
   5.4651000e-01
   4.3023000e-01
   3.6047000e-01
   1.1628000e-01
   5.1163000e-01
   6.9767000e-01
   8.1395000e-01
   2.3256000e-01
   6.5116000e-01
   4.1860000e-01
   7.5581000e-01
   6.1628000e-01
   6.3953000e-01
   4.3023000e-01
   3.9535000e-01
   6.0465000e-01
   8.0233000e-01
   6.2791000e-01
   3.9535000e-01
   6.3953000e-01
   2.0930000e-01
   4.5349000e-01
   1.8605000e-01
   6.9767000e-02
   6.3953000e-01
   7.4419000e-01
   5.3488000e-01
   1.8605000e-01
   6.0465000e-01
   3.4884000e-01
   2.5581000e-01
   7.7907000e-01
   3.8372000e-01
   4.0698000e-01
   5.3488000e-01
   4.7674000e-01
   2.3256000e-01
   6.9767000e-01
   7.7907000e-01
   5.5814000e-01
   6.2791000e-01
   5.0000000e-01
   6.0465000e-01
   4.7674000e-01
   7.6744000e-01
   8.2558000e-01
   7.5581000e-01
   7.5581000e-01
   3.3721000e-01
   2.0930000e-01
   6.5116000e-01
   4.7674000e-01
   5.1163000e-01
   3.6047000e-01
   7.0930000e-01
   5.2326000e-01
   1.2791000e-01
   8.1395000e-01
   3.6047000e-01
   5.1163000e-01
   2.4419000e-01
   4.8837000e-01
   7.3256000e-01
   3.7209000e-01
   5.1163000e-01
   4.0698000e-01
   2.3256000e-01
   3.0233000e-01
   5.4651000e-01
   5.8140000e-01
   3.3721000e-01
   3.9535000e-01
   4.0698000e-01
   1.6279000e-01
   7.9070000e-01
   4.6512000e-01
   2.9070000e-01
   4.0698000e-01
   4.6512000e-01
   2.3256000e-01
   5.5814000e-01
   5.2326000e-01
   5.0000000e-01
   3.9535000e-01
   5.9302000e-01
   8.6047000e-01
   4.5349000e-01
   3.1395000e-01
   4.6512000e-01
   6.1628000e-01
   6.6279000e-01
   7.7907000e-01
   7.0930000e-01
   8.9535000e-01
   7.4419000e-01
   6.6279000e-01
   1.5116000e-01
   7.0930000e-01
   4.6512000e-02
   2.4419000e-01
   2.0930000e-01
   4.6512000e-01
   7.0930000e-01
   5.1163000e-01
   8.7209000e-01
   6.1628000e-01
   4.8837000e-01
   5.6977000e-01
   6.1628000e-01
   6.6279000e-01
   3.2558000e-01
   4.8837000e-01
   1.6279000e-01
   5.6977000e-01
   5.8140000e-01
   5.2326000e-01
   4.3023000e-01
   2.9070000e-01
   4.3023000e-01
   6.6279000e-01
   6.1628000e-01
   3.4884000e-01
   4.8837000e-01
   7.3256000e-01
   5.4651000e-01
   5.8140000e-01
   6.7442000e-01
   5.2326000e-01
   7.5581000e-01
   7.6744000e-01
   8.0233000e-01
   6.6279000e-01
   7.0930000e-01
   1.8605000e-01
   5.0000000e-01
   6.2791000e-01
   4.5349000e-01
   5.1163000e-01
   3.2558000e-01
   6.2791000e-01
   7.9070000e-01
   7.0930000e-01
   1.7442000e-01
   1.6279000e-01
   8.1395000e-02
   9.0698000e-01
   6.5116000e-01
   3.3721000e-01
   5.3488000e-01
   7.7907000e-01
   7.3256000e-01
   5.5814000e-01
   3.2558000e-01
   3.2558000e-01
   4.5349000e-01
   3.0233000e-01
   4.4186000e-01
   2.6744000e-01
   8.8372000e-01
   2.2093000e-01
   3.6047000e-01
   1.7442000e-01
   1.9767000e-01
   3.9535000e-01
   4.7674000e-01
   3.2558000e-01
   5.8140000e-01
   3.8372000e-01
   2.5581000e-01
   4.5349000e-01
   4.0698000e-01
   9.3023000e-02
   4.8837000e-01
   2.9070000e-01
   9.1860000e-01
   2.5581000e-01
   1.2791000e-01
   3.8372000e-01
   3.4884000e-01
   3.8372000e-01
   2.0930000e-01
   8.9535000e-01
   8.3721000e-01
   1.0465000e-01
   6.8605000e-01
   2.2093000e-01
   2.0930000e-01
   3.2558000e-01
   2.4419000e-01
   5.9302000e-01
   2.5581000e-01
   6.1628000e-01
   2.0930000e-01
   5.0000000e-01
   6.0465000e-01
   1.9767000e-01
   8.9535000e-01
   8.9535000e-01
   3.8372000e-01
   5.0000000e-01
   3.8372000e-01
   5.9302000e-01
   5.0000000e-01
   2.0930000e-01
   8.4884000e-01
   6.0465000e-01
   5.0000000e-01
   4.0698000e-01
   6.5116000e-01
   9.7674000e-01
   2.7907000e-01
   3.1395000e-01
   3.2558000e-01
   2.0930000e-01
   7.9070000e-01
   6.2791000e-01
   4.6512000e-01
   7.2093000e-01
   6.2791000e-01
   4.7674000e-01
   3.7209000e-01
   8.3721000e-01
   1.1628000e-01
   7.4419000e-01
   9.3023000e-01
   1.6279000e-01
   3.9535000e-01
   9.0698000e-01
   6.1628000e-01
   8.1395000e-02
   6.7442000e-01
   3.7209000e-01
   7.9070000e-01
   2.3256000e-02
   4.4186000e-01
   7.0930000e-01
   3.4884000e-01
   8.1395000e-01
   6.9767000e-01
   5.3488000e-01
   5.2326000e-01
   5.0000000e-01
   7.3256000e-01
   2.6744000e-01
   3.4884000e-01
   4.0698000e-01
   2.4419000e-01
   1.2791000e-01
   5.1163000e-01
   7.6744000e-01
   1.8605000e-01
   1.9767000e-01
   4.7674000e-01
   4.1860000e-01
   3.1395000e-01
   4.3023000e-01
   5.3488000e-01
   6.6279000e-01
   1.5116000e-01
   3.8372000e-01
   9.0698000e-01
   6.1628000e-01
   4.4186000e-01
   6.6279000e-01
   5.5814000e-01
   7.3256000e-01
   7.9070000e-01
   4.8837000e-01
   4.7674000e-01
   5.3488000e-01
   4.7674000e-01
   7.3256000e-01
   8.1395000e-02
   5.2326000e-01
   8.1395000e-01
   5.1163000e-01
   2.5581000e-01
   6.9767000e-01
   5.2326000e-01
   5.8140000e-01
   6.8605000e-01
   2.7907000e-01
   4.8837000e-01
   7.0930000e-01
   9.3023000e-02
   5.8140000e-01
   6.8605000e-01
   2.5581000e-01
   5.1163000e-01
   7.9070000e-01
   3.7209000e-01
   3.6047000e-01
   1.8605000e-01
   7.6744000e-01
   4.3023000e-01
   1.9767000e-01
   7.5581000e-01
   8.1395000e-01
   8.2558000e-01
   7.7907000e-01
   7.6744000e-01
   5.5814000e-01
   5.1163000e-01
   2.7907000e-01
   8.1395000e-02
   6.5116000e-01
   4.3023000e-01
   5.4651000e-01
   3.1395000e-01
   5.3488000e-01
   5.1163000e-01
   3.4884000e-01
   7.7907000e-01
   2.3256000e-02
   3.6047000e-01
   1.1628000e-01
   5.4651000e-01
   8.3721000e-01
   7.6744000e-01
   3.0233000e-01
   4.5349000e-01
   3.2558000e-01
   5.8140000e-01
   4.6512000e-01
   1.7442000e-01
   8.2558000e-01
   6.1628000e-01
   3.1395000e-01
   7.3256000e-01
   2.5581000e-01
   2.0930000e-01
   3.9535000e-01
   2.7907000e-01
   2.0930000e-01
   5.2326000e-01
   2.0930000e-01
   4.6512000e-01
   1.1628000e-01
   3.8372000e-01
   5.3488000e-01
   8.9535000e-01
   5.4651000e-01
   1.9767000e-01
   6.3953000e-01
   3.3721000e-01
   2.4419000e-01
   3.8372000e-01
   8.0233000e-01
   3.2558000e-01
   3.9535000e-01
   7.0930000e-01
   7.3256000e-01
   6.2791000e-01
   5.0000000e-01
   2.5581000e-01
   3.8372000e-01
   5.4651000e-01
   3.2558000e-01
   4.4186000e-01
   5.1163000e-01
   7.0930000e-01
   5.2326000e-01
   3.3721000e-01
   5.8140000e-01
   2.9070000e-01
   5.9302000e-01
   6.1628000e-01
   3.7209000e-01
   6.7442000e-01
   8.2558000e-01
   2.0930000e-01
   2.3256000e-01
   6.8605000e-01
   4.8837000e-01
   8.9535000e-01
   8.6047000e-01
   4.4186000e-01
   3.1395000e-01
   7.4419000e-01
   8.4884000e-01
   5.8140000e-01
   7.2093000e-01
   8.4884000e-01
   9.0698000e-01
   5.3488000e-01
   3.4884000e-01
   9.0698000e-01
   7.0930000e-01
   3.8372000e-01
   3.9535000e-01
   3.6047000e-01
   8.9535000e-01
   7.7907000e-01
   5.2326000e-01
   1.9767000e-01
   4.0698000e-01
   9.1860000e-01
   3.3721000e-01
   2.2093000e-01
   6.2791000e-01
   4.8837000e-01
   5.6977000e-01
   3.9535000e-01
   5.6977000e-01
   4.7674000e-01
   6.3953000e-01
   2.6744000e-01
   4.4186000e-01
   4.4186000e-01
   7.3256000e-01
   9.6512000e-01
   5.1163000e-01
   6.6279000e-01
   4.8837000e-01
   7.6744000e-01
   4.8837000e-01
   7.5581000e-01
   9.0698000e-01
   4.3023000e-01
   5.9302000e-01
   7.6744000e-01
   3.8372000e-01
   7.7907000e-01
   4.3023000e-01
   4.7674000e-01
   2.2093000e-01
   3.1395000e-01
   7.4419000e-01
   7.4419000e-01
   3.6047000e-01
   6.9767000e-02
   4.6512000e-02
   8.8372000e-01
   4.4186000e-01
   4.3023000e-01
   3.4884000e-01
   6.1628000e-01
   4.3023000e-01
   3.1395000e-01
   2.9070000e-01
   6.9767000e-01
   6.3953000e-01
   3.7209000e-01
   4.1860000e-01
   2.2093000e-01
   3.0233000e-01
   6.5116000e-01
   6.0465000e-01
   5.2326000e-01
   6.6279000e-01
   8.0233000e-01
   6.6279000e-01
   4.5349000e-01
   6.8605000e-01
   4.3023000e-01
   4.1860000e-01
   3.1395000e-01
   4.3023000e-01
   7.9070000e-01
   8.8372000e-01
   6.9767000e-01
   5.8140000e-01
   4.0698000e-01
   2.4419000e-01
   2.5581000e-01
   1.6279000e-01
   5.9302000e-01
   1.1628000e-01
   5.1163000e-01
   7.2093000e-01
   5.3488000e-01
   1.6279000e-01
   4.6512000e-01
   3.2558000e-01
   2.9070000e-01
   2.3256000e-01
   6.1628000e-01
   3.2558000e-01
   8.4884000e-01
   3.3721000e-01
   5.8140000e-01
   3.0233000e-01
   5.4651000e-01
   1.5116000e-01
   1.0465000e-01
   3.4884000e-01
   9.0698000e-01
   3.2558000e-01
   4.5349000e-01
   5.6977000e-01
   4.5349000e-01
   6.0465000e-01
   7.4419000e-01
   8.0233000e-01
   3.9535000e-01
   5.9302000e-01
   4.0698000e-01
   1.2791000e-01
   5.9302000e-01
   5.4651000e-01
   8.1395000e-01
   5.8140000e-01
   5.4651000e-01
   5.6977000e-01
   4.8837000e-01
   4.6512000e-01
   7.4419000e-01
   1.0465000e-01
   6.5116000e-01
   5.5814000e-01
   5.4651000e-01
   6.6279000e-01
   2.5581000e-01
   4.7674000e-01
   5.5814000e-01
   4.6512000e-01
   4.4186000e-01
   5.6977000e-01
   3.1395000e-01
   6.8605000e-01
   4.6512000e-01
   4.3023000e-01
   8.1395000e-01
   7.7907000e-01
   4.7674000e-01
   7.6744000e-01
   6.2791000e-01
   2.2093000e-01
   4.3023000e-01
   2.7907000e-01
   8.9535000e-01
   4.1860000e-01
   3.0233000e-01
   4.5349000e-01
   3.7209000e-01
   7.4419000e-01
   8.2558000e-01
   9.1860000e-01
   4.6512000e-01
   4.5349000e-01
   6.0465000e-01
   2.0930000e-01
   5.9302000e-01
   3.2558000e-01
   9.1860000e-01
   6.3953000e-01
   9.8837000e-01
   6.5116000e-01
   5.6977000e-01
   4.5349000e-01
   1.2791000e-01
   4.4186000e-01
   4.4186000e-01
   8.2558000e-01
   6.6279000e-01
   6.5116000e-01
   3.8372000e-01
   4.4186000e-01
   3.6047000e-01
   3.3721000e-01
   9.8837000e-01
   3.8372000e-01
   3.7209000e-01
   6.5116000e-01
   3.4884000e-01
   2.5581000e-01
   3.2558000e-01
   8.3721000e-01
   2.5581000e-01
   7.9070000e-01
   5.6977000e-01
   2.9070000e-01
   1.7442000e-01
   8.8372000e-01
   3.4884000e-01
   7.6744000e-01
   6.2791000e-01
   1.2791000e-01
   4.0698000e-01
   1.3953000e-01
   5.8140000e-01
   2.4419000e-01
   5.6977000e-01
   2.5581000e-01
   8.9535000e-01
   7.0930000e-01
   5.8140000e-01
   5.5814000e-01
   3.4884000e-01
   5.6977000e-01
   1.3953000e-01
   8.3721000e-01
   3.6047000e-01
   5.3488000e-01
   6.2791000e-01
   1.0465000e-01
   3.4884000e-01
   5.2326000e-01
   8.0233000e-01
   6.2791000e-01
   5.4651000e-01
   2.4419000e-01
   5.6977000e-01
   4.7674000e-01
   2.2093000e-01
   5.4651000e-01
   2.3256000e-01
   4.0698000e-01
   6.5116000e-01
   2.5581000e-01
   4.5349000e-01
   3.3721000e-01
   2.5581000e-01
   5.6977000e-01
   4.0698000e-01
   5.5814000e-01
   5.2326000e-01
   2.0930000e-01
   6.6279000e-01
   8.1395000e-01
   4.0698000e-01
   5.1163000e-01
   5.1163000e-01
   9.3023000e-02
   7.6744000e-01
   3.1395000e-01
   1.3953000e-01
   6.5116000e-01
   4.8837000e-01
   5.2326000e-01
   6.5116000e-01
   7.3256000e-01
   3.6047000e-01
   6.5116000e-01
   5.4651000e-01
   5.0000000e-01
   3.9535000e-01
   2.2093000e-01
   6.5116000e-01
   3.2558000e-01
   4.6512000e-01
   5.1163000e-01
   7.5581000e-01
   6.2791000e-01
   6.6279000e-01
   6.2791000e-01
   5.0000000e-01
   4.4186000e-01
   3.9535000e-01
   2.3256000e-01
   6.8605000e-01
   4.8837000e-01
   6.0465000e-01
   5.4651000e-01
   9.1860000e-01
   4.5349000e-01
   6.2791000e-01
   2.9070000e-01
   5.6977000e-01
   4.3023000e-01
   4.7674000e-01
   7.4419000e-01
   2.5581000e-01
   2.7907000e-01
   5.4651000e-01
   3.6047000e-01
   7.9070000e-01
   3.4884000e-01
   6.9767000e-02
   1.9767000e-01
   7.0930000e-01
   5.2326000e-01
   4.3023000e-01
   3.8372000e-01
   5.1163000e-01
   6.0465000e-01
   5.9302000e-01
   5.8140000e-02
   5.5814000e-01
   2.5581000e-01
   4.7674000e-01
   5.5814000e-01
   3.3721000e-01
   7.4419000e-01
   6.5116000e-01
   6.3953000e-01
   3.3721000e-01
   4.5349000e-01
   2.4419000e-01
   5.4651000e-01
   7.3256000e-01
   4.1860000e-01
   1.1628000e-01
   3.2558000e-01
   4.6512000e-02
   5.8140000e-01
   3.4884000e-01
   5.9302000e-01
   2.3256000e-01
   2.3256000e-01
   5.8140000e-01
   6.3953000e-01
   1.8605000e-01
   4.3023000e-01
   3.8372000e-01
   1.0465000e-01
   4.8837000e-01
   5.8140000e-01
   4.8837000e-01
   2.0930000e-01
   5.6977000e-01
   7.5581000e-01
   2.5581000e-01
   5.1163000e-01
   3.1395000e-01
   6.7442000e-01
   2.9070000e-01
   6.5116000e-01
   5.2326000e-01
   8.8372000e-01
   5.8140000e-01
   3.0233000e-01
   4.5349000e-01
   7.0930000e-01
   5.9302000e-01
   5.5814000e-01
   3.7209000e-01
   2.4419000e-01
   4.5349000e-01
   2.2093000e-01
   4.5349000e-01
   6.7442000e-01
   2.5581000e-01
   8.1395000e-01
   4.5349000e-01
   7.0930000e-01
   7.2093000e-01
   6.3953000e-01
   4.8837000e-01
   3.7209000e-01
   8.1395000e-01
   7.3256000e-01
   6.7442000e-01
   7.3256000e-01
   5.6977000e-01
   6.9767000e-02
   5.5814000e-01
   3.9535000e-01
   6.6279000e-01
   3.0233000e-01
   8.0233000e-01
   9.3023000e-02
   4.5349000e-01
   7.4419000e-01
   5.4651000e-01
   4.1860000e-01
   4.6512000e-01
   8.4884000e-01
   2.4419000e-01
   2.9070000e-01
   6.9767000e-02
   4.4186000e-01
   3.2558000e-01
   4.4186000e-01
   1.6279000e-01
   6.5116000e-01
   6.1628000e-01
   2.5581000e-01
   5.9302000e-01
   5.1163000e-01
   8.4884000e-01
   3.9535000e-01
   3.2558000e-01
   2.9070000e-01
   5.8140000e-01
   3.6047000e-01
   5.0000000e-01
   5.0000000e-01
   4.5349000e-01
   5.2326000e-01
   3.4884000e-01
   5.4651000e-01
   1.7442000e-01
   4.0698000e-01
   5.0000000e-01
   6.8605000e-01
   5.0000000e-01
   6.5116000e-01
   2.3256000e-01
   5.8140000e-01
   5.0000000e-01
   6.5116000e-01
   4.3023000e-01
   2.6744000e-01
   7.0930000e-01
   7.4419000e-01
   3.1395000e-01
   7.9070000e-01
   1.2791000e-01
   6.5116000e-01
   2.2093000e-01
   6.3953000e-01
   5.2326000e-01
   4.3023000e-01
   4.0698000e-01
   4.0698000e-01
   2.0930000e-01
   5.8140000e-01
   3.3721000e-01
   1.2791000e-01
   4.1860000e-01
   6.1628000e-01
   5.9302000e-01
   6.5116000e-01
   6.8605000e-01
   3.2558000e-01
   3.2558000e-01
   4.6512000e-01
   6.2791000e-01
   6.0465000e-01
   3.4884000e-01
   5.4651000e-01
   9.1860000e-01
   5.6977000e-01
   7.2093000e-01
   4.8837000e-01
   6.9767000e-01
   6.9767000e-01
   7.5581000e-01
   4.4186000e-01
   3.8372000e-01
   6.7442000e-01
   2.4419000e-01
   5.2326000e-01
   2.0930000e-01
   6.1628000e-01
   8.6047000e-01
   3.7209000e-01
   8.6047000e-01
   3.0233000e-01
   4.1860000e-01
   9.1860000e-01
   6.3953000e-01
   5.9302000e-01
   3.9535000e-01
   1.5116000e-01
   4.0698000e-01
   5.2326000e-01
   3.0233000e-01
   2.2093000e-01
   4.5349000e-01
   5.3488000e-01
   4.1860000e-01
   6.6279000e-01
   5.5814000e-01
   3.0233000e-01
   4.4186000e-01
   6.5116000e-01
   3.6047000e-01
   6.9767000e-02
   6.8605000e-01
   1.1628000e-01
   6.6279000e-01
   7.2093000e-01
   5.3488000e-01
   9.6512000e-01
   8.1395000e-02
   4.3023000e-01
   1.5116000e-01
   4.4186000e-01
   1.6279000e-01
   7.2093000e-01
   6.7442000e-01
   7.9070000e-01
   7.7907000e-01
   5.4651000e-01
   2.2093000e-01
   2.6744000e-01
   1.3953000e-01
   6.6279000e-01
   5.0000000e-01
   2.9070000e-01
   4.3023000e-01
   7.3256000e-01
   9.0698000e-01
   4.6512000e-01
   5.8140000e-01
   4.8837000e-01
   7.7907000e-01
   7.3256000e-01
   7.2093000e-01
   3.6047000e-01
   5.2326000e-01
   4.4186000e-01
   2.4419000e-01
   7.0930000e-01
   3.3721000e-01
   2.2093000e-01
   4.0698000e-01
   2.0930000e-01
   5.8140000e-01
   3.2558000e-01
   9.6512000e-01
   8.7209000e-01
   5.5814000e-01
   7.6744000e-01
   6.8605000e-01
   4.1860000e-01
   2.7907000e-01
   5.4651000e-01
   1.8605000e-01
   5.3488000e-01
   4.8837000e-01
   6.7442000e-01
   4.4186000e-01
   4.1860000e-01
   6.3953000e-01
   3.4884000e-01
   8.2558000e-01
   7.7907000e-01
   4.8837000e-01
   1.1628000e-01
   6.6279000e-01
   5.0000000e-01
   2.2093000e-01
   5.2326000e-01
   3.4884000e-01
   2.3256000e-01
   6.5116000e-01
   3.6047000e-01
   7.9070000e-01
   6.3953000e-01
   6.1628000e-01
   1.5116000e-01
   7.0930000e-01
   3.6047000e-01
   4.0698000e-01
   6.9767000e-02
   1.9767000e-01
   9.7674000e-01
   5.0000000e-01
   5.8140000e-01
   6.9767000e-01
   4.7674000e-01
   3.4884000e-01
   1.8605000e-01
   9.4186000e-01
   1.9767000e-01
   3.3721000e-01
   5.5814000e-01
   3.2558000e-01
   2.3256000e-01
   4.3023000e-01
   5.1163000e-01
   3.8372000e-01
   3.6047000e-01
   2.6744000e-01
   5.2326000e-01
   6.7442000e-01
   4.0698000e-01
   4.6512000e-01
   7.9070000e-01
   5.2326000e-01
   3.8372000e-01
   3.4884000e-01
   5.9302000e-01
   8.2558000e-01
   4.8837000e-01
   4.8837000e-01
   5.4651000e-01
   5.8140000e-01
   1.6279000e-01
   5.4651000e-01
   7.2093000e-01
   6.8605000e-01
   7.5581000e-01
   5.0000000e-01
   4.3023000e-01
   5.8140000e-01
   2.2093000e-01
   4.1860000e-01
   7.2093000e-01
   3.0233000e-01
   8.6047000e-01
   2.3256000e-01
   5.6977000e-01
   2.2093000e-01
   7.4419000e-01
   7.3256000e-01
   2.0930000e-01
   3.1395000e-01
   8.2558000e-01
   3.8372000e-01
   8.6047000e-01
   4.5349000e-01
   5.2326000e-01
   7.0930000e-01
   4.0698000e-01
   8.1395000e-01
   4.7674000e-01
   1.0465000e-01
   3.7209000e-01
   4.7674000e-01
   6.1628000e-01
   2.3256000e-01
   3.1395000e-01
   5.8140000e-01
   5.0000000e-01
   4.4186000e-01
   6.6279000e-01
   5.9302000e-01
   3.9535000e-01
   2.7907000e-01
   5.0000000e-01
   2.9070000e-01
   4.3023000e-01
   7.0930000e-01
   5.1163000e-01
   7.0930000e-01
   5.3488000e-01
   3.3721000e-01
   4.7674000e-01
   4.8837000e-01
   3.0233000e-01
   9.6512000e-01
   6.7442000e-01
   4.7674000e-01
   6.0465000e-01
   2.2093000e-01
   7.9070000e-01
   1.5116000e-01
   5.2326000e-01
   4.6512000e-01
   4.5349000e-01
   4.8837000e-01
   8.4884000e-01
   4.4186000e-01
   9.5349000e-01
   6.3953000e-01
   6.0465000e-01
   3.1395000e-01
   2.6744000e-01
   5.1163000e-01
   7.3256000e-01
   6.1628000e-01
   7.3256000e-01
   4.4186000e-01
   5.3488000e-01
   4.1860000e-01
   3.3721000e-01
   3.3721000e-01
   1.8605000e-01
   8.2558000e-01
   5.0000000e-01
   4.7674000e-01
   4.6512000e-01
   4.4186000e-01
   5.8140000e-01
   8.7209000e-01
   5.9302000e-01
   1.5116000e-01
   7.9070000e-01
   5.5814000e-01
   1.9767000e-01
   5.8140000e-02
   7.6744000e-01
   4.1860000e-01
   5.6977000e-01
   5.2326000e-01
   3.2558000e-01
   6.2791000e-01
   6.7442000e-01
   8.1395000e-01
   3.6047000e-01
   5.5814000e-01
   4.8837000e-01
   1.8605000e-01
   7.0930000e-01
   7.0930000e-01
   7.7907000e-01
   2.9070000e-01
   4.8837000e-01
   6.6279000e-01
   5.4651000e-01
   4.4186000e-01
   6.1628000e-01
   4.8837000e-01
   5.6977000e-01
   1.7442000e-01
   5.0000000e-01
   5.1163000e-01
   3.0233000e-01
   1.7442000e-01
   5.2326000e-01
   2.0930000e-01
   3.3721000e-01
   3.3721000e-01
   4.7674000e-01
   5.4651000e-01
   4.8837000e-01
   4.6512000e-02
   4.0698000e-01
   6.9767000e-01
   5.4651000e-01
   8.3721000e-01
   5.1163000e-01
   4.4186000e-01
   6.3953000e-01
   3.0233000e-01
   3.8372000e-01
   1.2791000e-01
   3.7209000e-01
   4.3023000e-01
   5.3488000e-01
   7.6744000e-01
   5.4651000e-01
   5.1163000e-01
   6.1628000e-01
   6.9767000e-02
   7.4419000e-01
   3.3721000e-01
   4.0698000e-01
   5.1163000e-01
   7.4419000e-01
   5.9302000e-01
   2.0930000e-01
   4.5349000e-01
   4.8837000e-01
   5.3488000e-01
   5.6977000e-01
   5.9302000e-01
   6.8605000e-01
   2.3256000e-02
   4.7674000e-01
   3.8372000e-01
   7.5581000e-01
   4.6512000e-02
   7.4419000e-01
   4.6512000e-01
   2.9070000e-01
   3.7209000e-01
   5.4651000e-01
   3.3721000e-01
   5.8140000e-01
   8.7209000e-01
   6.0465000e-01
   4.5349000e-01
   3.8372000e-01
   2.2093000e-01
   4.3023000e-01
   8.3721000e-01
   7.4419000e-01
   6.6279000e-01
   3.0233000e-01
   6.0465000e-01
   1.5116000e-01
   2.9070000e-01
   5.2326000e-01
   5.1163000e-01
   7.2093000e-01
   9.3023000e-02
   3.8372000e-01
   5.2326000e-01
   3.9535000e-01
   2.6744000e-01
   2.3256000e-01
   3.3721000e-01
   7.6744000e-01
   6.3953000e-01
   7.5581000e-01
   7.9070000e-01
   8.3721000e-01
   6.6279000e-01
   6.1628000e-01
   7.4419000e-01
   6.0465000e-01
   6.7442000e-01
   3.0233000e-01
   7.3256000e-01
   6.2791000e-01
   5.6977000e-01
   5.3488000e-01
   6.5116000e-01
   5.9302000e-01
   4.1860000e-01
   2.5581000e-01
   7.7907000e-01
   7.4419000e-01
   4.6512000e-01
   6.0465000e-01
   6.9767000e-01
   2.2093000e-01
   4.4186000e-01
   3.9535000e-01
   5.4651000e-01
   3.1395000e-01
   2.7907000e-01
   4.4186000e-01
   3.4884000e-01
   5.0000000e-01
   3.6047000e-01
   6.9767000e-01
   5.6977000e-01
   8.4884000e-01
   5.3488000e-01
   5.1163000e-01
   2.5581000e-01
   3.8372000e-01
   5.4651000e-01
   2.6744000e-01
   4.0698000e-01
   3.9535000e-01
   6.5116000e-01
   1.2791000e-01
   5.0000000e-01
   5.5814000e-01
   4.8837000e-01
   8.3721000e-01
   6.9767000e-02
   5.6977000e-01
   4.0698000e-01
   6.7442000e-01
   5.2326000e-01
   6.7442000e-01
   7.2093000e-01
   5.0000000e-01
   4.1860000e-01
   5.1163000e-01
   5.2326000e-01
   8.0233000e-01
   4.5349000e-01
   4.8837000e-01
   5.4651000e-01
   9.1860000e-01
   4.3023000e-01
   7.2093000e-01
   2.9070000e-01
   8.2558000e-01
   4.0698000e-01
   7.7907000e-01
   2.4419000e-01
   2.3256000e-01
   4.7674000e-01
   5.0000000e-01
   4.5349000e-01
   6.7442000e-01
   3.7209000e-01
   3.2558000e-01
   3.1395000e-01
   4.0698000e-01
   5.6977000e-01
   4.8837000e-01
   7.6744000e-01
   6.3953000e-01
   6.1628000e-01
   4.3023000e-01
   7.9070000e-01
   4.8837000e-01
   4.5349000e-01
   7.4419000e-01
   5.6977000e-01
   4.4186000e-01
   5.5814000e-01
   7.4419000e-01
   5.0000000e-01
   5.3488000e-01
   1.6279000e-01
   4.6512000e-01
   2.3256000e-01
   4.8837000e-01
   5.8140000e-01
   9.3023000e-02
   4.3023000e-01
   6.6279000e-01
   3.1395000e-01
   4.0698000e-01
   3.9535000e-01
   6.2791000e-01
   3.3721000e-01
   7.5581000e-01
   3.4884000e-01
   5.0000000e-01
   5.4651000e-01
   4.3023000e-01
   7.3256000e-01
   3.9535000e-01
   8.0233000e-01
   7.9070000e-01
   5.4651000e-01
   7.9070000e-01
   5.6977000e-01
   4.4186000e-01
   4.6512000e-01
   5.5814000e-01
   7.7907000e-01
   2.5581000e-01
   5.6977000e-01
   4.1860000e-01
   5.1163000e-01
   3.2558000e-01
   2.7907000e-01
   5.6977000e-01
   3.7209000e-01
   5.1163000e-01
   2.9070000e-01
   4.8837000e-01
   5.1163000e-01
   6.1628000e-01
   1.0465000e-01
   6.2791000e-01
   3.7209000e-01
   1.5116000e-01
   4.1860000e-01
   5.5814000e-01
   5.5814000e-01
   6.1628000e-01
   8.2558000e-01
   5.6977000e-01
   3.4884000e-02
   3.8372000e-01
   5.9302000e-01
   2.5581000e-01
   5.8140000e-01
   4.6512000e-01
   9.0698000e-01
   4.3023000e-01
   3.6047000e-01
   4.5349000e-01
   5.8140000e-01
   7.6744000e-01
   4.7674000e-01
   3.1395000e-01
   5.4651000e-01
   5.1163000e-01
   4.0698000e-01
   7.7907000e-01
   5.5814000e-01
   5.8140000e-01
   5.2326000e-01
   2.5581000e-01
   5.3488000e-01
   6.7442000e-01
   8.8372000e-01
   4.7674000e-01
   7.9070000e-01
   3.6047000e-01
   4.3023000e-01
   6.6279000e-01
   6.3953000e-01
   8.6047000e-01
   4.0698000e-01
   6.2791000e-01
   5.9302000e-01
   3.6047000e-01
   6.5116000e-01
   7.3256000e-01
   4.0698000e-01
   5.9302000e-01
   7.5581000e-01
   3.7209000e-01
   6.8605000e-01
   9.7674000e-01
   5.4651000e-01
   5.4651000e-01
   4.6512000e-01
   6.8605000e-01
   6.3953000e-01
   7.2093000e-01
   3.6047000e-01
   5.4651000e-01
   3.2558000e-01
   3.9535000e-01
   7.0930000e-01
   9.3023000e-02
   3.1395000e-01
   6.9767000e-01
   8.3721000e-01
   4.0698000e-01
   4.6512000e-01
   9.0698000e-01
   1.6279000e-01
   2.6744000e-01
   8.9535000e-01
   1.6279000e-01
   2.9070000e-01
   3.7209000e-01
   8.2558000e-01
   6.7442000e-01
   4.5349000e-01
   3.7209000e-01
   5.0000000e-01
   3.0233000e-01
   2.7907000e-01
   6.0465000e-01
   7.0930000e-01
   7.7907000e-01
   6.2791000e-01
   6.8605000e-01
   4.5349000e-01
   4.1860000e-01
   5.9302000e-01
   2.3256000e-02
   2.9070000e-01
   3.4884000e-01
   4.4186000e-01
   4.0698000e-01
   6.2791000e-01
   8.0233000e-01
   2.9070000e-01
   3.6047000e-01
   4.6512000e-01
   4.5349000e-01
   6.2791000e-01
   6.3953000e-01
   3.7209000e-01
   3.0233000e-01
   1.7442000e-01
   6.2791000e-01
   4.7674000e-01
   5.9302000e-01
   3.1395000e-01
   4.4186000e-01
   4.5349000e-01
   5.2326000e-01
   5.1163000e-01
   1.6279000e-01
   4.6512000e-01
   6.9767000e-01
   5.8140000e-01
   2.2093000e-01
   5.8140000e-02
   3.8372000e-01
   7.0930000e-01
   2.2093000e-01
   4.0698000e-01
   7.4419000e-01
   6.1628000e-01
   5.4651000e-01
   6.5116000e-01
   4.6512000e-01
   7.9070000e-01
   7.2093000e-01
   9.5349000e-01
   8.9535000e-01
   6.0465000e-01
   6.1628000e-01
   3.6047000e-01
   6.7442000e-01
   5.8140000e-01
   4.1860000e-01
   4.8837000e-01
   2.6744000e-01
   3.4884000e-01
   3.4884000e-02
   4.4186000e-01
   6.1628000e-01
   2.7907000e-01
   4.4186000e-01
   6.2791000e-01
   4.0698000e-01
   7.2093000e-01
   4.8837000e-01
   2.7907000e-01
   6.5116000e-01
   4.3023000e-01
   1.6279000e-01
   7.9070000e-01
   5.3488000e-01
   6.3953000e-01
   6.6279000e-01
   4.7674000e-01
   3.4884000e-01
   3.0233000e-01
   9.6512000e-01
   5.4651000e-01
   2.6744000e-01
   5.3488000e-01
   9.5349000e-01
   4.8837000e-01
   6.6279000e-01
   8.6047000e-01
   5.2326000e-01
   5.1163000e-01
   6.6279000e-01
   7.0930000e-01
   4.6512000e-02
   1.7442000e-01
   5.5814000e-01
   5.2326000e-01
   1.7442000e-01
   2.5581000e-01
   2.6744000e-01
   5.1163000e-01
   2.6744000e-01
   5.6977000e-01
   6.6279000e-01
   6.2791000e-01
   3.9535000e-01
   6.5116000e-01
   6.8605000e-01
   1.8605000e-01
   5.3488000e-01
   4.0698000e-01
   4.5349000e-01
   6.0465000e-01
   7.3256000e-01
   3.0233000e-01
   5.5814000e-01
   4.0698000e-01
   2.6744000e-01
   5.1163000e-01
   4.3023000e-01
   2.3256000e-01
   5.2326000e-01
   5.5814000e-01
   3.6047000e-01
   1.3953000e-01
   2.5581000e-01
   4.7674000e-01
   6.6279000e-01
   5.8140000e-01
   4.3023000e-01
   5.9302000e-01
   7.3256000e-01
   3.8372000e-01
   4.6512000e-01
   2.5581000e-01
   6.7442000e-01
   1.9767000e-01
   2.2093000e-01
   4.8837000e-01
   4.6512000e-01
   9.0698000e-01
   2.9070000e-01
   3.8372000e-01
   4.3023000e-01
   2.7907000e-01
   3.2558000e-01
   6.7442000e-01
   9.3023000e-02
   3.3721000e-01
   7.7907000e-01
   3.7209000e-01
   6.5116000e-01
   3.0233000e-01
   3.6047000e-01
   7.2093000e-01
   9.3023000e-02
   2.7907000e-01
   3.1395000e-01
   6.1628000e-01
   8.3721000e-01
   5.8140000e-01
   4.4186000e-01
   5.8140000e-02
   2.3256000e-01
   4.3023000e-01
   2.6744000e-01
   7.5581000e-01
   4.4186000e-01
   6.6279000e-01
   6.7442000e-01
   4.8837000e-01
   4.8837000e-01
   2.4419000e-01
   3.1395000e-01
   4.3023000e-01
   5.5814000e-01
   3.7209000e-01
   4.4186000e-01
   7.3256000e-01
   5.0000000e-01
   5.5814000e-01
   2.3256000e-02
   4.8837000e-01
   4.6512000e-01
   4.4186000e-01
   6.6279000e-01
   4.5349000e-01
   5.9302000e-01
   2.6744000e-01
   3.1395000e-01
   9.0698000e-01
   2.6744000e-01
   5.5814000e-01
   6.6279000e-01
   3.6047000e-01
   5.9302000e-01
   1.9767000e-01
   5.9302000e-01
   4.4186000e-01
   8.3721000e-01
   6.9767000e-01
   3.2558000e-01
   4.0698000e-01
   4.8837000e-01
   6.0465000e-01
   8.4884000e-01
   4.3023000e-01
   4.5349000e-01
   9.0698000e-01
   3.3721000e-01
   4.6512000e-01
   2.2093000e-01
   1.6279000e-01
   4.7674000e-01
   6.1628000e-01
   3.3721000e-01
   3.9535000e-01
   8.1395000e-02
   4.5349000e-01
   8.8372000e-01
   4.6512000e-01
   4.7674000e-01
   3.9535000e-01
   8.1395000e-01
   5.3488000e-01
   2.5581000e-01
   3.7209000e-01
   5.6977000e-01
   3.1395000e-01
   2.5581000e-01
   3.4884000e-01
   5.6977000e-01
   4.0698000e-01
   6.8605000e-01
   2.2093000e-01
   5.6977000e-01
   5.8140000e-01
   5.8140000e-01
   7.4419000e-01
   3.2558000e-01
   4.1860000e-01
   5.8140000e-01
   1.5116000e-01
   6.5116000e-01
   8.1395000e-01
   5.6977000e-01
   1.8605000e-01
   9.5349000e-01
   5.1163000e-01
   3.0233000e-01
   1.0465000e-01
   4.0698000e-01
   2.3256000e-01
   3.4884000e-01
   9.3023000e-01
   4.0698000e-01
   7.3256000e-01
   6.3953000e-01
   4.6512000e-01
   5.0000000e-01
   3.7209000e-01
   6.1628000e-01
   5.1163000e-01
   5.6977000e-01
   6.5116000e-01
   3.3721000e-01
   1.5116000e-01
   6.9767000e-02
   3.0233000e-01
   5.2326000e-01
   6.6279000e-01
   1.2791000e-01
   5.6977000e-01
   3.1395000e-01
   6.0465000e-01
   4.4186000e-01
   2.9070000e-01
   3.8372000e-01
   6.1628000e-01
   5.9302000e-01
   3.1395000e-01
   3.4884000e-02
   5.2326000e-01
   4.6512000e-01
   8.3721000e-01
   6.6279000e-01
   6.7442000e-01
   3.6047000e-01
   1.8605000e-01
   4.7674000e-01
   4.7674000e-01
   5.4651000e-01
   7.5581000e-01
   4.0698000e-01
   2.6744000e-01
   9.3023000e-02
   1.8605000e-01
   7.9070000e-01
   5.3488000e-01
   7.9070000e-01
   5.2326000e-01
   2.6744000e-01
   2.3256000e-01
   3.4884000e-01
   1.5116000e-01
   3.4884000e-01
   2.9070000e-01
   3.7209000e-01
   8.9535000e-01
   6.0465000e-01
   2.6744000e-01
   4.3023000e-01
   6.0465000e-01
   1.3953000e-01
   7.3256000e-01
   3.4884000e-02
   3.4884000e-01
   1.1628000e-02
   5.4651000e-01
   2.0930000e-01
   7.2093000e-01
   1.1628000e-01
   4.5349000e-01
   6.8605000e-01
   3.3721000e-01
   3.7209000e-01
   6.2791000e-01
   9.3023000e-01
   3.6047000e-01
   6.8605000e-01
   3.7209000e-01
   7.6744000e-01
   2.6744000e-01
   3.7209000e-01
   6.0465000e-01
   7.3256000e-01
   8.1395000e-01
   3.3721000e-01
   4.7674000e-01
   5.4651000e-01
   3.6047000e-01
   8.0233000e-01
   5.2326000e-01
   6.7442000e-01
   4.3023000e-01
   9.3023000e-01
   3.2558000e-01
   4.7674000e-01
   4.0698000e-01
   4.7674000e-01
   6.9767000e-01
   2.4419000e-01
   7.0930000e-01
   5.2326000e-01
   7.6744000e-01
   5.0000000e-01
   3.1395000e-01
   1.7442000e-01
   3.2558000e-01
   5.9302000e-01
   2.5581000e-01
   6.2791000e-01
   3.0233000e-01
   2.3256000e-01
   2.7907000e-01
   4.1860000e-01
   7.0930000e-01
   4.6512000e-01
   1.9767000e-01
   6.5116000e-01
   4.4186000e-01
   6.7442000e-01
   5.2326000e-01
   5.6977000e-01
   5.6977000e-01
   2.4419000e-01
   2.0930000e-01
   5.3488000e-01
   8.6047000e-01
   7.9070000e-01
   8.7209000e-01
   3.7209000e-01
   5.5814000e-01
   5.9302000e-01
   5.2326000e-01
   3.4884000e-01
   5.6977000e-01
   1.5116000e-01
   5.3488000e-01
   7.9070000e-01
   3.4884000e-02
   7.4419000e-01
   6.1628000e-01
   3.2558000e-01
   8.6047000e-01
   5.4651000e-01
   1.1628000e-01
   8.2558000e-01
   5.4651000e-01
   5.5814000e-01
   6.7442000e-01
   9.4186000e-01
   4.3023000e-01
   5.0000000e-01
   4.3023000e-01
   7.7907000e-01
   5.0000000e-01
   5.9302000e-01
   6.7442000e-01
   3.1395000e-01
   2.6744000e-01
   5.9302000e-01
   1.8605000e-01
   1.9767000e-01
   5.9302000e-01
   4.7674000e-01
   3.9535000e-01
   2.4419000e-01
   4.3023000e-01
   8.2558000e-01
   4.6512000e-01
   7.6744000e-01
   6.2791000e-01
   2.4419000e-01
   3.4884000e-01
   5.9302000e-01
   4.8837000e-01
   4.6512000e-01
   5.0000000e-01
   1.3953000e-01
   6.5116000e-01
   7.2093000e-01
   4.8837000e-01
   7.7907000e-01
   2.0930000e-01
   4.1860000e-01
   6.7442000e-01
   6.2791000e-01
   2.5581000e-01
   6.6279000e-01
   8.3721000e-01
   3.4884000e-01
   5.6977000e-01
   1.2791000e-01
   4.4186000e-01
   1.8605000e-01
   7.9070000e-01
   4.5349000e-01
   5.4651000e-01
   9.0698000e-01
   5.4651000e-01
   5.5814000e-01
   5.6977000e-01
   5.2326000e-01
   4.5349000e-01
   3.2558000e-01
   7.4419000e-01
   4.8837000e-01
   8.3721000e-01
   1.7442000e-01
   4.7674000e-01
   2.2093000e-01
   5.3488000e-01
   6.9767000e-01
   5.5814000e-01
   6.1628000e-01
   8.2558000e-01
   2.7907000e-01
   2.7907000e-01
   3.3721000e-01
   6.2791000e-01
   8.3721000e-01
   6.0465000e-01
   6.1628000e-01
   5.6977000e-01
   4.3023000e-01
   5.5814000e-01
   8.9535000e-01
   8.8372000e-01
   6.9767000e-01
   5.5814000e-01
   1.1628000e-01
   5.5814000e-01
   4.8837000e-01
   8.8372000e-01
   4.5349000e-01
   3.6047000e-01
   4.0698000e-01
   7.4419000e-01
   5.8140000e-01
   1.1628000e-01
   5.1163000e-01
   4.4186000e-01
   3.2558000e-01
   1.8605000e-01
   4.1860000e-01
   6.1628000e-01
   5.1163000e-01
   4.3023000e-01
   5.3488000e-01
   6.7442000e-01
   5.6977000e-01
   8.9535000e-01
   5.5814000e-01
   5.9302000e-01
   4.4186000e-01
   5.5814000e-01
   6.3953000e-01
   5.6977000e-01
   5.9302000e-01
   6.1628000e-01
   4.7674000e-01
   3.0233000e-01
   7.7907000e-01
   1.2791000e-01
   5.3488000e-01
   6.3953000e-01
   6.5116000e-01
   8.1395000e-02
   2.0930000e-01
   2.3256000e-01
   8.1395000e-01
   4.3023000e-01
   7.9070000e-01
   4.8837000e-01
   8.3721000e-01
   4.8837000e-01
   1.9767000e-01
   3.9535000e-01
   7.5581000e-01
   8.1395000e-01
   7.4419000e-01
   7.4419000e-01
   8.8372000e-01
   2.0930000e-01
   6.6279000e-01
   8.8372000e-01
   3.1395000e-01
   5.0000000e-01
   7.7907000e-01
   3.8372000e-01
   6.5116000e-01
   1.5116000e-01
   7.4419000e-01
   7.4419000e-01
   5.3488000e-01
   5.4651000e-01
   9.4186000e-01
   5.3488000e-01
   5.9302000e-01
   6.3953000e-01
   9.3023000e-02
   6.7442000e-01
   4.3023000e-01
   3.6047000e-01
   3.0233000e-01
   5.1163000e-01
   4.3023000e-01
   4.4186000e-01
   4.8837000e-01
   4.0698000e-01
   4.8837000e-01
   3.9535000e-01
   9.3023000e-01
   2.6744000e-01
   2.6744000e-01
   2.6744000e-01
   2.2093000e-01
   7.2093000e-01
   8.2558000e-01
   2.3256000e-01
   5.6977000e-01
   4.3023000e-01
   5.3488000e-01
   6.1628000e-01
   3.7209000e-01
   7.0930000e-01
   4.0698000e-01
   5.9302000e-01
   5.1163000e-01
   4.5349000e-01
   5.3488000e-01
   8.7209000e-01
   2.3256000e-01
   4.5349000e-01
   1.6279000e-01
   8.1395000e-01
   3.7209000e-01
   2.6744000e-01
   8.0233000e-01
   7.0930000e-01
   6.2791000e-01
   4.3023000e-01
   3.2558000e-01
   3.4884000e-01
   7.0930000e-01
   2.2093000e-01
   2.6744000e-01
   5.2326000e-01
   4.3023000e-01
   2.5581000e-01
   4.0698000e-01
   3.7209000e-01
   4.4186000e-01
   4.8837000e-01
   6.6279000e-01
   8.1395000e-01
   3.6047000e-01
   8.4884000e-01
   2.9070000e-01
   5.5814000e-01
   9.0698000e-01
   5.0000000e-01
   5.1163000e-01
   7.3256000e-01
   6.6279000e-01
   5.4651000e-01
   1.9767000e-01
   4.0698000e-01
   5.4651000e-01
   6.9767000e-01
   4.6512000e-01
   1.0465000e-01
   6.5116000e-01
   8.8372000e-01
   9.6512000e-01
   3.7209000e-01
   8.6047000e-01
   8.4884000e-01
   4.6512000e-01
   1.3953000e-01
   8.0233000e-01
   4.8837000e-01
   6.7442000e-01
   5.9302000e-01
   7.3256000e-01
   1.9767000e-01
   3.6047000e-01
   4.5349000e-01
   1.9767000e-01
   3.1395000e-01
   1.6279000e-01
   8.3721000e-01
   2.0930000e-01
   3.4884000e-01
   8.3721000e-01
   6.7442000e-01
   5.0000000e-01
   6.3953000e-01
   3.4884000e-01
   4.4186000e-01
   2.5581000e-01
   8.0233000e-01
   7.4419000e-01
   5.3488000e-01
   6.5116000e-01
   3.8372000e-01
   3.3721000e-01
   3.8372000e-01
   7.3256000e-01
   4.5349000e-01
   4.8837000e-01
   5.0000000e-01
   4.7674000e-01
   4.6512000e-01
   1.8605000e-01
   6.6279000e-01
   3.3721000e-01
   6.9767000e-02
   1.1628000e-01
   9.4186000e-01
   1.8605000e-01
   4.1860000e-01
   7.7907000e-01
   5.8140000e-02
   2.4419000e-01
   5.1163000e-01
   6.9767000e-01
   2.7907000e-01
   9.0698000e-01
   2.5581000e-01
   7.9070000e-01
   3.3721000e-01
   6.3953000e-01
   7.2093000e-01
   5.9302000e-01
   2.7907000e-01
   4.7674000e-01
   4.3023000e-01
   5.6977000e-01
   3.2558000e-01
   6.6279000e-01
   4.8837000e-01
   3.3721000e-01
   7.0930000e-01
   4.1860000e-01
   6.3953000e-01
   1.0465000e-01
   6.2791000e-01
   5.0000000e-01
   4.8837000e-01
   5.8140000e-01
   1.1628000e-01
   5.3488000e-01
   5.0000000e-01
   6.9767000e-01
   2.7907000e-01
   3.3721000e-01
   4.0698000e-01
   3.1395000e-01
   3.3721000e-01
   5.5814000e-01
   2.0930000e-01
   5.8140000e-01
   5.9302000e-01
   5.1163000e-01
   6.7442000e-01
   7.0930000e-01
   5.5814000e-01
   9.3023000e-02
   5.5814000e-01
   9.0698000e-01
   3.4884000e-01
   4.5349000e-01
   2.9070000e-01
   6.6279000e-01
   4.7674000e-01
   8.7209000e-01
   2.9070000e-01
   3.1395000e-01
   3.3721000e-01
   7.2093000e-01
   6.3953000e-01
   4.7674000e-01
   4.8837000e-01
   8.6047000e-01
   9.3023000e-01
   6.8605000e-01
   7.0930000e-01
   7.9070000e-01
   1.2791000e-01
   4.1860000e-01
   6.5116000e-01
   5.5814000e-01
   8.8372000e-01
   2.9070000e-01
   7.3256000e-01
   7.4419000e-01
   4.1860000e-01
   5.5814000e-01
   4.1860000e-01
   1.0000000e+00
   6.6279000e-01
   5.4651000e-01
   4.6512000e-01
   1.7442000e-01
   1.9767000e-01
   3.0233000e-01
   5.1163000e-01
   9.3023000e-02
   8.6047000e-01
   5.5814000e-01
   6.8605000e-01
   3.4884000e-01
   6.5116000e-01
   5.4651000e-01
   8.1395000e-02
   4.8837000e-01
   7.5581000e-01
   3.9535000e-01
   2.0930000e-01
   5.8140000e-01
   5.9302000e-01
   3.0233000e-01
   4.4186000e-01
   7.0930000e-01
   6.5116000e-01
   3.3721000e-01
   6.0465000e-01
   5.8140000e-01
   3.7209000e-01
   6.5116000e-01
   2.7907000e-01
   3.0233000e-01
   5.5814000e-01
   5.1163000e-01
   5.9302000e-01
   3.2558000e-01
   3.4884000e-01
   2.2093000e-01
   1.1628000e-01
   5.0000000e-01
   4.4186000e-01
   6.1628000e-01
   4.7674000e-01
   3.2558000e-01
   7.6744000e-01
   7.3256000e-01
   4.6512000e-01
   3.7209000e-01
   4.7674000e-01
   5.5814000e-01
   4.3023000e-01
   2.3256000e-01
   6.3953000e-01
   2.5581000e-01
   2.5581000e-01
   5.2326000e-01
   6.0465000e-01
   6.1628000e-01
   8.1395000e-01
   8.4884000e-01
   6.3953000e-01
   7.2093000e-01
   4.3023000e-01
   4.0698000e-01
   7.0930000e-01
   4.6512000e-01
   4.1860000e-01
   6.6279000e-01
   2.4419000e-01
   1.8605000e-01
   2.7907000e-01
   6.1628000e-01
   3.6047000e-01
   4.0698000e-01
   5.2326000e-01
   6.6279000e-01
   3.6047000e-01
   2.9070000e-01
   6.1628000e-01
   6.3953000e-01
   2.7907000e-01
   1.6279000e-01
   3.9535000e-01
   5.9302000e-01
   7.7907000e-01
   1.0465000e-01
   8.3721000e-01
   4.6512000e-01
   5.0000000e-01
   5.8140000e-01
   8.8372000e-01
   5.2326000e-01
   1.6279000e-01
   3.6047000e-01
   5.9302000e-01
   1.9767000e-01
   5.8140000e-01
   3.7209000e-01
   6.7442000e-01
   3.2558000e-01
   4.1860000e-01
   7.4419000e-01
   4.6512000e-01
   8.1395000e-01
   6.7442000e-01
   3.6047000e-01
   3.0233000e-01
   7.6744000e-01
   2.9070000e-01
   5.1163000e-01
   4.6512000e-01
   6.3953000e-01
   6.3953000e-01
   6.5116000e-01
   5.4651000e-01
   8.1395000e-02
   6.9767000e-01
   5.0000000e-01
   7.0930000e-01
   2.2093000e-01
   6.1628000e-01
   4.4186000e-01
   3.3721000e-01
   1.9767000e-01
   1.5116000e-01
   6.9767000e-01
   3.7209000e-01
   7.2093000e-01
   2.9070000e-01
   3.9535000e-01
   5.4651000e-01
   5.6977000e-01
   3.1395000e-01
   4.8837000e-01
   6.3953000e-01
   8.7209000e-01
   3.2558000e-01
   3.4884000e-01
   5.8140000e-01
   5.2326000e-01
   3.6047000e-01
   6.8605000e-01
   2.3256000e-01
   5.5814000e-01
   3.2558000e-01
   5.8140000e-01
   4.4186000e-01
   3.8372000e-01
   3.0233000e-01
   7.2093000e-01
   9.8837000e-01
   1.2791000e-01
   2.5581000e-01
   4.0698000e-01
   5.8140000e-01
   3.8372000e-01
   3.0233000e-01
   6.3953000e-01
   6.9767000e-01
   4.7674000e-01
   6.2791000e-01
   6.7442000e-01
   5.2326000e-01
   3.3721000e-01
   6.6279000e-01
   5.1163000e-01
   5.4651000e-01
   4.0698000e-01
   6.9767000e-02
   4.1860000e-01
   8.1395000e-01
   8.6047000e-01
   3.3721000e-01
   6.5116000e-01
   2.0930000e-01
   4.1860000e-01
   2.4419000e-01
   2.3256000e-01
   7.6744000e-01
   8.0233000e-01
   4.8837000e-01
   8.3721000e-01
   9.5349000e-01
   5.5814000e-01
   3.9535000e-01
   5.9302000e-01
   5.4651000e-01
   3.7209000e-01
   2.9070000e-01
   1.8605000e-01
   3.2558000e-01
   7.7907000e-01
   7.0930000e-01
   8.8372000e-01
   7.0930000e-01
   3.3721000e-01
   4.6512000e-01
   4.7674000e-01
   3.7209000e-01
   5.4651000e-01
   1.5116000e-01
   4.5349000e-01
   4.4186000e-01
   3.0233000e-01
   2.3256000e-01
   4.5349000e-01
   2.3256000e-01
   6.8605000e-01
   3.7209000e-01
   6.7442000e-01
   3.9535000e-01
   4.6512000e-02
   4.8837000e-01
   5.2326000e-01
   4.5349000e-01
   3.4884000e-01
   6.7442000e-01
   5.0000000e-01
   7.2093000e-01
   2.6744000e-01
   4.5349000e-01
   3.9535000e-01
   5.3488000e-01
   6.2791000e-01
   5.4651000e-01
   8.0233000e-01
   1.3953000e-01
   7.6744000e-01
   6.3953000e-01
   7.5581000e-01
   7.6744000e-01
   6.0465000e-01
   4.6512000e-01
   3.6047000e-01
   5.6977000e-01
   5.8140000e-01
   6.9767000e-02
   4.4186000e-01
   5.1163000e-01
   3.8372000e-01
   1.5116000e-01
   3.7209000e-01
   6.7442000e-01
   7.3256000e-01
   4.8837000e-01
   5.3488000e-01
   3.8372000e-01
   5.1163000e-01
   4.6512000e-01
   4.4186000e-01
   2.0930000e-01
   3.4884000e-02
   6.5116000e-01
   2.0930000e-01
   5.8140000e-01
   4.3023000e-01
   2.2093000e-01
   5.4651000e-01
   4.4186000e-01
   4.0698000e-01
   1.8605000e-01
   3.9535000e-01
   5.4651000e-01
   5.1163000e-01
   7.9070000e-01
   5.8140000e-01
   6.3953000e-01
   2.6744000e-01
   3.4884000e-01
   4.7674000e-01
   3.7209000e-01
   6.2791000e-01
   9.7674000e-01
   3.0233000e-01
   1.0000000e+00
   7.7907000e-01
   6.2791000e-01
   6.6279000e-01
   4.7674000e-01
   1.7442000e-01
   3.0233000e-01
   7.4419000e-01
   3.4884000e-01
   5.1163000e-01
   3.9535000e-01
   1.0000000e+00
   7.4419000e-01
   6.1628000e-01
   6.8605000e-01
   2.2093000e-01
   2.3256000e-01
   8.4884000e-01
   5.0000000e-01
   5.8140000e-01
   5.1163000e-01
   5.4651000e-01
   4.5349000e-01
   2.9070000e-01
   4.3023000e-01
   4.8837000e-01
   5.8140000e-01
   5.4651000e-01
   7.0930000e-01
   2.9070000e-01
   2.9070000e-01
   7.5581000e-01
   6.9767000e-02
   2.2093000e-01
   3.8372000e-01
   7.6744000e-01
   6.9767000e-02
   3.4884000e-01
   3.0233000e-01
   8.8372000e-01
   1.6279000e-01
   3.9535000e-01
   6.7442000e-01
   6.9767000e-01
   2.6744000e-01
   8.1395000e-01
   5.1163000e-01
   3.9535000e-01
   2.2093000e-01
   6.7442000e-01
   3.0233000e-01
   5.8140000e-02
   1.0465000e-01
   6.1628000e-01
   7.5581000e-01
   4.1860000e-01
   6.1628000e-01
   5.0000000e-01
   8.7209000e-01
   5.2326000e-01
   4.3023000e-01
   3.4884000e-02
   2.5581000e-01
   2.9070000e-01
   1.8605000e-01
   6.9767000e-01
   2.6744000e-01
   3.6047000e-01
   1.5116000e-01
   7.5581000e-01
   3.7209000e-01
   4.5349000e-01
   1.6279000e-01
   5.9302000e-01
   2.7907000e-01
   5.6977000e-01
   2.3256000e-01
   7.6744000e-01
   3.4884000e-01
   3.1395000e-01
   9.7674000e-01
   9.8837000e-01
   3.6047000e-01
   3.3721000e-01
   8.8372000e-01
   4.5349000e-01
   1.2791000e-01
   5.4651000e-01
   4.0698000e-01
   8.6047000e-01
   7.0930000e-01
   6.8605000e-01
   5.8140000e-01
   7.2093000e-01
   4.4186000e-01
   5.8140000e-01
   4.6512000e-01
   6.9767000e-01
   2.4419000e-01
   6.0465000e-01
   2.4419000e-01
   3.7209000e-01
   4.4186000e-01
   3.6047000e-01
   4.3023000e-01
   2.0930000e-01
   4.8837000e-01
   4.6512000e-01
   4.0698000e-01
   2.5581000e-01
   6.7442000e-01
   4.1860000e-01
   5.4651000e-01
   8.8372000e-01
   7.7907000e-01
   6.2791000e-01
   8.7209000e-01
   4.3023000e-01
   5.1163000e-01
   7.0930000e-01
   8.7209000e-01
   4.6512000e-01
   4.7674000e-01
   6.3953000e-01
   7.0930000e-01
   6.0465000e-01
   2.5581000e-01
   4.6512000e-02
   4.1860000e-01
   5.9302000e-01
   4.6512000e-01
   9.7674000e-01
   2.6744000e-01
   7.4419000e-01
   4.6512000e-02
   5.9302000e-01
   8.3721000e-01
   4.6512000e-01
   7.2093000e-01
   5.4651000e-01
   5.4651000e-01
   5.3488000e-01
   5.2326000e-01
   5.4651000e-01
   8.0233000e-01
   5.3488000e-01
   3.1395000e-01
   1.0465000e-01
   2.0930000e-01
   6.1628000e-01
   4.1860000e-01
   5.0000000e-01
   5.1163000e-01
   7.7907000e-01
   1.1628000e-02
   5.1163000e-01
   3.3721000e-01
   4.3023000e-01
   1.0465000e-01
   3.8372000e-01
   7.9070000e-01
   2.5581000e-01
   2.6744000e-01
   5.1163000e-01
   3.8372000e-01
   2.9070000e-01
   6.9767000e-01
   3.9535000e-01
   3.9535000e-01
   5.5814000e-01
   8.8372000e-01
   2.4419000e-01
   3.7209000e-01
   4.4186000e-01
   5.0000000e-01
   6.3953000e-01
   6.1628000e-01
   9.4186000e-01
   3.8372000e-01
   4.5349000e-01
   3.9535000e-01
   3.2558000e-01
   1.5116000e-01
   6.6279000e-01
   6.0465000e-01
   5.0000000e-01
   2.2093000e-01
   6.5116000e-01
   7.2093000e-01
   4.5349000e-01
   3.2558000e-01
   4.6512000e-01
   6.6279000e-01
   6.3953000e-01
   7.2093000e-01
   4.5349000e-01
   7.5581000e-01
   3.8372000e-01
   4.5349000e-01
   5.3488000e-01
   5.8140000e-01
   5.9302000e-01
   6.2791000e-01
   5.1163000e-01
   6.7442000e-01
   6.1628000e-01
   6.6279000e-01
   6.6279000e-01
   2.3256000e-02
   9.3023000e-01
   5.1163000e-01
   4.7674000e-01
   7.7907000e-01
   4.3023000e-01
   3.3721000e-01
   2.3256000e-01
   4.5349000e-01
   6.7442000e-01
   5.6977000e-01
   1.5116000e-01
   8.4884000e-01
   5.4651000e-01
   4.8837000e-01
   1.7442000e-01
   5.3488000e-01
   6.1628000e-01
   5.4651000e-01
   9.7674000e-01
   4.7674000e-01
   5.4651000e-01
   5.5814000e-01
   2.2093000e-01
   7.2093000e-01
   2.2093000e-01
   2.9070000e-01
   8.0233000e-01
   5.0000000e-01
   5.0000000e-01
   5.2326000e-01
   7.0930000e-01
   4.4186000e-01
   6.1628000e-01
   5.6977000e-01
   4.3023000e-01
   6.1628000e-01
   8.2558000e-01
   5.6977000e-01
   3.2558000e-01
   3.0233000e-01
   2.3256000e-01
   4.3023000e-01
   7.2093000e-01
   5.9302000e-01
   3.3721000e-01
   8.0233000e-01
   1.2791000e-01
   5.0000000e-01
   1.6279000e-01
   7.5581000e-01
   4.8837000e-01
   2.3256000e-01
   3.2558000e-01
   8.9535000e-01
   9.3023000e-01
   3.0233000e-01
   4.1860000e-01
   5.0000000e-01
   7.5581000e-01
   7.2093000e-01
   5.3488000e-01
   7.9070000e-01
   3.4884000e-01
   3.0233000e-01
   6.0465000e-01
   1.8605000e-01
   7.3256000e-01
   4.3023000e-01
   5.9302000e-01
   3.1395000e-01
   5.2326000e-01
   3.7209000e-01
   2.0930000e-01
   3.4884000e-01
   4.8837000e-01
   6.3953000e-01
   6.6279000e-01
   3.4884000e-01
   3.6047000e-01
   4.1860000e-01
   2.5581000e-01
   3.7209000e-01
   2.3256000e-02
   5.0000000e-01
   3.0233000e-01
   6.3953000e-01
   3.7209000e-01
   7.0930000e-01
   4.4186000e-01
   5.0000000e-01
   2.9070000e-01
   3.2558000e-01
   4.8837000e-01
   1.5116000e-01
   7.3256000e-01
   1.9767000e-01
   1.1628000e-01
   1.0465000e-01
   4.6512000e-01
   5.2326000e-01
   8.3721000e-01
   6.2791000e-01
   3.1395000e-01
   5.8140000e-01
   9.3023000e-02
   2.3256000e-01
   4.8837000e-01
   4.8837000e-01
   6.0465000e-01
   5.8140000e-01
   9.0698000e-01
   2.0930000e-01
   7.7907000e-01
   6.7442000e-01
   3.2558000e-01
   8.0233000e-01
   5.8140000e-01
   3.9535000e-01
   3.1395000e-01
   6.2791000e-01
   7.9070000e-01
   3.9535000e-01
   8.0233000e-01
   9.3023000e-01
   8.1395000e-01
   4.7674000e-01
   1.2791000e-01
   7.6744000e-01
   5.0000000e-01
   5.9302000e-01
   8.9535000e-01
   2.2093000e-01
   6.0465000e-01
   1.8605000e-01
   8.1395000e-01
   7.2093000e-01
   6.1628000e-01
   6.2791000e-01
   3.4884000e-01
   5.9302000e-01
   3.3721000e-01
   5.5814000e-01
   5.4651000e-01
   3.0233000e-01
   3.4884000e-02
   3.3721000e-01
   8.0233000e-01
   3.1395000e-01
   5.2326000e-01
   2.6744000e-01
   7.2093000e-01
   4.0698000e-01
   2.3256000e-01
   1.8605000e-01
   8.2558000e-01
   7.5581000e-01
   7.3256000e-01
   1.1628000e-01
   4.1860000e-01
   6.6279000e-01
   7.9070000e-01
   6.1628000e-01
   6.1628000e-01
   3.3721000e-01
   4.3023000e-01
   6.8605000e-01
   4.4186000e-01
   5.3488000e-01
   8.8372000e-01
   2.4419000e-01
   3.9535000e-01
   2.5581000e-01
   5.4651000e-01
   9.0698000e-01
   3.3721000e-01
   6.0465000e-01
   7.3256000e-01
   4.6512000e-01
   3.2558000e-01
   2.2093000e-01
   5.3488000e-01
   5.2326000e-01
   8.8372000e-01
   5.1163000e-01
   5.6977000e-01
   5.1163000e-01
   7.0930000e-01
   5.5814000e-01
   7.2093000e-01
   5.8140000e-01
   4.6512000e-01
   7.5581000e-01
   5.3488000e-01
   5.9302000e-01
   5.3488000e-01
   6.2791000e-01
   4.6512000e-01
   8.0233000e-01
   6.6279000e-01
   6.0465000e-01
   6.0465000e-01
   2.9070000e-01
   6.9767000e-01
   1.6279000e-01
   5.8140000e-01
   3.9535000e-01
   5.1163000e-01
   3.3721000e-01
   2.3256000e-01
   5.6977000e-01
   1.9767000e-01
   7.5581000e-01
   1.6279000e-01
   7.4419000e-01
   5.2326000e-01
   6.1628000e-01
   1.0465000e-01
   2.2093000e-01
   8.0233000e-01
   3.7209000e-01
   6.1628000e-01
   7.3256000e-01
   4.7674000e-01
   6.3953000e-01
   5.2326000e-01
   4.4186000e-01
   5.8140000e-01
   6.8605000e-01
   4.3023000e-01
   2.7907000e-01
   6.7442000e-01
   3.1395000e-01
   8.0233000e-01
   4.0698000e-01
   4.1860000e-01
   5.4651000e-01
   7.5581000e-01
   1.6279000e-01
   4.5349000e-01
   8.6047000e-01
   2.0930000e-01
   7.3256000e-01
   4.5349000e-01
   3.8372000e-01
   3.3721000e-01
   4.4186000e-01
   5.1163000e-01
   3.3721000e-01
   4.5349000e-01
   4.0698000e-01
   7.3256000e-01
   1.1628000e-01
   5.1163000e-01
   6.1628000e-01
   5.0000000e-01
   5.3488000e-01
   3.9535000e-01
   3.4884000e-01
   7.4419000e-01
   3.4884000e-02
   5.0000000e-01
   4.7674000e-01
   3.8372000e-01
   5.2326000e-01
   3.9535000e-01
   1.9767000e-01
   9.3023000e-02
   6.0465000e-01
   8.8372000e-01
   9.6512000e-01
   5.4651000e-01
   5.4651000e-01
   3.2558000e-01
   3.3721000e-01
   6.7442000e-01
   5.4651000e-01
   6.6279000e-01
   8.7209000e-01
   4.6512000e-01
   4.8837000e-01
   4.6512000e-01
   5.1163000e-01
   2.5581000e-01
   3.2558000e-01
   3.6047000e-01
   5.4651000e-01
   7.6744000e-01
   4.5349000e-01
   7.6744000e-01
   7.6744000e-01
   6.2791000e-01
   3.4884000e-01
   5.0000000e-01
   7.3256000e-01
   3.1395000e-01
   4.0698000e-01
   2.2093000e-01
   2.2093000e-01
   6.7442000e-01
   6.5116000e-01
   8.0233000e-01
   7.7907000e-01
   2.4419000e-01
   7.4419000e-01
   6.1628000e-01
   5.5814000e-01
   2.3256000e-01
   3.6047000e-01
   6.7442000e-01
   4.4186000e-01
   6.0465000e-01
   9.3023000e-01
   7.4419000e-01
   2.6744000e-01
   3.0233000e-01
   4.8837000e-01
   5.5814000e-01
   2.2093000e-01
   3.0233000e-01
   5.1163000e-01
   3.9535000e-01
   4.7674000e-01
   5.6977000e-01
   5.5814000e-01
   6.1628000e-01
   4.7674000e-01
   6.9767000e-01
   3.1395000e-01
   4.6512000e-01
   7.7907000e-01
   4.8837000e-01
   4.7674000e-01
   5.8140000e-01
   3.4884000e-01
   8.4884000e-01
   5.6977000e-01
   3.2558000e-01
   4.4186000e-01
   3.2558000e-01
   2.6744000e-01
   6.0465000e-01
   8.1395000e-01
   3.3721000e-01
   4.6512000e-01
   4.4186000e-01
   8.2558000e-01
   3.7209000e-01
   1.6279000e-01
   4.0698000e-01
   6.2791000e-01
   5.4651000e-01
   4.1860000e-01
   3.3721000e-01
   7.3256000e-01
   5.8140000e-02
   6.2791000e-01
   3.2558000e-01
   8.1395000e-01
   3.1395000e-01
   4.1860000e-01
   6.1628000e-01
   5.0000000e-01
   7.4419000e-01
   5.2326000e-01
   7.5581000e-01
   4.8837000e-01
   2.9070000e-01
   5.6977000e-01
   7.3256000e-01
   4.1860000e-01
   5.0000000e-01
   5.6977000e-01
   2.7907000e-01
   5.1163000e-01
   3.8372000e-01
   6.0465000e-01
   2.9070000e-01
   4.5349000e-01
   9.6512000e-01
   2.6744000e-01
   3.1395000e-01
   6.0465000e-01
   8.6047000e-01
   6.6279000e-01
   3.4884000e-01
   2.6744000e-01
   8.9535000e-01
   3.1395000e-01
   8.1395000e-01
   3.2558000e-01
   5.9302000e-01
   4.4186000e-01
   7.9070000e-01
   4.8837000e-01
   5.4651000e-01
   4.7674000e-01
   7.7907000e-01
   5.8140000e-01
   3.1395000e-01
   5.0000000e-01
   9.4186000e-01
   4.6512000e-01
   7.4419000e-01
   6.2791000e-01
   8.0233000e-01
   6.7442000e-01
   5.3488000e-01
   6.9767000e-01
   3.4884000e-01
   4.5349000e-01
   8.1395000e-01
   0.0000000e+00
   8.6047000e-01
   3.9535000e-01
   5.2326000e-01
   4.4186000e-01
   8.0233000e-01
   7.0930000e-01
   1.5116000e-01
   5.6977000e-01
   7.4419000e-01
   9.5349000e-01
   1.1628000e-01
   5.3488000e-01
   5.6977000e-01
   7.9070000e-01
   6.9767000e-02
   6.5116000e-01
   4.3023000e-01
   6.8605000e-01
   1.9767000e-01
   8.9535000e-01
   3.4884000e-01
   6.2791000e-01
   8.1395000e-01
   4.6512000e-01
   1.9767000e-01
   5.5814000e-01
   8.3721000e-01
   6.1628000e-01
   5.6977000e-01
   7.0930000e-01
   5.0000000e-01
   2.6744000e-01
   6.6279000e-01
   5.0000000e-01
   3.2558000e-01
   8.6047000e-01
   5.8140000e-01
   6.6279000e-01
   4.7674000e-01
   6.8605000e-01
   4.0698000e-01
   6.7442000e-01
   2.4419000e-01
   4.4186000e-01
   5.9302000e-01
   9.1860000e-01
   4.7674000e-01
   3.2558000e-01
   5.9302000e-01
   8.1395000e-01
   5.9302000e-01
   7.9070000e-01
   5.8140000e-01
   5.2326000e-01
   7.6744000e-01
   6.0465000e-01
   5.8140000e-01
   7.3256000e-01
   5.2326000e-01
   1.1628000e-01
   5.9302000e-01
   8.6047000e-01
   2.6744000e-01
   6.9767000e-01
   2.7907000e-01
   6.7442000e-01
   5.9302000e-01
   2.2093000e-01
   5.0000000e-01
   7.0930000e-01
   6.7442000e-01
   2.7907000e-01
   4.7674000e-01
   6.9767000e-01
   3.2558000e-01
   3.3721000e-01
   5.8140000e-01
   3.9535000e-01
   8.2558000e-01
   9.3023000e-01
   6.3953000e-01
   7.6744000e-01
   5.2326000e-01
   6.2791000e-01
   6.8605000e-01
   6.1628000e-01
   1.5116000e-01
   6.7442000e-01
   5.2326000e-01
   1.3953000e-01
   6.9767000e-01
   8.0233000e-01
   7.2093000e-01
   4.0698000e-01
   4.6512000e-02
   7.0930000e-01
   4.6512000e-01
   4.1860000e-01
   7.0930000e-01
   5.9302000e-01
   8.1395000e-01
   7.3256000e-01
   5.4651000e-01
   3.1395000e-01
   8.1395000e-01
   2.4419000e-01
   6.5116000e-01
   3.2558000e-01
   2.2093000e-01
   5.3488000e-01
   2.5581000e-01
   3.7209000e-01
   1.5116000e-01
   8.7209000e-01
   7.3256000e-01
   3.8372000e-01
   7.2093000e-01
   5.4651000e-01
   1.0000000e+00
   2.9070000e-01
   2.7907000e-01
   5.0000000e-01
   3.6047000e-01
   2.0930000e-01
   6.9767000e-02
   4.7674000e-01
   5.5814000e-01
   7.6744000e-01
   1.3953000e-01
   7.9070000e-01
   6.3953000e-01
   4.5349000e-01
   2.3256000e-02
   8.7209000e-01
   4.1860000e-01
   5.0000000e-01
   3.0233000e-01
   4.5349000e-01
   3.7209000e-01
   8.4884000e-01
   3.2558000e-01
   5.9302000e-01
   1.9767000e-01
   8.1395000e-01
   4.6512000e-01
   9.1860000e-01
   7.4419000e-01
   3.7209000e-01
   5.0000000e-01
   3.0233000e-01
   5.4651000e-01
   5.4651000e-01
   5.8140000e-01
   4.8837000e-01
   3.8372000e-01
   3.7209000e-01
   5.2326000e-01
   2.3256000e-01
   5.9302000e-01
   4.8837000e-01
   1.3953000e-01
   4.0698000e-01
   8.4884000e-01
   7.2093000e-01
   5.0000000e-01
   4.4186000e-01
   5.2326000e-01
   6.8605000e-01
   1.3953000e-01
   6.0465000e-01
   4.4186000e-01
   4.0698000e-01
   2.4419000e-01
   4.5349000e-01
   6.7442000e-01
   2.7907000e-01
   5.4651000e-01
   6.1628000e-01
   3.3721000e-01
   1.5116000e-01
   1.9767000e-01
   1.2791000e-01
   8.2558000e-01
   6.1628000e-01
   6.0465000e-01
   6.9767000e-01
   3.7209000e-01
   3.0233000e-01
   5.1163000e-01
   8.0233000e-01
   3.4884000e-01
   3.2558000e-01
   8.4884000e-01
   3.8372000e-01
   8.2558000e-01
   2.4419000e-01
   2.9070000e-01
   6.6279000e-01
   6.7442000e-01
   5.1163000e-01
   7.9070000e-01
   3.2558000e-01
   7.4419000e-01
   4.4186000e-01
   7.0930000e-01
   3.8372000e-01
   5.0000000e-01
   2.3256000e-01
   3.7209000e-01
   8.4884000e-01
   8.6047000e-01
   7.5581000e-01
   4.4186000e-01
   5.1163000e-01
   5.2326000e-01
   5.9302000e-01
   6.6279000e-01
   8.1395000e-01
   5.6977000e-01
   7.9070000e-01
   7.4419000e-01
   4.5349000e-01
   9.0698000e-01
   3.7209000e-01
   3.1395000e-01
   7.0930000e-01
   5.3488000e-01
   1.3953000e-01
   5.0000000e-01
   5.2326000e-01
   1.5116000e-01
   5.4651000e-01
   1.7442000e-01
   4.8837000e-01
   5.8140000e-01
   5.8140000e-01
   4.3023000e-01
   2.5581000e-01
   8.1395000e-01
   1.7442000e-01
   5.9302000e-01
   2.3256000e-01
   3.1395000e-01
   4.5349000e-01
   2.6744000e-01
   5.1163000e-01
   4.0698000e-01
   4.1860000e-01
   6.8605000e-01
   3.4884000e-02
   4.8837000e-01
   3.4884000e-01
   3.9535000e-01
   3.4884000e-01
   6.0465000e-01
   8.7209000e-01
   5.3488000e-01
   2.9070000e-01
   7.6744000e-01
   8.8372000e-01
   5.3488000e-01
   4.1860000e-01
   5.9302000e-01
   8.0233000e-01
   3.4884000e-01
   4.3023000e-01
   5.9302000e-01
   5.0000000e-01
   9.3023000e-02
   2.6744000e-01
   8.4884000e-01
   5.8140000e-01
   3.6047000e-01
   8.8372000e-01
   2.9070000e-01
   3.1395000e-01
   3.4884000e-01
   7.2093000e-01
   5.5814000e-01
   3.0233000e-01
   4.5349000e-01
   5.0000000e-01
   6.7442000e-01
   4.6512000e-01
   6.6279000e-01
   2.9070000e-01
   6.0465000e-01
   4.1860000e-01
   8.0233000e-01
   1.9767000e-01
   5.4651000e-01
   8.8372000e-01
   7.6744000e-01
   6.3953000e-01
   9.1860000e-01
   6.0465000e-01
   1.1628000e-01
   4.0698000e-01
   6.7442000e-01
   6.5116000e-01
   2.6744000e-01
   5.0000000e-01
   4.3023000e-01
   3.8372000e-01
   4.6512000e-01
   2.3256000e-01
   3.0233000e-01
   3.6047000e-01
   9.3023000e-01
   3.1395000e-01
   9.3023000e-02
   3.4884000e-01
   8.4884000e-01
   6.9767000e-01
   6.6279000e-01
   2.6744000e-01
   3.7209000e-01
   7.2093000e-01
   4.4186000e-01
   3.9535000e-01
   6.3953000e-01
   6.3953000e-01
   7.9070000e-01
   3.0233000e-01
   3.2558000e-01
   5.0000000e-01
   4.0698000e-01
   4.5349000e-01
   4.1860000e-01
   2.0930000e-01
   3.9535000e-01
   4.6512000e-01
   3.1395000e-01
   6.7442000e-01
   4.6512000e-01
   6.9767000e-01
   1.7442000e-01
   2.4419000e-01
   2.6744000e-01
   6.0465000e-01
   7.6744000e-01
   6.3953000e-01
   4.1860000e-01
   5.4651000e-01
   5.8140000e-01
   3.6047000e-01
   6.0465000e-01
   8.8372000e-01
   6.2791000e-01
   5.5814000e-01
   6.9767000e-01
   4.1860000e-01
   8.2558000e-01
   4.5349000e-01
   3.7209000e-01
   6.9767000e-02
   6.6279000e-01
   7.4419000e-01
   7.7907000e-01
   9.4186000e-01
   6.2791000e-01
   5.9302000e-01
   4.8837000e-01
   7.3256000e-01
   5.5814000e-01
   7.5581000e-01
   4.6512000e-02
   8.6047000e-01
   5.1163000e-01
   2.4419000e-01
   2.0930000e-01
   4.8837000e-01
   0.0000000e+00
   3.7209000e-01
   6.8605000e-01
   5.6977000e-01
   9.7674000e-01
   4.0698000e-01
   4.5349000e-01
   5.9302000e-01
   2.7907000e-01
   7.6744000e-01
   3.0233000e-01
   6.9767000e-02
   4.0698000e-01
   5.5814000e-01
   4.0698000e-01
   3.4884000e-01
   3.7209000e-01
   2.9070000e-01
   4.5349000e-01
   9.5349000e-01
   5.9302000e-01
   5.5814000e-01
   3.9535000e-01
   6.3953000e-01
   3.6047000e-01
   5.8140000e-01
   3.4884000e-02
   5.4651000e-01
   8.4884000e-01
   7.5581000e-01
   8.2558000e-01
   4.8837000e-01
   5.1163000e-01
   8.1395000e-01
   4.6512000e-01
   2.6744000e-01
   7.2093000e-01
   1.5116000e-01
   5.8140000e-01
   7.6744000e-01
   6.6279000e-01
   4.1860000e-01
   8.1395000e-01
   4.0698000e-01
   3.9535000e-01
   9.5349000e-01
   2.4419000e-01
   1.9767000e-01
   1.6279000e-01
   4.8837000e-01
   2.3256000e-01
   2.4419000e-01
   5.6977000e-01
   8.6047000e-01
   7.0930000e-01
   8.8372000e-01
   8.3721000e-01
   6.8605000e-01
   5.8140000e-01
   2.3256000e-01
   6.3953000e-01
   3.1395000e-01
   4.5349000e-01
   6.6279000e-01
   6.3953000e-01
   8.7209000e-01
   2.2093000e-01
   5.9302000e-01
   7.0930000e-01
   8.3721000e-01
   6.2791000e-01
   6.8605000e-01
   5.2326000e-01
   2.0930000e-01
   7.3256000e-01
   6.5116000e-01
   7.5581000e-01
   6.3953000e-01
   4.1860000e-01
   2.3256000e-02
   4.5349000e-01
   8.1395000e-01
   3.1395000e-01
   7.4419000e-01
   4.5349000e-01
   5.0000000e-01
   1.1628000e-01
   5.2326000e-01
   4.6512000e-01
   2.7907000e-01
   6.2791000e-01
   1.9767000e-01
   5.8140000e-01
   6.5116000e-01
   1.0000000e+00
   3.7209000e-01
   2.0930000e-01
   5.8140000e-01
   4.0698000e-01
   1.6279000e-01
   7.0930000e-01
   2.5581000e-01
   7.6744000e-01
   5.4651000e-01
   4.3023000e-01
   5.0000000e-01
   3.3721000e-01
   6.9767000e-01
   6.1628000e-01
   9.1860000e-01
   5.9302000e-01
   4.1860000e-01
   3.3721000e-01
   4.0698000e-01
   8.6047000e-01
   5.3488000e-01
   5.5814000e-01
   5.8140000e-01
   6.3953000e-01
   6.0465000e-01
   4.4186000e-01
   5.3488000e-01
   4.7674000e-01
   8.8372000e-01
   5.0000000e-01
   5.4651000e-01
   5.9302000e-01
   3.4884000e-01
   7.0930000e-01
   6.9767000e-02
   5.4651000e-01
   2.3256000e-01
   8.0233000e-01
   7.2093000e-01
   3.8372000e-01
   5.1163000e-01
   4.0698000e-01
   7.4419000e-01
   3.9535000e-01
   1.8605000e-01
   1.1628000e-01
   4.5349000e-01
   6.3953000e-01
   4.7674000e-01
   1.5116000e-01
   4.7674000e-01
   4.1860000e-01
   2.5581000e-01
   5.2326000e-01
   5.5814000e-01
   3.3721000e-01
   3.6047000e-01
   4.3023000e-01
   3.3721000e-01
   5.0000000e-01
   5.4651000e-01
   4.5349000e-01
   5.8140000e-02
   7.0930000e-01
   5.6977000e-01
   7.6744000e-01
   4.6512000e-02
   3.4884000e-01
   8.3721000e-01
   3.9535000e-01
   8.9535000e-01
   9.3023000e-01
   4.5349000e-01
   3.2558000e-01
   4.3023000e-01
   2.3256000e-01
   5.2326000e-01
   1.5116000e-01
   6.6279000e-01
   8.6047000e-01
   6.6279000e-01
   1.8605000e-01
   3.1395000e-01
   6.6279000e-01
   4.5349000e-01
   3.8372000e-01
   6.9767000e-01
   1.1628000e-01
   5.4651000e-01
   5.6977000e-01
   4.8837000e-01
   5.3488000e-01
   3.1395000e-01
   6.7442000e-01
   7.0930000e-01
   1.7442000e-01
   4.0698000e-01
   6.3953000e-01
   6.3953000e-01
   7.2093000e-01
   2.3256000e-01
   4.3023000e-01
   3.9535000e-01
   6.7442000e-01
   3.2558000e-01
   5.0000000e-01
   3.0233000e-01
   6.8605000e-01
   6.9767000e-01
   6.5116000e-01
   7.4419000e-01
   5.3488000e-01
   3.6047000e-01
   5.8140000e-01
   3.8372000e-01
   3.6047000e-01
   3.8372000e-01
   1.0465000e-01
   3.2558000e-01
   5.5814000e-01
   3.9535000e-01
   4.4186000e-01
   1.9767000e-01
   6.8605000e-01
   2.7907000e-01
   4.5349000e-01
   4.1860000e-01
   4.7674000e-01
   8.2558000e-01
   5.5814000e-01
   7.9070000e-01
   2.6744000e-01
   7.5581000e-01
   4.6512000e-01
   5.9302000e-01
   2.7907000e-01
   7.7907000e-01
   4.4186000e-01
   6.2791000e-01
   5.3488000e-01
   1.5116000e-01
   7.0930000e-01
   1.5116000e-01
   1.0465000e-01
   4.5349000e-01
   3.8372000e-01
   4.7674000e-01
   6.7442000e-01
   2.3256000e-01
   5.1163000e-01
   7.6744000e-01
   4.5349000e-01
   3.8372000e-01
   1.1628000e-01
   3.9535000e-01
   5.5814000e-01
   3.4884000e-01
   7.0930000e-01
   5.9302000e-01
   9.0698000e-01
   8.6047000e-01
   7.6744000e-01
   4.8837000e-01
   8.1395000e-01
   4.0698000e-01
   9.3023000e-02
   8.6047000e-01
   2.2093000e-01
   4.6512000e-02
   3.1395000e-01
   4.1860000e-01
   7.3256000e-01
   5.6977000e-01
   4.7674000e-01
   8.8372000e-01
   4.4186000e-01
   3.9535000e-01
   3.1395000e-01
   7.6744000e-01
   4.4186000e-01
   1.1628000e-02
   7.4419000e-01
   3.3721000e-01
   3.9535000e-01
   5.4651000e-01
   6.5116000e-01
   3.3721000e-01
   6.7442000e-01
   7.9070000e-01
   4.8837000e-01
   3.4884000e-01
   7.5581000e-01
   8.8372000e-01
   3.7209000e-01
   3.0233000e-01
   2.0930000e-01
   7.3256000e-01
   7.4419000e-01
   8.0233000e-01
   1.2791000e-01
   6.2791000e-01
   7.4419000e-01
   8.1395000e-02
   6.6279000e-01
   2.9070000e-01
   8.6047000e-01
   3.2558000e-01
   7.4419000e-01
   6.6279000e-01
   3.6047000e-01
   3.8372000e-01
   7.5581000e-01
   9.1860000e-01
   6.3953000e-01
   1.7442000e-01
   1.0465000e-01
   1.3953000e-01
   3.9535000e-01
   3.2558000e-01
   3.1395000e-01
   2.6744000e-01
   3.3721000e-01
   4.7674000e-01
   1.2791000e-01
   8.0233000e-01
   8.3721000e-01
   5.8140000e-01
   2.2093000e-01
   4.7674000e-01
   4.8837000e-01
   7.2093000e-01
   5.5814000e-01
   5.5814000e-01
   6.0465000e-01
   1.2791000e-01
   6.0465000e-01
   4.1860000e-01
   3.9535000e-01
   1.8605000e-01
   7.9070000e-01
   7.5581000e-01
   5.1163000e-01
   3.2558000e-01
   1.5116000e-01
   6.3953000e-01
   5.1163000e-01
   4.0698000e-01
   6.1628000e-01
   7.5581000e-01
   4.5349000e-01
   5.4651000e-01
   7.0930000e-01
   5.2326000e-01
   3.1395000e-01
   7.6744000e-01
   3.7209000e-01
   3.2558000e-01
   5.0000000e-01
   3.1395000e-01
   4.6512000e-01
   5.5814000e-01
   6.7442000e-01
   2.4419000e-01
   5.1163000e-01
   5.0000000e-01
   5.6977000e-01
   3.8372000e-01
   4.7674000e-01
   6.2791000e-01
   5.3488000e-01
   6.9767000e-01
   4.1860000e-01
   2.2093000e-01
   6.0465000e-01
   3.8372000e-01
   7.3256000e-01
   6.7442000e-01
   3.3721000e-01
   4.3023000e-01
   6.1628000e-01
   5.9302000e-01
   3.8372000e-01
   3.2558000e-01
   2.0930000e-01
   4.3023000e-01
   3.1395000e-01
   8.1395000e-01
   5.9302000e-01
   5.9302000e-01
   5.1163000e-01
   3.3721000e-01
   3.9535000e-01
   8.3721000e-01
   7.4419000e-01
   9.4186000e-01
   6.0465000e-01
   2.5581000e-01
   6.2791000e-01
   3.4884000e-01
   5.6977000e-01
   9.6512000e-01
   4.5349000e-01
   3.8372000e-01
   1.6279000e-01
   4.4186000e-01
   4.7674000e-01
   9.1860000e-01
   4.4186000e-01
   3.0233000e-01
   4.3023000e-01
   8.3721000e-01
   6.3953000e-01
   7.7907000e-01
   5.5814000e-01
   5.9302000e-01
   6.1628000e-01
   1.5116000e-01
   4.3023000e-01
   9.0698000e-01
   6.6279000e-01
   3.4884000e-01
   5.2326000e-01
   3.1395000e-01
   3.9535000e-01
   8.2558000e-01
   8.4884000e-01
   4.6512000e-01
   2.6744000e-01
   2.4419000e-01
   6.2791000e-01
   8.1395000e-02
   3.0233000e-01
   8.9535000e-01
   8.9535000e-01
   5.4651000e-01
   6.5116000e-01
   8.7209000e-01
   2.2093000e-01
   5.1163000e-01
   1.1628000e-01
   4.6512000e-01
   7.2093000e-01
   4.8837000e-01
   6.9767000e-02
   4.6512000e-02
   2.9070000e-01
   5.1163000e-01
   3.2558000e-01
   6.8605000e-01
   1.8605000e-01
   7.2093000e-01
   5.4651000e-01
   6.5116000e-01
   6.1628000e-01
   6.6279000e-01
   5.8140000e-02
   4.8837000e-01
   7.9070000e-01
   7.5581000e-01
   3.0233000e-01
   4.4186000e-01
   5.0000000e-01
   7.7907000e-01
   2.9070000e-01
   8.1395000e-02
   1.3953000e-01
   7.4419000e-01
   8.0233000e-01
   3.6047000e-01
   5.1163000e-01
   1.8605000e-01
   6.1628000e-01
   4.4186000e-01
   3.3721000e-01
   8.1395000e-02
   3.7209000e-01
   5.3488000e-01
   9.3023000e-01
   4.0698000e-01
   4.4186000e-01
   7.6744000e-01
   6.0465000e-01
   7.4419000e-01
   7.5581000e-01
   7.4419000e-01
   3.0233000e-01
   8.4884000e-01
   2.5581000e-01
   6.5116000e-01
   4.0698000e-01
   5.6977000e-01
   2.3256000e-01
   6.5116000e-01
   6.2791000e-01
   2.4419000e-01
   5.0000000e-01
   6.5116000e-01
   8.1395000e-02
   4.1860000e-01
   7.5581000e-01
   3.1395000e-01
   1.6279000e-01
   4.8837000e-01
   2.0930000e-01
   5.4651000e-01
   5.8140000e-01
   8.6047000e-01
   4.5349000e-01
   4.1860000e-01
   1.6279000e-01
   6.5116000e-01
   7.4419000e-01
   5.5814000e-01
   1.3953000e-01
   7.6744000e-01
   4.6512000e-02
   8.1395000e-01
   5.6977000e-01
   3.9535000e-01
   1.8605000e-01
   7.9070000e-01
   2.3256000e-01
   4.6512000e-01
   6.0465000e-01
   4.6512000e-01
   5.9302000e-01
   1.9767000e-01
   5.1163000e-01
   4.3023000e-01
   4.3023000e-01
   5.4651000e-01
   1.8605000e-01
   8.1395000e-01
   5.1163000e-01
   4.8837000e-01
   6.8605000e-01
   2.7907000e-01
   1.7442000e-01
   5.4651000e-01
   3.9535000e-01
   1.7442000e-01
   8.4884000e-01
   8.3721000e-01
   7.9070000e-01
   5.0000000e-01
   6.5116000e-01
   5.5814000e-01
   5.6977000e-01
   4.0698000e-01
   6.0465000e-01
   7.6744000e-01
   6.0465000e-01
   7.7907000e-01
   7.7907000e-01
   5.8140000e-01
   8.3721000e-01
   4.6512000e-01
   1.5116000e-01
   4.6512000e-01
   5.9302000e-01
   1.8605000e-01
   3.6047000e-01
   6.7442000e-01
   3.3721000e-01
   4.0698000e-01
   4.6512000e-01
   3.9535000e-01
   1.8605000e-01
   4.8837000e-01
   1.7442000e-01
   6.0465000e-01
   4.0698000e-01
   7.0930000e-01
   4.5349000e-01
   3.3721000e-01
   2.0930000e-01
   4.5349000e-01
   7.4419000e-01
   3.1395000e-01
   2.4419000e-01
   4.0698000e-01
   9.3023000e-02
   8.1395000e-02
   4.6512000e-01
   2.0930000e-01
   5.3488000e-01
   2.6744000e-01
   7.9070000e-01
   4.0698000e-01
   5.3488000e-01
   3.8372000e-01
   4.6512000e-01
   3.7209000e-01
   3.2558000e-01
   2.9070000e-01
   4.5349000e-01
   3.1395000e-01
   8.6047000e-01
   8.8372000e-01
   6.2791000e-01
   4.1860000e-01
   2.6744000e-01
   7.3256000e-01
   3.4884000e-01
   3.3721000e-01
   5.1163000e-01
   2.2093000e-01
   7.2093000e-01
   7.2093000e-01
   6.6279000e-01
   6.3953000e-01
   3.8372000e-01
   3.6047000e-01
   2.9070000e-01
   5.8140000e-02
   2.4419000e-01
   3.6047000e-01
   4.4186000e-01
   5.5814000e-01
   4.7674000e-01
   4.7674000e-01
   8.2558000e-01
   1.9767000e-01
   3.8372000e-01
   5.8140000e-01
   2.2093000e-01
   5.8140000e-01
   6.2791000e-01
   5.1163000e-01
   6.8605000e-01
   4.0698000e-01
   7.2093000e-01
   6.6279000e-01
   3.3721000e-01
   3.6047000e-01
   7.0930000e-01
   5.8140000e-02
   2.2093000e-01
   8.1395000e-02
   1.9767000e-01
   2.3256000e-02
   5.4651000e-01
   1.3953000e-01
   4.7674000e-01
   1.7442000e-01
   9.3023000e-02
   6.9767000e-01
   8.3721000e-01
   7.5581000e-01
   6.5116000e-01
   4.5349000e-01
   7.0930000e-01
   5.0000000e-01
   2.4419000e-01
   6.0465000e-01
   2.0930000e-01
   3.0233000e-01
   6.1628000e-01
   1.6279000e-01
   1.3953000e-01
   7.6744000e-01
   3.6047000e-01
   4.1860000e-01
   5.9302000e-01
   6.3953000e-01
   3.4884000e-01
   1.0465000e-01
   5.4651000e-01
   6.8605000e-01
   4.8837000e-01
   6.7442000e-01
   7.0930000e-01
   5.5814000e-01
   6.6279000e-01
   7.3256000e-01
   9.4186000e-01
   3.8372000e-01
   5.2326000e-01
   1.2791000e-01
   4.7674000e-01
   6.3953000e-01
   4.6512000e-01
   7.3256000e-01
   5.6977000e-01
   3.4884000e-01
   3.0233000e-01
   8.4884000e-01
   5.5814000e-01
   4.6512000e-01
   4.5349000e-01
   3.6047000e-01
   2.4419000e-01
   6.6279000e-01
   1.9767000e-01
   2.7907000e-01
   9.8837000e-01
   6.2791000e-01
   9.0698000e-01
   2.4419000e-01
   6.0465000e-01
   4.6512000e-01
   8.4884000e-01
   4.3023000e-01
   4.8837000e-01
   5.3488000e-01
   2.4419000e-01
   8.7209000e-01
   2.7907000e-01
   4.8837000e-01
   9.0698000e-01
   8.1395000e-01
   4.6512000e-01
   8.6047000e-01
   1.5116000e-01
   3.8372000e-01
   7.6744000e-01
   6.6279000e-01
   3.0233000e-01
   2.3256000e-01
   5.2326000e-01
   1.8605000e-01
   4.8837000e-01
   2.9070000e-01
   6.8605000e-01
   2.3256000e-01
   3.9535000e-01
   9.3023000e-01
   4.8837000e-01
   9.6512000e-01
   4.1860000e-01
   8.3721000e-01
   9.0698000e-01
   5.9302000e-01
   1.9767000e-01
   7.3256000e-01
   8.8372000e-01
   5.3488000e-01
   4.1860000e-01
   6.9767000e-01
   7.5581000e-01
   7.5581000e-01
   2.2093000e-01
   2.9070000e-01
   7.7907000e-01
   6.0465000e-01
   6.6279000e-01
   5.8140000e-01
   4.0698000e-01
   3.0233000e-01
   8.0233000e-01
   9.3023000e-01
   4.8837000e-01
   5.8140000e-01
   2.4419000e-01
   7.6744000e-01
   3.7209000e-01
   3.7209000e-01
   1.8605000e-01
   5.8140000e-01
   3.8372000e-01
   6.6279000e-01
   7.9070000e-01
   5.3488000e-01
   6.1628000e-01
   5.9302000e-01
   6.2791000e-01
   3.2558000e-01
   8.9535000e-01
   6.9767000e-01
   4.5349000e-01
   8.7209000e-01
   3.9535000e-01
   9.0698000e-01
   5.2326000e-01
   4.8837000e-01
   7.2093000e-01
   8.8372000e-01
   5.9302000e-01
   1.6279000e-01
   4.3023000e-01
   6.0465000e-01
   8.3721000e-01
   6.0465000e-01
   4.6512000e-01
   3.6047000e-01
   3.8372000e-01
   2.2093000e-01
   6.1628000e-01
   2.9070000e-01
   5.1163000e-01
   4.5349000e-01
   7.2093000e-01
   5.1163000e-01
   4.3023000e-01
   6.2791000e-01
   4.1860000e-01
   6.0465000e-01
   2.7907000e-01
   6.2791000e-01
   7.4419000e-01
   7.4419000e-01
   8.1395000e-02
   5.2326000e-01
   8.6047000e-01
   5.8140000e-01
   2.6744000e-01
   1.6279000e-01
   2.9070000e-01
   5.0000000e-01
   7.9070000e-01
   9.1860000e-01
   7.2093000e-01
   8.1395000e-01
   7.7907000e-01
   8.1395000e-01
   4.6512000e-01
   7.4419000e-01
   1.8605000e-01
   3.7209000e-01
   6.8605000e-01
   4.3023000e-01
   5.4651000e-01
   8.3721000e-01
   7.6744000e-01
   7.4419000e-01
   3.7209000e-01
   7.5581000e-01
   4.6512000e-01
   7.9070000e-01
   3.6047000e-01
   5.9302000e-01
   5.1163000e-01
   8.1395000e-01
   5.3488000e-01
   9.3023000e-02
   4.4186000e-01
   1.1628000e-02
   8.4884000e-01
   5.8140000e-01
   5.9302000e-01
   5.9302000e-01
   6.2791000e-01
   5.8140000e-01
   4.3023000e-01
   6.8605000e-01
   4.0698000e-01
   4.1860000e-01
   5.6977000e-01
   6.7442000e-01
   9.7674000e-01
   6.8605000e-01
   6.8605000e-01
   6.9767000e-02
   8.1395000e-02
   7.6744000e-01
   9.3023000e-02
   2.2093000e-01
   6.1628000e-01
   5.6977000e-01
   6.3953000e-01
   2.4419000e-01
   1.6279000e-01
   8.0233000e-01
   3.9535000e-01
   2.7907000e-01
   9.5349000e-01
   2.0930000e-01
   5.3488000e-01
   7.7907000e-01
   4.8837000e-01
   3.2558000e-01
   3.9535000e-01
   7.7907000e-01
   5.5814000e-01
   2.0930000e-01
   4.1860000e-01
   5.1163000e-01
   6.1628000e-01
   2.6744000e-01
   8.0233000e-01
   8.4884000e-01
   3.7209000e-01
   8.4884000e-01
   6.5116000e-01
   2.7907000e-01
   6.3953000e-01
   6.2791000e-01
   3.1395000e-01
   5.5814000e-01
   6.5116000e-01
   3.9535000e-01
   6.3953000e-01
   8.9535000e-01
   8.4884000e-01
   5.0000000e-01
   2.0930000e-01
   5.5814000e-01
   2.7907000e-01
   7.4419000e-01
   7.9070000e-01
   4.6512000e-02
   8.2558000e-01
   6.3953000e-01
   6.5116000e-01
   6.1628000e-01
   5.3488000e-01
   5.4651000e-01
   5.1163000e-01
   1.0000000e+00
   3.9535000e-01
   4.4186000e-01
   5.9302000e-01
   6.5116000e-01
   4.3023000e-01
   4.4186000e-01
   1.7442000e-01
   2.5581000e-01
   2.6744000e-01
   2.7907000e-01
   5.5814000e-01
   2.6744000e-01
   6.0465000e-01
   8.6047000e-01
   7.2093000e-01
   1.1628000e-01
   7.9070000e-01
   4.4186000e-01
   6.9767000e-01
   6.5116000e-01
   3.0233000e-01
   8.8372000e-01
   1.1628000e-01
   4.4186000e-01
   3.0233000e-01
   3.3721000e-01
   7.9070000e-01
   1.3953000e-01
   7.7907000e-01
   4.6512000e-01
   2.9070000e-01
   5.1163000e-01
   1.9767000e-01
   6.1628000e-01
   5.3488000e-01
   5.6977000e-01
   7.6744000e-01
   5.1163000e-01
   5.8140000e-01
   6.7442000e-01
   6.7442000e-01
   4.3023000e-01
   5.3488000e-01
   7.9070000e-01
   4.6512000e-01
   1.3953000e-01
   4.1860000e-01
   6.5116000e-01
   7.5581000e-01
   8.1395000e-02
   4.5349000e-01
   6.6279000e-01
   3.2558000e-01
   7.2093000e-01
   8.7209000e-01
   8.2558000e-01
   4.8837000e-01
   6.2791000e-01
   4.4186000e-01
   9.0698000e-01
   3.6047000e-01
   7.9070000e-01
   2.7907000e-01
   7.6744000e-01
   5.5814000e-01
   4.5349000e-01
   3.8372000e-01
   4.8837000e-01
   3.7209000e-01
   4.1860000e-01
   8.2558000e-01
   2.5581000e-01
   8.9535000e-01
   6.5116000e-01
   1.0465000e-01
   6.6279000e-01
   3.4884000e-01
   5.9302000e-01
   4.1860000e-01
   5.8140000e-01
   7.0930000e-01
   3.3721000e-01
   3.4884000e-01
   4.1860000e-01
   5.3488000e-01
   9.8837000e-01
   1.8605000e-01
   3.1395000e-01
   5.6977000e-01
   3.2558000e-01
   2.6744000e-01
   6.2791000e-01
   4.8837000e-01
   2.7907000e-01
   3.7209000e-01
   1.6279000e-01
   3.3721000e-01
   5.0000000e-01
   5.8140000e-01
   2.7907000e-01
   5.0000000e-01
   8.0233000e-01
   4.1860000e-01
   7.4419000e-01
   6.0465000e-01
   4.1860000e-01
   7.5581000e-01
   4.0698000e-01
   3.9535000e-01
   7.0930000e-01
   5.3488000e-01
   2.3256000e-01
   4.5349000e-01
   8.7209000e-01
   7.3256000e-01
   8.7209000e-01
   5.8140000e-01
   1.2791000e-01
   7.4419000e-01
   9.7674000e-01
   3.7209000e-01
   5.6977000e-01
   5.0000000e-01
   5.3488000e-01
   6.5116000e-01
   7.3256000e-01
   3.0233000e-01
   7.4419000e-01
   2.4419000e-01
   4.6512000e-01
   9.8837000e-01
   4.0698000e-01
   5.1163000e-01
   2.3256000e-01
   4.5349000e-01
   4.3023000e-01
   2.0930000e-01
   2.4419000e-01
   3.4884000e-01
   2.2093000e-01
   6.3953000e-01
   5.1163000e-01
   8.9535000e-01
   8.8372000e-01
   3.7209000e-01
   7.0930000e-01
   2.4419000e-01
   6.5116000e-01
   6.1628000e-01
   9.7674000e-01
   8.2558000e-01
   4.4186000e-01
   3.1395000e-01
   2.3256000e-01
   4.7674000e-01
   3.1395000e-01
   3.6047000e-01
   9.0698000e-01
   3.4884000e-01
   3.4884000e-01
   4.3023000e-01
   5.3488000e-01
   6.8605000e-01
   4.0698000e-01
   3.9535000e-01
   8.3721000e-01
   3.4884000e-01
   4.8837000e-01
   3.8372000e-01
   7.0930000e-01
   2.5581000e-01
   5.8140000e-01
   9.5349000e-01
   1.0465000e-01
   8.2558000e-01
   8.4884000e-01
   8.3721000e-01
   9.7674000e-01
   3.0233000e-01
   4.6512000e-01
   7.3256000e-01
   5.5814000e-01
   3.7209000e-01
   4.1860000e-01
   5.1163000e-01
   6.7442000e-01
   2.9070000e-01
   6.5116000e-01
   3.4884000e-01
   7.0930000e-01
   8.1395000e-01
   6.3953000e-01
   8.7209000e-01
   4.5349000e-01
   8.1395000e-01
   7.5581000e-01
   1.5116000e-01
   6.2791000e-01
   3.6047000e-01
   5.1163000e-01
   6.9767000e-02
   3.2558000e-01
   4.3023000e-01
   6.1628000e-01
   8.3721000e-01
   5.0000000e-01
   9.6512000e-01
   3.6047000e-01
   6.0465000e-01
   3.2558000e-01
   5.0000000e-01
   4.1860000e-01
   6.8605000e-01
   7.0930000e-01
   4.3023000e-01
   7.0930000e-01
   3.3721000e-01
   5.3488000e-01
   5.3488000e-01
   8.0233000e-01
   7.5581000e-01
   5.8140000e-01
   1.2791000e-01
   4.1860000e-01
   5.1163000e-01
   5.4651000e-01
   4.3023000e-01
   5.3488000e-01
   7.4419000e-01
   4.3023000e-01
   9.0698000e-01
   2.7907000e-01
   4.7674000e-01
   4.3023000e-01
   5.3488000e-01
   5.2326000e-01
   5.4651000e-01
   2.7907000e-01
   4.1860000e-01
   5.0000000e-01
   4.6512000e-01
   1.1628000e-01
   8.9535000e-01
   9.7674000e-01
   3.4884000e-01
   8.8372000e-01
   3.6047000e-01
   4.6512000e-01
   7.4419000e-01
   9.4186000e-01
   2.2093000e-01
   8.2558000e-01
   9.3023000e-02
   8.6047000e-01
   4.5349000e-01
   6.0465000e-01
   4.8837000e-01
   2.5581000e-01
   3.4884000e-01
   4.1860000e-01
   1.9767000e-01
   6.6279000e-01
   1.1628000e-01
   5.3488000e-01
   6.6279000e-01
   5.1163000e-01
   6.5116000e-01
   3.9535000e-01
   5.8140000e-01
   6.9767000e-02
   7.5581000e-01
   5.1163000e-01
   3.8372000e-01
   6.1628000e-01
   9.3023000e-01
   7.3256000e-01
   6.3953000e-01
   6.1628000e-01
   7.3256000e-01
   5.5814000e-01
   3.2558000e-01
   6.2791000e-01
   3.0233000e-01
   6.9767000e-01
   8.6047000e-01
   5.9302000e-01
   4.8837000e-01
   4.1860000e-01
   2.9070000e-01
   2.3256000e-01
   3.6047000e-01
   5.0000000e-01
   7.6744000e-01
   4.7674000e-01
   3.0233000e-01
   6.8605000e-01
   2.6744000e-01
   5.5814000e-01
   8.7209000e-01
   2.3256000e-01
   5.5814000e-01
   1.7442000e-01
   2.9070000e-01
   1.2791000e-01
   3.7209000e-01
   6.3953000e-01
   4.5349000e-01
   9.8837000e-01
   1.8605000e-01
   4.1860000e-01
   4.5349000e-01
   7.9070000e-01
   6.0465000e-01
   6.0465000e-01
   2.0930000e-01
   4.3023000e-01
   9.4186000e-01
   1.5116000e-01
   1.6279000e-01
   6.6279000e-01
   4.3023000e-01
   9.3023000e-01
   5.4651000e-01
   4.0698000e-01
   8.6047000e-01
   7.2093000e-01
   1.2791000e-01
   3.0233000e-01
   1.8605000e-01
   4.7674000e-01
   2.4419000e-01
   5.6977000e-01
   6.0465000e-01
   2.7907000e-01
   4.7674000e-01
   9.8837000e-01
   7.2093000e-01
   8.8372000e-01
   4.4186000e-01
   4.3023000e-01
   3.2558000e-01
   6.2791000e-01
   2.3256000e-01
   2.0930000e-01
   4.4186000e-01
   2.9070000e-01
   2.6744000e-01
   8.8372000e-01
   5.5814000e-01
   4.0698000e-01
   5.4651000e-01
   5.8140000e-01
   1.8605000e-01
   1.5116000e-01
   7.2093000e-01
   9.5349000e-01
   5.2326000e-01
   5.9302000e-01
   3.4884000e-02
   2.5581000e-01
   5.3488000e-01
   2.6744000e-01
   8.2558000e-01
   6.0465000e-01
   6.3953000e-01
   4.4186000e-01
   3.8372000e-01
   2.4419000e-01
   5.6977000e-01
   2.3256000e-01
   6.2791000e-01
   2.6744000e-01
   8.8372000e-01
   2.0930000e-01
   7.4419000e-01
   2.0930000e-01
   3.4884000e-01
   3.8372000e-01
   1.7442000e-01
   2.6744000e-01
   5.1163000e-01
   5.8140000e-02
   4.4186000e-01
   8.0233000e-01
   6.1628000e-01
   4.8837000e-01
   5.8140000e-01
   5.6977000e-01
   4.5349000e-01
   8.0233000e-01
   3.1395000e-01
   1.2791000e-01
   4.5349000e-01
   3.3721000e-01
   8.3721000e-01
   7.2093000e-01
   5.9302000e-01
   2.0930000e-01
   5.9302000e-01
   2.0930000e-01
   5.1163000e-01
   4.1860000e-01
   3.3721000e-01
   2.2093000e-01
   5.0000000e-01
   1.3953000e-01
   5.9302000e-01
   3.1395000e-01
   6.8605000e-01
   6.8605000e-01
   5.4651000e-01
   5.3488000e-01
   1.6279000e-01
   6.7442000e-01
   5.5814000e-01
   5.8140000e-01
   8.3721000e-01
   4.1860000e-01
   6.8605000e-01
   3.1395000e-01
   3.4884000e-01
   3.3721000e-01
   8.6047000e-01
   5.4651000e-01
   4.3023000e-01
   5.2326000e-01
   6.1628000e-01
   3.6047000e-01
   4.4186000e-01
   5.8140000e-01
   4.7674000e-01
   6.0465000e-01
   8.1395000e-01
   5.9302000e-01
   6.1628000e-01
   3.6047000e-01
   4.0698000e-01
   2.0930000e-01
   5.0000000e-01
   5.6977000e-01
   3.0233000e-01
   8.0233000e-01
   4.1860000e-01
   7.0930000e-01
   7.5581000e-01
   4.3023000e-01
   1.9767000e-01
   5.9302000e-01
   2.0930000e-01
   2.9070000e-01
   3.2558000e-01
   9.0698000e-01
   2.4419000e-01
   6.3953000e-01
   4.6512000e-01
   3.2558000e-01
   5.5814000e-01
   5.2326000e-01
   4.7674000e-01
   4.5349000e-01
   1.6279000e-01
   4.8837000e-01
   5.3488000e-01
   4.7674000e-01
   4.3023000e-01
   4.0698000e-01
   8.4884000e-01
   1.2791000e-01
   3.2558000e-01
   5.5814000e-01
   3.7209000e-01
   1.6279000e-01
   5.9302000e-01
   3.3721000e-01
   4.7674000e-01
   6.0465000e-01
   1.2791000e-01
   3.6047000e-01
   8.1395000e-02
   5.1163000e-01
   8.2558000e-01
   6.3953000e-01
   5.8140000e-01
   5.8140000e-01
   1.0465000e-01
   4.8837000e-01
   1.6279000e-01
   5.9302000e-01
   5.9302000e-01
   6.1628000e-01
   7.2093000e-01
   1.9767000e-01
   4.0698000e-01
   1.3953000e-01
   1.6279000e-01
   8.4884000e-01
   6.3953000e-01
   2.0930000e-01
   5.2326000e-01
   4.3023000e-01
   5.2326000e-01
   8.2558000e-01
   6.9767000e-02
   9.3023000e-02
   5.4651000e-01
   4.8837000e-01
   2.0930000e-01
   6.9767000e-01
   1.5116000e-01
   3.0233000e-01
   2.0930000e-01
   4.5349000e-01
   5.4651000e-01
   6.3953000e-01
   7.5581000e-01
   3.6047000e-01
   6.1628000e-01
   6.5116000e-01
   3.7209000e-01
   2.4419000e-01
   5.8140000e-01
   4.0698000e-01
   3.4884000e-01
   6.6279000e-01
   4.6512000e-01
   7.9070000e-01
   3.1395000e-01
   4.0698000e-01
   9.1860000e-01
   3.4884000e-01
   4.0698000e-01
   3.9535000e-01
   6.6279000e-01
   5.8140000e-02
   6.1628000e-01
   6.9767000e-02
   3.2558000e-01
   7.4419000e-01
   1.5116000e-01
   8.2558000e-01
   3.1395000e-01
   7.2093000e-01
   9.3023000e-02
   4.6512000e-01
   1.2791000e-01
   8.2558000e-01
   5.0000000e-01
   7.2093000e-01
   3.4884000e-01
   5.4651000e-01
   5.1163000e-01
   4.3023000e-01
   3.1395000e-01
   3.3721000e-01
   5.2326000e-01
   6.3953000e-01
   5.2326000e-01
   5.6977000e-01
   2.2093000e-01
   3.7209000e-01
   5.1163000e-01
   3.3721000e-01
   9.3023000e-01
   6.3953000e-01
   4.1860000e-01
   5.9302000e-01
   3.8372000e-01
   2.6744000e-01
   5.0000000e-01
   5.3488000e-01
   2.3256000e-01
   3.3721000e-01
   4.6512000e-01
   6.0465000e-01
   6.9767000e-01
   8.8372000e-01
   1.3953000e-01
   3.6047000e-01
   7.7907000e-01
   8.2558000e-01
   4.4186000e-01
   2.3256000e-02
   4.1860000e-01
   7.9070000e-01
   4.4186000e-01
   8.4884000e-01
   2.4419000e-01
   7.5581000e-01
   4.6512000e-01
   3.6047000e-01
   3.9535000e-01
   6.1628000e-01
   1.8605000e-01
   5.5814000e-01
   1.9767000e-01
   5.2326000e-01
   3.0233000e-01
   5.3488000e-01
   2.4419000e-01
   3.1395000e-01
   2.6744000e-01
   5.4651000e-01
   2.2093000e-01
   5.2326000e-01
   6.7442000e-01
   5.5814000e-01
   5.1163000e-01
   2.9070000e-01
   6.0465000e-01
   8.7209000e-01
   8.0233000e-01
   4.3023000e-01
   3.3721000e-01
   2.3256000e-01
   5.2326000e-01
   4.4186000e-01
   3.0233000e-01
   5.9302000e-01
   5.2326000e-01
   7.6744000e-01
   7.7907000e-01
   5.2326000e-01
   4.1860000e-01
   5.5814000e-01
   6.8605000e-01
   3.7209000e-01
   5.8140000e-01
   5.2326000e-01
   5.8140000e-01
   3.3721000e-01
   3.9535000e-01
   7.6744000e-01
   2.3256000e-02
   5.3488000e-01
   4.8837000e-01
   9.3023000e-02
   3.4884000e-01
   2.2093000e-01
   8.0233000e-01
   6.9767000e-01
   5.1163000e-01
   3.4884000e-02
   5.5814000e-01
   3.3721000e-01
   5.3488000e-01
   4.6512000e-02
   6.0465000e-01
   3.7209000e-01
   5.1163000e-01
   5.3488000e-01
   5.5814000e-01
   3.1395000e-01
   3.9535000e-01
   3.6047000e-01
   7.2093000e-01
   4.4186000e-01
   4.8837000e-01
   4.8837000e-01
   5.9302000e-01
   1.8605000e-01
   3.7209000e-01
   2.0930000e-01
   8.4884000e-01
   7.7907000e-01
   3.8372000e-01
   6.2791000e-01
   7.4419000e-01
   2.9070000e-01
   7.4419000e-01
   3.1395000e-01
   1.6279000e-01
   5.2326000e-01
   3.1395000e-01
   8.0233000e-01
   7.2093000e-01
   4.5349000e-01
   5.2326000e-01
   7.4419000e-01
   5.1163000e-01
   7.9070000e-01
   5.2326000e-01
   4.5349000e-01
   5.9302000e-01
   3.2558000e-01
   4.1860000e-01
   8.9535000e-01
   5.9302000e-01
   7.2093000e-01
   5.6977000e-01
   7.2093000e-01
   5.6977000e-01
   8.4884000e-01
   2.4419000e-01
   3.0233000e-01
   3.1395000e-01
   1.5116000e-01
   3.7209000e-01
   3.4884000e-01
   5.1163000e-01
   4.5349000e-01
   5.8140000e-01
   8.2558000e-01
   8.1395000e-01
   6.3953000e-01
   7.5581000e-01
   5.4651000e-01
   6.0465000e-01
   1.8605000e-01
   5.3488000e-01
   4.5349000e-01
   1.3953000e-01
   3.8372000e-01
   1.6279000e-01
   8.4884000e-01
   8.7209000e-01
   8.1395000e-01
   6.3953000e-01
   2.3256000e-01
   9.6512000e-01
   4.8837000e-01
   7.3256000e-01
   8.4884000e-01
   4.8837000e-01
   4.1860000e-01
   5.2326000e-01
   8.1395000e-01
   5.9302000e-01
   5.3488000e-01
   5.6977000e-01
   5.3488000e-01
   3.7209000e-01
   5.8140000e-01
   8.0233000e-01
   3.8372000e-01
   6.8605000e-01
   6.9767000e-02
   1.5116000e-01
   8.0233000e-01
   5.6977000e-01
   4.4186000e-01
   4.1860000e-01
   7.2093000e-01
   3.8372000e-01
   3.4884000e-01
   6.5116000e-01
   6.9767000e-01
   5.8140000e-01
   4.1860000e-01
   3.8372000e-01
   5.5814000e-01
   7.7907000e-01
   6.3953000e-01
   2.0930000e-01
   4.8837000e-01
   6.2791000e-01
   3.8372000e-01
   5.6977000e-01
   6.7442000e-01
   1.3953000e-01
   8.1395000e-02
   5.6977000e-01
   6.6279000e-01
   1.8605000e-01
   6.0465000e-01
   4.5349000e-01
   7.4419000e-01
   6.8605000e-01
   9.0698000e-01
   6.2791000e-01
   2.0930000e-01
   2.3256000e-01
   6.2791000e-01
   3.1395000e-01
   3.1395000e-01
   8.1395000e-01
   2.3256000e-01
   2.7907000e-01
   2.7907000e-01
   5.0000000e-01
   7.3256000e-01
   5.2326000e-01
   2.6744000e-01
   5.0000000e-01
   4.0698000e-01
   8.7209000e-01
   6.2791000e-01
   2.2093000e-01
   4.4186000e-01
   4.3023000e-01
   4.6512000e-01
   3.1395000e-01
   6.1628000e-01
   6.9767000e-01
   5.4651000e-01
   5.1163000e-01
   1.5116000e-01
   5.8140000e-01
   5.3488000e-01
   3.1395000e-01
   7.5581000e-01
   4.4186000e-01
   3.3721000e-01
   1.5116000e-01
   3.6047000e-01
   5.9302000e-01
   8.7209000e-01
   4.8837000e-01
   2.0930000e-01
   3.2558000e-01
   3.6047000e-01
   5.0000000e-01
   6.3953000e-01
   4.8837000e-01
   2.2093000e-01
   7.0930000e-01
   4.6512000e-01
   6.3953000e-01
   7.6744000e-01
   6.7442000e-01
   8.6047000e-01
   8.0233000e-01
   7.2093000e-01
   4.7674000e-01
   5.5814000e-01
   6.6279000e-01
   1.7442000e-01
   3.8372000e-01
   3.1395000e-01
   3.0233000e-01
   6.7442000e-01
   8.1395000e-01
   4.3023000e-01
   2.4419000e-01
   5.5814000e-01
   5.1163000e-01
   2.5581000e-01
   7.0930000e-01
   5.0000000e-01
   7.0930000e-01
   4.0698000e-01
   8.0233000e-01
   5.4651000e-01
   4.3023000e-01
   7.3256000e-01
   5.2326000e-01
   8.3721000e-01
   7.3256000e-01
   1.1628000e-01
   5.6977000e-01
   6.6279000e-01
   7.9070000e-01
   4.7674000e-01
   6.8605000e-01
   3.9535000e-01
   3.1395000e-01
   6.9767000e-01
   2.4419000e-01
   4.8837000e-01
   6.8605000e-01
   6.7442000e-01
   9.0698000e-01
   6.2791000e-01
   2.7907000e-01
   6.0465000e-01
   6.0465000e-01
   5.6977000e-01
   6.1628000e-01
   4.8837000e-01
   8.7209000e-01
   1.0465000e-01
   4.3023000e-01
   7.0930000e-01
   4.5349000e-01
   3.0233000e-01
   7.0930000e-01
   4.1860000e-01
   9.3023000e-01
   3.4884000e-01
   1.2791000e-01
   6.6279000e-01
   8.1395000e-02
   1.3953000e-01
   1.5116000e-01
   6.8605000e-01
   2.4419000e-01
   2.0930000e-01
   3.8372000e-01
   4.8837000e-01
   3.0233000e-01
   1.6279000e-01
   4.6512000e-01
   8.0233000e-01
   4.6512000e-01
   8.0233000e-01
   5.0000000e-01
   2.4419000e-01
   3.4884000e-01
   7.9070000e-01
   2.0930000e-01
   9.3023000e-02
   1.7442000e-01
   3.0233000e-01
   6.9767000e-01
   4.0698000e-01
   6.6279000e-01
   4.8837000e-01
   5.4651000e-01
   8.6047000e-01
   6.5116000e-01
   6.0465000e-01
   6.9767000e-01
   5.3488000e-01
   6.3953000e-01
   6.9767000e-02
   4.4186000e-01
   8.3721000e-01
   4.3023000e-01
   7.4419000e-01
   2.9070000e-01
   5.1163000e-01
   5.9302000e-01
   5.6977000e-01
   6.2791000e-01
   5.3488000e-01
   3.2558000e-01
   8.0233000e-01
   7.6744000e-01
   4.4186000e-01
   5.2326000e-01
   7.7907000e-01
   7.2093000e-01
   5.4651000e-01
   4.7674000e-01
   1.2791000e-01
   7.7907000e-01
   5.5814000e-01
   4.5349000e-01
   3.1395000e-01
   6.1628000e-01
   4.6512000e-01
   3.8372000e-01
   7.0930000e-01
   3.3721000e-01
   6.6279000e-01
   4.7674000e-01
   6.0465000e-01
   2.3256000e-02
   5.8140000e-01
   4.6512000e-01
   6.2791000e-01
   8.8372000e-01
   6.5116000e-01
   4.3023000e-01
   2.5581000e-01
   5.0000000e-01
   1.9767000e-01
   7.3256000e-01
   5.5814000e-01
   5.6977000e-01
   5.4651000e-01
   7.7907000e-01
   2.0930000e-01
   5.2326000e-01
   2.5581000e-01
   2.2093000e-01
   3.0233000e-01
   6.6279000e-01
   5.6977000e-01
   6.6279000e-01
   6.2791000e-01
   5.8140000e-01
   4.5349000e-01
   2.7907000e-01
   6.7442000e-01
   4.1860000e-01
   5.6977000e-01
   3.4884000e-01
   9.5349000e-01
   5.6977000e-01
   1.5116000e-01
   7.5581000e-01
   6.5116000e-01
   1.3953000e-01
   5.3488000e-01
   2.6744000e-01
   6.8605000e-01
   4.0698000e-01
   2.6744000e-01
   5.0000000e-01
   3.0233000e-01
   5.1163000e-01
   5.0000000e-01
   4.8837000e-01
   7.3256000e-01
   6.2791000e-01
   7.4419000e-01
   6.1628000e-01
   4.7674000e-01
   4.6512000e-01
   3.4884000e-01
   6.2791000e-01
   5.1163000e-01
   3.7209000e-01
   8.7209000e-01
   4.7674000e-01
   5.8140000e-01
   8.9535000e-01
   7.0930000e-01
   3.7209000e-01
   4.3023000e-01
   7.0930000e-01
   5.0000000e-01
   5.2326000e-01
   9.3023000e-02
   9.3023000e-01
   6.7442000e-01
   6.0465000e-01
   7.2093000e-01
   5.1163000e-01
   4.3023000e-01
   3.9535000e-01
   7.7907000e-01
   4.5349000e-01
   6.8605000e-01
   4.6512000e-01
   5.8140000e-01
   6.1628000e-01
   8.6047000e-01
   8.3721000e-01
   7.3256000e-01
   6.0465000e-01
   3.3721000e-01
   6.3953000e-01
   5.2326000e-01
   3.6047000e-01
   7.7907000e-01
   6.8605000e-01
   1.2791000e-01
   3.0233000e-01
   5.5814000e-01
   4.8837000e-01
   1.0465000e-01
   8.1395000e-02
   6.5116000e-01
   3.1395000e-01
   3.4884000e-01
   8.9535000e-01
   3.0233000e-01
   2.6744000e-01
   6.2791000e-01
   3.4884000e-01
   3.8372000e-01
   5.2326000e-01
   6.0465000e-01
   6.6279000e-01
   6.9767000e-01
   5.3488000e-01
   8.1395000e-01
   5.8140000e-01
   1.8605000e-01
   8.2558000e-01
   6.2791000e-01
   7.4419000e-01
   6.1628000e-01
   3.4884000e-01
   4.1860000e-01
   6.8605000e-01
   7.3256000e-01
   6.6279000e-01
   3.7209000e-01
   6.0465000e-01
   9.3023000e-02
   3.4884000e-01
   3.9535000e-01
   5.8140000e-01
   1.2791000e-01
   6.8605000e-01
   7.7907000e-01
   5.3488000e-01
   6.6279000e-01
   4.3023000e-01
   6.6279000e-01
   4.3023000e-01
   5.6977000e-01
   6.9767000e-01
   6.8605000e-01
   8.6047000e-01
   4.5349000e-01
   1.6279000e-01
   4.1860000e-01
   8.6047000e-01
   6.8605000e-01
   5.4651000e-01
   7.2093000e-01
   5.9302000e-01
   5.5814000e-01
   7.3256000e-01
   5.3488000e-01
   4.0698000e-01
   5.2326000e-01
   6.1628000e-01
   3.2558000e-01
   6.9767000e-01
   3.4884000e-01
   6.7442000e-01
   7.9070000e-01
   2.0930000e-01
   9.5349000e-01
   7.7907000e-01
   9.3023000e-02
   1.5116000e-01
   6.3953000e-01
   5.3488000e-01
   3.8372000e-01
   4.8837000e-01
   2.9070000e-01
   2.0930000e-01
   4.4186000e-01
   4.0698000e-01
   4.5349000e-01
   2.3256000e-02
   6.9767000e-01
   6.8605000e-01
   9.0698000e-01
   7.7907000e-01
   5.3488000e-01
   2.2093000e-01
   9.1860000e-01
   6.2791000e-01
   7.7907000e-01
   1.2791000e-01
   2.3256000e-01
   4.7674000e-01
   2.3256000e-01
   4.1860000e-01
   3.8372000e-01
   7.0930000e-01
   1.2791000e-01
   1.5116000e-01
   5.8140000e-01
   5.6977000e-01
   4.6512000e-01
   5.2326000e-01
   4.1860000e-01
   5.1163000e-01
   6.8605000e-01
   2.7907000e-01
   3.2558000e-01
   4.6512000e-01
   7.6744000e-01
   3.3721000e-01
   5.5814000e-01
   5.1163000e-01
   6.0465000e-01
   8.6047000e-01
   3.8372000e-01
   6.7442000e-01
   9.8837000e-01
   3.3721000e-01
   6.1628000e-01
   8.4884000e-01
   3.1395000e-01
   7.0930000e-01
   2.4419000e-01
   6.3953000e-01
   6.0465000e-01
   6.2791000e-01
   6.6279000e-01
   3.3721000e-01
   8.2558000e-01
   1.0465000e-01
   6.7442000e-01
   5.5814000e-01
   5.4651000e-01
   2.4419000e-01
   5.2326000e-01
   6.9767000e-01
   8.4884000e-01
   3.9535000e-01
   3.0233000e-01
   4.0698000e-01
   8.0233000e-01
   2.6744000e-01
   6.5116000e-01
   4.7674000e-01
   6.5116000e-01
   7.2093000e-01
   5.8140000e-01
   5.9302000e-01
   4.0698000e-01
   8.7209000e-01
   2.5581000e-01
   7.2093000e-01
   5.5814000e-01
   3.9535000e-01
   5.1163000e-01
   5.2326000e-01
   2.2093000e-01
   2.7907000e-01
   3.4884000e-01
   3.2558000e-01
   7.3256000e-01
   4.1860000e-01
   6.2791000e-01
   4.6512000e-01
   5.0000000e-01
   4.1860000e-01
   7.9070000e-01
   5.8140000e-02
   3.3721000e-01
   3.6047000e-01
   6.5116000e-01
   3.9535000e-01
   5.1163000e-01
   3.4884000e-01
   7.5581000e-01
   7.5581000e-01
   6.8605000e-01
   6.3953000e-01
   5.6977000e-01
   2.6744000e-01
   2.4419000e-01
   2.0930000e-01
   5.6977000e-01
   5.6977000e-01
   6.1628000e-01
   4.0698000e-01
   7.4419000e-01
   2.0930000e-01
   8.1395000e-01
   1.6279000e-01
   5.6977000e-01
   5.9302000e-01
   3.0233000e-01
   4.1860000e-01
   4.6512000e-01
   5.8140000e-01
   1.1628000e-01
   2.6744000e-01
   2.2093000e-01
   2.9070000e-01
   3.6047000e-01
   4.3023000e-01
   5.8140000e-01
   3.4884000e-01
   6.0465000e-01
   4.7674000e-01
   5.0000000e-01
   4.3023000e-01
   1.8605000e-01
   8.3721000e-01
   3.2558000e-01
   7.0930000e-01
   6.7442000e-01
   2.5581000e-01
   5.5814000e-01
   3.4884000e-01
   5.9302000e-01
   7.6744000e-01
   7.7907000e-01
   1.9767000e-01
   6.0465000e-01
   4.6512000e-02
   5.4651000e-01
   3.6047000e-01
   5.9302000e-01
   7.0930000e-01
   7.4419000e-01
   2.7907000e-01
   8.7209000e-01
   5.0000000e-01
   7.6744000e-01
   5.8140000e-01
   6.8605000e-01
   4.5349000e-01
   5.1163000e-01
   7.6744000e-01
   6.1628000e-01
   5.2326000e-01
   8.9535000e-01
   8.1395000e-01
   1.9767000e-01
   2.9070000e-01
   7.2093000e-01
   1.3953000e-01
   4.1860000e-01
   5.3488000e-01
   5.0000000e-01
   6.1628000e-01
   3.8372000e-01
   9.3023000e-02
   1.0000000e+00
   5.1163000e-01
   5.8140000e-01
   6.5116000e-01
   2.7907000e-01
   3.6047000e-01
   4.8837000e-01
   7.6744000e-01
   4.0698000e-01
   5.9302000e-01
   1.8605000e-01
   9.3023000e-01
   9.6512000e-01
   7.5581000e-01
   4.0698000e-01
   2.3256000e-01
   3.7209000e-01
   8.9535000e-01
   2.7907000e-01
   2.6744000e-01
   6.6279000e-01
   1.7442000e-01
   3.2558000e-01
   8.2558000e-01
   6.2791000e-01
   5.1163000e-01
   5.9302000e-01
   3.8372000e-01
   6.2791000e-01
   4.6512000e-01
   7.6744000e-01
   1.3953000e-01
   2.6744000e-01
   5.5814000e-01
   2.7907000e-01
   6.0465000e-01
   2.0930000e-01
   8.9535000e-01
   7.0930000e-01
   6.6279000e-01
   6.3953000e-01
   2.2093000e-01
   5.3488000e-01
   8.9535000e-01
   3.0233000e-01
   4.4186000e-01
   7.5581000e-01
   6.2791000e-01
   5.0000000e-01
   4.7674000e-01
   7.3256000e-01
   2.4419000e-01
   3.6047000e-01
   2.4419000e-01
   4.0698000e-01
   5.1163000e-01
   6.7442000e-01
   1.9767000e-01
   5.3488000e-01
   5.3488000e-01
   3.3721000e-01
   3.3721000e-01
   6.8605000e-01
   4.8837000e-01
   1.8605000e-01
   6.6279000e-01
   3.9535000e-01
   6.0465000e-01
   4.6512000e-01
   1.9767000e-01
   5.1163000e-01
   1.9767000e-01
   3.9535000e-01
   2.4419000e-01
   2.3256000e-01
   1.2791000e-01
   6.8605000e-01
   4.8837000e-01
   1.7442000e-01
   6.9767000e-01
   6.3953000e-01
   3.8372000e-01
   7.4419000e-01
   7.4419000e-01
   6.8605000e-01
   2.6744000e-01
   6.5116000e-01
   2.4419000e-01
   7.9070000e-01
   4.0698000e-01
   4.4186000e-01
   8.1395000e-02
   5.0000000e-01
   8.4884000e-01
   3.6047000e-01
   5.8140000e-01
   4.7674000e-01
   7.2093000e-01
   3.9535000e-01
   3.4884000e-02
   7.2093000e-01
   5.8140000e-01
   8.4884000e-01
   5.1163000e-01
   3.1395000e-01
   5.4651000e-01
   4.6512000e-01
   5.8140000e-01
   4.4186000e-01
   5.5814000e-01
   4.0698000e-01
   4.0698000e-01
   1.5116000e-01
   7.6744000e-01
   3.6047000e-01
   3.8372000e-01
   1.5116000e-01
   6.2791000e-01
   6.5116000e-01
   6.5116000e-01
   6.5116000e-01
   2.9070000e-01
   5.8140000e-01
   6.5116000e-01
   5.3488000e-01
   5.8140000e-01
   4.6512000e-02
   6.9767000e-01
   7.3256000e-01
   6.0465000e-01
   4.1860000e-01
   2.6744000e-01
   3.6047000e-01
   1.9767000e-01
   6.2791000e-01
   4.3023000e-01
   6.3953000e-01
   4.5349000e-01
   9.3023000e-02
   5.0000000e-01
   5.2326000e-01
   3.3721000e-01
   7.4419000e-01
   8.1395000e-02
   2.6744000e-01
   8.4884000e-01
   8.4884000e-01
   3.9535000e-01
   3.7209000e-01
   8.7209000e-01
   9.3023000e-02
   8.8372000e-01
   6.6279000e-01
   4.8837000e-01
   3.2558000e-01
   4.3023000e-01
   1.7442000e-01
   4.3023000e-01
   2.6744000e-01
   2.5581000e-01
   8.4884000e-01
   1.0465000e-01
   6.0465000e-01
   2.7907000e-01
   3.3721000e-01
   4.6512000e-01
   4.8837000e-01
   3.7209000e-01
   3.4884000e-01
   9.1860000e-01
   3.8372000e-01
   5.9302000e-01
   7.9070000e-01
   2.7907000e-01
   3.8372000e-01
   3.3721000e-01
   1.7442000e-01
   7.5581000e-01
   6.9767000e-01
   3.9535000e-01
   6.5116000e-01
   8.2558000e-01
   7.0930000e-01
   2.3256000e-01
   4.3023000e-01
   5.0000000e-01
   7.7907000e-01
   3.6047000e-01
   8.3721000e-01
   5.1163000e-01
   1.9767000e-01
   4.7674000e-01
   2.2093000e-01
   8.3721000e-01
   4.1860000e-01
   2.9070000e-01
   5.2326000e-01
   6.0465000e-01
   4.0698000e-01
   6.1628000e-01
   3.4884000e-01
   9.6512000e-01
   2.3256000e-01
   5.2326000e-01
   4.7674000e-01
   3.2558000e-01
   6.0465000e-01
   2.4419000e-01
   6.9767000e-01
   2.0930000e-01
   6.8605000e-01
   4.8837000e-01
   5.5814000e-01
   7.9070000e-01
   6.2791000e-01
   2.6744000e-01
   6.9767000e-02
   6.9767000e-01
   3.7209000e-01
   4.8837000e-01
   4.7674000e-01
   4.5349000e-01
   4.3023000e-01
   3.6047000e-01
   1.7442000e-01
   5.1163000e-01
   8.9535000e-01
   2.3256000e-01
   3.6047000e-01
   1.2791000e-01
   4.1860000e-01
   5.6977000e-01
   7.9070000e-01
   2.9070000e-01
   6.0465000e-01
   8.1395000e-01
   2.5581000e-01
   3.0233000e-01
   8.9535000e-01
   6.8605000e-01
   6.9767000e-01
   3.3721000e-01
   6.2791000e-01
   6.5116000e-01
   8.3721000e-01
   3.0233000e-01
   7.3256000e-01
   2.6744000e-01
   5.6977000e-01
   6.8605000e-01
   8.8372000e-01
   4.0698000e-01
   2.3256000e-01
   5.0000000e-01
   3.7209000e-01
   6.8605000e-01
   8.1395000e-01
   3.3721000e-01
   7.6744000e-01
   5.8140000e-01
   6.0465000e-01
   4.3023000e-01
   3.1395000e-01
   4.4186000e-01
   7.7907000e-01
   3.2558000e-01
   5.4651000e-01
   3.0233000e-01
   6.9767000e-01
   3.7209000e-01
   2.5581000e-01
   5.5814000e-01
   9.1860000e-01
   6.3953000e-01
   6.1628000e-01
   6.6279000e-01
   5.1163000e-01
   3.6047000e-01
   4.1860000e-01
   3.4884000e-01
   3.9535000e-01
   7.7907000e-01
   6.3953000e-01
   3.0233000e-01
   6.1628000e-01
   3.9535000e-01
   3.2558000e-01
   5.9302000e-01
   2.7907000e-01
   6.5116000e-01
   5.3488000e-01
   2.6744000e-01
   5.9302000e-01
   3.7209000e-01
   3.7209000e-01
   7.9070000e-01
   6.2791000e-01
   3.1395000e-01
   7.9070000e-01
   5.1163000e-01
   4.3023000e-01
   5.2326000e-01
   9.1860000e-01
   7.6744000e-01
   3.4884000e-01
   2.5581000e-01
   6.0465000e-01
   7.7907000e-01
   2.5581000e-01
   3.0233000e-01
   2.3256000e-01
   6.8605000e-01
   7.5581000e-01
   7.0930000e-01
   4.3023000e-01
   5.3488000e-01
   3.8372000e-01
   7.5581000e-01
   5.9302000e-01
   4.3023000e-01
   4.6512000e-01
   5.6977000e-01
   4.7674000e-01
   4.1860000e-01
   8.3721000e-01
   3.0233000e-01
   6.1628000e-01
   5.9302000e-01
   1.8605000e-01
   2.7907000e-01
   3.8372000e-01
   4.5349000e-01
   4.1860000e-01
   5.6977000e-01
   4.3023000e-01
   3.9535000e-01
   8.2558000e-01
   4.7674000e-01
   1.2791000e-01
   1.5116000e-01
   5.6977000e-01
   2.9070000e-01
   2.7907000e-01
   2.6744000e-01
   3.6047000e-01
   4.3023000e-01
   4.8837000e-01
   4.7674000e-01
   3.0233000e-01
   3.1395000e-01
   6.9767000e-01
   8.9535000e-01
   5.6977000e-01
   5.2326000e-01
   3.7209000e-01
   4.1860000e-01
   6.8605000e-01
   3.4884000e-01
   5.4651000e-01
   6.9767000e-01
   9.7674000e-01
   8.8372000e-01
   8.7209000e-01
   4.4186000e-01
   2.6744000e-01
   2.9070000e-01
   6.8605000e-01
   5.0000000e-01
   8.3721000e-01
   2.6744000e-01
   7.6744000e-01
   1.7442000e-01
   1.9767000e-01
   6.3953000e-01
   3.2558000e-01
   5.1163000e-01
   6.0465000e-01
   6.9767000e-01
   8.1395000e-01
   4.5349000e-01
   4.5349000e-01
   4.7674000e-01
   5.1163000e-01
   5.8140000e-01
   7.9070000e-01
   6.9767000e-01
   2.4419000e-01
   3.0233000e-01
   3.8372000e-01
   5.3488000e-01
   6.0465000e-01
   5.1163000e-01
   5.5814000e-01
   7.9070000e-01
   9.6512000e-01
   7.6744000e-01
   4.1860000e-01
   2.3256000e-01
   5.4651000e-01
   6.5116000e-01
   3.8372000e-01
   8.9535000e-01
   8.4884000e-01
   2.6744000e-01
   5.0000000e-01
   8.1395000e-01
   1.3953000e-01
   3.8372000e-01
   5.9302000e-01
   4.1860000e-01
   4.0698000e-01
   6.0465000e-01
   5.1163000e-01
   7.9070000e-01
   8.2558000e-01
   1.8605000e-01
   6.9767000e-01
   4.8837000e-01
   6.6279000e-01
   2.5581000e-01
   5.4651000e-01
   3.1395000e-01
   4.0698000e-01
   2.5581000e-01
   4.5349000e-01
   6.0465000e-01
   1.7442000e-01
   5.3488000e-01
   4.0698000e-01
   7.4419000e-01
   8.4884000e-01
   5.4651000e-01
   3.9535000e-01
   2.7907000e-01
   5.1163000e-01
   6.1628000e-01
   6.3953000e-01
   3.7209000e-01
   9.4186000e-01
   5.2326000e-01
   2.3256000e-01
   2.2093000e-01
   2.6744000e-01
   3.1395000e-01
   4.0698000e-01
   5.9302000e-01
   6.5116000e-01
   4.0698000e-01
   5.9302000e-01
   1.3953000e-01
   5.9302000e-01
   3.1395000e-01
   4.6512000e-01
   8.3721000e-01
   5.9302000e-01
   5.2326000e-01
   5.4651000e-01
   3.7209000e-01
   6.5116000e-01
   3.4884000e-01
   8.6047000e-01
   6.6279000e-01
   3.4884000e-01
   3.6047000e-01
   2.4419000e-01
   7.5581000e-01
   5.0000000e-01
   7.2093000e-01
   6.2791000e-01
   7.7907000e-01
   3.3721000e-01
   5.4651000e-01
   5.5814000e-01
   1.0465000e-01
   3.7209000e-01
   3.1395000e-01
   5.4651000e-01
   1.0465000e-01
   3.2558000e-01
   4.0698000e-01
   5.0000000e-01
   5.5814000e-01
   1.5116000e-01
   7.0930000e-01
   3.3721000e-01
   7.3256000e-01
   5.3488000e-01
   4.0698000e-01
   4.0698000e-01
   3.8372000e-01
   5.4651000e-01
   8.6047000e-01
   5.3488000e-01
   3.1395000e-01
   2.4419000e-01
   6.7442000e-01
   7.7907000e-01
   6.5116000e-01
   5.2326000e-01
   9.0698000e-01
   8.2558000e-01
   8.3721000e-01
   8.6047000e-01
   4.6512000e-02
   6.1628000e-01
   6.9767000e-01
   7.9070000e-01
   2.0930000e-01
   3.8372000e-01
   3.4884000e-01
   1.8605000e-01
   2.5581000e-01
   9.3023000e-02
   7.7907000e-01
   4.8837000e-01
   5.5814000e-01
   6.7442000e-01
   8.0233000e-01
   5.3488000e-01
   9.6512000e-01
   7.7907000e-01
   9.3023000e-01
   4.3023000e-01
   7.3256000e-01
   9.4186000e-01
   2.0930000e-01
   8.7209000e-01
   3.9535000e-01
   2.7907000e-01
   3.8372000e-01
   7.6744000e-01
   5.6977000e-01
   7.6744000e-01
   8.1395000e-01
   4.7674000e-01
   5.3488000e-01
   4.4186000e-01
   1.5116000e-01
   6.3953000e-01
   2.0930000e-01
   6.1628000e-01
   5.1163000e-01
   2.0930000e-01
   2.6744000e-01
   3.2558000e-01
   6.3953000e-01
   1.5116000e-01
   6.8605000e-01
   4.0698000e-01
   5.6977000e-01
   5.6977000e-01
   6.3953000e-01
   5.3488000e-01
   9.8837000e-01
   1.2791000e-01
   3.2558000e-01
   9.4186000e-01
   2.5581000e-01
   8.6047000e-01
   5.9302000e-01
   7.6744000e-01
   5.0000000e-01
   5.1163000e-01
   4.0698000e-01
   5.2326000e-01
   3.7209000e-01
   6.8605000e-01
   6.2791000e-01
   4.5349000e-01
   4.3023000e-01
   2.3256000e-01
   5.1163000e-01
   3.9535000e-01
   3.4884000e-01
   4.8837000e-01
   8.9535000e-01
   5.4651000e-01
   3.7209000e-01
   6.0465000e-01
   2.4419000e-01
   4.3023000e-01
   4.1860000e-01
   6.8605000e-01
   3.1395000e-01
   3.2558000e-01
   4.6512000e-01
   4.8837000e-01
   6.6279000e-01
   7.6744000e-01
   5.0000000e-01
   3.3721000e-01
   4.5349000e-01
   4.7674000e-01
   4.5349000e-01
   8.2558000e-01
   3.4884000e-01
   5.3488000e-01
   9.7674000e-01
   6.8605000e-01
   5.0000000e-01
   5.3488000e-01
   8.6047000e-01
   4.4186000e-01
   4.4186000e-01
   4.7674000e-01
   4.7674000e-01
   4.7674000e-01
   1.6279000e-01
   6.0465000e-01
   1.8605000e-01
   6.0465000e-01
   5.8140000e-02
   4.4186000e-01
   7.5581000e-01
   9.0698000e-01
   5.4651000e-01
   5.6977000e-01
   6.5116000e-01
   5.3488000e-01
   3.8372000e-01
   6.7442000e-01
   6.0465000e-01
   5.6977000e-01
   2.3256000e-02
   2.9070000e-01
   6.5116000e-01
   3.8372000e-01
   8.3721000e-01
   6.7442000e-01
   2.7907000e-01
   3.3721000e-01
   7.4419000e-01
   6.3953000e-01
   7.6744000e-01
   6.3953000e-01
   5.6977000e-01
   4.8837000e-01
   3.4884000e-01
   6.8605000e-01
   6.3953000e-01
   6.9767000e-01
   2.6744000e-01
   2.2093000e-01
   3.1395000e-01
   2.5581000e-01
   1.6279000e-01
   8.7209000e-01
   4.6512000e-01
   3.8372000e-01
   3.4884000e-01
   3.4884000e-01
   6.5116000e-01
   5.8140000e-01
   1.8605000e-01
   7.4419000e-01
   8.2558000e-01
   5.3488000e-01
   5.1163000e-01
   3.1395000e-01
   3.1395000e-01
   3.1395000e-01
   7.5581000e-01
   8.2558000e-01
   4.6512000e-01
   7.4419000e-01
   6.6279000e-01
   6.3953000e-01
   4.7674000e-01
   7.3256000e-01
   5.0000000e-01
   5.2326000e-01
   7.3256000e-01
   4.1860000e-01
   2.0930000e-01
   3.0233000e-01
   2.4419000e-01
   6.5116000e-01
   2.3256000e-01
   2.2093000e-01
   6.6279000e-01
   6.1628000e-01
   6.0465000e-01
   8.0233000e-01
   4.6512000e-02
   2.5581000e-01
   4.5349000e-01
   2.4419000e-01
   1.8605000e-01
   6.8605000e-01
   5.0000000e-01
   4.5349000e-01
   8.6047000e-01
   7.4419000e-01
   9.0698000e-01
   4.1860000e-01
   2.7907000e-01
   6.0465000e-01
   6.3953000e-01
   2.5581000e-01
   2.2093000e-01
   4.3023000e-01
   4.6512000e-01
   4.1860000e-01
   5.0000000e-01
   4.8837000e-01
   6.8605000e-01
   4.8837000e-01
   5.1163000e-01
   8.4884000e-01
   9.7674000e-01
   7.4419000e-01
   6.2791000e-01
   5.6977000e-01
   5.3488000e-01
   3.0233000e-01
   4.0698000e-01
   3.1395000e-01
   4.1860000e-01
   1.6279000e-01
   4.8837000e-01
   4.4186000e-01
   6.9767000e-02
   6.3953000e-01
   5.8140000e-01
   6.7442000e-01
   4.3023000e-01
   4.5349000e-01
   6.0465000e-01
   2.3256000e-01
   3.2558000e-01
   6.9767000e-02
   6.9767000e-01
   6.1628000e-01
   7.0930000e-01
   9.3023000e-02
   5.5814000e-01
   8.3721000e-01
   6.2791000e-01
   3.0233000e-01
   3.6047000e-01
   6.3953000e-01
   6.7442000e-01
   4.5349000e-01
   4.5349000e-01
   8.2558000e-01
   5.9302000e-01
   4.1860000e-01
   1.0465000e-01
   9.3023000e-02
   3.9535000e-01
   5.9302000e-01
   4.1860000e-01
   5.0000000e-01
   2.7907000e-01
   2.0930000e-01
   5.3488000e-01
   7.0930000e-01
   6.5116000e-01
   4.8837000e-01
   5.1163000e-01
   8.2558000e-01
   4.6512000e-01
   6.9767000e-02
   6.3953000e-01
   5.9302000e-01
   3.6047000e-01
   4.4186000e-01
   4.3023000e-01
   2.0930000e-01
   4.6512000e-01
   9.1860000e-01
   6.3953000e-01
   4.6512000e-01
   6.8605000e-01
   4.4186000e-01
   5.8140000e-02
   4.7674000e-01
   6.0465000e-01
   7.4419000e-01
   3.3721000e-01
   8.6047000e-01
   6.2791000e-01
   5.1163000e-01
   4.8837000e-01
   3.8372000e-01
   6.7442000e-01
   6.1628000e-01
   1.3953000e-01
   5.8140000e-01
   7.3256000e-01
   1.2791000e-01
   3.9535000e-01
   6.6279000e-01
   4.8837000e-01
   3.7209000e-01
   7.7907000e-01
   2.2093000e-01
   4.7674000e-01
   2.9070000e-01
   4.0698000e-01
   7.0930000e-01
   1.9767000e-01
   5.6977000e-01
   8.8372000e-01
   2.9070000e-01
   5.6977000e-01
   4.8837000e-01
   5.4651000e-01
   4.3023000e-01
   1.3953000e-01
   5.8140000e-01
   8.4884000e-01
   3.8372000e-01
   8.2558000e-01
   3.7209000e-01
   6.5116000e-01
   3.9535000e-01
   7.7907000e-01
   3.7209000e-01
   3.3721000e-01
   3.8372000e-01
   4.8837000e-01
   7.3256000e-01
   3.3721000e-01
   6.7442000e-01
   6.9767000e-01
   2.4419000e-01
   4.8837000e-01
   5.4651000e-01
   8.4884000e-01
   2.5581000e-01
   3.4884000e-01
   3.3721000e-01
   7.0930000e-01
   3.1395000e-01
   4.5349000e-01
   3.2558000e-01
   4.8837000e-01
   5.3488000e-01
   7.4419000e-01
   6.0465000e-01
   7.4419000e-01
   4.4186000e-01
   6.7442000e-01
   4.8837000e-01
   5.4651000e-01
   1.5116000e-01
   3.7209000e-01
   6.9767000e-01
   5.4651000e-01
   5.3488000e-01
   4.0698000e-01
   8.4884000e-01
   9.5349000e-01
   2.9070000e-01
   8.4884000e-01
   4.0698000e-01
   1.3953000e-01
   4.1860000e-01
   5.6977000e-01
   7.0930000e-01
   5.0000000e-01
   6.0465000e-01
   3.9535000e-01
   3.3721000e-01
   5.8140000e-01
   7.4419000e-01
   7.3256000e-01
   5.2326000e-01
   4.3023000e-01
   4.6512000e-01
   7.2093000e-01
   2.4419000e-01
   5.5814000e-01
   3.6047000e-01
   7.9070000e-01
   7.4419000e-01
   3.2558000e-01
   6.9767000e-02
   9.1860000e-01
   2.4419000e-01
   8.7209000e-01
   5.5814000e-01
   4.6512000e-01
   8.7209000e-01
   1.6279000e-01
   5.2326000e-01
   5.4651000e-01
   5.4651000e-01
   1.8605000e-01
   5.9302000e-01
   3.9535000e-01
   4.0698000e-01
   1.6279000e-01
   7.5581000e-01
   8.7209000e-01
   6.8605000e-01
   5.4651000e-01
   5.0000000e-01
   4.1860000e-01
   3.0233000e-01
   3.9535000e-01
   7.4419000e-01
   6.8605000e-01
   4.6512000e-01
   3.9535000e-01
   3.0233000e-01
   1.0465000e-01
   5.2326000e-01
   7.9070000e-01
   5.2326000e-01
   4.5349000e-01
   5.5814000e-01
   4.0698000e-01
   2.6744000e-01
   5.6977000e-01
   2.0930000e-01
   3.3721000e-01
   1.8605000e-01
   2.7907000e-01
   1.7442000e-01
   6.2791000e-01
   5.3488000e-01
   3.8372000e-01
   1.1628000e-01
   9.1860000e-01
   5.9302000e-01
   7.4419000e-01
   3.1395000e-01
   7.7907000e-01
   5.8140000e-01
   3.8372000e-01
   5.1163000e-01
   5.3488000e-01
   3.8372000e-01
   1.2791000e-01
   8.4884000e-01
   3.8372000e-01
   5.6977000e-01
   3.4884000e-01
   5.1163000e-01
   1.6279000e-01
   3.2558000e-01
   7.2093000e-01
   5.9302000e-01
   7.9070000e-01
   3.8372000e-01
   8.1395000e-02
   7.2093000e-01
   5.3488000e-01
   4.8837000e-01
   6.7442000e-01
   7.5581000e-01
   2.4419000e-01
   7.9070000e-01
   5.4651000e-01
   2.6744000e-01
   2.7907000e-01
   1.9767000e-01
   3.7209000e-01
   2.4419000e-01
   4.4186000e-01
   6.0465000e-01
   2.0930000e-01
   5.4651000e-01
   2.5581000e-01
   4.8837000e-01
   6.5116000e-01
   6.0465000e-01
   7.7907000e-01
   4.0698000e-01
   3.8372000e-01
   8.0233000e-01
   3.7209000e-01
   2.3256000e-02
   2.9070000e-01
   6.6279000e-01
   7.5581000e-01
   1.7442000e-01
   2.6744000e-01
   4.4186000e-01
   6.6279000e-01
   4.6512000e-01
   5.5814000e-01
   2.2093000e-01
   3.9535000e-01
   8.8372000e-01
   6.1628000e-01
   3.0233000e-01
   3.7209000e-01
   3.2558000e-01
   7.2093000e-01
   4.4186000e-01
   1.8605000e-01
   1.2791000e-01
   1.3953000e-01
   5.6977000e-01
   4.0698000e-01
   4.4186000e-01
   5.0000000e-01
   1.5116000e-01
   8.4884000e-01
   4.4186000e-01
   5.8140000e-02
   3.9535000e-01
   1.7442000e-01
   9.3023000e-01
   3.9535000e-01
   2.2093000e-01
   6.7442000e-01
   6.2791000e-01
   7.2093000e-01
   4.8837000e-01
   3.9535000e-01
   4.0698000e-01
   4.4186000e-01
   6.5116000e-01
   3.7209000e-01
   1.7442000e-01
   4.7674000e-01
   5.6977000e-01
   2.5581000e-01
   5.4651000e-01
   6.1628000e-01
   2.0930000e-01
   5.4651000e-01
   4.5349000e-01
   6.0465000e-01
   7.5581000e-01
   5.3488000e-01
   1.2791000e-01
   3.6047000e-01
   4.3023000e-01
   2.2093000e-01
   7.0930000e-01
   6.6279000e-01
   2.4419000e-01
   6.9767000e-01
   8.0233000e-01
   4.3023000e-01
   6.3953000e-01
   2.3256000e-01
   4.4186000e-01
   4.6512000e-01
   4.6512000e-01
   5.2326000e-01
   3.7209000e-01
   3.7209000e-01
   6.0465000e-01
   2.9070000e-01
   4.0698000e-01
   2.2093000e-01
   3.4884000e-01
   3.4884000e-01
   6.9767000e-01
   6.5116000e-01
   8.3721000e-01
   7.7907000e-01
   4.5349000e-01
   6.1628000e-01
   4.3023000e-01
   5.5814000e-01
   3.7209000e-01
   8.3721000e-01
   6.9767000e-01
   2.4419000e-01
   9.6512000e-01
   4.3023000e-01
   3.4884000e-01
   3.1395000e-01
   8.9535000e-01
   1.5116000e-01
   6.9767000e-02
   4.8837000e-01
   7.2093000e-01
   2.0930000e-01
   6.2791000e-01
   4.6512000e-01
   7.6744000e-01
   7.7907000e-01
   7.6744000e-01
   8.4884000e-01
   2.5581000e-01
   7.6744000e-01
   5.4651000e-01
   6.5116000e-01
   1.6279000e-01
   8.6047000e-01
   5.2326000e-01
   4.4186000e-01
   5.1163000e-01
   5.4651000e-01
   5.9302000e-01
   4.8837000e-01
   4.4186000e-01
   4.0698000e-01
   5.0000000e-01
   5.3488000e-01
   6.9767000e-02
   4.0698000e-01
   7.4419000e-01
   4.3023000e-01
   4.7674000e-01
   6.3953000e-01
   7.6744000e-01
   3.8372000e-01
   5.3488000e-01
   3.2558000e-01
   5.5814000e-01
   4.0698000e-01
   4.6512000e-01
   7.6744000e-01
   6.9767000e-01
   1.9767000e-01
   6.8605000e-01
   8.1395000e-01
   4.5349000e-01
   5.8140000e-01
   4.5349000e-01
   1.6279000e-01
   5.3488000e-01
   5.2326000e-01
   9.1860000e-01
   4.0698000e-01
   4.6512000e-02
   3.0233000e-01
   4.6512000e-01
   1.9767000e-01
   3.7209000e-01
   9.7674000e-01
   5.8140000e-01
   8.3721000e-01
   6.7442000e-01
   3.4884000e-02
   2.5581000e-01
   3.8372000e-01
   5.8140000e-02
   6.7442000e-01
   5.2326000e-01
   1.8605000e-01
   8.7209000e-01
   3.9535000e-01
   7.7907000e-01
   4.1860000e-01
   8.0233000e-01
   7.4419000e-01
   3.0233000e-01
   6.7442000e-01
   7.3256000e-01
   4.1860000e-01
   5.8140000e-02
   5.1163000e-01
   2.7907000e-01
   4.6512000e-01
   7.6744000e-01
   3.7209000e-01
   1.8605000e-01
   2.5581000e-01
   4.8837000e-01
   1.1628000e-01
   5.0000000e-01
   7.6744000e-01
   7.7907000e-01
   4.4186000e-01
   3.0233000e-01
   5.4651000e-01
   6.0465000e-01
   8.2558000e-01
   3.4884000e-01
   1.5116000e-01
   7.2093000e-01
   6.1628000e-01
   4.4186000e-01
   6.6279000e-01
   1.0465000e-01
   5.6977000e-01
   3.1395000e-01
   1.7442000e-01
   3.2558000e-01
   4.0698000e-01
   4.4186000e-01
   6.0465000e-01
   2.3256000e-01
   2.5581000e-01
   3.2558000e-01
   3.7209000e-01
   5.2326000e-01
   6.6279000e-01
   2.4419000e-01
   5.6977000e-01
   8.7209000e-01
   7.4419000e-01
   4.5349000e-01
   7.2093000e-01
   6.1628000e-01
   6.6279000e-01
   5.0000000e-01
   4.1860000e-01
   3.6047000e-01
   7.0930000e-01
   9.3023000e-02
   6.3953000e-01
   4.3023000e-01
   6.8605000e-01
   3.6047000e-01
   7.9070000e-01
   9.0698000e-01
   4.3023000e-01
   1.6279000e-01
   5.9302000e-01
   4.5349000e-01
   6.1628000e-01
   7.6744000e-01
   3.1395000e-01
   4.8837000e-01
   3.9535000e-01
   2.6744000e-01
   7.3256000e-01
   4.1860000e-01
   6.1628000e-01
   3.3721000e-01
   8.0233000e-01
   4.0698000e-01
   5.0000000e-01
   8.6047000e-01
   3.2558000e-01
   3.4884000e-01
   4.8837000e-01
   5.2326000e-01
   2.4419000e-01
   7.6744000e-01
   5.0000000e-01
   1.2791000e-01
   1.9767000e-01
   5.2326000e-01
   6.8605000e-01
   6.6279000e-01
   8.3721000e-01
   9.1860000e-01
   2.6744000e-01
   8.1395000e-02
   4.7674000e-01
   5.0000000e-01
   4.3023000e-01
   8.6047000e-01
   4.5349000e-01
   1.6279000e-01
   2.4419000e-01
   1.0465000e-01
   5.9302000e-01
   7.5581000e-01
   2.9070000e-01
   1.8605000e-01
   6.6279000e-01
   4.8837000e-01
   2.6744000e-01
   5.8140000e-01
   2.5581000e-01
   2.9070000e-01
   3.9535000e-01
   2.5581000e-01
   7.9070000e-01
   5.4651000e-01
   6.2791000e-01
   3.1395000e-01
   4.6512000e-02
   8.3721000e-01
   5.2326000e-01
   5.2326000e-01
   4.7674000e-01
   3.8372000e-01
   6.0465000e-01
   3.7209000e-01
   8.7209000e-01
   5.4651000e-01
   3.0233000e-01
   5.0000000e-01
   4.5349000e-01
   3.1395000e-01
   4.7674000e-01
   3.8372000e-01
   3.9535000e-01
   1.6279000e-01
   8.4884000e-01
   5.2326000e-01
   6.2791000e-01
   4.8837000e-01
   3.0233000e-01
   7.4419000e-01
   6.9767000e-02
   4.0698000e-01
   3.7209000e-01
   4.1860000e-01
   3.3721000e-01
   3.8372000e-01
   4.8837000e-01
   8.4884000e-01
   1.1628000e-01
   4.6512000e-01
   8.6047000e-01
   1.8605000e-01
   2.2093000e-01
   4.8837000e-01
   7.9070000e-01
   3.6047000e-01
   4.4186000e-01
   1.0465000e-01
   5.3488000e-01
   5.1163000e-01
   5.8140000e-01
   2.5581000e-01
   7.3256000e-01
   2.7907000e-01
   4.4186000e-01
   3.6047000e-01
   5.5814000e-01
   7.6744000e-01
   1.1628000e-01
   2.6744000e-01
   5.3488000e-01
   5.5814000e-01
   6.6279000e-01
   9.3023000e-02
   4.1860000e-01
   5.2326000e-01
   8.1395000e-01
   3.9535000e-01
   1.9767000e-01
   9.7674000e-01
   2.5581000e-01
   9.0698000e-01
   2.7907000e-01
   5.8140000e-01
   3.4884000e-01
   1.9767000e-01
   4.5349000e-01
   4.7674000e-01
   8.7209000e-01
   3.4884000e-01
   3.8372000e-01
   5.1163000e-01
   9.3023000e-02
   8.1395000e-01
   8.3721000e-01
   5.5814000e-01
   6.9767000e-01
   8.0233000e-01
   6.0465000e-01
   4.6512000e-01
   3.6047000e-01
   3.3721000e-01
   5.4651000e-01
   7.6744000e-01
   4.3023000e-01
   8.6047000e-01
   4.0698000e-01
   3.2558000e-01
   4.0698000e-01
   5.3488000e-01
   4.0698000e-01
   1.2791000e-01
   9.0698000e-01
   2.9070000e-01
   3.3721000e-01
   4.5349000e-01
   3.8372000e-01
   5.8140000e-02
   1.3953000e-01
   6.5116000e-01
   1.1628000e-01
   5.4651000e-01
   3.7209000e-01
   4.3023000e-01
   5.2326000e-01
   7.7907000e-01
   6.9767000e-02
   6.2791000e-01
   3.4884000e-01
   6.6279000e-01
   6.5116000e-01
   6.5116000e-01
   2.0930000e-01
   2.3256000e-01
   5.5814000e-01
   5.0000000e-01
   2.6744000e-01
   4.8837000e-01
   4.4186000e-01
   5.2326000e-01
   3.4884000e-01
   4.8837000e-01
   4.0698000e-01
   7.7907000e-01
   5.5814000e-01
   1.1628000e-01
   7.6744000e-01
   8.4884000e-01
   4.8837000e-01
   6.9767000e-01
   6.7442000e-01
   2.4419000e-01
   7.4419000e-01
   2.6744000e-01
   3.2558000e-01
   7.9070000e-01
   3.2558000e-01
   6.5116000e-01
   5.8140000e-01
   5.4651000e-01
   6.0465000e-01
   6.7442000e-01
   4.7674000e-01
   5.8140000e-01
   3.3721000e-01
   7.0930000e-01
   4.8837000e-01
   3.1395000e-01
   2.2093000e-01
   4.8837000e-01
   3.9535000e-01
   8.0233000e-01
   3.4884000e-01
   8.3721000e-01
   5.3488000e-01
   7.6744000e-01
   5.6977000e-01
   5.6977000e-01
   6.7442000e-01
   6.7442000e-01
   6.9767000e-01
   4.8837000e-01
   1.9767000e-01
   3.2558000e-01
   4.7674000e-01
   3.3721000e-01
   4.7674000e-01
   5.0000000e-01
   5.1163000e-01
   9.1860000e-01
   5.3488000e-01
   8.6047000e-01
   8.1395000e-01
   3.2558000e-01
   6.1628000e-01
   3.7209000e-01
   4.8837000e-01
   4.8837000e-01
   3.1395000e-01
   2.6744000e-01
   2.9070000e-01
   6.7442000e-01
   5.4651000e-01
   2.7907000e-01
   3.8372000e-01
   6.7442000e-01
   2.6744000e-01
   5.8140000e-01
   4.4186000e-01
   7.5581000e-01
   4.0698000e-01
   5.2326000e-01
   7.4419000e-01
   3.6047000e-01
   9.8837000e-01
   5.4651000e-01
   0.0000000e+00
   5.3488000e-01
   5.9302000e-01
   7.7907000e-01
   6.3953000e-01
   5.1163000e-01
   1.3953000e-01
   8.4884000e-01
   6.1628000e-01
   7.7907000e-01
   5.5814000e-01
   6.7442000e-01
   6.6279000e-01
   7.2093000e-01
   6.1628000e-01
   5.3488000e-01
   7.6744000e-01
   7.5581000e-01
   8.8372000e-01
   9.8837000e-01
   1.8605000e-01
   5.5814000e-01
   5.0000000e-01
   5.6977000e-01
[truncated: 1,300,007 more chars]
