# Supplementary material for: Assessment of Network Inference Methods: How to Cope with an Underdetermined Problem
Source: PLoS One. 2014 Mar 6;9(3):e90481. doi: 10.1371/journal.pone.0090481 (PMC3946176; doi:10.1371/journal.pone.0090481)
Supplement: File S1 — MATLAB codes for the new assessment of network inference methods. (ZIP) [file pone.0090481.s001.zip › Siegenthaler_PONE_Code/INPUT/Random_Network_AUROC_AUPR_Values/Size_10_100000/Size10_3_AUPR_Values_DREAM4.txt]

   8.6707000e-03
   1.5307000e-02
   1.3695000e-01
   9.8686000e-03
   1.4019000e-02
   1.6305000e-02
   5.6391000e-03
   1.3275000e-02
   1.4852000e-02
   6.5280000e-02
   8.9822000e-03
   1.0490000e-02
   1.0490000e-02
   1.1451000e-02
   1.0949000e-02
   9.4939000e-03
   6.8808000e-03
   1.3637000e-02
   9.8686000e-03
   1.5790000e-02
   7.9788000e-03
   7.3893000e-03
   1.8074000e-02
   1.4852000e-02
   1.6855000e-02
   1.6855000e-02
   6.2762000e-03
   8.6707000e-03
   5.6391000e-03
   1.8074000e-02
   7.9788000e-03
   1.2295000e-02
   6.1984000e-03
   5.8366000e-03
   5.7736000e-02
   1.5790000e-02
   1.6855000e-02
   8.2419000e-03
   5.7693000e-03
   6.1225000e-03
   2.2061000e-02
   3.1922000e-02
   3.9488000e-02
   1.8751000e-02
   2.4197000e-02
   5.7693000e-03
   2.5427000e-02
   9.8686000e-03
   1.4019000e-02
   1.1451000e-02
   2.4197000e-02
   8.8237000e-03
   9.3170000e-03
   6.4378000e-03
   5.1755000e-02
   6.1225000e-03
   5.5762000e-03
   6.6080000e-03
   6.4378000e-03
   1.6855000e-02
   7.0756000e-03
   6.7874000e-03
   6.1225000e-03
   1.0274000e-02
   6.0484000e-03
   1.2932000e-02
   9.3170000e-03
   4.6898000e-02
   6.4378000e-03
   7.0756000e-03
   5.8366000e-03
   8.9822000e-03
   5.9056000e-03
   2.4197000e-02
   6.8808000e-03
   1.3275000e-02
   5.5762000e-03
   6.8808000e-03
   8.1082000e-03
   1.0000000e+00
   1.0949000e-02
   1.4424000e-02
   1.5307000e-02
   1.8907000e-01
   8.8237000e-03
   1.1719000e-02
   1.2000000e-02
   5.5762000e-03
   1.1719000e-02
   8.2419000e-03
   6.0484000e-03
   1.4424000e-02
   2.2061000e-02
   1.0490000e-02
   8.8237000e-03
   1.2295000e-02
   8.8392000e-02
   7.8535000e-03
   1.7443000e-02
   8.3800000e-03
   1.6305000e-02
   7.8535000e-03
   1.8751000e-02
   5.7693000e-03
   8.9822000e-03
   9.4939000e-03
   8.5229000e-03
   3.6596000e-02
   6.4378000e-03
   8.9822000e-03
   7.3893000e-03
   1.2295000e-02
   1.5790000e-02
   2.8307000e-02
   3.6596000e-02
   7.7321000e-03
   7.8535000e-03
   1.8074000e-02
   3.0685000e-01
   1.8751000e-02
   2.2061000e-02
   1.6855000e-02
   6.4378000e-03
   2.5427000e-02
   6.4378000e-03
   2.3080000e-02
   1.0067000e-02
   1.8907000e-01
   6.6965000e-03
   1.0490000e-02
   6.4378000e-03
   1.0000000e+00
   1.2605000e-02
   7.7321000e-03
   1.0949000e-02
   9.3170000e-03
   7.2816000e-03
   1.9482000e-02
   1.3695000e-01
   6.6965000e-03
   6.1984000e-03
   1.5307000e-02
   1.3637000e-02
   1.1451000e-02
   9.6776000e-03
   1.2932000e-02
   2.3080000e-02
   5.7736000e-02
   1.7443000e-02
   3.9488000e-02
   2.4197000e-02
   6.1984000e-03
   1.0000000e+00
   1.8907000e-01
   6.4378000e-03
   6.0484000e-03
   9.6776000e-03
   5.1755000e-02
   6.9768000e-03
   5.1755000e-02
   7.5096000e-02
   9.8686000e-03
   3.9488000e-02
   1.7443000e-02
   1.8074000e-02
   2.2061000e-02
   1.5790000e-02
   5.7736000e-02
   1.4424000e-02
   1.4019000e-02
   1.6305000e-02
   1.8907000e-01
   1.8074000e-02
   7.3893000e-03
   3.6596000e-02
   1.0949000e-02
   8.8392000e-02
   1.6855000e-02
   5.7736000e-02
   1.1451000e-02
   2.6790000e-02
   4.6898000e-02
   3.1922000e-02
   6.1984000e-03
   9.4939000e-03
   6.6080000e-03
   8.3800000e-03
   2.4197000e-02
   5.7736000e-02
   9.6776000e-03
   1.0000000e+00
   8.6707000e-03
   2.6790000e-02
   3.0006000e-02
   5.9761000e-03
   1.9482000e-02
   1.8074000e-02
   1.8074000e-02
   2.8307000e-02
   1.7443000e-02
   1.9482000e-02
   7.5001000e-03
   1.1719000e-02
   6.6080000e-03
   1.4019000e-02
   8.8392000e-02
   1.2932000e-02
   1.8907000e-01
   8.3800000e-03
   1.8751000e-02
   6.7874000e-03
   9.1465000e-03
   6.4378000e-03
   1.3695000e-01
   6.2762000e-03
   8.2419000e-03
   4.2875000e-02
   6.1225000e-03
   8.5229000e-03
   1.4852000e-02
   8.3800000e-03
   5.5762000e-03
   8.8237000e-03
   3.4100000e-02
   1.6305000e-02
   6.7874000e-03
   6.6080000e-03
   7.1771000e-03
   9.6776000e-03
   1.4019000e-02
   3.0685000e-01
   1.5307000e-02
   7.2816000e-03
   6.1984000e-03
   8.1082000e-03
   6.6080000e-03
   6.5280000e-02
   7.5096000e-02
   1.0743000e-01
   3.6596000e-02
   6.5280000e-02
   8.2419000e-03
   6.4378000e-03
   1.0067000e-02
   7.1771000e-03
   1.2000000e-02
   1.2000000e-02
   1.0000000e+00
   3.9488000e-02
   9.6776000e-03
   9.4939000e-03
   7.0756000e-03
   8.6707000e-03
   3.0685000e-01
   1.0949000e-02
   1.4852000e-02
   6.1225000e-03
   4.6898000e-02
   1.3637000e-02
   1.1194000e-02
   1.0949000e-02
   1.0949000e-02
   1.2000000e-02
   1.0000000e+00
   9.8686000e-03
   7.7321000e-03
   1.4019000e-02
   6.0484000e-03
   6.8808000e-03
   7.7321000e-03
   1.5307000e-02
   1.0715000e-02
   6.6965000e-03
   1.2295000e-02
   6.2762000e-03
   1.3275000e-02
   6.6080000e-03
   8.2419000e-03
   8.5229000e-03
   9.8686000e-03
   6.7874000e-03
   6.4378000e-03
   2.6790000e-02
   1.0490000e-02
   7.5001000e-03
   6.1984000e-03
   1.0490000e-02
   8.1082000e-03
   6.9768000e-03
   1.1451000e-02
   5.5762000e-03
   8.8237000e-03
   3.6596000e-02
   5.9056000e-03
   8.9822000e-03
   8.2419000e-03
   6.7874000e-03
   1.2295000e-02
   5.9761000e-03
   5.6391000e-03
   1.7443000e-02
   7.9788000e-03
   6.0484000e-03
   1.0715000e-02
   2.3080000e-02
   1.8074000e-02
   1.1719000e-02
   3.0006000e-02
   1.2605000e-02
   5.5762000e-03
   1.8907000e-01
   1.1194000e-02
   6.7874000e-03
   1.0000000e+00
   7.8535000e-03
   1.2605000e-02
   9.8686000e-03
   1.1719000e-02
   3.4100000e-02
   2.8307000e-02
   6.2762000e-03
   1.2000000e-02
   5.7736000e-02
   1.4019000e-02
   1.4424000e-02
   5.7736000e-02
   1.4424000e-02
   7.0756000e-03
   6.4378000e-03
   6.8808000e-03
   3.0006000e-02
   4.2875000e-02
   7.2816000e-03
   3.9488000e-02
   6.3560000e-03
   1.2605000e-02
   1.9482000e-02
   5.7693000e-03
   6.1984000e-03
   8.3800000e-03
   4.2875000e-02
   1.3695000e-01
   1.1719000e-02
   8.2419000e-03
   8.1082000e-03
   9.1465000e-03
   1.0949000e-02
   1.1451000e-02
   1.6855000e-02
   1.1194000e-02
   1.0490000e-02
   9.4939000e-03
   8.9822000e-03
   1.6855000e-02
   8.8392000e-02
   7.5001000e-03
   1.3275000e-02
   1.0274000e-02
   5.7736000e-02
   5.8366000e-03
   7.7321000e-03
   1.2605000e-02
   2.4197000e-02
   1.4424000e-02
   2.1129000e-02
   6.6965000e-03
   6.3560000e-03
   1.0274000e-02
   1.8751000e-02
   8.8392000e-02
   5.7736000e-02
   1.9482000e-02
   7.0756000e-03
   9.6776000e-03
   7.5096000e-02
   7.6143000e-03
   8.6707000e-03
   6.2762000e-03
   5.5762000e-03
   6.8808000e-03
   5.9761000e-03
   1.5790000e-02
   7.3893000e-03
   5.7693000e-03
   1.0274000e-02
   9.6776000e-03
   6.1225000e-03
   1.6855000e-02
   1.2000000e-02
   2.3080000e-02
   1.2000000e-02
   1.0274000e-02
   1.3275000e-02
   1.2932000e-02
   1.0490000e-02
   6.2762000e-03
   1.4852000e-02
   7.0756000e-03
   6.4378000e-03
   1.4852000e-02
   3.0006000e-02
   1.2295000e-02
   4.2875000e-02
   1.1451000e-02
   9.4939000e-03
   1.4852000e-02
   8.3800000e-03
   6.6080000e-03
   3.1922000e-02
   6.4378000e-03
   1.4019000e-02
   2.6790000e-02
   7.2816000e-03
   1.2605000e-02
   7.0756000e-03
   5.6391000e-03
   7.0756000e-03
   1.1194000e-02
   1.2295000e-02
   9.4939000e-03
   1.2000000e-02
   6.5280000e-02
   1.9482000e-02
   6.1984000e-03
   9.4939000e-03
   8.9822000e-03
   8.6707000e-03
   5.7736000e-02
   2.8307000e-02
   1.3637000e-02
   7.6143000e-03
   8.5229000e-03
   6.6965000e-03
   7.1771000e-03
   1.5307000e-02
   3.0006000e-02
   2.0272000e-02
   4.6898000e-02
   1.4852000e-02
   6.6080000e-03
   1.2295000e-02
   1.2000000e-02
   1.0743000e-01
   9.6776000e-03
   1.5790000e-02
   3.0685000e-01
   1.3695000e-01
   3.0685000e-01
   3.0006000e-02
   3.4100000e-02
   8.2419000e-03
   9.3170000e-03
   1.9482000e-02
   5.6391000e-03
   3.0685000e-01
   1.2000000e-02
   1.2605000e-02
   1.4852000e-02
   3.0685000e-01
   5.9056000e-03
   1.1719000e-02
   9.1465000e-03
   5.7035000e-03
   7.5096000e-02
   7.0756000e-03
   3.1922000e-02
   3.6596000e-02
   1.2000000e-02
   1.2000000e-02
   5.7736000e-02
   7.5001000e-03
   9.8686000e-03
   6.5218000e-03
   7.5001000e-03
   1.1194000e-02
   1.0715000e-02
   5.5762000e-03
   1.0000000e+00
   7.1771000e-03
   3.6596000e-02
   6.6965000e-03
   5.6391000e-03
   1.2295000e-02
   8.1082000e-03
   1.4424000e-02
   7.6143000e-03
   2.8307000e-02
   6.5280000e-02
   1.7443000e-02
   2.4197000e-02
   9.6776000e-03
   1.4019000e-02
   6.5280000e-02
   1.6855000e-02
   1.8907000e-01
   1.2605000e-02
   2.3080000e-02
   3.6596000e-02
   5.7736000e-02
   4.2875000e-02
   9.8686000e-03
   6.1984000e-03
   1.0067000e-02
   5.7035000e-03
   1.2295000e-02
   1.5307000e-02
   1.5307000e-02
   1.7443000e-02
   8.1082000e-03
   7.7321000e-03
   1.5790000e-02
   3.0685000e-01
   2.1129000e-02
   8.3800000e-03
   1.0274000e-02
   3.1922000e-02
   9.8686000e-03
   6.3560000e-03
   2.0272000e-02
   8.1082000e-03
   6.8808000e-03
   1.1451000e-02
   1.3637000e-02
   6.7874000e-03
   7.3893000e-03
   6.5280000e-02
   3.0006000e-02
   7.3893000e-03
   5.7035000e-03
   2.8307000e-02
   8.2419000e-03
   7.5096000e-02
   8.9822000e-03
   2.0272000e-02
   9.3170000e-03
   7.1771000e-03
   7.3893000e-03
   1.9482000e-02
   7.6143000e-03
   2.0272000e-02
   7.9788000e-03
   2.5427000e-02
   1.2605000e-02
   1.0743000e-01
   5.9761000e-03
   7.0756000e-03
   1.5307000e-02
   1.2932000e-02
   2.6790000e-02
   7.1771000e-03
   6.1984000e-03
   1.0715000e-02
   8.6707000e-03
   6.7874000e-03
   3.1922000e-02
   9.8686000e-03
   3.4100000e-02
   1.2000000e-02
   3.0006000e-02
   6.9768000e-03
   2.5427000e-02
   1.1451000e-02
   1.8751000e-02
   5.7693000e-03
   3.9488000e-02
   1.1194000e-02
   7.9788000e-03
   3.0685000e-01
   1.0743000e-01
   1.0743000e-01
   1.2932000e-02
   5.5762000e-03
   9.4939000e-03
   2.0272000e-02
   4.2875000e-02
   8.1082000e-03
   6.5218000e-03
   6.6965000e-03
   7.1771000e-03
   1.0000000e+00
   1.0490000e-02
   5.8366000e-03
   1.0715000e-02
   8.8392000e-02
   2.6790000e-02
   8.2419000e-03
   4.6898000e-02
   1.0743000e-01
   7.0756000e-03
   9.4939000e-03
   1.5307000e-02
   9.6776000e-03
   1.1451000e-02
   1.0949000e-02
   1.4019000e-02
   1.4019000e-02
   5.7693000e-03
   1.0490000e-02
   1.2605000e-02
   1.2295000e-02
   6.5218000e-03
   9.4939000e-03
   8.6707000e-03
   4.2875000e-02
   8.2419000e-03
   1.3695000e-01
   1.8074000e-02
   1.2605000e-02
   2.3080000e-02
   1.0274000e-02
   6.4378000e-03
   9.6776000e-03
   1.8907000e-01
   7.3893000e-03
   8.2419000e-03
   5.7693000e-03
   1.0743000e-01
   1.2295000e-02
   7.5096000e-02
   1.7443000e-02
   1.8907000e-01
   1.8751000e-02
   6.0484000e-03
   1.5790000e-02
   1.2000000e-02
   7.3893000e-03
   7.3893000e-03
   6.9768000e-03
   1.4424000e-02
   6.8808000e-03
   7.8535000e-03
   1.1451000e-02
   2.0272000e-02
   2.1129000e-02
   1.9482000e-02
   1.0715000e-02
   6.0484000e-03
   5.9056000e-03
   7.2816000e-03
   1.9482000e-02
   9.1465000e-03
   1.2605000e-02
   8.9822000e-03
   5.8366000e-03
   2.5427000e-02
   1.5790000e-02
   6.2762000e-03
   8.6707000e-03
   4.2875000e-02
   4.2875000e-02
   6.7874000e-03
   1.0949000e-02
   8.8237000e-03
   2.2061000e-02
   1.0490000e-02
   1.2932000e-02
   3.0006000e-02
   7.2816000e-03
   2.0272000e-02
   8.3800000e-03
   8.6707000e-03
   2.0272000e-02
   5.9761000e-03
   5.7693000e-03
   6.3560000e-03
   1.0743000e-01
   1.2295000e-02
   6.6965000e-03
   8.3800000e-03
   1.0715000e-02
   9.1465000e-03
   2.1129000e-02
   1.7443000e-02
   2.8307000e-02
   6.1984000e-03
   7.1771000e-03
   1.3275000e-02
   1.5790000e-02
   9.4939000e-03
   5.1755000e-02
   1.4424000e-02
   1.1719000e-02
   2.3080000e-02
   1.2000000e-02
   4.2875000e-02
   6.3560000e-03
   5.9056000e-03
   9.6776000e-03
   8.6707000e-03
   1.1194000e-02
   3.4100000e-02
   5.7035000e-03
   7.3893000e-03
   3.1922000e-02
   1.0949000e-02
   1.8907000e-01
   6.1225000e-03
   7.3893000e-03
   7.9788000e-03
   3.0006000e-02
   2.2061000e-02
   1.3637000e-02
   1.2000000e-02
   3.4100000e-02
   1.5790000e-02
   1.0743000e-01
   2.5427000e-02
   4.6898000e-02
   5.6391000e-03
   1.1719000e-02
   6.1984000e-03
   1.7443000e-02
   6.1984000e-03
   7.7321000e-03
   5.9761000e-03
   6.5218000e-03
   1.9482000e-02
   9.1465000e-03
   7.7321000e-03
   8.6707000e-03
   7.7321000e-03
   8.8237000e-03
   1.4019000e-02
   6.1225000e-03
   8.1082000e-03
   5.7693000e-03
   9.6776000e-03
   8.3800000e-03
   3.1922000e-02
   6.9768000e-03
   9.6776000e-03
   8.9822000e-03
   1.7443000e-02
   6.6965000e-03
   1.2932000e-02
   2.8307000e-02
   8.6707000e-03
   2.5427000e-02
   5.9056000e-03
   6.5280000e-02
   5.8366000e-03
   1.1194000e-02
   7.8535000e-03
   1.2000000e-02
   1.2932000e-02
   1.2295000e-02
   9.6776000e-03
   7.5096000e-02
   6.6080000e-03
   9.6776000e-03
   9.1465000e-03
   6.4378000e-03
   1.0067000e-02
   1.4019000e-02
   1.0743000e-01
   1.8751000e-02
   1.0743000e-01
   7.6143000e-03
   5.5762000e-03
   2.8307000e-02
   9.4939000e-03
   7.2816000e-03
   6.3560000e-03
   1.6855000e-02
   1.4852000e-02
   3.0006000e-02
   7.7321000e-03
   1.5307000e-02
   2.3080000e-02
   1.9482000e-02
   1.9482000e-02
   7.5096000e-02
   1.2932000e-02
   8.8392000e-02
   2.3080000e-02
   8.5229000e-03
   6.2762000e-03
   1.1719000e-02
   4.6898000e-02
   2.4197000e-02
   5.8366000e-03
   7.5001000e-03
   1.0743000e-01
   2.2061000e-02
   5.1755000e-02
   6.5218000e-03
   3.0685000e-01
   9.3170000e-03
   3.0685000e-01
   1.4852000e-02
   1.2295000e-02
   1.4852000e-02
   8.1082000e-03
   8.2419000e-03
   6.2762000e-03
   1.0000000e+00
   1.4424000e-02
   7.1771000e-03
   5.9056000e-03
   1.0743000e-01
   1.7443000e-02
   1.0274000e-02
   8.3800000e-03
   8.1082000e-03
   2.3080000e-02
   2.1129000e-02
   5.7736000e-02
   8.1082000e-03
   9.8686000e-03
   7.9788000e-03
   9.8686000e-03
   1.0743000e-01
   9.8686000e-03
   1.0000000e+00
   1.4019000e-02
   7.0756000e-03
   7.1771000e-03
   1.2295000e-02
   1.2605000e-02
   6.5218000e-03
   2.2061000e-02
   6.7874000e-03
   1.4424000e-02
   8.8392000e-02
   1.5790000e-02
   1.2932000e-02
   3.9488000e-02
   3.9488000e-02
   7.6143000e-03
   1.1194000e-02
   8.9822000e-03
   9.6776000e-03
   4.2875000e-02
   2.1129000e-02
   1.0743000e-01
   5.1755000e-02
   3.0685000e-01
   8.6707000e-03
   1.1194000e-02
   1.8074000e-02
   7.9788000e-03
   1.3695000e-01
   1.9482000e-02
   7.8535000e-03
   7.5001000e-03
   7.7321000e-03
   1.4019000e-02
   6.6080000e-03
   9.4939000e-03
   7.5001000e-03
   8.2419000e-03
   6.6080000e-03
   1.1451000e-02
   3.9488000e-02
   2.5427000e-02
   3.6596000e-02
   5.8366000e-03
   6.5280000e-02
   9.8686000e-03
   3.6596000e-02
   7.7321000e-03
   1.2932000e-02
   1.2605000e-02
   5.7693000e-03
   2.0272000e-02
   5.7035000e-03
   8.2419000e-03
   7.1771000e-03
   9.8686000e-03
   5.9761000e-03
   6.1225000e-03
   8.1082000e-03
   1.9482000e-02
   6.7874000e-03
   7.6143000e-03
   8.3800000e-03
   8.8237000e-03
   1.8751000e-02
   4.6898000e-02
   1.1719000e-02
   1.4852000e-02
   1.0490000e-02
   1.5307000e-02
   2.5427000e-02
   8.2419000e-03
   6.6080000e-03
   6.5218000e-03
   1.2932000e-02
   6.6965000e-03
   3.0006000e-02
   1.1451000e-02
   1.4424000e-02
   5.7693000e-03
   6.1225000e-03
   1.4019000e-02
   7.0756000e-03
   8.1082000e-03
   5.9761000e-03
   9.8686000e-03
   7.3893000e-03
   7.3893000e-03
   8.5229000e-03
   1.0067000e-02
   1.5307000e-02
   6.5218000e-03
   5.1755000e-02
   8.5229000e-03
   1.2000000e-02
   1.0000000e+00
   7.1771000e-03
   7.1771000e-03
   6.8808000e-03
   1.5307000e-02
   1.0490000e-02
   6.5280000e-02
   1.4019000e-02
   2.2061000e-02
   1.7443000e-02
   5.8366000e-03
   1.3275000e-02
   3.4100000e-02
   1.9482000e-02
   7.2816000e-03
   7.7321000e-03
   1.0067000e-02
   1.8074000e-02
   6.7874000e-03
   8.8237000e-03
   5.7693000e-03
   8.1082000e-03
   1.6305000e-02
   6.8808000e-03
   3.9488000e-02
   2.6790000e-02
   7.0756000e-03
   1.1194000e-02
   5.6391000e-03
   4.6898000e-02
   1.0743000e-01
   3.1922000e-02
   8.8392000e-02
   1.4019000e-02
   3.9488000e-02
   2.3080000e-02
   7.8535000e-03
   6.6080000e-03
   1.3637000e-02
   6.4378000e-03
   1.1719000e-02
   5.7035000e-03
   6.8808000e-03
   1.3275000e-02
   1.2932000e-02
   7.7321000e-03
   5.5762000e-03
   5.7693000e-03
   2.1129000e-02
   6.0484000e-03
   5.8366000e-03
   9.4939000e-03
   6.0484000e-03
   1.0743000e-01
   1.6855000e-02
   8.5229000e-03
   3.4100000e-02
   3.6596000e-02
   1.1194000e-02
   1.9482000e-02
   6.3560000e-03
   1.0000000e+00
   1.0490000e-02
   3.9488000e-02
   1.9482000e-02
   6.2762000e-03
   6.7874000e-03
   6.5218000e-03
   5.7035000e-03
   9.8686000e-03
   2.6790000e-02
   1.3695000e-01
   1.8907000e-01
   3.1922000e-02
   2.2061000e-02
   1.8907000e-01
   8.2419000e-03
   1.5790000e-02
   1.4019000e-02
   8.9822000e-03
   1.0000000e+00
   3.1922000e-02
   1.0000000e+00
   6.9768000e-03
   3.0006000e-02
   1.0715000e-02
   4.6898000e-02
   7.9788000e-03
   7.7321000e-03
   8.2419000e-03
   1.0274000e-02
   9.1465000e-03
   6.5280000e-02
   9.4939000e-03
   9.3170000e-03
   6.5280000e-02
   3.1922000e-02
   7.8535000e-03
   8.9822000e-03
   1.1719000e-02
   1.3275000e-02
   1.8751000e-02
   7.6143000e-03
   6.5280000e-02
   8.3800000e-03
   7.5001000e-03
   3.0685000e-01
   1.5307000e-02
   2.5427000e-02
   6.7874000e-03
   4.6898000e-02
   1.6305000e-02
   7.6143000e-03
   1.1451000e-02
   7.7321000e-03
   7.5096000e-02
   6.0484000e-03
   8.3800000e-03
   8.8237000e-03
   4.6898000e-02
   9.6776000e-03
   1.1451000e-02
   2.2061000e-02
   1.9482000e-02
   2.0272000e-02
   1.0067000e-02
   2.0272000e-02
   9.8686000e-03
   2.3080000e-02
   8.9822000e-03
   2.3080000e-02
   1.0274000e-02
   1.4852000e-02
   5.9761000e-03
   6.4378000e-03
   5.8366000e-03
   6.3560000e-03
   2.2061000e-02
   5.9056000e-03
   6.6965000e-03
   2.6790000e-02
   1.0743000e-01
   5.7736000e-02
   2.8307000e-02
   8.1082000e-03
   1.5307000e-02
   6.8808000e-03
   7.6143000e-03
   1.3695000e-01
   7.2816000e-03
   4.2875000e-02
   1.2932000e-02
   9.8686000e-03
   1.7443000e-02
   7.0756000e-03
   4.6898000e-02
   1.0949000e-02
   1.6855000e-02
   1.6855000e-02
   1.0949000e-02
   1.6855000e-02
   5.7035000e-03
   9.4939000e-03
   5.6391000e-03
   8.2419000e-03
   1.0949000e-02
   3.4100000e-02
   1.0067000e-02
   7.7321000e-03
   2.5427000e-02
   6.7874000e-03
   1.3637000e-02
   8.8392000e-02
   2.8307000e-02
   5.7035000e-03
   2.2061000e-02
   1.2000000e-02
   9.3170000e-03
   1.9482000e-02
   6.0484000e-03
   9.6776000e-03
   6.3560000e-03
   1.8074000e-02
   1.8074000e-02
   9.3170000e-03
   1.3695000e-01
   7.8535000e-03
   1.4019000e-02
   5.7035000e-03
   1.7443000e-02
   8.6707000e-03
   1.0715000e-02
   1.3275000e-02
   5.9056000e-03
   5.8366000e-03
   8.9822000e-03
   6.1984000e-03
   1.8074000e-02
   5.5762000e-03
   1.0274000e-02
   7.6143000e-03
   1.4019000e-02
   2.1129000e-02
   3.0006000e-02
   1.4852000e-02
   7.5001000e-03
   1.3637000e-02
   1.4424000e-02
   3.1922000e-02
   9.6776000e-03
   1.0067000e-02
   5.9056000e-03
   5.7035000e-03
   1.4019000e-02
   6.6080000e-03
   9.6776000e-03
   2.2061000e-02
   6.4378000e-03
   5.8366000e-03
   6.6965000e-03
   2.8307000e-02
   1.0067000e-02
   9.3170000e-03
   7.6143000e-03
   1.1719000e-02
   6.6080000e-03
   1.9482000e-02
   8.1082000e-03
   3.6596000e-02
   1.0490000e-02
   8.2419000e-03
   1.4852000e-02
   3.1922000e-02
   2.3080000e-02
   7.9788000e-03
   1.6305000e-02
   5.6391000e-03
   1.3275000e-02
   8.8237000e-03
   2.8307000e-02
   2.6790000e-02
   3.1922000e-02
   5.6391000e-03
   7.5001000e-03
   8.1082000e-03
   2.0272000e-02
   6.3560000e-03
   6.1984000e-03
   5.6391000e-03
   2.3080000e-02
   1.5307000e-02
   5.7693000e-03
   1.2000000e-02
   7.3893000e-03
   1.0743000e-01
   5.8366000e-03
   5.9761000e-03
   6.5218000e-03
   2.3080000e-02
   1.2932000e-02
   8.1082000e-03
   1.3695000e-01
   7.1771000e-03
   9.8686000e-03
   2.1129000e-02
   1.2000000e-02
   1.8907000e-01
   1.0000000e+00
   6.3560000e-03
   2.0272000e-02
   9.1465000e-03
   1.3695000e-01
   1.8074000e-02
   5.5762000e-03
   1.0274000e-02
   5.1755000e-02
   1.4852000e-02
   6.5218000e-03
   5.9056000e-03
   1.4019000e-02
   1.5307000e-02
   2.8307000e-02
   7.5096000e-02
   1.0490000e-02
   3.6596000e-02
   3.9488000e-02
   1.5790000e-02
   7.2816000e-03
   3.6596000e-02
   1.8907000e-01
   1.4424000e-02
   6.6965000e-03
   1.8074000e-02
   7.1771000e-03
   7.8535000e-03
   2.3080000e-02
   3.0685000e-01
   1.4019000e-02
   2.1129000e-02
   2.1129000e-02
   5.8366000e-03
   2.4197000e-02
   5.9761000e-03
   1.1719000e-02
   5.7035000e-03
   1.7443000e-02
   1.3275000e-02
   7.5096000e-02
   6.5218000e-03
   6.1984000e-03
   3.0006000e-02
   1.2295000e-02
   7.5001000e-03
   2.4197000e-02
   8.5229000e-03
   1.0274000e-02
   1.3695000e-01
   1.0715000e-02
   7.5001000e-03
   9.4939000e-03
   6.5218000e-03
   3.0006000e-02
   2.2061000e-02
   2.0272000e-02
   1.2295000e-02
   1.3275000e-02
   6.7874000e-03
   1.2295000e-02
   2.3080000e-02
   2.3080000e-02
   1.1719000e-02
   5.7035000e-03
   3.4100000e-02
   7.5001000e-03
   1.0490000e-02
   8.3800000e-03
   7.7321000e-03
   3.1922000e-02
   3.6596000e-02
   1.6305000e-02
   1.1194000e-02
   9.1465000e-03
   6.5218000e-03
   7.1771000e-03
   6.8808000e-03
   6.6080000e-03
   3.6596000e-02
   8.2419000e-03
   5.8366000e-03
   7.8535000e-03
   1.2000000e-02
   1.7443000e-02
   8.8237000e-03
   6.9768000e-03
   5.9761000e-03
   1.9482000e-02
   3.9488000e-02
   1.1194000e-02
   2.6790000e-02
   3.4100000e-02
   9.6776000e-03
   6.1225000e-03
   7.9788000e-03
   7.0756000e-03
   3.0006000e-02
   1.2295000e-02
   2.4197000e-02
   6.3560000e-03
   1.1719000e-02
   3.0685000e-01
   1.2932000e-02
   1.6305000e-02
   5.1755000e-02
   6.5280000e-02
   6.4378000e-03
   3.9488000e-02
   8.9822000e-03
   9.1465000e-03
   7.5096000e-02
   1.3695000e-01
   1.2295000e-02
   5.9761000e-03
   1.3637000e-02
   7.2816000e-03
   9.4939000e-03
   2.2061000e-02
   1.0743000e-01
   6.6080000e-03
   6.7874000e-03
   6.8808000e-03
   8.5229000e-03
   6.7874000e-03
   5.1755000e-02
   1.6305000e-02
   7.1771000e-03
   1.4852000e-02
   7.8535000e-03
   8.8237000e-03
   5.7035000e-03
   1.1719000e-02
   5.7693000e-03
   1.7443000e-02
   2.4197000e-02
   6.4378000e-03
   5.7035000e-03
   8.3800000e-03
   6.1984000e-03
   7.0756000e-03
   5.5762000e-03
   5.5762000e-03
   6.6080000e-03
   6.8808000e-03
   3.0006000e-02
   7.0756000e-03
   4.6898000e-02
   1.2605000e-02
   1.0274000e-02
   1.0067000e-02
   1.4019000e-02
   3.6596000e-02
   5.7693000e-03
   8.9822000e-03
   9.4939000e-03
   6.3560000e-03
   1.4852000e-02
   8.6707000e-03
   5.1755000e-02
   7.8535000e-03
   8.6707000e-03
   2.0272000e-02
   8.3800000e-03
   1.4424000e-02
   7.6143000e-03
   3.0006000e-02
   6.5280000e-02
   7.0756000e-03
   6.2762000e-03
   1.8907000e-01
   1.2000000e-02
   5.9056000e-03
   8.5229000e-03
   7.5001000e-03
   6.6080000e-03
   6.6080000e-03
   2.3080000e-02
   2.1129000e-02
   3.6596000e-02
   2.6790000e-02
   6.5218000e-03
   3.0006000e-02
   5.8366000e-03
   1.8074000e-02
   7.3893000e-03
   8.5229000e-03
   1.0490000e-02
   1.0949000e-02
   3.4100000e-02
   8.2419000e-03
   1.6305000e-02
   3.0685000e-01
   1.0490000e-02
   6.2762000e-03
   3.1922000e-02
   3.9488000e-02
   8.9822000e-03
   8.6707000e-03
   1.5307000e-02
   7.2816000e-03
   2.8307000e-02
   5.6391000e-03
   3.4100000e-02
   1.8074000e-02
   1.2000000e-02
   1.5307000e-02
   4.2875000e-02
   2.8307000e-02
   4.6898000e-02
   8.9822000e-03
   6.4378000e-03
   6.9768000e-03
   4.6898000e-02
   6.5280000e-02
   5.8366000e-03
   2.5427000e-02
   3.9488000e-02
   6.3560000e-03
   9.8686000e-03
   8.1082000e-03
   9.8686000e-03
   1.0715000e-02
   1.8751000e-02
   6.5218000e-03
   5.8366000e-03
   6.3560000e-03
   1.9482000e-02
   1.1719000e-02
   9.8686000e-03
   1.5790000e-02
   1.2295000e-02
   6.6080000e-03
   7.6143000e-03
   7.2816000e-03
   6.1225000e-03
   6.0484000e-03
   7.7321000e-03
   6.3560000e-03
   1.1719000e-02
   1.4424000e-02
   7.7321000e-03
   8.9822000e-03
   2.8307000e-02
   1.4019000e-02
   1.8751000e-02
   1.3275000e-02
   2.0272000e-02
   1.0715000e-02
   1.7443000e-02
   1.8907000e-01
   6.0484000e-03
   4.2875000e-02
   1.3637000e-02
   1.8751000e-02
   8.9822000e-03
   6.6080000e-03
   5.7693000e-03
   1.2605000e-02
   1.6855000e-02
   1.0715000e-02
   9.6776000e-03
   7.5001000e-03
   8.8392000e-02
   1.6305000e-02
   3.9488000e-02
   7.1771000e-03
   9.4939000e-03
   2.1129000e-02
   7.1771000e-03
   1.8751000e-02
   6.7874000e-03
   5.6391000e-03
   1.0949000e-02
   3.9488000e-02
   9.4939000e-03
   6.5218000e-03
   6.3560000e-03
   7.5096000e-02
   1.1194000e-02
   2.8307000e-02
   1.3275000e-02
   1.2605000e-02
   2.6790000e-02
   2.4197000e-02
   9.4939000e-03
   1.0000000e+00
   5.7693000e-03
   1.0000000e+00
   8.6707000e-03
   5.8366000e-03
   1.1194000e-02
   1.9482000e-02
   2.4197000e-02
   3.4100000e-02
   2.5427000e-02
   7.1771000e-03
   1.3637000e-02
   5.5762000e-03
   1.4852000e-02
   6.8808000e-03
   8.9822000e-03
   2.5427000e-02
   1.1451000e-02
   1.4424000e-02
   1.4019000e-02
   2.4197000e-02
   1.2605000e-02
   6.9768000e-03
   6.2762000e-03
   1.0715000e-02
   6.1984000e-03
   3.9488000e-02
   5.7693000e-03
   6.5218000e-03
   3.0006000e-02
   1.5307000e-02
   1.7443000e-02
   2.1129000e-02
   1.1451000e-02
   6.6965000e-03
   7.1771000e-03
   9.3170000e-03
   1.0743000e-01
   1.7443000e-02
   3.6596000e-02
   9.1465000e-03
   8.8392000e-02
   5.7736000e-02
   6.6080000e-03
   9.3170000e-03
   6.7874000e-03
   8.6707000e-03
   5.7035000e-03
   8.8237000e-03
   6.2762000e-03
   1.3275000e-02
   2.4197000e-02
   1.1194000e-02
   6.9768000e-03
   1.0000000e+00
   7.5096000e-02
   5.7736000e-02
   6.0484000e-03
   9.4939000e-03
   5.8366000e-03
   2.0272000e-02
   7.2816000e-03
   6.0484000e-03
   5.9056000e-03
   7.1771000e-03
   1.3637000e-02
   9.8686000e-03
   9.3170000e-03
   1.0949000e-02
   3.6596000e-02
   5.5762000e-03
   1.4019000e-02
   1.2000000e-02
   6.4378000e-03
   5.7693000e-03
   8.6707000e-03
   7.0756000e-03
   1.9482000e-02
   7.9788000e-03
   2.4197000e-02
   2.6790000e-02
   6.1984000e-03
   1.0000000e+00
   1.1719000e-02
   3.0006000e-02
   6.1984000e-03
   1.0743000e-01
   1.2000000e-02
   1.0274000e-02
   7.0756000e-03
   1.8751000e-02
   5.8366000e-03
   1.4019000e-02
   2.0272000e-02
   2.4197000e-02
   6.7874000e-03
   1.0715000e-02
   7.6143000e-03
   6.0484000e-03
   1.1451000e-02
   1.0067000e-02
   1.4019000e-02
   2.0272000e-02
   9.4939000e-03
   7.2816000e-03
   1.7443000e-02
   1.9482000e-02
   6.6965000e-03
   6.9768000e-03
   1.2295000e-02
   6.0484000e-03
   1.4424000e-02
   7.5001000e-03
   3.6596000e-02
   7.2816000e-03
   1.0067000e-02
   1.0949000e-02
   2.1129000e-02
   2.6790000e-02
   9.3170000e-03
   4.2875000e-02
   1.0715000e-02
   6.5218000e-03
   8.2419000e-03
   2.0272000e-02
   2.0272000e-02
   6.4378000e-03
   7.9788000e-03
   5.5762000e-03
   6.4378000e-03
   1.4019000e-02
   9.8686000e-03
   2.5427000e-02
   3.9488000e-02
   1.2295000e-02
   7.8535000e-03
   1.8751000e-02
   7.8535000e-03
   7.9788000e-03
   1.9482000e-02
   7.9788000e-03
   7.2816000e-03
   5.5762000e-03
   9.8686000e-03
   6.1225000e-03
   8.3800000e-03
   1.3695000e-01
   2.2061000e-02
   8.3800000e-03
   5.1755000e-02
   5.6391000e-03
   9.4939000e-03
   8.8392000e-02
   9.8686000e-03
   5.6391000e-03
   6.4378000e-03
   4.2875000e-02
   5.9056000e-03
   1.9482000e-02
   6.5218000e-03
   6.2762000e-03
   1.4019000e-02
   2.5427000e-02
   3.9488000e-02
   1.3275000e-02
   8.8237000e-03
   2.6790000e-02
   1.7443000e-02
   7.5001000e-03
   2.2061000e-02
   7.2816000e-03
   5.9761000e-03
   9.8686000e-03
   5.5762000e-03
   6.3560000e-03
   1.0067000e-02
   1.8751000e-02
   7.2816000e-03
   2.1129000e-02
   3.9488000e-02
   1.0743000e-01
   6.1984000e-03
   3.4100000e-02
   4.2875000e-02
   5.5762000e-03
   1.2000000e-02
   5.7693000e-03
   5.5762000e-03
   5.5762000e-03
   6.9768000e-03
   1.2295000e-02
   1.3637000e-02
   3.4100000e-02
   8.3800000e-03
   1.5307000e-02
   9.4939000e-03
   7.8535000e-03
   1.6305000e-02
   4.2875000e-02
   1.6855000e-02
   9.1465000e-03
   3.1922000e-02
   1.2295000e-02
   5.8366000e-03
   1.4019000e-02
   9.4939000e-03
   2.4197000e-02
   6.5218000e-03
   7.6143000e-03
   1.1719000e-02
   2.6790000e-02
   2.5427000e-02
   6.5218000e-03
   8.1082000e-03
   4.6898000e-02
   5.5762000e-03
   8.5229000e-03
   7.6143000e-03
   2.6790000e-02
   5.7736000e-02
   1.2605000e-02
   8.1082000e-03
   1.4424000e-02
   1.2605000e-02
   8.2419000e-03
   7.5096000e-02
   7.6143000e-03
   8.6707000e-03
   2.4197000e-02
   1.9482000e-02
   1.2932000e-02
   7.6143000e-03
   9.4939000e-03
   5.7035000e-03
   6.7874000e-03
   6.6965000e-03
   6.1984000e-03
   6.3560000e-03
   2.6790000e-02
   8.8392000e-02
   3.0006000e-02
   6.4378000e-03
   7.5096000e-02
   1.1194000e-02
   1.4424000e-02
   1.2932000e-02
   1.1719000e-02
   7.6143000e-03
   7.0756000e-03
   6.6965000e-03
   6.4378000e-03
   2.8307000e-02
   7.0756000e-03
   1.4019000e-02
   1.2000000e-02
   3.6596000e-02
   1.8074000e-02
   9.4939000e-03
   2.5427000e-02
   6.4378000e-03
   5.9761000e-03
   3.4100000e-02
   9.6776000e-03
   3.0685000e-01
   6.0484000e-03
   8.1082000e-03
   1.1194000e-02
   8.6707000e-03
   1.9482000e-02
   2.5427000e-02
   5.9056000e-03
   9.8686000e-03
   8.9822000e-03
   5.8366000e-03
   9.3170000e-03
   9.3170000e-03
   1.0000000e+00
   1.8751000e-02
   3.6596000e-02
   5.7736000e-02
   9.1465000e-03
   2.3080000e-02
   7.5001000e-03
   6.1225000e-03
   1.2932000e-02
   6.6080000e-03
   7.3893000e-03
   6.7874000e-03
   8.8237000e-03
   8.8392000e-02
   9.6776000e-03
   7.5096000e-02
   9.8686000e-03
   5.7736000e-02
   1.4424000e-02
   6.5218000e-03
   8.2419000e-03
   5.5762000e-03
   1.0715000e-02
   1.0490000e-02
   1.0274000e-02
   5.7693000e-03
   9.3170000e-03
   8.5229000e-03
   5.7736000e-02
   1.1719000e-02
   3.0006000e-02
   1.0490000e-02
   7.9788000e-03
   8.9822000e-03
   3.4100000e-02
   5.7035000e-03
   6.7874000e-03
   5.9056000e-03
   2.1129000e-02
   7.8535000e-03
   5.9761000e-03
   1.4424000e-02
   2.4197000e-02
   9.1465000e-03
   5.7693000e-03
   6.3560000e-03
   1.2605000e-02
   5.1755000e-02
   8.2419000e-03
   1.3275000e-02
   2.4197000e-02
   5.8366000e-03
   1.0274000e-02
   5.7035000e-03
   1.0000000e+00
   7.1771000e-03
   1.4852000e-02
   6.0484000e-03
   9.3170000e-03
   5.6391000e-03
   1.4424000e-02
   6.9768000e-03
   8.5229000e-03
   7.0756000e-03
   2.1129000e-02
   6.5280000e-02
   1.0743000e-01
   7.1771000e-03
   5.7736000e-02
   1.5307000e-02
   1.5307000e-02
   1.2605000e-02
   1.3275000e-02
   5.9056000e-03
   2.3080000e-02
   1.1719000e-02
   2.3080000e-02
   1.9482000e-02
   2.2061000e-02
   6.5218000e-03
   3.0685000e-01
   8.3800000e-03
   5.5762000e-03
   6.2762000e-03
   5.5762000e-03
   1.8074000e-02
   7.3893000e-03
   2.4197000e-02
   7.9788000e-03
   6.1225000e-03
   1.8907000e-01
   7.1771000e-03
   5.1755000e-02
   5.6391000e-03
   5.7693000e-03
   5.1755000e-02
   7.1771000e-03
   6.0484000e-03
   4.6898000e-02
   2.4197000e-02
   5.7693000e-03
   1.1719000e-02
   6.7874000e-03
   5.5762000e-03
   6.5280000e-02
   1.0000000e+00
   7.2816000e-03
   1.1194000e-02
   1.0274000e-02
   2.3080000e-02
   5.5762000e-03
   8.6707000e-03
   5.7736000e-02
   1.1451000e-02
   3.1922000e-02
   5.5762000e-03
   7.2816000e-03
   3.9488000e-02
   1.0743000e-01
   1.6305000e-02
   3.0006000e-02
   7.8535000e-03
   6.0484000e-03
   5.7736000e-02
   5.1755000e-02
   8.8237000e-03
   1.2000000e-02
   2.3080000e-02
   5.7736000e-02
   1.0490000e-02
   1.0274000e-02
   5.9056000e-03
   1.8074000e-02
   6.6080000e-03
   6.5218000e-03
   3.6596000e-02
   1.6305000e-02
   1.1719000e-02
   6.6080000e-03
   1.2000000e-02
   7.1771000e-03
   1.1719000e-02
   3.0006000e-02
   9.1465000e-03
   2.2061000e-02
   8.3800000e-03
   1.8907000e-01
   5.9056000e-03
   3.1922000e-02
   6.6965000e-03
   7.2816000e-03
   5.6391000e-03
   1.9482000e-02
   4.6898000e-02
   1.5790000e-02
   6.9768000e-03
   2.2061000e-02
   1.1719000e-02
   6.5218000e-03
   7.0756000e-03
   1.5307000e-02
   7.3893000e-03
   9.3170000e-03
   6.1984000e-03
   9.3170000e-03
   6.1225000e-03
   6.8808000e-03
   9.1465000e-03
   5.5762000e-03
   3.1922000e-02
   5.5762000e-03
   3.1922000e-02
   7.6143000e-03
   5.1755000e-02
   9.4939000e-03
   7.3893000e-03
   3.9488000e-02
   1.3695000e-01
   1.3637000e-02
   8.2419000e-03
   1.2605000e-02
   6.3560000e-03
   1.9482000e-02
   2.8307000e-02
   8.8237000e-03
   5.7736000e-02
   1.3275000e-02
   1.0715000e-02
   8.9822000e-03
   6.7874000e-03
   2.2061000e-02
   5.9761000e-03
   9.6776000e-03
   8.3800000e-03
   5.9056000e-03
   7.5096000e-02
   3.0006000e-02
   1.0743000e-01
   5.8366000e-03
   1.0274000e-02
   5.6391000e-03
   5.5762000e-03
   6.7874000e-03
   1.6855000e-02
   5.8366000e-03
   1.2932000e-02
   8.8392000e-02
   1.0949000e-02
   5.5762000e-03
   6.9768000e-03
   1.5307000e-02
   5.9761000e-03
   5.9761000e-03
   7.8535000e-03
   8.9822000e-03
   1.3695000e-01
   1.2295000e-02
   1.1719000e-02
   4.6898000e-02
   2.1129000e-02
   3.6596000e-02
   2.1129000e-02
   7.1771000e-03
   8.1082000e-03
   8.3800000e-03
   1.5790000e-02
   1.0715000e-02
   4.6898000e-02
   7.8535000e-03
   1.8907000e-01
   7.9788000e-03
   9.4939000e-03
   6.1984000e-03
   6.9768000e-03
   7.3893000e-03
   2.6790000e-02
   6.1984000e-03
   1.5790000e-02
   6.3560000e-03
   7.0756000e-03
   2.8307000e-02
   3.4100000e-02
   3.1922000e-02
   6.7874000e-03
   5.9761000e-03
   6.7874000e-03
   1.0949000e-02
   5.7693000e-03
   5.7736000e-02
   1.0949000e-02
   7.8535000e-03
   1.2295000e-02
   2.2061000e-02
   1.0274000e-02
   1.0490000e-02
   6.0484000e-03
   1.4852000e-02
   7.5001000e-03
   1.5790000e-02
   2.0272000e-02
   5.7736000e-02
   1.1451000e-02
   2.3080000e-02
   6.6965000e-03
   1.5307000e-02
   8.9822000e-03
   5.7736000e-02
   8.5229000e-03
   6.1225000e-03
   6.8808000e-03
   6.7874000e-03
   1.2295000e-02
   7.7321000e-03
   9.1465000e-03
   3.0006000e-02
   3.0006000e-02
   6.0484000e-03
   6.1984000e-03
   1.4852000e-02
   2.5427000e-02
   7.8535000e-03
   6.6965000e-03
   6.2762000e-03
   8.8392000e-02
   5.5762000e-03
   1.0490000e-02
   1.0067000e-02
   5.8366000e-03
   2.0272000e-02
   2.6790000e-02
   7.7321000e-03
   1.0490000e-02
   8.2419000e-03
   1.6305000e-02
   3.0685000e-01
   7.8535000e-03
   2.2061000e-02
   5.1755000e-02
   3.6596000e-02
   8.6707000e-03
   8.1082000e-03
   1.6305000e-02
   2.8307000e-02
   8.3800000e-03
   1.1194000e-02
   6.1984000e-03
   5.9056000e-03
   1.0490000e-02
   7.8535000e-03
   8.5229000e-03
   1.2000000e-02
   6.4378000e-03
   1.7443000e-02
   9.4939000e-03
   6.9768000e-03
   5.9056000e-03
   1.4019000e-02
   8.6707000e-03
   1.0743000e-01
   1.6305000e-02
   7.0756000e-03
   8.3800000e-03
   3.0006000e-02
   6.4378000e-03
   1.0949000e-02
   6.1225000e-03
   3.0006000e-02
   8.6707000e-03
   9.3170000e-03
   6.5218000e-03
   5.7035000e-03
   8.6707000e-03
   2.5427000e-02
   6.5218000e-03
   1.2000000e-02
   7.3893000e-03
   1.8907000e-01
   1.4424000e-02
   6.1984000e-03
   5.9056000e-03
   6.3560000e-03
   7.7321000e-03
   1.0715000e-02
   7.5001000e-03
   7.3893000e-03
   7.7321000e-03
   7.3893000e-03
   2.3080000e-02
   1.5790000e-02
   5.7736000e-02
   1.4424000e-02
   6.6080000e-03
   1.0274000e-02
   1.0490000e-02
   2.3080000e-02
   1.1719000e-02
   8.8392000e-02
   6.2762000e-03
   1.8907000e-01
   2.8307000e-02
   1.8751000e-02
   9.8686000e-03
   1.4019000e-02
   7.8535000e-03
   5.7035000e-03
   8.9822000e-03
   1.3275000e-02
   1.0949000e-02
   1.6305000e-02
   6.2762000e-03
   1.8074000e-02
   6.9768000e-03
   7.1771000e-03
   3.1922000e-02
   2.0272000e-02
   3.1922000e-02
   6.1984000e-03
   8.3800000e-03
   3.0006000e-02
   4.6898000e-02
   6.7874000e-03
   5.7693000e-03
   6.0484000e-03
   5.8366000e-03
   7.0756000e-03
   5.1755000e-02
   1.5307000e-02
   4.6898000e-02
   8.8392000e-02
   8.9822000e-03
   7.6143000e-03
   2.1129000e-02
   6.3560000e-03
   1.3637000e-02
   2.8307000e-02
   9.6776000e-03
   1.2605000e-02
   8.8237000e-03
   2.1129000e-02
   8.6707000e-03
   3.1922000e-02
   2.4197000e-02
   5.7736000e-02
   5.7693000e-03
   1.0743000e-01
   9.6776000e-03
   7.5001000e-03
   8.1082000e-03
   3.1922000e-02
   7.2816000e-03
   6.2762000e-03
   3.0685000e-01
   1.3637000e-02
   9.8686000e-03
   1.7443000e-02
   1.4852000e-02
   7.6143000e-03
   1.6305000e-02
   7.7321000e-03
   1.6855000e-02
   8.5229000e-03
   9.6776000e-03
   4.2875000e-02
   9.4939000e-03
   6.6965000e-03
   3.4100000e-02
   1.0000000e+00
   5.1755000e-02
   2.4197000e-02
   7.8535000e-03
   6.1984000e-03
   5.7693000e-03
   7.5096000e-02
   7.6143000e-03
   1.3637000e-02
   1.8074000e-02
   9.8686000e-03
   7.5096000e-02
   1.4019000e-02
   7.9788000e-03
   6.4378000e-03
   2.8307000e-02
   1.1719000e-02
   1.3695000e-01
   7.3893000e-03
   7.2816000e-03
   2.5427000e-02
   3.0006000e-02
   1.1194000e-02
   1.0949000e-02
   8.1082000e-03
   2.8307000e-02
   3.4100000e-02
   7.8535000e-03
   6.1984000e-03
   5.1755000e-02
   1.0743000e-01
   1.3275000e-02
   1.8751000e-02
   8.1082000e-03
   1.4019000e-02
   7.1771000e-03
   9.1465000e-03
   1.2605000e-02
   3.9488000e-02
   5.7035000e-03
   1.2295000e-02
   6.6080000e-03
   9.8686000e-03
   2.0272000e-02
   3.1922000e-02
   5.9056000e-03
   7.7321000e-03
   2.0272000e-02
   1.1719000e-02
   8.3800000e-03
   5.6391000e-03
   2.3080000e-02
   5.9056000e-03
   1.8907000e-01
   8.5229000e-03
   3.4100000e-02
   7.5001000e-03
   5.8366000e-03
   7.2816000e-03
   6.2762000e-03
   1.2000000e-02
   5.7035000e-03
   1.1719000e-02
   8.9822000e-03
   1.0949000e-02
   1.0743000e-01
   6.1225000e-03
   9.1465000e-03
   1.0490000e-02
   1.6855000e-02
   6.3560000e-03
   7.2816000e-03
   7.1771000e-03
   3.9488000e-02
   6.9768000e-03
   7.0756000e-03
   2.0272000e-02
   8.8392000e-02
   7.7321000e-03
   5.9761000e-03
   1.1451000e-02
   1.1719000e-02
   1.0743000e-01
   1.0949000e-02
   2.5427000e-02
   1.8074000e-02
   1.5790000e-02
   8.1082000e-03
   6.1225000e-03
   1.2000000e-02
   2.0272000e-02
   5.1755000e-02
   8.5229000e-03
   1.3275000e-02
   1.2605000e-02
   1.3275000e-02
   1.2932000e-02
   2.4197000e-02
   6.5280000e-02
   6.0484000e-03
   1.5790000e-02
   1.0949000e-02
   1.0274000e-02
   7.6143000e-03
   8.8392000e-02
   1.6855000e-02
   5.9761000e-03
   8.2419000e-03
   1.2000000e-02
   5.5762000e-03
   7.2816000e-03
   7.6143000e-03
   1.0715000e-02
   6.0484000e-03
   1.1719000e-02
   9.4939000e-03
   6.2762000e-03
   7.3893000e-03
   1.4019000e-02
   8.1082000e-03
   2.5427000e-02
   8.9822000e-03
   9.3170000e-03
   8.6707000e-03
   2.6790000e-02
   2.6790000e-02
   1.0067000e-02
   6.7874000e-03
   1.2605000e-02
   1.3637000e-02
   2.3080000e-02
   1.1451000e-02
   8.6707000e-03
   7.7321000e-03
   1.0490000e-02
   7.5001000e-03
   6.5280000e-02
   6.9768000e-03
   3.0685000e-01
   2.2061000e-02
   5.7693000e-03
   8.8237000e-03
   1.4019000e-02
   1.4424000e-02
   7.5001000e-03
   7.3893000e-03
   4.2875000e-02
   8.2419000e-03
   7.2816000e-03
   1.6305000e-02
   6.7874000e-03
   1.6305000e-02
   6.5218000e-03
   9.6776000e-03
   1.1194000e-02
   2.4197000e-02
   5.7693000e-03
   3.0006000e-02
   1.8074000e-02
   2.4197000e-02
   7.7321000e-03
   1.4852000e-02
   1.0715000e-02
   7.6143000e-03
   1.8751000e-02
   6.5280000e-02
   1.1194000e-02
   1.7443000e-02
   1.4424000e-02
   7.1771000e-03
   1.4424000e-02
   7.9788000e-03
   7.2816000e-03
   3.0685000e-01
   1.7443000e-02
   2.0272000e-02
   5.1755000e-02
   1.3695000e-01
   1.1194000e-02
   6.5218000e-03
   2.2061000e-02
   8.6707000e-03
   5.8366000e-03
   1.0743000e-01
   1.0000000e+00
   5.7035000e-03
   6.7874000e-03
   1.0490000e-02
   9.1465000e-03
   5.8366000e-03
   8.9822000e-03
   1.6305000e-02
   8.3800000e-03
   1.0067000e-02
   1.2932000e-02
   1.2295000e-02
   1.4424000e-02
   1.0067000e-02
   1.1194000e-02
   4.6898000e-02
   6.1225000e-03
   1.2295000e-02
   2.8307000e-02
   7.3893000e-03
   4.6898000e-02
   7.0756000e-03
   1.0274000e-02
   1.0000000e+00
   7.5001000e-03
   5.7693000e-03
   2.3080000e-02
   6.6080000e-03
   1.1719000e-02
   6.6965000e-03
   3.9488000e-02
   9.1465000e-03
   1.2295000e-02
   1.3637000e-02
   2.5427000e-02
   5.9056000e-03
   1.3637000e-02
   6.8808000e-03
   9.3170000e-03
   6.2762000e-03
   1.1194000e-02
   6.2762000e-03
   5.5762000e-03
   1.5790000e-02
   3.0685000e-01
   5.1755000e-02
   5.9761000e-03
   1.2295000e-02
   6.0484000e-03
   9.1465000e-03
   7.9788000e-03
   1.8074000e-02
   1.5307000e-02
   1.6855000e-02
   6.5218000e-03
   7.2816000e-03
   1.0949000e-02
   1.5307000e-02
   1.3637000e-02
   3.0006000e-02
   1.4019000e-02
   1.2295000e-02
   9.3170000e-03
   5.9761000e-03
   6.7874000e-03
   1.3695000e-01
   1.3275000e-02
   8.8392000e-02
   5.7035000e-03
   6.9768000e-03
   7.6143000e-03
   1.0000000e+00
   7.7321000e-03
   6.6965000e-03
   6.7874000e-03
   7.7321000e-03
   7.5001000e-03
   1.0000000e+00
   1.4019000e-02
   7.3893000e-03
   2.1129000e-02
   1.2000000e-02
   2.4197000e-02
   2.4197000e-02
   7.2816000e-03
   1.8907000e-01
   5.7736000e-02
   6.6965000e-03
   6.2762000e-03
   7.5096000e-02
   2.1129000e-02
   1.1194000e-02
   7.8535000e-03
   1.0715000e-02
   1.8907000e-01
   6.2762000e-03
   6.5218000e-03
   7.5096000e-02
   5.8366000e-03
   7.8535000e-03
   1.5790000e-02
   5.9761000e-03
   7.9788000e-03
   5.9056000e-03
   9.6776000e-03
   7.5001000e-03
   6.0484000e-03
   7.0756000e-03
   7.0756000e-03
   8.8237000e-03
   5.7693000e-03
   1.2605000e-02
   9.1465000e-03
   1.0743000e-01
   1.0743000e-01
   1.6305000e-02
   1.9482000e-02
   1.9482000e-02
   9.3170000e-03
   1.1719000e-02
   7.1771000e-03
   2.0272000e-02
   6.5218000e-03
   8.9822000e-03
   2.1129000e-02
   1.8751000e-02
   6.6965000e-03
   9.4939000e-03
   2.4197000e-02
   8.8237000e-03
   1.3637000e-02
   7.6143000e-03
   7.9788000e-03
   1.2000000e-02
   5.7693000e-03
   1.3695000e-01
   2.3080000e-02
   1.0949000e-02
   6.5280000e-02
   1.3637000e-02
   2.8307000e-02
   2.8307000e-02
   7.7321000e-03
   7.5096000e-02
   8.9822000e-03
   4.6898000e-02
   2.4197000e-02
   1.3275000e-02
   9.6776000e-03
   1.4424000e-02
   5.7693000e-03
   6.1984000e-03
   5.9056000e-03
   1.3275000e-02
   6.1225000e-03
   1.6855000e-02
   3.9488000e-02
   5.8366000e-03
   5.1755000e-02
   1.0274000e-02
   2.5427000e-02
   2.0272000e-02
   1.2295000e-02
   1.9482000e-02
   8.3800000e-03
   7.1771000e-03
   3.0685000e-01
   7.2816000e-03
   1.0274000e-02
   2.6790000e-02
   2.8307000e-02
   1.2932000e-02
   5.6391000e-03
   1.2295000e-02
   7.6143000e-03
   8.2419000e-03
   1.3275000e-02
   9.3170000e-03
   6.2762000e-03
   8.8392000e-02
   5.6391000e-03
   5.7693000e-03
   3.9488000e-02
   1.0490000e-02
   7.7321000e-03
   6.5218000e-03
   2.3080000e-02
   7.3893000e-03
   1.9482000e-02
   9.8686000e-03
   8.9822000e-03
   2.8307000e-02
   6.0484000e-03
   3.0685000e-01
   9.4939000e-03
   7.0756000e-03
   1.8751000e-02
   2.5427000e-02
   5.5762000e-03
   2.8307000e-02
   9.6776000e-03
   6.8808000e-03
   1.1451000e-02
   1.0000000e+00
   2.4197000e-02
   6.4378000e-03
   5.6391000e-03
   5.5762000e-03
   7.3893000e-03
   8.8237000e-03
   1.0715000e-02
   6.3560000e-03
   7.5096000e-02
   1.1719000e-02
   3.0006000e-02
   6.5218000e-03
   9.4939000e-03
   2.5427000e-02
   6.2762000e-03
   9.1465000e-03
   6.8808000e-03
   1.6305000e-02
   1.1719000e-02
   5.6391000e-03
   2.0272000e-02
   2.2061000e-02
   6.9768000e-03
   6.5280000e-02
   2.2061000e-02
   3.1922000e-02
   9.6776000e-03
   4.6898000e-02
   1.6305000e-02
   6.2762000e-03
   8.3800000e-03
   7.8535000e-03
   3.1922000e-02
   3.1922000e-02
   1.8751000e-02
   8.5229000e-03
   1.2000000e-02
   6.5280000e-02
   1.0067000e-02
   6.4378000e-03
   6.5280000e-02
   1.2932000e-02
   1.0067000e-02
   9.6776000e-03
   2.0272000e-02
   1.0490000e-02
   4.6898000e-02
   1.1194000e-02
   6.6965000e-03
   1.6305000e-02
   8.8392000e-02
   7.3893000e-03
   4.2875000e-02
   6.3560000e-03
   6.8808000e-03
   8.8392000e-02
   3.0006000e-02
   5.7736000e-02
   8.9822000e-03
   6.3560000e-03
   7.6143000e-03
   4.2875000e-02
   1.3695000e-01
   7.0756000e-03
   3.0685000e-01
   1.3637000e-02
   4.2875000e-02
   1.8751000e-02
   9.4939000e-03
   1.0715000e-02
   1.8074000e-02
   1.4019000e-02
   1.0743000e-01
   1.8751000e-02
   6.6965000e-03
   1.4852000e-02
   1.4852000e-02
   1.0743000e-01
   5.5762000e-03
   5.7736000e-02
   1.8907000e-01
   5.7035000e-03
   1.1451000e-02
   6.1984000e-03
   2.2061000e-02
   8.8237000e-03
   7.1771000e-03
   1.1451000e-02
   5.8366000e-03
   1.3695000e-01
   6.7874000e-03
   7.5001000e-03
   1.2605000e-02
   1.0490000e-02
   1.1194000e-02
   1.7443000e-02
   2.2061000e-02
   5.9056000e-03
   7.2816000e-03
   6.1984000e-03
   7.3893000e-03
   5.1755000e-02
   1.4852000e-02
   1.0067000e-02
   6.1225000e-03
   6.3560000e-03
   3.1922000e-02
   6.6965000e-03
   1.0743000e-01
   7.8535000e-03
   1.0490000e-02
   3.4100000e-02
   1.5307000e-02
   5.9056000e-03
   1.4852000e-02
   5.1755000e-02
   7.7321000e-03
   2.4197000e-02
   1.8074000e-02
   2.4197000e-02
   6.6965000e-03
   6.5218000e-03
   1.4019000e-02
   6.1225000e-03
   6.5280000e-02
   1.2932000e-02
   6.9768000e-03
   3.6596000e-02
   3.9488000e-02
   3.4100000e-02
   7.2816000e-03
   3.4100000e-02
   6.4378000e-03
   9.4939000e-03
   9.6776000e-03
   6.5280000e-02
   1.1194000e-02
   1.9482000e-02
   1.5307000e-02
   1.2295000e-02
   6.6965000e-03
   2.2061000e-02
   1.1451000e-02
   2.5427000e-02
   1.0743000e-01
   1.0490000e-02
   5.7035000e-03
   1.5790000e-02
   3.4100000e-02
   1.4019000e-02
   9.8686000e-03
   7.7321000e-03
   1.0743000e-01
   3.6596000e-02
   1.7443000e-02
   1.0949000e-02
   3.1922000e-02
   1.4019000e-02
   6.9768000e-03
   5.1755000e-02
   7.5096000e-02
   7.8535000e-03
   7.0756000e-03
   2.1129000e-02
   7.9788000e-03
   1.1194000e-02
   1.2932000e-02
   6.9768000e-03
   1.4424000e-02
   1.0274000e-02
   1.4424000e-02
   3.0685000e-01
   1.6305000e-02
   8.1082000e-03
   5.1755000e-02
   7.5096000e-02
   8.9822000e-03
   3.9488000e-02
   6.0484000e-03
   1.4019000e-02
   1.7443000e-02
   8.9822000e-03
   1.0000000e+00
   1.3637000e-02
   1.9482000e-02
   1.5307000e-02
   6.0484000e-03
   6.1225000e-03
   7.0756000e-03
   5.5762000e-03
   1.3637000e-02
   2.5427000e-02
   6.1984000e-03
   1.9482000e-02
   3.9488000e-02
   5.7035000e-03
   7.9788000e-03
   1.9482000e-02
   1.7443000e-02
   6.4378000e-03
   5.7035000e-03
   2.2061000e-02
   8.8237000e-03
   9.8686000e-03
   5.8366000e-03
   1.4424000e-02
   8.9822000e-03
   1.1719000e-02
   5.9056000e-03
   3.6596000e-02
   9.8686000e-03
   6.5218000e-03
   1.7443000e-02
   1.2932000e-02
   8.6707000e-03
   1.6855000e-02
   9.6776000e-03
   6.5280000e-02
   2.5427000e-02
   6.5280000e-02
   6.1984000e-03
   5.9761000e-03
   1.0715000e-02
   1.7443000e-02
   7.5001000e-03
   1.2295000e-02
   7.8535000e-03
   9.4939000e-03
   6.5218000e-03
   1.0490000e-02
   8.3800000e-03
   5.7736000e-02
   8.6707000e-03
   6.4378000e-03
   8.1082000e-03
   8.9822000e-03
   2.5427000e-02
   2.6790000e-02
   7.5096000e-02
   1.5307000e-02
   7.3893000e-03
   5.9056000e-03
   1.0067000e-02
   7.3893000e-03
   8.9822000e-03
   9.1465000e-03
   8.3800000e-03
   9.3170000e-03
   1.0000000e+00
   7.3893000e-03
   6.6080000e-03
   1.7443000e-02
   1.2932000e-02
   1.0490000e-02
   1.0274000e-02
   1.1451000e-02
   8.8392000e-02
   1.9482000e-02
   1.0000000e+00
   3.0006000e-02
   1.2295000e-02
   3.9488000e-02
   7.5096000e-02
   5.9056000e-03
   9.3170000e-03
   2.5427000e-02
   6.8808000e-03
   2.4197000e-02
   8.6707000e-03
   5.9056000e-03
   1.9482000e-02
   6.1984000e-03
   6.2762000e-03
   1.2295000e-02
   1.6305000e-02
   6.1225000e-03
   3.1922000e-02
   7.1771000e-03
   6.0484000e-03
   2.1129000e-02
   8.8237000e-03
   1.0743000e-01
   6.0484000e-03
   1.7443000e-02
   1.4852000e-02
   1.5307000e-02
   6.8808000e-03
   5.7035000e-03
   7.6143000e-03
   1.1719000e-02
   6.3560000e-03
   5.6391000e-03
   7.8535000e-03
   6.7874000e-03
   1.0000000e+00
   1.0715000e-02
   3.4100000e-02
   7.2816000e-03
   9.1465000e-03
   3.9488000e-02
   1.8751000e-02
   5.9056000e-03
   1.2605000e-02
   1.0715000e-02
   3.6596000e-02
   6.3560000e-03
   8.6707000e-03
   1.9482000e-02
   7.5001000e-03
   8.6707000e-03
   1.4852000e-02
   5.9056000e-03
   1.0000000e+00
   5.7693000e-03
   8.3800000e-03
   1.3275000e-02
   3.4100000e-02
   1.1451000e-02
   1.6855000e-02
   9.4939000e-03
   6.6965000e-03
   6.2762000e-03
   1.5307000e-02
   1.6855000e-02
   5.1755000e-02
   1.0715000e-02
   2.4197000e-02
   6.6965000e-03
   5.7035000e-03
   1.3637000e-02
   8.6707000e-03
   8.5229000e-03
   1.2295000e-02
   2.4197000e-02
   3.4100000e-02
   8.2419000e-03
   7.8535000e-03
   1.0715000e-02
   1.6305000e-02
   1.5790000e-02
   8.3800000e-03
   1.8907000e-01
   2.8307000e-02
   3.6596000e-02
   2.4197000e-02
   6.8808000e-03
   1.4019000e-02
   9.3170000e-03
   1.5790000e-02
   6.2762000e-03
   9.3170000e-03
   1.8751000e-02
   5.9056000e-03
   7.1771000e-03
   9.6776000e-03
   6.1225000e-03
   3.1922000e-02
   2.2061000e-02
   6.4378000e-03
   1.4424000e-02
   9.6776000e-03
   9.4939000e-03
   1.4424000e-02
   1.1194000e-02
   6.8808000e-03
   8.9822000e-03
   8.8392000e-02
   1.4424000e-02
   9.3170000e-03
   9.8686000e-03
   5.7693000e-03
   4.6898000e-02
   1.4852000e-02
   5.7035000e-03
   6.1984000e-03
   2.0272000e-02
   5.9761000e-03
   1.2295000e-02
   4.2875000e-02
   1.2000000e-02
   2.4197000e-02
   1.3695000e-01
   6.9768000e-03
   5.7693000e-03
   6.7874000e-03
   3.0006000e-02
   7.9788000e-03
   6.0484000e-03
   1.2932000e-02
   4.6898000e-02
   4.2875000e-02
   1.8907000e-01
   8.8392000e-02
   5.9761000e-03
   2.2061000e-02
   8.1082000e-03
   1.3275000e-02
   9.1465000e-03
   2.6790000e-02
   6.5280000e-02
   1.6305000e-02
   7.5096000e-02
   3.0006000e-02
   5.9056000e-03
   6.5280000e-02
   1.0743000e-01
   1.8074000e-02
   1.0715000e-02
   2.5427000e-02
   1.7443000e-02
   5.7736000e-02
   2.2061000e-02
   4.6898000e-02
   9.4939000e-03
   1.7443000e-02
   6.1225000e-03
   7.3893000e-03
   7.6143000e-03
   1.4424000e-02
   5.9056000e-03
   6.8808000e-03
   3.0685000e-01
   8.1082000e-03
   9.8686000e-03
   1.1451000e-02
   7.6143000e-03
   3.0685000e-01
   7.9788000e-03
   9.1465000e-03
   8.1082000e-03
   5.7035000e-03
   1.1451000e-02
   9.1465000e-03
   8.8237000e-03
   6.3560000e-03
   4.6898000e-02
   2.0272000e-02
   1.4019000e-02
   2.8307000e-02
   2.4197000e-02
   2.2061000e-02
   8.3800000e-03
   5.8366000e-03
   1.5790000e-02
   7.1771000e-03
   9.8686000e-03
   6.5280000e-02
   7.7321000e-03
   1.0490000e-02
   8.9822000e-03
   8.6707000e-03
   5.5762000e-03
   1.3637000e-02
   1.0067000e-02
   8.1082000e-03
   1.4019000e-02
   6.5218000e-03
   2.3080000e-02
   1.1719000e-02
   5.7693000e-03
   6.9768000e-03
   5.7736000e-02
   5.1755000e-02
   6.6080000e-03
   6.1225000e-03
   6.0484000e-03
   1.1451000e-02
   1.3275000e-02
   1.2295000e-02
   7.5096000e-02
   7.6143000e-03
   5.8366000e-03
   7.1771000e-03
   7.7321000e-03
   1.2000000e-02
   1.9482000e-02
   8.1082000e-03
   5.7693000e-03
   6.8808000e-03
   9.4939000e-03
   2.1129000e-02
   2.4197000e-02
   6.7874000e-03
   8.9822000e-03
   1.3275000e-02
   1.2605000e-02
   1.0715000e-02
   7.5001000e-03
   1.6305000e-02
   1.0490000e-02
   1.0743000e-01
   3.0006000e-02
   6.1225000e-03
   1.0067000e-02
   2.4197000e-02
   8.2419000e-03
   5.6391000e-03
   5.9761000e-03
   3.1922000e-02
   5.1755000e-02
   1.2932000e-02
   1.0274000e-02
   1.1719000e-02
   1.2932000e-02
   2.3080000e-02
   7.2816000e-03
   3.0685000e-01
   1.0274000e-02
   1.3637000e-02
   6.7874000e-03
   5.7736000e-02
   1.0067000e-02
   1.8907000e-01
   9.1465000e-03
   9.8686000e-03
   4.2875000e-02
   3.6596000e-02
   7.8535000e-03
   8.1082000e-03
   1.0715000e-02
   6.0484000e-03
   6.4378000e-03
   1.8074000e-02
   8.8392000e-02
   1.0743000e-01
   1.2605000e-02
   6.0484000e-03
   1.0490000e-02
   1.1194000e-02
   5.8366000e-03
   9.8686000e-03
   6.6965000e-03
   6.9768000e-03
   8.8237000e-03
   5.9056000e-03
   6.8808000e-03
   3.4100000e-02
   1.0715000e-02
   6.1984000e-03
   3.6596000e-02
   1.6855000e-02
   6.1225000e-03
   2.1129000e-02
   8.9822000e-03
   7.6143000e-03
   1.0490000e-02
   5.5762000e-03
   1.6305000e-02
   6.4378000e-03
   6.2762000e-03
   1.2000000e-02
   1.3637000e-02
   1.0490000e-02
   1.6855000e-02
   1.0715000e-02
   1.4852000e-02
   2.4197000e-02
   7.3893000e-03
   2.6790000e-02
   1.1194000e-02
   5.7693000e-03
   9.1465000e-03
   1.0743000e-01
   6.7874000e-03
   2.5427000e-02
   8.2419000e-03
   3.0006000e-02
   5.1755000e-02
   1.4019000e-02
   3.0006000e-02
   2.3080000e-02
   1.0490000e-02
   5.5762000e-03
   8.5229000e-03
   1.9482000e-02
   2.5427000e-02
   1.9482000e-02
   7.0756000e-03
   1.8907000e-01
   7.1771000e-03
   2.6790000e-02
   5.7736000e-02
   1.1194000e-02
   6.0484000e-03
   1.0715000e-02
   2.2061000e-02
   2.4197000e-02
   1.5307000e-02
   1.1451000e-02
   2.3080000e-02
   9.1465000e-03
   3.1922000e-02
   2.4197000e-02
   1.2000000e-02
   1.2295000e-02
   5.1755000e-02
   6.1225000e-03
   9.4939000e-03
   6.1225000e-03
   6.6080000e-03
   5.6391000e-03
   8.9822000e-03
   4.6898000e-02
   1.0949000e-02
   5.1755000e-02
   5.6391000e-03
   6.1225000e-03
   8.9822000e-03
   1.3275000e-02
   1.0490000e-02
   7.7321000e-03
   1.5790000e-02
   1.8074000e-02
   6.1984000e-03
   1.2295000e-02
   1.8074000e-02
   1.1194000e-02
   1.0490000e-02
   1.2605000e-02
   9.3170000e-03
   1.0949000e-02
   7.2816000e-03
   6.5218000e-03
   5.1755000e-02
   7.0756000e-03
   1.0949000e-02
   1.2932000e-02
   6.0484000e-03
   1.3695000e-01
   6.5280000e-02
   1.3637000e-02
   6.8808000e-03
   8.8237000e-03
   1.6855000e-02
   1.9482000e-02
   6.8808000e-03
   1.4852000e-02
   9.8686000e-03
   1.8074000e-02
   1.3637000e-02
   9.3170000e-03
   6.5280000e-02
   1.4424000e-02
   8.8392000e-02
   1.4424000e-02
   5.6391000e-03
   8.5229000e-03
   7.5001000e-03
   5.9056000e-03
   1.1194000e-02
   3.4100000e-02
   3.1922000e-02
   1.0067000e-02
   1.4019000e-02
   7.3893000e-03
   7.8535000e-03
   1.3637000e-02
   1.0067000e-02
   3.0006000e-02
   6.1225000e-03
   1.8751000e-02
   1.4019000e-02
   1.1451000e-02
   2.4197000e-02
   8.6707000e-03
   1.8751000e-02
   6.4378000e-03
   1.5307000e-02
   8.8237000e-03
   8.8237000e-03
   3.1922000e-02
   4.6898000e-02
   8.5229000e-03
   6.1984000e-03
   1.9482000e-02
   7.5001000e-03
   1.8907000e-01
   1.0743000e-01
   1.8751000e-02
   3.9488000e-02
   1.1719000e-02
   5.6391000e-03
   1.1451000e-02
   1.4424000e-02
   1.3695000e-01
   2.1129000e-02
   2.5427000e-02
   8.1082000e-03
   2.2061000e-02
   3.9488000e-02
   5.1755000e-02
   2.3080000e-02
   3.9488000e-02
   9.3170000e-03
   1.7443000e-02
   5.9761000e-03
   2.3080000e-02
   6.4378000e-03
   7.1771000e-03
   2.3080000e-02
   5.9056000e-03
   9.3170000e-03
   6.9768000e-03
   1.5790000e-02
   1.5307000e-02
   2.1129000e-02
   5.9761000e-03
   7.6143000e-03
   7.2816000e-03
   9.1465000e-03
   1.1719000e-02
   8.1082000e-03
   5.7693000e-03
   1.1194000e-02
   2.0272000e-02
   1.0274000e-02
   1.1194000e-02
   7.7321000e-03
   7.2816000e-03
   1.0743000e-01
   3.9488000e-02
   6.1225000e-03
   5.1755000e-02
   5.1755000e-02
   1.4852000e-02
   7.3893000e-03
   5.9761000e-03
   1.8074000e-02
   3.0006000e-02
   2.6790000e-02
   6.1225000e-03
   5.6391000e-03
   1.8751000e-02
   8.8392000e-02
   1.1451000e-02
   2.1129000e-02
   1.3275000e-02
   1.0490000e-02
   8.8392000e-02
   1.4424000e-02
   4.6898000e-02
   8.5229000e-03
   2.5427000e-02
   6.4378000e-03
   1.3637000e-02
   6.0484000e-03
   6.5280000e-02
   6.5218000e-03
   8.8392000e-02
   6.5218000e-03
   2.4197000e-02
   1.2295000e-02
   8.8237000e-03
   6.5280000e-02
   4.6898000e-02
   7.5001000e-03
   6.1984000e-03
   1.0067000e-02
   6.8808000e-03
   7.8535000e-03
   8.9822000e-03
   1.0000000e+00
   1.2605000e-02
   6.6080000e-03
   1.4852000e-02
   2.1129000e-02
   8.9822000e-03
   2.2061000e-02
   1.0067000e-02
   1.4424000e-02
   9.6776000e-03
   8.3800000e-03
   5.8366000e-03
   8.6707000e-03
   1.9482000e-02
   1.2000000e-02
   7.5001000e-03
   6.1984000e-03
   1.1451000e-02
   1.2605000e-02
   4.6898000e-02
   6.0484000e-03
   2.5427000e-02
   3.9488000e-02
   7.1771000e-03
   8.2419000e-03
   5.7736000e-02
   6.5218000e-03
   9.4939000e-03
   1.1451000e-02
   5.7693000e-03
   5.7035000e-03
   9.6776000e-03
   4.2875000e-02
   8.1082000e-03
   8.1082000e-03
   1.2295000e-02
   1.6305000e-02
   4.2875000e-02
   1.0715000e-02
   8.5229000e-03
   1.3695000e-01
   1.8074000e-02
   1.1719000e-02
   5.9761000e-03
   1.4424000e-02
   6.9768000e-03
   6.2762000e-03
   5.1755000e-02
   7.5096000e-02
   2.5427000e-02
   1.2000000e-02
   5.7035000e-03
   8.5229000e-03
   6.1984000e-03
   5.7693000e-03
   5.9761000e-03
   7.6143000e-03
   6.7874000e-03
   1.9482000e-02
   2.3080000e-02
   1.2605000e-02
   6.6080000e-03
   8.5229000e-03
   1.8751000e-02
   1.1719000e-02
   1.7443000e-02
   7.0756000e-03
   3.4100000e-02
   9.1465000e-03
   6.5280000e-02
   1.3275000e-02
   1.2605000e-02
   3.0006000e-02
   2.3080000e-02
   1.5790000e-02
   1.5790000e-02
   1.1194000e-02
   1.2932000e-02
   6.3560000e-03
   6.1225000e-03
   5.9761000e-03
   1.0490000e-02
   1.0490000e-02
   7.2816000e-03
   5.6391000e-03
   6.2762000e-03
   6.1984000e-03
   1.4852000e-02
   6.3560000e-03
   1.3695000e-01
   7.6143000e-03
   1.0490000e-02
   7.5001000e-03
   6.0484000e-03
   2.4197000e-02
   6.8808000e-03
   7.1771000e-03
   1.9482000e-02
   6.6080000e-03
   2.1129000e-02
   7.5001000e-03
   9.3170000e-03
   6.6080000e-03
   7.9788000e-03
   7.7321000e-03
   6.4378000e-03
   6.4378000e-03
   1.0000000e+00
   5.8366000e-03
   1.0000000e+00
   1.8751000e-02
   1.8907000e-01
   6.2762000e-03
   1.4424000e-02
   7.2816000e-03
   4.2875000e-02
   1.2605000e-02
   7.3893000e-03
   1.2605000e-02
   4.2875000e-02
   1.0949000e-02
   6.9768000e-03
   1.8907000e-01
   1.9482000e-02
   5.7035000e-03
   1.3637000e-02
   5.8366000e-03
   4.2875000e-02
   7.7321000e-03
   5.7736000e-02
   3.0006000e-02
   8.8392000e-02
   6.3560000e-03
   6.1225000e-03
   1.2605000e-02
   8.6707000e-03
   5.7035000e-03
   5.9761000e-03
   1.3695000e-01
   8.8237000e-03
   1.7443000e-02
   1.1194000e-02
   2.3080000e-02
   1.2932000e-02
   7.0756000e-03
   1.7443000e-02
   1.4852000e-02
   9.6776000e-03
   2.3080000e-02
   1.2295000e-02
   1.9482000e-02
   7.5001000e-03
   1.0067000e-02
   6.1225000e-03
   6.6965000e-03
   6.6080000e-03
   1.1451000e-02
   5.9056000e-03
   1.8907000e-01
   2.5427000e-02
   1.4019000e-02
   5.7693000e-03
   1.4852000e-02
   5.7693000e-03
   3.0006000e-02
   1.5307000e-02
   7.8535000e-03
   6.2762000e-03
   2.2061000e-02
   1.2000000e-02
   4.2875000e-02
   1.0490000e-02
   1.2000000e-02
   1.2295000e-02
   1.1451000e-02
   5.9056000e-03
   5.7693000e-03
   7.3893000e-03
   1.5790000e-02
   1.3275000e-02
   1.0067000e-02
   1.2605000e-02
   2.2061000e-02
   4.2875000e-02
   5.9056000e-03
   8.2419000e-03
   7.8535000e-03
   8.5229000e-03
   5.1755000e-02
   9.3170000e-03
   1.4424000e-02
   7.9788000e-03
   6.1984000e-03
   2.6790000e-02
   1.8907000e-01
   7.7321000e-03
   1.0715000e-02
   1.0949000e-02
   1.1451000e-02
   7.1771000e-03
   1.5307000e-02
   6.6965000e-03
   7.1771000e-03
   2.3080000e-02
   1.8907000e-01
   6.1225000e-03
   3.9488000e-02
   1.8074000e-02
   5.1755000e-02
   7.3893000e-03
   1.3637000e-02
   1.2295000e-02
   1.0949000e-02
   3.4100000e-02
   1.0949000e-02
   1.4424000e-02
   6.9768000e-03
   6.6965000e-03
   6.2762000e-03
   8.2419000e-03
   6.8808000e-03
   1.6855000e-02
   1.9482000e-02
   5.5762000e-03
   2.1129000e-02
   6.2762000e-03
   5.8366000e-03
   1.0274000e-02
   1.1194000e-02
   7.1771000e-03
   1.3695000e-01
   1.1719000e-02
   8.2419000e-03
   9.1465000e-03
   7.9788000e-03
   1.0067000e-02
   2.0272000e-02
   1.0000000e+00
   5.5762000e-03
   7.7321000e-03
   1.4019000e-02
   1.1451000e-02
   6.3560000e-03
   2.8307000e-02
   5.7693000e-03
   1.8074000e-02
   2.5427000e-02
   6.4378000e-03
   7.2816000e-03
   1.0067000e-02
   1.9482000e-02
   7.1771000e-03
   6.6080000e-03
   9.4939000e-03
   1.9482000e-02
   4.2875000e-02
   6.5280000e-02
   2.6790000e-02
   7.1771000e-03
   1.4852000e-02
   6.4378000e-03
   7.3893000e-03
   1.6305000e-02
   4.6898000e-02
   1.4424000e-02
   6.1225000e-03
   1.0067000e-02
   1.0490000e-02
   7.6143000e-03
   7.0756000e-03
   1.0000000e+00
   1.1719000e-02
   2.1129000e-02
   6.0484000e-03
   6.2762000e-03
   8.6707000e-03
   8.8237000e-03
   8.1082000e-03
   9.3170000e-03
   7.8535000e-03
   9.1465000e-03
   7.5001000e-03
   1.6305000e-02
   2.1129000e-02
   7.9788000e-03
   1.5790000e-02
   1.6855000e-02
   1.4424000e-02
   1.0715000e-02
   7.0756000e-03
   1.0067000e-02
   2.5427000e-02
   7.5096000e-02
   3.9488000e-02
   1.4019000e-02
   4.2875000e-02
   6.6965000e-03
   2.0272000e-02
   2.0272000e-02
   2.2061000e-02
   2.4197000e-02
   5.7035000e-03
   9.4939000e-03
   7.0756000e-03
   7.1771000e-03
   1.1451000e-02
   5.8366000e-03
   3.9488000e-02
   7.5096000e-02
   7.9788000e-03
   8.1082000e-03
   8.8392000e-02
   5.6391000e-03
   1.0490000e-02
   2.2061000e-02
   2.3080000e-02
   1.0000000e+00
   5.7736000e-02
   7.5096000e-02
   3.9488000e-02
   2.3080000e-02
   6.5218000e-03
   2.8307000e-02
   1.8751000e-02
   8.8392000e-02
   3.6596000e-02
   9.3170000e-03
   1.2932000e-02
   1.2000000e-02
   7.7321000e-03
   2.2061000e-02
   1.7443000e-02
   5.8366000e-03
   6.9768000e-03
   5.7736000e-02
   6.8808000e-03
   2.1129000e-02
   1.2000000e-02
   6.7874000e-03
   1.6305000e-02
   5.5762000e-03
   5.1755000e-02
   3.6596000e-02
   5.5762000e-03
   2.4197000e-02
   1.3275000e-02
   1.7443000e-02
   3.4100000e-02
   1.5790000e-02
   1.8751000e-02
   6.2762000e-03
   5.9761000e-03
   3.6596000e-02
   3.0006000e-02
   2.5427000e-02
   6.3560000e-03
   5.5762000e-03
   4.2875000e-02
   6.2762000e-03
   1.5790000e-02
   1.0949000e-02
   8.3800000e-03
   3.9488000e-02
   9.6776000e-03
   8.8392000e-02
   1.2932000e-02
   8.5229000e-03
   2.8307000e-02
   1.8907000e-01
   2.3080000e-02
   7.9788000e-03
   2.0272000e-02
   6.3560000e-03
   6.4378000e-03
   8.1082000e-03
   8.6707000e-03
   5.7693000e-03
   1.1451000e-02
   1.3637000e-02
   5.8366000e-03
   1.0490000e-02
   1.8751000e-02
   1.0949000e-02
   7.3893000e-03
   2.5427000e-02
   9.3170000e-03
   2.4197000e-02
   9.3170000e-03
   2.2061000e-02
   5.7035000e-03
   8.9822000e-03
   5.7736000e-02
   1.0490000e-02
   6.8808000e-03
   1.0949000e-02
   3.9488000e-02
   3.1922000e-02
   3.6596000e-02
   5.5762000e-03
   3.9488000e-02
   1.2605000e-02
   1.4019000e-02
   9.6776000e-03
   2.1129000e-02
   9.3170000e-03
   1.3637000e-02
   2.8307000e-02
   1.1451000e-02
   8.5229000e-03
   8.8237000e-03
   1.0715000e-02
   1.1719000e-02
   4.6898000e-02
   7.8535000e-03
   7.3893000e-03
   7.0756000e-03
   5.9761000e-03
   7.1771000e-03
   2.4197000e-02
   3.1922000e-02
   1.8074000e-02
   5.5762000e-03
   1.1194000e-02
   7.5001000e-03
   1.6855000e-02
   5.1755000e-02
   7.2816000e-03
   2.2061000e-02
   5.5762000e-03
   5.9056000e-03
   7.8535000e-03
   2.0272000e-02
   4.6898000e-02
   8.9822000e-03
   9.3170000e-03
   9.3170000e-03
   2.4197000e-02
   6.7874000e-03
   7.2816000e-03
   1.6855000e-02
   9.1465000e-03
   6.1984000e-03
   6.0484000e-03
   4.2875000e-02
   6.0484000e-03
   5.8366000e-03
   1.3275000e-02
   6.8808000e-03
   1.8751000e-02
   6.4378000e-03
   6.3560000e-03
   3.1922000e-02
   1.4019000e-02
   1.9482000e-02
   1.8907000e-01
   3.6596000e-02
   6.0484000e-03
   1.6305000e-02
   1.0715000e-02
   7.0756000e-03
   1.4019000e-02
   1.4019000e-02
   3.6596000e-02
   3.4100000e-02
   5.1755000e-02
   1.8751000e-02
   1.2605000e-02
   6.6965000e-03
   3.0685000e-01
   1.0743000e-01
   5.7736000e-02
   5.9761000e-03
   6.5218000e-03
   1.2295000e-02
   6.1225000e-03
   9.8686000e-03
   6.2762000e-03
   5.7736000e-02
   3.4100000e-02
   1.2000000e-02
   3.9488000e-02
   7.7321000e-03
   1.0490000e-02
   1.8907000e-01
   2.8307000e-02
   8.8392000e-02
   2.4197000e-02
   5.7693000e-03
   1.4424000e-02
   2.1129000e-02
   5.8366000e-03
   8.8392000e-02
   6.7874000e-03
   1.2605000e-02
   1.8907000e-01
   9.8686000e-03
   4.6898000e-02
   6.5218000e-03
   6.1984000e-03
   2.0272000e-02
   3.0006000e-02
   8.8392000e-02
   1.4019000e-02
   1.3695000e-01
   1.0490000e-02
   3.1922000e-02
   6.4378000e-03
   6.9768000e-03
   1.8751000e-02
   7.1771000e-03
   4.2875000e-02
   1.0743000e-01
   5.6391000e-03
   8.8237000e-03
   3.6596000e-02
   1.8751000e-02
   1.3695000e-01
   7.3893000e-03
   1.4019000e-02
   1.8074000e-02
   7.5001000e-03
   1.1194000e-02
   5.7693000e-03
   8.6707000e-03
   6.2762000e-03
   9.1465000e-03
   1.5790000e-02
   1.0743000e-01
   1.3695000e-01
   1.0000000e+00
   3.9488000e-02
   1.1719000e-02
   6.6080000e-03
   7.9788000e-03
   8.3800000e-03
   1.0715000e-02
   7.5001000e-03
   8.9822000e-03
   1.0715000e-02
   1.3695000e-01
   3.1922000e-02
   5.9056000e-03
   1.0743000e-01
   3.1922000e-02
   9.3170000e-03
   9.1465000e-03
   6.4378000e-03
   6.6080000e-03
   1.0067000e-02
   3.4100000e-02
   8.8237000e-03
   7.1771000e-03
   8.9822000e-03
   1.0949000e-02
   7.5001000e-03
   6.1984000e-03
   1.9482000e-02
   1.0067000e-02
   8.1082000e-03
   1.8907000e-01
   9.1465000e-03
   7.0756000e-03
   1.1719000e-02
   1.3637000e-02
   1.8907000e-01
   6.3560000e-03
   1.0949000e-02
   4.6898000e-02
   1.5790000e-02
   2.1129000e-02
   1.0743000e-01
   2.2061000e-02
   5.7736000e-02
   1.1451000e-02
   5.7736000e-02
   5.7736000e-02
   1.0743000e-01
   4.6898000e-02
   2.3080000e-02
   1.1719000e-02
   1.0067000e-02
   1.3637000e-02
   1.5307000e-02
   1.6855000e-02
   3.9488000e-02
   6.4378000e-03
   9.4939000e-03
   7.6143000e-03
   6.5218000e-03
   9.4939000e-03
   1.3275000e-02
   1.6305000e-02
   6.2762000e-03
   6.9768000e-03
   5.5762000e-03
   2.2061000e-02
   3.0006000e-02
   5.5762000e-03
   3.6596000e-02
   6.5218000e-03
   3.0685000e-01
   7.9788000e-03
   1.0743000e-01
   8.3800000e-03
   1.1719000e-02
   7.0756000e-03
   7.6143000e-03
   1.0274000e-02
   9.6776000e-03
   6.6080000e-03
   8.8237000e-03
   4.6898000e-02
   6.7874000e-03
   7.1771000e-03
   1.0490000e-02
   6.2762000e-03
   9.6776000e-03
   4.2875000e-02
   3.4100000e-02
   6.6965000e-03
   6.2762000e-03
   5.7693000e-03
   1.5307000e-02
   7.2816000e-03
   2.5427000e-02
   3.9488000e-02
   6.5218000e-03
   3.1922000e-02
   1.9482000e-02
   1.4019000e-02
   6.4378000e-03
   8.8237000e-03
   1.6305000e-02
   1.4852000e-02
   1.4019000e-02
   3.0006000e-02
   9.3170000e-03
   1.2000000e-02
   9.4939000e-03
   8.8392000e-02
   1.6855000e-02
   6.1225000e-03
   1.3275000e-02
   3.0006000e-02
   3.6596000e-02
   1.0067000e-02
   2.6790000e-02
   3.0006000e-02
   8.3800000e-03
   3.0006000e-02
   6.9768000e-03
   1.4852000e-02
   6.0484000e-03
   6.6080000e-03
   1.7443000e-02
   6.4378000e-03
   6.5218000e-03
   8.5229000e-03
   6.1984000e-03
   3.0006000e-02
   5.9761000e-03
   1.0715000e-02
   7.5096000e-02
   6.7874000e-03
   6.6965000e-03
   1.5307000e-02
   8.2419000e-03
   9.3170000e-03
   3.4100000e-02
   1.3695000e-01
   2.1129000e-02
   2.5427000e-02
   2.8307000e-02
   2.8307000e-02
   1.2000000e-02
   1.5790000e-02
   5.7693000e-03
   1.3695000e-01
   7.0756000e-03
   9.3170000e-03
   3.9488000e-02
   9.3170000e-03
   7.6143000e-03
   8.1082000e-03
   1.3275000e-02
   3.0006000e-02
   6.4378000e-03
   7.3893000e-03
   1.2932000e-02
   1.8751000e-02
   5.5762000e-03
   8.8237000e-03
   1.5790000e-02
   1.4424000e-02
   5.7736000e-02
   5.1755000e-02
   2.1129000e-02
   6.5218000e-03
   7.1771000e-03
   1.0743000e-01
   1.0715000e-02
   1.6305000e-02
   7.5096000e-02
   3.9488000e-02
   1.2932000e-02
   7.5096000e-02
   1.0743000e-01
   8.6707000e-03
   7.9788000e-03
   7.2816000e-03
   3.9488000e-02
   9.8686000e-03
   1.5790000e-02
   1.8907000e-01
   6.2762000e-03
   6.7874000e-03
   2.8307000e-02
   6.4378000e-03
   1.4424000e-02
   1.3695000e-01
   8.5229000e-03
   3.9488000e-02
   4.2875000e-02
   9.4939000e-03
   8.8392000e-02
   8.5229000e-03
   8.3800000e-03
   7.5001000e-03
   1.8751000e-02
   2.5427000e-02
   9.8686000e-03
   7.1771000e-03
   1.3695000e-01
   7.0756000e-03
   1.5790000e-02
   1.8074000e-02
   1.8907000e-01
   1.8074000e-02
   1.4019000e-02
   3.0685000e-01
   2.6790000e-02
   3.6596000e-02
   5.7736000e-02
   6.5218000e-03
   8.1082000e-03
   6.4378000e-03
   7.3893000e-03
   1.2605000e-02
   2.3080000e-02
   8.9822000e-03
   8.8237000e-03
   1.6305000e-02
   7.7321000e-03
   3.9488000e-02
   9.3170000e-03
   5.9761000e-03
   7.1771000e-03
   7.1771000e-03
   2.1129000e-02
   1.8907000e-01
   1.0274000e-02
   1.6855000e-02
   9.6776000e-03
   6.5280000e-02
   1.4424000e-02
   6.2762000e-03
   3.0685000e-01
   1.7443000e-02
   5.5762000e-03
   5.9056000e-03
   6.2762000e-03
   1.4019000e-02
   1.6855000e-02
   6.4378000e-03
   7.2816000e-03
   8.2419000e-03
   1.8751000e-02
   2.0272000e-02
   8.6707000e-03
   1.7443000e-02
   1.0067000e-02
   7.8535000e-03
   2.1129000e-02
   5.6391000e-03
   1.1194000e-02
   7.5001000e-03
   2.5427000e-02
   9.4939000e-03
   1.6855000e-02
   1.3695000e-01
   1.0067000e-02
   1.2000000e-02
   1.8751000e-02
   5.7736000e-02
   2.4197000e-02
   3.9488000e-02
   8.3800000e-03
   1.2295000e-02
   8.6707000e-03
   5.8366000e-03
   8.3800000e-03
   6.0484000e-03
   7.5096000e-02
   1.1451000e-02
   1.0000000e+00
   1.2000000e-02
   9.8686000e-03
   3.9488000e-02
   3.9488000e-02
   1.1194000e-02
   7.8535000e-03
   1.2000000e-02
   7.6143000e-03
   6.5218000e-03
   6.1225000e-03
   1.0490000e-02
   1.7443000e-02
   6.4378000e-03
   1.3275000e-02
   1.3637000e-02
   1.1451000e-02
   1.6305000e-02
   6.7874000e-03
   6.2762000e-03
   1.0000000e+00
   5.1755000e-02
   1.4424000e-02
   1.2932000e-02
   2.8307000e-02
   8.2419000e-03
   6.3560000e-03
   8.2419000e-03
   4.6898000e-02
   1.4852000e-02
   5.9056000e-03
   2.3080000e-02
   1.0743000e-01
   7.1771000e-03
   2.6790000e-02
   1.0274000e-02
   6.2762000e-03
   5.9761000e-03
   6.5280000e-02
   9.6776000e-03
   7.6143000e-03
   1.0067000e-02
   3.4100000e-02
   8.1082000e-03
   1.2932000e-02
   2.0272000e-02
   1.0274000e-02
   5.6391000e-03
   2.1129000e-02
   1.8074000e-02
   2.4197000e-02
   6.3560000e-03
   6.0484000e-03
   6.1225000e-03
   1.0067000e-02
   8.8392000e-02
   6.2762000e-03
   8.3800000e-03
   8.1082000e-03
   8.2419000e-03
   2.6790000e-02
   1.0490000e-02
   5.7736000e-02
   5.1755000e-02
   5.7736000e-02
   1.8751000e-02
   1.0949000e-02
   9.6776000e-03
   6.7874000e-03
   4.6898000e-02
   6.0484000e-03
   2.3080000e-02
   6.2762000e-03
   7.6143000e-03
   1.4019000e-02
   2.0272000e-02
   5.8366000e-03
   2.0272000e-02
   1.2295000e-02
   7.3893000e-03
   9.6776000e-03
   1.0715000e-02
   2.8307000e-02
   9.6776000e-03
   2.6790000e-02
   3.6596000e-02
   1.8074000e-02
   2.2061000e-02
   6.2762000e-03
   8.8237000e-03
   7.5001000e-03
   6.9768000e-03
   4.2875000e-02
   2.3080000e-02
   2.5427000e-02
   5.9761000e-03
   6.7874000e-03
   8.8237000e-03
   2.3080000e-02
   1.2000000e-02
   5.7035000e-03
   1.3695000e-01
   3.0006000e-02
   1.8074000e-02
   6.1984000e-03
   1.2000000e-02
   8.9822000e-03
   8.5229000e-03
   8.3800000e-03
   2.6790000e-02
   1.7443000e-02
   6.8808000e-03
   1.8907000e-01
   2.1129000e-02
   1.8751000e-02
   1.8074000e-02
   6.6965000e-03
   5.7736000e-02
   2.6790000e-02
   1.4424000e-02
   2.3080000e-02
   1.5790000e-02
   2.2061000e-02
   7.9788000e-03
   6.6080000e-03
   5.7736000e-02
   1.4852000e-02
   1.5790000e-02
   5.7736000e-02
   1.8074000e-02
   8.8392000e-02
   8.9822000e-03
   5.7693000e-03
   7.2816000e-03
   9.6776000e-03
   1.8907000e-01
   6.7874000e-03
   1.4019000e-02
   1.4019000e-02
   7.3893000e-03
   1.2605000e-02
   2.5427000e-02
   2.8307000e-02
   7.2816000e-03
   6.4378000e-03
   5.5762000e-03
   1.8907000e-01
   8.8237000e-03
   8.8392000e-02
   1.0490000e-02
   1.1451000e-02
   4.6898000e-02
   5.9761000e-03
   8.2419000e-03
   2.6790000e-02
   3.1922000e-02
   1.5790000e-02
   8.8237000e-03
   1.4019000e-02
   6.3560000e-03
   4.2875000e-02
   1.4019000e-02
   1.2295000e-02
   8.5229000e-03
   7.6143000e-03
   6.3560000e-03
   6.6965000e-03
   8.5229000e-03
   4.6898000e-02
   1.4852000e-02
   1.3695000e-01
   5.8366000e-03
   1.6855000e-02
   6.3560000e-03
   7.3893000e-03
   1.9482000e-02
   2.4197000e-02
   8.3800000e-03
   9.4939000e-03
   2.2061000e-02
   4.6898000e-02
   2.2061000e-02
   4.2875000e-02
   7.7321000e-03
   1.8907000e-01
   8.2419000e-03
   6.1984000e-03
   3.1922000e-02
   2.0272000e-02
   7.7321000e-03
   5.6391000e-03
   9.8686000e-03
   2.8307000e-02
   7.0756000e-03
   1.2000000e-02
   6.8808000e-03
   4.2875000e-02
   7.0756000e-03
   8.5229000e-03
   7.5096000e-02
   1.2605000e-02
   1.3275000e-02
   8.3800000e-03
   9.4939000e-03
   9.6776000e-03
   2.1129000e-02
   6.8808000e-03
   7.2816000e-03
   7.0756000e-03
   9.4939000e-03
   1.1451000e-02
   6.3560000e-03
   1.8074000e-02
   9.6776000e-03
   2.1129000e-02
   4.6898000e-02
   7.5001000e-03
   1.0000000e+00
   8.8237000e-03
   8.9822000e-03
   7.8535000e-03
   6.5280000e-02
   3.0685000e-01
   2.6790000e-02
   2.2061000e-02
   1.3275000e-02
   1.4019000e-02
   6.2762000e-03
   9.4939000e-03
   9.1465000e-03
   3.1922000e-02
   6.3560000e-03
   6.6965000e-03
   5.1755000e-02
   1.5790000e-02
   8.2419000e-03
   2.3080000e-02
   5.9056000e-03
   6.0484000e-03
   6.7874000e-03
   1.5790000e-02
   1.0000000e+00
   5.8366000e-03
   8.9822000e-03
   6.1984000e-03
   1.0000000e+00
   1.4019000e-02
   7.9788000e-03
   3.0006000e-02
   1.9482000e-02
   3.9488000e-02
   6.6080000e-03
   6.1225000e-03
   6.1984000e-03
   8.1082000e-03
   1.9482000e-02
   3.6596000e-02
   6.8808000e-03
   6.3560000e-03
   3.9488000e-02
   8.5229000e-03
   8.1082000e-03
   6.0484000e-03
   2.2061000e-02
   7.8535000e-03
   1.0274000e-02
   1.0274000e-02
   8.8237000e-03
   1.2932000e-02
   3.0685000e-01
   3.1922000e-02
   1.8907000e-01
   6.2762000e-03
   6.4378000e-03
   1.5790000e-02
   6.1984000e-03
   6.8808000e-03
   8.2419000e-03
   8.2419000e-03
   7.5001000e-03
   5.8366000e-03
   1.3695000e-01
   5.1755000e-02
   1.1719000e-02
   3.9488000e-02
   8.8237000e-03
   5.8366000e-03
   1.8907000e-01
   6.2762000e-03
   6.2762000e-03
   6.7874000e-03
   6.9768000e-03
   1.0274000e-02
   1.7443000e-02
   5.6391000e-03
   5.6391000e-03
   8.8237000e-03
   7.3893000e-03
   8.8237000e-03
   5.7693000e-03
   3.0685000e-01
   5.9056000e-03
   6.5280000e-02
   9.6776000e-03
   4.6898000e-02
   1.2932000e-02
   9.1465000e-03
   1.4019000e-02
   4.2875000e-02
   1.2000000e-02
   3.0006000e-02
   8.3800000e-03
   1.0715000e-02
   8.3800000e-03
   3.9488000e-02
   1.1719000e-02
   6.5218000e-03
   1.4019000e-02
   1.3275000e-02
   8.6707000e-03
   2.8307000e-02
   8.3800000e-03
   5.1755000e-02
   6.7874000e-03
   1.0000000e+00
   6.3560000e-03
   1.2000000e-02
   9.3170000e-03
   1.0743000e-01
   6.0484000e-03
   1.0949000e-02
   6.0484000e-03
   1.3695000e-01
   7.7321000e-03
   1.4424000e-02
   8.9822000e-03
   1.2932000e-02
   7.9788000e-03
   1.3275000e-02
   6.8808000e-03
   8.2419000e-03
   2.1129000e-02
   1.3637000e-02
   8.8392000e-02
   7.2816000e-03
   1.0274000e-02
   1.0949000e-02
   6.3560000e-03
   3.0006000e-02
   7.8535000e-03
   7.9788000e-03
   6.2762000e-03
   8.6707000e-03
   8.3800000e-03
   1.1451000e-02
   1.4424000e-02
   5.9761000e-03
   2.0272000e-02
   1.4019000e-02
   1.0490000e-02
   3.0685000e-01
   9.3170000e-03
   5.1755000e-02
   1.0490000e-02
   6.1984000e-03
   1.8907000e-01
   9.8686000e-03
   1.5790000e-02
   6.9768000e-03
   1.3695000e-01
   6.5280000e-02
   2.8307000e-02
   6.5218000e-03
   2.2061000e-02
   1.3695000e-01
   3.0006000e-02
   3.4100000e-02
   1.1194000e-02
   3.6596000e-02
   3.9488000e-02
   1.4852000e-02
   6.6965000e-03
   5.9761000e-03
   8.6707000e-03
   1.2605000e-02
   9.1465000e-03
   3.4100000e-02
   2.2061000e-02
   7.5001000e-03
   2.5427000e-02
   6.0484000e-03
   2.8307000e-02
   1.1451000e-02
   9.1465000e-03
   7.5001000e-03
   6.9768000e-03
   2.1129000e-02
   5.1755000e-02
   8.9822000e-03
   6.8808000e-03
   6.0484000e-03
   6.1984000e-03
   1.2605000e-02
   2.8307000e-02
   6.6965000e-03
   1.2605000e-02
   8.5229000e-03
   1.0274000e-02
   3.9488000e-02
   2.1129000e-02
   3.1922000e-02
   6.7874000e-03
   9.4939000e-03
   2.5427000e-02
   4.2875000e-02
   5.9761000e-03
   1.9482000e-02
   5.6391000e-03
   9.4939000e-03
   1.0000000e+00
   1.8751000e-02
   1.5307000e-02
   1.3695000e-01
   1.4424000e-02
   3.6596000e-02
   6.6080000e-03
   1.1194000e-02
   1.0490000e-02
   7.2816000e-03
   6.6965000e-03
   2.4197000e-02
   1.9482000e-02
   1.5307000e-02
   1.0274000e-02
   7.5096000e-02
   1.3695000e-01
   1.0490000e-02
   5.7035000e-03
   1.2295000e-02
   3.9488000e-02
   6.6080000e-03
   2.6790000e-02
   1.8907000e-01
   1.5307000e-02
   7.7321000e-03
   6.6080000e-03
   1.7443000e-02
   2.5427000e-02
   8.3800000e-03
   2.2061000e-02
   8.8392000e-02
   1.6305000e-02
   1.8907000e-01
   1.2932000e-02
   6.6080000e-03
   1.5307000e-02
   8.1082000e-03
   7.1771000e-03
   6.4378000e-03
   1.5307000e-02
   1.0715000e-02
   6.4378000e-03
   6.9768000e-03
   5.6391000e-03
   2.5427000e-02
   6.5280000e-02
   6.3560000e-03
   8.3800000e-03
   1.0000000e+00
   6.9768000e-03
   9.1465000e-03
   8.1082000e-03
   6.8808000e-03
   3.6596000e-02
   1.4852000e-02
   1.4019000e-02
   2.4197000e-02
   1.5790000e-02
   6.5218000e-03
   5.1755000e-02
   9.3170000e-03
   5.9056000e-03
   1.3637000e-02
   5.7035000e-03
   1.1451000e-02
   6.4378000e-03
   2.1129000e-02
   6.6080000e-03
   9.8686000e-03
   2.3080000e-02
   5.8366000e-03
   7.9788000e-03
   1.2605000e-02
   5.1755000e-02
   4.2875000e-02
   1.5790000e-02
   7.6143000e-03
   3.4100000e-02
   1.8751000e-02
   1.1719000e-02
   1.4019000e-02
   1.1719000e-02
   1.3637000e-02
   8.3800000e-03
   3.1922000e-02
   7.3893000e-03
   8.1082000e-03
   8.6707000e-03
   3.4100000e-02
   9.3170000e-03
   8.6707000e-03
   3.9488000e-02
   1.0490000e-02
   7.7321000e-03
   6.3560000e-03
   1.0715000e-02
   1.8907000e-01
   1.4852000e-02
   1.1451000e-02
   8.8237000e-03
   7.7321000e-03
   3.0006000e-02
   1.4424000e-02
   1.0067000e-02
   5.1755000e-02
   1.0490000e-02
   5.6391000e-03
   1.8751000e-02
   3.6596000e-02
   1.3637000e-02
   1.2932000e-02
   2.6790000e-02
   3.9488000e-02
   1.2000000e-02
   6.1984000e-03
   5.5762000e-03
   6.0484000e-03
   5.5762000e-03
   1.0743000e-01
   5.7693000e-03
   5.6391000e-03
   8.3800000e-03
   9.1465000e-03
   1.6855000e-02
   5.7693000e-03
   7.2816000e-03
   1.6305000e-02
   8.1082000e-03
   5.6391000e-03
   1.2000000e-02
   5.8366000e-03
   5.7736000e-02
   7.7321000e-03
   7.1771000e-03
   5.7035000e-03
   7.6143000e-03
   5.9056000e-03
   1.4852000e-02
   7.2816000e-03
   5.5762000e-03
   7.5096000e-02
   6.7874000e-03
   4.2875000e-02
   5.6391000e-03
   5.8366000e-03
   1.2000000e-02
   6.2762000e-03
   6.0484000e-03
   1.5307000e-02
   6.8808000e-03
   1.2295000e-02
   2.4197000e-02
   3.0006000e-02
   1.1194000e-02
   5.8366000e-03
   2.5427000e-02
   5.9056000e-03
   1.1719000e-02
   3.0006000e-02
   9.3170000e-03
   1.0949000e-02
   8.5229000e-03
   2.3080000e-02
   2.0272000e-02
   3.6596000e-02
   3.1922000e-02
   5.7736000e-02
   3.1922000e-02
   1.0743000e-01
   6.1225000e-03
   1.5307000e-02
   5.5762000e-03
   2.4197000e-02
   1.6305000e-02
   1.6855000e-02
   6.6965000e-03
   7.5001000e-03
   4.2875000e-02
   1.5307000e-02
   9.8686000e-03
   1.1194000e-02
   1.4424000e-02
   3.1922000e-02
   7.5096000e-02
   5.7736000e-02
   1.4424000e-02
   5.7035000e-03
   1.4019000e-02
   7.5096000e-02
   2.5427000e-02
   1.2605000e-02
   1.4852000e-02
   1.1719000e-02
   6.6080000e-03
   3.0685000e-01
   2.6790000e-02
   1.5307000e-02
   8.2419000e-03
   7.8535000e-03
   8.9822000e-03
   6.2762000e-03
   1.5790000e-02
   1.1719000e-02
   2.5427000e-02
   1.2295000e-02
   1.2932000e-02
   9.6776000e-03
   5.7736000e-02
   1.8751000e-02
   7.3893000e-03
   7.5001000e-03
   1.3275000e-02
   8.5229000e-03
   9.8686000e-03
   1.0274000e-02
   7.0756000e-03
   2.4197000e-02
   2.8307000e-02
   5.7693000e-03
   1.0743000e-01
   2.2061000e-02
   6.9768000e-03
   7.0756000e-03
   1.7443000e-02
   1.8907000e-01
   1.2932000e-02
   9.1465000e-03
   2.0272000e-02
   1.4424000e-02
   1.0274000e-02
   2.2061000e-02
   8.8392000e-02
   6.1225000e-03
   1.0067000e-02
   8.5229000e-03
   4.6898000e-02
   7.9788000e-03
   7.5001000e-03
   2.6790000e-02
   5.1755000e-02
   6.0484000e-03
   8.1082000e-03
   7.0756000e-03
   3.1922000e-02
   7.0756000e-03
   9.8686000e-03
   5.1755000e-02
   1.9482000e-02
   1.9482000e-02
   1.0274000e-02
   1.6855000e-02
   9.4939000e-03
   7.3893000e-03
   6.5280000e-02
   7.2816000e-03
   1.1451000e-02
   1.0949000e-02
   1.1194000e-02
   1.9482000e-02
   7.2816000e-03
   3.0685000e-01
   1.4019000e-02
   8.9822000e-03
   3.4100000e-02
   4.2875000e-02
   2.3080000e-02
   1.5790000e-02
   7.1771000e-03
   8.5229000e-03
   6.5280000e-02
   6.6080000e-03
   1.0067000e-02
   3.6596000e-02
   4.2875000e-02
   1.2000000e-02
   6.7874000e-03
   6.5280000e-02
   3.0006000e-02
   8.6707000e-03
   3.6596000e-02
   5.9056000e-03
   1.3275000e-02
   1.5307000e-02
   1.2000000e-02
   1.2000000e-02
   1.6855000e-02
   2.5427000e-02
   6.5280000e-02
   9.4939000e-03
   9.3170000e-03
   1.4852000e-02
   3.9488000e-02
   6.5218000e-03
   8.1082000e-03
   2.6790000e-02
   5.7693000e-03
   8.3800000e-03
   6.7874000e-03
   1.6305000e-02
   2.4197000e-02
   1.1194000e-02
   8.6707000e-03
   2.8307000e-02
   7.0756000e-03
   2.5427000e-02
   5.7693000e-03
   7.6143000e-03
   7.1771000e-03
   8.6707000e-03
   5.1755000e-02
   1.6855000e-02
   2.3080000e-02
   3.4100000e-02
   3.6596000e-02
   2.8307000e-02
   8.5229000e-03
   2.2061000e-02
   7.0756000e-03
   1.8074000e-02
   1.0067000e-02
   1.0490000e-02
   8.3800000e-03
   5.6391000e-03
   1.1719000e-02
   9.8686000e-03
   2.3080000e-02
   7.1771000e-03
   7.9788000e-03
   1.4852000e-02
   1.0743000e-01
   7.5096000e-02
   7.8535000e-03
   1.3695000e-01
   8.1082000e-03
   1.6305000e-02
   7.1771000e-03
   5.7736000e-02
   1.1194000e-02
   7.1771000e-03
   1.3275000e-02
   5.5762000e-03
   1.0743000e-01
   2.4197000e-02
   1.8907000e-01
   8.6707000e-03
   1.0274000e-02
   1.6855000e-02
   1.6305000e-02
   9.1465000e-03
   7.7321000e-03
   7.9788000e-03
   1.2000000e-02
   2.8307000e-02
   3.9488000e-02
   7.9788000e-03
   6.6965000e-03
   1.0743000e-01
   7.7321000e-03
   8.1082000e-03
   1.5307000e-02
   6.5218000e-03
   1.1451000e-02
   1.0715000e-02
   6.1225000e-03
   6.5280000e-02
   6.7874000e-03
   9.3170000e-03
   1.6305000e-02
   2.5427000e-02
   3.1922000e-02
   7.3893000e-03
   1.0067000e-02
   1.7443000e-02
   5.9761000e-03
   7.5096000e-02
   1.6305000e-02
   1.4852000e-02
   9.4939000e-03
   6.2762000e-03
   5.9056000e-03
   7.6143000e-03
   7.7321000e-03
   5.1755000e-02
   2.4197000e-02
   6.6080000e-03
   7.0756000e-03
   6.6965000e-03
   6.2762000e-03
   6.1225000e-03
   1.8751000e-02
   1.2000000e-02
   6.9768000e-03
   5.5762000e-03
   8.9822000e-03
   1.6305000e-02
   3.0006000e-02
   9.8686000e-03
   6.4378000e-03
   8.8237000e-03
   5.9056000e-03
   1.8907000e-01
   1.2000000e-02
   1.1451000e-02
   8.2419000e-03
   1.4852000e-02
   7.3893000e-03
   5.9761000e-03
   9.8686000e-03
   9.6776000e-03
   1.0067000e-02
   6.5280000e-02
   5.7035000e-03
   1.3275000e-02
   7.5096000e-02
   1.8907000e-01
   5.7693000e-03
   7.2816000e-03
   1.8751000e-02
   1.7443000e-02
   9.8686000e-03
   8.5229000e-03
   9.6776000e-03
   3.0685000e-01
   1.2932000e-02
   1.5790000e-02
   5.5762000e-03
   6.0484000e-03
   5.9056000e-03
   1.2932000e-02
   1.0743000e-01
   5.7035000e-03
   5.7035000e-03
   8.5229000e-03
   6.5218000e-03
   3.9488000e-02
   6.9768000e-03
   6.7874000e-03
   1.0949000e-02
   2.5427000e-02
   2.0272000e-02
   5.9761000e-03
   3.9488000e-02
   1.4424000e-02
   1.3695000e-01
   9.1465000e-03
   8.6707000e-03
   8.6707000e-03
   3.4100000e-02
   5.6391000e-03
   7.8535000e-03
   2.1129000e-02
   2.1129000e-02
   7.5001000e-03
   7.7321000e-03
   7.5001000e-03
   3.9488000e-02
   2.6790000e-02
   5.5762000e-03
   8.3800000e-03
   6.1984000e-03
   6.5218000e-03
   2.1129000e-02
   1.2295000e-02
   1.4019000e-02
   1.4019000e-02
   2.2061000e-02
   1.0067000e-02
   1.6855000e-02
   7.9788000e-03
   6.1225000e-03
   6.9768000e-03
   7.2816000e-03
   9.8686000e-03
   9.6776000e-03
   3.9488000e-02
   6.9768000e-03
   9.4939000e-03
   5.6391000e-03
   8.1082000e-03
   1.0274000e-02
   2.5427000e-02
   9.3170000e-03
   5.7693000e-03
   5.6391000e-03
   1.8074000e-02
   8.1082000e-03
   1.6855000e-02
   8.9822000e-03
   2.4197000e-02
   1.8751000e-02
   7.1771000e-03
   9.8686000e-03
   3.0006000e-02
   6.9768000e-03
   8.8237000e-03
   1.8074000e-02
   3.6596000e-02
   3.9488000e-02
   2.4197000e-02
   7.6143000e-03
   6.3560000e-03
   9.4939000e-03
   9.3170000e-03
   6.6080000e-03
   6.5218000e-03
   6.3560000e-03
   5.6391000e-03
   8.8237000e-03
   8.1082000e-03
   8.8237000e-03
   9.8686000e-03
   8.8392000e-02
   7.6143000e-03
   7.9788000e-03
   1.0000000e+00
   2.6790000e-02
   8.6707000e-03
   3.0006000e-02
   8.1082000e-03
   8.5229000e-03
   6.2762000e-03
   3.1922000e-02
   1.2295000e-02
   1.4852000e-02
   2.2061000e-02
   1.1194000e-02
   2.0272000e-02
   9.3170000e-03
   2.6790000e-02
   5.6391000e-03
   9.3170000e-03
   5.7693000e-03
   9.6776000e-03
   4.2875000e-02
   3.6596000e-02
   7.7321000e-03
   6.6080000e-03
   1.2295000e-02
   7.5001000e-03
   4.6898000e-02
   1.8074000e-02
   9.1465000e-03
   1.0715000e-02
   3.9488000e-02
   7.2816000e-03
   5.9761000e-03
   1.2605000e-02
   5.7693000e-03
   8.3800000e-03
   2.1129000e-02
   1.9482000e-02
   9.3170000e-03
   7.5096000e-02
   5.8366000e-03
   2.2061000e-02
   7.2816000e-03
   2.8307000e-02
   1.8074000e-02
   7.1771000e-03
   1.2295000e-02
   8.9822000e-03
   1.0000000e+00
   1.6305000e-02
   9.6776000e-03
   7.7321000e-03
   2.3080000e-02
   5.1755000e-02
   5.7736000e-02
   6.8808000e-03
   1.0949000e-02
   1.0067000e-02
   7.9788000e-03
   2.0272000e-02
   1.4019000e-02
   1.2000000e-02
   1.4424000e-02
   2.4197000e-02
   1.1451000e-02
   3.1922000e-02
   1.0490000e-02
   1.8907000e-01
   3.4100000e-02
   1.1194000e-02
   5.5762000e-03
   1.7443000e-02
   1.0490000e-02
   5.1755000e-02
   2.4197000e-02
   1.8074000e-02
   8.6707000e-03
   1.7443000e-02
   1.0715000e-02
   6.2762000e-03
   3.0006000e-02
   1.0000000e+00
   7.2816000e-03
   7.7321000e-03
   1.3637000e-02
   6.9768000e-03
   1.2295000e-02
   8.8392000e-02
   7.9788000e-03
   5.7736000e-02
   1.1194000e-02
   4.6898000e-02
   1.0274000e-02
   4.2875000e-02
   2.4197000e-02
   3.9488000e-02
   2.0272000e-02
   8.5229000e-03
   5.1755000e-02
   6.6080000e-03
   3.1922000e-02
   6.2762000e-03
   1.2295000e-02
   8.5229000e-03
   1.4852000e-02
   6.7874000e-03
   8.1082000e-03
   6.9768000e-03
   6.8808000e-03
   7.8535000e-03
   6.4378000e-03
   7.7321000e-03
   9.3170000e-03
   6.3560000e-03
   1.8907000e-01
   7.6143000e-03
   2.1129000e-02
   2.5427000e-02
   5.8366000e-03
   6.7874000e-03
   5.9056000e-03
   1.1194000e-02
   3.4100000e-02
   6.8808000e-03
   1.6855000e-02
   5.1755000e-02
   7.7321000e-03
   8.3800000e-03
   1.0949000e-02
   9.6776000e-03
   9.6776000e-03
   6.9768000e-03
   6.5280000e-02
   1.8907000e-01
   1.0274000e-02
   1.2295000e-02
   1.0490000e-02
   1.2932000e-02
   3.9488000e-02
   6.0484000e-03
   9.4939000e-03
   3.0685000e-01
   2.8307000e-02
   1.2000000e-02
   2.0272000e-02
   5.9056000e-03
   2.0272000e-02
   5.7736000e-02
   8.3800000e-03
   1.5790000e-02
   1.4019000e-02
   6.1225000e-03
   5.6391000e-03
   9.8686000e-03
   1.1719000e-02
   1.8907000e-01
   1.3637000e-02
   4.2875000e-02
   7.5001000e-03
   6.8808000e-03
   1.0274000e-02
   6.5280000e-02
   1.4852000e-02
   1.4019000e-02
   5.7693000e-03
   8.5229000e-03
   1.2605000e-02
   1.0949000e-02
   5.7035000e-03
   1.0715000e-02
   6.2762000e-03
   7.6143000e-03
   7.7321000e-03
   1.0274000e-02
   4.2875000e-02
   1.6305000e-02
   9.4939000e-03
   5.7035000e-03
   3.1922000e-02
   3.6596000e-02
   5.8366000e-03
   6.9768000e-03
   6.6080000e-03
   6.0484000e-03
   6.7874000e-03
   1.3275000e-02
   8.8392000e-02
   7.7321000e-03
   8.3800000e-03
   6.2762000e-03
   3.9488000e-02
   8.6707000e-03
   8.1082000e-03
   5.8366000e-03
   5.9056000e-03
   5.5762000e-03
   1.2295000e-02
   2.5427000e-02
   9.1465000e-03
   5.8366000e-03
   7.5001000e-03
   7.0756000e-03
   6.4378000e-03
   1.0715000e-02
   9.6776000e-03
   8.1082000e-03
   6.1225000e-03
   3.9488000e-02
   1.8751000e-02
   2.2061000e-02
   1.0490000e-02
   1.6855000e-02
   8.2419000e-03
   3.9488000e-02
   6.4378000e-03
   1.0067000e-02
   3.0685000e-01
   8.1082000e-03
   7.7321000e-03
   6.7874000e-03
   9.8686000e-03
   1.2295000e-02
   6.1984000e-03
   1.3275000e-02
   1.8074000e-02
   1.2000000e-02
   5.1755000e-02
   2.0272000e-02
   1.4019000e-02
   6.1984000e-03
   1.0949000e-02
   5.5762000e-03
   5.7035000e-03
   3.1922000e-02
   7.5096000e-02
   8.5229000e-03
   6.6080000e-03
   8.8237000e-03
   1.0490000e-02
   1.2000000e-02
   1.9482000e-02
   3.0006000e-02
   1.7443000e-02
   3.0685000e-01
   4.2875000e-02
   6.6965000e-03
   6.1225000e-03
   2.5427000e-02
   6.8808000e-03
   4.2875000e-02
   3.1922000e-02
   1.5307000e-02
   3.4100000e-02
   2.1129000e-02
   1.3275000e-02
   2.6790000e-02
   3.0685000e-01
   6.1984000e-03
   3.6596000e-02
   2.1129000e-02
   2.4197000e-02
   6.6080000e-03
   5.7035000e-03
   5.8366000e-03
   1.2605000e-02
   1.3695000e-01
   8.9822000e-03
   5.9761000e-03
   8.8392000e-02
   1.8074000e-02
   5.8366000e-03
   6.4378000e-03
   1.0067000e-02
   1.3275000e-02
   6.1984000e-03
   1.9482000e-02
   5.9056000e-03
   7.3893000e-03
   5.7693000e-03
   9.1465000e-03
   2.2061000e-02
   9.3170000e-03
   1.8074000e-02
   8.8237000e-03
   2.3080000e-02
   9.1465000e-03
   1.2000000e-02
   8.3800000e-03
   9.4939000e-03
   6.1225000e-03
   9.3170000e-03
   1.4424000e-02
   6.2762000e-03
   3.4100000e-02
   7.8535000e-03
   1.8074000e-02
   6.4378000e-03
   1.0715000e-02
   7.0756000e-03
   5.7736000e-02
   2.3080000e-02
   7.8535000e-03
   3.9488000e-02
   8.1082000e-03
   1.0067000e-02
   1.2000000e-02
   2.3080000e-02
   6.6965000e-03
   1.4424000e-02
   1.3275000e-02
   9.6776000e-03
   7.6143000e-03
   7.5001000e-03
   8.8237000e-03
   1.8751000e-02
   2.0272000e-02
   1.3637000e-02
   7.6143000e-03
   3.0006000e-02
   1.5790000e-02
   3.4100000e-02
   1.2295000e-02
   5.7736000e-02
   1.0274000e-02
   1.3637000e-02
   1.2605000e-02
   5.7736000e-02
   7.6143000e-03
   9.8686000e-03
   2.6790000e-02
   5.8366000e-03
   1.1194000e-02
   1.4852000e-02
   8.8392000e-02
   6.0484000e-03
   6.6080000e-03
   1.2295000e-02
   1.2932000e-02
   5.9761000e-03
   1.8751000e-02
   7.7321000e-03
   5.8366000e-03
   9.4939000e-03
   9.1465000e-03
   7.5096000e-02
   8.1082000e-03
   7.7321000e-03
   5.7736000e-02
   3.0685000e-01
   8.5229000e-03
   8.5229000e-03
   5.7736000e-02
   1.0067000e-02
   7.3893000e-03
   1.5790000e-02
   1.6305000e-02
   1.3695000e-01
   7.0756000e-03
   5.7693000e-03
   8.3800000e-03
   6.3560000e-03
   6.6080000e-03
   6.1984000e-03
   1.4019000e-02
   1.4019000e-02
   6.3560000e-03
   6.2762000e-03
   1.3637000e-02
   2.5427000e-02
   6.5218000e-03
   8.5229000e-03
   7.2816000e-03
   2.0272000e-02
   7.3893000e-03
   1.1194000e-02
   5.9761000e-03
   1.1719000e-02
   5.8366000e-03
   1.0000000e+00
   3.0685000e-01
   2.8307000e-02
   7.2816000e-03
   5.7736000e-02
   5.8366000e-03
   7.1771000e-03
   6.5280000e-02
   4.6898000e-02
   7.5001000e-03
   7.6143000e-03
   8.3800000e-03
   2.2061000e-02
   1.0949000e-02
   4.6898000e-02
   4.2875000e-02
   2.2061000e-02
   9.8686000e-03
   4.6898000e-02
   1.6855000e-02
   1.4852000e-02
   1.3275000e-02
   7.5001000e-03
   3.4100000e-02
   6.5218000e-03
   5.7693000e-03
   1.8074000e-02
   6.9768000e-03
   1.0490000e-02
   9.6776000e-03
   4.2875000e-02
   1.6305000e-02
   1.4424000e-02
   6.4378000e-03
   7.7321000e-03
   1.0949000e-02
   5.8366000e-03
   1.0743000e-01
   1.2932000e-02
   1.1451000e-02
   4.6898000e-02
   3.4100000e-02
   1.0743000e-01
   5.9761000e-03
   4.6898000e-02
   8.9822000e-03
   6.9768000e-03
   1.4019000e-02
   1.0715000e-02
   1.0743000e-01
   1.1719000e-02
   6.6965000e-03
   1.6855000e-02
   2.6790000e-02
   5.6391000e-03
   1.9482000e-02
   3.6596000e-02
   1.9482000e-02
   4.6898000e-02
   3.6596000e-02
   1.1451000e-02
   1.1719000e-02
   1.4852000e-02
   1.1451000e-02
   7.9788000e-03
   1.2000000e-02
   6.2762000e-03
   1.0743000e-01
   1.0067000e-02
   6.9768000e-03
   7.6143000e-03
   7.3893000e-03
   1.3637000e-02
   6.9768000e-03
   7.5001000e-03
   6.1225000e-03
   3.9488000e-02
   6.2762000e-03
   6.6080000e-03
   6.1984000e-03
   1.0715000e-02
   3.0685000e-01
   5.7736000e-02
   1.5307000e-02
   1.9482000e-02
   1.7443000e-02
   1.1194000e-02
   7.5001000e-03
   2.6790000e-02
   3.4100000e-02
   7.8535000e-03
   1.8751000e-02
   8.8392000e-02
   2.6790000e-02
   9.6776000e-03
   5.7035000e-03
   7.0756000e-03
   6.8808000e-03
   6.7874000e-03
   1.1719000e-02
   6.9768000e-03
   5.9761000e-03
   1.2605000e-02
   5.1755000e-02
   8.5229000e-03
   2.0272000e-02
   6.3560000e-03
   7.0756000e-03
   2.1129000e-02
   1.0743000e-01
   1.4852000e-02
   3.9488000e-02
   7.5001000e-03
   5.9761000e-03
   3.9488000e-02
   2.1129000e-02
   1.4019000e-02
   6.6965000e-03
   3.1922000e-02
   6.5218000e-03
   6.8808000e-03
   3.6596000e-02
   1.3695000e-01
   7.6143000e-03
   2.8307000e-02
   1.3695000e-01
   5.8366000e-03
   6.8808000e-03
   1.4852000e-02
   1.8074000e-02
   5.7035000e-03
   7.3893000e-03
   2.1129000e-02
   7.7321000e-03
   7.5096000e-02
   1.2932000e-02
   1.5307000e-02
   6.9768000e-03
   7.3893000e-03
   5.9056000e-03
   8.3800000e-03
   8.2419000e-03
   2.8307000e-02
   5.6391000e-03
   2.6790000e-02
   4.2875000e-02
   7.9788000e-03
   7.7321000e-03
   6.6080000e-03
   8.1082000e-03
   9.1465000e-03
   3.1922000e-02
   1.1719000e-02
   5.8366000e-03
   2.5427000e-02
   1.6855000e-02
   8.3800000e-03
   5.9761000e-03
   1.8907000e-01
   7.9788000e-03
   8.5229000e-03
   6.4378000e-03
   1.2295000e-02
   1.8751000e-02
   8.8237000e-03
   7.2816000e-03
   7.2816000e-03
   6.8808000e-03
   6.8808000e-03
   5.7736000e-02
   7.7321000e-03
   1.8751000e-02
   9.1465000e-03
   7.2816000e-03
   3.0685000e-01
   2.4197000e-02
   1.0000000e+00
   1.1194000e-02
   8.6707000e-03
   6.0484000e-03
   5.1755000e-02
   8.9822000e-03
   8.1082000e-03
   2.2061000e-02
   2.0272000e-02
   6.6965000e-03
   5.8366000e-03
   1.3275000e-02
   1.1194000e-02
   1.8907000e-01
   1.0067000e-02
   1.3695000e-01
   7.5096000e-02
   1.1719000e-02
   7.5001000e-03
   6.1225000e-03
   6.1984000e-03
   6.3560000e-03
   1.0490000e-02
   1.8751000e-02
   6.5280000e-02
   2.3080000e-02
   3.4100000e-02
   8.5229000e-03
   1.0000000e+00
   8.6707000e-03
   3.6596000e-02
   9.8686000e-03
   1.0067000e-02
   2.6790000e-02
   7.5001000e-03
   4.2875000e-02
   2.5427000e-02
   3.0006000e-02
   6.8808000e-03
   1.0000000e+00
   6.1225000e-03
   2.3080000e-02
   2.8307000e-02
   6.6965000e-03
   8.6707000e-03
   2.4197000e-02
   5.5762000e-03
   1.0067000e-02
   1.3275000e-02
   7.3893000e-03
   6.1225000e-03
   2.3080000e-02
   2.2061000e-02
   2.2061000e-02
   2.6790000e-02
   1.8074000e-02
   6.2762000e-03
   3.1922000e-02
   1.5790000e-02
   8.5229000e-03
   7.5096000e-02
   3.0006000e-02
   6.5280000e-02
   8.9822000e-03
   8.9822000e-03
   5.8366000e-03
   9.3170000e-03
   6.8808000e-03
   4.6898000e-02
   1.0743000e-01
   1.9482000e-02
   7.6143000e-03
   9.3170000e-03
   7.7321000e-03
   5.9056000e-03
   1.0743000e-01
   7.7321000e-03
   5.6391000e-03
   4.6898000e-02
   9.6776000e-03
   3.9488000e-02
   1.2932000e-02
   6.4378000e-03
   1.6855000e-02
   1.1719000e-02
   1.5307000e-02
   8.8237000e-03
   1.2605000e-02
   3.4100000e-02
   6.0484000e-03
   2.3080000e-02
   5.9056000e-03
   5.8366000e-03
   5.7736000e-02
   6.7874000e-03
   7.5096000e-02
   2.6790000e-02
   7.8535000e-03
   8.9822000e-03
   6.6080000e-03
   5.1755000e-02
   5.7736000e-02
   3.1922000e-02
   1.6305000e-02
   5.9056000e-03
   8.2419000e-03
   8.8237000e-03
   6.4378000e-03
   3.0006000e-02
   8.5229000e-03
   6.5280000e-02
   2.3080000e-02
   7.5096000e-02
   4.2875000e-02
   5.9056000e-03
   9.1465000e-03
   6.7874000e-03
   7.9788000e-03
   3.9488000e-02
   1.4424000e-02
   7.5001000e-03
   8.3800000e-03
   7.9788000e-03
   8.8392000e-02
   4.6898000e-02
   3.0685000e-01
   1.0067000e-02
   7.8535000e-03
   5.6391000e-03
   9.3170000e-03
   5.7736000e-02
   5.7736000e-02
   1.4019000e-02
   8.8237000e-03
   1.0949000e-02
   6.3560000e-03
   2.3080000e-02
   2.2061000e-02
   6.1984000e-03
   6.2762000e-03
   7.7321000e-03
   1.0067000e-02
   5.7736000e-02
   1.7443000e-02
   3.9488000e-02
   4.2875000e-02
   6.1225000e-03
   7.5096000e-02
   9.3170000e-03
   7.6143000e-03
   6.6965000e-03
   1.5790000e-02
   1.3275000e-02
   7.2816000e-03
   1.1194000e-02
   6.5280000e-02
   1.1719000e-02
   1.3637000e-02
   1.0067000e-02
   6.9768000e-03
   1.4424000e-02
   1.5307000e-02
   1.4852000e-02
   6.0484000e-03
   5.7693000e-03
   1.5307000e-02
   6.1225000e-03
   3.4100000e-02
   3.0685000e-01
   1.4424000e-02
   7.9788000e-03
   5.9056000e-03
   3.0685000e-01
   1.6855000e-02
   9.8686000e-03
   1.1719000e-02
   2.4197000e-02
   5.8366000e-03
   5.1755000e-02
   2.2061000e-02
   5.9056000e-03
   9.6776000e-03
   5.6391000e-03
   8.8392000e-02
   7.1771000e-03
   6.5280000e-02
   1.0743000e-01
   3.6596000e-02
   4.6898000e-02
   7.7321000e-03
   8.8392000e-02
   5.9056000e-03
   1.0715000e-02
   2.3080000e-02
   2.6790000e-02
   5.7736000e-02
   3.9488000e-02
   1.0715000e-02
   7.8535000e-03
   2.5427000e-02
   8.8237000e-03
   5.7693000e-03
   3.6596000e-02
   7.9788000e-03
   7.6143000e-03
   2.0272000e-02
   6.5218000e-03
   4.6898000e-02
   6.5280000e-02
   5.7693000e-03
   6.5218000e-03
   2.6790000e-02
   8.3800000e-03
   7.0756000e-03
   5.9056000e-03
   1.2000000e-02
   3.1922000e-02
   3.1922000e-02
   6.6080000e-03
   4.6898000e-02
   1.2605000e-02
   5.5762000e-03
   1.2605000e-02
   3.0685000e-01
   4.2875000e-02
   1.8751000e-02
   7.9788000e-03
   6.9768000e-03
   3.4100000e-02
   7.2816000e-03
   8.3800000e-03
   3.0685000e-01
   8.1082000e-03
   8.3800000e-03
   1.2000000e-02
   7.2816000e-03
   9.3170000e-03
   1.2932000e-02
   1.0715000e-02
   1.8751000e-02
   9.3170000e-03
   1.1194000e-02
   1.0949000e-02
   5.6391000e-03
   5.7736000e-02
   7.6143000e-03
   2.1129000e-02
   3.6596000e-02
   1.5307000e-02
   1.3637000e-02
   5.5762000e-03
   6.3560000e-03
   5.9056000e-03
   1.0743000e-01
   7.7321000e-03
   6.0484000e-03
   2.1129000e-02
   1.3695000e-01
   3.0006000e-02
   1.1719000e-02
   1.4424000e-02
   7.2816000e-03
   5.9056000e-03
   8.8237000e-03
   1.9482000e-02
   1.0000000e+00
   1.7443000e-02
   6.1225000e-03
   2.8307000e-02
   3.6596000e-02
   1.9482000e-02
   7.6143000e-03
   8.8392000e-02
   6.9768000e-03
   8.2419000e-03
   5.8366000e-03
   8.6707000e-03
   2.3080000e-02
   1.1451000e-02
   7.5001000e-03
   9.8686000e-03
   5.8366000e-03
   7.3893000e-03
   5.7035000e-03
   1.2295000e-02
   5.5762000e-03
   1.8907000e-01
   6.1984000e-03
   5.5762000e-03
   1.3695000e-01
   3.9488000e-02
   8.2419000e-03
   6.6080000e-03
   5.5762000e-03
   6.9768000e-03
   6.1225000e-03
   1.7443000e-02
   1.8751000e-02
   1.0274000e-02
   1.3275000e-02
   1.7443000e-02
   1.8074000e-02
   8.2419000e-03
   1.0067000e-02
   8.2419000e-03
   6.6080000e-03
   7.8535000e-03
   1.5790000e-02
   1.6305000e-02
   9.8686000e-03
   1.8907000e-01
   3.0685000e-01
   1.0274000e-02
   9.4939000e-03
   9.6776000e-03
   5.7035000e-03
   1.2932000e-02
   1.7443000e-02
   3.6596000e-02
   2.3080000e-02
   8.8237000e-03
   2.5427000e-02
   2.0272000e-02
   1.4852000e-02
   5.6391000e-03
   1.1719000e-02
   7.9788000e-03
   3.0685000e-01
   2.4197000e-02
   1.0743000e-01
   1.7443000e-02
   5.7736000e-02
   6.1984000e-03
   6.2762000e-03
   7.5001000e-03
   1.5790000e-02
   3.0685000e-01
   1.8751000e-02
   1.8751000e-02
   7.8535000e-03
   3.6596000e-02
   1.2295000e-02
   2.3080000e-02
   2.3080000e-02
   1.4852000e-02
   3.1922000e-02
   7.5096000e-02
   6.9768000e-03
   1.3695000e-01
   3.6596000e-02
   1.8907000e-01
   5.7736000e-02
   3.0006000e-02
   5.1755000e-02
   3.9488000e-02
   3.6596000e-02
   8.3800000e-03
   1.3275000e-02
   1.2605000e-02
   5.9056000e-03
   6.6965000e-03
   7.0756000e-03
   2.0272000e-02
   1.3637000e-02
   6.1984000e-03
   6.5280000e-02
   1.4852000e-02
   1.0490000e-02
   1.4019000e-02
   1.0067000e-02
   6.6080000e-03
   8.8392000e-02
   7.0756000e-03
   6.5218000e-03
   9.6776000e-03
   1.0949000e-02
   2.4197000e-02
   5.6391000e-03
   1.0715000e-02
   5.9056000e-03
   6.2762000e-03
   7.1771000e-03
   5.6391000e-03
   1.5790000e-02
   1.8907000e-01
   9.1465000e-03
   7.7321000e-03
   1.2932000e-02
   7.9788000e-03
   1.3695000e-01
   5.5762000e-03
   9.6776000e-03
   9.8686000e-03
   4.6898000e-02
   5.7736000e-02
   1.3637000e-02
   5.9056000e-03
   3.4100000e-02
   5.7693000e-03
   9.4939000e-03
   8.1082000e-03
   1.1194000e-02
   6.2762000e-03
   1.8907000e-01
   7.0756000e-03
   1.2295000e-02
   7.5001000e-03
   3.6596000e-02
   1.8907000e-01
   8.3800000e-03
   6.6965000e-03
   1.2000000e-02
   3.6596000e-02
   4.6898000e-02
   2.5427000e-02
   1.6855000e-02
   5.7693000e-03
   1.2932000e-02
   1.3275000e-02
   5.7035000e-03
   3.9488000e-02
   6.4378000e-03
   7.6143000e-03
   9.6776000e-03
   1.9482000e-02
   1.2605000e-02
   3.1922000e-02
   1.4852000e-02
   1.8907000e-01
   6.0484000e-03
   2.1129000e-02
   1.8074000e-02
   6.7874000e-03
   8.1082000e-03
   9.3170000e-03
   2.1129000e-02
   1.1451000e-02
   8.8392000e-02
   7.9788000e-03
   1.7443000e-02
   1.0949000e-02
   8.8237000e-03
   3.6596000e-02
   1.0715000e-02
   7.1771000e-03
   5.1755000e-02
   1.5307000e-02
   1.2000000e-02
   4.6898000e-02
   6.5218000e-03
   1.5790000e-02
   6.0484000e-03
   5.6391000e-03
   2.1129000e-02
   1.3275000e-02
   8.3800000e-03
   5.7693000e-03
   1.0715000e-02
   8.9822000e-03
   8.9822000e-03
   8.1082000e-03
   5.5762000e-03
   1.1451000e-02
   1.2932000e-02
   5.7035000e-03
   7.5096000e-02
   8.3800000e-03
   3.9488000e-02
   6.5218000e-03
   8.6707000e-03
   2.6790000e-02
   1.0949000e-02
   2.0272000e-02
   1.2605000e-02
   6.1225000e-03
   1.3695000e-01
   6.6965000e-03
   5.7035000e-03
   7.9788000e-03
   5.6391000e-03
   3.0685000e-01
   6.7874000e-03
   6.2762000e-03
   6.1984000e-03
   8.1082000e-03
   7.7321000e-03
   8.6707000e-03
   6.5218000e-03
   6.9768000e-03
   5.7693000e-03
   3.6596000e-02
   1.2000000e-02
   3.0006000e-02
   6.6080000e-03
   2.6790000e-02
   6.6080000e-03
   1.8907000e-01
   4.2875000e-02
   3.0006000e-02
   8.9822000e-03
   2.0272000e-02
   5.6391000e-03
   1.1194000e-02
   1.8907000e-01
   5.8366000e-03
   1.1719000e-02
   6.2762000e-03
   3.0685000e-01
   1.8751000e-02
   7.6143000e-03
   1.4852000e-02
   6.1984000e-03
   3.0006000e-02
   1.1451000e-02
   1.1451000e-02
   8.3800000e-03
   8.8237000e-03
   8.1082000e-03
   1.0715000e-02
   1.2932000e-02
   1.3695000e-01
   1.8751000e-02
   1.5790000e-02
   6.5218000e-03
   8.2419000e-03
   1.5307000e-02
   1.2932000e-02
   1.0743000e-01
   5.7693000e-03
   1.8751000e-02
   3.1922000e-02
   1.8907000e-01
   8.3800000e-03
   1.0490000e-02
   6.8808000e-03
   8.1082000e-03
   3.1922000e-02
   1.4852000e-02
   6.5218000e-03
   5.7693000e-03
   1.2932000e-02
   6.1225000e-03
   1.2932000e-02
   1.4424000e-02
   5.5762000e-03
   5.9761000e-03
   9.6776000e-03
   3.4100000e-02
   6.3560000e-03
   3.9488000e-02
   6.3560000e-03
   7.1771000e-03
   1.0743000e-01
   5.7736000e-02
   1.0490000e-02
   7.5096000e-02
   5.7035000e-03
   6.7874000e-03
   4.6898000e-02
   1.4852000e-02
   6.5218000e-03
   7.7321000e-03
   9.6776000e-03
   5.7035000e-03
   1.0949000e-02
   1.1194000e-02
   9.1465000e-03
   5.7693000e-03
   5.6391000e-03
   7.8535000e-03
   1.0274000e-02
   6.2762000e-03
   1.4424000e-02
   3.6596000e-02
   1.0743000e-01
   1.9482000e-02
   1.6855000e-02
   1.5307000e-02
   1.0067000e-02
   5.8366000e-03
   8.9822000e-03
   6.6080000e-03
   5.1755000e-02
   6.9768000e-03
   1.0949000e-02
   1.9482000e-02
   2.8307000e-02
   1.0000000e+00
   1.2605000e-02
   7.8535000e-03
   1.5790000e-02
   3.0685000e-01
   9.3170000e-03
   1.0067000e-02
   2.1129000e-02
   5.1755000e-02
   2.5427000e-02
   1.3695000e-01
   2.1129000e-02
   3.1922000e-02
   6.6965000e-03
   6.3560000e-03
   1.8074000e-02
   1.6855000e-02
   6.5280000e-02
   9.4939000e-03
   1.1194000e-02
   1.5790000e-02
   3.0685000e-01
   1.0743000e-01
   5.9056000e-03
   7.0756000e-03
   8.2419000e-03
   1.3637000e-02
   7.1771000e-03
   1.8751000e-02
   6.2762000e-03
   8.1082000e-03
   2.5427000e-02
   9.6776000e-03
   7.3893000e-03
   6.1984000e-03
   6.3560000e-03
   2.0272000e-02
   5.7035000e-03
   7.2816000e-03
   2.0272000e-02
   8.2419000e-03
   1.4852000e-02
   1.6855000e-02
   5.9761000e-03
   8.9822000e-03
   7.2816000e-03
   7.5096000e-02
   7.2816000e-03
   6.3560000e-03
   9.8686000e-03
   9.3170000e-03
   8.1082000e-03
   1.4424000e-02
   9.1465000e-03
   5.8366000e-03
   7.5096000e-02
   1.1451000e-02
   5.9056000e-03
   1.6855000e-02
   1.4019000e-02
   8.9822000e-03
   6.3560000e-03
   3.1922000e-02
   3.0685000e-01
   1.6305000e-02
   6.1984000e-03
   8.2419000e-03
   9.6776000e-03
   6.5218000e-03
   6.6965000e-03
   1.6305000e-02
   7.8535000e-03
   6.5280000e-02
   2.1129000e-02
   8.5229000e-03
   6.3560000e-03
   1.8751000e-02
   1.0743000e-01
   8.8392000e-02
   1.3275000e-02
   5.5762000e-03
   5.7736000e-02
   8.8237000e-03
   5.7693000e-03
   1.2295000e-02
   3.1922000e-02
   7.1771000e-03
   8.3800000e-03
   6.3560000e-03
   5.9761000e-03
   1.0743000e-01
   4.6898000e-02
   1.2000000e-02
   2.6790000e-02
   1.2932000e-02
   8.9822000e-03
   6.5280000e-02
   6.8808000e-03
   1.8907000e-01
   1.5307000e-02
   3.4100000e-02
   6.2762000e-03
   7.8535000e-03
   2.6790000e-02
   6.6965000e-03
   1.4852000e-02
   1.4019000e-02
   6.0484000e-03
   2.5427000e-02
   1.4852000e-02
   5.7035000e-03
   6.0484000e-03
   6.0484000e-03
   2.4197000e-02
   1.1194000e-02
   8.2419000e-03
   1.2605000e-02
   8.3800000e-03
   1.0274000e-02
   8.5229000e-03
   7.6143000e-03
   7.2816000e-03
   8.2419000e-03
   1.8907000e-01
   6.2762000e-03
   1.1451000e-02
   6.6965000e-03
   8.3800000e-03
   1.8907000e-01
   1.0067000e-02
   2.1129000e-02
   2.1129000e-02
   6.6965000e-03
   7.6143000e-03
   5.7693000e-03
   3.9488000e-02
   8.2419000e-03
   7.5001000e-03
   7.8535000e-03
   7.7321000e-03
   3.4100000e-02
   3.6596000e-02
   9.8686000e-03
   6.1984000e-03
   9.4939000e-03
   8.8392000e-02
   6.2762000e-03
   3.1922000e-02
   1.0000000e+00
   1.8074000e-02
   8.6707000e-03
   3.9488000e-02
   5.5762000e-03
   1.2605000e-02
   1.2000000e-02
   1.3695000e-01
   1.2605000e-02
   7.1771000e-03
   4.2875000e-02
   5.9761000e-03
   1.6305000e-02
   9.4939000e-03
   1.6855000e-02
   2.0272000e-02
   8.1082000e-03
   1.4852000e-02
   9.8686000e-03
   2.5427000e-02
   8.3800000e-03
   1.9482000e-02
   6.6965000e-03
   3.0685000e-01
   8.3800000e-03
   2.2061000e-02
   1.6305000e-02
   1.6855000e-02
   1.5307000e-02
   6.8808000e-03
   2.5427000e-02
   6.2762000e-03
   7.3893000e-03
   1.0490000e-02
   1.8074000e-02
   5.8366000e-03
   3.0685000e-01
   1.1719000e-02
   5.8366000e-03
   1.0949000e-02
   3.9488000e-02
   5.6391000e-03
   1.3637000e-02
   7.5001000e-03
   7.9788000e-03
   2.5427000e-02
   1.3637000e-02
   1.0490000e-02
   8.1082000e-03
   7.5001000e-03
   7.0756000e-03
   9.3170000e-03
   1.0949000e-02
   1.2605000e-02
   7.6143000e-03
   5.7693000e-03
   9.3170000e-03
   1.9482000e-02
   9.1465000e-03
   5.9056000e-03
   3.9488000e-02
   5.5762000e-03
   2.1129000e-02
   5.9761000e-03
   1.2295000e-02
   6.1984000e-03
   6.0484000e-03
   2.1129000e-02
   1.2000000e-02
   1.0743000e-01
   1.1451000e-02
   6.1225000e-03
   8.9822000e-03
   1.9482000e-02
   6.6080000e-03
   7.9788000e-03
   1.2295000e-02
   5.5762000e-03
   1.2295000e-02
   8.6707000e-03
   2.8307000e-02
   5.7693000e-03
   1.0274000e-02
   9.3170000e-03
   5.9056000e-03
   6.4378000e-03
   2.8307000e-02
   1.6305000e-02
   1.5307000e-02
   1.9482000e-02
   8.6707000e-03
   1.8751000e-02
   1.0000000e+00
   2.4197000e-02
   1.3695000e-01
   1.3275000e-02
   7.1771000e-03
   9.6776000e-03
   6.1225000e-03
   1.7443000e-02
   1.0067000e-02
   1.4019000e-02
   3.0006000e-02
   1.0274000e-02
   9.4939000e-03
   7.5001000e-03
   1.1194000e-02
   2.2061000e-02
   1.2932000e-02
   5.5762000e-03
   1.4852000e-02
   6.5218000e-03
   3.6596000e-02
   1.6855000e-02
   1.0490000e-02
   1.2000000e-02
   1.0067000e-02
   1.4019000e-02
   2.5427000e-02
   1.0949000e-02
   9.3170000e-03
   6.1984000e-03
   5.6391000e-03
   5.7693000e-03
   2.3080000e-02
   8.2419000e-03
   6.9768000e-03
   9.4939000e-03
   1.0000000e+00
   5.9761000e-03
   6.2762000e-03
   8.8392000e-02
   5.9761000e-03
   6.6080000e-03
   1.6305000e-02
   1.0490000e-02
   1.2000000e-02
   6.5218000e-03
   9.8686000e-03
   1.8907000e-01
   1.2932000e-02
   7.5096000e-02
   1.2295000e-02
   6.1225000e-03
   5.1755000e-02
   7.3893000e-03
   5.7693000e-03
   8.2419000e-03
   7.9788000e-03
   9.4939000e-03
   7.3893000e-03
   7.1771000e-03
   3.6596000e-02
   2.3080000e-02
   1.7443000e-02
   1.4019000e-02
   7.6143000e-03
   3.1922000e-02
   7.7321000e-03
   1.8907000e-01
   5.8366000e-03
   2.1129000e-02
   1.4019000e-02
   6.5218000e-03
   5.9056000e-03
   6.4378000e-03
   1.5307000e-02
   3.0685000e-01
   5.6391000e-03
   5.6391000e-03
   3.0006000e-02
   3.4100000e-02
   5.9056000e-03
   6.6965000e-03
   1.0067000e-02
   8.3800000e-03
   1.2932000e-02
   1.7443000e-02
   1.4852000e-02
   1.1719000e-02
   6.7874000e-03
   1.5790000e-02
   7.5096000e-02
   8.3800000e-03
   1.9482000e-02
   8.2419000e-03
   9.6776000e-03
   1.6305000e-02
   7.6143000e-03
   8.2419000e-03
   2.6790000e-02
   1.0000000e+00
   8.6707000e-03
   1.5307000e-02
   9.4939000e-03
   8.8237000e-03
   1.8074000e-02
   2.8307000e-02
   1.2295000e-02
   1.0949000e-02
   5.8366000e-03
   4.2875000e-02
   1.2295000e-02
   6.4378000e-03
   1.0949000e-02
   9.1465000e-03
   1.2932000e-02
   8.1082000e-03
   1.3695000e-01
   3.1922000e-02
   2.2061000e-02
   6.2762000e-03
   1.7443000e-02
   6.4378000e-03
   9.8686000e-03
   7.8535000e-03
   8.5229000e-03
   3.0006000e-02
   1.3637000e-02
   1.0949000e-02
   7.8535000e-03
   1.0490000e-02
   1.0715000e-02
   1.8751000e-02
   6.6080000e-03
   4.6898000e-02
   8.2419000e-03
   2.2061000e-02
   1.1719000e-02
   1.0274000e-02
   7.2816000e-03
   2.5427000e-02
   1.8751000e-02
   2.4197000e-02
   1.7443000e-02
   5.1755000e-02
   1.0274000e-02
   8.3800000e-03
   1.0000000e+00
   8.8392000e-02
   6.7874000e-03
   7.7321000e-03
   8.3800000e-03
   9.3170000e-03
   6.0484000e-03
   2.3080000e-02
   5.7693000e-03
   8.9822000e-03
   1.0949000e-02
   1.0715000e-02
   9.8686000e-03
   8.1082000e-03
   1.4424000e-02
   1.0067000e-02
   5.8366000e-03
   8.8392000e-02
   3.4100000e-02
   1.2295000e-02
   1.0490000e-02
   1.2295000e-02
   9.1465000e-03
   2.3080000e-02
   7.0756000e-03
   1.4852000e-02
   5.8366000e-03
   1.9482000e-02
   3.0685000e-01
   9.6776000e-03
   5.9056000e-03
   9.6776000e-03
   7.6143000e-03
   8.8237000e-03
   6.7874000e-03
   8.8392000e-02
   1.1194000e-02
   3.4100000e-02
   1.2000000e-02
   1.4424000e-02
   5.7035000e-03
   1.3275000e-02
   1.6855000e-02
   2.5427000e-02
   1.0743000e-01
   6.4378000e-03
   8.5229000e-03
   5.7035000e-03
   1.2932000e-02
   1.5790000e-02
   6.9768000e-03
   6.5280000e-02
   7.3893000e-03
   9.1465000e-03
   2.6790000e-02
   5.8366000e-03
   6.1225000e-03
   6.3560000e-03
   2.8307000e-02
   1.9482000e-02
   9.8686000e-03
   7.8535000e-03
   4.2875000e-02
   7.1771000e-03
   1.3695000e-01
   5.7736000e-02
   2.6790000e-02
   5.7693000e-03
   3.0006000e-02
   2.4197000e-02
   1.2605000e-02
   7.7321000e-03
   5.9056000e-03
   1.1719000e-02
   6.5280000e-02
   7.3893000e-03
   1.5307000e-02
   5.9056000e-03
   7.7321000e-03
   5.7736000e-02
   5.9056000e-03
   3.0685000e-01
   1.1194000e-02
   1.2605000e-02
   1.0490000e-02
   3.1922000e-02
   1.3695000e-01
   8.3800000e-03
   7.6143000e-03
   6.6965000e-03
   1.1719000e-02
   4.2875000e-02
   7.0756000e-03
   6.9768000e-03
   6.5218000e-03
   6.6965000e-03
   1.1194000e-02
   1.6305000e-02
   3.9488000e-02
   2.5427000e-02
   1.3637000e-02
   2.6790000e-02
   6.2762000e-03
   6.1225000e-03
   3.0006000e-02
   6.5218000e-03
   2.6790000e-02
   1.9482000e-02
   3.4100000e-02
   7.0756000e-03
   1.0274000e-02
   5.5762000e-03
   7.9788000e-03
   8.9822000e-03
   6.1984000e-03
   1.4852000e-02
   5.7035000e-03
   9.1465000e-03
   5.7736000e-02
   8.8237000e-03
   9.4939000e-03
   6.7874000e-03
   1.8907000e-01
   1.2295000e-02
   5.5762000e-03
   1.0715000e-02
   8.6707000e-03
   6.1225000e-03
   1.7443000e-02
   2.5427000e-02
   1.4852000e-02
   6.7874000e-03
   9.8686000e-03
   1.6305000e-02
   8.5229000e-03
   7.0756000e-03
   7.6143000e-03
   7.3893000e-03
   7.2816000e-03
   8.2419000e-03
   5.5762000e-03
   6.6080000e-03
   6.7874000e-03
   2.6790000e-02
   9.8686000e-03
   8.8392000e-02
   2.5427000e-02
   8.8237000e-03
   8.2419000e-03
   8.6707000e-03
   1.0274000e-02
   1.7443000e-02
   2.0272000e-02
   9.4939000e-03
   5.1755000e-02
   1.0067000e-02
   8.8392000e-02
   1.1194000e-02
   7.5096000e-02
   1.7443000e-02
   1.0274000e-02
   5.8366000e-03
   1.0490000e-02
   1.8074000e-02
   4.6898000e-02
   7.1771000e-03
   1.0067000e-02
   1.0000000e+00
   9.4939000e-03
   7.1771000e-03
   5.6391000e-03
   1.3695000e-01
   1.7443000e-02
   1.0490000e-02
   4.2875000e-02
   9.8686000e-03
   1.0274000e-02
   3.0006000e-02
   1.1719000e-02
   1.1719000e-02
   1.3695000e-01
   1.8074000e-02
   1.4019000e-02
   7.5001000e-03
   6.8808000e-03
   7.1771000e-03
   1.6305000e-02
   5.9761000e-03
   7.8535000e-03
   1.0274000e-02
   1.0715000e-02
   1.2000000e-02
   8.3800000e-03
   6.7874000e-03
   2.5427000e-02
   3.0685000e-01
   5.5762000e-03
   1.0000000e+00
   1.8907000e-01
   2.8307000e-02
   6.9768000e-03
   7.9788000e-03
   6.1225000e-03
   1.7443000e-02
   1.3695000e-01
   5.8366000e-03
   5.9761000e-03
   7.8535000e-03
   9.6776000e-03
   2.1129000e-02
   6.6965000e-03
   6.5280000e-02
   9.8686000e-03
   1.0274000e-02
   1.8074000e-02
   1.0274000e-02
   7.9788000e-03
   1.0067000e-02
   3.4100000e-02
   8.9822000e-03
   2.0272000e-02
   3.9488000e-02
   3.6596000e-02
   5.6391000e-03
   6.8808000e-03
   2.2061000e-02
   1.2295000e-02
   8.8237000e-03
   1.2605000e-02
   9.4939000e-03
   6.7874000e-03
   2.0272000e-02
   4.6898000e-02
   7.0756000e-03
   5.7035000e-03
   7.5096000e-02
   6.2762000e-03
   5.1755000e-02
   1.8074000e-02
   6.6965000e-03
   4.6898000e-02
   8.5229000e-03
   1.4852000e-02
   6.8808000e-03
   1.4019000e-02
   1.2605000e-02
   1.2932000e-02
   6.4378000e-03
   1.2605000e-02
   6.1225000e-03
   7.7321000e-03
   1.2295000e-02
   3.1922000e-02
   2.3080000e-02
   6.5218000e-03
   3.4100000e-02
   1.8907000e-01
   8.5229000e-03
   7.1771000e-03
   2.1129000e-02
   3.0685000e-01
   3.4100000e-02
   3.6596000e-02
   1.2605000e-02
   6.9768000e-03
   1.4424000e-02
   5.6391000e-03
   1.3275000e-02
   7.1771000e-03
   8.5229000e-03
   7.5001000e-03
   1.8751000e-02
   5.7035000e-03
   9.4939000e-03
   8.8237000e-03
   3.6596000e-02
   5.7693000e-03
   6.0484000e-03
   1.0715000e-02
   7.0756000e-03
   9.1465000e-03
   2.8307000e-02
   5.6391000e-03
   1.2605000e-02
   1.0715000e-02
   2.0272000e-02
   7.9788000e-03
   1.4424000e-02
   6.7874000e-03
   1.0000000e+00
   1.8074000e-02
   1.3275000e-02
   5.7736000e-02
   6.1225000e-03
   4.6898000e-02
   5.9056000e-03
   5.7693000e-03
   6.3560000e-03
   1.9482000e-02
   1.8074000e-02
   6.7874000e-03
   1.8074000e-02
   7.8535000e-03
   6.5218000e-03
   5.5762000e-03
   1.0949000e-02
   7.8535000e-03
   1.2000000e-02
   2.6790000e-02
   7.5001000e-03
   6.2762000e-03
   1.5790000e-02
   9.8686000e-03
   3.0006000e-02
   8.3800000e-03
   3.4100000e-02
   8.2419000e-03
   1.5790000e-02
   9.1465000e-03
   8.5229000e-03
   1.1194000e-02
   9.6776000e-03
   1.5307000e-02
   3.0006000e-02
   1.6305000e-02
   1.0067000e-02
   1.1194000e-02
   1.2000000e-02
   1.3275000e-02
   1.2932000e-02
   4.6898000e-02
   6.8808000e-03
   1.1194000e-02
   1.6305000e-02
   6.1984000e-03
   8.9822000e-03
   1.8751000e-02
   6.9768000e-03
   1.2295000e-02
   2.2061000e-02
   1.0743000e-01
   5.7736000e-02
   1.3275000e-02
   1.0490000e-02
   6.1984000e-03
   1.0274000e-02
   3.9488000e-02
   8.9822000e-03
   6.9768000e-03
   1.5790000e-02
   1.0067000e-02
   2.8307000e-02
   1.9482000e-02
   1.0715000e-02
   1.2000000e-02
   1.5307000e-02
   1.0274000e-02
   1.0274000e-02
   2.3080000e-02
   1.0949000e-02
   3.6596000e-02
   1.4424000e-02
   1.8907000e-01
   2.3080000e-02
   6.8808000e-03
   2.0272000e-02
   5.7035000e-03
   2.1129000e-02
   7.7321000e-03
   1.8074000e-02
   2.3080000e-02
   7.5096000e-02
   7.2816000e-03
   4.6898000e-02
   1.2295000e-02
   7.3893000e-03
   1.3637000e-02
   1.4852000e-02
   1.5790000e-02
   2.4197000e-02
   1.2295000e-02
   7.0756000e-03
   2.2061000e-02
   5.8366000e-03
   3.4100000e-02
   1.3275000e-02
   2.1129000e-02
   3.1922000e-02
   7.5001000e-03
   6.2762000e-03
   5.8366000e-03
   6.0484000e-03
   6.6965000e-03
   5.9761000e-03
   1.3695000e-01
   8.8392000e-02
   5.6391000e-03
   3.0006000e-02
   4.6898000e-02
   1.6855000e-02
   8.5229000e-03
   7.5001000e-03
   7.2816000e-03
   7.8535000e-03
   1.2932000e-02
   1.2605000e-02
   7.3893000e-03
   5.5762000e-03
   7.6143000e-03
   6.7874000e-03
   7.3893000e-03
   8.2419000e-03
   5.5762000e-03
   1.0490000e-02
   1.9482000e-02
   3.0006000e-02
   6.6965000e-03
   1.0490000e-02
   8.1082000e-03
   2.0272000e-02
   1.5307000e-02
   5.5762000e-03
   1.3275000e-02
   2.4197000e-02
   2.1129000e-02
   6.4378000e-03
   1.7443000e-02
   6.7874000e-03
   2.4197000e-02
   1.2295000e-02
   9.4939000e-03
   7.5096000e-02
   3.0685000e-01
   9.6776000e-03
   7.5001000e-03
   2.8307000e-02
   3.0685000e-01
   1.0067000e-02
   1.4019000e-02
   3.6596000e-02
   2.0272000e-02
   5.5762000e-03
   9.6776000e-03
   5.6391000e-03
   4.2875000e-02
   6.8808000e-03
   2.2061000e-02
   2.2061000e-02
   1.2605000e-02
   9.1465000e-03
   6.9768000e-03
   8.8392000e-02
   7.7321000e-03
   1.0000000e+00
   6.1225000e-03
   6.5218000e-03
   7.6143000e-03
   5.7035000e-03
   4.6898000e-02
   6.9768000e-03
   3.4100000e-02
   6.7874000e-03
   2.2061000e-02
   1.2000000e-02
   5.6391000e-03
   7.8535000e-03
   1.4424000e-02
   3.4100000e-02
   7.9788000e-03
   5.5762000e-03
   6.5280000e-02
   8.3800000e-03
   3.9488000e-02
   1.4019000e-02
   1.7443000e-02
   1.5307000e-02
   1.8074000e-02
   1.8074000e-02
   9.1465000e-03
   1.3637000e-02
   7.9788000e-03
   7.0756000e-03
   1.0274000e-02
   1.2605000e-02
   7.5001000e-03
   4.2875000e-02
   1.4852000e-02
   1.9482000e-02
   5.9056000e-03
   3.6596000e-02
   3.9488000e-02
   1.1194000e-02
   6.5218000e-03
   1.5790000e-02
   3.0006000e-02
   4.6898000e-02
   2.1129000e-02
   9.4939000e-03
   9.3170000e-03
   8.2419000e-03
   4.2875000e-02
   1.3695000e-01
   5.7035000e-03
   1.4424000e-02
   1.2605000e-02
   7.1771000e-03
   3.1922000e-02
   6.8808000e-03
   1.0715000e-02
   1.8751000e-02
   2.1129000e-02
   4.2875000e-02
   6.0484000e-03
   6.5218000e-03
   5.9056000e-03
   6.1225000e-03
   6.5218000e-03
   6.4378000e-03
   2.5427000e-02
   8.9822000e-03
   3.1922000e-02
   8.1082000e-03
   1.2605000e-02
   1.8751000e-02
   8.1082000e-03
   1.1451000e-02
   8.8237000e-03
   9.6776000e-03
   7.0756000e-03
   2.0272000e-02
   8.6707000e-03
   4.2875000e-02
   2.8307000e-02
   1.5790000e-02
   9.4939000e-03
   6.0484000e-03
   1.1719000e-02
   1.2000000e-02
   6.1225000e-03
   7.0756000e-03
   5.1755000e-02
   1.0000000e+00
   1.0743000e-01
   7.0756000e-03
   7.1771000e-03
   7.0756000e-03
   3.1922000e-02
   6.5280000e-02
   6.6080000e-03
   3.0006000e-02
   7.8535000e-03
   1.9482000e-02
   1.0743000e-01
   1.0715000e-02
   2.8307000e-02
   1.0743000e-01
   8.8237000e-03
   8.2419000e-03
   1.3695000e-01
   6.5280000e-02
   5.6391000e-03
   1.3637000e-02
   8.2419000e-03
   1.6305000e-02
   5.7736000e-02
   9.1465000e-03
   1.1451000e-02
   6.6080000e-03
   3.0006000e-02
   1.7443000e-02
   6.8808000e-03
   2.3080000e-02
   3.4100000e-02
   6.9768000e-03
   7.0756000e-03
   9.4939000e-03
   1.5790000e-02
   5.8366000e-03
   1.0274000e-02
   1.0743000e-01
   8.1082000e-03
   9.6776000e-03
   8.8392000e-02
   1.2932000e-02
   2.3080000e-02
   1.6305000e-02
   1.1194000e-02
   5.9761000e-03
   5.5762000e-03
   2.5427000e-02
   5.8366000e-03
   5.6391000e-03
   5.9761000e-03
   3.4100000e-02
   6.8808000e-03
   6.2762000e-03
   1.4019000e-02
   4.6898000e-02
   1.2000000e-02
   7.7321000e-03
   2.6790000e-02
   2.6790000e-02
   5.7035000e-03
   2.1129000e-02
   3.4100000e-02
   4.6898000e-02
   6.6965000e-03
   1.8751000e-02
   7.7321000e-03
   7.9788000e-03
   7.8535000e-03
   9.6776000e-03
   5.7736000e-02
   1.0743000e-01
   2.8307000e-02
   7.2816000e-03
   6.4378000e-03
   2.4197000e-02
   7.8535000e-03
   6.2762000e-03
   1.9482000e-02
   6.2762000e-03
   1.0949000e-02
   7.5096000e-02
   1.2932000e-02
   5.9056000e-03
   4.2875000e-02
   5.9761000e-03
   1.2605000e-02
   6.9768000e-03
   5.6391000e-03
   1.0743000e-01
   3.0006000e-02
   7.2816000e-03
   9.4939000e-03
   5.7035000e-03
   1.1194000e-02
   3.0685000e-01
   6.7874000e-03
   2.6790000e-02
   3.6596000e-02
   6.2762000e-03
   5.6391000e-03
   3.4100000e-02
   3.0006000e-02
   1.6305000e-02
   1.0000000e+00
   1.1719000e-02
   7.3893000e-03
   1.3695000e-01
   1.4019000e-02
   1.7443000e-02
   6.2762000e-03
   1.7443000e-02
   3.4100000e-02
   1.0490000e-02
   1.1719000e-02
   1.3637000e-02
   9.3170000e-03
   7.7321000e-03
   1.6305000e-02
   5.7693000e-03
   1.0274000e-02
   9.1465000e-03
   6.8808000e-03
   2.8307000e-02
   1.1451000e-02
   1.4424000e-02
   4.6898000e-02
   8.8392000e-02
   6.9768000e-03
   7.2816000e-03
   9.8686000e-03
   8.3800000e-03
   6.9768000e-03
   5.1755000e-02
   1.0000000e+00
   2.3080000e-02
   1.3695000e-01
   4.6898000e-02
   1.8751000e-02
   8.9822000e-03
   9.6776000e-03
   1.0949000e-02
   7.7321000e-03
   2.5427000e-02
   2.1129000e-02
   1.5307000e-02
   1.6305000e-02
   8.1082000e-03
   8.8392000e-02
   1.4019000e-02
   6.4378000e-03
   7.8535000e-03
   6.2762000e-03
   1.7443000e-02
   7.5096000e-02
   1.5307000e-02
   1.2295000e-02
   3.1922000e-02
   7.1771000e-03
   5.7035000e-03
   1.3637000e-02
   6.1225000e-03
   3.1922000e-02
   9.4939000e-03
   8.8237000e-03
   1.0715000e-02
   6.6965000e-03
   9.4939000e-03
   1.2605000e-02
   1.8907000e-01
   1.6305000e-02
   9.4939000e-03
   1.0743000e-01
   2.2061000e-02
   6.2762000e-03
   5.1755000e-02
   5.7693000e-03
   9.3170000e-03
   2.3080000e-02
   6.5280000e-02
   3.4100000e-02
   1.4852000e-02
   1.2295000e-02
   1.1719000e-02
   1.2000000e-02
   1.2000000e-02
   2.4197000e-02
   6.0484000e-03
   1.0743000e-01
   2.8307000e-02
   2.4197000e-02
   6.7874000e-03
   1.3695000e-01
   1.4852000e-02
   6.1225000e-03
   1.0949000e-02
   8.6707000e-03
   3.1922000e-02
   2.3080000e-02
   6.2762000e-03
   6.5280000e-02
   2.2061000e-02
   9.3170000e-03
   3.0685000e-01
   6.2762000e-03
   9.8686000e-03
   6.7874000e-03
   9.1465000e-03
   7.6143000e-03
   6.1984000e-03
   8.6707000e-03
   5.8366000e-03
   2.6790000e-02
   3.4100000e-02
   4.6898000e-02
   9.6776000e-03
   2.0272000e-02
   1.3275000e-02
   8.9822000e-03
   6.3560000e-03
   8.8392000e-02
   2.5427000e-02
   5.5762000e-03
   3.4100000e-02
   1.1194000e-02
   2.2061000e-02
   1.1719000e-02
   6.2762000e-03
   5.7736000e-02
   1.0000000e+00
   4.2875000e-02
   6.8808000e-03
   8.8392000e-02
   1.0949000e-02
   1.5307000e-02
   8.2419000e-03
   7.5001000e-03
   2.2061000e-02
   1.0000000e+00
   1.0067000e-02
   7.6143000e-03
   5.6391000e-03
   1.1719000e-02
   5.7035000e-03
   1.0490000e-02
   3.0006000e-02
   1.6305000e-02
   2.6790000e-02
   6.4378000e-03
   7.0756000e-03
   8.3800000e-03
   1.0490000e-02
   5.1755000e-02
   7.0756000e-03
   1.6855000e-02
   1.4852000e-02
   1.8074000e-02
   2.1129000e-02
   6.7874000e-03
   2.6790000e-02
   8.8392000e-02
   7.9788000e-03
   7.5096000e-02
   3.0006000e-02
   1.2932000e-02
   5.7693000e-03
   9.1465000e-03
   6.3560000e-03
   8.5229000e-03
   2.5427000e-02
   3.0006000e-02
   5.8366000e-03
   1.6305000e-02
   5.9761000e-03
   2.5427000e-02
   6.6080000e-03
   1.3275000e-02
   1.7443000e-02
   1.8907000e-01
   4.2875000e-02
   5.1755000e-02
   1.4852000e-02
   3.0685000e-01
   3.0006000e-02
   7.3893000e-03
   6.7874000e-03
   1.0743000e-01
   3.9488000e-02
   5.1755000e-02
   2.5427000e-02
   9.6776000e-03
   1.8907000e-01
   8.8392000e-02
   1.6855000e-02
   1.0067000e-02
   5.9761000e-03
   1.4852000e-02
   1.0000000e+00
   5.9056000e-03
   2.3080000e-02
   6.8808000e-03
   6.5218000e-03
   7.2816000e-03
   7.2816000e-03
   8.6707000e-03
   1.6305000e-02
   5.6391000e-03
   1.4424000e-02
   3.0685000e-01
   1.0067000e-02
   7.7321000e-03
   9.3170000e-03
   3.0006000e-02
   6.7874000e-03
   1.7443000e-02
   3.0685000e-01
   6.1984000e-03
   5.8366000e-03
   1.6305000e-02
   6.7874000e-03
   5.6391000e-03
   6.9768000e-03
   7.0756000e-03
   2.1129000e-02
   1.1719000e-02
   5.5762000e-03
   7.5001000e-03
   7.5001000e-03
   5.5762000e-03
   5.7035000e-03
   5.7736000e-02
   1.4019000e-02
   2.3080000e-02
   4.2875000e-02
   2.6790000e-02
   6.6965000e-03
   1.7443000e-02
   3.0685000e-01
   1.1719000e-02
   8.9822000e-03
   1.3275000e-02
   6.5218000e-03
   6.9768000e-03
   1.3275000e-02
   5.7736000e-02
   6.6965000e-03
   8.6707000e-03
   3.0685000e-01
   2.2061000e-02
   1.2932000e-02
   5.9761000e-03
   6.1225000e-03
   3.9488000e-02
   8.8392000e-02
   7.5001000e-03
   6.1984000e-03
   7.2816000e-03
   8.2419000e-03
   5.7693000e-03
   6.4378000e-03
   1.2932000e-02
   1.3637000e-02
   3.9488000e-02
   7.7321000e-03
   6.1984000e-03
   1.1194000e-02
   1.6305000e-02
   1.7443000e-02
   8.6707000e-03
   8.8237000e-03
   6.5280000e-02
   7.5096000e-02
   3.0685000e-01
   7.9788000e-03
   9.3170000e-03
   6.0484000e-03
   9.1465000e-03
   1.3275000e-02
   1.1719000e-02
   9.3170000e-03
   7.2816000e-03
   1.2295000e-02
   8.8237000e-03
   7.1771000e-03
   3.6596000e-02
   1.3275000e-02
   9.8686000e-03
   9.6776000e-03
   7.5001000e-03
   6.1225000e-03
   1.5307000e-02
   1.4424000e-02
   6.1984000e-03
   3.1922000e-02
   5.5762000e-03
   6.3560000e-03
   6.0484000e-03
   6.8808000e-03
   5.7693000e-03
   6.5218000e-03
   7.1771000e-03
   7.0756000e-03
   2.6790000e-02
   5.7693000e-03
   6.0484000e-03
   6.0484000e-03
   1.0067000e-02
   1.0490000e-02
   3.9488000e-02
   1.4424000e-02
   5.7035000e-03
   5.9761000e-03
   3.0685000e-01
   1.1719000e-02
   5.6391000e-03
   6.0484000e-03
   5.1755000e-02
   6.4378000e-03
   7.0756000e-03
   5.5762000e-03
   1.2605000e-02
   1.0490000e-02
   8.1082000e-03
   1.3275000e-02
   7.5096000e-02
   1.2605000e-02
   8.3800000e-03
   3.9488000e-02
   2.2061000e-02
   5.9761000e-03
   5.5762000e-03
   4.2875000e-02
   5.8366000e-03
   9.6776000e-03
   5.9056000e-03
   1.5790000e-02
   7.9788000e-03
   1.0715000e-02
   1.0067000e-02
   5.8366000e-03
   9.1465000e-03
   6.1984000e-03
   3.0006000e-02
   1.0067000e-02
   1.8751000e-02
   1.1194000e-02
   6.3560000e-03
   1.6855000e-02
   6.7874000e-03
   8.6707000e-03
   5.9056000e-03
   1.0490000e-02
   2.0272000e-02
   6.9768000e-03
   5.5762000e-03
   1.0743000e-01
   7.5001000e-03
   5.9761000e-03
   1.1194000e-02
   7.5001000e-03
   7.6143000e-03
   1.0490000e-02
   5.5762000e-03
   8.2419000e-03
   1.4852000e-02
   8.8237000e-03
   2.5427000e-02
   6.5280000e-02
   1.3695000e-01
   8.9822000e-03
   3.0685000e-01
   1.0949000e-02
   1.2932000e-02
   1.8907000e-01
   6.8808000e-03
   3.4100000e-02
   6.0484000e-03
   5.7736000e-02
   1.0000000e+00
   6.1984000e-03
   5.5762000e-03
   5.7035000e-03
   2.0272000e-02
   1.7443000e-02
   9.4939000e-03
   5.9056000e-03
   8.1082000e-03
   5.7736000e-02
   8.3800000e-03
   3.0685000e-01
   1.2000000e-02
   5.5762000e-03
   9.8686000e-03
   1.2000000e-02
   3.0006000e-02
   1.5790000e-02
   6.5218000e-03
   1.5307000e-02
   1.0743000e-01
   3.1922000e-02
   6.9768000e-03
   1.8074000e-02
   2.0272000e-02
   2.4197000e-02
   4.2875000e-02
   1.0743000e-01
   2.0272000e-02
   7.1771000e-03
   7.8535000e-03
   8.2419000e-03
   4.6898000e-02
   1.0949000e-02
   6.9768000e-03
   3.9488000e-02
   6.1984000e-03
   5.7035000e-03
   1.4424000e-02
   6.0484000e-03
   6.8808000e-03
   1.4019000e-02
   1.3637000e-02
   4.2875000e-02
   6.5280000e-02
   6.1984000e-03
   7.7321000e-03
   1.4852000e-02
   3.6596000e-02
   6.7874000e-03
   9.6776000e-03
   5.9056000e-03
   1.0949000e-02
   2.3080000e-02
   7.3893000e-03
   5.8366000e-03
   1.6855000e-02
   4.6898000e-02
   7.0756000e-03
   1.1451000e-02
   6.0484000e-03
   1.6305000e-02
   3.0685000e-01
   6.1984000e-03
   3.4100000e-02
   6.3560000e-03
   5.1755000e-02
   1.3637000e-02
   6.2762000e-03
   7.5096000e-02
   5.1755000e-02
   1.0715000e-02
   1.8074000e-02
   5.7035000e-03
   5.6391000e-03
   1.4424000e-02
   6.4378000e-03
   5.1755000e-02
   1.2295000e-02
   5.1755000e-02
   6.7874000e-03
   6.2762000e-03
   8.8237000e-03
   4.6898000e-02
   1.0743000e-01
   2.8307000e-02
   2.2061000e-02
   6.7874000e-03
   8.3800000e-03
   6.1984000e-03
   6.1984000e-03
   1.4852000e-02
   7.2816000e-03
   6.9768000e-03
   1.0000000e+00
   6.2762000e-03
   8.5229000e-03
   1.0743000e-01
   8.9822000e-03
   8.8392000e-02
   1.4424000e-02
   7.2816000e-03
   1.6305000e-02
   8.3800000e-03
   4.6898000e-02
   7.6143000e-03
   8.5229000e-03
   1.6305000e-02
   2.2061000e-02
   1.3695000e-01
   7.2816000e-03
   3.0006000e-02
   8.8392000e-02
   6.1225000e-03
   6.5280000e-02
   2.4197000e-02
   2.0272000e-02
   7.2816000e-03
   8.2419000e-03
   1.8907000e-01
   8.8392000e-02
   1.1719000e-02
   2.0272000e-02
   5.5762000e-03
   6.1984000e-03
   8.8237000e-03
   5.9056000e-03
   5.8366000e-03
   8.8392000e-02
   5.8366000e-03
   9.8686000e-03
   1.8751000e-02
   7.5096000e-02
   5.8366000e-03
   5.7035000e-03
   7.5096000e-02
   1.2295000e-02
   1.3637000e-02
   1.3695000e-01
   1.3275000e-02
   5.1755000e-02
   5.1755000e-02
   1.8751000e-02
   2.2061000e-02
   1.4424000e-02
   5.8366000e-03
   6.9768000e-03
   3.9488000e-02
   7.8535000e-03
   7.3893000e-03
   2.1129000e-02
   9.8686000e-03
   6.1984000e-03
   5.1755000e-02
   2.0272000e-02
   1.3275000e-02
   5.7035000e-03
   1.5307000e-02
   5.5762000e-03
   1.2605000e-02
   7.0756000e-03
   2.2061000e-02
   5.5762000e-03
   1.8907000e-01
   5.9761000e-03
   9.8686000e-03
   7.1771000e-03
   8.1082000e-03
   6.5218000e-03
   1.2932000e-02
   1.0490000e-02
   6.1984000e-03
   8.8237000e-03
   6.7874000e-03
   9.8686000e-03
   1.0274000e-02
   1.5307000e-02
   8.5229000e-03
   6.4378000e-03
   2.6790000e-02
   1.0067000e-02
   1.6305000e-02
   6.2762000e-03
   2.5427000e-02
   2.5427000e-02
   8.3800000e-03
   3.0685000e-01
   7.3893000e-03
   1.9482000e-02
   1.9482000e-02
   5.7736000e-02
   6.1225000e-03
   7.8535000e-03
   3.0006000e-02
   4.6898000e-02
   1.0743000e-01
   9.8686000e-03
   7.5096000e-02
   5.7693000e-03
   6.2762000e-03
   8.8237000e-03
   6.4378000e-03
   6.8808000e-03
   1.2605000e-02
   7.2816000e-03
   1.0949000e-02
   5.1755000e-02
   5.5762000e-03
   5.6391000e-03
   1.5790000e-02
   7.0756000e-03
   7.1771000e-03
   7.7321000e-03
   6.0484000e-03
   1.3695000e-01
   1.3275000e-02
   6.2762000e-03
   7.5001000e-03
   1.8907000e-01
   3.9488000e-02
   1.8907000e-01
   1.0067000e-02
   5.9761000e-03
   1.8907000e-01
   1.5790000e-02
   3.0006000e-02
   3.0685000e-01
   8.8237000e-03
   1.1451000e-02
   1.0274000e-02
   7.1771000e-03
   1.3695000e-01
   6.9768000e-03
   2.4197000e-02
   5.6391000e-03
   1.0000000e+00
   3.0685000e-01
   1.3275000e-02
   3.0006000e-02
   6.3560000e-03
   8.8237000e-03
   7.3893000e-03
   9.4939000e-03
   8.8237000e-03
   1.0000000e+00
   7.8535000e-03
   6.9768000e-03
   6.3560000e-03
   5.7035000e-03
   1.6305000e-02
   3.9488000e-02
   1.6305000e-02
   2.2061000e-02
   1.1451000e-02
   6.0484000e-03
   1.8751000e-02
   6.6080000e-03
   7.9788000e-03
   5.1755000e-02
   5.9761000e-03
   7.6143000e-03
   6.6965000e-03
   2.2061000e-02
   2.8307000e-02
   1.4019000e-02
   1.1719000e-02
   6.6080000e-03
   1.4424000e-02
   1.5790000e-02
   9.4939000e-03
   6.2762000e-03
   8.9822000e-03
   9.6776000e-03
   9.6776000e-03
   6.9768000e-03
   1.0715000e-02
   8.9822000e-03
   1.9482000e-02
   7.0756000e-03
   8.3800000e-03
   7.6143000e-03
   1.8751000e-02
   1.4424000e-02
   7.7321000e-03
   1.0490000e-02
   8.3800000e-03
   7.9788000e-03
   5.9761000e-03
   6.5280000e-02
   8.8392000e-02
   1.5307000e-02
   9.3170000e-03
   5.6391000e-03
   8.8237000e-03
   6.2762000e-03
   1.1194000e-02
   1.1719000e-02
   1.1194000e-02
   5.6391000e-03
   7.5001000e-03
   2.0272000e-02
   1.0067000e-02
   1.0067000e-02
   8.9822000e-03
   5.7736000e-02
   1.0274000e-02
   6.7874000e-03
   5.9056000e-03
   8.8237000e-03
   6.3560000e-03
   9.3170000e-03
   5.8366000e-03
   1.0490000e-02
   2.0272000e-02
   2.1129000e-02
   5.7693000e-03
   1.4424000e-02
   1.0715000e-02
   8.2419000e-03
   8.8392000e-02
   7.5001000e-03
   7.7321000e-03
   6.6080000e-03
   3.9488000e-02
   1.8751000e-02
   8.9822000e-03
   1.4424000e-02
   1.8074000e-02
   2.6790000e-02
   2.6790000e-02
   6.8808000e-03
   7.0756000e-03
   8.8392000e-02
   1.3695000e-01
   7.0756000e-03
   5.8366000e-03
   1.8074000e-02
   7.6143000e-03
   1.0715000e-02
   1.3275000e-02
   1.5307000e-02
   1.7443000e-02
   1.0000000e+00
   7.2816000e-03
   5.6391000e-03
   3.1922000e-02
   5.8366000e-03
   8.8237000e-03
   1.2605000e-02
   2.6790000e-02
   5.7736000e-02
   8.1082000e-03
   1.8074000e-02
   6.6965000e-03
   5.5762000e-03
   5.7693000e-03
   3.0685000e-01
   6.3560000e-03
   1.5307000e-02
   6.5218000e-03
   6.7874000e-03
   6.6080000e-03
   7.7321000e-03
   1.7443000e-02
   6.9768000e-03
   1.5790000e-02
   5.6391000e-03
   7.5001000e-03
   9.1465000e-03
   7.9788000e-03
   2.2061000e-02
   1.5307000e-02
   7.7321000e-03
   6.6965000e-03
   9.8686000e-03
   1.2932000e-02
   6.6965000e-03
   2.2061000e-02
   6.4378000e-03
   2.6790000e-02
   6.1984000e-03
   3.0006000e-02
   9.1465000e-03
   1.2295000e-02
   1.1719000e-02
   6.9768000e-03
   8.8392000e-02
   1.8074000e-02
   1.6855000e-02
   7.5001000e-03
   1.0715000e-02
   2.0272000e-02
   7.9788000e-03
   6.8808000e-03
   5.9761000e-03
   1.3275000e-02
   5.6391000e-03
   6.9768000e-03
   1.3637000e-02
   3.6596000e-02
   1.6855000e-02
   8.6707000e-03
   8.8237000e-03
   3.9488000e-02
   8.5229000e-03
   1.5307000e-02
   2.6790000e-02
   3.0006000e-02
   2.4197000e-02
   3.0685000e-01
   1.8074000e-02
   2.0272000e-02
   2.6790000e-02
   1.6305000e-02
   1.4424000e-02
   5.7035000e-03
   6.9768000e-03
   7.6143000e-03
   8.8237000e-03
   3.6596000e-02
   1.4019000e-02
   2.2061000e-02
   3.9488000e-02
   1.2605000e-02
   7.0756000e-03
   6.6965000e-03
   5.1755000e-02
   1.8074000e-02
   6.6080000e-03
   1.5307000e-02
   3.6596000e-02
   8.1082000e-03
   3.4100000e-02
   1.8751000e-02
   1.1194000e-02
   6.5218000e-03
   1.9482000e-02
   1.5790000e-02
   1.6855000e-02
   6.1225000e-03
   6.5280000e-02
   2.4197000e-02
   5.6391000e-03
   1.6305000e-02
   1.6305000e-02
   5.9056000e-03
   5.7035000e-03
   1.3637000e-02
   1.8751000e-02
   6.9768000e-03
   2.6790000e-02
   7.5001000e-03
   8.9822000e-03
   1.4852000e-02
   6.8808000e-03
   8.3800000e-03
   9.6776000e-03
   5.8366000e-03
   4.6898000e-02
   7.8535000e-03
   5.7035000e-03
   1.0949000e-02
   1.9482000e-02
   5.9056000e-03
   1.7443000e-02
   6.3560000e-03
   8.2419000e-03
   8.5229000e-03
   5.1755000e-02
   5.7693000e-03
   1.8751000e-02
   3.0685000e-01
   3.0006000e-02
   8.8392000e-02
   1.7443000e-02
   8.8237000e-03
   1.7443000e-02
   2.5427000e-02
   8.2419000e-03
   5.7035000e-03
   2.5427000e-02
   6.9768000e-03
   1.3695000e-01
   1.5790000e-02
   1.9482000e-02
   7.2816000e-03
   1.5307000e-02
   3.6596000e-02
   1.4424000e-02
   6.4378000e-03
   3.4100000e-02
   9.4939000e-03
   1.5790000e-02
   4.2875000e-02
   6.6965000e-03
   8.9822000e-03
   7.0756000e-03
   8.9822000e-03
   1.2000000e-02
   6.4378000e-03
   2.8307000e-02
   7.3893000e-03
   3.6596000e-02
   1.4019000e-02
   1.0949000e-02
   8.1082000e-03
   1.2000000e-02
   8.8392000e-02
   3.4100000e-02
   3.6596000e-02
   2.4197000e-02
   5.7736000e-02
   2.0272000e-02
   9.3170000e-03
   7.9788000e-03
   1.6855000e-02
   9.1465000e-03
   9.6776000e-03
   7.1771000e-03
   5.1755000e-02
   5.9056000e-03
   1.0743000e-01
   1.7443000e-02
   6.4378000e-03
   6.6080000e-03
   6.1984000e-03
   1.1719000e-02
   2.5427000e-02
   1.4852000e-02
   8.5229000e-03
   1.4424000e-02
   8.1082000e-03
   7.0756000e-03
   6.4378000e-03
   2.3080000e-02
   7.8535000e-03
   8.6707000e-03
   1.8907000e-01
   6.9768000e-03
   7.3893000e-03
   1.1719000e-02
   2.5427000e-02
   1.2000000e-02
   4.2875000e-02
   1.3275000e-02
   1.5307000e-02
   7.1771000e-03
   6.7874000e-03
   1.2932000e-02
   1.8751000e-02
   1.2932000e-02
   2.2061000e-02
   6.4378000e-03
   3.0685000e-01
   8.2419000e-03
   9.8686000e-03
   2.8307000e-02
   4.6898000e-02
   7.1771000e-03
   5.1755000e-02
   2.3080000e-02
   8.6707000e-03
   2.5427000e-02
   1.8074000e-02
   3.6596000e-02
   3.9488000e-02
   6.4378000e-03
   3.0006000e-02
   8.3800000e-03
   4.2875000e-02
   6.0484000e-03
   1.5790000e-02
   8.1082000e-03
   6.5280000e-02
   8.8237000e-03
   7.7321000e-03
   2.8307000e-02
   4.2875000e-02
   7.8535000e-03
   8.9822000e-03
   8.6707000e-03
   3.0006000e-02
   1.4852000e-02
   8.8392000e-02
   9.3170000e-03
   7.6143000e-03
   6.3560000e-03
   2.4197000e-02
   1.2605000e-02
   5.9761000e-03
   3.1922000e-02
   1.8751000e-02
   9.4939000e-03
   1.0067000e-02
   8.2419000e-03
   7.8535000e-03
   5.9056000e-03
   1.5307000e-02
   5.8366000e-03
   1.4424000e-02
   6.1984000e-03
   5.8366000e-03
   5.7035000e-03
   6.5280000e-02
   7.5001000e-03
   8.5229000e-03
   1.9482000e-02
   9.1465000e-03
   5.7693000e-03
   6.3560000e-03
   1.2932000e-02
   4.2875000e-02
   6.1225000e-03
   9.6776000e-03
   8.5229000e-03
   1.2932000e-02
   3.0685000e-01
   5.6391000e-03
   9.6776000e-03
   6.5280000e-02
   8.8392000e-02
   1.6855000e-02
   7.8535000e-03
   6.4378000e-03
   6.8808000e-03
   8.2419000e-03
   8.6707000e-03
   7.0756000e-03
   6.5218000e-03
   8.9822000e-03
   7.7321000e-03
   5.7035000e-03
   5.6391000e-03
   2.6790000e-02
   3.6596000e-02
   1.8751000e-02
   5.7693000e-03
   1.8751000e-02
   6.6965000e-03
   1.7443000e-02
   6.8808000e-03
   1.2000000e-02
   9.4939000e-03
   7.7321000e-03
   4.2875000e-02
   7.3893000e-03
   1.0743000e-01
   1.0743000e-01
   7.3893000e-03
   3.1922000e-02
   1.4852000e-02
   6.6080000e-03
   1.0490000e-02
   1.1451000e-02
   1.2295000e-02
   3.1922000e-02
   9.1465000e-03
   5.8366000e-03
   1.5307000e-02
   5.7693000e-03
   1.8074000e-02
   1.2605000e-02
   5.8366000e-03
   1.2605000e-02
   5.6391000e-03
   6.8808000e-03
   8.3800000e-03
   2.5427000e-02
   1.3695000e-01
   1.4019000e-02
   5.7693000e-03
   5.1755000e-02
   7.8535000e-03
   8.5229000e-03
   3.9488000e-02
   1.2000000e-02
   7.6143000e-03
   7.0756000e-03
   6.5280000e-02
   1.0067000e-02
   7.2816000e-03
   4.6898000e-02
   7.5096000e-02
   6.0484000e-03
   6.1225000e-03
   1.2295000e-02
   1.1719000e-02
   5.5762000e-03
   1.8751000e-02
   1.2605000e-02
   1.0067000e-02
   9.3170000e-03
   7.6143000e-03
   1.2605000e-02
   2.6790000e-02
   2.3080000e-02
   1.3695000e-01
   1.0067000e-02
   1.0949000e-02
   2.0272000e-02
   8.5229000e-03
   2.8307000e-02
   8.8392000e-02
   1.2295000e-02
   1.5307000e-02
   5.6391000e-03
   3.6596000e-02
   7.5001000e-03
   8.1082000e-03
   3.1922000e-02
   1.6305000e-02
   1.9482000e-02
   6.3560000e-03
   7.1771000e-03
   1.6305000e-02
   1.2000000e-02
   6.7874000e-03
   6.2762000e-03
   5.7693000e-03
   1.4019000e-02
   4.2875000e-02
   6.6965000e-03
   6.1225000e-03
   3.0006000e-02
   1.2000000e-02
   1.0743000e-01
   7.7321000e-03
   1.8907000e-01
   8.6707000e-03
   6.8808000e-03
   8.8392000e-02
   1.4852000e-02
   6.3560000e-03
   5.9056000e-03
   1.0274000e-02
   6.7874000e-03
   5.9056000e-03
   5.7736000e-02
   4.2875000e-02
   2.0272000e-02
   2.5427000e-02
   2.0272000e-02
   1.5307000e-02
   6.9768000e-03
   1.4424000e-02
   4.2875000e-02
   1.1451000e-02
   1.3637000e-02
   1.5790000e-02
   9.8686000e-03
   1.4424000e-02
   1.6855000e-02
   1.3275000e-02
   2.5427000e-02
   1.0274000e-02
   1.8907000e-01
   6.7874000e-03
   1.8907000e-01
   7.9788000e-03
   5.7736000e-02
   7.6143000e-03
   7.0756000e-03
   9.8686000e-03
   1.1719000e-02
   9.3170000e-03
   1.3637000e-02
   5.7736000e-02
   9.8686000e-03
   1.2295000e-02
   7.3893000e-03
   1.2295000e-02
   7.7321000e-03
   1.2605000e-02
   9.1465000e-03
   3.1922000e-02
   1.0067000e-02
   3.6596000e-02
   3.0685000e-01
   1.6855000e-02
   7.6143000e-03
   1.4019000e-02
   7.9788000e-03
   7.8535000e-03
   2.6790000e-02
   5.7736000e-02
   2.8307000e-02
   5.7035000e-03
   1.0274000e-02
   2.2061000e-02
   1.8751000e-02
   1.0000000e+00
   7.3893000e-03
   9.4939000e-03
   7.1771000e-03
   6.0484000e-03
   1.5307000e-02
   7.5096000e-02
   1.1194000e-02
   8.8237000e-03
   5.6391000e-03
   5.7035000e-03
   3.0006000e-02
   7.3893000e-03
   4.2875000e-02
   6.3560000e-03
   9.4939000e-03
   2.1129000e-02
   3.4100000e-02
   6.6080000e-03
   6.8808000e-03
   9.6776000e-03
   7.9788000e-03
   3.1922000e-02
   7.1771000e-03
   1.8907000e-01
   1.2932000e-02
   7.1771000e-03
   2.1129000e-02
   6.7874000e-03
   7.6143000e-03
   1.2295000e-02
   1.2295000e-02
   6.1225000e-03
   1.2932000e-02
   3.4100000e-02
   6.2762000e-03
   1.0000000e+00
   2.8307000e-02
   1.2605000e-02
   8.3800000e-03
   2.4197000e-02
   2.1129000e-02
   8.5229000e-03
   7.2816000e-03
   5.5762000e-03
   7.3893000e-03
   1.8907000e-01
   1.5790000e-02
   3.0685000e-01
   2.0272000e-02
   6.6965000e-03
   8.3800000e-03
   2.2061000e-02
   7.7321000e-03
   2.4197000e-02
   1.8907000e-01
   1.0000000e+00
   3.1922000e-02
   3.0685000e-01
   1.4424000e-02
   3.6596000e-02
   9.1465000e-03
   7.5096000e-02
   1.2000000e-02
   6.1225000e-03
   1.4019000e-02
   5.9056000e-03
   6.8808000e-03
   9.4939000e-03
   6.3560000e-03
   6.6080000e-03
   1.1451000e-02
   6.3560000e-03
   1.0715000e-02
   1.0949000e-02
   1.5790000e-02
   6.0484000e-03
   3.9488000e-02
   1.5790000e-02
   2.4197000e-02
   8.6707000e-03
   8.5229000e-03
   8.8237000e-03
   2.6790000e-02
   1.0000000e+00
   3.1922000e-02
   2.5427000e-02
   6.2762000e-03
   5.7736000e-02
   1.8074000e-02
   8.8237000e-03
   6.2762000e-03
   8.9822000e-03
   1.4424000e-02
   6.5218000e-03
   5.7736000e-02
   8.1082000e-03
   2.1129000e-02
   1.5790000e-02
   2.2061000e-02
   1.2000000e-02
   1.6855000e-02
   6.2762000e-03
   1.2000000e-02
   1.3275000e-02
   8.1082000e-03
   2.6790000e-02
   3.0006000e-02
   1.8907000e-01
   1.0067000e-02
   9.8686000e-03
   2.2061000e-02
   1.5307000e-02
   7.2816000e-03
   5.7693000e-03
   8.5229000e-03
   9.8686000e-03
   6.6965000e-03
   2.1129000e-02
   1.0490000e-02
   1.0274000e-02
   6.6080000e-03
   6.2762000e-03
   1.3275000e-02
   1.4424000e-02
   6.1984000e-03
   1.5790000e-02
   6.7874000e-03
   1.1194000e-02
   6.5218000e-03
   1.9482000e-02
   6.6080000e-03
   6.1984000e-03
   8.8237000e-03
   8.3800000e-03
   6.1984000e-03
   1.0000000e+00
   1.1194000e-02
   6.3560000e-03
   7.5096000e-02
   2.6790000e-02
   4.6898000e-02
   1.0949000e-02
   9.1465000e-03
   6.5218000e-03
   6.2762000e-03
   4.6898000e-02
   8.3800000e-03
   7.7321000e-03
   1.2295000e-02
   7.3893000e-03
   2.2061000e-02
   9.3170000e-03
   1.4019000e-02
   7.9788000e-03
   6.6080000e-03
   1.3637000e-02
   6.6080000e-03
   8.3800000e-03
   1.0274000e-02
   1.1451000e-02
   9.8686000e-03
   4.6898000e-02
   5.9056000e-03
   1.0067000e-02
   3.9488000e-02
   7.6143000e-03
   9.8686000e-03
   1.0715000e-02
   5.7035000e-03
   1.9482000e-02
   6.2762000e-03
   1.4019000e-02
   1.5790000e-02
   1.4852000e-02
   7.5096000e-02
   1.6305000e-02
   8.8392000e-02
   3.6596000e-02
   5.7736000e-02
   1.0274000e-02
   1.4424000e-02
   7.5001000e-03
   6.1225000e-03
   2.5427000e-02
   7.5001000e-03
   1.3637000e-02
   1.3637000e-02
   1.1451000e-02
   6.2762000e-03
   2.3080000e-02
   9.1465000e-03
   1.0490000e-02
   1.0067000e-02
   5.7693000e-03
   6.6080000e-03
   3.9488000e-02
   7.8535000e-03
   7.6143000e-03
   1.9482000e-02
   5.7736000e-02
   2.1129000e-02
   1.0743000e-01
   1.9482000e-02
   1.2000000e-02
   5.7736000e-02
   3.4100000e-02
   1.3695000e-01
   1.7443000e-02
   1.8907000e-01
   1.3637000e-02
   1.0715000e-02
   7.1771000e-03
   1.1451000e-02
   5.6391000e-03
   1.1451000e-02
   2.3080000e-02
   2.3080000e-02
   8.8237000e-03
   1.5307000e-02
   1.0000000e+00
   6.8808000e-03
   4.6898000e-02
   6.0484000e-03
   5.9056000e-03
   6.5218000e-03
   9.4939000e-03
   6.8808000e-03
   1.0743000e-01
   5.8366000e-03
   6.9768000e-03
   8.8392000e-02
   1.0743000e-01
   7.5096000e-02
   6.3560000e-03
   1.8751000e-02
   6.8808000e-03
   5.1755000e-02
   5.6391000e-03
   2.6790000e-02
   8.3800000e-03
   1.8074000e-02
   1.2932000e-02
   7.8535000e-03
   2.1129000e-02
   6.6965000e-03
   2.5427000e-02
   5.7693000e-03
   1.0067000e-02
   7.1771000e-03
   2.4197000e-02
   3.9488000e-02
   3.1922000e-02
   1.3275000e-02
   7.7321000e-03
   7.0756000e-03
   6.5280000e-02
   2.2061000e-02
   9.6776000e-03
   2.6790000e-02
   7.0756000e-03
   3.6596000e-02
   2.8307000e-02
   1.1719000e-02
   8.2419000e-03
   1.3637000e-02
   1.2000000e-02
   3.4100000e-02
   8.3800000e-03
   3.0006000e-02
   7.3893000e-03
   1.0715000e-02
   5.6391000e-03
   5.7693000e-03
   1.2932000e-02
   1.1194000e-02
   3.0006000e-02
   4.2875000e-02
   5.8366000e-03
   5.7736000e-02
   1.4019000e-02
   6.6965000e-03
   1.1719000e-02
   1.2295000e-02
   6.9768000e-03
   6.1984000e-03
   5.5762000e-03
   5.1755000e-02
   6.8808000e-03
   8.5229000e-03
   6.2762000e-03
   1.8074000e-02
   4.2875000e-02
   5.9056000e-03
   2.8307000e-02
   5.5762000e-03
   1.4019000e-02
   6.7874000e-03
   6.3560000e-03
   1.0743000e-01
   3.9488000e-02
   6.7874000e-03
   1.7443000e-02
   1.1194000e-02
   3.0685000e-01
   2.3080000e-02
   1.8751000e-02
   9.4939000e-03
   8.5229000e-03
   6.1225000e-03
   7.5096000e-02
   1.6305000e-02
   7.3893000e-03
   1.0274000e-02
   8.2419000e-03
   1.0743000e-01
   1.0067000e-02
   9.3170000e-03
   8.2419000e-03
   6.6965000e-03
   4.6898000e-02
   1.2295000e-02
   2.8307000e-02
   3.0006000e-02
   1.6855000e-02
   7.8535000e-03
   5.7736000e-02
   7.2816000e-03
   1.8074000e-02
   9.6776000e-03
   6.1984000e-03
   8.9822000e-03
   8.3800000e-03
   2.6790000e-02
   3.1922000e-02
   1.2605000e-02
   6.2762000e-03
   2.6790000e-02
   1.0274000e-02
   9.3170000e-03
   3.4100000e-02
   5.7693000e-03
   4.6898000e-02
   3.1922000e-02
   6.2762000e-03
   1.4019000e-02
   6.5218000e-03
   5.7693000e-03
   8.2419000e-03
   3.9488000e-02
   1.1719000e-02
   9.8686000e-03
   5.6391000e-03
   3.9488000e-02
   8.2419000e-03
   7.6143000e-03
   5.5762000e-03
   1.0067000e-02
   5.6391000e-03
   5.9056000e-03
   1.4424000e-02
   6.5218000e-03
   4.6898000e-02
   1.3695000e-01
   1.2295000e-02
   5.8366000e-03
   8.2419000e-03
   6.9768000e-03
   5.7693000e-03
   1.0274000e-02
   9.4939000e-03
   5.1755000e-02
   8.1082000e-03
   7.3893000e-03
   2.4197000e-02
   7.7321000e-03
   5.9056000e-03
   1.0067000e-02
   9.3170000e-03
   1.0715000e-02
   5.7736000e-02
   1.7443000e-02
   3.9488000e-02
   6.2762000e-03
   6.7874000e-03
   1.0715000e-02
   7.5096000e-02
   1.8074000e-02
   3.9488000e-02
   6.4378000e-03
   1.0715000e-02
   5.5762000e-03
   1.8074000e-02
   5.7693000e-03
   6.8808000e-03
   1.3695000e-01
   3.1922000e-02
   7.0756000e-03
   1.1194000e-02
   8.9822000e-03
   7.1771000e-03
   6.5280000e-02
   1.0743000e-01
   1.5790000e-02
   6.1984000e-03
   3.9488000e-02
   9.6776000e-03
   6.1225000e-03
   1.6855000e-02
   2.8307000e-02
   2.5427000e-02
   1.0743000e-01
   6.7874000e-03
   6.6080000e-03
   1.0949000e-02
   1.6855000e-02
   6.3560000e-03
   3.0685000e-01
   8.1082000e-03
   1.0715000e-02
   5.7736000e-02
   9.6776000e-03
   6.0484000e-03
   3.0685000e-01
   2.4197000e-02
   1.8074000e-02
   1.2295000e-02
   1.3275000e-02
   9.4939000e-03
   8.9822000e-03
   1.8074000e-02
   1.1194000e-02
   6.7874000e-03
   2.5427000e-02
   2.4197000e-02
   1.0743000e-01
   1.0274000e-02
   1.0274000e-02
   7.1771000e-03
   1.2295000e-02
   1.1451000e-02
   5.6391000e-03
   6.6080000e-03
   1.7443000e-02
   1.2932000e-02
   1.2605000e-02
   9.6776000e-03
   1.2932000e-02
   1.0949000e-02
   9.3170000e-03
   7.7321000e-03
   7.8535000e-03
   8.2419000e-03
   2.5427000e-02
   7.5096000e-02
   6.1225000e-03
   1.8907000e-01
   8.8392000e-02
   7.9788000e-03
   3.4100000e-02
   9.6776000e-03
   1.4424000e-02
   7.3893000e-03
   2.8307000e-02
   1.5790000e-02
   9.6776000e-03
   6.6080000e-03
   8.5229000e-03
   6.5218000e-03
   1.0274000e-02
   6.6965000e-03
   6.9768000e-03
   7.5001000e-03
   2.1129000e-02
   5.9761000e-03
   6.5280000e-02
   2.1129000e-02
   6.6080000e-03
   1.0490000e-02
   3.1922000e-02
   1.1194000e-02
   2.8307000e-02
   2.2061000e-02
   3.1922000e-02
   1.0715000e-02
   2.5427000e-02
   1.0715000e-02
   3.6596000e-02
   8.6707000e-03
   5.6391000e-03
   9.8686000e-03
   6.4378000e-03
   5.7693000e-03
   9.4939000e-03
   1.1451000e-02
   1.2605000e-02
   1.4019000e-02
   1.1719000e-02
   2.0272000e-02
   1.1194000e-02
   7.6143000e-03
   7.3893000e-03
   1.8907000e-01
   3.6596000e-02
   7.1771000e-03
   1.0000000e+00
   2.8307000e-02
   5.9056000e-03
   7.1771000e-03
   1.9482000e-02
   6.6080000e-03
   1.9482000e-02
   1.0949000e-02
   7.1771000e-03
   1.9482000e-02
   6.3560000e-03
   1.5307000e-02
   8.2419000e-03
   7.3893000e-03
   1.1719000e-02
   2.5427000e-02
   1.6305000e-02
   6.4378000e-03
   3.1922000e-02
   2.1129000e-02
   7.0756000e-03
   7.2816000e-03
   7.3893000e-03
   6.1225000e-03
   7.1771000e-03
   7.7321000e-03
   1.6855000e-02
   3.0685000e-01
   7.2816000e-03
   8.2419000e-03
   3.0006000e-02
   6.4378000e-03
   7.8535000e-03
   8.3800000e-03
   5.7693000e-03
   1.0715000e-02
   6.5218000e-03
   1.5790000e-02
   1.1194000e-02
   7.6143000e-03
   1.3695000e-01
   2.5427000e-02
   2.6790000e-02
   1.0000000e+00
   1.3637000e-02
   8.5229000e-03
   5.6391000e-03
   1.1194000e-02
   2.6790000e-02
   6.3560000e-03
   1.0067000e-02
   2.2061000e-02
   1.8907000e-01
   6.6965000e-03
   1.5790000e-02
   1.2932000e-02
   6.5218000e-03
   2.6790000e-02
   8.9822000e-03
   1.6305000e-02
   1.2295000e-02
   7.5096000e-02
   5.9056000e-03
   5.7035000e-03
   7.5001000e-03
   5.9761000e-03
   1.1194000e-02
   8.6707000e-03
   9.8686000e-03
   5.6391000e-03
   1.8751000e-02
   6.5218000e-03
   8.3800000e-03
   5.8366000e-03
   3.0006000e-02
   8.9822000e-03
   1.8907000e-01
   3.0006000e-02
   1.3275000e-02
   1.0715000e-02
   1.6305000e-02
   6.8808000e-03
   5.1755000e-02
   2.8307000e-02
   6.4378000e-03
   1.8907000e-01
   1.1719000e-02
   6.5218000e-03
   6.9768000e-03
   1.1451000e-02
   1.1719000e-02
   1.0000000e+00
   5.8366000e-03
   6.4378000e-03
   7.9788000e-03
   1.0715000e-02
   7.1771000e-03
   6.9768000e-03
   2.8307000e-02
   3.9488000e-02
   1.0715000e-02
   5.6391000e-03
   2.2061000e-02
   8.1082000e-03
   7.5096000e-02
   5.9761000e-03
   8.8392000e-02
   1.2295000e-02
   1.2295000e-02
   4.2875000e-02
   1.2932000e-02
   5.1755000e-02
   1.1194000e-02
   1.0743000e-01
   6.1984000e-03
   1.0490000e-02
   1.0274000e-02
   7.3893000e-03
   8.1082000e-03
   1.3275000e-02
   1.3637000e-02
   1.2932000e-02
   1.1451000e-02
   5.8366000e-03
   1.2605000e-02
   1.2000000e-02
   1.3637000e-02
   6.8808000e-03
   1.0743000e-01
   1.7443000e-02
   1.0000000e+00
   6.3560000e-03
   1.5790000e-02
   2.8307000e-02
   1.8074000e-02
   6.8808000e-03
   9.1465000e-03
   1.4852000e-02
   1.6855000e-02
   6.6965000e-03
   1.0274000e-02
   5.9761000e-03
   7.1771000e-03
   4.6898000e-02
   1.0000000e+00
   6.3560000e-03
   3.4100000e-02
   8.3800000e-03
   6.7874000e-03
   1.8074000e-02
   1.0743000e-01
   5.8366000e-03
   7.2816000e-03
   7.1771000e-03
   3.9488000e-02
   1.4852000e-02
   8.3800000e-03
   1.3637000e-02
   1.0067000e-02
   2.6790000e-02
   6.1984000e-03
   1.3637000e-02
   8.9822000e-03
   8.8237000e-03
   8.1082000e-03
   2.5427000e-02
   8.8392000e-02
   1.2932000e-02
   8.5229000e-03
   9.1465000e-03
   4.6898000e-02
   4.2875000e-02
   6.5218000e-03
   1.8907000e-01
   8.6707000e-03
   5.1755000e-02
   9.4939000e-03
   8.9822000e-03
   6.7874000e-03
   5.8366000e-03
   1.2932000e-02
   5.6391000e-03
   2.3080000e-02
   1.5790000e-02
   1.5790000e-02
   6.3560000e-03
   5.7736000e-02
   1.3637000e-02
   1.5307000e-02
   1.6305000e-02
   3.4100000e-02
   2.6790000e-02
   6.3560000e-03
   2.6790000e-02
   8.2419000e-03
   9.6776000e-03
   1.3637000e-02
   3.0006000e-02
   8.5229000e-03
   8.5229000e-03
   1.8907000e-01
   1.8751000e-02
   4.6898000e-02
   3.4100000e-02
   8.9822000e-03
   1.0715000e-02
   2.1129000e-02
   7.3893000e-03
   9.6776000e-03
   1.2605000e-02
   5.8366000e-03
   1.1194000e-02
   1.0000000e+00
   7.9788000e-03
   8.3800000e-03
   1.2000000e-02
   9.1465000e-03
   8.9822000e-03
   2.8307000e-02
   7.8535000e-03
   1.0490000e-02
   1.8751000e-02
   8.8237000e-03
   1.2295000e-02
   7.6143000e-03
   1.0490000e-02
   1.8074000e-02
   2.5427000e-02
   1.4424000e-02
   1.1451000e-02
   5.9761000e-03
   2.0272000e-02
   2.0272000e-02
   7.2816000e-03
   1.8907000e-01
   5.1755000e-02
   5.7035000e-03
   1.8074000e-02
   1.0274000e-02
   7.8535000e-03
   1.4852000e-02
   3.4100000e-02
   7.1771000e-03
   1.8751000e-02
   9.8686000e-03
   1.3695000e-01
   1.7443000e-02
   1.2932000e-02
   8.5229000e-03
   3.6596000e-02
   5.5762000e-03
   1.5790000e-02
   5.7035000e-03
   5.9056000e-03
   1.2000000e-02
   1.3275000e-02
   9.4939000e-03
   5.5762000e-03
   7.6143000e-03
   1.0949000e-02
   1.6305000e-02
   6.1225000e-03
   1.3695000e-01
   7.3893000e-03
   5.9056000e-03
   7.5096000e-02
   6.1984000e-03
   9.3170000e-03
   1.8751000e-02
   8.9822000e-03
   5.9056000e-03
   7.5096000e-02
   3.6596000e-02
   1.8074000e-02
   7.1771000e-03
   1.7443000e-02
   2.8307000e-02
   1.5307000e-02
   8.8392000e-02
   1.1194000e-02
   6.7874000e-03
   1.0715000e-02
   6.0484000e-03
   5.6391000e-03
   7.2816000e-03
   7.9788000e-03
   9.8686000e-03
   3.0006000e-02
   5.9056000e-03
   1.2932000e-02
   1.2295000e-02
   1.2932000e-02
   1.6305000e-02
   5.9761000e-03
   6.6080000e-03
   7.0756000e-03
   1.4852000e-02
   1.0067000e-02
   7.9788000e-03
   6.9768000e-03
   1.0490000e-02
   6.5280000e-02
   9.3170000e-03
   1.7443000e-02
   2.2061000e-02
   2.3080000e-02
   1.8907000e-01
   7.2816000e-03
   5.8366000e-03
   2.5427000e-02
   7.8535000e-03
   1.1194000e-02
   9.8686000e-03
   2.6790000e-02
   5.7736000e-02
   1.3637000e-02
   8.8392000e-02
   1.2605000e-02
   5.7693000e-03
   5.1755000e-02
   8.9822000e-03
   6.5280000e-02
   5.7035000e-03
   4.2875000e-02
   1.0067000e-02
   2.0272000e-02
   1.8074000e-02
   2.0272000e-02
   8.9822000e-03
   1.0490000e-02
   1.9482000e-02
   9.6776000e-03
   9.3170000e-03
   1.3275000e-02
   1.2295000e-02
   1.3637000e-02
   5.7693000e-03
   2.2061000e-02
   5.5762000e-03
   3.6596000e-02
   6.9768000e-03
   6.5280000e-02
   2.4197000e-02
   5.6391000e-03
   6.7874000e-03
   8.3800000e-03
   1.5790000e-02
   6.6965000e-03
   6.9768000e-03
   6.0484000e-03
   6.2762000e-03
   1.8907000e-01
   1.9482000e-02
   7.5001000e-03
   5.6391000e-03
   7.7321000e-03
   7.2816000e-03
   1.5307000e-02
   9.4939000e-03
   2.0272000e-02
   4.2875000e-02
   1.3695000e-01
   6.5218000e-03
   1.3637000e-02
   6.6080000e-03
   5.5762000e-03
   9.3170000e-03
   5.5762000e-03
   4.6898000e-02
   8.1082000e-03
   5.7693000e-03
   9.1465000e-03
   5.7693000e-03
   8.3800000e-03
   1.3695000e-01
   8.9822000e-03
   8.8392000e-02
   6.1225000e-03
   6.3560000e-03
   1.1719000e-02
   6.9768000e-03
   1.1451000e-02
   8.8392000e-02
   7.5001000e-03
   8.1082000e-03
   2.4197000e-02
   5.6391000e-03
   6.2762000e-03
   1.4019000e-02
   7.3893000e-03
   1.1194000e-02
   6.3560000e-03
   1.0274000e-02
   1.2000000e-02
   2.1129000e-02
   2.6790000e-02
   5.7736000e-02
   2.1129000e-02
   9.4939000e-03
   5.7736000e-02
   2.5427000e-02
   5.5762000e-03
   8.9822000e-03
   3.0006000e-02
   7.6143000e-03
   6.6080000e-03
   6.5280000e-02
   8.2419000e-03
   3.1922000e-02
   7.1771000e-03
   1.8074000e-02
   6.5280000e-02
   6.7874000e-03
   5.6391000e-03
   4.6898000e-02
   1.4852000e-02
   7.8535000e-03
   1.1194000e-02
   9.3170000e-03
   1.2295000e-02
   9.6776000e-03
   5.8366000e-03
   6.1225000e-03
   1.2605000e-02
   9.4939000e-03
   1.2605000e-02
   1.7443000e-02
   7.9788000e-03
   6.5218000e-03
   6.7874000e-03
   1.4424000e-02
   4.6898000e-02
   1.8907000e-01
   2.3080000e-02
   1.4852000e-02
   6.7874000e-03
   7.5096000e-02
   5.7035000e-03
   8.8392000e-02
   4.2875000e-02
   3.1922000e-02
   1.8907000e-01
   2.4197000e-02
   7.6143000e-03
   5.5762000e-03
   1.1451000e-02
   5.7736000e-02
   7.5001000e-03
   7.0756000e-03
   2.0272000e-02
   8.2419000e-03
   3.6596000e-02
   6.6965000e-03
   1.1719000e-02
   7.8535000e-03
   9.1465000e-03
   8.8392000e-02
   1.3695000e-01
   9.8686000e-03
   9.3170000e-03
   5.8366000e-03
   1.1719000e-02
   7.3893000e-03
   6.4378000e-03
   5.1755000e-02
   1.3637000e-02
   6.4378000e-03
   5.8366000e-03
   3.1922000e-02
   1.3275000e-02
   1.0715000e-02
   8.6707000e-03
   1.8074000e-02
   7.9788000e-03
   9.3170000e-03
   5.9761000e-03
   1.2000000e-02
   5.9761000e-03
   7.6143000e-03
   1.3275000e-02
   6.0484000e-03
   3.0006000e-02
   2.5427000e-02
   2.3080000e-02
   6.5280000e-02
   3.1922000e-02
   8.9822000e-03
   8.8392000e-02
   2.2061000e-02
   1.2000000e-02
   6.7874000e-03
   5.9056000e-03
   5.9056000e-03
   1.4424000e-02
   5.9056000e-03
   5.9761000e-03
   5.9761000e-03
   1.1451000e-02
   2.1129000e-02
   1.8751000e-02
   2.4197000e-02
   1.1719000e-02
   5.7736000e-02
   6.1225000e-03
   2.2061000e-02
   5.7736000e-02
   6.5280000e-02
   3.4100000e-02
   8.8237000e-03
   1.9482000e-02
   8.1082000e-03
   7.8535000e-03
   1.3637000e-02
   2.2061000e-02
   7.3893000e-03
   5.5762000e-03
   3.0685000e-01
   5.1755000e-02
   1.1451000e-02
   1.4852000e-02
   6.6080000e-03
   6.1225000e-03
   5.7035000e-03
   1.0949000e-02
   1.1451000e-02
   1.0490000e-02
   1.2932000e-02
   1.0743000e-01
   5.7736000e-02
   6.1984000e-03
   6.4378000e-03
   6.1984000e-03
   7.8535000e-03
   8.1082000e-03
   3.0006000e-02
   9.4939000e-03
   9.1465000e-03
   6.5218000e-03
   6.6080000e-03
   8.8237000e-03
   5.9761000e-03
   6.1225000e-03
   9.1465000e-03
   6.5280000e-02
   8.3800000e-03
   1.7443000e-02
   1.5790000e-02
   5.5762000e-03
   7.8535000e-03
   8.9822000e-03
   1.2000000e-02
   1.0715000e-02
   1.2000000e-02
   2.5427000e-02
   3.0006000e-02
   1.0715000e-02
   1.5307000e-02
   5.9056000e-03
   7.9788000e-03
   1.1194000e-02
   1.1451000e-02
   1.1194000e-02
   5.8366000e-03
   7.1771000e-03
   1.3695000e-01
   1.4424000e-02
   8.3800000e-03
   7.6143000e-03
   8.8237000e-03
   8.5229000e-03
   4.2875000e-02
   9.6776000e-03
   1.3637000e-02
   9.8686000e-03
   7.5096000e-02
   1.8751000e-02
   6.1225000e-03
   8.8237000e-03
   4.6898000e-02
   1.8751000e-02
   8.6707000e-03
   1.3637000e-02
   1.4019000e-02
   1.0067000e-02
   1.3637000e-02
   1.9482000e-02
   1.7443000e-02
   1.3695000e-01
   1.4424000e-02
   9.1465000e-03
   8.1082000e-03
   7.5096000e-02
   6.7874000e-03
   8.9822000e-03
   6.6080000e-03
   5.5762000e-03
   8.1082000e-03
   1.1194000e-02
   8.9822000e-03
   1.6855000e-02
   1.4852000e-02
   1.1451000e-02
   2.4197000e-02
   9.1465000e-03
   7.3893000e-03
   6.5280000e-02
   3.0006000e-02
   1.1194000e-02
   7.6143000e-03
   9.4939000e-03
   4.6898000e-02
   3.6596000e-02
   2.0272000e-02
   6.2762000e-03
   1.1451000e-02
   1.0715000e-02
   9.1465000e-03
   8.1082000e-03
   1.3275000e-02
   3.4100000e-02
   1.4424000e-02
   2.4197000e-02
   1.0949000e-02
   1.4424000e-02
   5.6391000e-03
   1.6855000e-02
   7.6143000e-03
   5.1755000e-02
   1.6305000e-02
   7.6143000e-03
   2.0272000e-02
   1.8907000e-01
   7.8535000e-03
   1.0715000e-02
   1.4424000e-02
   1.4852000e-02
   6.1984000e-03
   7.3893000e-03
   9.3170000e-03
   1.4424000e-02
   1.0743000e-01
   6.5218000e-03
   1.0743000e-01
   9.8686000e-03
   1.2000000e-02
   8.5229000e-03
   3.0006000e-02
   1.0000000e+00
   9.1465000e-03
   7.7321000e-03
   3.6596000e-02
   7.5001000e-03
   1.1194000e-02
   8.5229000e-03
   1.3275000e-02
   2.2061000e-02
   1.8907000e-01
   2.1129000e-02
   6.1984000e-03
   1.8751000e-02
   6.6965000e-03
   1.2605000e-02
   1.9482000e-02
   3.9488000e-02
   8.8237000e-03
   8.2419000e-03
   6.5280000e-02
   1.0949000e-02
   1.3637000e-02
   1.4424000e-02
   7.7321000e-03
   1.2000000e-02
   1.4852000e-02
   9.8686000e-03
   5.9056000e-03
   1.9482000e-02
   1.9482000e-02
   7.5001000e-03
   2.8307000e-02
   1.0743000e-01
   1.0067000e-02
   1.1719000e-02
   1.2605000e-02
   3.0685000e-01
   1.2000000e-02
   8.8237000e-03
   6.5280000e-02
   1.1451000e-02
   5.8366000e-03
   6.5280000e-02
   7.6143000e-03
   5.5762000e-03
   1.0274000e-02
   1.7443000e-02
   1.3637000e-02
   6.4378000e-03
   5.5762000e-03
   3.4100000e-02
   1.1719000e-02
   3.9488000e-02
   7.9788000e-03
   7.0756000e-03
   7.5001000e-03
   1.0000000e+00
   1.8751000e-02
   1.3695000e-01
   3.0006000e-02
   3.1922000e-02
   8.8392000e-02
   2.3080000e-02
   8.2419000e-03
   4.2875000e-02
   6.2762000e-03
   1.4852000e-02
   1.0490000e-02
   6.3560000e-03
   5.5762000e-03
   3.9488000e-02
   5.5762000e-03
   5.8366000e-03
   6.5280000e-02
   1.1719000e-02
   5.6391000e-03
   3.4100000e-02
   6.9768000e-03
   7.3893000e-03
   9.4939000e-03
   6.2762000e-03
   7.9788000e-03
   7.5096000e-02
   4.2875000e-02
   3.6596000e-02
   1.1451000e-02
   1.3275000e-02
   2.1129000e-02
   5.1755000e-02
   3.9488000e-02
   5.8366000e-03
   1.3637000e-02
   8.8392000e-02
   1.2605000e-02
   1.6855000e-02
   1.8907000e-01
   1.4424000e-02
   6.3560000e-03
   2.2061000e-02
   3.6596000e-02
   7.5001000e-03
   2.2061000e-02
   1.0000000e+00
   4.2875000e-02
   7.8535000e-03
   1.3637000e-02
   1.1719000e-02
   1.1194000e-02
   1.5307000e-02
   7.3893000e-03
   5.7736000e-02
   8.2419000e-03
   7.3893000e-03
   8.8392000e-02
   9.6776000e-03
   7.5096000e-02
   5.1755000e-02
   6.3560000e-03
   2.4197000e-02
   1.1451000e-02
   5.9056000e-03
   4.6898000e-02
   3.1922000e-02
   9.4939000e-03
   3.0685000e-01
   1.3637000e-02
   6.4378000e-03
   6.6965000e-03
   6.9768000e-03
   1.1194000e-02
   1.0274000e-02
   1.7443000e-02
   1.2932000e-02
   6.0484000e-03
   1.2605000e-02
   1.1194000e-02
   1.5307000e-02
   1.4019000e-02
   1.8074000e-02
   7.5096000e-02
   5.5762000e-03
   9.1465000e-03
   5.7035000e-03
   7.3893000e-03
   6.1225000e-03
   8.9822000e-03
   4.2875000e-02
   5.5762000e-03
   2.2061000e-02
   1.2932000e-02
   5.5762000e-03
   8.3800000e-03
   1.3275000e-02
   8.3800000e-03
   6.6080000e-03
   1.5790000e-02
   6.0484000e-03
   1.0067000e-02
   3.4100000e-02
   1.0715000e-02
   2.1129000e-02
   1.3275000e-02
   5.9761000e-03
   2.4197000e-02
   6.1225000e-03
   8.1082000e-03
   1.3637000e-02
   6.9768000e-03
   9.4939000e-03
   6.7874000e-03
   2.8307000e-02
   2.8307000e-02
   1.8074000e-02
   1.4852000e-02
   5.7693000e-03
   2.0272000e-02
   2.3080000e-02
   7.7321000e-03
   1.4424000e-02
   6.3560000e-03
   2.2061000e-02
   1.4852000e-02
   3.1922000e-02
   5.9056000e-03
   5.5762000e-03
   7.9788000e-03
   1.0715000e-02
   7.3893000e-03
   9.1465000e-03
   2.3080000e-02
   3.0685000e-01
   1.5307000e-02
   1.2000000e-02
   6.4378000e-03
   6.9768000e-03
   5.8366000e-03
   7.0756000e-03
   7.6143000e-03
   1.4852000e-02
   1.2605000e-02
   9.3170000e-03
   8.2419000e-03
   5.1755000e-02
   8.8237000e-03
   6.1225000e-03
   1.6305000e-02
   1.0715000e-02
   5.8366000e-03
   8.2419000e-03
   1.4019000e-02
   1.8074000e-02
   3.0685000e-01
   5.9761000e-03
   1.2932000e-02
   7.5096000e-02
   8.6707000e-03
   1.4852000e-02
   1.1451000e-02
   5.6391000e-03
   6.5218000e-03
   1.6305000e-02
   6.5218000e-03
   8.6707000e-03
   1.0743000e-01
   8.8392000e-02
   1.1451000e-02
   9.1465000e-03
   7.2816000e-03
   3.0006000e-02
   9.8686000e-03
   4.6898000e-02
   1.4424000e-02
   3.9488000e-02
   7.7321000e-03
   9.4939000e-03
   7.1771000e-03
   3.9488000e-02
   2.0272000e-02
   6.4378000e-03
   6.4378000e-03
   8.9822000e-03
   5.7736000e-02
   1.1194000e-02
   1.0490000e-02
   4.2875000e-02
   3.0685000e-01
   1.3637000e-02
   1.0000000e+00
   1.0743000e-01
   7.5001000e-03
   5.8366000e-03
   6.4378000e-03
   9.1465000e-03
   1.2000000e-02
   1.0743000e-01
   5.8366000e-03
   1.8751000e-02
   1.1194000e-02
   1.4852000e-02
   5.9761000e-03
   6.4378000e-03
   1.5307000e-02
   6.1984000e-03
   6.5218000e-03
   2.1129000e-02
   5.9761000e-03
   1.4852000e-02
   8.3800000e-03
   3.9488000e-02
   1.3695000e-01
   6.4378000e-03
   8.8392000e-02
   5.9056000e-03
   7.7321000e-03
   6.5280000e-02
   1.6305000e-02
   1.1719000e-02
   6.1984000e-03
   9.6776000e-03
   6.5280000e-02
   5.7736000e-02
   1.3637000e-02
   6.9768000e-03
   9.1465000e-03
   4.2875000e-02
   6.8808000e-03
   6.1984000e-03
   9.6776000e-03
   6.5280000e-02
   7.1771000e-03
   8.5229000e-03
   2.4197000e-02
   1.4852000e-02
   1.8907000e-01
   3.9488000e-02
   9.6776000e-03
   6.8808000e-03
   1.2605000e-02
   7.5001000e-03
   1.0067000e-02
   9.8686000e-03
   1.2605000e-02
   1.4852000e-02
   8.8237000e-03
   3.1922000e-02
   1.4852000e-02
   8.6707000e-03
   8.1082000e-03
   1.7443000e-02
   3.0006000e-02
   1.2000000e-02
   1.2932000e-02
   7.6143000e-03
   5.8366000e-03
   1.9482000e-02
   1.3695000e-01
   6.6080000e-03
   8.5229000e-03
   1.2295000e-02
   1.2295000e-02
   2.1129000e-02
   1.9482000e-02
   8.5229000e-03
   7.7321000e-03
   5.6391000e-03
   1.1194000e-02
   1.3275000e-02
   8.5229000e-03
   8.6707000e-03
   1.1194000e-02
   1.0067000e-02
   1.3695000e-01
   6.4378000e-03
   4.2875000e-02
   6.2762000e-03
   1.6855000e-02
   8.5229000e-03
   1.1451000e-02
   1.2932000e-02
   1.1719000e-02
   1.7443000e-02
   8.5229000e-03
   1.5790000e-02
   6.8808000e-03
   2.3080000e-02
   6.3560000e-03
   6.7874000e-03
   2.3080000e-02
   1.2932000e-02
   2.6790000e-02
   9.8686000e-03
   1.0949000e-02
   1.0490000e-02
   5.5762000e-03
   4.2875000e-02
   7.1771000e-03
   1.1451000e-02
   7.5096000e-02
   1.4019000e-02
   2.0272000e-02
   5.6391000e-03
   2.5427000e-02
   7.9788000e-03
   1.4019000e-02
   5.9761000e-03
   1.2295000e-02
   8.8237000e-03
   6.3560000e-03
   2.0272000e-02
   6.0484000e-03
   6.7874000e-03
   1.6305000e-02
   1.8907000e-01
   5.1755000e-02
   8.3800000e-03
   6.1225000e-03
   1.0715000e-02
   1.6855000e-02
   7.8535000e-03
   1.8074000e-02
   2.8307000e-02
   1.6305000e-02
   1.7443000e-02
   1.3275000e-02
   6.8808000e-03
   1.0743000e-01
   8.8237000e-03
   3.0006000e-02
   1.1451000e-02
   5.7035000e-03
   1.3275000e-02
   5.7736000e-02
   5.7736000e-02
   1.0490000e-02
   1.2605000e-02
   2.4197000e-02
   6.8808000e-03
   1.0949000e-02
   1.0067000e-02
   6.2762000e-03
   1.4019000e-02
   8.6707000e-03
   2.5427000e-02
   1.2295000e-02
   2.2061000e-02
   4.6898000e-02
   6.4378000e-03
   2.3080000e-02
   1.6855000e-02
   2.6790000e-02
   1.5790000e-02
   1.0743000e-01
   2.1129000e-02
   1.5790000e-02
   9.4939000e-03
   1.0715000e-02
   1.8907000e-01
   5.7035000e-03
   1.3637000e-02
   6.0484000e-03
   6.8808000e-03
   4.6898000e-02
   7.2816000e-03
   1.8751000e-02
   1.8907000e-01
   6.0484000e-03
   6.1984000e-03
   4.6898000e-02
   7.2816000e-03
   8.2419000e-03
   3.4100000e-02
   1.5307000e-02
   6.1225000e-03
   6.1225000e-03
   1.5790000e-02
   6.8808000e-03
   8.6707000e-03
   1.1719000e-02
   1.0490000e-02
   6.6965000e-03
   3.0006000e-02
   7.3893000e-03
   3.4100000e-02
   1.8751000e-02
   3.1922000e-02
   3.1922000e-02
   2.2061000e-02
   1.0949000e-02
   1.2295000e-02
   1.2295000e-02
   2.1129000e-02
   1.0743000e-01
   5.9761000e-03
   1.8751000e-02
   4.6898000e-02
   8.8237000e-03
   7.5096000e-02
   5.9761000e-03
   7.7321000e-03
   1.3637000e-02
   6.4378000e-03
   1.2000000e-02
   2.5427000e-02
   8.1082000e-03
   7.6143000e-03
   6.1225000e-03
   1.0715000e-02
   7.8535000e-03
   8.5229000e-03
   7.1771000e-03
   8.9822000e-03
   1.2932000e-02
   9.3170000e-03
   1.3637000e-02
   1.4424000e-02
   6.8808000e-03
   1.8751000e-02
   6.9768000e-03
   1.4852000e-02
   6.2762000e-03
   7.1771000e-03
   7.1771000e-03
   6.1225000e-03
   6.5218000e-03
   9.3170000e-03
   6.3560000e-03
   2.3080000e-02
   1.1719000e-02
   3.9488000e-02
   1.3637000e-02
   5.7693000e-03
   1.4019000e-02
   9.4939000e-03
   1.2295000e-02
   1.0274000e-02
   5.9056000e-03
   3.6596000e-02
   7.1771000e-03
   5.5762000e-03
   1.1719000e-02
   5.5762000e-03
   5.5762000e-03
   8.1082000e-03
   9.6776000e-03
   1.4424000e-02
   1.0743000e-01
   5.8366000e-03
   3.1922000e-02
   1.5307000e-02
   6.1984000e-03
   8.8392000e-02
   2.6790000e-02
   6.7874000e-03
   1.0490000e-02
   1.5307000e-02
   5.6391000e-03
   4.6898000e-02
   7.7321000e-03
   6.6965000e-03
   6.0484000e-03
   1.0067000e-02
   1.4019000e-02
   1.0949000e-02
   7.0756000e-03
   8.3800000e-03
   7.8535000e-03
   5.9056000e-03
   7.2816000e-03
   1.7443000e-02
   8.1082000e-03
   1.9482000e-02
   1.8907000e-01
   7.5001000e-03
   1.7443000e-02
   1.8751000e-02
   1.0949000e-02
   5.9761000e-03
   7.6143000e-03
   7.0756000e-03
   6.7874000e-03
   5.1755000e-02
   5.5762000e-03
   1.7443000e-02
   6.6080000e-03
   3.1922000e-02
   6.2762000e-03
   1.7443000e-02
   5.1755000e-02
   9.8686000e-03
   6.9768000e-03
   1.5790000e-02
   4.6898000e-02
   7.9788000e-03
   9.1465000e-03
   6.1984000e-03
   1.8074000e-02
   3.6596000e-02
   1.3637000e-02
   1.0000000e+00
   7.5001000e-03
   9.6776000e-03
   1.0000000e+00
   5.6391000e-03
   1.0000000e+00
   1.5790000e-02
   6.8808000e-03
   2.8307000e-02
   3.9488000e-02
   2.6790000e-02
   7.0756000e-03
   5.5762000e-03
   6.9768000e-03
   8.8392000e-02
   6.2762000e-03
   6.1225000e-03
   2.4197000e-02
   1.0274000e-02
   2.8307000e-02
   6.7874000e-03
   1.0743000e-01
   1.1194000e-02
   5.9761000e-03
   1.6305000e-02
   7.9788000e-03
   8.5229000e-03
   9.1465000e-03
   4.6898000e-02
   1.5790000e-02
   6.8808000e-03
   1.9482000e-02
   2.3080000e-02
   6.0484000e-03
   1.3275000e-02
   1.1451000e-02
   1.2295000e-02
   1.0949000e-02
   7.5001000e-03
   6.6080000e-03
   1.4424000e-02
   7.7321000e-03
   1.3637000e-02
   3.0685000e-01
   7.0756000e-03
   3.0685000e-01
   1.0949000e-02
   3.1922000e-02
   1.1194000e-02
   2.0272000e-02
   2.8307000e-02
   1.0743000e-01
   8.9822000e-03
   5.9056000e-03
   9.1465000e-03
   4.6898000e-02
   2.8307000e-02
   1.8907000e-01
   1.8751000e-02
   1.2605000e-02
   1.0274000e-02
   9.8686000e-03
   7.2816000e-03
   9.8686000e-03
   6.8808000e-03
   5.9761000e-03
   1.9482000e-02
   7.8535000e-03
   6.2762000e-03
   3.4100000e-02
   1.4424000e-02
   8.2419000e-03
   6.8808000e-03
   6.1984000e-03
   1.6855000e-02
   8.3800000e-03
   7.7321000e-03
   1.0067000e-02
   1.4019000e-02
   8.8392000e-02
   7.1771000e-03
   9.1465000e-03
   1.3695000e-01
   4.6898000e-02
   6.1984000e-03
   1.0715000e-02
   1.8074000e-02
   1.1194000e-02
   9.3170000e-03
   8.8237000e-03
   7.3893000e-03
   7.2816000e-03
   3.9488000e-02
   2.2061000e-02
   3.1922000e-02
   9.4939000e-03
   7.0756000e-03
   2.4197000e-02
   8.3800000e-03
   1.0490000e-02
   7.6143000e-03
   8.8392000e-02
   9.3170000e-03
   6.2762000e-03
   3.6596000e-02
   6.6965000e-03
   3.6596000e-02
   1.1451000e-02
   7.2816000e-03
   1.6855000e-02
   1.1719000e-02
   6.5218000e-03
   1.0000000e+00
   7.1771000e-03
   1.0067000e-02
   8.8237000e-03
   1.0949000e-02
   9.4939000e-03
   8.9822000e-03
   1.2295000e-02
   1.8751000e-02
   3.1922000e-02
   9.4939000e-03
   9.6776000e-03
   1.0949000e-02
   1.9482000e-02
   3.4100000e-02
   1.1451000e-02
   5.9761000e-03
   1.8074000e-02
   1.4424000e-02
   8.1082000e-03
   1.2605000e-02
   6.5218000e-03
   8.2419000e-03
   5.9761000e-03
   2.6790000e-02
   3.1922000e-02
   1.0743000e-01
   1.0000000e+00
   6.6080000e-03
   2.2061000e-02
   6.6080000e-03
   1.3275000e-02
   5.7693000e-03
   1.0490000e-02
   6.7874000e-03
   1.2605000e-02
   8.8237000e-03
   1.0067000e-02
   1.1194000e-02
   7.2816000e-03
   7.3893000e-03
   7.3893000e-03
   5.1755000e-02
   1.7443000e-02
   7.3893000e-03
   7.9788000e-03
   1.7443000e-02
   8.6707000e-03
   8.5229000e-03
   7.5096000e-02
   5.1755000e-02
   1.9482000e-02
   1.9482000e-02
   2.0272000e-02
   9.4939000e-03
   4.6898000e-02
   5.5762000e-03
   8.8237000e-03
   5.6391000e-03
   1.0490000e-02
   3.0685000e-01
   4.2875000e-02
   1.6305000e-02
   9.3170000e-03
   7.6143000e-03
   6.1225000e-03
   3.6596000e-02
   1.1194000e-02
   2.8307000e-02
   3.1922000e-02
   7.9788000e-03
   7.2816000e-03
   2.5427000e-02
   2.5427000e-02
   8.9822000e-03
   8.3800000e-03
   2.4197000e-02
   9.6776000e-03
   1.7443000e-02
   8.5229000e-03
   1.1451000e-02
   5.7736000e-02
   1.0000000e+00
   9.6776000e-03
   5.7736000e-02
   8.2419000e-03
   2.5427000e-02
   6.3560000e-03
   4.2875000e-02
   7.8535000e-03
   2.4197000e-02
   5.5762000e-03
   1.8074000e-02
   3.9488000e-02
   6.0484000e-03
   2.0272000e-02
   2.1129000e-02
   1.8907000e-01
   7.7321000e-03
   1.0715000e-02
   5.6391000e-03
   7.2816000e-03
   7.5096000e-02
   8.8237000e-03
   1.0067000e-02
   7.8535000e-03
   6.3560000e-03
   3.6596000e-02
   1.0949000e-02
   2.6790000e-02
   4.6898000e-02
   7.9788000e-03
   7.8535000e-03
   1.0743000e-01
   6.6965000e-03
   1.9482000e-02
   6.1225000e-03
   7.2816000e-03
   2.2061000e-02
   6.3560000e-03
   1.3637000e-02
   7.6143000e-03
   1.4852000e-02
   8.2419000e-03
   9.1465000e-03
   7.2816000e-03
   1.0067000e-02
   1.1719000e-02
   6.5280000e-02
   5.7693000e-03
   1.3275000e-02
   2.2061000e-02
   6.5218000e-03
   6.8808000e-03
   2.8307000e-02
   1.2932000e-02
   9.3170000e-03
   6.3560000e-03
   5.8366000e-03
   1.2932000e-02
   1.9482000e-02
   5.7035000e-03
   5.9761000e-03
   8.2419000e-03
   6.2762000e-03
   7.8535000e-03
   5.5762000e-03
   3.9488000e-02
   1.0490000e-02
   2.4197000e-02
   9.1465000e-03
   2.2061000e-02
   1.2932000e-02
   2.8307000e-02
   7.5096000e-02
   6.1984000e-03
   2.8307000e-02
   8.1082000e-03
   6.9768000e-03
   6.9768000e-03
   9.4939000e-03
   2.5427000e-02
   3.0685000e-01
   5.9761000e-03
   1.0743000e-01
   1.4424000e-02
   2.6790000e-02
   1.8074000e-02
   7.2816000e-03
   1.6855000e-02
   1.0949000e-02
   1.8907000e-01
   1.1719000e-02
   2.8307000e-02
   7.1771000e-03
   1.1719000e-02
   1.0274000e-02
   1.2932000e-02
   1.2605000e-02
   3.4100000e-02
   9.1465000e-03
   6.0484000e-03
   8.1082000e-03
   2.0272000e-02
   1.0490000e-02
   7.8535000e-03
   6.3560000e-03
   7.8535000e-03
   4.2875000e-02
   1.8907000e-01
   7.2816000e-03
   1.4852000e-02
   7.7321000e-03
   6.9768000e-03
   7.6143000e-03
   1.8074000e-02
   7.0756000e-03
   5.9761000e-03
   5.6391000e-03
   3.0006000e-02
   1.4852000e-02
   7.5001000e-03
   1.8907000e-01
   1.6305000e-02
   1.9482000e-02
   6.6965000e-03
   5.9056000e-03
   5.7736000e-02
   2.3080000e-02
   1.0274000e-02
   5.8366000e-03
   3.9488000e-02
   1.3637000e-02
   1.6855000e-02
   9.3170000e-03
   1.0715000e-02
   1.1194000e-02
   1.4019000e-02
   7.3893000e-03
   1.4424000e-02
   7.2816000e-03
   9.3170000e-03
   9.4939000e-03
   2.8307000e-02
   6.5218000e-03
   2.0272000e-02
   1.1194000e-02
   8.6707000e-03
   1.1451000e-02
   1.0490000e-02
   5.9761000e-03
   1.0000000e+00
   9.8686000e-03
   1.0949000e-02
   1.4019000e-02
   8.8237000e-03
   1.5307000e-02
   3.0006000e-02
   1.7443000e-02
   8.1082000e-03
   2.8307000e-02
   7.9788000e-03
   2.8307000e-02
   1.2605000e-02
   1.3275000e-02
   1.2605000e-02
   2.1129000e-02
   6.1225000e-03
   3.0006000e-02
   1.2295000e-02
   1.3637000e-02
   3.0685000e-01
   1.0743000e-01
   3.1922000e-02
   7.5001000e-03
   1.0067000e-02
   8.1082000e-03
   1.4019000e-02
   2.4197000e-02
   7.3893000e-03
   6.9768000e-03
   4.6898000e-02
   6.5218000e-03
   2.4197000e-02
   6.2762000e-03
   1.8074000e-02
   2.1129000e-02
   1.2605000e-02
   4.2875000e-02
   5.7693000e-03
   6.2762000e-03
   7.5096000e-02
   1.0067000e-02
   5.6391000e-03
   1.4424000e-02
   3.9488000e-02
   1.1194000e-02
   9.1465000e-03
   9.6776000e-03
   6.8808000e-03
   8.9822000e-03
   2.2061000e-02
   5.8366000e-03
   9.6776000e-03
   1.4852000e-02
   2.5427000e-02
   2.4197000e-02
   7.5096000e-02
   5.6391000e-03
   3.1922000e-02
   8.8237000e-03
   2.6790000e-02
   5.9056000e-03
   6.1225000e-03
   1.2000000e-02
   8.1082000e-03
   6.4378000e-03
   5.9761000e-03
   2.8307000e-02
   7.5096000e-02
   3.0006000e-02
   8.8392000e-02
   3.0006000e-02
   1.0743000e-01
   5.5762000e-03
   5.8366000e-03
   1.5790000e-02
   8.9822000e-03
   7.7321000e-03
   3.9488000e-02
   1.0490000e-02
   5.5762000e-03
   1.4019000e-02
   6.0484000e-03
   1.7443000e-02
   1.2932000e-02
   1.4424000e-02
   4.2875000e-02
   5.7736000e-02
   6.8808000e-03
   3.4100000e-02
   6.7874000e-03
   2.3080000e-02
   1.2932000e-02
   2.2061000e-02
   1.5307000e-02
   6.1225000e-03
   1.3275000e-02
   5.7693000e-03
   2.3080000e-02
   7.9788000e-03
   9.1465000e-03
   6.7874000e-03
   5.7736000e-02
   5.8366000e-03
   1.4019000e-02
   6.5280000e-02
   8.3800000e-03
   4.2875000e-02
   1.0000000e+00
   2.2061000e-02
   1.1194000e-02
   1.2605000e-02
   1.3637000e-02
   5.8366000e-03
   5.6391000e-03
   3.9488000e-02
   7.8535000e-03
   1.2932000e-02
   5.7693000e-03
   7.6143000e-03
   6.5218000e-03
   6.7874000e-03
   2.8307000e-02
   2.8307000e-02
   6.5218000e-03
   2.6790000e-02
   5.6391000e-03
   1.5790000e-02
   1.9482000e-02
   1.3695000e-01
   5.7035000e-03
   8.8237000e-03
   6.7874000e-03
   6.2762000e-03
   7.1771000e-03
   2.0272000e-02
   3.6596000e-02
   1.4019000e-02
   7.8535000e-03
   8.2419000e-03
   2.2061000e-02
   2.4197000e-02
   6.7874000e-03
   6.4378000e-03
   6.4378000e-03
   8.9822000e-03
   6.1984000e-03
   7.7321000e-03
   8.1082000e-03
   6.7874000e-03
   1.3637000e-02
   1.7443000e-02
   6.1984000e-03
   1.5307000e-02
   1.1451000e-02
   8.5229000e-03
   2.4197000e-02
   7.2816000e-03
   5.7035000e-03
   8.8392000e-02
   6.6080000e-03
   1.2000000e-02
   1.2000000e-02
   5.9761000e-03
   6.9768000e-03
   7.7321000e-03
   7.8535000e-03
   4.2875000e-02
   8.5229000e-03
   2.2061000e-02
   2.2061000e-02
   8.9822000e-03
   8.8237000e-03
   1.7443000e-02
   1.7443000e-02
   6.7874000e-03
   1.4852000e-02
   3.9488000e-02
   2.2061000e-02
   7.7321000e-03
   1.2295000e-02
   1.2295000e-02
   1.0949000e-02
   1.0715000e-02
   2.2061000e-02
   6.3560000e-03
   7.7321000e-03
   2.3080000e-02
   5.7035000e-03
   5.8366000e-03
   9.3170000e-03
   1.0743000e-01
   1.5790000e-02
   1.4019000e-02
   8.6707000e-03
   1.5790000e-02
   6.7874000e-03
   6.8808000e-03
   1.3637000e-02
   1.3275000e-02
   6.1225000e-03
   6.3560000e-03
   1.8074000e-02
   8.3800000e-03
   7.8535000e-03
   1.6855000e-02
   1.4852000e-02
   5.6391000e-03
   1.1719000e-02
   7.7321000e-03
   5.7736000e-02
   6.8808000e-03
   1.4852000e-02
   6.2762000e-03
   8.1082000e-03
   1.4019000e-02
   9.8686000e-03
   6.8808000e-03
   1.0743000e-01
   2.0272000e-02
   6.1225000e-03
   2.1129000e-02
   6.5280000e-02
   1.4424000e-02
   5.9056000e-03
   7.5001000e-03
   6.2762000e-03
   6.8808000e-03
   1.3695000e-01
   5.7736000e-02
   3.4100000e-02
   2.4197000e-02
   7.1771000e-03
   1.1194000e-02
   6.5280000e-02
   1.0000000e+00
   1.1719000e-02
   6.1225000e-03
   1.2000000e-02
   7.5001000e-03
   2.0272000e-02
   1.1451000e-02
   8.8237000e-03
   1.4424000e-02
   2.3080000e-02
   5.7693000e-03
   1.4424000e-02
   1.2295000e-02
   1.6305000e-02
   3.6596000e-02
   7.2816000e-03
   6.7874000e-03
   2.8307000e-02
   1.2295000e-02
   3.0006000e-02
   8.1082000e-03
   2.4197000e-02
   1.0490000e-02
   5.7693000e-03
   8.3800000e-03
   6.4378000e-03
   3.9488000e-02
   9.3170000e-03
   3.0006000e-02
   5.8366000e-03
   1.3275000e-02
   3.1922000e-02
   2.1129000e-02
   2.0272000e-02
   8.5229000e-03
   9.4939000e-03
   7.0756000e-03
   1.3637000e-02
   7.5001000e-03
   2.6790000e-02
   5.8366000e-03
   3.6596000e-02
   1.2295000e-02
   6.0484000e-03
   1.5307000e-02
   6.4378000e-03
   1.3637000e-02
   1.6855000e-02
   7.5001000e-03
   1.8907000e-01
   8.8237000e-03
   7.0756000e-03
   9.3170000e-03
   1.6305000e-02
   5.7736000e-02
   6.2762000e-03
   9.6776000e-03
   5.8366000e-03
   1.0743000e-01
   1.2605000e-02
   5.9056000e-03
   7.1771000e-03
   3.0685000e-01
   5.7693000e-03
   5.7035000e-03
   6.6965000e-03
   6.4378000e-03
   6.8808000e-03
   5.7035000e-03
   9.1465000e-03
   8.8237000e-03
   1.1719000e-02
   6.7874000e-03
   2.6790000e-02
   5.1755000e-02
   6.3560000e-03
   6.0484000e-03
   7.9788000e-03
   1.5307000e-02
   7.9788000e-03
   1.7443000e-02
   7.7321000e-03
   7.5001000e-03
   7.2816000e-03
   3.9488000e-02
   5.5762000e-03
   2.8307000e-02
   3.4100000e-02
   6.1225000e-03
   7.6143000e-03
   8.8392000e-02
   2.5427000e-02
   7.9788000e-03
   5.7035000e-03
   7.8535000e-03
   3.9488000e-02
   7.8535000e-03
   5.8366000e-03
   8.2419000e-03
   8.3800000e-03
   2.5427000e-02
   1.0274000e-02
   3.6596000e-02
   1.2605000e-02
   8.5229000e-03
   7.0756000e-03
   8.1082000e-03
   8.1082000e-03
   5.8366000e-03
   1.4019000e-02
   1.2932000e-02
   1.0949000e-02
   1.1194000e-02
   4.2875000e-02
   6.9768000e-03
   9.3170000e-03
   1.2295000e-02
   7.3893000e-03
   5.7736000e-02
   6.5218000e-03
   3.9488000e-02
   1.5307000e-02
   1.2000000e-02
   1.2605000e-02
   7.0756000e-03
   8.5229000e-03
   7.9788000e-03
   8.5229000e-03
   6.2762000e-03
   1.3275000e-02
   9.6776000e-03
   1.0067000e-02
   1.8074000e-02
   1.1194000e-02
   9.4939000e-03
   5.7035000e-03
   6.4378000e-03
   1.4019000e-02
   2.2061000e-02
   5.5762000e-03
   7.7321000e-03
   7.3893000e-03
   1.4424000e-02
   8.2419000e-03
   5.9761000e-03
   1.0743000e-01
   6.6080000e-03
   5.7736000e-02
   1.5790000e-02
   1.2605000e-02
   7.9788000e-03
   1.8074000e-02
   4.2875000e-02
   2.8307000e-02
   1.3637000e-02
   1.9482000e-02
   5.9761000e-03
   8.8237000e-03
   1.0000000e+00
   2.5427000e-02
   2.8307000e-02
   5.8366000e-03
   6.7874000e-03
   9.3170000e-03
   2.8307000e-02
   1.3695000e-01
   9.1465000e-03
   6.5218000e-03
   1.4424000e-02
   2.2061000e-02
   3.0006000e-02
   1.2932000e-02
   3.1922000e-02
   6.5280000e-02
   6.8808000e-03
   8.5229000e-03
   7.6143000e-03
   1.2605000e-02
   1.6855000e-02
   1.1719000e-02
   8.5229000e-03
   3.0685000e-01
   7.5096000e-02
   1.8907000e-01
   4.6898000e-02
   1.8074000e-02
   1.0490000e-02
   3.6596000e-02
   6.4378000e-03
   2.3080000e-02
   2.2061000e-02
   2.8307000e-02
   6.0484000e-03
   1.3637000e-02
   8.8237000e-03
   6.8808000e-03
   9.8686000e-03
   7.1771000e-03
   5.1755000e-02
   6.0484000e-03
   8.1082000e-03
   7.7321000e-03
   2.1129000e-02
   8.6707000e-03
   5.7035000e-03
   1.0949000e-02
   4.6898000e-02
   3.9488000e-02
   7.5096000e-02
   6.9768000e-03
   5.5762000e-03
   5.5762000e-03
   6.9768000e-03
   7.5001000e-03
   7.1771000e-03
   7.0756000e-03
   1.5307000e-02
   7.9788000e-03
   2.3080000e-02
   3.6596000e-02
   1.8074000e-02
   1.3637000e-02
   1.8907000e-01
   6.4378000e-03
   8.2419000e-03
   6.1225000e-03
   1.1719000e-02
   8.8237000e-03
   1.1451000e-02
   7.9788000e-03
   1.3695000e-01
   2.2061000e-02
   3.0685000e-01
   1.2932000e-02
   1.2295000e-02
   9.8686000e-03
   1.0274000e-02
   6.5280000e-02
   8.1082000e-03
   6.7874000e-03
   1.8074000e-02
   6.4378000e-03
   6.7874000e-03
   6.6965000e-03
   6.5218000e-03
   7.2816000e-03
   7.5001000e-03
   1.5307000e-02
   1.0274000e-02
   6.8808000e-03
   8.3800000e-03
   1.1194000e-02
   1.8907000e-01
   1.8074000e-02
   2.5427000e-02
   1.5307000e-02
   1.6855000e-02
   6.8808000e-03
   6.5218000e-03
   8.5229000e-03
   7.8535000e-03
   6.0484000e-03
   3.0685000e-01
   5.8366000e-03
   9.1465000e-03
   1.3275000e-02
   7.7321000e-03
   5.7736000e-02
   5.9761000e-03
   1.1194000e-02
   8.8237000e-03
   3.6596000e-02
   8.6707000e-03
   7.5001000e-03
   3.0006000e-02
   7.5096000e-02
   1.0274000e-02
   5.7693000e-03
   9.1465000e-03
   1.0743000e-01
   2.0272000e-02
   8.5229000e-03
   6.8808000e-03
   8.3800000e-03
   2.8307000e-02
   7.0756000e-03
   1.4019000e-02
   9.3170000e-03
   2.5427000e-02
   7.1771000e-03
   3.0006000e-02
   4.6898000e-02
   1.5307000e-02
   8.9822000e-03
   7.9788000e-03
   3.6596000e-02
   1.2932000e-02
   5.8366000e-03
   6.1984000e-03
   1.0715000e-02
   1.0490000e-02
   1.6305000e-02
   9.3170000e-03
   9.4939000e-03
   7.8535000e-03
   9.6776000e-03
   1.2295000e-02
   5.7035000e-03
   5.5762000e-03
   8.9822000e-03
   1.4852000e-02
   6.5280000e-02
   1.4424000e-02
   1.2605000e-02
   5.7736000e-02
   3.4100000e-02
   1.8907000e-01
   2.8307000e-02
   7.3893000e-03
   5.5762000e-03
   3.0006000e-02
   1.9482000e-02
   8.1082000e-03
   7.9788000e-03
   1.5790000e-02
   1.9482000e-02
   3.4100000e-02
   2.4197000e-02
   5.9761000e-03
   1.4019000e-02
   2.3080000e-02
   5.9761000e-03
   1.8074000e-02
   8.1082000e-03
   9.4939000e-03
   9.4939000e-03
   6.6080000e-03
   1.4424000e-02
   3.0006000e-02
   7.3893000e-03
   4.2875000e-02
   1.0743000e-01
   7.3893000e-03
   2.6790000e-02
   8.2419000e-03
   2.5427000e-02
   2.5427000e-02
   5.9056000e-03
   7.9788000e-03
   3.0006000e-02
   7.8535000e-03
   6.4378000e-03
   1.3637000e-02
   1.6305000e-02
   1.2932000e-02
   3.1922000e-02
   7.6143000e-03
   1.7443000e-02
   6.5280000e-02
   1.2000000e-02
   6.9768000e-03
   9.8686000e-03
   1.7443000e-02
   1.0949000e-02
   1.2932000e-02
   1.6305000e-02
   1.4852000e-02
   3.0685000e-01
   6.4378000e-03
   1.7443000e-02
   3.4100000e-02
   3.0685000e-01
   1.5307000e-02
   6.1984000e-03
   1.8751000e-02
   2.6790000e-02
   6.5280000e-02
   1.6305000e-02
   8.9822000e-03
   1.8074000e-02
   1.6305000e-02
   1.7443000e-02
   1.5307000e-02
   3.9488000e-02
   5.9056000e-03
   2.8307000e-02
   5.8366000e-03
   5.7693000e-03
   1.4019000e-02
   6.6080000e-03
   2.4197000e-02
   7.8535000e-03
   9.6776000e-03
   2.0272000e-02
   1.0715000e-02
   1.0743000e-01
   1.6305000e-02
   8.8237000e-03
   1.3695000e-01
   8.3800000e-03
   1.5307000e-02
   7.2816000e-03
   1.8074000e-02
   3.1922000e-02
   8.9822000e-03
   6.7874000e-03
   8.9822000e-03
   7.2816000e-03
   8.6707000e-03
   2.4197000e-02
   8.5229000e-03
   9.4939000e-03
   1.0743000e-01
   7.7321000e-03
   1.6855000e-02
   1.2000000e-02
   1.0067000e-02
   1.9482000e-02
   6.1984000e-03
   9.4939000e-03
   1.8751000e-02
   1.0715000e-02
   1.3695000e-01
   2.0272000e-02
   7.8535000e-03
   7.0756000e-03
   7.9788000e-03
   7.7321000e-03
   1.6305000e-02
   5.5762000e-03
   1.9482000e-02
   2.4197000e-02
   7.7321000e-03
   1.6855000e-02
   1.2295000e-02
   1.8074000e-02
   7.0756000e-03
   2.3080000e-02
   9.8686000e-03
   1.8907000e-01
   6.6080000e-03
   1.3275000e-02
   6.1984000e-03
   1.0067000e-02
   2.1129000e-02
   6.1984000e-03
   8.6707000e-03
   1.2000000e-02
   1.2295000e-02
   5.7736000e-02
   7.6143000e-03
   1.5790000e-02
   9.8686000e-03
   8.6707000e-03
   1.7443000e-02
   8.1082000e-03
   8.1082000e-03
   1.0067000e-02
   6.1984000e-03
   1.0067000e-02
   1.0715000e-02
   2.6790000e-02
   1.3275000e-02
   8.8392000e-02
   8.9822000e-03
   5.1755000e-02
   7.7321000e-03
   7.2816000e-03
   7.5096000e-02
   1.3275000e-02
   3.9488000e-02
   8.1082000e-03
   2.0272000e-02
   1.3637000e-02
   5.7035000e-03
   6.5218000e-03
   6.6965000e-03
   1.6855000e-02
   1.8751000e-02
   1.1719000e-02
   9.8686000e-03
   3.0006000e-02
   5.8366000e-03
   1.4019000e-02
   1.9482000e-02
   1.4852000e-02
   7.1771000e-03
   2.2061000e-02
   7.0756000e-03
   1.0000000e+00
   2.5427000e-02
   1.5790000e-02
   3.0685000e-01
   7.5096000e-02
   1.3275000e-02
   1.1719000e-02
   6.0484000e-03
   1.3695000e-01
   9.6776000e-03
   9.1465000e-03
   5.8366000e-03
   1.5307000e-02
   5.1755000e-02
   1.3637000e-02
   1.7443000e-02
   1.4852000e-02
   5.7693000e-03
   1.1451000e-02
   6.0484000e-03
   7.0756000e-03
   5.1755000e-02
   3.0006000e-02
   5.7035000e-03
   1.8907000e-01
   1.2932000e-02
   1.3275000e-02
   7.5001000e-03
   6.6965000e-03
   6.1984000e-03
   1.3275000e-02
   6.9768000e-03
   6.6965000e-03
   3.0685000e-01
   1.3275000e-02
   6.0484000e-03
   1.5307000e-02
   6.8808000e-03
   5.7035000e-03
   1.1194000e-02
   1.2295000e-02
   3.0685000e-01
   7.2816000e-03
   5.9761000e-03
   6.2762000e-03
   1.0949000e-02
   1.0715000e-02
   1.9482000e-02
   5.5762000e-03
   2.2061000e-02
   9.1465000e-03
   6.9768000e-03
   7.6143000e-03
   5.9761000e-03
   1.1194000e-02
   1.6855000e-02
   5.9056000e-03
   1.4424000e-02
   1.2000000e-02
   1.4424000e-02
   1.0949000e-02
   1.3637000e-02
   3.4100000e-02
   7.2816000e-03
   1.1451000e-02
   1.2000000e-02
   3.0685000e-01
   7.2816000e-03
   1.2932000e-02
   1.2000000e-02
   1.3275000e-02
   7.0756000e-03
   7.2816000e-03
   6.8808000e-03
   1.7443000e-02
   2.3080000e-02
   3.0006000e-02
   4.2875000e-02
   4.6898000e-02
   2.1129000e-02
   8.8237000e-03
   6.0484000e-03
   1.8907000e-01
   8.8237000e-03
   2.3080000e-02
   6.9768000e-03
   1.4019000e-02
   1.8074000e-02
   1.4852000e-02
   2.8307000e-02
   6.6080000e-03
   6.8808000e-03
   3.9488000e-02
   9.4939000e-03
   2.4197000e-02
   1.1719000e-02
   8.9822000e-03
   5.9761000e-03
   8.8392000e-02
   7.9788000e-03
   7.5096000e-02
   1.0949000e-02
   1.4852000e-02
   3.0685000e-01
   2.1129000e-02
   5.1755000e-02
   8.2419000e-03
   8.2419000e-03
   6.6080000e-03
   2.4197000e-02
   7.2816000e-03
   5.9761000e-03
   3.0685000e-01
   1.2295000e-02
   6.4378000e-03
   6.1225000e-03
   1.9482000e-02
   6.0484000e-03
   6.9768000e-03
   1.3695000e-01
   8.3800000e-03
   5.5762000e-03
   1.3695000e-01
   1.8907000e-01
   9.6776000e-03
   1.6305000e-02
   1.2605000e-02
   7.9788000e-03
   2.8307000e-02
   1.2932000e-02
   2.4197000e-02
   1.0490000e-02
   6.3560000e-03
   5.6391000e-03
   6.5218000e-03
   1.8074000e-02
   2.4197000e-02
   1.0949000e-02
   6.1225000e-03
   1.0490000e-02
   8.6707000e-03
   2.5427000e-02
   1.0000000e+00
   9.4939000e-03
   6.6965000e-03
   1.1451000e-02
   6.1225000e-03
   2.2061000e-02
   2.4197000e-02
   6.4378000e-03
   6.5218000e-03
   2.5427000e-02
   6.4378000e-03
   7.8535000e-03
   7.1771000e-03
   8.8392000e-02
   6.5218000e-03
   6.9768000e-03
   2.2061000e-02
   6.4378000e-03
   1.2932000e-02
   1.1719000e-02
   3.1922000e-02
   6.8808000e-03
   1.8751000e-02
   2.6790000e-02
   8.9822000e-03
   8.8237000e-03
   1.3637000e-02
   7.3893000e-03
   6.6080000e-03
   1.5307000e-02
   8.3800000e-03
   1.9482000e-02
   1.3695000e-01
   6.9768000e-03
   3.0685000e-01
   8.8237000e-03
   6.3560000e-03
   3.9488000e-02
   6.1225000e-03
   1.1194000e-02
   1.7443000e-02
   1.4852000e-02
   1.0743000e-01
   1.2932000e-02
   1.0949000e-02
   9.3170000e-03
   8.5229000e-03
   5.7736000e-02
   6.7874000e-03
   5.7736000e-02
   5.7035000e-03
   1.1719000e-02
   7.0756000e-03
   3.1922000e-02
   2.3080000e-02
   6.8808000e-03
   8.8237000e-03
   6.8808000e-03
   1.5790000e-02
   9.6776000e-03
   8.3800000e-03
   8.9822000e-03
   6.5218000e-03
   6.9768000e-03
   1.2932000e-02
   9.4939000e-03
   7.6143000e-03
   1.4424000e-02
   7.3893000e-03
   8.5229000e-03
   1.8751000e-02
   7.0756000e-03
   9.6776000e-03
   9.6776000e-03
   6.3560000e-03
   1.5790000e-02
   1.1719000e-02
   2.1129000e-02
   1.1451000e-02
   8.8392000e-02
   8.9822000e-03
   2.3080000e-02
   9.6776000e-03
   9.4939000e-03
   1.0000000e+00
   6.1225000e-03
   1.8074000e-02
   1.4424000e-02
   6.9768000e-03
   5.1755000e-02
   2.3080000e-02
   1.3695000e-01
   2.4197000e-02
   2.2061000e-02
   8.9822000e-03
   7.9788000e-03
   5.7693000e-03
   5.5762000e-03
   3.4100000e-02
   5.7693000e-03
   1.0000000e+00
   6.8808000e-03
   1.0715000e-02
   5.6391000e-03
   6.6965000e-03
   8.3800000e-03
   2.3080000e-02
   1.3695000e-01
   2.3080000e-02
   3.0006000e-02
   1.1194000e-02
   8.8392000e-02
   6.1225000e-03
   7.5001000e-03
   8.2419000e-03
   7.5001000e-03
   7.9788000e-03
   2.8307000e-02
   1.0715000e-02
   5.1755000e-02
   1.9482000e-02
   5.7035000e-03
   5.9056000e-03
   6.9768000e-03
   7.7321000e-03
   1.0715000e-02
   6.7874000e-03
   5.9056000e-03
   1.0743000e-01
   3.1922000e-02
   7.9788000e-03
   1.0274000e-02
   8.3800000e-03
   7.5096000e-02
   1.0715000e-02
   1.8907000e-01
   5.7035000e-03
   6.6965000e-03
   8.3800000e-03
   7.5096000e-02
   8.9822000e-03
   1.3637000e-02
   8.9822000e-03
   2.8307000e-02
   3.1922000e-02
   3.0006000e-02
   8.5229000e-03
   1.2295000e-02
   1.0743000e-01
   7.8535000e-03
   6.0484000e-03
   9.1465000e-03
   1.6305000e-02
   3.9488000e-02
   6.5218000e-03
   3.9488000e-02
   3.0006000e-02
   7.1771000e-03
   9.1465000e-03
   3.0685000e-01
   6.1225000e-03
   8.8237000e-03
   1.0743000e-01
   6.4378000e-03
   8.9822000e-03
   7.1771000e-03
   4.6898000e-02
   4.2875000e-02
   1.3695000e-01
   8.2419000e-03
   1.1451000e-02
   2.6790000e-02
   4.2875000e-02
   1.6855000e-02
   8.9822000e-03
   9.8686000e-03
   6.5218000e-03
   2.5427000e-02
   1.2295000e-02
   1.1719000e-02
   9.6776000e-03
   3.6596000e-02
   6.1225000e-03
   1.3275000e-02
   1.5790000e-02
   7.3893000e-03
   1.0274000e-02
   7.9788000e-03
   7.2816000e-03
   1.0274000e-02
   2.0272000e-02
   2.6790000e-02
   7.0756000e-03
   1.4852000e-02
   4.6898000e-02
   1.0000000e+00
   8.8392000e-02
   6.3560000e-03
   7.6143000e-03
   1.8751000e-02
   1.8074000e-02
   2.3080000e-02
   5.7693000e-03
   9.3170000e-03
   8.8392000e-02
   6.7874000e-03
   5.1755000e-02
   6.1984000e-03
   1.4019000e-02
   6.6965000e-03
   9.1465000e-03
   6.1225000e-03
   7.6143000e-03
   3.9488000e-02
   1.4019000e-02
   7.5096000e-02
   1.5790000e-02
   1.0743000e-01
   6.2762000e-03
   7.6143000e-03
   1.0274000e-02
   6.2762000e-03
   1.0490000e-02
   5.7736000e-02
   1.0490000e-02
   2.4197000e-02
   1.8907000e-01
   1.9482000e-02
   5.1755000e-02
   1.2605000e-02
   1.3275000e-02
   7.8535000e-03
   8.6707000e-03
   6.1984000e-03
   1.4424000e-02
   6.4378000e-03
   1.6855000e-02
   5.5762000e-03
   1.3695000e-01
   5.1755000e-02
   2.4197000e-02
   6.3560000e-03
   2.8307000e-02
   1.4019000e-02
   1.0000000e+00
   6.0484000e-03
   4.2875000e-02
   2.0272000e-02
   8.6707000e-03
   9.1465000e-03
   9.4939000e-03
   1.0274000e-02
   2.4197000e-02
   1.2295000e-02
   1.0067000e-02
   6.5218000e-03
   2.0272000e-02
   5.9761000e-03
   1.8907000e-01
   9.3170000e-03
   1.0000000e+00
   1.8751000e-02
   1.5307000e-02
   3.4100000e-02
   7.5096000e-02
   8.8237000e-03
   1.0715000e-02
   9.1465000e-03
   1.6855000e-02
   1.3695000e-01
   6.7874000e-03
   8.8237000e-03
   3.4100000e-02
   5.8366000e-03
   8.2419000e-03
   5.7693000e-03
   7.9788000e-03
   6.9768000e-03
   1.3695000e-01
   7.7321000e-03
   1.8907000e-01
   7.3893000e-03
   6.8808000e-03
   7.9788000e-03
   6.5218000e-03
   1.0715000e-02
   2.4197000e-02
   6.2762000e-03
   2.4197000e-02
   1.9482000e-02
   1.1194000e-02
   1.3275000e-02
   6.1225000e-03
   5.7035000e-03
   8.5229000e-03
   2.8307000e-02
   6.6965000e-03
   8.8392000e-02
   5.7736000e-02
   1.1451000e-02
   1.9482000e-02
   2.1129000e-02
   7.3893000e-03
   1.2000000e-02
   5.7736000e-02
   8.3800000e-03
   6.2762000e-03
   5.9056000e-03
   5.9056000e-03
   8.8392000e-02
   7.9788000e-03
   7.2816000e-03
   5.9056000e-03
   6.5280000e-02
   4.2875000e-02
   2.5427000e-02
   7.5096000e-02
   1.2605000e-02
   1.3695000e-01
   1.8074000e-02
   5.9761000e-03
   5.9056000e-03
   9.8686000e-03
   8.1082000e-03
   1.4852000e-02
   3.0685000e-01
   8.1082000e-03
   6.4378000e-03
   1.0743000e-01
   5.9056000e-03
   5.7736000e-02
   2.6790000e-02
   5.7736000e-02
   2.2061000e-02
   7.2816000e-03
   3.9488000e-02
   1.4424000e-02
   2.4197000e-02
   1.8907000e-01
   6.6965000e-03
   7.6143000e-03
   6.2762000e-03
   8.6707000e-03
   1.1194000e-02
   1.1194000e-02
   1.3275000e-02
   3.0006000e-02
   1.2000000e-02
   1.1719000e-02
   1.0743000e-01
   1.2605000e-02
   1.1194000e-02
   6.1225000e-03
   1.4019000e-02
   6.5218000e-03
   6.5280000e-02
   2.2061000e-02
   1.3275000e-02
   2.1129000e-02
   9.8686000e-03
   5.7035000e-03
   6.6080000e-03
   8.2419000e-03
   1.0715000e-02
   7.9788000e-03
   7.5096000e-02
   9.1465000e-03
   7.2816000e-03
   6.7874000e-03
   6.1225000e-03
   6.2762000e-03
   1.0490000e-02
   1.5307000e-02
   1.5307000e-02
   7.6143000e-03
   6.0484000e-03
   6.1984000e-03
   7.0756000e-03
   8.5229000e-03
   3.0006000e-02
   1.3695000e-01
   8.9822000e-03
   8.5229000e-03
   1.3275000e-02
   6.6080000e-03
   1.3637000e-02
   3.4100000e-02
   2.4197000e-02
   1.6855000e-02
   3.6596000e-02
   2.5427000e-02
   1.3695000e-01
   1.1194000e-02
   1.0274000e-02
   6.4378000e-03
   2.0272000e-02
   1.5790000e-02
   6.7874000e-03
   1.0715000e-02
   8.9822000e-03
   1.2932000e-02
   7.6143000e-03
   9.1465000e-03
   1.8907000e-01
   1.1194000e-02
   8.5229000e-03
   6.6965000e-03
   7.6143000e-03
   5.7736000e-02
   1.5790000e-02
   2.2061000e-02
   6.9768000e-03
   1.2000000e-02
   6.1225000e-03
   8.1082000e-03
   1.5307000e-02
   7.9788000e-03
   1.0490000e-02
   3.6596000e-02
   5.8366000e-03
   3.6596000e-02
   9.6776000e-03
   5.9761000e-03
   6.6080000e-03
   1.0000000e+00
   1.0000000e+00
   6.2762000e-03
   2.5427000e-02
   5.5762000e-03
   5.7693000e-03
   1.6855000e-02
   1.6855000e-02
   8.3800000e-03
   6.5280000e-02
   1.7443000e-02
   4.2875000e-02
   6.5280000e-02
   5.9056000e-03
   1.7443000e-02
   9.4939000e-03
   8.5229000e-03
   7.7321000e-03
   8.8392000e-02
   6.1225000e-03
   1.6855000e-02
   1.7443000e-02
   3.0685000e-01
   9.6776000e-03
   9.3170000e-03
   9.6776000e-03
   2.3080000e-02
   3.4100000e-02
   1.3637000e-02
   6.1984000e-03
   1.3695000e-01
   5.7693000e-03
   1.0949000e-02
   6.8808000e-03
   7.3893000e-03
   9.8686000e-03
   1.9482000e-02
   1.3275000e-02
   1.6305000e-02
   8.8392000e-02
   8.1082000e-03
   6.1984000e-03
   3.6596000e-02
   7.9788000e-03
   4.6898000e-02
   8.6707000e-03
   3.1922000e-02
   1.5790000e-02
   1.0067000e-02
   9.3170000e-03
   1.3275000e-02
   9.3170000e-03
   7.5001000e-03
   6.7874000e-03
   1.2295000e-02
   7.2816000e-03
   1.3275000e-02
   8.9822000e-03
   2.2061000e-02
   6.2762000e-03
   1.2295000e-02
   1.5307000e-02
   1.1719000e-02
   8.1082000e-03
   6.5280000e-02
   7.5001000e-03
   8.8237000e-03
   8.1082000e-03
   4.6898000e-02
   1.5790000e-02
   3.1922000e-02
   1.4019000e-02
   1.5790000e-02
   2.6790000e-02
   2.8307000e-02
   9.1465000e-03
   7.3893000e-03
   5.7736000e-02
   5.9761000e-03
   3.1922000e-02
   8.8237000e-03
   1.3695000e-01
   2.4197000e-02
   1.0274000e-02
   2.4197000e-02
   7.6143000e-03
   8.9822000e-03
   3.4100000e-02
   6.2762000e-03
   1.2605000e-02
   1.3637000e-02
   6.6080000e-03
   1.0949000e-02
   1.5307000e-02
   9.6776000e-03
   7.0756000e-03
   8.1082000e-03
   2.1129000e-02
   8.8237000e-03
   2.2061000e-02
   1.2932000e-02
   9.3170000e-03
   3.4100000e-02
   6.6965000e-03
   2.1129000e-02
   1.8074000e-02
   3.9488000e-02
   1.2295000e-02
   6.6080000e-03
   3.9488000e-02
   7.5001000e-03
   6.6965000e-03
   1.0743000e-01
   7.0756000e-03
   5.1755000e-02
   6.7874000e-03
   6.3560000e-03
   3.9488000e-02
   3.0685000e-01
   3.1922000e-02
   8.5229000e-03
   2.0272000e-02
   8.8392000e-02
   1.8074000e-02
   1.8074000e-02
   1.2932000e-02
   1.8907000e-01
   6.0484000e-03
   6.7874000e-03
   6.5218000e-03
   7.5096000e-02
   7.0756000e-03
   1.0490000e-02
   1.0949000e-02
   1.3275000e-02
   1.3637000e-02
   9.8686000e-03
   3.0006000e-02
   1.2932000e-02
   2.1129000e-02
   5.7035000e-03
   7.8535000e-03
   2.1129000e-02
   4.6898000e-02
   7.5001000e-03
   1.0274000e-02
   6.3560000e-03
   6.6965000e-03
   7.5096000e-02
   8.8237000e-03
   6.1984000e-03
   1.0274000e-02
   8.2419000e-03
   1.8907000e-01
   8.8237000e-03
   6.0484000e-03
   8.9822000e-03
   8.9822000e-03
   6.1225000e-03
   1.0000000e+00
   1.2295000e-02
   1.3275000e-02
   8.6707000e-03
   1.2000000e-02
   6.6080000e-03
   7.8535000e-03
   1.1719000e-02
   9.4939000e-03
   9.1465000e-03
   1.7443000e-02
   7.1771000e-03
   9.6776000e-03
   5.9056000e-03
   2.4197000e-02
   6.5280000e-02
   7.5001000e-03
   6.1225000e-03
   1.0490000e-02
   5.5762000e-03
   8.3800000e-03
   9.1465000e-03
   7.6143000e-03
   8.3800000e-03
   7.8535000e-03
   2.2061000e-02
   1.6305000e-02
   5.7736000e-02
   7.2816000e-03
   1.4019000e-02
   7.6143000e-03
   1.8751000e-02
   1.3275000e-02
   1.7443000e-02
   8.6707000e-03
   3.4100000e-02
   3.4100000e-02
   8.1082000e-03
   2.5427000e-02
   7.0756000e-03
   8.6707000e-03
   9.1465000e-03
   6.2762000e-03
   1.0743000e-01
   6.5280000e-02
   2.1129000e-02
   9.1465000e-03
   1.8751000e-02
   5.8366000e-03
   5.1755000e-02
   3.0006000e-02
   1.0715000e-02
   1.2932000e-02
   3.9488000e-02
   5.7736000e-02
   3.9488000e-02
   3.1922000e-02
   6.3560000e-03
   1.0274000e-02
   6.0484000e-03
   9.3170000e-03
   1.8907000e-01
   1.3637000e-02
   9.3170000e-03
   1.0715000e-02
   1.8907000e-01
   2.6790000e-02
   7.1771000e-03
   1.9482000e-02
   6.6965000e-03
   7.7321000e-03
   7.2816000e-03
   1.6305000e-02
   9.4939000e-03
   9.6776000e-03
   6.6965000e-03
   8.9822000e-03
   5.6391000e-03
   5.7736000e-02
   5.5762000e-03
   1.0715000e-02
   2.6790000e-02
   1.1451000e-02
   9.8686000e-03
   1.3695000e-01
   1.8907000e-01
   9.6776000e-03
   7.6143000e-03
   5.7035000e-03
   2.2061000e-02
   7.2816000e-03
   9.8686000e-03
   5.1755000e-02
   6.3560000e-03
   7.2816000e-03
   8.8237000e-03
   7.5096000e-02
   3.9488000e-02
   5.1755000e-02
   8.9822000e-03
   7.2816000e-03
   1.9482000e-02
   7.0756000e-03
   1.4852000e-02
   8.3800000e-03
   6.1225000e-03
   8.8237000e-03
   8.9822000e-03
   9.6776000e-03
   2.4197000e-02
   9.8686000e-03
   5.7693000e-03
   5.7035000e-03
   9.4939000e-03
   1.7443000e-02
   7.8535000e-03
   2.1129000e-02
   8.8392000e-02
   5.9056000e-03
   5.7035000e-03
   4.2875000e-02
   1.5307000e-02
   1.0490000e-02
   1.3275000e-02
   7.7321000e-03
   6.5280000e-02
   8.2419000e-03
   4.2875000e-02
   3.0006000e-02
   6.6080000e-03
   1.7443000e-02
   7.6143000e-03
   2.5427000e-02
   1.2605000e-02
   5.8366000e-03
   8.1082000e-03
   1.4424000e-02
   6.5218000e-03
   8.9822000e-03
   1.4019000e-02
   7.1771000e-03
   1.8751000e-02
   7.0756000e-03
   1.0274000e-02
   1.7443000e-02
   2.5427000e-02
   1.9482000e-02
   8.2419000e-03
   1.1719000e-02
   4.6898000e-02
   1.6855000e-02
   1.4424000e-02
   6.5218000e-03
   6.1225000e-03
   8.1082000e-03
   8.1082000e-03
   3.1922000e-02
   6.6965000e-03
   8.9822000e-03
   7.1771000e-03
   1.2295000e-02
   1.4019000e-02
   2.1129000e-02
   1.3275000e-02
   8.8392000e-02
   9.3170000e-03
   7.8535000e-03
   7.8535000e-03
   3.1922000e-02
   7.7321000e-03
   5.7693000e-03
   1.1451000e-02
   6.7874000e-03
   7.1771000e-03
   9.4939000e-03
   2.4197000e-02
   7.2816000e-03
   1.6305000e-02
   2.5427000e-02
   9.1465000e-03
   6.0484000e-03
   6.5218000e-03
   1.0715000e-02
   7.8535000e-03
   7.9788000e-03
   2.0272000e-02
   3.0685000e-01
   6.9768000e-03
   6.2762000e-03
   5.7035000e-03
   6.7874000e-03
   1.0949000e-02
   6.1225000e-03
   1.0743000e-01
   6.6965000e-03
   1.0715000e-02
   8.2419000e-03
   5.6391000e-03
   1.1194000e-02
   8.5229000e-03
   4.6898000e-02
   3.6596000e-02
   3.6596000e-02
   9.4939000e-03
   1.6305000e-02
   1.2295000e-02
   1.2295000e-02
   2.8307000e-02
   6.7874000e-03
   1.2932000e-02
   6.2762000e-03
   8.9822000e-03
   8.9822000e-03
   1.2000000e-02
   1.6305000e-02
   1.4019000e-02
   1.0067000e-02
   1.8074000e-02
   6.9768000e-03
   1.3695000e-01
   6.7874000e-03
   1.8907000e-01
   8.8237000e-03
   2.3080000e-02
   7.2816000e-03
   9.4939000e-03
   1.5790000e-02
   6.8808000e-03
   2.5427000e-02
   9.1465000e-03
   6.6965000e-03
   2.2061000e-02
   1.0743000e-01
   7.0756000e-03
   2.5427000e-02
   2.6790000e-02
   1.1451000e-02
   3.0685000e-01
   3.0006000e-02
   3.6596000e-02
   7.8535000e-03
   1.4019000e-02
   1.2932000e-02
   1.2605000e-02
   5.1755000e-02
   2.0272000e-02
   9.8686000e-03
   1.1719000e-02
   7.5001000e-03
   1.0067000e-02
   1.1451000e-02
   1.4019000e-02
   9.3170000e-03
   6.4378000e-03
   6.8808000e-03
   6.1984000e-03
   3.1922000e-02
   2.8307000e-02
   9.4939000e-03
   2.8307000e-02
   6.5280000e-02
   1.3637000e-02
   8.3800000e-03
   1.0490000e-02
   1.0274000e-02
   1.0715000e-02
   6.2762000e-03
   1.0000000e+00
   7.5001000e-03
   4.2875000e-02
   2.5427000e-02
   1.0715000e-02
   6.1225000e-03
   7.7321000e-03
   1.2605000e-02
   8.5229000e-03
   6.8808000e-03
   1.4019000e-02
   7.1771000e-03
   1.3637000e-02
   1.1719000e-02
   3.0006000e-02
   2.3080000e-02
   5.9056000e-03
   1.3637000e-02
   1.4019000e-02
   2.4197000e-02
   1.2932000e-02
   5.9056000e-03
   5.5762000e-03
   8.2419000e-03
   1.0490000e-02
   1.8074000e-02
   6.6965000e-03
   1.2295000e-02
   6.2762000e-03
   5.5762000e-03
   3.4100000e-02
   9.8686000e-03
   1.3275000e-02
   1.3637000e-02
   6.3560000e-03
   6.3560000e-03
   8.3800000e-03
   1.1719000e-02
   5.5762000e-03
   2.6790000e-02
   4.6898000e-02
   2.8307000e-02
   3.0006000e-02
   1.0000000e+00
   5.7035000e-03
   6.5218000e-03
   5.9761000e-03
   1.9482000e-02
   6.5280000e-02
   6.6080000e-03
   8.9822000e-03
   1.0274000e-02
   7.2816000e-03
   7.8535000e-03
   1.0000000e+00
   5.8366000e-03
   6.7874000e-03
   3.9488000e-02
   8.6707000e-03
   6.9768000e-03
   1.6305000e-02
   2.0272000e-02
   6.0484000e-03
   1.4019000e-02
   3.6596000e-02
   9.3170000e-03
   1.0274000e-02
   8.6707000e-03
   1.2000000e-02
   8.9822000e-03
   7.5001000e-03
   1.0743000e-01
   1.8751000e-02
   6.2762000e-03
   6.7874000e-03
   6.3560000e-03
   1.0274000e-02
   2.3080000e-02
   5.5762000e-03
   2.5427000e-02
   7.1771000e-03
   5.9761000e-03
   1.4019000e-02
   7.5096000e-02
   3.9488000e-02
   1.1451000e-02
   8.8237000e-03
   1.4424000e-02
   6.5218000e-03
   9.4939000e-03
   1.3275000e-02
   7.5096000e-02
   6.1984000e-03
   1.4852000e-02
   5.7693000e-03
   5.7693000e-03
   1.4852000e-02
   6.9768000e-03
   8.5229000e-03
   1.5307000e-02
   1.8074000e-02
   1.1719000e-02
   2.6790000e-02
   5.5762000e-03
   7.0756000e-03
   1.0067000e-02
   7.6143000e-03
   1.8751000e-02
   7.3893000e-03
   2.3080000e-02
   6.1984000e-03
   4.2875000e-02
   6.8808000e-03
   6.1984000e-03
   1.8907000e-01
   3.4100000e-02
   8.1082000e-03
   5.8366000e-03
   1.2295000e-02
   1.3275000e-02
   6.1225000e-03
   6.7874000e-03
   1.2000000e-02
   8.3800000e-03
   3.6596000e-02
   1.0274000e-02
   1.8751000e-02
   2.1129000e-02
   5.8366000e-03
   5.7035000e-03
   1.0490000e-02
   6.5280000e-02
   2.5427000e-02
   1.8907000e-01
   8.1082000e-03
   5.9761000e-03
   7.1771000e-03
   1.2605000e-02
   1.2295000e-02
   7.8535000e-03
   7.9788000e-03
   7.5096000e-02
   6.4378000e-03
   2.3080000e-02
   1.9482000e-02
   1.8074000e-02
   1.2295000e-02
   1.8751000e-02
   3.0685000e-01
   6.9768000e-03
   8.5229000e-03
   1.1194000e-02
   1.4424000e-02
   2.6790000e-02
   1.0715000e-02
   5.7693000e-03
   7.8535000e-03
   7.9788000e-03
   2.4197000e-02
   1.4424000e-02
   1.0715000e-02
   1.3275000e-02
   1.3275000e-02
   9.4939000e-03
   6.6965000e-03
   4.2875000e-02
   2.4197000e-02
   5.1755000e-02
   8.3800000e-03
   3.4100000e-02
   6.7874000e-03
   5.1755000e-02
   7.6143000e-03
   1.8907000e-01
   6.5218000e-03
   6.6965000e-03
   1.3275000e-02
   7.9788000e-03
   7.5001000e-03
   1.6855000e-02
   8.9822000e-03
   8.5229000e-03
   3.6596000e-02
   9.4939000e-03
   6.5280000e-02
   1.4424000e-02
   1.2000000e-02
   5.9056000e-03
   1.3275000e-02
   7.0756000e-03
   1.1719000e-02
   9.3170000e-03
   1.0000000e+00
   1.0274000e-02
   6.1984000e-03
   3.9488000e-02
   8.8237000e-03
   1.9482000e-02
   4.6898000e-02
   7.5001000e-03
   1.0067000e-02
   7.1771000e-03
   7.5096000e-02
   6.3560000e-03
   6.9768000e-03
   7.2816000e-03
   1.5790000e-02
   6.6965000e-03
   6.8808000e-03
   9.8686000e-03
   9.1465000e-03
   1.4019000e-02
   1.2605000e-02
   7.9788000e-03
   6.5218000e-03
   9.8686000e-03
   7.8535000e-03
   1.3275000e-02
   1.0743000e-01
   6.6080000e-03
   5.6391000e-03
   6.8808000e-03
   8.8392000e-02
   5.6391000e-03
   1.2605000e-02
   3.9488000e-02
   7.9788000e-03
   2.3080000e-02
   7.5096000e-02
   1.0067000e-02
   2.8307000e-02
   2.2061000e-02
   2.4197000e-02
   1.0490000e-02
   1.2932000e-02
   7.7321000e-03
   1.2932000e-02
   1.7443000e-02
   8.3800000e-03
   1.3275000e-02
   1.4852000e-02
   7.0756000e-03
   2.0272000e-02
   8.5229000e-03
   4.2875000e-02
   2.5427000e-02
   6.9768000e-03
   1.3695000e-01
   2.3080000e-02
   4.2875000e-02
   1.4852000e-02
   7.5096000e-02
   7.6143000e-03
   9.8686000e-03
   1.2000000e-02
   1.8907000e-01
   7.5096000e-02
   1.7443000e-02
   2.4197000e-02
   1.1719000e-02
   1.0949000e-02
   1.0067000e-02
   2.4197000e-02
   2.6790000e-02
   4.6898000e-02
   1.0490000e-02
   8.1082000e-03
   8.8237000e-03
   3.1922000e-02
   6.1984000e-03
   6.0484000e-03
   1.2605000e-02
   8.2419000e-03
   1.5790000e-02
   1.1719000e-02
   1.0067000e-02
   9.1465000e-03
   6.5280000e-02
   1.4424000e-02
   2.1129000e-02
   1.1194000e-02
   7.3893000e-03
   7.9788000e-03
   5.6391000e-03
   4.2875000e-02
   2.3080000e-02
   6.5280000e-02
   1.3695000e-01
   1.0000000e+00
   2.3080000e-02
   6.3560000e-03
   1.8074000e-02
   1.2295000e-02
   3.9488000e-02
   1.8074000e-02
   1.2000000e-02
   6.0484000e-03
   1.3695000e-01
   8.8392000e-02
   1.4019000e-02
   1.9482000e-02
   2.4197000e-02
   1.1451000e-02
   7.8535000e-03
   9.6776000e-03
   8.3800000e-03
   1.6855000e-02
   8.2419000e-03
   8.5229000e-03
   3.6596000e-02
   1.1194000e-02
   9.8686000e-03
   8.8237000e-03
   6.8808000e-03
   3.0006000e-02
   2.1129000e-02
   6.1225000e-03
   1.0490000e-02
   1.0067000e-02
   1.0949000e-02
   1.0274000e-02
   1.0274000e-02
   1.3275000e-02
   5.1755000e-02
   3.0006000e-02
   1.3275000e-02
   3.9488000e-02
   7.3893000e-03
   6.5218000e-03
   1.8074000e-02
   1.4852000e-02
   7.5001000e-03
   1.1194000e-02
   3.0685000e-01
   8.2419000e-03
   6.7874000e-03
   1.3637000e-02
   1.2932000e-02
   1.0743000e-01
   6.9768000e-03
   1.0743000e-01
   8.3800000e-03
   6.6965000e-03
   7.6143000e-03
   1.5790000e-02
   5.5762000e-03
   1.2932000e-02
   6.6965000e-03
   2.2061000e-02
   6.8808000e-03
   1.1451000e-02
   6.3560000e-03
   1.4424000e-02
   5.9761000e-03
   5.9056000e-03
   3.1922000e-02
   8.8392000e-02
   8.1082000e-03
   9.6776000e-03
   3.4100000e-02
   1.8074000e-02
   1.3637000e-02
   8.5229000e-03
   3.4100000e-02
   1.1194000e-02
   7.9788000e-03
   6.6080000e-03
   6.1984000e-03
   1.5790000e-02
   6.6965000e-03
   1.3637000e-02
   9.1465000e-03
   3.1922000e-02
   5.7035000e-03
   1.2605000e-02
   8.8237000e-03
   1.8751000e-02
   6.0484000e-03
   1.3695000e-01
   1.5790000e-02
   1.0000000e+00
   6.5280000e-02
   7.1771000e-03
   5.9056000e-03
   7.7321000e-03
   1.2000000e-02
   2.4197000e-02
   3.4100000e-02
   6.8808000e-03
   7.6143000e-03
   1.5790000e-02
   6.1225000e-03
   1.8074000e-02
   1.0067000e-02
   7.6143000e-03
   6.6080000e-03
   6.1984000e-03
   1.1719000e-02
   7.5096000e-02
   1.8751000e-02
   7.3893000e-03
   9.6776000e-03
   1.0067000e-02
   6.3560000e-03
   1.1194000e-02
   1.0490000e-02
   1.4019000e-02
   5.7693000e-03
   1.8751000e-02
   8.9822000e-03
   4.6898000e-02
   1.5307000e-02
   8.8392000e-02
   7.8535000e-03
   5.1755000e-02
   1.6305000e-02
   1.8751000e-02
   3.0006000e-02
   7.6143000e-03
   8.8392000e-02
   7.6143000e-03
   6.6965000e-03
   1.2000000e-02
   1.1194000e-02
   6.6965000e-03
   5.9056000e-03
   8.6707000e-03
   1.4019000e-02
   1.6855000e-02
   1.2932000e-02
   6.6965000e-03
   1.7443000e-02
   7.1771000e-03
   1.8907000e-01
   2.0272000e-02
   2.1129000e-02
   6.9768000e-03
   9.4939000e-03
   1.8751000e-02
   2.6790000e-02
   8.8237000e-03
   1.0949000e-02
   5.7693000e-03
   1.2605000e-02
   5.8366000e-03
   5.1755000e-02
   6.6965000e-03
   4.6898000e-02
   6.7874000e-03
   7.2816000e-03
   6.9768000e-03
   1.0490000e-02
   5.1755000e-02
   1.0743000e-01
   2.4197000e-02
   8.6707000e-03
   3.0006000e-02
   1.0743000e-01
   1.1194000e-02
   4.2875000e-02
   1.9482000e-02
   1.6305000e-02
   7.6143000e-03
   3.0685000e-01
   1.3275000e-02
   2.2061000e-02
   7.7321000e-03
   5.5762000e-03
   1.0274000e-02
   1.8907000e-01
   7.2816000e-03
   1.7443000e-02
   5.6391000e-03
   5.7736000e-02
   2.6790000e-02
   1.4852000e-02
   1.2000000e-02
   5.8366000e-03
   2.5427000e-02
   1.0274000e-02
   1.2000000e-02
   1.2605000e-02
   9.1465000e-03
   1.2295000e-02
   2.2061000e-02
   3.0006000e-02
   1.8074000e-02
   8.8237000e-03
   6.8808000e-03
   6.1225000e-03
   3.0685000e-01
   9.4939000e-03
   1.8907000e-01
   3.4100000e-02
   7.3893000e-03
   1.8074000e-02
   9.1465000e-03
   3.9488000e-02
   2.5427000e-02
   6.7874000e-03
   1.6855000e-02
   1.2605000e-02
   9.8686000e-03
   5.7035000e-03
   7.0756000e-03
   1.6305000e-02
   1.0949000e-02
   7.9788000e-03
   5.7035000e-03
   5.8366000e-03
   1.5307000e-02
   8.1082000e-03
   6.5280000e-02
   1.2605000e-02
   3.4100000e-02
   1.2295000e-02
   8.2419000e-03
   6.1984000e-03
   1.0715000e-02
   1.2932000e-02
   7.7321000e-03
   3.9488000e-02
   1.4019000e-02
   4.2875000e-02
   6.8808000e-03
   3.0685000e-01
   8.6707000e-03
   3.0006000e-02
   4.2875000e-02
   7.5001000e-03
   9.6776000e-03
   8.6707000e-03
   8.3800000e-03
   1.0949000e-02
   4.2875000e-02
   6.2762000e-03
   7.7321000e-03
   1.6305000e-02
   4.6898000e-02
   1.8907000e-01
   7.3893000e-03
   1.3637000e-02
   1.2932000e-02
   6.5218000e-03
   8.6707000e-03
   6.6965000e-03
   5.6391000e-03
   6.7874000e-03
   1.9482000e-02
   7.0756000e-03
   6.6965000e-03
   7.2816000e-03
   7.5001000e-03
   1.9482000e-02
   2.2061000e-02
   3.9488000e-02
   1.4424000e-02
   1.0715000e-02
   7.0756000e-03
   7.5001000e-03
   1.0949000e-02
   1.3695000e-01
   1.0000000e+00
   6.2762000e-03
   1.6305000e-02
   6.1984000e-03
   5.9761000e-03
   6.6080000e-03
   1.4019000e-02
   8.2419000e-03
   4.2875000e-02
   6.1225000e-03
   7.5001000e-03
   1.0274000e-02
   5.5762000e-03
   1.1194000e-02
   6.5280000e-02
   7.8535000e-03
   1.3637000e-02
   3.9488000e-02
   6.1984000e-03
   6.5218000e-03
   5.6391000e-03
   4.6898000e-02
   1.2000000e-02
   8.8392000e-02
   6.6080000e-03
   7.8535000e-03
   9.3170000e-03
   1.0490000e-02
   3.0006000e-02
   1.3637000e-02
   9.6776000e-03
   5.7693000e-03
   6.2762000e-03
   3.9488000e-02
   5.8366000e-03
   5.8366000e-03
   2.3080000e-02
   2.4197000e-02
   2.3080000e-02
   1.0949000e-02
   9.1465000e-03
   5.5762000e-03
   4.6898000e-02
   9.1465000e-03
   7.8535000e-03
   1.3275000e-02
   4.6898000e-02
   7.5096000e-02
   1.2295000e-02
   6.6080000e-03
   7.1771000e-03
   5.8366000e-03
   6.3560000e-03
   1.3637000e-02
   7.9788000e-03
   1.2605000e-02
   8.3800000e-03
   7.7321000e-03
   5.9056000e-03
   7.3893000e-03
   9.1465000e-03
   2.1129000e-02
   1.2000000e-02
   6.0484000e-03
   1.7443000e-02
   8.2419000e-03
   7.6143000e-03
   6.5218000e-03
   8.9822000e-03
   1.0067000e-02
   7.0756000e-03
   5.1755000e-02
   9.1465000e-03
   7.5096000e-02
   6.7874000e-03
   8.9822000e-03
   7.0756000e-03
   6.7874000e-03
   5.7736000e-02
   6.1225000e-03
   1.2295000e-02
   4.2875000e-02
   7.5001000e-03
   1.5307000e-02
   9.8686000e-03
   1.4424000e-02
   1.2295000e-02
   6.3560000e-03
   6.5218000e-03
   7.7321000e-03
   1.7443000e-02
   1.2000000e-02
   8.9822000e-03
   1.3275000e-02
   6.4378000e-03
   9.3170000e-03
   1.5790000e-02
   3.6596000e-02
   7.1771000e-03
   7.7321000e-03
   9.1465000e-03
   9.8686000e-03
   6.1984000e-03
   2.8307000e-02
   6.9768000e-03
   5.6391000e-03
   4.2875000e-02
   6.6080000e-03
   5.6391000e-03
   7.0756000e-03
   2.8307000e-02
   6.5218000e-03
   8.2419000e-03
   1.9482000e-02
   1.8074000e-02
   1.5790000e-02
   6.4378000e-03
   6.0484000e-03
   9.4939000e-03
   1.1719000e-02
   6.6080000e-03
   7.5096000e-02
   7.3893000e-03
   1.3275000e-02
   5.9761000e-03
   4.2875000e-02
   1.1194000e-02
   3.6596000e-02
   4.2875000e-02
   6.6080000e-03
   8.2419000e-03
   1.0490000e-02
   8.8237000e-03
   9.1465000e-03
   3.0685000e-01
   8.9822000e-03
   5.7693000e-03
   1.8074000e-02
   6.5218000e-03
   2.1129000e-02
   7.0756000e-03
   9.1465000e-03
   1.8907000e-01
   7.5096000e-02
   1.2605000e-02
   8.1082000e-03
   1.9482000e-02
   8.2419000e-03
   2.8307000e-02
   7.8535000e-03
   6.2762000e-03
   6.3560000e-03
   3.0006000e-02
   1.0274000e-02
   7.3893000e-03
   3.0685000e-01
   1.3637000e-02
   1.7443000e-02
   1.3637000e-02
   4.2875000e-02
   8.1082000e-03
   6.7874000e-03
   7.9788000e-03
   9.6776000e-03
   6.5280000e-02
   3.9488000e-02
   1.0000000e+00
   9.6776000e-03
   8.2419000e-03
   8.8237000e-03
   1.1194000e-02
   8.6707000e-03
   6.2762000e-03
   5.6391000e-03
   9.8686000e-03
   3.1922000e-02
   4.2875000e-02
   1.8074000e-02
   5.7736000e-02
   6.0484000e-03
   2.8307000e-02
   1.1719000e-02
   4.2875000e-02
   7.2816000e-03
   8.6707000e-03
   1.2000000e-02
   5.7736000e-02
   2.3080000e-02
   3.6596000e-02
   8.8392000e-02
   6.5218000e-03
   3.6596000e-02
   4.6898000e-02
   1.0000000e+00
   5.8366000e-03
   4.6898000e-02
   3.4100000e-02
   7.9788000e-03
   2.4197000e-02
   9.1465000e-03
   5.9761000e-03
   7.7321000e-03
   2.6790000e-02
   6.4378000e-03
   2.8307000e-02
   5.8366000e-03
   6.4378000e-03
   3.9488000e-02
   1.1451000e-02
   6.6965000e-03
   7.3893000e-03
   6.1225000e-03
   6.5280000e-02
   9.6776000e-03
   1.5307000e-02
   1.3695000e-01
   1.6855000e-02
   8.8237000e-03
   1.0743000e-01
   6.6965000e-03
   2.4197000e-02
   8.3800000e-03
   8.5229000e-03
   6.3560000e-03
   8.3800000e-03
   1.1719000e-02
   1.0743000e-01
   6.8808000e-03
   8.5229000e-03
   1.6305000e-02
   4.2875000e-02
   8.8237000e-03
   1.1719000e-02
   3.9488000e-02
   1.3637000e-02
   1.1194000e-02
   1.0949000e-02
   6.6965000e-03
   8.8392000e-02
   6.6965000e-03
   1.3637000e-02
   7.8535000e-03
   2.0272000e-02
   6.4378000e-03
   8.8237000e-03
   1.8074000e-02
   7.3893000e-03
   2.6790000e-02
   2.6790000e-02
   7.3893000e-03
   1.6305000e-02
   6.2762000e-03
   1.0000000e+00
   7.0756000e-03
   1.5307000e-02
   1.9482000e-02
   6.8808000e-03
   2.4197000e-02
   6.6080000e-03
   6.6080000e-03
   8.8237000e-03
   8.8237000e-03
   1.5307000e-02
   8.6707000e-03
   5.5762000e-03
   8.2419000e-03
   8.8392000e-02
   6.4378000e-03
   6.1984000e-03
   7.7321000e-03
   1.0949000e-02
   5.6391000e-03
   7.1771000e-03
   9.3170000e-03
   8.5229000e-03
   1.4424000e-02
   6.6965000e-03
   1.0274000e-02
   1.3637000e-02
   8.3800000e-03
   6.8808000e-03
   6.9768000e-03
   1.0000000e+00
   1.2932000e-02
   1.7443000e-02
   2.3080000e-02
   8.2419000e-03
   7.0756000e-03
   1.8907000e-01
   1.6855000e-02
   4.2875000e-02
   6.1984000e-03
   1.1451000e-02
   6.0484000e-03
   1.8074000e-02
   7.5096000e-02
   6.5280000e-02
   7.5001000e-03
   6.8808000e-03
   7.6143000e-03
   6.1225000e-03
   1.4424000e-02
   1.4852000e-02
   8.1082000e-03
   3.0685000e-01
   3.9488000e-02
   6.6965000e-03
   6.8808000e-03
   1.1719000e-02
   2.0272000e-02
   3.6596000e-02
   7.2816000e-03
   8.2419000e-03
   7.8535000e-03
   1.0949000e-02
   1.5790000e-02
   1.8907000e-01
   8.3800000e-03
   1.3637000e-02
   8.9822000e-03
   1.7443000e-02
   7.5096000e-02
   5.7693000e-03
   7.5096000e-02
   5.7693000e-03
   1.2932000e-02
   1.6855000e-02
   2.1129000e-02
   6.3560000e-03
   6.2762000e-03
   8.3800000e-03
   6.2762000e-03
   1.0067000e-02
   1.3275000e-02
   5.7736000e-02
   5.1755000e-02
   5.8366000e-03
   5.7736000e-02
   1.3695000e-01
   1.0949000e-02
   9.8686000e-03
   8.8392000e-02
   8.8237000e-03
   1.0715000e-02
   5.9761000e-03
   5.5762000e-03
   1.1194000e-02
   5.1755000e-02
   9.8686000e-03
   2.6790000e-02
   9.6776000e-03
   8.9822000e-03
   1.2295000e-02
   6.5218000e-03
   8.1082000e-03
   2.3080000e-02
   1.9482000e-02
   1.1719000e-02
   8.8237000e-03
   2.6790000e-02
   3.4100000e-02
   1.2295000e-02
   7.0756000e-03
   1.5790000e-02
   1.1451000e-02
   1.2932000e-02
   8.5229000e-03
   1.2932000e-02
   6.6080000e-03
   1.4852000e-02
   6.5280000e-02
   1.8907000e-01
   5.1755000e-02
   6.3560000e-03
   1.8751000e-02
   1.8074000e-02
   1.5307000e-02
   1.6305000e-02
   9.3170000e-03
   1.2000000e-02
   1.0743000e-01
   7.9788000e-03
   8.8237000e-03
   6.1984000e-03
   1.5790000e-02
   1.0000000e+00
   1.1719000e-02
   1.3695000e-01
   5.9761000e-03
   6.5280000e-02
   1.4019000e-02
   9.6776000e-03
   7.1771000e-03
   8.3800000e-03
   6.7874000e-03
   1.0743000e-01
   8.2419000e-03
   1.3637000e-02
   1.6305000e-02
   6.9768000e-03
   2.8307000e-02
   8.9822000e-03
   1.3637000e-02
   2.1129000e-02
   7.0756000e-03
   5.9761000e-03
   6.6965000e-03
   1.1194000e-02
   7.0756000e-03
   5.5762000e-03
   5.5762000e-03
   8.8237000e-03
   9.3170000e-03
   2.2061000e-02
   6.9768000e-03
   8.8237000e-03
   3.9488000e-02
   8.6707000e-03
   3.0006000e-02
   1.0715000e-02
   1.5790000e-02
   5.7693000e-03
   9.4939000e-03
   1.1451000e-02
   9.3170000e-03
   1.0743000e-01
   8.8392000e-02
   5.8366000e-03
   1.5307000e-02
   7.9788000e-03
   7.7321000e-03
   1.4852000e-02
   1.0743000e-01
   2.1129000e-02
   1.4424000e-02
   1.3695000e-01
   1.0067000e-02
   7.5001000e-03
   1.2605000e-02
   6.1225000e-03
   6.5280000e-02
   5.8366000e-03
   1.1451000e-02
   3.1922000e-02
   1.0715000e-02
   1.8907000e-01
   9.8686000e-03
   1.2000000e-02
   9.6776000e-03
   1.0000000e+00
   7.5001000e-03
   2.8307000e-02
   7.2816000e-03
   6.1225000e-03
   1.0715000e-02
   1.3275000e-02
   1.0000000e+00
   6.7874000e-03
   8.9822000e-03
   1.0949000e-02
   3.0685000e-01
   6.1984000e-03
   1.3695000e-01
   1.1194000e-02
   1.5307000e-02
   6.6965000e-03
   1.5307000e-02
   1.4019000e-02
   9.1465000e-03
   6.0484000e-03
   5.9056000e-03
   1.0490000e-02
   3.4100000e-02
   9.1465000e-03
   1.2295000e-02
   8.8237000e-03
   8.8237000e-03
   1.2932000e-02
   2.4197000e-02
   6.8808000e-03
   5.8366000e-03
   6.2762000e-03
   8.1082000e-03
   1.6855000e-02
   1.0274000e-02
   1.0067000e-02
   6.3560000e-03
   7.8535000e-03
   1.3695000e-01
   1.2932000e-02
   1.0067000e-02
   5.9761000e-03
   1.5790000e-02
   9.4939000e-03
   7.5001000e-03
   1.0000000e+00
   5.1755000e-02
   6.3560000e-03
   7.6143000e-03
   1.7443000e-02
   1.4019000e-02
   9.1465000e-03
   7.5096000e-02
   1.6855000e-02
   1.1451000e-02
   8.3800000e-03
   1.8751000e-02
   1.1719000e-02
   1.8907000e-01
   2.2061000e-02
   1.0067000e-02
   8.8237000e-03
   8.8237000e-03
   1.8907000e-01
   4.2875000e-02
   1.6305000e-02
   1.3695000e-01
   1.2000000e-02
   5.8366000e-03
   6.8808000e-03
   8.9822000e-03
   3.0006000e-02
   9.8686000e-03
   4.2875000e-02
   1.0274000e-02
   3.9488000e-02
   8.8392000e-02
   7.2816000e-03
   2.0272000e-02
   2.4197000e-02
   6.3560000e-03
   5.7693000e-03
   7.5096000e-02
   7.8535000e-03
   7.7321000e-03
   5.8366000e-03
   1.5307000e-02
   1.5790000e-02
   2.0272000e-02
   3.6596000e-02
   3.4100000e-02
   5.5762000e-03
   6.7874000e-03
   1.1194000e-02
   3.9488000e-02
   1.8907000e-01
   3.0685000e-01
   1.2932000e-02
   1.8751000e-02
   2.1129000e-02
   1.8907000e-01
   6.1225000e-03
   1.5790000e-02
   6.6080000e-03
   1.5307000e-02
   6.4378000e-03
   7.5001000e-03
   1.2000000e-02
   1.8074000e-02
   1.4424000e-02
   1.0067000e-02
   1.6305000e-02
   1.4852000e-02
   2.4197000e-02
   1.8074000e-02
   5.1755000e-02
   9.8686000e-03
   1.5790000e-02
   1.4424000e-02
   8.5229000e-03
   4.2875000e-02
   1.1719000e-02
   1.0274000e-02
   6.0484000e-03
   1.0000000e+00
   3.6596000e-02
   8.5229000e-03
   5.5762000e-03
   1.1719000e-02
   7.1771000e-03
   4.2875000e-02
   1.1194000e-02
   7.9788000e-03
   1.4019000e-02
   6.0484000e-03
   1.2932000e-02
   1.8907000e-01
   5.7035000e-03
   1.0490000e-02
   1.8074000e-02
   1.4852000e-02
   1.8074000e-02
   1.0949000e-02
   1.4852000e-02
   6.7874000e-03
   8.6707000e-03
   5.1755000e-02
   1.2000000e-02
   6.0484000e-03
   3.9488000e-02
   2.8307000e-02
   4.6898000e-02
   1.5790000e-02
   1.0274000e-02
   3.6596000e-02
   1.0715000e-02
   7.7321000e-03
   3.4100000e-02
   8.8392000e-02
   6.4378000e-03
   7.5001000e-03
   2.4197000e-02
   9.3170000e-03
   8.5229000e-03
   6.6080000e-03
   1.6855000e-02
   5.7035000e-03
   3.0006000e-02
   6.8808000e-03
   1.4852000e-02
   7.0756000e-03
   7.2816000e-03
   1.6305000e-02
   1.1719000e-02
   6.2762000e-03
   2.6790000e-02
   8.3800000e-03
   9.8686000e-03
   1.4852000e-02
   4.2875000e-02
   1.8751000e-02
   7.3893000e-03
   7.0756000e-03
   6.0484000e-03
   6.5218000e-03
   5.9761000e-03
   7.3893000e-03
   6.9768000e-03
   7.6143000e-03
   1.7443000e-02
   1.1194000e-02
   1.2295000e-02
   2.6790000e-02
   5.9761000e-03
   1.8751000e-02
   1.6855000e-02
   1.0000000e+00
   7.8535000e-03
   9.1465000e-03
   8.2419000e-03
   1.0274000e-02
   1.8751000e-02
   8.6707000e-03
   7.9788000e-03
   6.1984000e-03
   2.0272000e-02
   5.6391000e-03
   6.7874000e-03
   8.1082000e-03
   1.2000000e-02
   1.6855000e-02
   4.6898000e-02
   1.1194000e-02
   1.7443000e-02
   3.0685000e-01
   1.3695000e-01
   7.2816000e-03
   7.8535000e-03
   8.3800000e-03
   5.7736000e-02
   5.9761000e-03
   2.8307000e-02
   3.0006000e-02
   4.6898000e-02
   1.0067000e-02
   9.3170000e-03
   2.0272000e-02
   4.2875000e-02
   6.4378000e-03
   6.1225000e-03
   3.6596000e-02
   5.8366000e-03
   1.6855000e-02
   5.1755000e-02
   6.1225000e-03
   5.9761000e-03
   9.1465000e-03
   5.8366000e-03
   3.4100000e-02
   1.0715000e-02
   8.6707000e-03
   8.8392000e-02
   5.1755000e-02
   2.0272000e-02
   6.0484000e-03
   9.8686000e-03
   9.4939000e-03
   1.6305000e-02
   6.1984000e-03
   5.8366000e-03
   1.0715000e-02
   7.2816000e-03
   2.4197000e-02
   7.5096000e-02
   8.9822000e-03
   6.6080000e-03
   1.1451000e-02
   2.1129000e-02
   1.0000000e+00
   6.5218000e-03
   1.4019000e-02
   1.6855000e-02
   1.1451000e-02
   9.1465000e-03
   5.5762000e-03
   5.8366000e-03
   3.0006000e-02
   1.7443000e-02
   1.4019000e-02
   4.6898000e-02
   8.9822000e-03
   6.6080000e-03
   1.0949000e-02
   9.3170000e-03
   1.2605000e-02
   1.1719000e-02
   2.0272000e-02
   5.7693000e-03
   2.6790000e-02
   1.4424000e-02
   5.7736000e-02
   2.6790000e-02
   6.0484000e-03
   1.5790000e-02
   1.3275000e-02
   6.2762000e-03
   1.5307000e-02
   8.2419000e-03
   9.4939000e-03
   1.8074000e-02
   6.8808000e-03
   1.2000000e-02
   6.4378000e-03
   1.3695000e-01
   6.4378000e-03
   9.3170000e-03
   6.5280000e-02
   3.0685000e-01
   1.1451000e-02
   6.6080000e-03
   2.5427000e-02
   8.3800000e-03
   1.3637000e-02
   2.0272000e-02
   1.0743000e-01
   6.3560000e-03
   1.0490000e-02
   1.3275000e-02
   9.8686000e-03
   8.1082000e-03
   1.1194000e-02
   7.8535000e-03
   1.0000000e+00
   1.1719000e-02
   1.1719000e-02
   7.7321000e-03
   5.1755000e-02
   8.1082000e-03
   7.7321000e-03
   6.6965000e-03
   8.5229000e-03
   8.5229000e-03
   7.9788000e-03
   6.9768000e-03
   2.8307000e-02
   9.8686000e-03
   9.4939000e-03
   1.0000000e+00
   2.2061000e-02
   6.8808000e-03
   1.3637000e-02
   6.5218000e-03
   1.1719000e-02
   8.9822000e-03
   6.5218000e-03
   1.1719000e-02
   6.1984000e-03
   6.2762000e-03
   1.0949000e-02
   9.6776000e-03
   9.6776000e-03
   2.1129000e-02
   1.2295000e-02
   5.6391000e-03
   4.2875000e-02
   2.1129000e-02
   7.5096000e-02
   7.5096000e-02
   5.5762000e-03
   5.7736000e-02
   7.6143000e-03
   1.6305000e-02
   1.5307000e-02
   5.5762000e-03
   3.6596000e-02
   3.4100000e-02
   7.9788000e-03
   7.0756000e-03
   7.1771000e-03
   5.6391000e-03
   8.8237000e-03
   3.4100000e-02
   9.3170000e-03
   3.1922000e-02
   1.6305000e-02
   5.7035000e-03
   2.1129000e-02
   3.6596000e-02
   5.9761000e-03
   6.9768000e-03
   1.6305000e-02
   8.2419000e-03
   1.0000000e+00
   7.7321000e-03
   2.1129000e-02
   1.0000000e+00
   7.8535000e-03
   8.2419000e-03
   1.2932000e-02
   3.4100000e-02
   2.6790000e-02
   9.1465000e-03
   6.7874000e-03
   7.8535000e-03
   1.0067000e-02
   8.8237000e-03
   7.7321000e-03
   1.0067000e-02
   1.5790000e-02
   6.0484000e-03
   4.6898000e-02
   1.1194000e-02
   6.6965000e-03
   1.4019000e-02
   5.8366000e-03
   5.9056000e-03
   3.0006000e-02
   6.5280000e-02
   9.8686000e-03
   7.5001000e-03
   7.8535000e-03
   1.0274000e-02
   1.0000000e+00
   1.0274000e-02
   1.8751000e-02
   3.4100000e-02
   1.0949000e-02
   1.2295000e-02
   8.2419000e-03
   1.8751000e-02
   5.7693000e-03
   1.1719000e-02
   5.9761000e-03
   6.0484000e-03
   1.5307000e-02
   7.0756000e-03
   1.8907000e-01
   5.7035000e-03
   1.8907000e-01
   1.0949000e-02
   2.8307000e-02
   7.5001000e-03
   6.6080000e-03
   9.4939000e-03
   3.9488000e-02
   1.4852000e-02
   5.1755000e-02
   6.5218000e-03
   5.6391000e-03
   6.0484000e-03
   5.9056000e-03
   1.6855000e-02
   8.5229000e-03
   2.6790000e-02
   1.5307000e-02
   3.1922000e-02
   1.4019000e-02
   6.2762000e-03
   6.6965000e-03
   1.0067000e-02
   5.5762000e-03
   6.9768000e-03
   6.1984000e-03
   1.3275000e-02
   8.3800000e-03
   1.1719000e-02
   5.7035000e-03
   8.3800000e-03
   6.6080000e-03
   6.8808000e-03
   5.7693000e-03
   9.1465000e-03
   7.5001000e-03
   3.6596000e-02
   2.4197000e-02
   1.7443000e-02
   1.3695000e-01
   1.3695000e-01
   7.3893000e-03
   1.2932000e-02
   7.0756000e-03
   5.6391000e-03
   8.6707000e-03
   8.5229000e-03
   8.9822000e-03
   6.6080000e-03
   8.5229000e-03
   1.3695000e-01
   8.6707000e-03
   5.7736000e-02
   4.2875000e-02
   7.9788000e-03
   6.0484000e-03
   8.8237000e-03
   1.8074000e-02
   1.3695000e-01
   5.1755000e-02
   7.8535000e-03
   6.1225000e-03
   4.2875000e-02
   6.4378000e-03
   9.6776000e-03
   9.3170000e-03
   1.3695000e-01
   2.8307000e-02
   5.9761000e-03
   1.0274000e-02
   2.2061000e-02
   1.1194000e-02
   6.5280000e-02
   8.2419000e-03
   3.9488000e-02
   7.5001000e-03
   6.5280000e-02
   2.6790000e-02
   2.3080000e-02
   1.0000000e+00
   1.2000000e-02
   2.2061000e-02
   6.6965000e-03
   2.5427000e-02
   1.0715000e-02
   5.7693000e-03
   1.1451000e-02
   8.3800000e-03
   6.9768000e-03
   1.0067000e-02
   3.0685000e-01
   1.6305000e-02
   4.6898000e-02
   3.4100000e-02
   9.4939000e-03
   1.0490000e-02
   6.3560000e-03
   7.6143000e-03
   1.1719000e-02
   1.0949000e-02
   1.9482000e-02
   8.1082000e-03
   8.8237000e-03
   6.1225000e-03
   1.1194000e-02
   9.3170000e-03
   8.1082000e-03
   5.8366000e-03
   7.5096000e-02
   1.0490000e-02
   1.6305000e-02
   8.8392000e-02
   1.4424000e-02
   7.8535000e-03
   6.4378000e-03
   5.8366000e-03
   6.9768000e-03
   1.2295000e-02
   6.4378000e-03
   1.1451000e-02
   1.1194000e-02
   1.1719000e-02
   1.2000000e-02
   6.2762000e-03
   6.1225000e-03
   2.4197000e-02
   1.1719000e-02
   7.5096000e-02
   1.0743000e-01
   7.7321000e-03
   6.5218000e-03
   6.6080000e-03
   1.8907000e-01
   1.7443000e-02
   1.3695000e-01
   1.8074000e-02
   3.6596000e-02
   4.6898000e-02
   1.6855000e-02
   6.5218000e-03
   1.9482000e-02
   7.6143000e-03
   1.4424000e-02
   1.1451000e-02
   8.2419000e-03
   6.5280000e-02
   1.2605000e-02
   7.7321000e-03
   5.1755000e-02
   7.3893000e-03
   1.8751000e-02
   8.5229000e-03
   1.3275000e-02
   1.3695000e-01
   6.0484000e-03
   3.6596000e-02
   2.8307000e-02
   8.1082000e-03
   9.4939000e-03
   6.1225000e-03
   9.6776000e-03
   3.0006000e-02
   5.1755000e-02
   6.3560000e-03
   3.1922000e-02
   6.4378000e-03
   3.9488000e-02
   2.6790000e-02
   2.4197000e-02
   9.6776000e-03
   9.1465000e-03
   9.4939000e-03
   5.7736000e-02
   5.7736000e-02
   9.1465000e-03
   2.6790000e-02
   9.4939000e-03
   5.8366000e-03
   1.2932000e-02
   3.9488000e-02
   7.6143000e-03
   4.6898000e-02
   1.8907000e-01
   1.0000000e+00
   6.1225000e-03
   2.8307000e-02
   2.2061000e-02
   6.8808000e-03
   9.6776000e-03
   3.0006000e-02
   2.2061000e-02
   6.5280000e-02
   7.3893000e-03
   3.9488000e-02
   2.8307000e-02
   1.0067000e-02
   5.7736000e-02
   8.8392000e-02
   2.0272000e-02
   4.2875000e-02
   1.5307000e-02
   1.4852000e-02
   3.1922000e-02
   1.5790000e-02
   7.2816000e-03
   1.6305000e-02
   9.4939000e-03
   7.9788000e-03
   8.1082000e-03
   1.2000000e-02
   1.3637000e-02
   1.4019000e-02
   7.5001000e-03
   1.5790000e-02
   1.9482000e-02
   1.0490000e-02
   3.0006000e-02
   6.6080000e-03
   7.1771000e-03
   1.2932000e-02
   7.1771000e-03
   2.5427000e-02
   2.4197000e-02
   6.4378000e-03
   1.0715000e-02
   8.3800000e-03
   2.1129000e-02
   1.6855000e-02
   5.8366000e-03
   3.9488000e-02
   7.2816000e-03
   7.9788000e-03
   7.5001000e-03
   8.2419000e-03
   1.0490000e-02
   8.3800000e-03
   2.3080000e-02
   7.0756000e-03
   1.3275000e-02
   7.6143000e-03
   1.1194000e-02
   9.3170000e-03
   1.6305000e-02
   8.5229000e-03
   7.1771000e-03
   1.0274000e-02
   5.5762000e-03
   1.0949000e-02
   8.8237000e-03
   7.7321000e-03
   3.9488000e-02
   9.4939000e-03
   1.0000000e+00
   7.0756000e-03
   5.5762000e-03
   1.2000000e-02
   1.0490000e-02
   2.5427000e-02
   2.5427000e-02
   8.8237000e-03
   1.3275000e-02
   8.5229000e-03
   1.2295000e-02
   7.5096000e-02
   8.2419000e-03
   7.6143000e-03
   6.8808000e-03
   7.6143000e-03
   4.2875000e-02
   4.6898000e-02
   7.1771000e-03
   2.2061000e-02
   6.2762000e-03
   1.1451000e-02
   3.0685000e-01
   1.9482000e-02
   1.2295000e-02
   3.4100000e-02
   1.1194000e-02
   1.5790000e-02
   1.0949000e-02
   1.0000000e+00
   1.2932000e-02
   2.3080000e-02
   6.9768000e-03
   6.1984000e-03
   1.5307000e-02
   7.2816000e-03
   3.1922000e-02
   7.7321000e-03
   1.0000000e+00
   9.4939000e-03
   6.6965000e-03
   1.3275000e-02
   1.0715000e-02
   8.5229000e-03
   8.6707000e-03
   1.0067000e-02
   6.5218000e-03
   1.0067000e-02
   6.6080000e-03
   5.6391000e-03
   6.0484000e-03
   8.6707000e-03
   1.3695000e-01
   1.0274000e-02
   5.7736000e-02
   1.4852000e-02
   9.3170000e-03
   8.5229000e-03
   1.0000000e+00
   1.0067000e-02
   9.1465000e-03
   2.4197000e-02
   6.6080000e-03
   5.8366000e-03
   2.5427000e-02
   9.4939000e-03
   1.0715000e-02
   5.9761000e-03
   1.4019000e-02
   5.7035000e-03
   3.9488000e-02
   1.1719000e-02
   1.1451000e-02
   3.4100000e-02
   6.7874000e-03
   1.0067000e-02
   6.8808000e-03
   6.1225000e-03
   6.6965000e-03
   1.6305000e-02
   6.8808000e-03
   1.0067000e-02
   8.1082000e-03
   9.1465000e-03
   7.3893000e-03
   5.9056000e-03
   1.0949000e-02
   9.6776000e-03
   9.3170000e-03
   1.4424000e-02
   8.5229000e-03
   8.2419000e-03
   9.8686000e-03
   2.6790000e-02
   1.9482000e-02
   7.9788000e-03
   7.0756000e-03
   1.2295000e-02
   3.0685000e-01
   4.2875000e-02
   1.9482000e-02
   1.0274000e-02
   8.6707000e-03
   7.5096000e-02
   1.2932000e-02
   5.9056000e-03
   7.7321000e-03
   9.3170000e-03
   1.1194000e-02
   1.0067000e-02
   9.6776000e-03
   1.4852000e-02
   6.0484000e-03
   2.6790000e-02
   1.6305000e-02
   5.1755000e-02
   6.5280000e-02
   1.5790000e-02
   6.5280000e-02
   1.0000000e+00
   1.0490000e-02
   1.6855000e-02
   5.7693000e-03
   5.5762000e-03
   3.0685000e-01
   6.5218000e-03
   7.9788000e-03
   6.8808000e-03
   1.9482000e-02
   1.5790000e-02
   6.0484000e-03
   1.4424000e-02
   7.5096000e-02
   1.5790000e-02
   8.5229000e-03
   2.8307000e-02
   9.3170000e-03
   7.6143000e-03
   6.7874000e-03
   1.0000000e+00
   5.5762000e-03
   9.3170000e-03
   1.0715000e-02
   1.6855000e-02
   6.3560000e-03
   1.6855000e-02
   6.7874000e-03
   7.0756000e-03
   7.0756000e-03
   8.3800000e-03
   9.4939000e-03
   8.8237000e-03
   6.2762000e-03
   8.1082000e-03
   8.8392000e-02
   7.0756000e-03
   3.9488000e-02
   8.6707000e-03
   8.2419000e-03
   6.9768000e-03
   6.2762000e-03
   6.8808000e-03
   1.2605000e-02
   3.0685000e-01
   3.1922000e-02
   5.9056000e-03
   3.0685000e-01
   7.3893000e-03
   7.0756000e-03
   8.9822000e-03
   3.1922000e-02
   2.0272000e-02
   6.6965000e-03
   1.0000000e+00
   1.3275000e-02
   6.5280000e-02
   2.2061000e-02
   9.8686000e-03
   8.8237000e-03
   7.8535000e-03
   1.1719000e-02
   5.9761000e-03
   7.5096000e-02
   2.8307000e-02
   6.4378000e-03
   1.3637000e-02
   7.3893000e-03
   1.5307000e-02
   8.5229000e-03
   1.2932000e-02
   3.0685000e-01
   3.0006000e-02
   6.9768000e-03
   2.5427000e-02
   4.2875000e-02
   4.6898000e-02
   7.6143000e-03
   6.1984000e-03
   8.8237000e-03
   9.6776000e-03
   5.1755000e-02
   3.0006000e-02
   2.6790000e-02
   8.1082000e-03
   9.6776000e-03
   1.0000000e+00
   1.4852000e-02
   6.1225000e-03
   1.4019000e-02
   1.0715000e-02
   4.6898000e-02
   8.1082000e-03
   5.8366000e-03
   1.0000000e+00
   7.2816000e-03
   1.0067000e-02
   1.3275000e-02
   1.0490000e-02
   6.1225000e-03
   8.5229000e-03
   8.9822000e-03
   1.0490000e-02
   1.1719000e-02
   3.0685000e-01
   1.5307000e-02
   7.1771000e-03
   1.2000000e-02
   6.8808000e-03
   6.9768000e-03
   7.5096000e-02
   3.1922000e-02
   1.8907000e-01
   1.3637000e-02
   6.1225000e-03
   7.5096000e-02
   5.5762000e-03
   5.7035000e-03
   7.0756000e-03
   1.3695000e-01
   1.6305000e-02
   1.7443000e-02
   1.8751000e-02
   2.8307000e-02
   1.3275000e-02
   1.7443000e-02
   1.2295000e-02
   8.8237000e-03
   5.7736000e-02
   9.1465000e-03
   6.5280000e-02
   1.0743000e-01
   1.3637000e-02
   8.5229000e-03
   8.8392000e-02
   1.0274000e-02
   1.8907000e-01
   2.6790000e-02
   2.4197000e-02
   1.2605000e-02
   1.0715000e-02
   1.2605000e-02
   1.8751000e-02
   1.0000000e+00
   6.5280000e-02
   6.8808000e-03
   5.8366000e-03
   3.1922000e-02
   9.4939000e-03
   7.7321000e-03
   8.3800000e-03
   2.5427000e-02
   2.4197000e-02
   2.0272000e-02
   2.3080000e-02
   7.6143000e-03
   2.5427000e-02
   7.9788000e-03
   1.0743000e-01
   7.8535000e-03
   3.0685000e-01
   1.0949000e-02
   1.0000000e+00
   1.0715000e-02
   8.5229000e-03
   8.5229000e-03
   7.8535000e-03
   7.5096000e-02
   5.7035000e-03
   5.8366000e-03
   1.0949000e-02
   1.1719000e-02
   6.8808000e-03
   3.1922000e-02
   7.5096000e-02
   9.6776000e-03
   7.0756000e-03
   3.4100000e-02
   1.3695000e-01
   5.9056000e-03
   9.8686000e-03
   7.5096000e-02
   6.1984000e-03
   1.6305000e-02
   5.5762000e-03
   3.0006000e-02
   5.9761000e-03
   5.6391000e-03
   1.1194000e-02
   1.5790000e-02
   5.8366000e-03
   6.8808000e-03
   9.8686000e-03
   8.9822000e-03
   1.2000000e-02
   6.3560000e-03
   1.8751000e-02
   7.8535000e-03
   1.0490000e-02
   5.8366000e-03
   1.0949000e-02
   1.4424000e-02
   8.2419000e-03
   5.9761000e-03
   9.6776000e-03
   5.7693000e-03
   7.3893000e-03
   1.1194000e-02
   1.3275000e-02
   5.6391000e-03
   7.1771000e-03
   1.0743000e-01
   5.7693000e-03
   9.3170000e-03
   1.0067000e-02
   1.4852000e-02
   5.6391000e-03
   7.5001000e-03
   1.2605000e-02
   1.6305000e-02
   1.9482000e-02
   9.6776000e-03
   1.3637000e-02
   2.3080000e-02
   6.1984000e-03
   1.6305000e-02
   1.3637000e-02
   6.0484000e-03
   8.8392000e-02
   1.8074000e-02
   8.3800000e-03
   8.3800000e-03
   1.5307000e-02
   6.0484000e-03
   5.8366000e-03
   1.1451000e-02
   1.4019000e-02
   6.6965000e-03
   6.0484000e-03
   8.6707000e-03
   6.0484000e-03
   8.1082000e-03
   3.0685000e-01
   8.8392000e-02
   6.5280000e-02
   1.4852000e-02
   6.5280000e-02
   8.6707000e-03
   8.5229000e-03
   1.0490000e-02
   5.8366000e-03
   6.2762000e-03
   7.2816000e-03
   2.1129000e-02
   1.2932000e-02
   1.3695000e-01
   1.0490000e-02
   1.3695000e-01
   9.6776000e-03
   1.0274000e-02
   8.8392000e-02
   1.3695000e-01
   2.4197000e-02
   6.6080000e-03
   1.0743000e-01
   6.5218000e-03
   1.6305000e-02
   8.2419000e-03
   5.7035000e-03
   1.0274000e-02
   7.0756000e-03
   8.3800000e-03
   1.3275000e-02
   2.2061000e-02
   3.0006000e-02
   8.9822000e-03
   1.8074000e-02
   1.5790000e-02
   1.0274000e-02
   1.1719000e-02
   1.0067000e-02
   8.8237000e-03
   8.6707000e-03
   6.1984000e-03
   3.4100000e-02
   7.2816000e-03
   1.8074000e-02
   6.7874000e-03
   1.1719000e-02
   7.8535000e-03
   6.9768000e-03
   7.7321000e-03
   7.5001000e-03
   1.2605000e-02
   1.2605000e-02
   1.4852000e-02
   1.1194000e-02
   1.8751000e-02
   5.7693000e-03
   3.6596000e-02
   8.8392000e-02
   9.1465000e-03
   6.5280000e-02
   5.9761000e-03
   1.2295000e-02
   1.1451000e-02
   1.7443000e-02
   1.0743000e-01
   1.6305000e-02
   2.2061000e-02
   2.6790000e-02
   4.2875000e-02
   1.2605000e-02
   1.5790000e-02
   1.1719000e-02
   5.7693000e-03
   9.1465000e-03
   2.5427000e-02
   1.9482000e-02
   9.3170000e-03
   6.0484000e-03
   6.5280000e-02
   5.7693000e-03
   7.1771000e-03
   1.0949000e-02
   8.9822000e-03
   3.9488000e-02
   1.8751000e-02
   5.1755000e-02
   8.8392000e-02
   2.2061000e-02
   8.2419000e-03
   5.1755000e-02
   9.6776000e-03
   7.1771000e-03
   7.9788000e-03
   9.8686000e-03
   2.5427000e-02
   9.3170000e-03
   2.3080000e-02
   2.8307000e-02
   1.0067000e-02
   6.5280000e-02
   1.0274000e-02
   9.4939000e-03
   1.0715000e-02
   1.8751000e-02
   6.5280000e-02
   8.5229000e-03
   4.6898000e-02
   1.2932000e-02
   8.5229000e-03
   1.3695000e-01
   7.2816000e-03
   2.3080000e-02
   6.6965000e-03
   1.1194000e-02
   2.2061000e-02
   1.0490000e-02
   1.2932000e-02
   1.6305000e-02
   1.6855000e-02
   8.5229000e-03
   1.1719000e-02
   6.1225000e-03
   6.3560000e-03
   5.7736000e-02
   1.4019000e-02
   4.2875000e-02
   2.3080000e-02
   1.5790000e-02
   6.5280000e-02
   7.8535000e-03
   1.9482000e-02
   3.0685000e-01
   5.7693000e-03
   1.8074000e-02
   5.8366000e-03
   7.5001000e-03
   1.8074000e-02
   6.9768000e-03
   6.6965000e-03
   8.3800000e-03
   9.3170000e-03
   6.0484000e-03
   9.8686000e-03
   9.1465000e-03
   1.0490000e-02
   3.1922000e-02
   9.8686000e-03
   1.1451000e-02
   8.1082000e-03
   1.0490000e-02
   2.0272000e-02
   7.0756000e-03
   7.9788000e-03
   1.4424000e-02
   1.9482000e-02
   6.1984000e-03
   1.2000000e-02
   3.4100000e-02
   2.8307000e-02
   1.6855000e-02
   7.7321000e-03
   5.7736000e-02
   3.1922000e-02
   5.7035000e-03
   8.1082000e-03
   1.0949000e-02
   2.8307000e-02
   1.1194000e-02
   1.3637000e-02
   1.0000000e+00
   8.3800000e-03
   7.1771000e-03
   1.0743000e-01
   2.6790000e-02
   8.8237000e-03
   1.2295000e-02
   3.1922000e-02
   6.9768000e-03
   6.8808000e-03
   9.8686000e-03
   1.6305000e-02
   6.1225000e-03
   1.0000000e+00
   8.5229000e-03
   9.4939000e-03
   1.5307000e-02
   3.4100000e-02
   2.8307000e-02
   5.7693000e-03
   3.9488000e-02
   8.8392000e-02
   7.3893000e-03
   1.0743000e-01
   1.9482000e-02
   7.5001000e-03
   2.0272000e-02
   8.3800000e-03
   7.1771000e-03
   1.8907000e-01
   6.4378000e-03
   1.2295000e-02
   6.4378000e-03
   1.7443000e-02
   7.7321000e-03
   8.8392000e-02
   1.6305000e-02
   3.6596000e-02
   6.6965000e-03
   5.5762000e-03
   3.0685000e-01
   1.6855000e-02
   8.5229000e-03
   8.5229000e-03
   6.6965000e-03
   1.3275000e-02
   6.4378000e-03
   1.8751000e-02
   8.6707000e-03
   6.1225000e-03
   8.8237000e-03
   6.1225000e-03
   7.5001000e-03
   1.2605000e-02
   6.6965000e-03
   5.8366000e-03
   2.3080000e-02
   6.5218000e-03
   6.9768000e-03
   3.4100000e-02
   6.9768000e-03
   7.5096000e-02
   6.3560000e-03
   6.3560000e-03
   1.2932000e-02
   7.5001000e-03
   8.5229000e-03
   1.8907000e-01
   8.8392000e-02
   6.8808000e-03
   7.5001000e-03
   3.4100000e-02
   1.4019000e-02
   1.8751000e-02
   6.1984000e-03
   2.5427000e-02
   3.4100000e-02
   1.7443000e-02
   1.8907000e-01
   5.9056000e-03
   8.8392000e-02
   8.5229000e-03
   7.1771000e-03
   1.9482000e-02
   5.7693000e-03
   5.9056000e-03
   3.0685000e-01
   1.5307000e-02
   5.7736000e-02
   9.3170000e-03
   7.2816000e-03
   1.2932000e-02
   8.2419000e-03
   2.5427000e-02
   2.8307000e-02
   8.8392000e-02
   7.1771000e-03
   1.2295000e-02
   1.0000000e+00
   3.4100000e-02
   1.5307000e-02
   2.2061000e-02
   5.9056000e-03
   7.0756000e-03
   7.0756000e-03
   1.3637000e-02
   8.9822000e-03
   4.2875000e-02
   1.8751000e-02
   5.1755000e-02
   1.7443000e-02
   1.5790000e-02
   1.5307000e-02
   7.6143000e-03
   7.7321000e-03
   6.7874000e-03
   6.8808000e-03
   5.5762000e-03
   4.6898000e-02
   7.0756000e-03
   2.4197000e-02
   1.9482000e-02
   8.9822000e-03
   6.6965000e-03
   2.0272000e-02
   5.7035000e-03
   8.3800000e-03
   6.8808000e-03
   8.2419000e-03
   6.8808000e-03
   8.5229000e-03
   3.6596000e-02
   7.7321000e-03
   7.9788000e-03
   6.5218000e-03
   6.1225000e-03
   6.2762000e-03
   5.8366000e-03
   1.1194000e-02
   2.5427000e-02
   1.4019000e-02
   2.6790000e-02
   1.3637000e-02
   9.4939000e-03
   7.7321000e-03
   7.6143000e-03
   1.4852000e-02
   6.4378000e-03
   1.1451000e-02
   2.6790000e-02
   7.5001000e-03
   9.4939000e-03
   1.2932000e-02
   1.2000000e-02
   6.8808000e-03
   6.6080000e-03
   6.5280000e-02
   1.1719000e-02
   1.1719000e-02
   6.7874000e-03
   8.9822000e-03
   1.0490000e-02
   1.2605000e-02
   7.6143000e-03
   1.4424000e-02
   1.3637000e-02
   1.3637000e-02
   1.2605000e-02
   6.0484000e-03
   6.5218000e-03
   5.7736000e-02
   7.6143000e-03
   3.0685000e-01
   1.8751000e-02
   1.3637000e-02
   1.6305000e-02
   5.7035000e-03
   1.8751000e-02
   7.2816000e-03
   5.7736000e-02
   6.6965000e-03
   8.1082000e-03
   1.3275000e-02
   3.1922000e-02
   1.3275000e-02
   1.3275000e-02
   4.6898000e-02
   6.5218000e-03
   1.3637000e-02
   6.3560000e-03
   1.5307000e-02
   1.5790000e-02
   7.3893000e-03
   5.7035000e-03
   1.3637000e-02
   1.4852000e-02
   5.9761000e-03
   1.5307000e-02
   5.8366000e-03
   5.7693000e-03
   2.4197000e-02
   6.6080000e-03
   7.5001000e-03
   7.1771000e-03
   1.1719000e-02
   8.8237000e-03
   1.6305000e-02
   3.0685000e-01
   1.6305000e-02
   1.0949000e-02
   7.3893000e-03
   1.3275000e-02
   2.4197000e-02
   6.1984000e-03
   2.6790000e-02
   1.8074000e-02
   9.1465000e-03
   1.4852000e-02
   3.1922000e-02
   6.2762000e-03
   8.2419000e-03
   1.0949000e-02
   1.0067000e-02
   5.9056000e-03
   1.5307000e-02
   1.3695000e-01
   3.0685000e-01
   3.1922000e-02
   7.9788000e-03
   1.3275000e-02
   6.4378000e-03
   6.5280000e-02
   1.2605000e-02
   1.0274000e-02
   2.2061000e-02
   3.1922000e-02
   1.3275000e-02
   9.8686000e-03
   1.2295000e-02
   1.8907000e-01
   6.6080000e-03
   9.6776000e-03
   2.3080000e-02
   1.0067000e-02
   1.1194000e-02
   5.5762000e-03
   3.9488000e-02
   9.6776000e-03
   6.7874000e-03
   5.9056000e-03
   9.1465000e-03
   6.5280000e-02
   8.6707000e-03
   1.8751000e-02
   5.8366000e-03
   1.4852000e-02
   5.9056000e-03
   8.8392000e-02
   3.4100000e-02
   1.5790000e-02
   8.5229000e-03
   7.2816000e-03
   6.3560000e-03
   2.6790000e-02
   3.0685000e-01
   8.1082000e-03
   7.3893000e-03
   2.5427000e-02
   8.3800000e-03
   1.9482000e-02
   3.0006000e-02
   1.2295000e-02
   8.5229000e-03
   8.8237000e-03
   6.4378000e-03
   5.6391000e-03
   3.4100000e-02
   7.1771000e-03
   3.6596000e-02
   8.6707000e-03
   2.0272000e-02
   6.6080000e-03
   6.1225000e-03
   7.2816000e-03
   1.4424000e-02
   1.0000000e+00
   7.3893000e-03
   6.2762000e-03
   2.8307000e-02
   7.1771000e-03
   1.0274000e-02
   2.4197000e-02
   1.7443000e-02
   8.9822000e-03
   5.7736000e-02
   9.8686000e-03
   6.8808000e-03
   1.2295000e-02
   2.3080000e-02
   2.5427000e-02
   8.5229000e-03
   7.1771000e-03
   7.7321000e-03
   2.8307000e-02
   1.8751000e-02
   4.6898000e-02
   6.1984000e-03
   3.4100000e-02
   8.2419000e-03
   9.4939000e-03
   3.1922000e-02
   5.9056000e-03
   6.6080000e-03
   9.4939000e-03
   1.1194000e-02
   1.1719000e-02
   8.1082000e-03
   6.3560000e-03
   1.1451000e-02
   1.6305000e-02
   3.0685000e-01
   7.2816000e-03
   5.5762000e-03
   1.1451000e-02
   7.7321000e-03
   3.6596000e-02
   1.2295000e-02
   6.1984000e-03
   1.9482000e-02
   2.8307000e-02
   6.1225000e-03
   1.5790000e-02
   6.9768000e-03
   2.1129000e-02
   5.9761000e-03
   8.8237000e-03
   7.8535000e-03
   8.9822000e-03
   2.8307000e-02
   4.6898000e-02
   8.8392000e-02
   1.0000000e+00
   6.5218000e-03
   5.7693000e-03
   1.2000000e-02
   7.2816000e-03
   2.5427000e-02
   5.9761000e-03
   1.6305000e-02
   7.9788000e-03
   6.5218000e-03
   1.9482000e-02
   9.8686000e-03
   6.4378000e-03
   1.2932000e-02
   7.7321000e-03
   2.8307000e-02
   1.8907000e-01
   6.0484000e-03
   7.3893000e-03
   1.2295000e-02
   9.3170000e-03
   8.2419000e-03
   1.8907000e-01
   6.5218000e-03
   2.4197000e-02
   1.0274000e-02
   9.1465000e-03
   9.4939000e-03
   8.8392000e-02
   2.4197000e-02
   1.5307000e-02
   1.2295000e-02
   6.1984000e-03
   7.2816000e-03
   3.1922000e-02
   1.1451000e-02
   2.0272000e-02
   2.8307000e-02
   1.2000000e-02
   8.9822000e-03
   5.7736000e-02
   6.5280000e-02
   1.3637000e-02
   9.1465000e-03
   5.7035000e-03
   1.0490000e-02
   3.9488000e-02
   1.7443000e-02
   4.6898000e-02
   1.7443000e-02
   5.9056000e-03
   1.3275000e-02
   1.5790000e-02
   4.6898000e-02
   1.0949000e-02
   1.2295000e-02
   2.5427000e-02
   9.1465000e-03
   6.1225000e-03
   7.8535000e-03
   5.7693000e-03
   1.8074000e-02
   1.0067000e-02
   6.5218000e-03
   7.7321000e-03
   2.3080000e-02
   1.4424000e-02
   6.6965000e-03
   6.1225000e-03
   5.9056000e-03
   1.0067000e-02
   1.0490000e-02
   8.2419000e-03
   1.0000000e+00
   7.5001000e-03
   7.5001000e-03
   7.6143000e-03
   1.6855000e-02
   7.8535000e-03
   7.3893000e-03
   6.9768000e-03
   2.0272000e-02
   1.0274000e-02
   7.1771000e-03
   9.1465000e-03
   8.2419000e-03
   6.7874000e-03
   1.7443000e-02
   6.6965000e-03
   5.7736000e-02
   4.6898000e-02
   7.6143000e-03
   1.3637000e-02
   3.9488000e-02
   7.5001000e-03
   9.1465000e-03
   7.1771000e-03
   3.9488000e-02
   1.8907000e-01
   6.7874000e-03
   8.1082000e-03
   8.9822000e-03
   1.0743000e-01
   1.0715000e-02
   1.4424000e-02
   1.4019000e-02
   1.1194000e-02
   9.3170000e-03
   1.0274000e-02
   6.5280000e-02
   1.1451000e-02
   6.4378000e-03
   5.7035000e-03
   5.9761000e-03
   1.0715000e-02
   7.8535000e-03
   3.0685000e-01
   8.8237000e-03
   2.0272000e-02
   2.3080000e-02
   1.8907000e-01
   1.0000000e+00
   1.8751000e-02
   2.6790000e-02
   9.1465000e-03
   7.6143000e-03
   9.1465000e-03
   1.4424000e-02
   2.5427000e-02
   3.0006000e-02
   8.8237000e-03
   7.5096000e-02
   8.6707000e-03
   7.3893000e-03
   9.4939000e-03
   6.9768000e-03
   8.8237000e-03
   3.6596000e-02
   6.4378000e-03
   3.1922000e-02
   6.8808000e-03
   1.3275000e-02
   1.2605000e-02
   5.7693000e-03
   6.5280000e-02
   6.0484000e-03
   1.4852000e-02
   1.8074000e-02
   5.7693000e-03
   7.8535000e-03
   8.5229000e-03
   7.1771000e-03
   3.1922000e-02
   1.8907000e-01
   4.6898000e-02
   1.2295000e-02
   1.0067000e-02
   6.5218000e-03
   7.9788000e-03
   4.6898000e-02
   5.8366000e-03
   1.8751000e-02
   9.6776000e-03
   1.2000000e-02
   7.5096000e-02
   6.0484000e-03
   2.4197000e-02
   1.0000000e+00
   1.0490000e-02
   1.4019000e-02
   2.3080000e-02
   2.5427000e-02
   9.4939000e-03
   7.8535000e-03
   7.6143000e-03
   1.0743000e-01
   2.3080000e-02
   1.2605000e-02
   2.4197000e-02
   6.5218000e-03
   9.1465000e-03
   1.1719000e-02
   9.1465000e-03
   1.4852000e-02
   1.4424000e-02
   6.4378000e-03
   5.9056000e-03
   5.7736000e-02
   8.1082000e-03
   1.1719000e-02
   7.5096000e-02
   5.7736000e-02
   1.5307000e-02
   7.5096000e-02
   1.3637000e-02
   2.8307000e-02
   5.6391000e-03
   1.4019000e-02
   6.3560000e-03
   6.7874000e-03
   1.1451000e-02
   5.6391000e-03
   2.5427000e-02
   3.6596000e-02
   1.3695000e-01
   2.4197000e-02
   1.0274000e-02
   8.8237000e-03
   1.9482000e-02
   1.5307000e-02
   1.0067000e-02
   4.6898000e-02
   2.2061000e-02
   1.0490000e-02
   3.4100000e-02
   6.7874000e-03
   1.4019000e-02
   1.2295000e-02
   6.5218000e-03
   5.9056000e-03
   1.5307000e-02
   8.2419000e-03
   5.9056000e-03
   3.4100000e-02
   3.4100000e-02
   6.2762000e-03
   2.3080000e-02
   1.1451000e-02
   6.1225000e-03
   2.5427000e-02
   2.4197000e-02
   5.1755000e-02
   1.1719000e-02
   6.6965000e-03
   8.9822000e-03
   6.6080000e-03
   7.8535000e-03
   5.6391000e-03
   4.6898000e-02
   8.9822000e-03
   7.2816000e-03
   9.4939000e-03
   6.1984000e-03
   9.3170000e-03
   9.3170000e-03
   1.0949000e-02
   7.1771000e-03
   1.0000000e+00
   2.8307000e-02
   7.3893000e-03
   2.0272000e-02
   6.1984000e-03
   7.9788000e-03
   1.1194000e-02
   5.1755000e-02
   2.8307000e-02
   6.0484000e-03
   1.0000000e+00
   2.2061000e-02
   8.5229000e-03
   1.2605000e-02
   2.2061000e-02
   9.6776000e-03
   2.8307000e-02
   8.9822000e-03
   1.6855000e-02
   3.4100000e-02
   1.7443000e-02
   1.8907000e-01
   5.6391000e-03
   3.4100000e-02
   1.5307000e-02
   2.1129000e-02
   7.2816000e-03
   1.2605000e-02
   6.6965000e-03
   7.6143000e-03
   2.3080000e-02
   6.6080000e-03
   6.0484000e-03
   7.5001000e-03
   1.1719000e-02
   6.0484000e-03
   7.1771000e-03
   1.0000000e+00
   6.8808000e-03
   5.7736000e-02
   7.5001000e-03
   9.8686000e-03
   6.1984000e-03
   1.1451000e-02
   4.2875000e-02
   5.7035000e-03
   2.5427000e-02
   5.7693000e-03
   1.3275000e-02
   6.1984000e-03
   2.6790000e-02
   2.8307000e-02
   8.9822000e-03
   6.2762000e-03
   5.7693000e-03
   1.8751000e-02
   6.5218000e-03
   1.4424000e-02
   8.9822000e-03
   8.6707000e-03
   3.1922000e-02
   5.7693000e-03
   2.3080000e-02
   1.3637000e-02
   1.2295000e-02
   9.6776000e-03
   1.4852000e-02
   5.9056000e-03
   6.1984000e-03
   8.8392000e-02
   1.3695000e-01
   8.6707000e-03
   1.8907000e-01
   6.8808000e-03
   3.9488000e-02
   6.1984000e-03
   1.2932000e-02
   9.8686000e-03
   6.8808000e-03
   5.7693000e-03
   1.3637000e-02
   9.4939000e-03
   9.6776000e-03
   1.1451000e-02
   6.8808000e-03
   5.7035000e-03
   5.7035000e-03
   1.6305000e-02
   2.0272000e-02
   5.7035000e-03
   1.1194000e-02
   5.5762000e-03
   1.6305000e-02
   1.6305000e-02
   1.0067000e-02
   6.6965000e-03
   9.1465000e-03
   5.6391000e-03
   1.4424000e-02
   8.2419000e-03
   7.8535000e-03
   5.8366000e-03
   5.9056000e-03
   6.7874000e-03
   5.1755000e-02
   8.9822000e-03
   8.3800000e-03
   6.8808000e-03
   6.1225000e-03
   1.3275000e-02
   8.5229000e-03
   1.5307000e-02
   2.3080000e-02
   8.3800000e-03
   1.3695000e-01
   8.5229000e-03
   9.8686000e-03
   1.3695000e-01
   8.5229000e-03
   6.6965000e-03
   8.6707000e-03
   7.7321000e-03
   7.6143000e-03
   6.1984000e-03
   3.1922000e-02
   1.0067000e-02
   8.6707000e-03
   2.4197000e-02
   8.3800000e-03
   5.7736000e-02
   6.1225000e-03
   9.8686000e-03
   2.3080000e-02
   1.0490000e-02
   1.4424000e-02
   6.8808000e-03
   1.3637000e-02
   7.6143000e-03
   6.7874000e-03
   2.8307000e-02
   2.4197000e-02
   2.5427000e-02
   8.3800000e-03
   7.9788000e-03
   6.3560000e-03
   1.7443000e-02
   7.3893000e-03
   3.6596000e-02
   1.2605000e-02
   7.1771000e-03
   7.5001000e-03
   2.0272000e-02
   6.6965000e-03
   7.8535000e-03
   1.2000000e-02
   4.2875000e-02
   1.5307000e-02
   3.0006000e-02
   6.0484000e-03
   6.0484000e-03
   5.7736000e-02
   2.1129000e-02
   1.0743000e-01
   5.7693000e-03
   1.9482000e-02
   2.4197000e-02
   2.2061000e-02
   6.6965000e-03
   6.6965000e-03
   1.3275000e-02
   8.6707000e-03
   2.8307000e-02
   2.1129000e-02
   7.6143000e-03
   8.6707000e-03
   3.0006000e-02
   1.0490000e-02
   5.1755000e-02
   1.0067000e-02
   1.3695000e-01
   6.4378000e-03
   3.1922000e-02
   1.2932000e-02
   2.6790000e-02
   3.9488000e-02
   1.0743000e-01
   6.2762000e-03
   1.0715000e-02
   8.6707000e-03
   5.8366000e-03
   5.9056000e-03
   6.5218000e-03
   8.8237000e-03
   7.1771000e-03
   1.4424000e-02
   8.2419000e-03
   9.3170000e-03
   6.8808000e-03
   2.5427000e-02
   1.6305000e-02
   1.7443000e-02
   8.6707000e-03
   7.3893000e-03
   7.0756000e-03
   5.9056000e-03
   7.9788000e-03
   6.4378000e-03
   1.0000000e+00
   6.9768000e-03
   5.7736000e-02
   8.1082000e-03
   7.0756000e-03
   5.7035000e-03
   1.0949000e-02
   1.2295000e-02
   1.1194000e-02
   7.9788000e-03
   3.4100000e-02
   1.2295000e-02
   6.1225000e-03
   7.6143000e-03
   9.6776000e-03
   1.5307000e-02
   1.0000000e+00
   8.8392000e-02
   2.0272000e-02
   3.0006000e-02
   1.0743000e-01
   6.5280000e-02
   5.1755000e-02
   8.2419000e-03
   9.4939000e-03
   5.7693000e-03
   7.0756000e-03
   6.6965000e-03
   3.9488000e-02
   1.0743000e-01
   8.9822000e-03
   6.0484000e-03
   7.5096000e-02
   7.7321000e-03
   5.1755000e-02
   6.8808000e-03
   2.0272000e-02
   1.9482000e-02
   8.9822000e-03
   6.4378000e-03
   7.8535000e-03
   7.0756000e-03
   6.5280000e-02
   6.4378000e-03
   6.6080000e-03
   7.8535000e-03
   1.8074000e-02
   3.4100000e-02
   1.0000000e+00
   6.3560000e-03
   6.6965000e-03
   7.6143000e-03
   5.7736000e-02
   1.3275000e-02
   5.6391000e-03
   4.6898000e-02
   5.9056000e-03
   4.2875000e-02
   6.2762000e-03
   8.5229000e-03
   3.4100000e-02
   1.0274000e-02
   7.5001000e-03
   1.5307000e-02
   6.2762000e-03
   7.2816000e-03
   1.8074000e-02
   6.1225000e-03
   8.8392000e-02
   6.2762000e-03
   6.4378000e-03
   1.3695000e-01
   1.1719000e-02
   8.8237000e-03
   6.5280000e-02
   8.3800000e-03
   1.0067000e-02
   2.3080000e-02
   7.3893000e-03
   1.8751000e-02
   3.6596000e-02
   5.8366000e-03
   8.8392000e-02
   1.5790000e-02
   1.3695000e-01
   5.7035000e-03
   7.5001000e-03
   2.5427000e-02
   6.2762000e-03
   1.8074000e-02
   1.0067000e-02
   1.0949000e-02
   1.5790000e-02
   6.2762000e-03
   1.3637000e-02
   3.6596000e-02
   9.4939000e-03
   1.9482000e-02
   2.5427000e-02
   1.1719000e-02
   2.4197000e-02
   2.4197000e-02
   5.6391000e-03
   1.3637000e-02
   8.8392000e-02
   2.3080000e-02
   6.4378000e-03
   1.0743000e-01
   9.3170000e-03
   4.2875000e-02
   9.3170000e-03
   7.8535000e-03
   6.5280000e-02
   4.2875000e-02
   5.6391000e-03
   3.6596000e-02
   7.5001000e-03
   6.1984000e-03
   6.7874000e-03
   1.8751000e-02
   2.8307000e-02
   3.6596000e-02
   2.2061000e-02
   5.8366000e-03
   1.2932000e-02
   1.4852000e-02
   3.1922000e-02
   3.6596000e-02
   1.6305000e-02
   7.1771000e-03
   1.4424000e-02
   1.6855000e-02
   5.9761000e-03
   2.1129000e-02
   1.4019000e-02
   7.5096000e-02
   1.0000000e+00
   5.7035000e-03
   7.5096000e-02
   1.0274000e-02
   2.5427000e-02
   2.8307000e-02
   1.4424000e-02
   8.8392000e-02
   1.0000000e+00
   1.5307000e-02
   2.4197000e-02
   6.2762000e-03
   3.4100000e-02
   5.7693000e-03
   5.5762000e-03
   1.4019000e-02
   5.7736000e-02
   9.8686000e-03
   2.6790000e-02
   6.1225000e-03
   6.6080000e-03
   1.0274000e-02
   3.4100000e-02
   8.8392000e-02
   1.6305000e-02
   6.0484000e-03
   7.6143000e-03
   1.2932000e-02
   1.2932000e-02
   6.6080000e-03
   2.0272000e-02
   1.0274000e-02
   1.0000000e+00
   1.0949000e-02
   1.6305000e-02
   2.1129000e-02
   8.6707000e-03
   5.9056000e-03
   2.0272000e-02
   7.8535000e-03
   1.2605000e-02
   9.1465000e-03
   5.5762000e-03
   1.0274000e-02
   8.9822000e-03
   7.7321000e-03
   5.5762000e-03
   2.1129000e-02
   2.2061000e-02
   9.6776000e-03
   1.4852000e-02
   2.2061000e-02
   1.8751000e-02
   2.4197000e-02
   6.5280000e-02
   6.1984000e-03
   1.4424000e-02
   6.7874000e-03
   3.0006000e-02
   1.6855000e-02
   6.4378000e-03
   1.0000000e+00
   7.2816000e-03
   3.9488000e-02
   3.1922000e-02
   6.0484000e-03
   1.2295000e-02
   1.2605000e-02
   1.4424000e-02
   2.1129000e-02
   1.1451000e-02
   3.1922000e-02
   1.9482000e-02
   7.5096000e-02
   3.0685000e-01
   5.9056000e-03
   1.0743000e-01
   1.0067000e-02
   1.2000000e-02
   4.2875000e-02
   7.2816000e-03
   6.1225000e-03
   1.9482000e-02
   1.5790000e-02
   1.0000000e+00
   1.2605000e-02
   1.4852000e-02
   5.1755000e-02
   3.1922000e-02
   1.0743000e-01
   1.2295000e-02
   1.0949000e-02
   1.2932000e-02
   1.1451000e-02
   4.6898000e-02
   5.6391000e-03
   9.4939000e-03
   7.9788000e-03
   5.6391000e-03
   6.0484000e-03
   7.5096000e-02
   3.9488000e-02
   7.2816000e-03
   6.0484000e-03
   1.5790000e-02
   6.7874000e-03
   1.0000000e+00
   3.6596000e-02
   1.2605000e-02
   5.5762000e-03
   3.6596000e-02
   6.3560000e-03
   8.6707000e-03
   1.0743000e-01
   9.4939000e-03
   7.6143000e-03
   5.9056000e-03
   5.9761000e-03
   7.5096000e-02
   9.8686000e-03
   1.9482000e-02
   3.0685000e-01
   7.2816000e-03
   1.4852000e-02
   3.6596000e-02
   6.3560000e-03
   1.0274000e-02
   6.6965000e-03
   9.3170000e-03
   1.0715000e-02
   2.0272000e-02
   3.4100000e-02
   1.0949000e-02
   1.9482000e-02
   3.0685000e-01
   7.6143000e-03
   1.6305000e-02
   8.3800000e-03
   2.0272000e-02
   5.1755000e-02
   1.2932000e-02
   7.0756000e-03
   1.6855000e-02
   1.3275000e-02
   2.8307000e-02
   6.1984000e-03
   1.0715000e-02
   7.5001000e-03
   3.9488000e-02
   1.4852000e-02
   5.9761000e-03
   8.5229000e-03
   6.4378000e-03
   1.9482000e-02
   7.3893000e-03
   6.7874000e-03
   6.8808000e-03
   1.0000000e+00
   3.0006000e-02
   5.9056000e-03
   7.9788000e-03
   9.4939000e-03
   1.4852000e-02
   2.0272000e-02
   1.1719000e-02
   5.7736000e-02
   5.5762000e-03
   1.0743000e-01
   3.0685000e-01
   2.4197000e-02
   8.1082000e-03
   1.4852000e-02
   5.5762000e-03
   6.8808000e-03
   4.6898000e-02
   6.9768000e-03
   8.6707000e-03
   6.6965000e-03
   8.5229000e-03
   2.4197000e-02
   3.9488000e-02
   1.1719000e-02
   1.0067000e-02
   6.3560000e-03
   1.0000000e+00
   1.0949000e-02
   3.1922000e-02
   1.2000000e-02
   6.5280000e-02
   1.0000000e+00
   5.9056000e-03
   6.9768000e-03
   2.8307000e-02
   4.6898000e-02
   1.5307000e-02
   1.6855000e-02
   7.1771000e-03
   1.4424000e-02
   5.7736000e-02
   5.8366000e-03
   3.0006000e-02
   7.3893000e-03
   5.1755000e-02
   7.0756000e-03
   7.8535000e-03
   7.9788000e-03
   1.5307000e-02
   1.3695000e-01
   1.8074000e-02
   5.7693000e-03
   8.2419000e-03
   7.5001000e-03
   7.6143000e-03
   2.5427000e-02
   1.4852000e-02
   1.3695000e-01
   1.9482000e-02
   8.3800000e-03
   7.3893000e-03
   6.9768000e-03
   8.3800000e-03
   5.7035000e-03
   1.0067000e-02
   1.3275000e-02
   9.3170000e-03
   1.0274000e-02
   1.9482000e-02
   5.9761000e-03
   5.5762000e-03
   8.9822000e-03
   5.7035000e-03
   5.1755000e-02
   1.0274000e-02
   5.7035000e-03
   5.8366000e-03
   6.8808000e-03
   1.4852000e-02
   6.3560000e-03
   8.3800000e-03
   5.1755000e-02
   6.0484000e-03
   8.8392000e-02
   9.3170000e-03
   6.6080000e-03
   9.6776000e-03
   9.3170000e-03
   5.8366000e-03
   7.8535000e-03
   1.6855000e-02
   1.0949000e-02
   3.0685000e-01
   9.1465000e-03
   8.6707000e-03
   2.5427000e-02
   8.6707000e-03
   7.2816000e-03
   1.5790000e-02
   6.2762000e-03
   1.0067000e-02
   2.0272000e-02
   6.5218000e-03
   1.8907000e-01
   7.2816000e-03
   7.8535000e-03
   8.9822000e-03
   7.5096000e-02
   5.8366000e-03
   1.3275000e-02
   1.9482000e-02
   4.6898000e-02
   5.6391000e-03
   3.0006000e-02
   6.5218000e-03
   7.2816000e-03
   1.2000000e-02
   1.8074000e-02
   1.0274000e-02
   5.1755000e-02
   9.4939000e-03
   5.7693000e-03
   1.6855000e-02
   3.0006000e-02
   2.6790000e-02
   7.6143000e-03
   8.3800000e-03
   5.8366000e-03
   1.5790000e-02
   1.5307000e-02
   9.3170000e-03
   9.3170000e-03
   7.1771000e-03
   1.0490000e-02
   1.7443000e-02
   7.2816000e-03
   1.4424000e-02
   6.8808000e-03
   8.9822000e-03
   1.4424000e-02
   1.8751000e-02
   7.5001000e-03
   3.6596000e-02
   5.9056000e-03
   6.2762000e-03
   8.8237000e-03
   7.6143000e-03
   1.4852000e-02
   5.9056000e-03
   6.5218000e-03
   4.6898000e-02
   1.2932000e-02
   6.3560000e-03
   5.7035000e-03
   6.6080000e-03
   1.8751000e-02
   8.8392000e-02
   7.9788000e-03
   8.6707000e-03
   3.0685000e-01
   1.2000000e-02
   6.7874000e-03
   6.4378000e-03
   3.4100000e-02
   9.4939000e-03
   2.1129000e-02
   8.6707000e-03
   1.4852000e-02
   8.6707000e-03
   6.3560000e-03
   5.6391000e-03
   1.3695000e-01
   7.5001000e-03
   8.2419000e-03
   1.4424000e-02
   8.5229000e-03
   1.3637000e-02
   1.0490000e-02
   7.8535000e-03
   2.4197000e-02
   1.2932000e-02
   5.7035000e-03
   7.7321000e-03
   1.8751000e-02
   4.6898000e-02
   1.8907000e-01
   9.1465000e-03
   3.0685000e-01
   9.6776000e-03
   2.5427000e-02
   7.8535000e-03
   7.3893000e-03
   1.0949000e-02
   1.2295000e-02
   6.5218000e-03
   5.7035000e-03
   2.2061000e-02
   1.8751000e-02
   6.5218000e-03
   7.5096000e-02
   1.2295000e-02
   3.4100000e-02
   1.8907000e-01
   9.1465000e-03
   6.6080000e-03
   3.0685000e-01
   1.7443000e-02
   1.0000000e+00
   6.6965000e-03
   1.3637000e-02
   1.2932000e-02
   8.1082000e-03
   9.3170000e-03
   1.6855000e-02
   1.2605000e-02
   9.4939000e-03
   1.1719000e-02
   1.0715000e-02
   5.1755000e-02
   1.1451000e-02
   7.7321000e-03
   5.9056000e-03
   2.0272000e-02
   5.8366000e-03
   6.9768000e-03
   5.5762000e-03
   8.8392000e-02
   2.5427000e-02
   1.1451000e-02
   1.0490000e-02
   8.1082000e-03
   4.6898000e-02
   1.2605000e-02
   6.5218000e-03
   3.4100000e-02
   7.6143000e-03
   6.8808000e-03
   1.9482000e-02
   1.9482000e-02
   2.1129000e-02
   2.6790000e-02
   7.1771000e-03
   1.0000000e+00
   1.4424000e-02
   2.2061000e-02
   2.6790000e-02
   1.2932000e-02
   1.3637000e-02
   7.6143000e-03
   1.0715000e-02
   1.0743000e-01
   1.0949000e-02
   1.5790000e-02
   8.3800000e-03
   1.5790000e-02
   8.8237000e-03
   2.2061000e-02
   1.8074000e-02
   6.3560000e-03
   1.1719000e-02
   7.5001000e-03
   8.9822000e-03
   1.0715000e-02
   2.6790000e-02
   3.1922000e-02
   6.8808000e-03
   7.8535000e-03
   7.8535000e-03
   8.5229000e-03
   7.9788000e-03
   7.1771000e-03
   8.2419000e-03
   2.4197000e-02
   1.2932000e-02
   1.0067000e-02
   7.6143000e-03
   9.4939000e-03
   1.1451000e-02
   8.9822000e-03
   1.8907000e-01
   1.5790000e-02
   6.6080000e-03
   1.0743000e-01
   6.6965000e-03
   6.8808000e-03
   1.0715000e-02
   7.5096000e-02
   7.2816000e-03
   1.9482000e-02
   8.3800000e-03
   7.1771000e-03
   5.6391000e-03
   9.1465000e-03
   8.1082000e-03
   3.4100000e-02
   9.8686000e-03
   1.5307000e-02
   3.4100000e-02
   1.3695000e-01
   2.8307000e-02
   3.9488000e-02
   8.2419000e-03
   7.8535000e-03
   6.7874000e-03
   2.3080000e-02
   6.6080000e-03
   3.0685000e-01
   1.2000000e-02
   1.6305000e-02
   6.6080000e-03
   1.2605000e-02
   6.5218000e-03
   7.1771000e-03
   1.4424000e-02
   6.4378000e-03
   8.1082000e-03
   9.8686000e-03
   7.7321000e-03
   6.6965000e-03
   1.2000000e-02
   1.6305000e-02
   1.9482000e-02
   1.2295000e-02
   5.7736000e-02
   1.0490000e-02
   1.6855000e-02
   3.1922000e-02
   5.7693000e-03
   1.4019000e-02
   5.5762000e-03
   7.0756000e-03
   9.6776000e-03
   1.0000000e+00
   1.0490000e-02
   6.7874000e-03
   1.7443000e-02
   1.2932000e-02
   9.1465000e-03
   1.3275000e-02
   3.1922000e-02
   6.6080000e-03
   6.7874000e-03
   1.6855000e-02
   1.8907000e-01
   5.7035000e-03
   2.6790000e-02
   1.2295000e-02
   2.4197000e-02
   2.0272000e-02
   1.1194000e-02
   1.1719000e-02
   2.1129000e-02
   1.0274000e-02
   1.1194000e-02
   1.0067000e-02
   1.6855000e-02
   6.1225000e-03
   4.6898000e-02
   1.2605000e-02
   6.6965000e-03
   9.8686000e-03
   7.5096000e-02
   1.4852000e-02
   1.4019000e-02
   1.7443000e-02
   1.2000000e-02
   8.6707000e-03
   1.2932000e-02
   2.2061000e-02
   7.2816000e-03
   3.4100000e-02
   8.9822000e-03
   6.7874000e-03
   3.0685000e-01
   6.1984000e-03
   1.2000000e-02
   5.9761000e-03
   7.1771000e-03
   8.8237000e-03
   4.6898000e-02
   8.9822000e-03
   7.7321000e-03
   1.5307000e-02
   1.2295000e-02
   5.5762000e-03
   6.9768000e-03
   1.9482000e-02
   2.4197000e-02
   4.6898000e-02
   7.0756000e-03
   1.4852000e-02
   1.0949000e-02
   9.1465000e-03
   8.9822000e-03
   5.9761000e-03
   7.5001000e-03
   6.5280000e-02
   8.3800000e-03
   7.2816000e-03
   7.2816000e-03
   2.4197000e-02
   5.6391000e-03
   1.0000000e+00
   1.0000000e+00
   1.0743000e-01
   2.5427000e-02
   3.9488000e-02
   7.2816000e-03
   1.8751000e-02
   5.7693000e-03
   3.0006000e-02
   8.9822000e-03
   1.6305000e-02
   1.9482000e-02
   5.5762000e-03
   6.0484000e-03
   1.7443000e-02
   7.0756000e-03
   7.1771000e-03
   6.4378000e-03
   9.6776000e-03
   4.6898000e-02
   7.5096000e-02
   8.3800000e-03
   2.4197000e-02
   1.8074000e-02
   8.1082000e-03
   8.8237000e-03
   6.8808000e-03
   9.6776000e-03
   6.1984000e-03
   1.0067000e-02
   5.7035000e-03
   6.6080000e-03
   5.8366000e-03
   7.3893000e-03
   1.0743000e-01
   6.6965000e-03
   6.0484000e-03
   1.3695000e-01
   2.3080000e-02
   6.0484000e-03
   1.4019000e-02
   1.8751000e-02
   1.0715000e-02
   1.4424000e-02
   5.7736000e-02
   1.5790000e-02
   6.4378000e-03
   1.0715000e-02
   1.3637000e-02
   6.6080000e-03
   6.0484000e-03
   8.8392000e-02
   1.5790000e-02
   1.7443000e-02
   7.9788000e-03
   3.1922000e-02
   6.3560000e-03
   8.8237000e-03
   5.8366000e-03
   1.0715000e-02
   6.6965000e-03
   8.3800000e-03
   6.7874000e-03
   2.8307000e-02
   3.9488000e-02
   8.8237000e-03
   1.7443000e-02
   1.2605000e-02
   7.3893000e-03
   1.0490000e-02
   1.4852000e-02
   8.3800000e-03
   1.0743000e-01
   7.2816000e-03
   9.1465000e-03
   7.2816000e-03
   6.5218000e-03
   8.3800000e-03
   6.1225000e-03
   2.3080000e-02
   2.1129000e-02
   1.8907000e-01
   1.1719000e-02
   5.8366000e-03
   1.2000000e-02
   1.9482000e-02
   1.9482000e-02
   2.4197000e-02
   1.3637000e-02
   5.8366000e-03
   1.5790000e-02
   7.5096000e-02
   1.0067000e-02
   6.9768000e-03
   6.9768000e-03
   8.3800000e-03
   1.0000000e+00
   1.4852000e-02
   3.1922000e-02
   5.6391000e-03
   6.5218000e-03
   8.8392000e-02
   8.9822000e-03
   4.6898000e-02
   5.8366000e-03
   6.5218000e-03
   3.0685000e-01
   1.6305000e-02
   6.8808000e-03
   3.0006000e-02
   1.0743000e-01
   7.0756000e-03
   6.1225000e-03
   1.1451000e-02
   1.0067000e-02
   3.1922000e-02
   1.0000000e+00
   5.7693000e-03
   6.8808000e-03
   6.2762000e-03
   2.6790000e-02
   2.0272000e-02
   2.6790000e-02
   1.0000000e+00
   7.0756000e-03
   6.2762000e-03
   7.2816000e-03
   7.3893000e-03
   1.0490000e-02
   3.0685000e-01
   1.0274000e-02
   8.2419000e-03
   6.5280000e-02
   6.6965000e-03
   5.7035000e-03
   8.6707000e-03
   1.1719000e-02
   6.8808000e-03
   2.2061000e-02
   6.3560000e-03
   5.6391000e-03
   1.0067000e-02
   7.7321000e-03
   6.1225000e-03
   6.1225000e-03
   7.5001000e-03
   7.5001000e-03
   1.7443000e-02
   1.9482000e-02
   7.7321000e-03
   1.2000000e-02
   1.3275000e-02
   9.4939000e-03
   8.2419000e-03
   1.0067000e-02
   1.0715000e-02
   1.2605000e-02
   5.9056000e-03
   5.6391000e-03
   1.8751000e-02
   1.4019000e-02
   5.7736000e-02
   4.6898000e-02
   1.4852000e-02
   1.1719000e-02
   5.1755000e-02
   2.2061000e-02
   1.4424000e-02
   1.0743000e-01
   1.8074000e-02
   5.7693000e-03
   1.4019000e-02
   1.1451000e-02
   1.0949000e-02
   3.0006000e-02
   8.3800000e-03
   9.3170000e-03
   1.3637000e-02
   1.4019000e-02
   1.6855000e-02
   2.3080000e-02
   1.1451000e-02
   3.0685000e-01
   1.1451000e-02
   6.0484000e-03
   5.9761000e-03
   9.1465000e-03
   6.6080000e-03
   1.2295000e-02
   2.2061000e-02
   1.0274000e-02
   8.9822000e-03
   1.1719000e-02
   5.6391000e-03
   1.8907000e-01
   8.8237000e-03
   1.5307000e-02
   1.0715000e-02
   9.8686000e-03
   8.2419000e-03
   7.7321000e-03
   1.0274000e-02
   6.1984000e-03
   8.9822000e-03
   5.6391000e-03
   9.4939000e-03
   1.0715000e-02
   5.7736000e-02
   7.0756000e-03
   6.5280000e-02
   3.6596000e-02
   3.1922000e-02
   3.0685000e-01
   1.8074000e-02
   8.5229000e-03
   1.0743000e-01
   6.6965000e-03
   3.4100000e-02
   1.1451000e-02
   9.4939000e-03
   8.6707000e-03
   1.0490000e-02
   1.2932000e-02
   9.6776000e-03
   8.5229000e-03
   2.2061000e-02
   8.8392000e-02
   6.4378000e-03
   8.8392000e-02
   3.6596000e-02
   5.1755000e-02
   6.6080000e-03
   4.6898000e-02
   4.2875000e-02
   6.5218000e-03
   8.3800000e-03
   2.0272000e-02
   1.2295000e-02
   2.8307000e-02
   4.2875000e-02
   7.2816000e-03
   6.5218000e-03
   1.6855000e-02
   7.8535000e-03
   1.7443000e-02
   1.0743000e-01
   5.1755000e-02
   1.3637000e-02
   2.4197000e-02
   7.6143000e-03
   6.6080000e-03
   9.6776000e-03
   8.1082000e-03
   1.2000000e-02
   1.2295000e-02
   4.2875000e-02
   9.3170000e-03
   1.3275000e-02
   3.0006000e-02
   9.4939000e-03
   1.0274000e-02
   1.0949000e-02
   7.1771000e-03
   1.1719000e-02
   8.5229000e-03
   1.8074000e-02
   8.2419000e-03
   9.4939000e-03
   1.0274000e-02
   9.4939000e-03
   3.9488000e-02
   6.8808000e-03
   1.2000000e-02
   7.1771000e-03
   5.8366000e-03
   2.4197000e-02
   9.8686000e-03
   1.0490000e-02
   2.3080000e-02
   6.3560000e-03
   2.1129000e-02
   9.3170000e-03
   1.0067000e-02
   6.6965000e-03
   3.0685000e-01
   1.3637000e-02
   1.5307000e-02
   7.9788000e-03
   2.5427000e-02
   6.1984000e-03
   2.5427000e-02
   5.8366000e-03
   1.7443000e-02
   1.5307000e-02
   6.8808000e-03
   7.3893000e-03
   1.8751000e-02
   4.2875000e-02
   7.0756000e-03
   1.0067000e-02
   7.9788000e-03
   7.5001000e-03
   1.0949000e-02
   5.5762000e-03
   7.6143000e-03
   9.4939000e-03
   2.4197000e-02
   6.0484000e-03
   2.1129000e-02
   1.1719000e-02
   5.8366000e-03
   1.1451000e-02
   1.6305000e-02
   2.4197000e-02
   1.5307000e-02
   1.5307000e-02
   7.5096000e-02
   3.0685000e-01
   1.6855000e-02
   5.7693000e-03
   2.6790000e-02
   6.6965000e-03
   1.3695000e-01
   8.3800000e-03
   8.1082000e-03
   7.7321000e-03
   7.8535000e-03
   9.3170000e-03
   8.9822000e-03
   7.5096000e-02
   3.1922000e-02
   1.2605000e-02
   6.5218000e-03
   7.5001000e-03
   6.9768000e-03
   1.0000000e+00
   1.4852000e-02
   7.3893000e-03
   8.8392000e-02
   2.8307000e-02
   1.0274000e-02
   1.3275000e-02
   5.9761000e-03
   4.2875000e-02
   7.5096000e-02
   5.6391000e-03
   3.6596000e-02
   6.3560000e-03
   1.2932000e-02
   5.7736000e-02
   1.6855000e-02
   9.4939000e-03
   1.4852000e-02
   6.5218000e-03
   7.5001000e-03
   1.3637000e-02
   7.5096000e-02
   7.3893000e-03
   2.5427000e-02
   1.6305000e-02
   7.0756000e-03
   3.4100000e-02
   8.5229000e-03
   1.9482000e-02
   5.5762000e-03
   1.0715000e-02
   5.1755000e-02
   5.7736000e-02
   5.9056000e-03
   1.2000000e-02
   1.0715000e-02
   1.9482000e-02
   2.1129000e-02
   2.6790000e-02
   3.4100000e-02
   1.9482000e-02
   2.4197000e-02
   3.0685000e-01
   1.0715000e-02
   7.1771000e-03
   1.5790000e-02
   5.9761000e-03
   1.0490000e-02
   1.8751000e-02
   1.8907000e-01
   1.0949000e-02
   1.3275000e-02
   9.1465000e-03
   7.2816000e-03
   6.0484000e-03
   9.6776000e-03
   1.3275000e-02
   7.9788000e-03
   1.0274000e-02
   2.6790000e-02
   1.1194000e-02
   5.5762000e-03
   1.0715000e-02
   6.1984000e-03
   8.3800000e-03
   6.5218000e-03
   6.6080000e-03
   8.1082000e-03
   2.5427000e-02
   6.5218000e-03
   1.4424000e-02
   7.6143000e-03
   6.2762000e-03
   6.9768000e-03
   7.7321000e-03
   1.0000000e+00
   7.2816000e-03
   7.0756000e-03
   1.2605000e-02
   6.7874000e-03
   4.2875000e-02
   7.8535000e-03
   7.0756000e-03
   1.8074000e-02
   1.0490000e-02
   1.5307000e-02
   1.4852000e-02
   8.3800000e-03
   1.0067000e-02
   7.7321000e-03
   1.0715000e-02
   7.2816000e-03
   1.3275000e-02
   3.9488000e-02
   9.4939000e-03
   8.2419000e-03
   1.2605000e-02
   1.6855000e-02
   3.0006000e-02
   1.2932000e-02
   5.9761000e-03
   1.0490000e-02
   2.2061000e-02
   2.1129000e-02
   5.7693000e-03
   7.1771000e-03
   2.3080000e-02
   1.4424000e-02
   9.1465000e-03
   3.0685000e-01
   5.9761000e-03
   3.0006000e-02
   2.6790000e-02
   2.5427000e-02
   6.5280000e-02
   9.6776000e-03
   2.5427000e-02
   7.2816000e-03
   1.8074000e-02
   7.1771000e-03
   4.6898000e-02
   2.0272000e-02
   6.6965000e-03
   7.5001000e-03
   7.3893000e-03
   1.5307000e-02
   6.1984000e-03
   6.2762000e-03
   6.6965000e-03
   4.2875000e-02
   3.0685000e-01
   3.1922000e-02
   1.4424000e-02
   6.1984000e-03
   1.7443000e-02
   6.3560000e-03
   7.3893000e-03
   1.0000000e+00
   4.6898000e-02
   6.9768000e-03
   6.8808000e-03
   1.1451000e-02
   6.2762000e-03
   6.8808000e-03
   1.2295000e-02
   1.6305000e-02
   1.0715000e-02
   2.3080000e-02
   1.2932000e-02
   6.2762000e-03
   1.3637000e-02
   1.9482000e-02
   3.4100000e-02
   7.7321000e-03
   4.2875000e-02
   6.5280000e-02
   1.7443000e-02
   1.4852000e-02
   7.9788000e-03
   1.4019000e-02
   6.4378000e-03
   8.8392000e-02
   6.8808000e-03
   1.0067000e-02
   1.3275000e-02
   9.6776000e-03
   1.6305000e-02
   2.6790000e-02
   3.0006000e-02
   1.1719000e-02
   8.3800000e-03
   2.8307000e-02
   1.8074000e-02
   7.1771000e-03
   1.1719000e-02
   1.8907000e-01
   7.9788000e-03
   9.4939000e-03
   1.0715000e-02
   9.8686000e-03
   1.0949000e-02
   1.4852000e-02
   1.0743000e-01
   7.5096000e-02
   1.0490000e-02
   9.4939000e-03
   9.8686000e-03
   1.0000000e+00
   7.0756000e-03
   7.2816000e-03
   9.4939000e-03
   1.4424000e-02
   1.0490000e-02
   2.6790000e-02
   2.3080000e-02
   3.0685000e-01
   5.7693000e-03
   1.5790000e-02
   9.1465000e-03
   1.6305000e-02
   7.9788000e-03
   6.3560000e-03
   1.9482000e-02
   1.2605000e-02
   5.1755000e-02
   1.3275000e-02
   1.3637000e-02
   1.3275000e-02
   5.9056000e-03
   1.0000000e+00
   7.7321000e-03
   1.8751000e-02
   5.5762000e-03
   5.9761000e-03
   7.8535000e-03
   7.7321000e-03
   5.7035000e-03
   3.0006000e-02
   1.0067000e-02
   8.9822000e-03
   8.8392000e-02
   7.1771000e-03
   8.8237000e-03
   1.1451000e-02
   6.6080000e-03
   6.6965000e-03
   1.4019000e-02
   8.1082000e-03
   6.1984000e-03
   5.9056000e-03
   3.0006000e-02
   6.7874000e-03
   3.0685000e-01
   5.9056000e-03
   2.3080000e-02
   1.9482000e-02
   1.1451000e-02
   1.9482000e-02
   7.9788000e-03
   6.6080000e-03
   8.5229000e-03
   7.0756000e-03
   3.9488000e-02
   8.8237000e-03
   3.0685000e-01
   5.9056000e-03
   8.8392000e-02
   9.3170000e-03
   8.8392000e-02
   9.1465000e-03
   2.5427000e-02
   1.0949000e-02
   1.2932000e-02
   5.8366000e-03
   1.8907000e-01
   2.1129000e-02
   1.2932000e-02
   1.3275000e-02
   6.6080000e-03
   7.6143000e-03
   2.0272000e-02
   8.5229000e-03
   1.9482000e-02
   6.4378000e-03
   3.1922000e-02
   1.8907000e-01
   6.7874000e-03
   2.0272000e-02
   1.0949000e-02
   6.1225000e-03
   8.1082000e-03
   1.5307000e-02
   2.1129000e-02
   1.4424000e-02
   9.4939000e-03
   7.3893000e-03
   5.7693000e-03
   1.0274000e-02
   3.4100000e-02
   1.8751000e-02
   1.0274000e-02
   1.0274000e-02
   1.8751000e-02
   4.6898000e-02
   1.2295000e-02
   3.0685000e-01
   8.1082000e-03
   2.4197000e-02
   8.8237000e-03
   6.5218000e-03
   6.7874000e-03
   3.0685000e-01
   1.3637000e-02
   7.0756000e-03
   5.7736000e-02
   1.0715000e-02
   5.7736000e-02
   9.6776000e-03
   3.9488000e-02
   1.0949000e-02
   1.0743000e-01
   1.0274000e-02
   1.0715000e-02
   6.5218000e-03
   7.3893000e-03
   3.6596000e-02
   5.8366000e-03
   6.4378000e-03
   9.1465000e-03
   1.1194000e-02
   2.2061000e-02
   1.2932000e-02
   1.4424000e-02
   2.4197000e-02
   5.7693000e-03
   7.5001000e-03
   1.9482000e-02
   1.4852000e-02
   2.0272000e-02
   5.9056000e-03
   2.5427000e-02
   6.6965000e-03
   4.2875000e-02
   5.9056000e-03
   1.3695000e-01
   6.5218000e-03
   1.2295000e-02
   9.4939000e-03
   6.2762000e-03
   4.2875000e-02
   1.0274000e-02
   6.3560000e-03
   5.7693000e-03
   1.0000000e+00
   1.1451000e-02
   2.6790000e-02
   7.8535000e-03
   7.1771000e-03
   5.9056000e-03
   8.2419000e-03
   1.2605000e-02
   1.4424000e-02
   1.2605000e-02
   2.1129000e-02
   5.7693000e-03
   3.9488000e-02
   8.5229000e-03
   1.8751000e-02
   1.5307000e-02
   7.6143000e-03
   7.8535000e-03
   1.7443000e-02
   9.4939000e-03
   9.4939000e-03
   5.7736000e-02
   9.3170000e-03
   1.6305000e-02
   1.8074000e-02
   4.2875000e-02
   4.2875000e-02
   6.5280000e-02
   1.1719000e-02
   1.0490000e-02
   1.0067000e-02
   7.8535000e-03
   3.4100000e-02
   1.5790000e-02
   6.3560000e-03
   8.1082000e-03
   8.3800000e-03
   5.7035000e-03
   8.5229000e-03
   1.5307000e-02
   8.2419000e-03
   1.8751000e-02
   4.6898000e-02
   7.3893000e-03
   6.2762000e-03
   6.1225000e-03
   2.0272000e-02
   3.1922000e-02
   1.7443000e-02
   7.3893000e-03
   1.4424000e-02
   6.2762000e-03
   1.1719000e-02
   1.4019000e-02
   1.3695000e-01
   1.3695000e-01
   1.4019000e-02
   1.0715000e-02
   1.5307000e-02
   1.5307000e-02
   1.7443000e-02
   6.9768000e-03
   1.0000000e+00
   7.9788000e-03
   1.1451000e-02
   1.9482000e-02
   4.2875000e-02
   1.3695000e-01
   1.5790000e-02
   1.8074000e-02
   1.1719000e-02
   6.3560000e-03
   1.8074000e-02
   2.0272000e-02
   1.7443000e-02
   7.0756000e-03
   9.3170000e-03
   7.6143000e-03
   8.3800000e-03
   1.4424000e-02
   6.9768000e-03
   2.6790000e-02
   7.7321000e-03
   1.2000000e-02
   4.6898000e-02
   1.4852000e-02
   1.7443000e-02
   6.6965000e-03
   1.0274000e-02
   4.6898000e-02
   5.5762000e-03
   1.3275000e-02
   1.1719000e-02
   4.6898000e-02
   5.9056000e-03
   1.4424000e-02
   1.8907000e-01
   1.3637000e-02
   5.7693000e-03
   3.9488000e-02
   3.1922000e-02
   8.5229000e-03
   5.1755000e-02
   8.8237000e-03
   6.2762000e-03
   1.7443000e-02
   1.1719000e-02
   6.6965000e-03
   1.0067000e-02
   6.7874000e-03
   5.9056000e-03
   6.1225000e-03
   1.2000000e-02
   6.6080000e-03
   5.7035000e-03
   4.6898000e-02
   1.6855000e-02
   8.8237000e-03
   3.1922000e-02
   2.0272000e-02
   1.5307000e-02
   6.4378000e-03
   6.8808000e-03
   7.0756000e-03
   3.4100000e-02
   2.5427000e-02
   6.1984000e-03
   5.7736000e-02
   1.3637000e-02
   1.6855000e-02
   5.7736000e-02
   1.0949000e-02
   7.2816000e-03
   2.8307000e-02
   5.9056000e-03
   1.0067000e-02
   1.3637000e-02
   7.3893000e-03
   6.0484000e-03
   2.8307000e-02
   7.5001000e-03
   3.1922000e-02
   8.6707000e-03
   6.4378000e-03
   6.5280000e-02
   1.8751000e-02
   2.3080000e-02
   3.0685000e-01
   7.7321000e-03
   8.3800000e-03
   1.2000000e-02
   1.0000000e+00
   7.1771000e-03
   5.9056000e-03
   5.6391000e-03
   5.7693000e-03
   1.3695000e-01
   1.2000000e-02
   6.2762000e-03
   1.8751000e-02
   1.1194000e-02
   9.3170000e-03
   6.5280000e-02
   3.4100000e-02
   1.0490000e-02
   2.1129000e-02
   8.8392000e-02
   5.6391000e-03
   1.3275000e-02
   4.2875000e-02
   1.9482000e-02
   1.5790000e-02
   6.9768000e-03
   7.5001000e-03
   2.4197000e-02
   9.8686000e-03
   5.9761000e-03
   1.6305000e-02
   5.7693000e-03
   5.7693000e-03
   2.1129000e-02
   6.5280000e-02
   7.3893000e-03
   3.0685000e-01
   8.6707000e-03
   8.8392000e-02
   2.4197000e-02
   5.5762000e-03
   7.6143000e-03
   1.2295000e-02
   5.1755000e-02
   6.6965000e-03
   8.2419000e-03
   5.9761000e-03
   7.3893000e-03
   1.2932000e-02
   1.0715000e-02
   1.0715000e-02
   1.8907000e-01
   1.0490000e-02
   5.9056000e-03
   1.1194000e-02
   1.8751000e-02
   5.7693000e-03
   6.5218000e-03
   7.5001000e-03
   1.0743000e-01
   1.9482000e-02
   9.8686000e-03
   3.4100000e-02
   2.5427000e-02
   5.6391000e-03
   9.3170000e-03
   7.6143000e-03
   6.1225000e-03
   6.2762000e-03
   1.2000000e-02
   1.0490000e-02
   6.1984000e-03
   6.3560000e-03
   4.6898000e-02
   5.1755000e-02
   1.2000000e-02
   4.6898000e-02
   6.3560000e-03
   1.5790000e-02
   1.0949000e-02
   9.4939000e-03
   7.8535000e-03
   5.9056000e-03
   7.3893000e-03
   7.8535000e-03
   5.7736000e-02
   1.3275000e-02
   1.2932000e-02
   8.5229000e-03
   7.9788000e-03
   3.4100000e-02
   1.2000000e-02
   7.8535000e-03
   2.4197000e-02
   9.1465000e-03
   2.6790000e-02
   2.2061000e-02
   5.7035000e-03
   1.8074000e-02
   2.5427000e-02
   4.2875000e-02
   8.5229000e-03
   7.8535000e-03
   1.6305000e-02
   6.0484000e-03
   1.1719000e-02
   6.1984000e-03
   2.3080000e-02
   6.2762000e-03
   5.6391000e-03
   5.6391000e-03
   8.8392000e-02
   1.2605000e-02
   8.2419000e-03
   6.6080000e-03
   4.2875000e-02
   3.6596000e-02
   1.5307000e-02
   3.6596000e-02
   5.7035000e-03
   8.2419000e-03
   1.6855000e-02
   6.1225000e-03
   2.0272000e-02
   6.5280000e-02
   8.8237000e-03
   1.6855000e-02
   1.0490000e-02
   1.8907000e-01
   1.8751000e-02
   8.5229000e-03
   1.2605000e-02
   5.1755000e-02
   6.3560000e-03
   1.2295000e-02
   6.2762000e-03
   1.0715000e-02
   3.9488000e-02
   1.5790000e-02
   9.8686000e-03
   8.8237000e-03
   1.6855000e-02
   3.4100000e-02
   1.3637000e-02
   1.2932000e-02
   6.1225000e-03
   6.1225000e-03
   1.8907000e-01
   2.5427000e-02
   6.9768000e-03
   8.6707000e-03
   8.8392000e-02
   7.5096000e-02
   6.4378000e-03
   1.8751000e-02
   1.6855000e-02
   2.5427000e-02
   6.0484000e-03
   1.1719000e-02
   7.3893000e-03
   9.1465000e-03
   8.8237000e-03
   6.3560000e-03
   5.5762000e-03
   5.7035000e-03
   1.3637000e-02
   8.1082000e-03
   2.4197000e-02
   6.5280000e-02
   1.8074000e-02
   1.2000000e-02
   2.0272000e-02
   1.5790000e-02
   1.3695000e-01
   7.7321000e-03
   5.1755000e-02
   8.9822000e-03
   4.6898000e-02
   1.8751000e-02
   7.7321000e-03
   1.0949000e-02
   6.5218000e-03
   8.3800000e-03
   1.0067000e-02
   1.3695000e-01
   6.2762000e-03
   1.0949000e-02
   3.1922000e-02
   2.4197000e-02
   7.7321000e-03
   1.1194000e-02
   8.8237000e-03
   6.1225000e-03
   9.8686000e-03
   9.4939000e-03
   1.0743000e-01
   8.3800000e-03
   1.4424000e-02
   9.6776000e-03
   7.6143000e-03
   6.1984000e-03
   8.1082000e-03
   5.1755000e-02
   1.1719000e-02
   1.3695000e-01
   1.3275000e-02
   1.3275000e-02
   9.8686000e-03
   9.6776000e-03
   1.5307000e-02
   3.9488000e-02
   1.5790000e-02
   8.1082000e-03
   1.5790000e-02
   5.9056000e-03
   1.2000000e-02
   1.9482000e-02
   6.9768000e-03
   6.1225000e-03
   1.0949000e-02
   4.6898000e-02
   2.2061000e-02
   1.1194000e-02
   1.8751000e-02
   1.6855000e-02
   3.0006000e-02
   1.6305000e-02
   8.8392000e-02
   1.3695000e-01
   5.9056000e-03
   8.8237000e-03
   6.2762000e-03
   2.6790000e-02
   4.6898000e-02
   1.8907000e-01
   1.9482000e-02
   1.9482000e-02
   1.1451000e-02
   8.9822000e-03
   6.5280000e-02
   8.3800000e-03
   4.6898000e-02
   9.4939000e-03
   8.2419000e-03
   1.9482000e-02
   9.3170000e-03
   9.6776000e-03
   1.0067000e-02
   7.9788000e-03
   2.3080000e-02
   1.5307000e-02
   3.0685000e-01
   8.8237000e-03
   7.3893000e-03
   1.0067000e-02
   1.9482000e-02
   1.0274000e-02
   1.3637000e-02
   8.9822000e-03
   1.6855000e-02
   6.7874000e-03
   6.6080000e-03
   9.3170000e-03
   2.2061000e-02
   6.1984000e-03
   1.3695000e-01
   2.4197000e-02
   6.6965000e-03
   4.2875000e-02
   8.9822000e-03
   1.2000000e-02
   3.9488000e-02
   7.0756000e-03
   2.8307000e-02
   8.8237000e-03
   7.0756000e-03
   1.0743000e-01
   1.1451000e-02
   1.5307000e-02
   1.0949000e-02
   1.8074000e-02
   7.6143000e-03
   3.0685000e-01
   6.9768000e-03
   2.0272000e-02
   6.7874000e-03
   1.8751000e-02
   1.2932000e-02
   3.0006000e-02
   5.9761000e-03
   9.4939000e-03
   6.5218000e-03
   5.7693000e-03
   7.6143000e-03
   3.1922000e-02
   6.5218000e-03
   1.1451000e-02
   1.9482000e-02
   1.4424000e-02
   8.3800000e-03
   8.1082000e-03
   7.1771000e-03
   1.8751000e-02
   7.7321000e-03
   1.2605000e-02
   8.3800000e-03
   2.6790000e-02
   9.6776000e-03
   7.5001000e-03
   2.4197000e-02
   6.5218000e-03
   2.0272000e-02
   9.8686000e-03
   9.3170000e-03
   1.2932000e-02
   1.7443000e-02
   6.7874000e-03
   5.9761000e-03
   7.1771000e-03
   6.7874000e-03
   6.9768000e-03
   2.4197000e-02
   8.2419000e-03
   1.1451000e-02
   5.9761000e-03
   3.0006000e-02
   8.9822000e-03
   7.8535000e-03
   7.7321000e-03
   9.8686000e-03
   1.0743000e-01
   8.9822000e-03
   2.4197000e-02
   1.4424000e-02
   7.2816000e-03
   8.9822000e-03
   7.5001000e-03
   5.7736000e-02
   2.4197000e-02
   1.6305000e-02
   1.4852000e-02
   1.0490000e-02
   1.0490000e-02
   6.7874000e-03
   1.3275000e-02
   7.1771000e-03
   1.0000000e+00
   7.3893000e-03
   1.2000000e-02
   1.4852000e-02
   7.9788000e-03
   4.2875000e-02
   1.0715000e-02
   6.2762000e-03
   3.6596000e-02
   1.6305000e-02
   5.7693000e-03
   1.8074000e-02
   8.9822000e-03
   7.5096000e-02
   6.8808000e-03
   1.0067000e-02
   1.2605000e-02
   5.5762000e-03
   8.3800000e-03
   7.8535000e-03
   1.2605000e-02
   5.7736000e-02
   6.6080000e-03
   1.0490000e-02
   7.1771000e-03
   4.2875000e-02
   5.5762000e-03
   1.0000000e+00
   3.0685000e-01
   3.4100000e-02
   5.7035000e-03
   3.9488000e-02
   1.2605000e-02
   8.2419000e-03
   6.0484000e-03
   8.5229000e-03
   1.2605000e-02
   7.6143000e-03
   8.8392000e-02
   9.8686000e-03
   8.5229000e-03
   1.2605000e-02
   1.6305000e-02
   6.6080000e-03
   9.6776000e-03
   6.6965000e-03
   5.9056000e-03
   1.0743000e-01
   1.0715000e-02
   5.9056000e-03
   3.4100000e-02
   3.6596000e-02
   6.7874000e-03
   6.6080000e-03
   3.6596000e-02
   1.6305000e-02
   2.6790000e-02
   3.0006000e-02
   5.8366000e-03
   7.2816000e-03
   7.0756000e-03
   9.6776000e-03
   1.4852000e-02
   3.0685000e-01
   6.3560000e-03
   1.1451000e-02
   6.1225000e-03
   7.1771000e-03
   5.6391000e-03
   1.0490000e-02
   8.6707000e-03
   4.6898000e-02
   2.6790000e-02
   1.0067000e-02
   2.4197000e-02
   4.2875000e-02
   6.1984000e-03
   9.1465000e-03
   8.1082000e-03
   7.5001000e-03
   7.8535000e-03
   2.6790000e-02
   8.9822000e-03
   2.2061000e-02
   5.7693000e-03
   1.2605000e-02
   3.0006000e-02
   4.6898000e-02
   7.5001000e-03
   7.1771000e-03
   8.8392000e-02
   6.5218000e-03
   1.8074000e-02
   1.2605000e-02
   9.4939000e-03
   1.7443000e-02
   1.6855000e-02
   1.2295000e-02
   3.0006000e-02
   5.8366000e-03
   1.1451000e-02
   7.5096000e-02
   1.6305000e-02
   8.5229000e-03
   1.3695000e-01
   7.9788000e-03
   6.6965000e-03
   6.1225000e-03
   7.8535000e-03
   1.8907000e-01
   5.1755000e-02
   1.0743000e-01
   5.7693000e-03
   1.0274000e-02
   5.7736000e-02
   6.8808000e-03
   8.3800000e-03
   9.3170000e-03
   7.2816000e-03
   6.1225000e-03
   6.5218000e-03
   1.0000000e+00
   5.5762000e-03
   3.0006000e-02
   5.9761000e-03
   6.7874000e-03
   1.8074000e-02
   1.1194000e-02
   5.7035000e-03
   7.6143000e-03
   7.2816000e-03
   3.1922000e-02
   1.0274000e-02
   8.1082000e-03
   1.9482000e-02
   7.3893000e-03
   6.9768000e-03
   1.0000000e+00
   2.8307000e-02
   2.1129000e-02
   2.1129000e-02
   1.3275000e-02
   5.9761000e-03
   1.4019000e-02
   1.7443000e-02
   5.7035000e-03
   7.2816000e-03
   1.1194000e-02
   1.0067000e-02
   5.1755000e-02
   1.5307000e-02
   1.1451000e-02
   1.8751000e-02
   1.8751000e-02
   1.3275000e-02
   6.2762000e-03
   1.1194000e-02
   1.0715000e-02
   7.8535000e-03
   1.1194000e-02
   7.5096000e-02
   8.9822000e-03
   7.8535000e-03
   6.7874000e-03
   5.7693000e-03
   7.0756000e-03
   5.9761000e-03
   1.4852000e-02
   1.0274000e-02
   1.0274000e-02
   1.9482000e-02
   6.2762000e-03
   1.8074000e-02
   1.0949000e-02
   7.5096000e-02
   1.8074000e-02
   8.8237000e-03
   6.0484000e-03
   2.0272000e-02
   5.5762000e-03
   1.8751000e-02
   6.1984000e-03
   1.3695000e-01
   6.0484000e-03
   5.5762000e-03
   6.2762000e-03
   9.6776000e-03
   1.6855000e-02
   7.1771000e-03
   2.5427000e-02
   1.0715000e-02
   5.1755000e-02
   6.8808000e-03
   8.1082000e-03
   1.8751000e-02
   1.8751000e-02
   1.6305000e-02
   3.4100000e-02
   5.8366000e-03
   8.1082000e-03
   2.2061000e-02
   5.8366000e-03
   6.9768000e-03
   5.7693000e-03
   8.2419000e-03
   1.5307000e-02
   6.1984000e-03
   1.0067000e-02
   8.5229000e-03
   8.8392000e-02
   6.2762000e-03
   5.9056000e-03
   6.7874000e-03
   7.6143000e-03
   5.9056000e-03
   7.5001000e-03
   7.2816000e-03
   2.0272000e-02
   8.6707000e-03
   7.0756000e-03
   5.7035000e-03
   7.6143000e-03
   8.1082000e-03
   1.2000000e-02
   3.6596000e-02
   8.3800000e-03
   7.7321000e-03
   6.4378000e-03
   2.5427000e-02
   6.6080000e-03
   6.2762000e-03
   5.6391000e-03
   1.2000000e-02
   5.9056000e-03
   2.5427000e-02
   2.8307000e-02
   3.9488000e-02
   2.0272000e-02
   8.2419000e-03
   1.0000000e+00
   5.7035000e-03
   5.7736000e-02
   6.0484000e-03
   9.4939000e-03
   1.0949000e-02
   1.0274000e-02
   7.8535000e-03
   6.0484000e-03
   1.0715000e-02
   1.0715000e-02
   1.3275000e-02
   7.6143000e-03
   7.7321000e-03
   1.0743000e-01
   6.1984000e-03
   4.2875000e-02
   6.2762000e-03
   1.4852000e-02
   5.8366000e-03
   7.5096000e-02
   1.1194000e-02
   5.9056000e-03
   1.0274000e-02
   1.0715000e-02
   7.2816000e-03
   6.6965000e-03
   9.1465000e-03
   2.0272000e-02
   6.4378000e-03
   7.0756000e-03
   1.0949000e-02
   2.2061000e-02
   6.9768000e-03
   6.9768000e-03
   2.0272000e-02
   1.1451000e-02
   1.6855000e-02
   5.7693000e-03
   8.6707000e-03
   7.6143000e-03
   5.7035000e-03
   1.2932000e-02
   7.1771000e-03
   6.3560000e-03
   1.0949000e-02
   7.9788000e-03
   7.3893000e-03
   7.6143000e-03
   5.7035000e-03
   6.0484000e-03
   2.1129000e-02
   2.0272000e-02
   1.3275000e-02
   1.0743000e-01
   8.5229000e-03
   2.0272000e-02
   1.1719000e-02
   8.8392000e-02
   1.0000000e+00
   7.6143000e-03
   1.2605000e-02
   6.5218000e-03
   5.6391000e-03
   1.0949000e-02
   8.9822000e-03
   5.6391000e-03
   1.0490000e-02
   9.1465000e-03
   1.4019000e-02
   7.0756000e-03
   5.8366000e-03
   1.2295000e-02
   9.1465000e-03
   9.4939000e-03
   6.5218000e-03
   2.0272000e-02
   1.0949000e-02
   2.5427000e-02
   6.0484000e-03
   2.5427000e-02
   3.0685000e-01
   5.1755000e-02
   6.5218000e-03
   8.6707000e-03
   9.1465000e-03
   2.4197000e-02
   1.0949000e-02
   1.6305000e-02
   2.5427000e-02
   7.7321000e-03
   6.9768000e-03
   1.5790000e-02
   6.5280000e-02
   1.1719000e-02
   1.0715000e-02
   3.4100000e-02
   9.6776000e-03
   6.0484000e-03
   1.4019000e-02
   7.0756000e-03
   8.9822000e-03
   6.9768000e-03
   7.1771000e-03
   8.2419000e-03
   7.6143000e-03
   6.5218000e-03
   6.6080000e-03
   7.2816000e-03
   5.1755000e-02
   6.4378000e-03
   1.0743000e-01
   6.4378000e-03
   1.2932000e-02
   1.0743000e-01
   7.6143000e-03
   2.3080000e-02
   1.5307000e-02
   1.8907000e-01
   3.1922000e-02
   7.1771000e-03
   6.2762000e-03
   1.2932000e-02
   1.5790000e-02
   6.8808000e-03
   6.1984000e-03
   1.8907000e-01
   7.2816000e-03
   6.6080000e-03
   4.2875000e-02
   1.0000000e+00
   6.5218000e-03
   5.8366000e-03
   1.3637000e-02
   6.3560000e-03
   8.2419000e-03
   9.1465000e-03
   1.7443000e-02
   7.9788000e-03
   1.7443000e-02
   1.0000000e+00
   1.5790000e-02
   8.3800000e-03
   1.2295000e-02
   1.1451000e-02
   6.1225000e-03
   6.1225000e-03
   6.2762000e-03
   8.3800000e-03
   3.6596000e-02
   1.8074000e-02
   7.5001000e-03
   1.3695000e-01
   6.6080000e-03
   1.2295000e-02
   7.9788000e-03
   2.1129000e-02
   3.4100000e-02
   8.6707000e-03
   8.3800000e-03
   7.7321000e-03
   1.0000000e+00
   1.4852000e-02
   5.5762000e-03
   8.2419000e-03
   8.8392000e-02
   1.8751000e-02
   1.4424000e-02
   3.0006000e-02
   6.5218000e-03
   6.8808000e-03
   3.0685000e-01
   1.6855000e-02
   6.5280000e-02
   9.8686000e-03
   4.6898000e-02
   6.3560000e-03
   1.0274000e-02
   3.9488000e-02
   6.5218000e-03
   6.8808000e-03
   8.2419000e-03
   1.4019000e-02
   5.7035000e-03
   1.6305000e-02
   1.1451000e-02
   8.8392000e-02
   7.2816000e-03
   5.7035000e-03
   1.2932000e-02
   9.1465000e-03
   8.8392000e-02
   2.2061000e-02
   9.4939000e-03
   5.8366000e-03
   6.0484000e-03
   1.5307000e-02
   7.9788000e-03
   7.6143000e-03
   1.0000000e+00
   5.8366000e-03
   6.0484000e-03
   1.6855000e-02
   1.2932000e-02
   5.9761000e-03
   6.5218000e-03
   1.1719000e-02
   2.0272000e-02
   1.1194000e-02
   1.1719000e-02
   7.6143000e-03
   1.8751000e-02
   9.1465000e-03
   1.8751000e-02
   1.1719000e-02
   7.8535000e-03
   7.9788000e-03
   6.1984000e-03
   1.6855000e-02
   5.6391000e-03
   3.6596000e-02
   6.6965000e-03
   1.2605000e-02
   3.4100000e-02
   2.3080000e-02
   6.7874000e-03
   8.2419000e-03
   1.5790000e-02
   1.4424000e-02
   6.4378000e-03
   1.0949000e-02
   1.0743000e-01
   9.4939000e-03
   1.1451000e-02
   8.8392000e-02
   5.7035000e-03
   1.5790000e-02
   1.0490000e-02
   7.0756000e-03
   8.2419000e-03
   2.1129000e-02
   1.1194000e-02
   8.8392000e-02
   1.1719000e-02
   1.2000000e-02
   7.9788000e-03
   7.6143000e-03
   9.4939000e-03
   5.6391000e-03
   5.6391000e-03
   5.7693000e-03
   1.4852000e-02
   1.1194000e-02
   7.9788000e-03
   4.6898000e-02
   1.3637000e-02
   1.4424000e-02
   6.7874000e-03
   1.4424000e-02
   2.6790000e-02
   5.1755000e-02
   1.0490000e-02
   2.0272000e-02
   7.5096000e-02
   8.2419000e-03
   6.0484000e-03
   1.0274000e-02
   6.7874000e-03
   9.8686000e-03
   8.3800000e-03
   1.2295000e-02
   8.6707000e-03
   6.2762000e-03
   5.7693000e-03
   3.0685000e-01
   6.1984000e-03
   1.0715000e-02
   3.4100000e-02
   2.2061000e-02
   6.9768000e-03
   8.1082000e-03
   9.8686000e-03
   6.3560000e-03
   6.6965000e-03
   1.0949000e-02
   1.5307000e-02
   5.6391000e-03
   7.2816000e-03
   1.7443000e-02
   2.0272000e-02
   6.5280000e-02
   1.2000000e-02
   5.1755000e-02
   1.0067000e-02
   5.9056000e-03
   6.1225000e-03
   7.8535000e-03
   2.8307000e-02
   7.7321000e-03
   3.0006000e-02
   9.6776000e-03
   1.0715000e-02
   6.8808000e-03
   6.6080000e-03
   1.8907000e-01
   1.8751000e-02
   6.3560000e-03
   8.6707000e-03
   1.0000000e+00
   2.2061000e-02
   1.9482000e-02
   5.5762000e-03
   1.4424000e-02
   8.1082000e-03
   1.9482000e-02
   9.8686000e-03
   3.4100000e-02
   7.0756000e-03
   7.7321000e-03
   2.1129000e-02
   1.8074000e-02
   5.1755000e-02
   1.8074000e-02
   6.5280000e-02
   6.9768000e-03
   1.3637000e-02
   6.3560000e-03
   8.3800000e-03
   2.8307000e-02
   1.3695000e-01
   6.1984000e-03
   2.8307000e-02
   1.1719000e-02
   3.0006000e-02
   9.1465000e-03
   1.8907000e-01
   1.4852000e-02
   6.1984000e-03
   6.7874000e-03
   2.6790000e-02
   1.3275000e-02
   1.4852000e-02
   1.6855000e-02
   1.5790000e-02
   8.1082000e-03
   6.9768000e-03
   3.0685000e-01
   6.4378000e-03
   8.2419000e-03
   3.1922000e-02
   5.9056000e-03
   3.4100000e-02
   6.7874000e-03
   7.8535000e-03
   1.0715000e-02
   2.6790000e-02
   9.1465000e-03
   7.5096000e-02
   1.0000000e+00
   1.3695000e-01
   2.3080000e-02
   5.7736000e-02
   1.6305000e-02
   1.2932000e-02
   5.9761000e-03
   2.0272000e-02
   3.4100000e-02
   1.4852000e-02
   1.0490000e-02
   1.7443000e-02
   1.6305000e-02
   9.4939000e-03
   1.8751000e-02
   7.1771000e-03
   6.6965000e-03
   2.8307000e-02
   1.3275000e-02
   5.5762000e-03
   6.7874000e-03
   8.8237000e-03
   8.9822000e-03
   1.4019000e-02
   1.2932000e-02
   1.9482000e-02
   6.4378000e-03
   2.0272000e-02
   9.6776000e-03
   7.3893000e-03
   1.0743000e-01
   7.5001000e-03
   1.7443000e-02
   1.2605000e-02
   6.8808000e-03
   9.3170000e-03
   5.7736000e-02
   6.5218000e-03
   1.0490000e-02
   1.1719000e-02
   1.3695000e-01
   9.1465000e-03
   7.9788000e-03
   1.6855000e-02
   7.9788000e-03
   6.0484000e-03
   1.4852000e-02
   1.7443000e-02
   5.9056000e-03
   1.3275000e-02
   9.6776000e-03
   5.9056000e-03
   1.2000000e-02
   7.5096000e-02
   1.8907000e-01
   5.8366000e-03
   1.0743000e-01
   7.8535000e-03
   1.3637000e-02
   9.8686000e-03
   2.8307000e-02
   6.8808000e-03
   1.0067000e-02
   8.1082000e-03
   2.2061000e-02
   8.9822000e-03
   1.7443000e-02
   7.7321000e-03
   7.6143000e-03
   1.5790000e-02
   9.8686000e-03
   1.8907000e-01
   5.8366000e-03
   1.1451000e-02
   5.7035000e-03
   1.0490000e-02
   4.2875000e-02
   3.9488000e-02
   8.1082000e-03
   5.8366000e-03
   2.8307000e-02
   7.5001000e-03
   8.6707000e-03
   1.1194000e-02
   8.6707000e-03
   1.4424000e-02
   1.8907000e-01
   7.3893000e-03
   1.0743000e-01
   1.8074000e-02
   7.7321000e-03
   6.3560000e-03
   7.0756000e-03
   1.4019000e-02
   7.5096000e-02
   5.5762000e-03
   1.2932000e-02
   8.9822000e-03
   6.6080000e-03
   9.8686000e-03
   7.6143000e-03
   6.8808000e-03
   7.5096000e-02
   1.0000000e+00
   1.7443000e-02
   6.7874000e-03
   1.0715000e-02
   2.3080000e-02
   1.4019000e-02
   8.5229000e-03
   6.2762000e-03
   8.8237000e-03
   2.6790000e-02
   1.2605000e-02
   3.1922000e-02
   1.8907000e-01
   1.6305000e-02
   6.1225000e-03
   5.1755000e-02
   1.4852000e-02
   6.6965000e-03
   6.0484000e-03
   6.6965000e-03
   7.5096000e-02
   5.6391000e-03
   9.4939000e-03
   9.1465000e-03
   5.1755000e-02
   1.2000000e-02
   1.0949000e-02
   1.4019000e-02
   1.2932000e-02
   5.5762000e-03
   6.9768000e-03
   7.0756000e-03
   6.4378000e-03
   5.8366000e-03
   6.1225000e-03
   1.0715000e-02
   8.2419000e-03
   5.5762000e-03
   1.1451000e-02
   7.6143000e-03
   1.5790000e-02
   4.2875000e-02
   5.5762000e-03
   1.9482000e-02
   1.2605000e-02
   4.2875000e-02
   1.4424000e-02
   9.3170000e-03
   1.8907000e-01
   5.9761000e-03
   6.0484000e-03
   1.2932000e-02
   7.2816000e-03
   6.7874000e-03
   8.2419000e-03
   2.2061000e-02
   3.1922000e-02
   1.1719000e-02
   5.5762000e-03
   3.6596000e-02
   1.0000000e+00
   3.0685000e-01
   1.2295000e-02
   1.1194000e-02
   1.2605000e-02
   1.8074000e-02
   1.0715000e-02
   2.5427000e-02
   1.1451000e-02
   5.7693000e-03
   7.1771000e-03
   1.0490000e-02
   6.5280000e-02
   7.5096000e-02
   2.3080000e-02
   2.0272000e-02
   6.9768000e-03
   3.4100000e-02
   1.4424000e-02
   5.9761000e-03
   3.0685000e-01
   6.1225000e-03
   6.1984000e-03
   1.5307000e-02
   5.7693000e-03
   2.8307000e-02
   1.4424000e-02
   7.3893000e-03
   1.2605000e-02
   1.3637000e-02
   8.9822000e-03
   6.2762000e-03
   8.1082000e-03
   1.4852000e-02
   4.2875000e-02
   6.3560000e-03
   8.2419000e-03
   8.8237000e-03
   2.5427000e-02
   6.6080000e-03
   5.6391000e-03
   1.0000000e+00
   4.6898000e-02
   3.1922000e-02
   7.1771000e-03
   1.4019000e-02
   1.6305000e-02
   8.2419000e-03
   6.5218000e-03
   9.3170000e-03
   7.3893000e-03
   8.1082000e-03
   5.7693000e-03
   1.3695000e-01
   7.9788000e-03
   1.1451000e-02
   6.3560000e-03
   4.2875000e-02
   9.6776000e-03
   1.3695000e-01
   1.7443000e-02
   1.8907000e-01
   7.9788000e-03
   5.8366000e-03
   6.9768000e-03
   8.6707000e-03
   6.1984000e-03
   6.8808000e-03
   6.6080000e-03
   1.8751000e-02
   6.0484000e-03
   6.7874000e-03
   1.3275000e-02
   1.0067000e-02
   5.6391000e-03
   1.0274000e-02
   1.4424000e-02
   1.8907000e-01
   9.3170000e-03
   1.8074000e-02
   7.0756000e-03
   6.6080000e-03
   6.6965000e-03
   1.3637000e-02
   6.9768000e-03
   9.4939000e-03
   2.0272000e-02
   2.4197000e-02
   7.3893000e-03
   1.3637000e-02
   9.1465000e-03
   6.7874000e-03
   8.8392000e-02
   1.1719000e-02
   1.4424000e-02
   8.9822000e-03
   2.4197000e-02
   2.1129000e-02
   1.1194000e-02
   5.8366000e-03
   1.9482000e-02
   6.6965000e-03
   1.3275000e-02
   1.0949000e-02
   5.8366000e-03
   1.2295000e-02
   1.6305000e-02
   8.2419000e-03
   2.5427000e-02
   1.6305000e-02
   6.6080000e-03
   3.0685000e-01
   6.9768000e-03
   1.0274000e-02
   6.1225000e-03
   3.0006000e-02
   6.3560000e-03
   1.8751000e-02
   1.5790000e-02
   6.2762000e-03
   6.1984000e-03
   2.5427000e-02
   8.6707000e-03
   6.6965000e-03
   1.0949000e-02
   1.0000000e+00
   5.5762000e-03
   1.0949000e-02
   3.4100000e-02
   5.9761000e-03
   1.3637000e-02
   1.0067000e-02
   1.5307000e-02
   2.0272000e-02
   8.9822000e-03
   6.6965000e-03
   1.0715000e-02
   1.7443000e-02
   4.2875000e-02
   3.1922000e-02
   6.5280000e-02
   1.6855000e-02
   1.6305000e-02
   7.5096000e-02
   8.8392000e-02
   6.6080000e-03
   7.6143000e-03
   6.9768000e-03
   7.0756000e-03
   1.8907000e-01
   7.7321000e-03
   5.9056000e-03
   1.0949000e-02
   5.7693000e-03
   8.5229000e-03
   6.1984000e-03
   1.6855000e-02
   1.3695000e-01
   1.0949000e-02
   9.1465000e-03
   2.5427000e-02
   5.8366000e-03
   1.4852000e-02
   1.1194000e-02
   1.0490000e-02
   1.2605000e-02
   7.6143000e-03
   1.1719000e-02
   6.1225000e-03
   1.1194000e-02
   1.1194000e-02
   1.0067000e-02
   7.3893000e-03
   6.2762000e-03
   3.6596000e-02
   1.3275000e-02
   3.1922000e-02
   8.6707000e-03
   7.5096000e-02
   3.4100000e-02
   9.6776000e-03
   1.0490000e-02
   1.4424000e-02
   2.3080000e-02
   1.4019000e-02
   9.8686000e-03
   5.9761000e-03
   3.9488000e-02
   4.2875000e-02
   5.7736000e-02
   1.0274000e-02
   1.8074000e-02
   3.4100000e-02
   1.5307000e-02
   2.2061000e-02
   1.7443000e-02
   9.1465000e-03
   1.8074000e-02
   5.9761000e-03
   5.5762000e-03
   7.7321000e-03
   6.5280000e-02
   2.2061000e-02
   6.0484000e-03
   8.3800000e-03
   8.6707000e-03
   1.0000000e+00
   7.6143000e-03
   7.9788000e-03
   7.3893000e-03
   1.8907000e-01
   1.6305000e-02
   1.2605000e-02
   5.9761000e-03
   1.4424000e-02
   1.3637000e-02
   2.1129000e-02
   1.8751000e-02
   7.7321000e-03
   5.5762000e-03
   6.4378000e-03
   2.4197000e-02
   7.5096000e-02
   3.0685000e-01
   7.2816000e-03
   1.6855000e-02
   9.6776000e-03
   5.6391000e-03
   4.6898000e-02
   5.9761000e-03
   2.5427000e-02
   1.0743000e-01
   8.1082000e-03
   3.4100000e-02
   2.1129000e-02
   5.7736000e-02
   1.4019000e-02
   1.6855000e-02
   3.0006000e-02
   3.1922000e-02
   1.0274000e-02
   1.0000000e+00
   5.9761000e-03
   7.0756000e-03
   1.3637000e-02
   4.6898000e-02
   9.6776000e-03
   1.4424000e-02
   5.7693000e-03
   1.5790000e-02
   9.4939000e-03
   6.0484000e-03
   7.3893000e-03
   7.9788000e-03
   5.6391000e-03
   9.4939000e-03
   3.4100000e-02
   1.2932000e-02
   3.1922000e-02
   6.6965000e-03
   6.4378000e-03
   1.0743000e-01
   6.3560000e-03
   1.6855000e-02
   9.1465000e-03
   9.6776000e-03
   1.0274000e-02
   1.2000000e-02
   1.3637000e-02
   5.7035000e-03
   8.8237000e-03
   9.8686000e-03
   1.0949000e-02
   5.7035000e-03
   9.1465000e-03
   6.4378000e-03
   1.3275000e-02
   6.2762000e-03
   3.0685000e-01
   1.3275000e-02
   5.9761000e-03
   5.8366000e-03
   1.1194000e-02
   1.3695000e-01
   6.2762000e-03
   5.1755000e-02
   6.1984000e-03
   2.4197000e-02
   1.3275000e-02
   1.0274000e-02
   6.6965000e-03
   2.4197000e-02
   7.7321000e-03
   7.5096000e-02
   5.9056000e-03
   1.5790000e-02
   7.8535000e-03
   5.9056000e-03
   2.8307000e-02
   5.1755000e-02
   8.1082000e-03
   3.1922000e-02
   1.6305000e-02
   2.0272000e-02
   5.7736000e-02
   2.0272000e-02
   7.2816000e-03
   6.5218000e-03
   6.1225000e-03
   6.5218000e-03
   8.3800000e-03
   1.7443000e-02
   9.3170000e-03
   5.7693000e-03
   1.3637000e-02
   3.6596000e-02
   6.1984000e-03
   2.3080000e-02
   2.2061000e-02
   1.3275000e-02
   9.3170000e-03
   7.8535000e-03
   3.6596000e-02
   5.6391000e-03
   9.1465000e-03
   1.2605000e-02
   3.0006000e-02
   7.1771000e-03
   1.0000000e+00
   4.6898000e-02
   6.0484000e-03
   1.2295000e-02
   4.6898000e-02
   6.3560000e-03
   8.5229000e-03
   1.2605000e-02
   6.5280000e-02
   1.0274000e-02
   1.8751000e-02
   1.0000000e+00
   1.0000000e+00
   5.9761000e-03
   1.2295000e-02
   1.6305000e-02
   1.2932000e-02
   2.6790000e-02
   1.1451000e-02
   3.0006000e-02
   6.5218000e-03
   7.8535000e-03
   1.2000000e-02
   6.9768000e-03
   7.1771000e-03
   8.8392000e-02
   1.4424000e-02
   5.7035000e-03
   7.2816000e-03
   1.4019000e-02
   1.8074000e-02
   6.0484000e-03
   8.9822000e-03
   5.6391000e-03
   8.5229000e-03
   2.1129000e-02
   6.7874000e-03
   3.0006000e-02
   2.0272000e-02
   8.5229000e-03
   1.3637000e-02
   6.5280000e-02
   7.5001000e-03
   7.3893000e-03
   1.0715000e-02
   5.8366000e-03
   2.5427000e-02
   1.2000000e-02
   6.7874000e-03
   6.5218000e-03
   3.6596000e-02
   1.8907000e-01
   1.3637000e-02
   7.1771000e-03
   7.7321000e-03
   1.3637000e-02
   9.4939000e-03
   8.9822000e-03
   8.9822000e-03
   5.7736000e-02
   3.0685000e-01
   1.1194000e-02
   5.5762000e-03
   2.3080000e-02
   1.0067000e-02
   9.6776000e-03
   6.1225000e-03
   7.9788000e-03
   1.6855000e-02
   9.1465000e-03
   1.6305000e-02
   1.1451000e-02
   2.0272000e-02
   1.4852000e-02
   1.0949000e-02
   5.5762000e-03
   2.6790000e-02
   2.2061000e-02
   1.3695000e-01
   8.1082000e-03
   9.3170000e-03
   6.2762000e-03
   5.7035000e-03
   3.1922000e-02
   6.7874000e-03
   1.0715000e-02
   2.5427000e-02
   7.2816000e-03
   1.7443000e-02
   2.4197000e-02
   1.2605000e-02
   1.8751000e-02
   6.0484000e-03
   1.4852000e-02
   1.4852000e-02
   7.5096000e-02
   1.6305000e-02
   2.2061000e-02
   1.2605000e-02
   6.5280000e-02
   9.6776000e-03
   9.4939000e-03
   2.3080000e-02
   7.8535000e-03
   3.0006000e-02
   9.8686000e-03
   8.2419000e-03
   7.0756000e-03
   1.1451000e-02
   1.2295000e-02
   1.0715000e-02
   5.7736000e-02
   1.5790000e-02
   1.8751000e-02
   3.0006000e-02
   1.3695000e-01
   2.4197000e-02
   5.1755000e-02
   3.4100000e-02
   1.8907000e-01
   1.6855000e-02
   5.5762000e-03
   8.8392000e-02
   8.8392000e-02
   1.2932000e-02
   3.0685000e-01
   6.6965000e-03
   5.8366000e-03
   1.0949000e-02
   1.8074000e-02
   8.9822000e-03
   2.1129000e-02
   2.1129000e-02
   7.8535000e-03
   6.8808000e-03
   1.8907000e-01
   7.7321000e-03
   2.8307000e-02
   7.9788000e-03
   1.0490000e-02
   1.3695000e-01
   8.3800000e-03
   2.3080000e-02
   6.7874000e-03
   4.6898000e-02
   7.8535000e-03
   2.3080000e-02
   4.6898000e-02
   8.5229000e-03
   1.1194000e-02
   1.1194000e-02
   5.7693000e-03
   1.1194000e-02
   6.7874000e-03
   1.8074000e-02
   8.2419000e-03
   1.0949000e-02
   8.5229000e-03
   6.6965000e-03
   6.1225000e-03
   7.3893000e-03
   5.8366000e-03
   1.5790000e-02
   1.6855000e-02
   7.0756000e-03
   1.2605000e-02
   1.0715000e-02
   1.0000000e+00
   2.0272000e-02
   6.7874000e-03
   8.5229000e-03
   8.9822000e-03
   7.2816000e-03
   1.4424000e-02
   9.3170000e-03
   2.6790000e-02
   1.8751000e-02
   1.3695000e-01
   1.1194000e-02
   9.1465000e-03
   6.6080000e-03
   9.6776000e-03
   1.8907000e-01
   1.9482000e-02
   6.8808000e-03
   3.6596000e-02
   1.0274000e-02
   3.9488000e-02
   6.0484000e-03
   2.2061000e-02
   1.0000000e+00
   1.0949000e-02
   1.9482000e-02
   1.4852000e-02
   7.9788000e-03
   4.2875000e-02
   7.2816000e-03
   3.9488000e-02
   8.5229000e-03
   8.8237000e-03
   7.5001000e-03
   4.6898000e-02
   3.6596000e-02
   1.1451000e-02
   5.7035000e-03
   3.1922000e-02
   1.3637000e-02
   1.8751000e-02
   1.2932000e-02
   3.0006000e-02
   1.1451000e-02
   1.8907000e-01
   1.0949000e-02
   1.0067000e-02
   2.2061000e-02
   9.1465000e-03
   1.0000000e+00
   1.5790000e-02
   3.6596000e-02
   6.8808000e-03
   1.0067000e-02
   5.9056000e-03
   3.0006000e-02
   2.3080000e-02
   8.3800000e-03
   7.1771000e-03
   1.7443000e-02
   2.3080000e-02
   1.1451000e-02
   1.2295000e-02
   2.6790000e-02
   6.5218000e-03
   1.0274000e-02
   7.3893000e-03
   1.5307000e-02
   1.0067000e-02
   6.4378000e-03
   7.6143000e-03
   6.9768000e-03
   8.5229000e-03
   9.8686000e-03
   8.6707000e-03
   3.0006000e-02
   1.6855000e-02
   9.6776000e-03
   2.3080000e-02
   4.2875000e-02
   5.1755000e-02
   3.0006000e-02
   6.6965000e-03
   3.1922000e-02
   6.7874000e-03
   1.3695000e-01
   6.0484000e-03
   9.3170000e-03
   9.3170000e-03
   3.1922000e-02
   7.5001000e-03
   1.0274000e-02
   1.2295000e-02
   5.1755000e-02
   1.0490000e-02
   1.4019000e-02
   1.5790000e-02
   9.6776000e-03
   8.1082000e-03
   1.0715000e-02
   4.2875000e-02
   1.4424000e-02
   6.5218000e-03
   1.0067000e-02
   1.1719000e-02
   1.5790000e-02
   5.9056000e-03
   1.3695000e-01
   3.0006000e-02
   1.3695000e-01
   2.4197000e-02
   5.7693000e-03
   7.5001000e-03
   6.5218000e-03
   7.0756000e-03
   8.5229000e-03
   7.7321000e-03
   1.2932000e-02
   3.1922000e-02
   7.9788000e-03
   1.3695000e-01
   1.3637000e-02
   1.2000000e-02
   1.6855000e-02
   1.1194000e-02
   7.5096000e-02
   6.0484000e-03
   1.6855000e-02
   1.2932000e-02
   3.4100000e-02
   7.5001000e-03
   1.0000000e+00
   7.5001000e-03
   1.4852000e-02
   2.4197000e-02
   1.3275000e-02
   8.8392000e-02
   1.0490000e-02
   6.3560000e-03
   7.9788000e-03
   1.8751000e-02
   5.9056000e-03
   8.3800000e-03
   1.1451000e-02
   1.2932000e-02
   7.8535000e-03
   1.1719000e-02
   5.9056000e-03
   3.0685000e-01
   1.2932000e-02
   2.5427000e-02
   7.5096000e-02
   5.1755000e-02
   5.5762000e-03
   6.9768000e-03
   1.0490000e-02
   4.2875000e-02
   7.8535000e-03
   1.0743000e-01
   5.8366000e-03
   2.2061000e-02
   1.2605000e-02
   1.2295000e-02
   1.2295000e-02
   9.1465000e-03
   2.4197000e-02
   5.1755000e-02
   1.0743000e-01
   9.3170000e-03
   6.9768000e-03
   6.5218000e-03
   5.1755000e-02
   1.0274000e-02
   1.2605000e-02
   7.5001000e-03
   1.3637000e-02
   1.2295000e-02
   1.9482000e-02
   8.5229000e-03
   8.8237000e-03
   1.8074000e-02
   5.1755000e-02
   1.2932000e-02
   2.4197000e-02
   1.8074000e-02
   1.5307000e-02
   1.3275000e-02
   7.9788000e-03
   1.5307000e-02
   9.1465000e-03
   7.8535000e-03
   1.3275000e-02
   1.0274000e-02
   1.6305000e-02
   7.2816000e-03
   1.8907000e-01
   1.0949000e-02
   9.4939000e-03
   1.0067000e-02
   6.5280000e-02
   1.0949000e-02
   6.5218000e-03
   8.3800000e-03
   1.2605000e-02
   6.1984000e-03
   2.6790000e-02
   1.2295000e-02
   1.2000000e-02
   1.6855000e-02
   7.3893000e-03
   6.6080000e-03
   6.4378000e-03
   6.2762000e-03
   8.6707000e-03
   6.4378000e-03
   6.4378000e-03
   7.0756000e-03
   1.3695000e-01
   8.9822000e-03
   5.5762000e-03
   9.8686000e-03
   7.6143000e-03
   2.8307000e-02
   2.1129000e-02
   6.3560000e-03
   3.6596000e-02
   7.2816000e-03
   1.3637000e-02
   5.7736000e-02
   9.1465000e-03
   3.0685000e-01
   5.7035000e-03
   6.9768000e-03
   6.4378000e-03
   8.5229000e-03
   1.5307000e-02
   7.8535000e-03
   1.5790000e-02
   8.2419000e-03
   3.0006000e-02
   7.5096000e-02
   6.8808000e-03
   4.2875000e-02
   4.2875000e-02
   7.8535000e-03
   1.0949000e-02
   3.9488000e-02
   3.0006000e-02
   7.1771000e-03
   7.7321000e-03
   7.2816000e-03
   6.8808000e-03
   8.5229000e-03
   3.0685000e-01
   1.1451000e-02
   1.5790000e-02
   8.9822000e-03
   5.7736000e-02
   5.5762000e-03
   1.0067000e-02
   3.9488000e-02
   9.8686000e-03
   1.0743000e-01
   5.9761000e-03
   1.4424000e-02
   8.6707000e-03
   7.5096000e-02
   7.2816000e-03
   6.6965000e-03
   2.0272000e-02
   1.1451000e-02
   1.5790000e-02
   1.0490000e-02
   2.5427000e-02
   2.6790000e-02
   5.8366000e-03
   6.6080000e-03
   6.1984000e-03
   8.9822000e-03
   1.0949000e-02
   8.1082000e-03
   1.6855000e-02
   2.1129000e-02
   2.3080000e-02
   5.9761000e-03
   7.6143000e-03
   1.2605000e-02
   1.4424000e-02
   1.0949000e-02
   2.2061000e-02
   6.4378000e-03
   9.8686000e-03
   1.2932000e-02
   8.3800000e-03
   6.9768000e-03
   8.8392000e-02
   1.1719000e-02
   5.9761000e-03
   8.3800000e-03
   1.7443000e-02
   3.0685000e-01
   7.1771000e-03
   2.0272000e-02
   7.1771000e-03
   1.2295000e-02
   1.1719000e-02
   6.3560000e-03
   1.0743000e-01
   6.6965000e-03
   1.3275000e-02
   5.7693000e-03
   7.7321000e-03
   8.6707000e-03
   6.4378000e-03
   5.8366000e-03
   1.4424000e-02
   9.6776000e-03
   8.5229000e-03
   1.0274000e-02
   3.4100000e-02
   7.7321000e-03
   2.0272000e-02
   5.9056000e-03
   6.1225000e-03
   1.0949000e-02
   1.0000000e+00
   2.0272000e-02
   1.7443000e-02
   7.6143000e-03
   1.8907000e-01
   9.6776000e-03
   1.7443000e-02
   6.1225000e-03
   7.8535000e-03
   7.1771000e-03
   3.9488000e-02
   1.0949000e-02
   9.3170000e-03
   7.6143000e-03
   7.7321000e-03
   2.6790000e-02
   2.5427000e-02
   2.2061000e-02
   1.5790000e-02
   6.6965000e-03
   2.1129000e-02
   3.9488000e-02
   6.6965000e-03
   7.1771000e-03
   2.8307000e-02
   6.0484000e-03
   8.9822000e-03
   1.5790000e-02
   7.6143000e-03
   6.0484000e-03
   5.7035000e-03
   7.1771000e-03
   6.5218000e-03
   1.0490000e-02
   3.9488000e-02
   5.1755000e-02
   7.5001000e-03
   1.2000000e-02
   9.1465000e-03
   1.3637000e-02
   6.6965000e-03
   2.0272000e-02
   7.6143000e-03
   2.6790000e-02
   8.5229000e-03
   1.2000000e-02
   6.7874000e-03
   1.3695000e-01
   2.8307000e-02
   3.0006000e-02
   6.3560000e-03
   1.8907000e-01
   9.8686000e-03
   7.2816000e-03
   2.8307000e-02
   5.8366000e-03
   2.0272000e-02
   2.0272000e-02
   1.3637000e-02
   1.4424000e-02
   1.6855000e-02
   1.2605000e-02
   1.1719000e-02
   5.8366000e-03
   1.0715000e-02
   5.6391000e-03
   1.8751000e-02
   1.3275000e-02
   1.8907000e-01
   5.7693000e-03
   3.9488000e-02
   1.6855000e-02
   8.1082000e-03
   1.4852000e-02
   3.9488000e-02
   5.1755000e-02
   3.4100000e-02
   5.9761000e-03
   1.2295000e-02
   1.0715000e-02
   7.2816000e-03
   6.7874000e-03
   2.6790000e-02
   1.9482000e-02
   2.8307000e-02
   5.9056000e-03
   1.0949000e-02
   1.3695000e-01
   1.0000000e+00
   2.8307000e-02
   1.0490000e-02
   3.9488000e-02
   1.5790000e-02
   1.0490000e-02
   1.0743000e-01
   1.7443000e-02
   1.3695000e-01
   1.0490000e-02
   8.2419000e-03
   7.8535000e-03
   5.1755000e-02
   9.6776000e-03
   1.0000000e+00
   1.0715000e-02
   6.1984000e-03
   7.6143000e-03
   6.9768000e-03
   9.6776000e-03
   6.8808000e-03
   6.6080000e-03
   6.2762000e-03
   1.2932000e-02
   9.8686000e-03
   2.8307000e-02
   9.8686000e-03
   1.0000000e+00
   8.9822000e-03
   5.1755000e-02
   6.7874000e-03
   1.0274000e-02
   9.4939000e-03
   8.1082000e-03
   2.4197000e-02
   7.2816000e-03
   2.3080000e-02
   5.5762000e-03
   1.4852000e-02
   3.9488000e-02
   8.2419000e-03
   2.5427000e-02
   5.9056000e-03
   7.5096000e-02
   1.0949000e-02
   2.4197000e-02
   7.5001000e-03
   7.9788000e-03
   8.3800000e-03
   8.2419000e-03
   9.4939000e-03
   1.1451000e-02
   8.6707000e-03
   5.9056000e-03
   5.7035000e-03
   8.5229000e-03
   6.0484000e-03
   2.6790000e-02
   1.5307000e-02
   6.9768000e-03
   8.1082000e-03
   6.7874000e-03
   1.8074000e-02
   1.5307000e-02
   9.6776000e-03
   1.6305000e-02
   1.0274000e-02
   6.3560000e-03
   1.8751000e-02
   9.3170000e-03
   6.3560000e-03
   9.8686000e-03
   6.7874000e-03
   6.1225000e-03
   1.0000000e+00
   5.9056000e-03
   1.4852000e-02
   7.5001000e-03
   8.2419000e-03
   1.1719000e-02
   7.3893000e-03
   3.1922000e-02
   1.8751000e-02
   7.0756000e-03
   6.1225000e-03
   6.0484000e-03
   1.4424000e-02
   4.6898000e-02
   1.2932000e-02
   1.4852000e-02
   5.7035000e-03
   6.3560000e-03
   1.5790000e-02
   6.5218000e-03
   4.2875000e-02
   6.5280000e-02
   6.6965000e-03
   2.1129000e-02
   1.0743000e-01
   6.1225000e-03
   5.8366000e-03
   7.3893000e-03
   7.8535000e-03
   1.0715000e-02
   2.0272000e-02
   6.7874000e-03
   7.5096000e-02
   1.6855000e-02
   1.9482000e-02
   6.9768000e-03
   1.8074000e-02
   3.6596000e-02
   1.1451000e-02
   1.0067000e-02
   2.3080000e-02
   1.4852000e-02
   1.8907000e-01
   6.0484000e-03
   5.1755000e-02
   1.1719000e-02
   1.4019000e-02
   1.0067000e-02
   1.8751000e-02
   8.8392000e-02
   1.6305000e-02
   9.8686000e-03
   5.7736000e-02
   8.5229000e-03
   5.7736000e-02
   3.0006000e-02
   2.4197000e-02
   6.1225000e-03
   1.0949000e-02
   1.2932000e-02
   3.1922000e-02
   2.8307000e-02
   6.0484000e-03
   6.1984000e-03
   5.9761000e-03
   2.0272000e-02
   6.1225000e-03
   6.1225000e-03
   5.1755000e-02
   2.5427000e-02
   3.6596000e-02
   8.1082000e-03
   7.6143000e-03
   7.7321000e-03
   8.8392000e-02
   6.5280000e-02
   1.9482000e-02
   1.1451000e-02
   1.0274000e-02
   8.5229000e-03
   7.7321000e-03
   1.0490000e-02
   6.5280000e-02
   6.1984000e-03
   8.2419000e-03
   8.1082000e-03
   6.0484000e-03
   1.4019000e-02
   1.7443000e-02
   1.4019000e-02
   4.6898000e-02
   1.0067000e-02
   2.5427000e-02
   1.0743000e-01
   3.0006000e-02
   1.0743000e-01
   5.9056000e-03
   1.3275000e-02
   9.8686000e-03
   2.8307000e-02
   9.8686000e-03
   8.1082000e-03
   1.4019000e-02
   1.4852000e-02
   5.8366000e-03
   8.6707000e-03
   1.8907000e-01
   7.7321000e-03
   3.4100000e-02
   1.3275000e-02
   1.8907000e-01
   1.2000000e-02
   1.4424000e-02
   8.1082000e-03
   5.7736000e-02
   7.2816000e-03
   6.8808000e-03
   9.1465000e-03
   1.0067000e-02
   5.1755000e-02
   9.4939000e-03
   6.5280000e-02
   1.4852000e-02
   1.8907000e-01
   3.1922000e-02
   6.4378000e-03
   1.1719000e-02
   1.8074000e-02
   1.0715000e-02
   2.0272000e-02
   1.4424000e-02
   7.7321000e-03
   1.0949000e-02
   2.1129000e-02
   4.6898000e-02
   6.5218000e-03
   9.8686000e-03
   1.3695000e-01
   1.0715000e-02
   1.1194000e-02
   1.7443000e-02
   6.6965000e-03
   6.0484000e-03
   7.7321000e-03
   3.1922000e-02
   2.1129000e-02
   3.0685000e-01
   5.9761000e-03
   2.4197000e-02
   1.8907000e-01
   7.5096000e-02
   5.7693000e-03
   6.5218000e-03
   5.1755000e-02
   6.7874000e-03
   4.6898000e-02
   7.2816000e-03
   1.0949000e-02
   2.4197000e-02
   6.9768000e-03
   7.0756000e-03
   1.7443000e-02
   2.3080000e-02
   1.5790000e-02
   9.3170000e-03
   3.6596000e-02
   1.2000000e-02
   8.1082000e-03
   8.2419000e-03
   1.7443000e-02
   7.7321000e-03
   1.3695000e-01
   8.2419000e-03
   1.1719000e-02
   1.0715000e-02
   1.6305000e-02
   1.0715000e-02
   9.1465000e-03
   6.1984000e-03
   6.1984000e-03
   8.9822000e-03
   6.7874000e-03
   7.3893000e-03
   9.4939000e-03
   6.8808000e-03
   6.5280000e-02
   6.6080000e-03
   7.9788000e-03
   1.3695000e-01
   1.1194000e-02
   9.6776000e-03
   7.3893000e-03
   2.6790000e-02
   7.2816000e-03
   1.3695000e-01
   1.5307000e-02
   1.2932000e-02
   1.5790000e-02
   7.8535000e-03
   1.1719000e-02
   2.6790000e-02
   1.0949000e-02
   2.6790000e-02
   1.8751000e-02
   8.1082000e-03
   1.0949000e-02
   8.9822000e-03
   1.0949000e-02
   4.6898000e-02
   2.0272000e-02
   8.1082000e-03
   5.9056000e-03
   7.5096000e-02
   6.3560000e-03
   9.1465000e-03
   8.1082000e-03
   8.8392000e-02
   5.9761000e-03
   1.2605000e-02
   5.7035000e-03
   1.2932000e-02
   5.1755000e-02
   5.7035000e-03
   2.5427000e-02
   2.5427000e-02
   1.1451000e-02
   5.1755000e-02
   5.7035000e-03
   4.6898000e-02
   1.0715000e-02
   1.2000000e-02
   1.6855000e-02
   1.8751000e-02
   5.7035000e-03
   1.5790000e-02
   1.8751000e-02
   6.3560000e-03
   8.2419000e-03
   6.0484000e-03
   1.2605000e-02
   9.6776000e-03
   6.5280000e-02
   8.8237000e-03
   2.1129000e-02
   6.1225000e-03
   1.3637000e-02
   6.1984000e-03
   5.9056000e-03
   5.1755000e-02
   5.7693000e-03
   7.9788000e-03
   5.7736000e-02
   1.0743000e-01
   5.5762000e-03
   6.1225000e-03
   7.8535000e-03
   3.6596000e-02
   6.0484000e-03
   8.3800000e-03
   7.0756000e-03
   5.7693000e-03
   8.6707000e-03
   9.1465000e-03
   1.5307000e-02
   6.3560000e-03
   8.9822000e-03
   1.0000000e+00
   5.8366000e-03
   3.0006000e-02
   5.7693000e-03
   7.5096000e-02
   8.1082000e-03
   1.0949000e-02
   8.8237000e-03
   6.9768000e-03
   3.4100000e-02
   6.6080000e-03
   5.1755000e-02
   1.8751000e-02
   6.1984000e-03
   1.0490000e-02
   5.7693000e-03
   8.3800000e-03
   1.1451000e-02
   2.0272000e-02
   8.1082000e-03
   6.7874000e-03
   5.5762000e-03
   1.3275000e-02
   1.4852000e-02
   2.3080000e-02
   5.9761000e-03
   8.2419000e-03
   1.1451000e-02
   3.1922000e-02
   4.2875000e-02
   9.8686000e-03
   1.1451000e-02
   3.9488000e-02
   1.1194000e-02
   2.5427000e-02
   6.2762000e-03
   1.1194000e-02
   1.0743000e-01
   1.0949000e-02
   1.4019000e-02
   1.0067000e-02
   6.6965000e-03
   5.9761000e-03
   6.7874000e-03
   5.7035000e-03
   3.0685000e-01
   2.8307000e-02
   1.5790000e-02
   7.2816000e-03
   1.6855000e-02
   6.2762000e-03
   5.6391000e-03
   3.0006000e-02
   8.8392000e-02
   5.9761000e-03
   8.8392000e-02
   5.7736000e-02
   3.4100000e-02
   2.6790000e-02
   1.0949000e-02
   7.2816000e-03
   1.7443000e-02
   1.0490000e-02
   6.4378000e-03
   6.8808000e-03
   1.2932000e-02
   2.0272000e-02
   1.0000000e+00
   6.5218000e-03
   2.8307000e-02
   1.0743000e-01
   5.7693000e-03
   1.9482000e-02
   7.0756000e-03
   3.1922000e-02
   8.8392000e-02
   8.6707000e-03
   7.8535000e-03
   1.2605000e-02
   7.0756000e-03
   5.5762000e-03
   3.0006000e-02
   1.8907000e-01
   1.5790000e-02
   9.3170000e-03
   1.4424000e-02
   1.8751000e-02
   4.6898000e-02
   2.6790000e-02
   1.0715000e-02
   8.1082000e-03
   2.4197000e-02
   1.3637000e-02
   7.7321000e-03
   7.5096000e-02
   4.2875000e-02
   1.1194000e-02
   1.2605000e-02
   7.2816000e-03
   7.8535000e-03
   3.9488000e-02
   7.3893000e-03
   5.7693000e-03
   5.7035000e-03
   7.0756000e-03
   6.8808000e-03
   1.8751000e-02
   5.7736000e-02
   1.3275000e-02
   3.1922000e-02
   1.0000000e+00
   6.2762000e-03
   5.5762000e-03
   1.3695000e-01
   3.9488000e-02
   8.2419000e-03
   9.4939000e-03
   3.9488000e-02
   1.8751000e-02
   1.9482000e-02
   1.9482000e-02
   6.6080000e-03
   4.6898000e-02
   1.2605000e-02
   7.8535000e-03
   3.0685000e-01
   1.9482000e-02
   1.2605000e-02
   1.5307000e-02
   5.1755000e-02
   1.1451000e-02
   6.2762000e-03
   1.7443000e-02
   8.2419000e-03
   1.6855000e-02
   1.4852000e-02
   6.7874000e-03
   2.3080000e-02
   8.3800000e-03
   6.5218000e-03
   5.7736000e-02
   5.5762000e-03
   7.0756000e-03
   9.8686000e-03
   5.9056000e-03
   6.7874000e-03
   8.6707000e-03
   9.1465000e-03
   1.1451000e-02
   5.8366000e-03
   5.7693000e-03
   1.3695000e-01
   2.2061000e-02
   1.2932000e-02
   7.7321000e-03
   1.7443000e-02
   2.2061000e-02
   1.3637000e-02
   6.4378000e-03
   1.1719000e-02
   8.6707000e-03
   1.2000000e-02
   7.6143000e-03
   2.0272000e-02
   2.8307000e-02
   2.5427000e-02
   3.0685000e-01
   5.9056000e-03
   3.4100000e-02
   1.0490000e-02
   1.6855000e-02
   8.2419000e-03
   6.2762000e-03
   1.1194000e-02
   1.2000000e-02
   6.5218000e-03
   8.9822000e-03
   2.8307000e-02
   7.9788000e-03
   3.6596000e-02
   1.4424000e-02
   6.0484000e-03
   6.8808000e-03
   3.6596000e-02
   1.0000000e+00
   7.7321000e-03
   9.1465000e-03
   7.7321000e-03
   5.7736000e-02
   1.6855000e-02
   2.5427000e-02
   1.2000000e-02
   8.9822000e-03
   3.9488000e-02
   1.5790000e-02
   7.3893000e-03
   2.4197000e-02
   1.0949000e-02
   9.1465000e-03
   1.8751000e-02
   1.2000000e-02
   1.0743000e-01
   1.8907000e-01
   1.6305000e-02
   6.5218000e-03
   3.1922000e-02
   1.6305000e-02
   2.1129000e-02
   1.2932000e-02
   5.5762000e-03
   9.1465000e-03
   6.2762000e-03
   1.0274000e-02
   1.0490000e-02
   1.0274000e-02
   1.2932000e-02
   5.6391000e-03
   3.0006000e-02
   7.2816000e-03
   5.6391000e-03
   8.9822000e-03
   9.1465000e-03
   5.7035000e-03
   1.4424000e-02
   3.6596000e-02
   1.0067000e-02
   8.3800000e-03
   3.0006000e-02
   5.9056000e-03
   5.7035000e-03
   5.7736000e-02
   2.2061000e-02
   1.1451000e-02
   1.3695000e-01
   3.1922000e-02
   2.3080000e-02
   9.6776000e-03
   1.3695000e-01
   1.1194000e-02
   6.1225000e-03
   1.2605000e-02
   2.1129000e-02
   5.8366000e-03
   6.6080000e-03
   1.0743000e-01
   2.8307000e-02
   6.6965000e-03
   6.4378000e-03
   1.1194000e-02
   1.3637000e-02
   3.0006000e-02
   1.1719000e-02
   2.8307000e-02
   2.0272000e-02
   1.5307000e-02
   1.2605000e-02
   7.2816000e-03
   1.3695000e-01
   6.0484000e-03
   5.1755000e-02
   5.5762000e-03
   5.9761000e-03
   6.4378000e-03
   3.4100000e-02
   8.6707000e-03
   1.6305000e-02
   7.5096000e-02
   1.0949000e-02
   7.1771000e-03
   8.5229000e-03
   7.8535000e-03
   5.5762000e-03
   5.7035000e-03
   7.5001000e-03
   1.0949000e-02
   3.9488000e-02
   1.6855000e-02
   9.8686000e-03
   1.8907000e-01
   1.2000000e-02
   3.0685000e-01
   2.6790000e-02
   2.2061000e-02
   2.1129000e-02
   6.0484000e-03
   1.5307000e-02
   1.4019000e-02
   7.8535000e-03
   1.3695000e-01
   2.5427000e-02
   6.6080000e-03
   1.1451000e-02
   1.8907000e-01
   3.9488000e-02
   1.0490000e-02
   7.0756000e-03
   8.8237000e-03
   1.5307000e-02
   1.0949000e-02
   7.6143000e-03
   1.0067000e-02
   3.9488000e-02
   8.8237000e-03
   1.0743000e-01
   1.0067000e-02
   1.4852000e-02
   5.1755000e-02
   7.1771000e-03
   1.0067000e-02
   8.2419000e-03
   1.2295000e-02
   1.4424000e-02
   1.6855000e-02
   1.5307000e-02
   1.4424000e-02
   7.6143000e-03
   8.9822000e-03
   1.0274000e-02
   1.1451000e-02
   7.1771000e-03
   2.4197000e-02
   3.9488000e-02
   9.3170000e-03
   8.6707000e-03
   7.3893000e-03
   5.7035000e-03
   5.1755000e-02
   6.9768000e-03
   8.6707000e-03
   5.7693000e-03
   6.7874000e-03
   5.9056000e-03
   1.7443000e-02
   1.6305000e-02
   9.4939000e-03
   1.2932000e-02
   1.8907000e-01
   1.1194000e-02
   1.6305000e-02
   1.5307000e-02
   6.1984000e-03
   7.9788000e-03
   5.5762000e-03
   2.3080000e-02
   1.0490000e-02
   2.5427000e-02
   2.5427000e-02
   5.9056000e-03
   8.6707000e-03
   1.0067000e-02
   1.1719000e-02
   1.1719000e-02
   1.3695000e-01
   1.1194000e-02
   1.0067000e-02
   1.0949000e-02
   1.5790000e-02
   1.2932000e-02
   1.9482000e-02
   6.6080000e-03
   5.5762000e-03
   2.4197000e-02
   3.1922000e-02
   6.1984000e-03
   6.1984000e-03
   1.1451000e-02
   6.6965000e-03
   7.6143000e-03
   5.9056000e-03
   9.3170000e-03
   6.7874000e-03
   2.6790000e-02
   8.1082000e-03
   8.5229000e-03
   6.9768000e-03
   5.7035000e-03
   6.1984000e-03
   1.8074000e-02
   1.0490000e-02
   1.4852000e-02
   5.7693000e-03
   5.7035000e-03
   8.8392000e-02
   6.2762000e-03
   1.4424000e-02
   5.7693000e-03
   1.9482000e-02
   2.2061000e-02
   6.6965000e-03
   6.2762000e-03
   1.3275000e-02
   1.0743000e-01
   1.0949000e-02
   8.9822000e-03
   1.0715000e-02
   1.9482000e-02
   1.4424000e-02
   2.5427000e-02
   1.7443000e-02
   2.5427000e-02
   2.3080000e-02
   2.3080000e-02
   6.5218000e-03
   1.4852000e-02
   8.8237000e-03
   7.2816000e-03
   7.6143000e-03
   3.4100000e-02
   6.2762000e-03
   5.9056000e-03
   9.8686000e-03
   6.3560000e-03
   7.8535000e-03
   8.2419000e-03
   1.7443000e-02
   8.8392000e-02
   6.1225000e-03
   1.4019000e-02
   1.5790000e-02
   9.1465000e-03
   2.6790000e-02
   2.8307000e-02
   5.7035000e-03
   8.8237000e-03
   9.4939000e-03
   7.7321000e-03
   6.4378000e-03
   5.9056000e-03
   2.8307000e-02
   7.2816000e-03
   6.6965000e-03
   1.0949000e-02
   1.2932000e-02
   1.2932000e-02
   1.2000000e-02
   9.4939000e-03
   1.3275000e-02
   9.8686000e-03
   1.2000000e-02
   7.9788000e-03
   2.6790000e-02
   1.6855000e-02
   9.4939000e-03
   5.9761000e-03
   7.6143000e-03
   3.0685000e-01
   6.5218000e-03
   2.4197000e-02
   7.8535000e-03
   8.8392000e-02
   9.3170000e-03
   2.4197000e-02
   7.0756000e-03
   5.6391000e-03
   1.6855000e-02
   1.7443000e-02
   1.2932000e-02
   1.2295000e-02
   1.0067000e-02
   5.7693000e-03
   7.0756000e-03
   5.9761000e-03
   7.1771000e-03
   1.4852000e-02
   1.0949000e-02
   7.8535000e-03
   5.5762000e-03
   3.0685000e-01
   3.9488000e-02
   8.3800000e-03
   1.1451000e-02
   8.9822000e-03
   6.4378000e-03
   6.1984000e-03
   4.6898000e-02
   2.3080000e-02
   6.9768000e-03
   5.1755000e-02
   7.2816000e-03
   8.9822000e-03
   8.2419000e-03
   2.5427000e-02
   2.4197000e-02
   2.2061000e-02
   7.8535000e-03
   4.2875000e-02
   5.9761000e-03
   1.8074000e-02
   3.0685000e-01
   7.8535000e-03
   6.2762000e-03
   1.9482000e-02
   6.2762000e-03
   1.1719000e-02
   1.6855000e-02
   2.8307000e-02
   6.0484000e-03
   8.5229000e-03
   5.8366000e-03
   9.3170000e-03
   6.4378000e-03
   1.8907000e-01
   9.8686000e-03
   9.6776000e-03
   1.3275000e-02
   1.0067000e-02
   6.7874000e-03
   8.9822000e-03
   7.9788000e-03
   3.9488000e-02
   8.5229000e-03
   2.3080000e-02
   6.6965000e-03
   5.1755000e-02
   1.4424000e-02
   5.1755000e-02
   7.2816000e-03
   7.5096000e-02
   7.5001000e-03
   5.6391000e-03
   7.5001000e-03
   1.7443000e-02
   1.2932000e-02
   7.2816000e-03
   9.6776000e-03
   1.3637000e-02
   5.6391000e-03
   5.7035000e-03
   8.9822000e-03
   5.1755000e-02
   2.8307000e-02
   8.8392000e-02
   8.8392000e-02
   1.0743000e-01
   1.0274000e-02
   7.2816000e-03
   8.9822000e-03
   2.5427000e-02
   6.9768000e-03
   1.0715000e-02
   3.0685000e-01
   7.1771000e-03
   1.2605000e-02
   4.6898000e-02
   8.3800000e-03
   6.1984000e-03
   6.4378000e-03
   2.8307000e-02
   1.3275000e-02
   1.2000000e-02
   2.4197000e-02
   6.4378000e-03
   6.8808000e-03
   7.6143000e-03
   5.7736000e-02
   1.6855000e-02
   7.0756000e-03
   8.9822000e-03
   5.7693000e-03
   1.2932000e-02
   3.4100000e-02
   1.3637000e-02
   6.4378000e-03
   7.9788000e-03
   8.2419000e-03
   1.5307000e-02
   1.0274000e-02
   1.5307000e-02
   5.9761000e-03
   9.4939000e-03
   1.2932000e-02
   2.4197000e-02
   4.6898000e-02
   1.3695000e-01
   3.6596000e-02
   6.6965000e-03
   9.4939000e-03
   5.9056000e-03
   6.1225000e-03
   9.3170000e-03
   1.0000000e+00
   4.2875000e-02
   1.3637000e-02
   6.5218000e-03
   9.6776000e-03
   6.7874000e-03
   1.0949000e-02
   6.5218000e-03
   6.3560000e-03
   2.3080000e-02
   1.0949000e-02
   1.8074000e-02
   2.3080000e-02
   5.6391000e-03
   9.8686000e-03
   3.9488000e-02
   9.8686000e-03
   1.3275000e-02
   8.8237000e-03
   6.2762000e-03
   1.1194000e-02
   1.1719000e-02
   8.6707000e-03
   7.3893000e-03
   2.8307000e-02
   1.1194000e-02
   1.0949000e-02
   9.4939000e-03
   8.1082000e-03
   6.1984000e-03
   5.7693000e-03
   1.4424000e-02
   2.8307000e-02
   3.4100000e-02
   9.6776000e-03
   8.1082000e-03
   1.2932000e-02
   5.5762000e-03
   1.8074000e-02
   6.6965000e-03
   1.1194000e-02
   4.2875000e-02
   6.1984000e-03
   1.7443000e-02
   1.5790000e-02
   5.9761000e-03
   1.3637000e-02
   7.1771000e-03
   6.1225000e-03
   9.1465000e-03
   5.8366000e-03
   1.2605000e-02
   5.7736000e-02
   3.9488000e-02
   5.7693000e-03
   6.6080000e-03
   7.7321000e-03
   5.7693000e-03
   1.5307000e-02
   3.9488000e-02
   1.0743000e-01
   3.1922000e-02
   8.6707000e-03
   1.4019000e-02
   7.5001000e-03
   2.4197000e-02
   5.6391000e-03
   9.8686000e-03
   2.4197000e-02
   1.2000000e-02
   2.4197000e-02
   5.5762000e-03
   8.6707000e-03
   6.5280000e-02
   1.2000000e-02
   5.7693000e-03
   1.0743000e-01
   1.3637000e-02
   5.1755000e-02
   2.8307000e-02
   1.3275000e-02
   8.9822000e-03
   8.1082000e-03
   6.4378000e-03
   8.8392000e-02
   3.0685000e-01
   1.2605000e-02
   3.6596000e-02
   1.6305000e-02
   1.5307000e-02
   1.0490000e-02
   1.6855000e-02
   6.3560000e-03
   1.8907000e-01
   8.3800000e-03
   9.8686000e-03
   1.1451000e-02
   6.6080000e-03
   1.4424000e-02
   6.5280000e-02
   9.6776000e-03
   6.3560000e-03
   9.8686000e-03
   5.7693000e-03
   1.1451000e-02
   1.3695000e-01
   1.2295000e-02
   1.0743000e-01
   3.6596000e-02
   8.5229000e-03
   1.4424000e-02
   6.1225000e-03
   3.0006000e-02
   1.3275000e-02
   7.6143000e-03
   7.2816000e-03
   3.0685000e-01
   2.2061000e-02
   4.6898000e-02
   9.3170000e-03
   8.5229000e-03
   8.9822000e-03
   5.1755000e-02
   1.4019000e-02
   2.6790000e-02
   5.9761000e-03
   7.1771000e-03
   7.7321000e-03
   1.0274000e-02
   3.4100000e-02
   6.1225000e-03
   6.1984000e-03
   7.6143000e-03
   9.1465000e-03
   6.1984000e-03
   8.8237000e-03
   1.8074000e-02
   7.1771000e-03
   8.9822000e-03
   2.1129000e-02
   6.5218000e-03
   5.5762000e-03
   7.6143000e-03
   2.0272000e-02
   3.1922000e-02
   7.5096000e-02
   7.5096000e-02
   1.6305000e-02
   5.9761000e-03
   5.6391000e-03
   6.9768000e-03
   5.7693000e-03
   8.8392000e-02
   7.6143000e-03
   8.2419000e-03
   2.2061000e-02
   8.8237000e-03
   7.5001000e-03
   7.7321000e-03
   1.4852000e-02
   3.4100000e-02
   1.1451000e-02
   3.0006000e-02
   7.1771000e-03
   1.0949000e-02
   5.9056000e-03
   1.4852000e-02
   8.6707000e-03
   1.0743000e-01
   6.6965000e-03
   1.1719000e-02
   3.1922000e-02
   8.1082000e-03
   5.7736000e-02
   8.5229000e-03
   8.9822000e-03
   8.8392000e-02
   9.6776000e-03
   1.4852000e-02
   1.0274000e-02
   6.1984000e-03
   8.8237000e-03
   1.0949000e-02
   1.5307000e-02
   1.8907000e-01
   1.8907000e-01
   6.5280000e-02
   9.1465000e-03
   6.0484000e-03
   5.6391000e-03
   1.3695000e-01
   5.1755000e-02
   5.1755000e-02
   8.8237000e-03
   1.0490000e-02
   8.1082000e-03
   5.9761000e-03
   8.6707000e-03
   3.9488000e-02
   1.6305000e-02
   6.8808000e-03
   1.0949000e-02
   2.8307000e-02
   3.0685000e-01
   2.4197000e-02
   6.4378000e-03
   7.5001000e-03
   1.0067000e-02
   1.5307000e-02
   2.2061000e-02
   6.7874000e-03
   8.8392000e-02
   7.6143000e-03
   8.3800000e-03
   1.0949000e-02
   1.2295000e-02
   3.0685000e-01
   9.6776000e-03
   1.3275000e-02
   6.6080000e-03
   1.6855000e-02
   9.8686000e-03
   7.9788000e-03
   3.6596000e-02
   6.8808000e-03
   1.7443000e-02
   1.3695000e-01
   2.6790000e-02
   5.8366000e-03
   7.7321000e-03
   8.9822000e-03
   9.8686000e-03
   3.0006000e-02
   8.1082000e-03
   5.7736000e-02
   5.8366000e-03
   3.6596000e-02
   8.2419000e-03
   5.7693000e-03
   1.2932000e-02
   6.9768000e-03
   2.0272000e-02
   5.5762000e-03
   9.3170000e-03
   1.7443000e-02
   4.6898000e-02
   2.2061000e-02
   2.4197000e-02
   8.3800000e-03
   5.1755000e-02
   7.1771000e-03
   1.1194000e-02
   1.0743000e-01
   5.5762000e-03
   6.3560000e-03
   9.4939000e-03
   3.1922000e-02
   1.8074000e-02
   7.7321000e-03
   1.2000000e-02
   1.5790000e-02
   6.2762000e-03
   1.0000000e+00
   2.6790000e-02
   1.3637000e-02
   9.3170000e-03
   6.8808000e-03
   1.7443000e-02
   6.1984000e-03
   1.5790000e-02
   5.7035000e-03
   8.8392000e-02
   2.1129000e-02
   6.1984000e-03
   9.3170000e-03
   1.0949000e-02
   1.0715000e-02
   3.1922000e-02
   6.9768000e-03
   5.9056000e-03
   2.2061000e-02
   3.0685000e-01
   2.6790000e-02
   1.0715000e-02
   1.1719000e-02
   1.8751000e-02
   9.6776000e-03
   6.1984000e-03
   1.2000000e-02
   8.3800000e-03
   7.1771000e-03
   1.5307000e-02
   1.8074000e-02
   3.0685000e-01
   3.0685000e-01
   8.1082000e-03
   5.9761000e-03
   1.6305000e-02
   6.7874000e-03
   1.1451000e-02
   6.3560000e-03
   1.2000000e-02
   1.3637000e-02
   3.0685000e-01
   1.4019000e-02
   1.1451000e-02
   2.2061000e-02
   7.9788000e-03
   9.4939000e-03
   7.6143000e-03
   6.4378000e-03
   1.7443000e-02
   3.0685000e-01
   2.2061000e-02
   1.6305000e-02
   2.5427000e-02
   1.6855000e-02
   5.1755000e-02
   8.8392000e-02
   1.8751000e-02
   5.9761000e-03
   2.5427000e-02
   2.4197000e-02
   8.8392000e-02
   1.3695000e-01
   8.1082000e-03
   3.0685000e-01
   1.1451000e-02
   1.6305000e-02
   1.3637000e-02
   1.2000000e-02
   1.0000000e+00
   2.8307000e-02
   9.1465000e-03
   7.5001000e-03
   5.6391000e-03
   1.4424000e-02
   3.0006000e-02
   7.7321000e-03
   1.2000000e-02
   1.6305000e-02
   9.8686000e-03
   1.8074000e-02
   3.0006000e-02
   5.9056000e-03
   4.6898000e-02
   1.6305000e-02
   7.7321000e-03
   8.2419000e-03
   2.3080000e-02
   3.1922000e-02
   1.3637000e-02
   9.4939000e-03
   6.4378000e-03
   1.2932000e-02
   6.3560000e-03
   8.8237000e-03
   1.0743000e-01
   3.0006000e-02
   8.8237000e-03
   8.3800000e-03
   6.0484000e-03
   1.1719000e-02
   9.1465000e-03
   1.2605000e-02
   6.2762000e-03
   1.6305000e-02
   3.1922000e-02
   1.6855000e-02
   8.8237000e-03
   1.0490000e-02
   7.5096000e-02
   1.0490000e-02
   5.7736000e-02
   5.8366000e-03
   7.5096000e-02
   8.3800000e-03
   3.9488000e-02
   3.6596000e-02
   5.9056000e-03
   3.4100000e-02
   8.6707000e-03
   3.1922000e-02
   1.3275000e-02
   3.1922000e-02
   7.5096000e-02
   6.6080000e-03
   1.6855000e-02
   6.7874000e-03
   3.0685000e-01
   1.0274000e-02
   7.3893000e-03
   7.9788000e-03
   6.5280000e-02
   2.0272000e-02
   2.2061000e-02
   8.1082000e-03
   7.6143000e-03
   1.3637000e-02
   5.1755000e-02
   1.4019000e-02
   3.1922000e-02
   1.5307000e-02
   1.2000000e-02
   7.8535000e-03
   9.1465000e-03
   5.1755000e-02
   6.5280000e-02
   2.5427000e-02
   6.4378000e-03
   9.3170000e-03
   7.5001000e-03
   1.8074000e-02
   7.0756000e-03
   1.5790000e-02
   1.0000000e+00
   2.5427000e-02
   5.9056000e-03
   8.9822000e-03
   3.1922000e-02
   1.5790000e-02
   2.3080000e-02
   9.8686000e-03
   7.1771000e-03
   1.4852000e-02
   6.1984000e-03
   6.5218000e-03
   1.0743000e-01
   4.2875000e-02
   2.4197000e-02
   3.0685000e-01
   5.8366000e-03
   3.6596000e-02
   6.8808000e-03
   6.8808000e-03
   9.3170000e-03
   2.5427000e-02
   1.3695000e-01
   8.5229000e-03
   3.4100000e-02
   7.9788000e-03
   3.9488000e-02
   1.1451000e-02
   1.0000000e+00
   7.8535000e-03
   2.5427000e-02
   8.3800000e-03
   1.6305000e-02
   9.8686000e-03
   1.4424000e-02
   2.3080000e-02
   6.6965000e-03
   5.8366000e-03
   5.7736000e-02
   3.9488000e-02
   5.1755000e-02
   7.6143000e-03
   6.6080000e-03
   6.1984000e-03
   4.6898000e-02
   7.5096000e-02
   6.5218000e-03
   1.1719000e-02
   6.6965000e-03
   6.0484000e-03
   7.0756000e-03
   5.5762000e-03
   2.3080000e-02
   1.0274000e-02
   1.0949000e-02
   8.2419000e-03
   8.2419000e-03
   3.0006000e-02
   2.4197000e-02
   7.0756000e-03
   6.3560000e-03
   6.7874000e-03
   3.4100000e-02
   5.7035000e-03
   1.3637000e-02
   1.1451000e-02
   1.3637000e-02
   7.7321000e-03
   6.6965000e-03
   6.3560000e-03
   7.6143000e-03
   7.8535000e-03
   8.8237000e-03
   1.1719000e-02
   5.8366000e-03
   3.0685000e-01
   5.7736000e-02
   6.1225000e-03
   6.0484000e-03
   5.6391000e-03
   1.4852000e-02
   1.6855000e-02
   6.3560000e-03
   1.2932000e-02
   7.7321000e-03
   5.5762000e-03
   3.0006000e-02
   7.9788000e-03
   4.2875000e-02
   2.3080000e-02
   2.6790000e-02
   3.6596000e-02
   9.3170000e-03
   7.5096000e-02
   2.6790000e-02
   3.9488000e-02
   7.5001000e-03
   8.6707000e-03
   8.5229000e-03
   5.1755000e-02
   1.2932000e-02
   1.8074000e-02
   1.6855000e-02
   1.1194000e-02
   1.8074000e-02
   8.8392000e-02
   8.6707000e-03
   7.2816000e-03
   5.7693000e-03
   7.0756000e-03
   8.8392000e-02
   5.7035000e-03
   8.3800000e-03
   1.0743000e-01
   8.1082000e-03
   6.6965000e-03
   1.1194000e-02
   1.0949000e-02
   7.8535000e-03
   1.0490000e-02
   7.5001000e-03
   1.3275000e-02
   3.4100000e-02
   2.1129000e-02
   1.8074000e-02
   8.8237000e-03
   6.8808000e-03
   1.3637000e-02
   5.1755000e-02
   1.9482000e-02
   9.1465000e-03
   8.8237000e-03
   6.5218000e-03
   5.1755000e-02
   1.3275000e-02
   1.2295000e-02
   7.0756000e-03
   3.0006000e-02
   1.1719000e-02
   5.9056000e-03
   6.0484000e-03
   1.0000000e+00
   6.5280000e-02
   2.1129000e-02
   1.6855000e-02
   6.5280000e-02
   1.3637000e-02
   3.0006000e-02
   1.0000000e+00
   6.7874000e-03
   1.4852000e-02
   8.8392000e-02
   5.5762000e-03
   1.4019000e-02
   6.1225000e-03
   9.3170000e-03
   6.1225000e-03
   7.5096000e-02
   3.0006000e-02
   8.6707000e-03
   7.8535000e-03
   1.7443000e-02
   1.5790000e-02
   1.6855000e-02
   8.2419000e-03
   5.7736000e-02
   2.6790000e-02
   1.0274000e-02
   1.5307000e-02
   8.8392000e-02
   5.9761000e-03
   5.5762000e-03
   5.8366000e-03
   3.0685000e-01
   6.4378000e-03
   6.6080000e-03
   1.8907000e-01
   8.2419000e-03
   1.5790000e-02
   7.6143000e-03
   1.0067000e-02
   3.4100000e-02
   1.3275000e-02
   8.6707000e-03
   6.0484000e-03
   1.8751000e-02
   2.3080000e-02
   9.1465000e-03
   1.1194000e-02
   2.3080000e-02
   2.2061000e-02
   1.3695000e-01
   1.4424000e-02
   8.6707000e-03
   9.8686000e-03
   7.0756000e-03
   1.8907000e-01
   3.6596000e-02
   7.6143000e-03
   1.2605000e-02
   1.4424000e-02
   8.5229000e-03
   1.0715000e-02
   1.7443000e-02
   7.2816000e-03
   8.9822000e-03
   7.3893000e-03
   1.8751000e-02
   1.2932000e-02
   1.4019000e-02
   2.0272000e-02
   7.6143000e-03
   6.9768000e-03
   7.9788000e-03
   1.9482000e-02
   2.2061000e-02
   1.8074000e-02
   9.4939000e-03
   2.6790000e-02
   7.7321000e-03
   1.2000000e-02
   6.9768000e-03
   7.1771000e-03
   2.6790000e-02
   1.0743000e-01
   5.7035000e-03
   3.1922000e-02
   1.8751000e-02
   1.3275000e-02
   1.5307000e-02
   1.6855000e-02
   7.6143000e-03
   6.0484000e-03
   8.9822000e-03
   6.0484000e-03
   1.7443000e-02
   8.5229000e-03
   9.3170000e-03
   9.3170000e-03
   1.4019000e-02
   7.9788000e-03
   4.6898000e-02
   8.2419000e-03
   1.8074000e-02
   5.5762000e-03
   6.3560000e-03
   6.6080000e-03
   9.3170000e-03
   6.8808000e-03
   7.3893000e-03
   5.7035000e-03
   7.2816000e-03
   2.6790000e-02
   5.9761000e-03
   4.2875000e-02
   7.5096000e-02
   3.4100000e-02
   9.4939000e-03
   5.1755000e-02
   1.9482000e-02
   1.6305000e-02
   7.5001000e-03
   1.0949000e-02
   1.2000000e-02
   9.1465000e-03
   1.3695000e-01
   6.5218000e-03
   6.5280000e-02
   6.6080000e-03
   8.8392000e-02
   9.8686000e-03
   5.7693000e-03
   6.6080000e-03
   1.3637000e-02
   7.9788000e-03
   9.6776000e-03
   6.7874000e-03
   6.2762000e-03
   1.6855000e-02
   3.6596000e-02
   8.9822000e-03
   1.5307000e-02
   7.9788000e-03
   1.0715000e-02
   7.2816000e-03
   8.5229000e-03
   5.8366000e-03
   1.7443000e-02
   1.8074000e-02
   7.3893000e-03
   6.9768000e-03
   8.9822000e-03
   6.8808000e-03
   2.5427000e-02
   1.3637000e-02
   6.4378000e-03
   6.2762000e-03
   1.1719000e-02
   5.9761000e-03
   1.3275000e-02
   6.1984000e-03
   2.5427000e-02
   1.0490000e-02
   6.1225000e-03
   3.6596000e-02
   1.3695000e-01
   6.4378000e-03
   1.1194000e-02
   8.5229000e-03
   8.2419000e-03
   1.2932000e-02
   3.1922000e-02
   6.8808000e-03
   6.9768000e-03
   5.7035000e-03
   1.0949000e-02
   5.7035000e-03
   3.0685000e-01
   6.7874000e-03
   9.1465000e-03
   1.8751000e-02
   1.8751000e-02
   8.5229000e-03
   3.0685000e-01
   1.2605000e-02
   1.4424000e-02
   2.6790000e-02
   4.2875000e-02
   7.6143000e-03
   1.4424000e-02
   7.9788000e-03
   8.6707000e-03
   1.3695000e-01
   6.6965000e-03
   1.8907000e-01
   1.9482000e-02
   5.5762000e-03
   5.7736000e-02
   3.0685000e-01
   6.7874000e-03
   2.6790000e-02
   1.9482000e-02
   5.6391000e-03
   1.5307000e-02
   7.3893000e-03
   8.3800000e-03
   1.2932000e-02
   6.4378000e-03
   1.5790000e-02
   8.5229000e-03
   8.2419000e-03
   5.7736000e-02
   3.9488000e-02
   8.8237000e-03
   8.8392000e-02
   2.1129000e-02
   7.6143000e-03
   6.8808000e-03
   2.1129000e-02
   9.4939000e-03
   5.7035000e-03
   2.4197000e-02
   8.6707000e-03
   9.4939000e-03
   1.1194000e-02
   1.1194000e-02
   9.6776000e-03
   2.4197000e-02
   1.4424000e-02
   8.2419000e-03
   1.0000000e+00
   1.1451000e-02
   1.1451000e-02
   1.8907000e-01
   7.5001000e-03
   2.4197000e-02
   6.1984000e-03
   1.8074000e-02
   8.8392000e-02
   4.6898000e-02
   1.4424000e-02
   7.0756000e-03
   6.1984000e-03
   9.4939000e-03
   1.0000000e+00
   2.6790000e-02
   2.2061000e-02
   9.6776000e-03
   1.0490000e-02
   8.8237000e-03
   1.8751000e-02
   2.1129000e-02
   6.6965000e-03
   2.5427000e-02
   8.1082000e-03
   1.1451000e-02
   1.6855000e-02
   1.6855000e-02
   8.9822000e-03
   5.7736000e-02
   9.4939000e-03
   8.8237000e-03
   1.3695000e-01
   6.5218000e-03
   7.5096000e-02
   6.6080000e-03
   1.0067000e-02
   1.4019000e-02
   1.5307000e-02
   8.3800000e-03
   8.2419000e-03
   3.6596000e-02
   5.8366000e-03
   1.8907000e-01
   3.6596000e-02
   1.3695000e-01
   8.9822000e-03
   8.5229000e-03
   1.6305000e-02
   6.5280000e-02
   1.6305000e-02
   7.1771000e-03
   1.5790000e-02
   1.0067000e-02
   1.7443000e-02
   1.0490000e-02
   5.5762000e-03
   8.8392000e-02
   1.4852000e-02
   9.8686000e-03
   5.7736000e-02
   5.7693000e-03
   4.6898000e-02
   1.6855000e-02
   5.5762000e-03
   1.7443000e-02
   6.5280000e-02
   3.1922000e-02
   9.4939000e-03
   3.4100000e-02
   7.9788000e-03
   2.1129000e-02
   2.2061000e-02
   1.0274000e-02
   1.6855000e-02
   1.2932000e-02
   5.5762000e-03
   7.7321000e-03
   1.1719000e-02
   5.8366000e-03
   1.5790000e-02
   7.3893000e-03
   2.4197000e-02
   6.2762000e-03
   8.9822000e-03
   6.7874000e-03
   5.7035000e-03
   3.9488000e-02
   7.1771000e-03
   1.5307000e-02
   1.0000000e+00
   6.8808000e-03
   1.4424000e-02
   6.1984000e-03
   3.4100000e-02
   9.1465000e-03
   1.5307000e-02
   7.0756000e-03
   6.1984000e-03
   2.6790000e-02
   1.3275000e-02
   1.1719000e-02
   8.8392000e-02
   2.6790000e-02
   1.8074000e-02
   1.5790000e-02
   7.2816000e-03
   9.4939000e-03
   6.3560000e-03
   7.7321000e-03
   1.1451000e-02
   1.5790000e-02
   3.6596000e-02
   2.1129000e-02
   1.7443000e-02
   1.6855000e-02
   3.0685000e-01
   1.4019000e-02
   7.3893000e-03
   5.5762000e-03
   1.5790000e-02
   1.3637000e-02
   9.8686000e-03
   1.3637000e-02
   1.8074000e-02
   2.2061000e-02
   8.6707000e-03
   5.7035000e-03
   6.0484000e-03
   6.5280000e-02
   1.1719000e-02
   7.3893000e-03
   7.8535000e-03
   1.0490000e-02
   5.9761000e-03
   1.3275000e-02
   1.5790000e-02
   9.1465000e-03
   4.2875000e-02
   6.5280000e-02
   1.3695000e-01
   8.9822000e-03
   6.1225000e-03
   2.0272000e-02
   9.3170000e-03
   5.7035000e-03
   6.5280000e-02
   7.3893000e-03
   1.6305000e-02
   2.0272000e-02
   3.6596000e-02
   1.0949000e-02
   1.8074000e-02
   7.6143000e-03
   5.6391000e-03
   1.8074000e-02
   5.7035000e-03
   1.6855000e-02
   8.6707000e-03
   1.5307000e-02
   6.4378000e-03
   2.4197000e-02
   5.7693000e-03
   1.2295000e-02
   5.9056000e-03
   7.3893000e-03
   1.0949000e-02
   5.9056000e-03
   7.5096000e-02
   3.4100000e-02
   8.8392000e-02
   4.2875000e-02
   7.5096000e-02
   3.9488000e-02
   1.0949000e-02
   8.2419000e-03
   1.8074000e-02
   1.3695000e-01
   8.3800000e-03
   6.7874000e-03
   6.6965000e-03
   1.0949000e-02
   8.2419000e-03
   2.8307000e-02
   1.0067000e-02
   7.1771000e-03
   5.7035000e-03
   6.3560000e-03
   1.3695000e-01
   1.0949000e-02
   1.2932000e-02
   7.5001000e-03
   8.3800000e-03
   2.5427000e-02
   1.1719000e-02
   1.8751000e-02
   1.8907000e-01
   3.1922000e-02
   5.9056000e-03
   1.1194000e-02
   5.7736000e-02
   7.5096000e-02
   7.1771000e-03
   1.4019000e-02
   5.9761000e-03
   1.2295000e-02
   6.3560000e-03
   1.8751000e-02
   6.4378000e-03
   9.4939000e-03
   1.6855000e-02
   1.4019000e-02
   2.0272000e-02
   1.8907000e-01
   1.0743000e-01
   9.6776000e-03
   1.8074000e-02
   8.1082000e-03
   1.2295000e-02
   6.7874000e-03
   2.3080000e-02
   1.2932000e-02
   6.7874000e-03
   1.1451000e-02
   9.3170000e-03
   1.9482000e-02
   7.0756000e-03
   1.0949000e-02
   1.1451000e-02
   5.7736000e-02
   9.8686000e-03
   5.9761000e-03
   1.8074000e-02
   2.6790000e-02
   5.1755000e-02
   6.9768000e-03
   7.9788000e-03
   7.2816000e-03
   1.2932000e-02
   9.8686000e-03
   7.5096000e-02
   6.5218000e-03
   6.3560000e-03
   3.0006000e-02
   1.5307000e-02
   9.6776000e-03
   2.3080000e-02
   1.0949000e-02
   5.9056000e-03
   7.5001000e-03
   7.7321000e-03
   1.8907000e-01
   1.8907000e-01
   3.1922000e-02
   1.7443000e-02
   2.4197000e-02
   2.0272000e-02
   1.3637000e-02
   3.4100000e-02
   8.1082000e-03
   1.0743000e-01
   1.7443000e-02
   3.9488000e-02
   6.6965000e-03
   7.1771000e-03
   7.5096000e-02
   5.5762000e-03
   7.5001000e-03
   1.1194000e-02
   1.0743000e-01
   1.2000000e-02
   2.6790000e-02
   3.0006000e-02
   5.7693000e-03
   1.0949000e-02
   2.2061000e-02
   1.9482000e-02
   5.9761000e-03
   2.1129000e-02
   1.3695000e-01
   5.6391000e-03
   1.1194000e-02
   5.9761000e-03
   6.8808000e-03
   1.4019000e-02
   1.0490000e-02
   8.2419000e-03
   1.7443000e-02
   5.9761000e-03
   1.0274000e-02
   3.1922000e-02
   5.9761000e-03
   6.1225000e-03
   1.7443000e-02
   5.1755000e-02
   1.8907000e-01
   5.5762000e-03
   7.7321000e-03
   1.1451000e-02
   1.0715000e-02
   9.3170000e-03
   1.3695000e-01
   6.4378000e-03
   5.9761000e-03
   1.2932000e-02
   7.8535000e-03
   4.2875000e-02
   6.9768000e-03
   1.3637000e-02
   3.4100000e-02
   1.8907000e-01
   6.1984000e-03
   3.0006000e-02
   8.6707000e-03
   5.8366000e-03
   2.4197000e-02
   1.4424000e-02
   7.7321000e-03
   7.5001000e-03
   1.5307000e-02
   1.9482000e-02
   6.5218000e-03
   2.2061000e-02
   1.5307000e-02
   6.3560000e-03
   7.6143000e-03
   1.0274000e-02
   1.2000000e-02
   1.0274000e-02
   3.4100000e-02
   1.0715000e-02
   7.8535000e-03
   1.2932000e-02
   1.0743000e-01
   3.9488000e-02
   6.5280000e-02
   5.6391000e-03
   1.0274000e-02
   1.0067000e-02
   6.8808000e-03
   2.6790000e-02
   3.0685000e-01
   1.3637000e-02
   7.5001000e-03
   1.2932000e-02
   3.6596000e-02
   7.3893000e-03
   6.4378000e-03
   6.3560000e-03
   8.8237000e-03
   3.0685000e-01
   1.4424000e-02
   6.4378000e-03
   5.7736000e-02
   7.5001000e-03
   3.9488000e-02
   6.1984000e-03
   3.4100000e-02
   9.6776000e-03
   8.3800000e-03
   1.9482000e-02
   5.1755000e-02
   1.0715000e-02
   2.4197000e-02
   1.0949000e-02
   1.5790000e-02
   2.0272000e-02
   1.3275000e-02
   6.8808000e-03
   8.6707000e-03
   1.1451000e-02
   2.1129000e-02
   9.6776000e-03
   1.1451000e-02
   1.3275000e-02
   1.0949000e-02
   2.1129000e-02
   6.6080000e-03
   1.6855000e-02
   8.1082000e-03
   1.6305000e-02
   6.1225000e-03
   7.3893000e-03
   1.6855000e-02
   7.5096000e-02
   8.8237000e-03
   6.6965000e-03
   1.1719000e-02
   7.7321000e-03
   6.6965000e-03
   6.9768000e-03
   1.3637000e-02
   6.6080000e-03
   1.1451000e-02
   1.2000000e-02
   9.1465000e-03
   1.5307000e-02
   6.5280000e-02
   6.4378000e-03
   2.3080000e-02
   2.4197000e-02
   6.3560000e-03
   6.0484000e-03
   1.2605000e-02
   1.3275000e-02
   2.1129000e-02
   5.7736000e-02
   5.7035000e-03
   2.1129000e-02
   1.6855000e-02
   1.8751000e-02
   3.9488000e-02
   7.3893000e-03
   1.8074000e-02
   1.6855000e-02
   5.7035000e-03
   3.1922000e-02
   1.5790000e-02
   2.4197000e-02
   2.2061000e-02
   1.8907000e-01
   1.0949000e-02
   8.6707000e-03
   1.8907000e-01
   9.3170000e-03
   2.8307000e-02
   1.1194000e-02
   1.0067000e-02
   7.0756000e-03
   6.1225000e-03
   2.0272000e-02
   1.6855000e-02
   5.5762000e-03
   1.1451000e-02
   2.4197000e-02
   2.8307000e-02
   7.2816000e-03
   5.9056000e-03
   7.0756000e-03
   6.2762000e-03
   7.1771000e-03
   5.7736000e-02
   1.5307000e-02
   5.7736000e-02
   3.6596000e-02
   1.2000000e-02
   1.2295000e-02
   6.6965000e-03
   1.4424000e-02
   2.1129000e-02
   3.6596000e-02
   1.7443000e-02
   5.7035000e-03
   8.8237000e-03
   1.8751000e-02
   8.9822000e-03
   8.1082000e-03
   9.6776000e-03
   1.6855000e-02
   5.5762000e-03
   9.4939000e-03
   6.0484000e-03
   6.3560000e-03
   2.5427000e-02
   1.1719000e-02
   9.3170000e-03
   7.1771000e-03
   7.6143000e-03
   8.8392000e-02
   1.6305000e-02
   6.3560000e-03
   7.6143000e-03
   7.0756000e-03
   5.1755000e-02
   7.7321000e-03
   8.8237000e-03
   1.0067000e-02
   1.5307000e-02
   1.0743000e-01
   3.6596000e-02
   8.8392000e-02
   9.6776000e-03
   7.0756000e-03
   1.1719000e-02
   3.1922000e-02
   1.2000000e-02
   5.8366000e-03
   5.9761000e-03
   5.5762000e-03
   1.7443000e-02
   7.0756000e-03
   9.4939000e-03
   1.3275000e-02
   7.2816000e-03
   5.6391000e-03
   2.0272000e-02
   2.0272000e-02
   7.9788000e-03
   6.9768000e-03
   6.2762000e-03
   1.4019000e-02
   1.0274000e-02
   1.3637000e-02
   7.9788000e-03
   7.5096000e-02
   6.6965000e-03
   7.5096000e-02
   1.4019000e-02
   3.9488000e-02
   1.2295000e-02
   3.0006000e-02
   6.8808000e-03
   9.3170000e-03
   1.2932000e-02
   6.4378000e-03
   6.6080000e-03
   7.5001000e-03
   1.2295000e-02
   8.3800000e-03
   1.2295000e-02
   1.6305000e-02
   5.7035000e-03
   1.4019000e-02
   1.0715000e-02
   2.4197000e-02
   8.2419000e-03
   2.2061000e-02
   7.2816000e-03
   2.4197000e-02
   8.9822000e-03
   4.2875000e-02
   9.1465000e-03
   3.4100000e-02
   5.7693000e-03
   6.6080000e-03
   1.3695000e-01
   9.3170000e-03
   8.8392000e-02
   5.7693000e-03
   1.4852000e-02
   5.1755000e-02
   5.6391000e-03
   1.3695000e-01
   5.1755000e-02
   1.2932000e-02
   9.1465000e-03
   3.1922000e-02
   5.9761000e-03
   8.2419000e-03
   8.6707000e-03
   6.1225000e-03
   1.5790000e-02
   9.4939000e-03
   7.7321000e-03
   5.7035000e-03
   4.6898000e-02
   6.4378000e-03
   1.6305000e-02
   6.3560000e-03
   6.5280000e-02
   1.3275000e-02
   7.6143000e-03
   1.1451000e-02
   8.2419000e-03
   3.4100000e-02
   1.9482000e-02
   5.7693000e-03
   1.8074000e-02
   5.7035000e-03
   4.6898000e-02
   2.3080000e-02
   1.3695000e-01
   6.1225000e-03
   3.1922000e-02
   2.0272000e-02
   6.7874000e-03
   1.4852000e-02
   1.0743000e-01
   7.8535000e-03
   1.1451000e-02
   2.2061000e-02
   1.2932000e-02
   6.6965000e-03
   9.6776000e-03
   8.9822000e-03
   8.6707000e-03
   7.8535000e-03
   1.9482000e-02
   8.1082000e-03
   2.8307000e-02
   2.3080000e-02
   8.9822000e-03
   6.5280000e-02
   7.2816000e-03
   1.8907000e-01
   6.9768000e-03
   7.8535000e-03
   6.4378000e-03
   1.0743000e-01
   6.6965000e-03
   6.6965000e-03
   6.2762000e-03
   6.7874000e-03
   1.7443000e-02
   6.3560000e-03
   7.5001000e-03
   1.2295000e-02
   1.2000000e-02
   1.0067000e-02
   7.0756000e-03
   3.0685000e-01
   1.2000000e-02
   6.7874000e-03
   8.2419000e-03
   9.8686000e-03
   1.1194000e-02
   6.6080000e-03
   4.2875000e-02
   7.0756000e-03
   1.3275000e-02
   7.1771000e-03
   1.2932000e-02
   6.1225000e-03
   5.8366000e-03
   1.4019000e-02
   7.3893000e-03
   8.8237000e-03
   3.9488000e-02
   1.1451000e-02
   7.1771000e-03
   6.5218000e-03
   7.2816000e-03
   5.7693000e-03
   8.1082000e-03
   9.8686000e-03
   1.8751000e-02
   6.5280000e-02
   5.6391000e-03
   1.1451000e-02
   7.0756000e-03
   8.5229000e-03
   1.5307000e-02
   3.9488000e-02
   1.6305000e-02
   2.2061000e-02
   5.5762000e-03
   1.8751000e-02
   1.1719000e-02
   3.1922000e-02
   6.2762000e-03
   6.6080000e-03
   1.5307000e-02
   3.4100000e-02
   1.5790000e-02
   7.7321000e-03
   7.5096000e-02
   6.1225000e-03
   4.2875000e-02
   1.2605000e-02
   6.6965000e-03
   7.5001000e-03
   7.6143000e-03
   7.3893000e-03
   5.7035000e-03
   1.2932000e-02
   2.8307000e-02
   5.6391000e-03
   1.4424000e-02
   2.0272000e-02
   7.3893000e-03
   3.6596000e-02
   1.4424000e-02
   8.1082000e-03
   6.7874000e-03
   1.9482000e-02
   5.9056000e-03
   8.8237000e-03
   8.1082000e-03
   8.1082000e-03
   1.2295000e-02
   7.7321000e-03
   9.8686000e-03
   1.5790000e-02
   9.6776000e-03
   1.8751000e-02
   1.0490000e-02
   9.4939000e-03
   1.0067000e-02
   4.2875000e-02
   5.7736000e-02
   3.6596000e-02
   1.1451000e-02
   7.7321000e-03
   3.1922000e-02
   1.7443000e-02
   3.0685000e-01
   7.0756000e-03
   8.1082000e-03
   1.2295000e-02
   3.9488000e-02
   1.2932000e-02
   1.4852000e-02
   2.2061000e-02
   7.7321000e-03
   6.0484000e-03
   1.4852000e-02
   7.3893000e-03
   6.1225000e-03
   9.1465000e-03
   9.6776000e-03
   2.3080000e-02
   3.0006000e-02
   1.5790000e-02
   1.0743000e-01
   1.0274000e-02
   6.2762000e-03
   1.0067000e-02
   5.9761000e-03
   1.2295000e-02
   6.1984000e-03
   6.7874000e-03
   9.8686000e-03
   6.1984000e-03
   1.1451000e-02
   2.4197000e-02
   1.3275000e-02
   8.1082000e-03
   1.7443000e-02
   7.6143000e-03
   6.2762000e-03
   6.1984000e-03
   6.8808000e-03
   5.9056000e-03
   1.2932000e-02
   1.4852000e-02
   5.9761000e-03
   1.4424000e-02
   1.5307000e-02
   6.6080000e-03
   5.7693000e-03
   1.0715000e-02
   3.4100000e-02
   5.7035000e-03
   4.2875000e-02
   1.8074000e-02
   1.8074000e-02
   1.2605000e-02
   1.6305000e-02
   9.6776000e-03
   2.2061000e-02
   1.3695000e-01
   8.8237000e-03
   1.2000000e-02
   1.3695000e-01
   1.1194000e-02
   6.5218000e-03
   1.4852000e-02
   6.5280000e-02
   2.4197000e-02
   1.7443000e-02
   6.5218000e-03
   7.0756000e-03
   2.8307000e-02
   2.1129000e-02
   6.7874000e-03
   7.9788000e-03
   6.3560000e-03
   3.0006000e-02
   3.6596000e-02
   3.0006000e-02
   7.5001000e-03
   3.9488000e-02
   8.3800000e-03
   1.1194000e-02
   1.0274000e-02
   1.3695000e-01
   1.5307000e-02
   1.3637000e-02
   1.5790000e-02
   8.5229000e-03
   7.5001000e-03
   1.1194000e-02
   8.3800000e-03
   5.5762000e-03
   9.4939000e-03
   7.0756000e-03
   8.5229000e-03
   3.6596000e-02
   5.8366000e-03
   1.0274000e-02
   5.8366000e-03
   7.0756000e-03
   3.9488000e-02
   5.7035000e-03
   4.2875000e-02
   1.2932000e-02
   5.8366000e-03
   3.0006000e-02
   1.0000000e+00
   2.0272000e-02
   1.4019000e-02
   8.8392000e-02
   1.4424000e-02
   8.8237000e-03
   1.3637000e-02
   2.0272000e-02
   1.6305000e-02
   7.2816000e-03
   1.6855000e-02
   6.8808000e-03
   1.8907000e-01
   8.1082000e-03
   6.3560000e-03
   7.0756000e-03
   7.6143000e-03
   1.2295000e-02
   1.0000000e+00
   1.2295000e-02
   8.1082000e-03
   1.6305000e-02
   5.9056000e-03
   6.5218000e-03
   4.2875000e-02
   9.1465000e-03
   6.1225000e-03
   6.8808000e-03
   7.3893000e-03
   7.0756000e-03
   2.2061000e-02
   1.3275000e-02
   7.7321000e-03
   8.8392000e-02
   5.1755000e-02
   1.0490000e-02
   1.4852000e-02
   7.7321000e-03
   1.2295000e-02
   1.0274000e-02
   9.1465000e-03
   7.6143000e-03
   1.2605000e-02
   3.0006000e-02
   8.8237000e-03
   7.5096000e-02
   1.0949000e-02
   1.1451000e-02
   6.2762000e-03
   1.3695000e-01
   8.1082000e-03
   1.7443000e-02
   6.7874000e-03
   1.2000000e-02
   5.9761000e-03
   1.3275000e-02
   9.6776000e-03
   4.2875000e-02
   6.2762000e-03
   2.0272000e-02
   6.0484000e-03
   7.7321000e-03
   7.6143000e-03
   9.6776000e-03
   6.1225000e-03
   6.5218000e-03
   1.2295000e-02
   1.4424000e-02
   5.5762000e-03
   9.1465000e-03
   3.6596000e-02
   1.0743000e-01
   8.9822000e-03
   8.2419000e-03
   1.0000000e+00
   1.4424000e-02
   6.9768000e-03
   5.1755000e-02
   7.6143000e-03
   3.0685000e-01
   8.9822000e-03
   5.6391000e-03
   1.0274000e-02
   6.7874000e-03
   8.2419000e-03
   8.2419000e-03
   1.0490000e-02
   1.4852000e-02
   6.7874000e-03
   1.4852000e-02
   8.9822000e-03
   1.4019000e-02
   7.9788000e-03
   7.5001000e-03
   7.5001000e-03
   2.4197000e-02
   7.8535000e-03
   9.1465000e-03
   1.8074000e-02
   7.5096000e-02
   8.9822000e-03
   9.4939000e-03
   6.0484000e-03
   6.5218000e-03
   1.0000000e+00
   7.5096000e-02
   6.1984000e-03
   1.5790000e-02
   1.4424000e-02
   1.1451000e-02
   1.8751000e-02
   6.2762000e-03
   1.4019000e-02
   1.1194000e-02
   5.8366000e-03
   8.6707000e-03
   3.6596000e-02
   1.0000000e+00
   1.3275000e-02
   3.6596000e-02
   7.6143000e-03
   8.1082000e-03
   2.3080000e-02
   1.0274000e-02
   5.8366000e-03
   6.1984000e-03
   1.8074000e-02
   5.8366000e-03
   1.9482000e-02
   1.1719000e-02
   9.8686000e-03
   9.6776000e-03
   9.8686000e-03
   8.2419000e-03
   9.3170000e-03
   1.1719000e-02
   7.7321000e-03
   7.3893000e-03
   8.1082000e-03
   1.0743000e-01
   7.7321000e-03
   6.7874000e-03
   8.3800000e-03
   9.6776000e-03
   2.8307000e-02
   7.8535000e-03
   1.2932000e-02
   5.7693000e-03
   7.8535000e-03
   1.5307000e-02
   6.9768000e-03
   6.1984000e-03
   9.1465000e-03
   1.2295000e-02
   7.1771000e-03
   1.7443000e-02
   1.5790000e-02
   1.5307000e-02
   5.5762000e-03
   6.4378000e-03
   5.7736000e-02
   9.1465000e-03
   2.2061000e-02
   4.6898000e-02
   1.0949000e-02
   6.1984000e-03
   7.8535000e-03
   9.3170000e-03
   1.4019000e-02
   3.0006000e-02
   6.4378000e-03
   2.5427000e-02
   1.8751000e-02
   1.1451000e-02
   7.7321000e-03
   7.2816000e-03
   5.1755000e-02
   5.7035000e-03
   4.2875000e-02
   2.3080000e-02
   7.9788000e-03
   3.0685000e-01
   8.1082000e-03
   1.4852000e-02
   4.2875000e-02
   1.3275000e-02
   8.1082000e-03
   1.5790000e-02
   2.0272000e-02
   6.1225000e-03
   5.6391000e-03
   1.0949000e-02
   5.9056000e-03
   2.2061000e-02
   1.3637000e-02
   8.6707000e-03
   9.8686000e-03
   1.2295000e-02
   2.0272000e-02
   1.3637000e-02
   2.6790000e-02
   6.6965000e-03
   4.6898000e-02
   7.0756000e-03
   2.0272000e-02
   1.2000000e-02
   7.5096000e-02
   6.0484000e-03
   1.3637000e-02
   1.3275000e-02
   4.6898000e-02
   6.2762000e-03
   8.3800000e-03
   5.8366000e-03
   1.4852000e-02
   8.8237000e-03
   6.8808000e-03
   2.0272000e-02
   9.6776000e-03
   1.4019000e-02
   6.1984000e-03
   1.0490000e-02
   8.1082000e-03
   5.1755000e-02
   4.2875000e-02
   9.4939000e-03
   8.3800000e-03
   5.8366000e-03
   1.0274000e-02
   7.6143000e-03
   7.7321000e-03
   1.2605000e-02
   7.8535000e-03
   9.8686000e-03
   1.4424000e-02
   8.5229000e-03
   5.6391000e-03
   6.2762000e-03
   3.0685000e-01
   1.3695000e-01
   9.4939000e-03
   1.4019000e-02
   1.5307000e-02
   8.2419000e-03
   6.0484000e-03
   1.8074000e-02
   1.6305000e-02
   5.7693000e-03
   1.0274000e-02
   7.7321000e-03
   7.8535000e-03
   9.6776000e-03
   1.1451000e-02
   5.6391000e-03
   6.4378000e-03
   6.7874000e-03
   7.1771000e-03
   1.3695000e-01
   4.6898000e-02
   1.6855000e-02
   1.3637000e-02
   8.6707000e-03
   9.1465000e-03
   1.4019000e-02
   3.0685000e-01
   5.9056000e-03
   2.1129000e-02
   1.0067000e-02
   6.5280000e-02
   1.0490000e-02
   7.8535000e-03
   1.4852000e-02
   5.7736000e-02
   8.8392000e-02
   2.3080000e-02
   1.1194000e-02
   6.6080000e-03
   6.6080000e-03
   1.2000000e-02
   1.2295000e-02
   2.2061000e-02
   1.0715000e-02
   2.8307000e-02
   1.8074000e-02
   1.3695000e-01
   8.5229000e-03
   9.4939000e-03
   1.2000000e-02
   9.1465000e-03
   2.6790000e-02
   2.3080000e-02
   1.8751000e-02
   6.0484000e-03
   6.6965000e-03
   6.6965000e-03
   9.4939000e-03
   1.6305000e-02
   9.3170000e-03
   1.6855000e-02
   6.8808000e-03
   8.9822000e-03
   3.0006000e-02
   2.4197000e-02
   9.1465000e-03
   7.6143000e-03
   2.0272000e-02
   1.4852000e-02
   1.8751000e-02
   4.2875000e-02
   6.5218000e-03
   6.1225000e-03
   1.6855000e-02
   5.7035000e-03
   6.4378000e-03
   1.0949000e-02
   1.8751000e-02
   6.1984000e-03
   8.8237000e-03
   3.0685000e-01
   2.0272000e-02
   1.7443000e-02
   7.1771000e-03
   9.8686000e-03
   1.0067000e-02
   3.4100000e-02
   1.0743000e-01
   1.0490000e-02
   2.0272000e-02
   8.1082000e-03
   7.6143000e-03
   7.2816000e-03
   1.0067000e-02
   1.3637000e-02
   7.3893000e-03
   2.5427000e-02
   1.2000000e-02
   8.8392000e-02
   7.5001000e-03
   5.9761000e-03
   7.2816000e-03
   5.1755000e-02
   7.7321000e-03
   1.9482000e-02
   3.1922000e-02
   1.0274000e-02
   7.5096000e-02
   7.6143000e-03
   6.3560000e-03
   6.5280000e-02
   8.1082000e-03
   2.6790000e-02
   1.0000000e+00
   9.4939000e-03
   1.4019000e-02
   1.4019000e-02
   6.5280000e-02
   9.6776000e-03
   2.1129000e-02
   8.6707000e-03
   6.9768000e-03
   1.0949000e-02
   5.7736000e-02
   1.0274000e-02
   3.6596000e-02
   6.1984000e-03
   6.8808000e-03
   1.3637000e-02
   1.9482000e-02
   9.1465000e-03
   1.6855000e-02
   1.0274000e-02
   5.6391000e-03
   1.2295000e-02
   1.0000000e+00
   9.6776000e-03
   8.1082000e-03
   1.6305000e-02
   6.2762000e-03
   1.0274000e-02
   1.3275000e-02
   1.6305000e-02
   4.2875000e-02
   1.2000000e-02
   9.3170000e-03
   2.1129000e-02
   9.8686000e-03
   6.4378000e-03
   9.3170000e-03
   1.0715000e-02
   7.8535000e-03
   3.9488000e-02
   7.0756000e-03
   7.6143000e-03
   1.2000000e-02
   5.6391000e-03
   2.1129000e-02
   6.9768000e-03
   5.5762000e-03
   5.9056000e-03
   3.0685000e-01
   1.0000000e+00
   3.4100000e-02
   1.1451000e-02
   6.1225000e-03
   7.9788000e-03
   6.9768000e-03
   6.7874000e-03
   1.1451000e-02
   8.3800000e-03
   8.3800000e-03
   1.8907000e-01
   5.1755000e-02
   1.4019000e-02
   6.8808000e-03
   1.0067000e-02
   8.9822000e-03
   5.7693000e-03
   6.0484000e-03
   6.2762000e-03
   6.2762000e-03
   5.8366000e-03
   5.6391000e-03
   1.7443000e-02
   5.9056000e-03
   8.3800000e-03
   2.1129000e-02
   7.6143000e-03
   9.1465000e-03
   8.8392000e-02
   7.5096000e-02
   7.8535000e-03
   6.5280000e-02
   6.2762000e-03
   6.6080000e-03
   2.2061000e-02
   7.5096000e-02
   9.3170000e-03
   3.4100000e-02
   1.5307000e-02
   1.2605000e-02
   5.5762000e-03
   6.0484000e-03
   2.8307000e-02
   8.9822000e-03
   1.1451000e-02
   1.3275000e-02
   3.4100000e-02
   8.6707000e-03
   1.2605000e-02
   5.9761000e-03
   8.9822000e-03
   7.6143000e-03
   1.6855000e-02
   1.1194000e-02
   7.5001000e-03
   3.4100000e-02
   6.4378000e-03
   6.1984000e-03
   5.7736000e-02
   9.8686000e-03
   6.6965000e-03
   5.1755000e-02
   2.3080000e-02
   6.1225000e-03
   5.7035000e-03
   7.6143000e-03
   1.3637000e-02
   6.9768000e-03
   8.2419000e-03
   6.5218000e-03
   7.9788000e-03
   1.6855000e-02
   7.5001000e-03
   3.6596000e-02
   1.0949000e-02
   4.2875000e-02
   6.7874000e-03
   8.3800000e-03
   1.0715000e-02
   8.8237000e-03
   2.3080000e-02
   3.1922000e-02
   3.9488000e-02
   7.3893000e-03
   1.3637000e-02
   5.1755000e-02
   1.0000000e+00
   4.2875000e-02
   9.6776000e-03
   7.8535000e-03
   9.1465000e-03
   1.1451000e-02
   1.7443000e-02
   2.2061000e-02
   1.5307000e-02
   8.8392000e-02
   8.2419000e-03
   1.6305000e-02
   6.8808000e-03
   1.6305000e-02
   1.8074000e-02
   1.5307000e-02
   7.9788000e-03
   5.1755000e-02
   7.1771000e-03
   2.8307000e-02
   1.3637000e-02
   7.0756000e-03
   7.2816000e-03
   1.5790000e-02
   1.0715000e-02
   1.0067000e-02
   1.1719000e-02
   1.3695000e-01
   7.6143000e-03
   7.8535000e-03
   1.5307000e-02
   6.1984000e-03
   1.0067000e-02
   8.6707000e-03
   9.8686000e-03
   3.9488000e-02
   2.4197000e-02
   7.5096000e-02
   2.2061000e-02
   1.8751000e-02
   5.7736000e-02
   1.5307000e-02
   6.2762000e-03
   7.5096000e-02
   8.6707000e-03
   3.6596000e-02
   1.3695000e-01
   1.1451000e-02
   1.0949000e-02
   6.5218000e-03
   1.4852000e-02
   4.2875000e-02
   1.0000000e+00
   1.2295000e-02
   1.1451000e-02
   9.4939000e-03
   1.3275000e-02
   1.0067000e-02
   6.1984000e-03
   6.5218000e-03
   1.4852000e-02
   7.8535000e-03
   9.6776000e-03
   6.4378000e-03
   7.7321000e-03
   1.0743000e-01
   1.6855000e-02
   2.6790000e-02
   6.7874000e-03
   1.0949000e-02
   7.5096000e-02
   9.3170000e-03
   1.5790000e-02
   6.6080000e-03
   2.2061000e-02
   5.7736000e-02
   1.7443000e-02
   3.0685000e-01
   6.0484000e-03
   5.7736000e-02
   8.1082000e-03
   1.2605000e-02
   1.4019000e-02
   1.7443000e-02
   6.0484000e-03
   6.1225000e-03
   2.2061000e-02
   3.0685000e-01
   5.6391000e-03
   8.8392000e-02
   7.6143000e-03
   5.9761000e-03
   9.1465000e-03
   7.3893000e-03
   8.6707000e-03
   6.5280000e-02
   1.8751000e-02
   6.0484000e-03
   1.0274000e-02
   1.3637000e-02
   9.6776000e-03
   6.5280000e-02
   6.7874000e-03
   3.0685000e-01
   8.9822000e-03
   1.2932000e-02
   6.0484000e-03
   1.0000000e+00
   7.1771000e-03
   8.3800000e-03
   5.7736000e-02
   8.9822000e-03
   7.0756000e-03
   5.6391000e-03
   9.8686000e-03
   1.3275000e-02
   1.6855000e-02
   8.5229000e-03
   1.0067000e-02
   1.1194000e-02
   2.1129000e-02
   5.7693000e-03
   6.0484000e-03
   2.5427000e-02
   9.1465000e-03
   4.6898000e-02
   1.8751000e-02
   1.3637000e-02
   7.9788000e-03
   1.1451000e-02
   3.9488000e-02
   5.7035000e-03
   1.4019000e-02
   9.6776000e-03
   1.8907000e-01
   6.6965000e-03
   6.4378000e-03
   3.4100000e-02
   5.1755000e-02
   1.0715000e-02
   5.7736000e-02
   5.5762000e-03
   5.6391000e-03
   1.2295000e-02
   2.6790000e-02
   3.4100000e-02
   1.7443000e-02
   9.6776000e-03
   8.8392000e-02
   1.3637000e-02
   5.9056000e-03
   9.4939000e-03
   5.5762000e-03
   5.1755000e-02
   1.6855000e-02
   8.6707000e-03
   5.7736000e-02
   6.1225000e-03
   1.5790000e-02
   4.2875000e-02
   5.1755000e-02
   1.1451000e-02
   6.5280000e-02
   7.3893000e-03
   6.5280000e-02
   8.8392000e-02
   5.7736000e-02
   1.1719000e-02
   7.3893000e-03
   2.3080000e-02
   7.8535000e-03
   1.1719000e-02
   5.7736000e-02
   3.4100000e-02
   2.0272000e-02
   6.9768000e-03
   7.7321000e-03
   1.7443000e-02
   7.5001000e-03
   1.1451000e-02
   5.5762000e-03
   1.4852000e-02
   6.6080000e-03
   1.1719000e-02
   9.4939000e-03
   9.1465000e-03
   1.1194000e-02
   1.6855000e-02
   3.0006000e-02
   1.3275000e-02
   1.2295000e-02
   3.0006000e-02
   8.6707000e-03
   7.7321000e-03
   1.0274000e-02
   7.5001000e-03
   1.0000000e+00
   1.6305000e-02
   7.2816000e-03
   1.8074000e-02
   9.3170000e-03
   5.8366000e-03
   8.5229000e-03
   1.5790000e-02
   1.4019000e-02
   2.8307000e-02
   1.5307000e-02
   5.9761000e-03
   8.8392000e-02
   8.2419000e-03
   3.1922000e-02
   7.3893000e-03
   2.0272000e-02
   2.6790000e-02
   8.6707000e-03
   6.6965000e-03
   8.3800000e-03
   5.7693000e-03
   2.1129000e-02
   1.2605000e-02
   8.6707000e-03
   5.7736000e-02
   7.9788000e-03
   1.0490000e-02
   7.6143000e-03
   2.3080000e-02
   3.0006000e-02
   5.6391000e-03
   7.5001000e-03
   1.1194000e-02
   1.0949000e-02
   1.2605000e-02
   7.2816000e-03
   2.1129000e-02
   5.9056000e-03
   6.8808000e-03
   6.7874000e-03
   1.3695000e-01
   2.1129000e-02
   7.1771000e-03
   7.5001000e-03
   9.4939000e-03
   7.7321000e-03
   1.1194000e-02
   3.0006000e-02
   6.9768000e-03
   6.6080000e-03
   9.4939000e-03
   8.9822000e-03
   1.0743000e-01
   1.5790000e-02
   6.6965000e-03
   1.2932000e-02
   1.0067000e-02
   7.9788000e-03
   5.7035000e-03
   6.5218000e-03
   1.2000000e-02
   2.1129000e-02
   7.1771000e-03
   5.7736000e-02
   8.2419000e-03
   6.7874000e-03
   3.1922000e-02
   3.0006000e-02
   1.1451000e-02
   1.0490000e-02
   5.9761000e-03
   6.0484000e-03
   8.1082000e-03
   3.0006000e-02
   8.9822000e-03
   1.0949000e-02
   6.6080000e-03
   5.7736000e-02
   6.6965000e-03
   1.1194000e-02
   1.8751000e-02
   5.6391000e-03
   8.3800000e-03
   1.8751000e-02
   1.5307000e-02
   5.9056000e-03
   2.5427000e-02
   2.0272000e-02
   3.6596000e-02
   7.5001000e-03
   6.8808000e-03
   8.3800000e-03
   7.1771000e-03
   1.0490000e-02
   4.2875000e-02
   2.5427000e-02
   5.5762000e-03
   2.4197000e-02
   1.7443000e-02
   9.6776000e-03
   1.4424000e-02
   1.4852000e-02
   7.6143000e-03
   1.6855000e-02
   1.1719000e-02
   6.1984000e-03
   6.4378000e-03
   1.2295000e-02
   9.8686000e-03
   8.2419000e-03
   1.7443000e-02
   7.9788000e-03
   1.2605000e-02
   2.0272000e-02
   1.8907000e-01
   6.8808000e-03
   6.3560000e-03
   1.2000000e-02
   6.9768000e-03
   5.8366000e-03
   6.9768000e-03
   1.6305000e-02
   3.4100000e-02
   3.0006000e-02
   2.0272000e-02
   6.6080000e-03
   1.8074000e-02
   3.9488000e-02
   7.5001000e-03
   1.1451000e-02
   1.2295000e-02
   7.6143000e-03
   8.8392000e-02
   1.0490000e-02
   3.9488000e-02
   5.9761000e-03
   9.4939000e-03
   6.0484000e-03
   1.4852000e-02
   5.7035000e-03
   8.8237000e-03
   4.6898000e-02
   9.1465000e-03
   9.4939000e-03
   5.9056000e-03
   7.3893000e-03
   1.0743000e-01
   1.1194000e-02
   1.2000000e-02
   1.1194000e-02
   9.4939000e-03
   1.0000000e+00
   8.3800000e-03
   6.2762000e-03
   9.4939000e-03
   2.1129000e-02
   1.0949000e-02
   1.5307000e-02
   8.2419000e-03
   7.1771000e-03
   7.6143000e-03
   2.2061000e-02
   1.2000000e-02
   7.0756000e-03
   6.2762000e-03
   3.0685000e-01
   1.0000000e+00
   3.4100000e-02
   6.6965000e-03
   6.1225000e-03
   1.6855000e-02
   6.9768000e-03
   1.5790000e-02
   6.6965000e-03
   8.1082000e-03
   1.6305000e-02
   6.1984000e-03
   7.0756000e-03
   8.5229000e-03
   6.0484000e-03
   1.2295000e-02
   1.0067000e-02
   8.1082000e-03
   6.0484000e-03
   3.0006000e-02
   7.2816000e-03
   1.2295000e-02
   7.6143000e-03
   6.6080000e-03
   3.0685000e-01
   1.0067000e-02
   2.2061000e-02
   6.2762000e-03
   2.1129000e-02
   9.3170000e-03
   2.3080000e-02
   1.0949000e-02
   1.3637000e-02
   6.1984000e-03
   5.1755000e-02
   3.9488000e-02
   1.4424000e-02
   7.1771000e-03
   7.5001000e-03
   1.6305000e-02
   3.0006000e-02
   1.5307000e-02
   1.6305000e-02
   1.0490000e-02
   7.3893000e-03
   8.2419000e-03
   9.6776000e-03
   5.9056000e-03
   5.6391000e-03
   5.8366000e-03
   6.1984000e-03
   1.8074000e-02
   5.7035000e-03
   3.9488000e-02
   8.8237000e-03
   8.3800000e-03
   1.3275000e-02
   8.5229000e-03
   1.4019000e-02
   8.5229000e-03
   6.5280000e-02
   8.9822000e-03
   6.5218000e-03
   8.8392000e-02
   6.7874000e-03
   1.5790000e-02
   9.6776000e-03
   8.8392000e-02
   2.2061000e-02
   2.8307000e-02
   1.3637000e-02
   2.6790000e-02
   6.0484000e-03
   1.4424000e-02
   7.3893000e-03
   2.5427000e-02
   1.4424000e-02
   1.3637000e-02
   1.6305000e-02
   7.5001000e-03
   1.9482000e-02
   6.6080000e-03
   2.3080000e-02
   5.7693000e-03
   2.0272000e-02
   3.9488000e-02
   4.6898000e-02
   3.1922000e-02
   1.8074000e-02
   1.3637000e-02
   5.6391000e-03
   2.8307000e-02
   9.3170000e-03
   9.1465000e-03
   1.9482000e-02
   1.3275000e-02
   1.5790000e-02
   1.1719000e-02
   1.0000000e+00
   2.8307000e-02
   6.6080000e-03
   1.3637000e-02
   8.3800000e-03
   1.4019000e-02
   3.0006000e-02
   6.4378000e-03
   1.5790000e-02
   1.3275000e-02
   7.5001000e-03
   1.0743000e-01
   6.2762000e-03
   1.5307000e-02
   1.3637000e-02
   1.6305000e-02
   9.8686000e-03
   3.9488000e-02
   2.1129000e-02
   5.7693000e-03
   9.6776000e-03
   7.2816000e-03
   6.2762000e-03
   2.8307000e-02
   9.8686000e-03
   6.6965000e-03
   1.0715000e-02
   7.3893000e-03
   2.6790000e-02
   1.3695000e-01
   9.6776000e-03
   8.8237000e-03
   1.4852000e-02
   1.2932000e-02
   9.6776000e-03
   7.6143000e-03
   1.4019000e-02
   2.0272000e-02
   5.7736000e-02
   1.6855000e-02
   2.8307000e-02
   4.6898000e-02
   6.0484000e-03
   3.4100000e-02
   1.4424000e-02
   7.3893000e-03
   6.7874000e-03
   5.6391000e-03
   8.8237000e-03
   1.4019000e-02
   7.6143000e-03
   1.6305000e-02
   1.0000000e+00
   2.1129000e-02
   1.5307000e-02
   1.4019000e-02
   6.6080000e-03
   1.0715000e-02
   1.8907000e-01
   1.1451000e-02
   8.2419000e-03
   1.8074000e-02
   1.0715000e-02
   9.8686000e-03
   1.4424000e-02
   8.5229000e-03
   1.0274000e-02
   1.4852000e-02
   7.2816000e-03
   1.8907000e-01
   6.3560000e-03
   1.5790000e-02
   1.0274000e-02
   1.3637000e-02
   7.2816000e-03
   1.6305000e-02
   9.4939000e-03
   3.6596000e-02
   1.0000000e+00
   1.5307000e-02
   5.7693000e-03
   7.8535000e-03
   6.1984000e-03
   7.5096000e-02
   1.6855000e-02
   5.7736000e-02
   8.8237000e-03
   8.8392000e-02
   2.0272000e-02
   5.9761000e-03
   7.1771000e-03
   1.9482000e-02
   3.0006000e-02
   5.8366000e-03
   3.0006000e-02
   1.8074000e-02
   3.0006000e-02
   7.5096000e-02
   9.4939000e-03
   1.4852000e-02
   5.7035000e-03
   8.8392000e-02
   8.9822000e-03
   9.6776000e-03
   1.0274000e-02
   1.2932000e-02
   5.1755000e-02
   1.2000000e-02
   1.6305000e-02
   2.2061000e-02
   9.3170000e-03
   8.1082000e-03
   1.0490000e-02
   5.1755000e-02
   6.1225000e-03
   6.1984000e-03
   6.9768000e-03
   5.6391000e-03
   5.7035000e-03
   7.6143000e-03
   1.3695000e-01
   8.3800000e-03
   1.0743000e-01
   7.5001000e-03
   5.7693000e-03
   1.0490000e-02
   1.2605000e-02
   8.3800000e-03
   9.3170000e-03
   6.8808000e-03
   5.7693000e-03
   1.2932000e-02
   2.0272000e-02
   4.2875000e-02
   6.5218000e-03
   6.6965000e-03
   6.7874000e-03
   1.7443000e-02
   2.4197000e-02
   5.5762000e-03
   2.8307000e-02
   1.0067000e-02
   7.5001000e-03
   8.2419000e-03
   1.2932000e-02
   5.7736000e-02
   6.4378000e-03
   1.2605000e-02
   1.8074000e-02
   3.9488000e-02
   1.0274000e-02
   1.2000000e-02
   6.7874000e-03
   1.4852000e-02
   1.7443000e-02
   6.5218000e-03
   1.4852000e-02
   1.2295000e-02
   1.0715000e-02
   3.0685000e-01
   2.1129000e-02
   8.5229000e-03
   7.5001000e-03
   3.6596000e-02
   1.9482000e-02
   1.0000000e+00
   1.4852000e-02
   8.1082000e-03
   1.8907000e-01
   7.6143000e-03
   7.3893000e-03
   6.5218000e-03
   9.4939000e-03
   8.1082000e-03
   7.9788000e-03
   8.9822000e-03
   5.7035000e-03
   1.1194000e-02
   1.8751000e-02
   1.8751000e-02
   8.2419000e-03
   8.3800000e-03
   9.6776000e-03
   1.8074000e-02
   1.5307000e-02
   8.8237000e-03
   7.5001000e-03
   4.6898000e-02
   1.6305000e-02
   2.1129000e-02
   1.3695000e-01
   5.5762000e-03
   1.6855000e-02
   8.9822000e-03
   1.0715000e-02
   3.0006000e-02
   3.0685000e-01
   6.8808000e-03
   2.4197000e-02
   1.4424000e-02
   7.7321000e-03
   1.0067000e-02
   9.3170000e-03
   7.6143000e-03
   5.1755000e-02
   1.6305000e-02
   1.6305000e-02
   8.6707000e-03
   8.2419000e-03
   5.5762000e-03
   6.6080000e-03
   9.4939000e-03
   2.8307000e-02
   2.4197000e-02
   5.9056000e-03
   2.4197000e-02
   5.7035000e-03
   7.5001000e-03
   1.8907000e-01
   3.6596000e-02
   4.6898000e-02
   1.8074000e-02
   4.6898000e-02
   1.0490000e-02
   2.5427000e-02
   3.6596000e-02
   7.2816000e-03
   3.9488000e-02
   1.3695000e-01
   9.1465000e-03
   1.5790000e-02
   1.6305000e-02
   5.5762000e-03
   8.6707000e-03
   8.3800000e-03
   6.5280000e-02
   1.5307000e-02
   7.2816000e-03
   6.6965000e-03
   1.0715000e-02
   1.4019000e-02
   1.8907000e-01
   8.5229000e-03
   7.6143000e-03
   1.3275000e-02
   1.2295000e-02
   9.1465000e-03
   1.1194000e-02
   1.1194000e-02
   1.0274000e-02
   1.8751000e-02
   7.7321000e-03
   1.4852000e-02
   8.8237000e-03
   1.8074000e-02
   1.0715000e-02
   1.0715000e-02
   5.1755000e-02
   7.1771000e-03
   7.6143000e-03
   7.3893000e-03
   1.2932000e-02
   6.5280000e-02
   8.5229000e-03
   9.3170000e-03
   9.3170000e-03
   1.2295000e-02
   5.9761000e-03
   7.8535000e-03
   2.6790000e-02
   8.5229000e-03
   3.0685000e-01
   9.4939000e-03
   2.2061000e-02
   1.5307000e-02
   1.8751000e-02
   1.3637000e-02
   9.8686000e-03
   1.0490000e-02
   3.6596000e-02
   2.4197000e-02
   2.5427000e-02
   5.7693000e-03
   1.2000000e-02
   7.0756000e-03
   7.8535000e-03
   9.6776000e-03
   6.5218000e-03
   1.9482000e-02
   5.7035000e-03
   5.9761000e-03
   1.2000000e-02
   6.1984000e-03
   1.8074000e-02
   1.6305000e-02
   2.4197000e-02
   7.1771000e-03
   7.5001000e-03
   1.2000000e-02
   1.3637000e-02
   6.7874000e-03
   3.9488000e-02
   9.4939000e-03
   1.8751000e-02
   1.6855000e-02
   7.6143000e-03
   1.0715000e-02
   2.8307000e-02
   5.7693000e-03
   6.1225000e-03
   2.4197000e-02
   6.4378000e-03
   1.0949000e-02
   9.6776000e-03
   3.9488000e-02
   2.0272000e-02
   1.6855000e-02
   3.1922000e-02
   4.6898000e-02
   1.5307000e-02
   9.4939000e-03
   7.3893000e-03
   1.3695000e-01
   5.1755000e-02
   1.0274000e-02
   1.0715000e-02
   8.3800000e-03
   1.3695000e-01
   6.8808000e-03
   1.2605000e-02
   7.5001000e-03
   2.0272000e-02
   1.8907000e-01
   3.4100000e-02
   5.5762000e-03
   8.3800000e-03
   6.8808000e-03
   1.5307000e-02
   6.4378000e-03
   7.0756000e-03
   1.8751000e-02
   8.5229000e-03
   8.3800000e-03
   3.4100000e-02
   6.3560000e-03
   8.3800000e-03
   9.1465000e-03
   3.0685000e-01
   7.0756000e-03
   6.2762000e-03
   9.6776000e-03
   1.3637000e-02
   2.0272000e-02
   5.9761000e-03
   8.5229000e-03
   5.7693000e-03
   5.9761000e-03
   1.5790000e-02
   8.3800000e-03
   5.7035000e-03
   7.5096000e-02
   1.0490000e-02
   1.2295000e-02
   8.5229000e-03
   5.7693000e-03
   1.7443000e-02
   1.2932000e-02
   1.1451000e-02
   8.9822000e-03
   1.7443000e-02
   5.5762000e-03
   1.2605000e-02
   5.7693000e-03
   8.3800000e-03
   7.0756000e-03
   8.3800000e-03
   1.1451000e-02
   1.1194000e-02
   6.5218000e-03
   6.6965000e-03
   1.1719000e-02
   6.3560000e-03
   2.5427000e-02
   1.8751000e-02
   1.0949000e-02
   6.0484000e-03
   3.0006000e-02
   7.1771000e-03
   6.9768000e-03
   7.7321000e-03
   2.2061000e-02
   6.2762000e-03
   2.0272000e-02
   1.8751000e-02
   8.6707000e-03
   1.2000000e-02
   1.7443000e-02
   6.2762000e-03
   1.3695000e-01
   3.0006000e-02
   1.4852000e-02
   1.1451000e-02
   2.5427000e-02
   6.5280000e-02
   1.0490000e-02
   2.8307000e-02
   4.6898000e-02
   3.4100000e-02
   1.3637000e-02
   2.8307000e-02
   7.8535000e-03
   6.6965000e-03
   6.5218000e-03
   2.2061000e-02
   1.6305000e-02
   2.2061000e-02
   6.5218000e-03
   3.0685000e-01
   8.2419000e-03
   2.3080000e-02
   1.0715000e-02
   1.4019000e-02
   5.8366000e-03
   9.3170000e-03
   5.9761000e-03
   5.9761000e-03
   1.4019000e-02
   2.8307000e-02
   6.9768000e-03
   8.8392000e-02
   3.1922000e-02
   3.9488000e-02
   7.5096000e-02
   9.8686000e-03
   6.1984000e-03
   1.4424000e-02
   1.7443000e-02
   7.5096000e-02
   8.1082000e-03
   2.0272000e-02
   1.4852000e-02
   7.9788000e-03
   8.8237000e-03
   6.9768000e-03
   1.8907000e-01
   1.1719000e-02
   5.7693000e-03
   2.4197000e-02
   2.8307000e-02
   7.1771000e-03
   1.8907000e-01
   1.3695000e-01
   3.0685000e-01
   3.6596000e-02
   8.3800000e-03
   1.8074000e-02
   9.3170000e-03
   1.7443000e-02
   1.0490000e-02
   8.8392000e-02
   5.5762000e-03
   3.9488000e-02
   6.1225000e-03
   1.0490000e-02
   3.0685000e-01
   1.0274000e-02
   8.6707000e-03
   6.7874000e-03
   6.3560000e-03
   1.0274000e-02
   7.3893000e-03
   6.0484000e-03
   1.0067000e-02
   1.1719000e-02
   3.0006000e-02
   1.5790000e-02
   6.3560000e-03
   5.7035000e-03
   3.1922000e-02
   2.4197000e-02
   1.0490000e-02
   1.0715000e-02
   1.0000000e+00
   2.2061000e-02
   8.5229000e-03
   1.3695000e-01
   7.3893000e-03
   6.2762000e-03
   8.9822000e-03
   6.0484000e-03
   7.5096000e-02
   1.9482000e-02
   4.6898000e-02
   7.2816000e-03
   7.8535000e-03
   5.6391000e-03
   1.9482000e-02
   6.3560000e-03
   9.4939000e-03
   2.6790000e-02
   1.3695000e-01
   3.6596000e-02
   1.3275000e-02
   6.8808000e-03
   5.9056000e-03
   7.6143000e-03
   5.1755000e-02
   8.2419000e-03
   1.3695000e-01
   6.4378000e-03
   3.4100000e-02
   8.9822000e-03
   9.4939000e-03
   3.0685000e-01
   6.9768000e-03
   1.6855000e-02
   1.3695000e-01
   1.1451000e-02
   1.6305000e-02
   1.2605000e-02
   7.3893000e-03
   3.0006000e-02
   7.5001000e-03
   2.2061000e-02
   9.3170000e-03
   1.0490000e-02
   1.3637000e-02
   1.4852000e-02
   1.8751000e-02
   1.1451000e-02
   2.4197000e-02
   1.6305000e-02
   1.3275000e-02
   3.0006000e-02
   1.2932000e-02
   1.4019000e-02
   4.6898000e-02
   1.8907000e-01
   9.8686000e-03
   6.5218000e-03
   5.7693000e-03
   6.6080000e-03
   1.0490000e-02
   6.3560000e-03
   6.3560000e-03
   1.4852000e-02
   7.3893000e-03
   7.0756000e-03
   1.9482000e-02
   7.8535000e-03
   1.2605000e-02
   8.6707000e-03
   5.9761000e-03
   8.8392000e-02
   6.4378000e-03
   6.6965000e-03
   3.9488000e-02
   3.6596000e-02
   1.0715000e-02
   3.6596000e-02
   4.6898000e-02
   1.0715000e-02
   1.3275000e-02
   3.0685000e-01
   1.6855000e-02
   8.9822000e-03
   6.0484000e-03
   1.6305000e-02
   8.3800000e-03
   7.8535000e-03
   3.6596000e-02
   2.4197000e-02
   6.4378000e-03
   5.5762000e-03
   2.1129000e-02
   6.3560000e-03
   1.2000000e-02
   7.9788000e-03
   1.7443000e-02
   8.5229000e-03
   9.8686000e-03
   1.0743000e-01
   6.0484000e-03
   7.6143000e-03
   1.1194000e-02
   2.3080000e-02
   2.8307000e-02
   7.5096000e-02
   6.7874000e-03
   8.6707000e-03
   1.8751000e-02
   6.4378000e-03
   2.8307000e-02
   6.5280000e-02
   8.1082000e-03
   1.4852000e-02
   1.0490000e-02
   1.6305000e-02
   1.1451000e-02
   5.5762000e-03
   8.2419000e-03
   1.2605000e-02
   8.9822000e-03
   9.8686000e-03
   3.1922000e-02
   1.0949000e-02
   5.7693000e-03
   7.6143000e-03
   1.3637000e-02
   7.3893000e-03
   8.1082000e-03
   1.3695000e-01
   1.0274000e-02
   2.1129000e-02
   6.3560000e-03
   7.7321000e-03
   3.0685000e-01
   1.0715000e-02
   7.5096000e-02
   8.8392000e-02
   5.9056000e-03
   2.0272000e-02
   8.2419000e-03
   2.8307000e-02
   1.2295000e-02
   1.0000000e+00
   1.1719000e-02
   1.0000000e+00
   4.2875000e-02
   6.4378000e-03
   7.5001000e-03
   1.8074000e-02
   5.7736000e-02
   4.6898000e-02
   2.2061000e-02
   2.4197000e-02
   1.8751000e-02
   9.1465000e-03
   1.4852000e-02
   6.5218000e-03
   1.3275000e-02
   6.7874000e-03
   6.8808000e-03
   1.2000000e-02
   2.2061000e-02
   1.3695000e-01
   1.4852000e-02
   5.7693000e-03
   2.3080000e-02
   5.6391000e-03
   2.1129000e-02
   1.2932000e-02
   5.1755000e-02
   2.6790000e-02
   5.9761000e-03
   2.1129000e-02
   6.9768000e-03
   8.5229000e-03
   9.8686000e-03
   1.2932000e-02
   5.7035000e-03
   2.5427000e-02
   9.1465000e-03
   1.8907000e-01
   8.3800000e-03
   6.6080000e-03
   6.5218000e-03
   2.6790000e-02
   3.4100000e-02
   7.9788000e-03
   7.8535000e-03
   1.2605000e-02
   1.1719000e-02
   1.1451000e-02
   9.1465000e-03
   6.6080000e-03
   3.0685000e-01
   2.3080000e-02
   8.5229000e-03
   7.5001000e-03
   1.4424000e-02
   1.9482000e-02
   5.9056000e-03
   9.6776000e-03
   1.1719000e-02
   1.1194000e-02
   9.6776000e-03
   1.5307000e-02
   1.3637000e-02
   5.7035000e-03
   6.1984000e-03
   8.9822000e-03
   1.1194000e-02
   3.4100000e-02
   5.7693000e-03
   1.2295000e-02
   9.4939000e-03
   6.0484000e-03
   1.2605000e-02
   6.8808000e-03
   3.0006000e-02
   9.4939000e-03
   1.3695000e-01
   8.2419000e-03
   6.5218000e-03
   5.9056000e-03
   6.5218000e-03
   2.0272000e-02
   1.1451000e-02
   5.9056000e-03
   6.9768000e-03
   3.4100000e-02
   1.6305000e-02
   5.1755000e-02
   9.3170000e-03
   2.4197000e-02
   8.8237000e-03
   7.0756000e-03
   7.0756000e-03
   6.8808000e-03
   2.3080000e-02
   1.8907000e-01
   7.7321000e-03
   5.9761000e-03
   1.4852000e-02
   1.8907000e-01
   1.0274000e-02
   2.1129000e-02
   1.5790000e-02
   1.2932000e-02
   6.4378000e-03
   1.0743000e-01
   5.8366000e-03
   1.8907000e-01
   7.5096000e-02
   5.7035000e-03
   1.1451000e-02
   5.8366000e-03
   1.8074000e-02
   8.6707000e-03
   5.1755000e-02
   1.3637000e-02
   1.3637000e-02
   6.1984000e-03
   5.8366000e-03
   3.4100000e-02
   5.9056000e-03
   6.2762000e-03
   2.2061000e-02
   1.7443000e-02
   1.1451000e-02
   9.3170000e-03
   1.2000000e-02
   4.6898000e-02
   3.6596000e-02
   3.0685000e-01
   5.7736000e-02
   2.1129000e-02
   1.8074000e-02
   8.1082000e-03
   1.2000000e-02
   3.1922000e-02
   7.0756000e-03
   2.5427000e-02
   8.3800000e-03
   1.5790000e-02
   1.2932000e-02
   1.3695000e-01
   9.8686000e-03
   3.9488000e-02
   8.1082000e-03
   2.8307000e-02
   2.8307000e-02
   1.6305000e-02
   4.6898000e-02
   1.1719000e-02
   1.6305000e-02
   5.8366000e-03
   8.6707000e-03
   1.0490000e-02
   7.9788000e-03
   1.4852000e-02
   1.1451000e-02
   1.2605000e-02
   7.2816000e-03
   1.0949000e-02
   9.1465000e-03
   8.8237000e-03
   2.1129000e-02
   7.9788000e-03
   5.8366000e-03
   6.5218000e-03
   1.0274000e-02
   7.6143000e-03
   7.7321000e-03
   5.6391000e-03
   9.4939000e-03
   1.0715000e-02
   1.1451000e-02
   7.8535000e-03
   1.8751000e-02
   6.1984000e-03
   3.6596000e-02
   9.6776000e-03
   7.1771000e-03
   9.1465000e-03
   9.6776000e-03
   1.4852000e-02
   1.1719000e-02
   5.7736000e-02
   1.4852000e-02
   5.7736000e-02
   1.1719000e-02
   1.3637000e-02
   2.8307000e-02
   6.5218000e-03
   2.3080000e-02
   6.0484000e-03
   1.7443000e-02
   6.8808000e-03
   8.1082000e-03
   1.5307000e-02
   6.7874000e-03
   1.4019000e-02
   6.5280000e-02
   2.6790000e-02
   6.7874000e-03
   8.8237000e-03
   7.7321000e-03
   9.3170000e-03
   7.5096000e-02
   9.8686000e-03
   5.6391000e-03
   1.8907000e-01
   3.9488000e-02
   6.8808000e-03
   6.7874000e-03
   6.1984000e-03
   3.6596000e-02
   1.8751000e-02
   2.4197000e-02
   1.6305000e-02
   6.4378000e-03
   1.0067000e-02
   5.7035000e-03
   1.1451000e-02
   2.0272000e-02
   1.1194000e-02
   1.0067000e-02
   1.3695000e-01
   8.9822000e-03
   1.2000000e-02
   5.9761000e-03
   5.1755000e-02
   6.9768000e-03
   6.5280000e-02
   8.3800000e-03
   2.3080000e-02
   1.1194000e-02
   6.3560000e-03
   1.6855000e-02
   7.5001000e-03
   9.4939000e-03
   6.5280000e-02
   1.0490000e-02
   6.4378000e-03
   7.5001000e-03
   8.3800000e-03
   6.6965000e-03
   1.4019000e-02
   3.1922000e-02
   9.1465000e-03
   1.2605000e-02
   3.0006000e-02
   1.0274000e-02
   1.0949000e-02
   1.8907000e-01
   6.6965000e-03
   2.6790000e-02
   1.9482000e-02
   1.8751000e-02
   1.5307000e-02
   1.9482000e-02
   6.6080000e-03
   2.5427000e-02
   2.0272000e-02
   3.0006000e-02
   3.1922000e-02
   6.3560000e-03
   5.1755000e-02
   1.8751000e-02
   1.8907000e-01
   6.0484000e-03
   8.2419000e-03
   7.3893000e-03
   8.5229000e-03
   7.5001000e-03
   6.2762000e-03
   9.4939000e-03
   7.5096000e-02
   1.8751000e-02
   2.3080000e-02
   6.1225000e-03
   2.0272000e-02
   3.0006000e-02
   7.1771000e-03
   8.3800000e-03
   1.0743000e-01
   8.8392000e-02
   7.0756000e-03
   1.3637000e-02
   9.4939000e-03
   7.9788000e-03
   1.0743000e-01
   3.1922000e-02
   3.6596000e-02
   5.9761000e-03
   1.4019000e-02
   1.4424000e-02
   1.0490000e-02
   1.8907000e-01
   7.0756000e-03
   3.1922000e-02
   1.3275000e-02
   1.3637000e-02
   8.6707000e-03
   2.3080000e-02
   6.9768000e-03
   6.5280000e-02
   6.1984000e-03
   1.9482000e-02
   2.5427000e-02
   1.2000000e-02
   6.0484000e-03
   7.1771000e-03
   1.1194000e-02
   6.3560000e-03
   5.7693000e-03
   2.6790000e-02
   3.4100000e-02
   1.0715000e-02
   2.3080000e-02
   6.3560000e-03
   1.4019000e-02
   2.3080000e-02
   8.8392000e-02
   2.3080000e-02
   9.3170000e-03
   1.8074000e-02
   1.4852000e-02
   3.0006000e-02
   1.0274000e-02
   5.1755000e-02
   5.5762000e-03
   9.4939000e-03
   1.2000000e-02
   3.0685000e-01
   1.0274000e-02
   3.0006000e-02
   5.7035000e-03
   1.5790000e-02
   1.5790000e-02
   1.6855000e-02
   1.3637000e-02
   1.4852000e-02
   1.4019000e-02
   6.2762000e-03
   1.0715000e-02
   1.2932000e-02
   1.6305000e-02
   4.2875000e-02
   6.2762000e-03
   1.0743000e-01
   6.9768000e-03
   1.3695000e-01
   3.9488000e-02
   1.0274000e-02
   7.6143000e-03
   1.1194000e-02
   3.1922000e-02
   7.5096000e-02
   2.4197000e-02
   1.0743000e-01
   7.2816000e-03
   3.6596000e-02
   5.9056000e-03
   1.1719000e-02
   5.8366000e-03
   5.7736000e-02
   1.3637000e-02
   7.0756000e-03
   2.3080000e-02
   9.1465000e-03
   2.8307000e-02
   8.8237000e-03
   2.4197000e-02
   7.5001000e-03
   6.1225000e-03
   5.6391000e-03
   3.1922000e-02
   1.2295000e-02
   1.0000000e+00
   1.4019000e-02
   7.9788000e-03
   1.1719000e-02
   8.8392000e-02
   5.6391000e-03
   1.0949000e-02
   5.1755000e-02
   2.0272000e-02
   6.0484000e-03
   1.0000000e+00
   2.3080000e-02
   1.1194000e-02
   8.6707000e-03
   8.8237000e-03
   2.6790000e-02
   1.5307000e-02
   5.7035000e-03
   2.6790000e-02
   2.0272000e-02
   7.2816000e-03
   7.9788000e-03
   3.4100000e-02
   1.5307000e-02
   2.4197000e-02
   1.4019000e-02
   1.0949000e-02
   1.5307000e-02
   3.1922000e-02
   9.3170000e-03
   1.8074000e-02
   1.2605000e-02
   2.3080000e-02
   1.1194000e-02
   1.4852000e-02
   4.6898000e-02
   1.5307000e-02
   5.8366000e-03
   5.7736000e-02
   3.0685000e-01
   5.8366000e-03
   7.9788000e-03
   1.1451000e-02
   1.0274000e-02
   1.0949000e-02
   8.5229000e-03
   2.0272000e-02
   5.8366000e-03
   1.1719000e-02
   1.3695000e-01
   5.1755000e-02
   1.2932000e-02
   1.7443000e-02
   8.6707000e-03
   1.9482000e-02
   1.5790000e-02
   6.4378000e-03
   5.8366000e-03
   7.7321000e-03
   1.3695000e-01
   7.7321000e-03
   9.4939000e-03
   1.8751000e-02
   3.6596000e-02
   1.1194000e-02
   2.5427000e-02
   8.5229000e-03
   2.1129000e-02
   1.0067000e-02
   3.4100000e-02
   8.9822000e-03
   1.0000000e+00
   5.9056000e-03
   2.8307000e-02
   6.8808000e-03
   2.3080000e-02
   5.7035000e-03
   1.6855000e-02
   2.1129000e-02
   3.9488000e-02
   6.5280000e-02
   8.1082000e-03
   6.1984000e-03
   1.3637000e-02
   1.0000000e+00
   6.1984000e-03
   1.2932000e-02
   2.8307000e-02
   1.0743000e-01
   1.0949000e-02
   1.0743000e-01
   1.9482000e-02
   7.9788000e-03
   5.9761000e-03
   5.9761000e-03
   8.6707000e-03
   1.0274000e-02
   7.5096000e-02
   1.2605000e-02
   3.0006000e-02
   1.3695000e-01
   1.0274000e-02
   7.7321000e-03
   1.0949000e-02
   5.9761000e-03
   8.1082000e-03
   1.1194000e-02
   1.6305000e-02
   4.2875000e-02
   8.5229000e-03
   6.0484000e-03
   7.8535000e-03
   1.6855000e-02
   1.2295000e-02
   1.0743000e-01
   1.8907000e-01
   7.7321000e-03
   7.0756000e-03
   1.5307000e-02
   5.6391000e-03
   2.6790000e-02
   1.2295000e-02
   1.2605000e-02
   6.2762000e-03
   6.9768000e-03
   1.2932000e-02
   5.8366000e-03
   6.4378000e-03
   7.9788000e-03
   7.5001000e-03
   6.2762000e-03
   1.0000000e+00
   2.0272000e-02
   6.4378000e-03
   1.5307000e-02
   6.6080000e-03
   8.6707000e-03
   5.7035000e-03
   6.5280000e-02
   8.1082000e-03
   6.1225000e-03
   8.2419000e-03
   1.0949000e-02
   7.2816000e-03
   1.7443000e-02
   5.9056000e-03
   6.8808000e-03
   6.1225000e-03
   5.7693000e-03
   8.8237000e-03
   8.8237000e-03
   2.4197000e-02
   7.0756000e-03
   9.3170000e-03
   7.1771000e-03
   7.6143000e-03
   3.0685000e-01
   1.2605000e-02
   6.1984000e-03
   3.1922000e-02
   8.8392000e-02
   1.2295000e-02
   1.9482000e-02
   1.3275000e-02
   5.8366000e-03
   1.0490000e-02
   1.5307000e-02
   6.7874000e-03
   1.8074000e-02
   1.3275000e-02
   4.2875000e-02
   1.5790000e-02
   9.6776000e-03
   1.7443000e-02
   6.6965000e-03
   8.6707000e-03
   9.4939000e-03
   1.0949000e-02
   1.8074000e-02
   5.5762000e-03
   6.1984000e-03
   9.8686000e-03
   2.3080000e-02
   6.3560000e-03
   9.8686000e-03
   1.4424000e-02
   7.8535000e-03
   1.3695000e-01
   4.6898000e-02
   6.0484000e-03
   9.4939000e-03
   1.8907000e-01
   1.0490000e-02
   1.9482000e-02
   1.2605000e-02
   7.6143000e-03
   9.4939000e-03
   1.0274000e-02
   6.7874000e-03
   7.7321000e-03
   9.3170000e-03
   7.3893000e-03
   1.8907000e-01
   1.1451000e-02
   7.2816000e-03
   1.4424000e-02
   1.2605000e-02
   4.6898000e-02
   1.1451000e-02
   8.6707000e-03
   2.1129000e-02
   1.1719000e-02
   1.3695000e-01
   2.0272000e-02
   3.6596000e-02
   8.2419000e-03
   9.3170000e-03
   6.5218000e-03
   7.8535000e-03
   6.3560000e-03
   5.7035000e-03
   9.4939000e-03
   5.7736000e-02
   1.0000000e+00
   7.8535000e-03
   6.0484000e-03
   1.8751000e-02
   5.7035000e-03
   5.6391000e-03
   1.2605000e-02
   1.2000000e-02
   8.6707000e-03
   6.5218000e-03
   7.1771000e-03
   7.0756000e-03
   2.6790000e-02
   5.8366000e-03
   2.4197000e-02
   5.7736000e-02
   1.2605000e-02
   1.1719000e-02
   9.4939000e-03
   5.5762000e-03
   6.5218000e-03
   1.3637000e-02
   5.1755000e-02
   8.9822000e-03
   3.4100000e-02
   1.2295000e-02
   1.2295000e-02
   7.9788000e-03
   5.7736000e-02
   3.0006000e-02
   2.8307000e-02
   1.0274000e-02
   1.0949000e-02
   3.0685000e-01
   1.0743000e-01
   7.5096000e-02
   7.0756000e-03
   1.8907000e-01
   8.1082000e-03
   2.1129000e-02
   3.1922000e-02
   1.2295000e-02
   7.3893000e-03
   6.9768000e-03
   1.9482000e-02
   1.0490000e-02
   7.5096000e-02
   1.2932000e-02
   3.6596000e-02
   7.6143000e-03
   6.5218000e-03
   1.0490000e-02
   1.0274000e-02
   8.8237000e-03
   9.1465000e-03
   3.1922000e-02
   1.0949000e-02
   1.5790000e-02
   8.6707000e-03
   7.1771000e-03
   6.1984000e-03
   8.2419000e-03
   2.0272000e-02
   5.9761000e-03
   6.5218000e-03
   8.6707000e-03
   6.1984000e-03
   3.1922000e-02
   4.2875000e-02
   8.3800000e-03
   8.3800000e-03
   1.5790000e-02
   7.8535000e-03
   7.5096000e-02
   3.1922000e-02
   7.2816000e-03
   5.5762000e-03
   5.9761000e-03
   1.0949000e-02
   1.5307000e-02
   1.4019000e-02
   9.8686000e-03
   1.0490000e-02
   6.3560000e-03
   1.0067000e-02
   7.3893000e-03
   3.0685000e-01
   5.5762000e-03
   1.4852000e-02
   5.6391000e-03
   2.5427000e-02
   8.6707000e-03
   5.7736000e-02
   7.5096000e-02
   1.0067000e-02
   7.5001000e-03
   1.0274000e-02
   9.1465000e-03
   5.9761000e-03
   8.3800000e-03
   6.9768000e-03
   7.6143000e-03
   5.9056000e-03
   6.2762000e-03
   1.3695000e-01
   3.9488000e-02
   7.0756000e-03
   6.6080000e-03
   5.7693000e-03
   1.2605000e-02
   5.9056000e-03
   6.1225000e-03
   5.8366000e-03
   8.2419000e-03
   1.0490000e-02
   1.1719000e-02
   4.2875000e-02
   1.5790000e-02
   2.6790000e-02
   5.9056000e-03
   5.6391000e-03
   1.8907000e-01
   5.8366000e-03
   3.6596000e-02
   8.8392000e-02
   1.2932000e-02
   1.3275000e-02
   2.0272000e-02
   1.6305000e-02
   2.1129000e-02
   8.8392000e-02
   1.1451000e-02
   1.6305000e-02
   6.1984000e-03
   1.6855000e-02
   5.7693000e-03
   2.5427000e-02
   6.5280000e-02
   7.1771000e-03
   3.4100000e-02
   3.4100000e-02
   1.4424000e-02
   7.5096000e-02
   5.7035000e-03
   1.9482000e-02
   5.7736000e-02
   2.2061000e-02
   1.3275000e-02
   7.0756000e-03
   1.9482000e-02
   2.6790000e-02
   7.3893000e-03
   2.2061000e-02
   4.2875000e-02
   5.7736000e-02
   6.1984000e-03
   6.5280000e-02
   1.0067000e-02
   5.7693000e-03
   1.3637000e-02
   6.1984000e-03
   1.3637000e-02
   1.4852000e-02
   1.2932000e-02
   3.9488000e-02
   1.3275000e-02
   3.0006000e-02
   7.7321000e-03
   9.3170000e-03
[truncated: 1,300,007 more chars]
