# Supplementary material for: Assessment of Network Inference Methods: How to Cope with an Underdetermined Problem
Source: PLoS One. 2014 Mar 6;9(3):e90481. doi: 10.1371/journal.pone.0090481 (PMC3946176; doi:10.1371/journal.pone.0090481)
Supplement: File S1 — MATLAB codes for the new assessment of network inference methods. (ZIP) [file pone.0090481.s001.zip › Siegenthaler_PONE_Code/INPUT/Random_Network_AUROC_AUPR_Values/Size_10_100000/Size10_3_AUROC_Values_DREAM4.txt]

   2.9032000e-01
   6.1290000e-01
   9.3548000e-01
   3.2258000e-01
   4.8387000e-01
   7.0968000e-01
   0.0000000e+00
   4.8387000e-01
   6.4516000e-01
   9.3548000e-01
   3.8710000e-01
   5.4839000e-01
   4.8387000e-01
   3.8710000e-01
   5.4839000e-01
   5.1613000e-01
   1.9355000e-01
   6.1290000e-01
   5.1613000e-01
   7.0968000e-01
   3.2258000e-01
   3.2258000e-01
   6.7742000e-01
   6.1290000e-01
   6.4516000e-01
   7.7419000e-01
   9.6774000e-02
   4.5161000e-01
   3.2258000e-02
   7.7419000e-01
   3.5484000e-01
   4.8387000e-01
   9.6774000e-02
   3.2258000e-02
   9.0323000e-01
   5.1613000e-01
   6.7742000e-01
   4.1935000e-01
   3.2258000e-02
   3.2258000e-02
   7.7419000e-01
   9.0323000e-01
   9.0323000e-01
   7.0968000e-01
   7.4194000e-01
   6.4516000e-02
   7.7419000e-01
   4.1935000e-01
   5.8065000e-01
   5.4839000e-01
   8.3871000e-01
   5.1613000e-01
   4.5161000e-01
   1.2903000e-01
   8.7097000e-01
   1.2903000e-01
   0.0000000e+00
   1.2903000e-01
   1.6129000e-01
   6.7742000e-01
   1.2903000e-01
   1.2903000e-01
   6.4516000e-02
   4.5161000e-01
   3.2258000e-02
   5.8065000e-01
   4.5161000e-01
   9.0323000e-01
   1.9355000e-01
   1.9355000e-01
   9.6774000e-02
   4.5161000e-01
   6.4516000e-02
   7.0968000e-01
   1.6129000e-01
   6.1290000e-01
   0.0000000e+00
   1.9355000e-01
   3.8710000e-01
   1.0000000e+00
   4.1935000e-01
   6.1290000e-01
   6.4516000e-01
   9.6774000e-01
   3.5484000e-01
   5.1613000e-01
   4.5161000e-01
   0.0000000e+00
   5.1613000e-01
   4.5161000e-01
   6.4516000e-02
   5.8065000e-01
   6.7742000e-01
   4.1935000e-01
   3.8710000e-01
   6.1290000e-01
   8.7097000e-01
   1.9355000e-01
   5.8065000e-01
   2.9032000e-01
   8.0645000e-01
   2.2581000e-01
   6.4516000e-01
   9.6774000e-02
   5.1613000e-01
   3.5484000e-01
   3.5484000e-01
   9.0323000e-01
   1.2903000e-01
   3.8710000e-01
   2.2581000e-01
   5.4839000e-01
   6.1290000e-01
   8.0645000e-01
   8.3871000e-01
   1.2903000e-01
   3.8710000e-01
   7.7419000e-01
   9.6774000e-01
   6.7742000e-01
   7.0968000e-01
   5.8065000e-01
   9.6774000e-02
   7.4194000e-01
   1.9355000e-01
   8.0645000e-01
   4.8387000e-01
   9.6774000e-01
   2.5806000e-01
   4.5161000e-01
   6.4516000e-02
   1.0000000e+00
   5.8065000e-01
   2.2581000e-01
   5.8065000e-01
   5.1613000e-01
   2.2581000e-01
   7.0968000e-01
   1.0000000e+00
   1.9355000e-01
   9.6774000e-02
   7.4194000e-01
   5.8065000e-01
   3.8710000e-01
   5.4839000e-01
   5.8065000e-01
   7.7419000e-01
   9.6774000e-01
   6.4516000e-01
   8.3871000e-01
   7.4194000e-01
   1.6129000e-01
   1.0000000e+00
   9.6774000e-01
   6.4516000e-02
   6.4516000e-02
   2.5806000e-01
   8.7097000e-01
   3.2258000e-01
   9.3548000e-01
   8.7097000e-01
   4.5161000e-01
   8.0645000e-01
   7.4194000e-01
   6.7742000e-01
   8.3871000e-01
   6.7742000e-01
   9.0323000e-01
   6.7742000e-01
   6.1290000e-01
   6.7742000e-01
   9.6774000e-01
   8.0645000e-01
   2.9032000e-01
   8.3871000e-01
   5.4839000e-01
   9.3548000e-01
   6.1290000e-01
   9.6774000e-01
   5.1613000e-01
   7.7419000e-01
   9.6774000e-01
   8.3871000e-01
   1.6129000e-01
   4.1935000e-01
   1.6129000e-01
   3.5484000e-01
   7.4194000e-01
   8.3871000e-01
   4.1935000e-01
   1.0000000e+00
   4.8387000e-01
   7.0968000e-01
   7.7419000e-01
   3.2258000e-02
   7.0968000e-01
   6.1290000e-01
   7.4194000e-01
   8.0645000e-01
   7.4194000e-01
   7.4194000e-01
   2.5806000e-01
   4.8387000e-01
   1.2903000e-01
   6.4516000e-01
   9.6774000e-01
   6.4516000e-01
   9.6774000e-01
   2.9032000e-01
   7.7419000e-01
   1.9355000e-01
   3.2258000e-01
   1.6129000e-01
   9.3548000e-01
   1.6129000e-01
   1.9355000e-01
   9.0323000e-01
   6.4516000e-02
   3.5484000e-01
   4.8387000e-01
   3.5484000e-01
   0.0000000e+00
   3.5484000e-01
   8.7097000e-01
   6.4516000e-01
   9.6774000e-02
   1.6129000e-01
   2.2581000e-01
   5.4839000e-01
   5.4839000e-01
   1.0000000e+00
   5.8065000e-01
   1.6129000e-01
   3.2258000e-02
   1.6129000e-01
   9.6774000e-02
   9.6774000e-01
   8.7097000e-01
   1.0000000e+00
   9.0323000e-01
   1.0000000e+00
   3.5484000e-01
   3.2258000e-02
   5.4839000e-01
   2.2581000e-01
   5.4839000e-01
   6.1290000e-01
   1.0000000e+00
   8.0645000e-01
   4.5161000e-01
   3.5484000e-01
   3.2258000e-01
   3.5484000e-01
   1.0000000e+00
   5.1613000e-01
   6.4516000e-01
   6.4516000e-02
   9.0323000e-01
   7.4194000e-01
   5.8065000e-01
   4.5161000e-01
   3.5484000e-01
   4.1935000e-01
   1.0000000e+00
   5.1613000e-01
   2.9032000e-01
   6.4516000e-01
   1.2903000e-01
   2.5806000e-01
   3.8710000e-01
   7.0968000e-01
   4.8387000e-01
   1.9355000e-01
   5.8065000e-01
   6.4516000e-02
   6.1290000e-01
   2.9032000e-01
   3.5484000e-01
   3.8710000e-01
   4.8387000e-01
   1.6129000e-01
   9.6774000e-02
   8.3871000e-01
   4.8387000e-01
   3.8710000e-01
   1.2903000e-01
   6.7742000e-01
   3.8710000e-01
   2.5806000e-01
   4.5161000e-01
   0.0000000e+00
   4.1935000e-01
   9.0323000e-01
   0.0000000e+00
   3.2258000e-01
   2.2581000e-01
   1.6129000e-01
   5.8065000e-01
   0.0000000e+00
   3.2258000e-02
   5.8065000e-01
   2.5806000e-01
   6.4516000e-02
   4.5161000e-01
   7.7419000e-01
   7.4194000e-01
   4.5161000e-01
   8.0645000e-01
   5.1613000e-01
   0.0000000e+00
   9.6774000e-01
   4.5161000e-01
   1.9355000e-01
   1.0000000e+00
   2.9032000e-01
   6.1290000e-01
   5.1613000e-01
   7.0968000e-01
   8.7097000e-01
   6.7742000e-01
   1.2903000e-01
   4.8387000e-01
   8.7097000e-01
   5.4839000e-01
   7.4194000e-01
   8.7097000e-01
   6.7742000e-01
   1.9355000e-01
   1.9355000e-01
   1.6129000e-01
   7.7419000e-01
   8.3871000e-01
   2.9032000e-01
   8.0645000e-01
   9.6774000e-02
   5.4839000e-01
   7.7419000e-01
   0.0000000e+00
   6.4516000e-02
   4.5161000e-01
   7.4194000e-01
   1.0000000e+00
   4.5161000e-01
   2.9032000e-01
   2.5806000e-01
   4.5161000e-01
   4.5161000e-01
   5.4839000e-01
   7.4194000e-01
   4.1935000e-01
   5.8065000e-01
   4.5161000e-01
   4.1935000e-01
   7.0968000e-01
   9.6774000e-01
   3.2258000e-01
   6.1290000e-01
   4.5161000e-01
   8.0645000e-01
   6.4516000e-02
   2.9032000e-01
   6.4516000e-01
   7.7419000e-01
   5.4839000e-01
   6.4516000e-01
   6.4516000e-02
   1.6129000e-01
   3.8710000e-01
   6.7742000e-01
   9.0323000e-01
   9.3548000e-01
   6.1290000e-01
   2.5806000e-01
   3.8710000e-01
   9.3548000e-01
   1.9355000e-01
   4.5161000e-01
   1.6129000e-01
   0.0000000e+00
   1.9355000e-01
   1.2903000e-01
   6.7742000e-01
   2.2581000e-01
   3.2258000e-02
   5.1613000e-01
   3.8710000e-01
   3.2258000e-02
   6.7742000e-01
   5.1613000e-01
   7.7419000e-01
   5.1613000e-01
   3.2258000e-01
   6.4516000e-01
   4.5161000e-01
   4.5161000e-01
   1.6129000e-01
   7.0968000e-01
   2.2581000e-01
   3.2258000e-02
   7.7419000e-01
   8.3871000e-01
   5.8065000e-01
   9.0323000e-01
   3.8710000e-01
   3.5484000e-01
   5.8065000e-01
   2.2581000e-01
   2.2581000e-01
   9.3548000e-01
   1.6129000e-01
   6.1290000e-01
   8.0645000e-01
   2.5806000e-01
   5.8065000e-01
   2.5806000e-01
   3.2258000e-02
   1.2903000e-01
   5.4839000e-01
   5.8065000e-01
   3.5484000e-01
   6.1290000e-01
   9.3548000e-01
   7.0968000e-01
   1.2903000e-01
   3.8710000e-01
   4.1935000e-01
   3.2258000e-01
   9.3548000e-01
   7.7419000e-01
   6.1290000e-01
   3.8710000e-01
   3.8710000e-01
   2.2581000e-01
   2.9032000e-01
   5.1613000e-01
   9.0323000e-01
   8.0645000e-01
   8.7097000e-01
   6.4516000e-01
   9.6774000e-02
   6.4516000e-01
   5.8065000e-01
   9.3548000e-01
   4.8387000e-01
   6.7742000e-01
   1.0000000e+00
   1.0000000e+00
   1.0000000e+00
   9.0323000e-01
   9.0323000e-01
   2.5806000e-01
   3.5484000e-01
   6.7742000e-01
   0.0000000e+00
   1.0000000e+00
   4.8387000e-01
   5.4839000e-01
   7.0968000e-01
   1.0000000e+00
   3.2258000e-02
   5.1613000e-01
   3.2258000e-01
   3.2258000e-02
   9.3548000e-01
   3.2258000e-01
   8.0645000e-01
   8.0645000e-01
   4.1935000e-01
   5.4839000e-01
   8.7097000e-01
   2.5806000e-01
   4.5161000e-01
   1.9355000e-01
   1.9355000e-01
   5.8065000e-01
   5.8065000e-01
   0.0000000e+00
   1.0000000e+00
   2.2581000e-01
   8.3871000e-01
   1.9355000e-01
   3.2258000e-02
   5.8065000e-01
   2.9032000e-01
   6.1290000e-01
   3.8710000e-01
   7.7419000e-01
   9.0323000e-01
   6.4516000e-01
   8.0645000e-01
   4.1935000e-01
   4.1935000e-01
   9.0323000e-01
   7.4194000e-01
   1.0000000e+00
   6.4516000e-01
   7.7419000e-01
   8.3871000e-01
   9.3548000e-01
   8.7097000e-01
   3.5484000e-01
   9.6774000e-02
   3.2258000e-01
   0.0000000e+00
   5.8065000e-01
   7.0968000e-01
   6.4516000e-01
   6.7742000e-01
   2.2581000e-01
   3.2258000e-01
   7.4194000e-01
   1.0000000e+00
   6.4516000e-01
   3.2258000e-01
   5.1613000e-01
   6.7742000e-01
   4.1935000e-01
   1.2903000e-01
   6.4516000e-01
   4.5161000e-01
   1.6129000e-01
   5.8065000e-01
   6.1290000e-01
   1.9355000e-01
   3.2258000e-01
   9.6774000e-01
   8.0645000e-01
   3.5484000e-01
   0.0000000e+00
   7.4194000e-01
   2.2581000e-01
   9.0323000e-01
   3.8710000e-01
   8.7097000e-01
   5.4839000e-01
   3.8710000e-01
   2.5806000e-01
   7.0968000e-01
   9.6774000e-02
   6.4516000e-01
   3.2258000e-01
   7.4194000e-01
   6.7742000e-01
   9.6774000e-01
   6.4516000e-02
   1.2903000e-01
   6.4516000e-01
   7.7419000e-01
   8.7097000e-01
   2.9032000e-01
   6.4516000e-02
   5.1613000e-01
   3.2258000e-01
   1.9355000e-01
   7.4194000e-01
   4.5161000e-01
   8.3871000e-01
   6.1290000e-01
   7.7419000e-01
   1.6129000e-01
   8.3871000e-01
   3.5484000e-01
   6.7742000e-01
   6.4516000e-02
   8.3871000e-01
   5.1613000e-01
   2.5806000e-01
   1.0000000e+00
   9.3548000e-01
   1.0000000e+00
   4.8387000e-01
   0.0000000e+00
   2.9032000e-01
   6.7742000e-01
   9.0323000e-01
   1.9355000e-01
   1.2903000e-01
   2.2581000e-01
   2.9032000e-01
   1.0000000e+00
   4.1935000e-01
   3.2258000e-02
   4.5161000e-01
   9.6774000e-01
   8.3871000e-01
   3.2258000e-01
   8.7097000e-01
   1.0000000e+00
   2.5806000e-01
   4.1935000e-01
   8.0645000e-01
   4.5161000e-01
   4.8387000e-01
   5.8065000e-01
   5.4839000e-01
   5.8065000e-01
   3.2258000e-02
   4.5161000e-01
   4.8387000e-01
   6.1290000e-01
   1.9355000e-01
   5.4839000e-01
   3.2258000e-01
   9.3548000e-01
   3.5484000e-01
   9.6774000e-01
   7.4194000e-01
   6.4516000e-01
   7.7419000e-01
   4.5161000e-01
   2.2581000e-01
   4.1935000e-01
   9.6774000e-01
   1.9355000e-01
   4.1935000e-01
   0.0000000e+00
   9.3548000e-01
   4.5161000e-01
   8.7097000e-01
   6.4516000e-01
   1.0000000e+00
   6.4516000e-01
   6.4516000e-02
   7.7419000e-01
   5.1613000e-01
   1.2903000e-01
   2.5806000e-01
   1.9355000e-01
   7.0968000e-01
   1.6129000e-01
   3.2258000e-01
   3.8710000e-01
   7.7419000e-01
   7.7419000e-01
   7.0968000e-01
   4.1935000e-01
   1.6129000e-01
   9.6774000e-02
   2.2581000e-01
   7.0968000e-01
   4.5161000e-01
   5.4839000e-01
   4.5161000e-01
   6.4516000e-02
   8.7097000e-01
   7.7419000e-01
   1.9355000e-01
   3.8710000e-01
   8.7097000e-01
   8.3871000e-01
   2.2581000e-01
   5.4839000e-01
   2.2581000e-01
   7.7419000e-01
   4.5161000e-01
   6.7742000e-01
   8.3871000e-01
   2.2581000e-01
   6.4516000e-01
   2.9032000e-01
   3.2258000e-01
   6.7742000e-01
   6.4516000e-02
   3.2258000e-02
   9.6774000e-02
   9.6774000e-01
   5.1613000e-01
   9.6774000e-02
   3.5484000e-01
   5.8065000e-01
   4.1935000e-01
   7.4194000e-01
   7.4194000e-01
   8.3871000e-01
   9.6774000e-02
   1.9355000e-01
   5.8065000e-01
   6.7742000e-01
   3.5484000e-01
   9.3548000e-01
   6.1290000e-01
   4.8387000e-01
   7.7419000e-01
   4.1935000e-01
   8.3871000e-01
   1.2903000e-01
   6.4516000e-02
   4.5161000e-01
   2.9032000e-01
   3.8710000e-01
   9.0323000e-01
   3.2258000e-02
   1.9355000e-01
   8.3871000e-01
   4.8387000e-01
   9.3548000e-01
   6.4516000e-02
   2.9032000e-01
   3.5484000e-01
   8.3871000e-01
   8.7097000e-01
   5.4839000e-01
   6.1290000e-01
   7.7419000e-01
   6.7742000e-01
   9.6774000e-01
   8.0645000e-01
   9.0323000e-01
   0.0000000e+00
   4.5161000e-01
   6.4516000e-02
   7.4194000e-01
   3.2258000e-02
   1.9355000e-01
   9.6774000e-02
   1.2903000e-01
   8.7097000e-01
   3.8710000e-01
   2.5806000e-01
   3.8710000e-01
   1.6129000e-01
   2.5806000e-01
   4.8387000e-01
   1.2903000e-01
   3.2258000e-01
   3.2258000e-02
   3.8710000e-01
   3.8710000e-01
   7.7419000e-01
   1.9355000e-01
   3.8710000e-01
   3.2258000e-01
   7.7419000e-01
   1.9355000e-01
   4.8387000e-01
   7.0968000e-01
   3.5484000e-01
   8.7097000e-01
   6.4516000e-02
   9.6774000e-01
   0.0000000e+00
   4.8387000e-01
   2.5806000e-01
   6.1290000e-01
   5.8065000e-01
   4.5161000e-01
   5.1613000e-01
   8.7097000e-01
   1.6129000e-01
   4.1935000e-01
   4.5161000e-01
   1.6129000e-01
   5.4839000e-01
   6.4516000e-01
   9.3548000e-01
   7.4194000e-01
   9.6774000e-01
   2.5806000e-01
   0.0000000e+00
   8.3871000e-01
   4.1935000e-01
   2.9032000e-01
   9.6774000e-02
   7.7419000e-01
   7.7419000e-01
   8.3871000e-01
   1.9355000e-01
   6.1290000e-01
   8.3871000e-01
   7.4194000e-01
   6.4516000e-01
   8.7097000e-01
   5.8065000e-01
   1.0000000e+00
   6.7742000e-01
   2.9032000e-01
   6.4516000e-02
   5.1613000e-01
   9.0323000e-01
   8.3871000e-01
   3.2258000e-02
   2.2581000e-01
   1.0000000e+00
   7.7419000e-01
   9.0323000e-01
   1.2903000e-01
   9.6774000e-01
   3.5484000e-01
   1.0000000e+00
   6.7742000e-01
   4.8387000e-01
   4.8387000e-01
   3.8710000e-01
   2.9032000e-01
   3.2258000e-02
   1.0000000e+00
   4.8387000e-01
   2.9032000e-01
   3.2258000e-02
   9.6774000e-01
   7.4194000e-01
   3.2258000e-01
   3.5484000e-01
   3.5484000e-01
   6.7742000e-01
   7.0968000e-01
   8.7097000e-01
   3.2258000e-01
   4.5161000e-01
   4.5161000e-01
   5.4839000e-01
   9.6774000e-01
   3.5484000e-01
   1.0000000e+00
   6.1290000e-01
   9.6774000e-02
   1.6129000e-01
   4.8387000e-01
   6.1290000e-01
   1.2903000e-01
   7.7419000e-01
   1.2903000e-01
   6.7742000e-01
   9.6774000e-01
   5.8065000e-01
   6.4516000e-01
   8.7097000e-01
   7.4194000e-01
   2.2581000e-01
   4.1935000e-01
   4.1935000e-01
   4.5161000e-01
   8.3871000e-01
   7.0968000e-01
   9.3548000e-01
   1.0000000e+00
   1.0000000e+00
   3.2258000e-01
   4.5161000e-01
   5.1613000e-01
   9.6774000e-02
   9.6774000e-01
   7.4194000e-01
   2.9032000e-01
   1.9355000e-01
   2.9032000e-01
   4.8387000e-01
   2.9032000e-01
   4.1935000e-01
   1.9355000e-01
   3.8710000e-01
   1.6129000e-01
   6.1290000e-01
   8.3871000e-01
   8.3871000e-01
   7.7419000e-01
   3.2258000e-02
   8.7097000e-01
   5.1613000e-01
   8.7097000e-01
   1.9355000e-01
   4.8387000e-01
   7.4194000e-01
   3.2258000e-02
   7.0968000e-01
   0.0000000e+00
   3.5484000e-01
   1.9355000e-01
   4.8387000e-01
   3.2258000e-02
   0.0000000e+00
   3.5484000e-01
   6.7742000e-01
   1.6129000e-01
   3.5484000e-01
   3.8710000e-01
   4.5161000e-01
   6.7742000e-01
   9.0323000e-01
   3.8710000e-01
   5.8065000e-01
   5.4839000e-01
   5.8065000e-01
   7.7419000e-01
   2.9032000e-01
   6.4516000e-02
   2.9032000e-01
   6.1290000e-01
   6.4516000e-02
   9.6774000e-01
   4.5161000e-01
   6.1290000e-01
   0.0000000e+00
   9.6774000e-02
   6.4516000e-01
   2.2581000e-01
   2.9032000e-01
   9.6774000e-02
   3.8710000e-01
   2.2581000e-01
   2.2581000e-01
   4.1935000e-01
   5.1613000e-01
   6.7742000e-01
   1.6129000e-01
   8.0645000e-01
   4.1935000e-01
   6.4516000e-01
   1.0000000e+00
   2.2581000e-01
   1.6129000e-01
   1.9355000e-01
   6.4516000e-01
   5.1613000e-01
   9.6774000e-01
   6.1290000e-01
   7.4194000e-01
   7.7419000e-01
   6.4516000e-02
   4.8387000e-01
   8.7097000e-01
   7.0968000e-01
   2.5806000e-01
   3.5484000e-01
   3.2258000e-01
   7.4194000e-01
   2.2581000e-01
   3.8710000e-01
   3.2258000e-02
   3.5484000e-01
   7.4194000e-01
   1.9355000e-01
   9.0323000e-01
   7.0968000e-01
   1.9355000e-01
   5.1613000e-01
   0.0000000e+00
   9.0323000e-01
   1.0000000e+00
   8.7097000e-01
   9.3548000e-01
   5.8065000e-01
   9.0323000e-01
   7.7419000e-01
   2.9032000e-01
   1.9355000e-01
   5.4839000e-01
   1.2903000e-01
   5.4839000e-01
   3.2258000e-02
   2.2581000e-01
   6.1290000e-01
   5.8065000e-01
   3.5484000e-01
   0.0000000e+00
   3.2258000e-02
   7.7419000e-01
   0.0000000e+00
   6.4516000e-02
   4.5161000e-01
   1.6129000e-01
   9.6774000e-01
   7.0968000e-01
   3.2258000e-01
   9.0323000e-01
   8.7097000e-01
   4.5161000e-01
   8.3871000e-01
   9.6774000e-02
   1.0000000e+00
   4.8387000e-01
   8.0645000e-01
   7.0968000e-01
   3.2258000e-02
   2.2581000e-01
   9.6774000e-02
   0.0000000e+00
   4.5161000e-01
   7.4194000e-01
   9.6774000e-01
   9.6774000e-01
   8.0645000e-01
   7.0968000e-01
   1.0000000e+00
   4.1935000e-01
   6.7742000e-01
   5.8065000e-01
   4.1935000e-01
   1.0000000e+00
   8.7097000e-01
   1.0000000e+00
   2.2581000e-01
   8.7097000e-01
   5.8065000e-01
   9.0323000e-01
   1.6129000e-01
   2.5806000e-01
   3.2258000e-01
   3.8710000e-01
   3.5484000e-01
   9.3548000e-01
   5.4839000e-01
   4.8387000e-01
   9.3548000e-01
   8.3871000e-01
   3.2258000e-01
   3.2258000e-01
   6.1290000e-01
   5.4839000e-01
   7.7419000e-01
   1.6129000e-01
   9.6774000e-01
   3.8710000e-01
   3.2258000e-01
   9.6774000e-01
   7.7419000e-01
   8.0645000e-01
   1.9355000e-01
   9.0323000e-01
   7.7419000e-01
   1.9355000e-01
   4.8387000e-01
   3.5484000e-01
   9.3548000e-01
   9.6774000e-02
   4.1935000e-01
   2.2581000e-01
   8.3871000e-01
   4.5161000e-01
   4.1935000e-01
   8.0645000e-01
   7.0968000e-01
   7.4194000e-01
   3.5484000e-01
   7.0968000e-01
   3.8710000e-01
   7.0968000e-01
   3.8710000e-01
   7.7419000e-01
   4.5161000e-01
   6.1290000e-01
   3.2258000e-02
   6.4516000e-02
   6.4516000e-02
   9.6774000e-02
   7.7419000e-01
   3.2258000e-02
   2.2581000e-01
   7.4194000e-01
   9.6774000e-01
   9.3548000e-01
   7.4194000e-01
   3.5484000e-01
   5.8065000e-01
   1.2903000e-01
   3.5484000e-01
   9.0323000e-01
   2.9032000e-01
   7.7419000e-01
   5.4839000e-01
   5.4839000e-01
   7.7419000e-01
   2.9032000e-01
   8.0645000e-01
   4.8387000e-01
   5.8065000e-01
   7.0968000e-01
   3.8710000e-01
   7.7419000e-01
   3.2258000e-02
   3.5484000e-01
   3.2258000e-02
   4.5161000e-01
   5.4839000e-01
   8.7097000e-01
   4.5161000e-01
   4.8387000e-01
   8.0645000e-01
   1.6129000e-01
   7.0968000e-01
   8.7097000e-01
   8.0645000e-01
   0.0000000e+00
   7.4194000e-01
   5.8065000e-01
   5.1613000e-01
   8.0645000e-01
   3.2258000e-02
   4.1935000e-01
   3.2258000e-02
   7.7419000e-01
   7.0968000e-01
   4.1935000e-01
   9.6774000e-01
   3.2258000e-01
   5.4839000e-01
   0.0000000e+00
   5.4839000e-01
   2.9032000e-01
   4.1935000e-01
   4.8387000e-01
   3.2258000e-02
   3.2258000e-02
   3.5484000e-01
   6.4516000e-02
   6.1290000e-01
   0.0000000e+00
   2.5806000e-01
   2.2581000e-01
   6.4516000e-01
   8.7097000e-01
   7.4194000e-01
   5.8065000e-01
   2.5806000e-01
   6.7742000e-01
   7.4194000e-01
   8.0645000e-01
   4.5161000e-01
   4.1935000e-01
   1.2903000e-01
   3.2258000e-02
   5.1613000e-01
   1.6129000e-01
   4.1935000e-01
   7.0968000e-01
   1.6129000e-01
   0.0000000e+00
   9.6774000e-02
   7.0968000e-01
   3.5484000e-01
   2.9032000e-01
   3.2258000e-01
   4.1935000e-01
   1.2903000e-01
   7.0968000e-01
   1.9355000e-01
   8.0645000e-01
   5.1613000e-01
   4.8387000e-01
   7.0968000e-01
   8.0645000e-01
   7.4194000e-01
   2.9032000e-01
   6.7742000e-01
   3.2258000e-02
   6.7742000e-01
   3.5484000e-01
   8.3871000e-01
   7.4194000e-01
   8.3871000e-01
   0.0000000e+00
   3.5484000e-01
   2.9032000e-01
   7.0968000e-01
   1.2903000e-01
   6.4516000e-02
   0.0000000e+00
   6.7742000e-01
   6.7742000e-01
   3.2258000e-02
   4.8387000e-01
   3.2258000e-01
   1.0000000e+00
   3.2258000e-02
   3.2258000e-02
   1.9355000e-01
   8.7097000e-01
   6.4516000e-01
   4.8387000e-01
   9.6774000e-01
   2.5806000e-01
   5.4839000e-01
   7.7419000e-01
   5.1613000e-01
   1.0000000e+00
   1.0000000e+00
   3.2258000e-02
   7.4194000e-01
   3.5484000e-01
   9.3548000e-01
   6.4516000e-01
   0.0000000e+00
   4.8387000e-01
   8.7097000e-01
   6.1290000e-01
   1.9355000e-01
   3.2258000e-02
   6.1290000e-01
   6.1290000e-01
   8.0645000e-01
   9.3548000e-01
   4.1935000e-01
   9.0323000e-01
   9.0323000e-01
   5.8065000e-01
   1.2903000e-01
   9.0323000e-01
   1.0000000e+00
   5.4839000e-01
   1.6129000e-01
   6.7742000e-01
   2.2581000e-01
   2.9032000e-01
   7.7419000e-01
   1.0000000e+00
   6.1290000e-01
   7.7419000e-01
   7.0968000e-01
   3.2258000e-02
   7.0968000e-01
   6.4516000e-02
   5.1613000e-01
   3.2258000e-02
   8.3871000e-01
   6.4516000e-01
   9.3548000e-01
   2.2581000e-01
   1.6129000e-01
   9.0323000e-01
   5.4839000e-01
   2.5806000e-01
   8.3871000e-01
   3.5484000e-01
   5.4839000e-01
   9.6774000e-01
   5.1613000e-01
   3.2258000e-01
   3.5484000e-01
   9.6774000e-02
   8.3871000e-01
   8.0645000e-01
   7.0968000e-01
   5.1613000e-01
   5.8065000e-01
   9.6774000e-02
   6.1290000e-01
   7.7419000e-01
   8.0645000e-01
   4.5161000e-01
   6.4516000e-02
   9.3548000e-01
   2.5806000e-01
   3.5484000e-01
   2.5806000e-01
   3.5484000e-01
   8.0645000e-01
   9.0323000e-01
   6.4516000e-01
   4.5161000e-01
   5.1613000e-01
   1.2903000e-01
   2.2581000e-01
   1.6129000e-01
   1.9355000e-01
   8.3871000e-01
   3.5484000e-01
   0.0000000e+00
   3.5484000e-01
   6.4516000e-01
   5.8065000e-01
   3.8710000e-01
   1.6129000e-01
   6.4516000e-02
   8.0645000e-01
   8.3871000e-01
   5.4839000e-01
   7.7419000e-01
   8.3871000e-01
   4.1935000e-01
   3.2258000e-02
   4.1935000e-01
   1.9355000e-01
   8.3871000e-01
   5.1613000e-01
   7.4194000e-01
   1.9355000e-01
   7.0968000e-01
   9.6774000e-01
   4.8387000e-01
   7.0968000e-01
   8.3871000e-01
   8.7097000e-01
   1.6129000e-01
   9.0323000e-01
   4.1935000e-01
   4.5161000e-01
   9.6774000e-01
   9.0323000e-01
   6.1290000e-01
   9.6774000e-02
   6.4516000e-01
   3.5484000e-01
   4.8387000e-01
   7.4194000e-01
   9.3548000e-01
   1.2903000e-01
   1.2903000e-01
   2.5806000e-01
   2.9032000e-01
   1.6129000e-01
   9.0323000e-01
   6.4516000e-01
   1.9355000e-01
   6.1290000e-01
   3.8710000e-01
   4.1935000e-01
   3.2258000e-02
   4.8387000e-01
   0.0000000e+00
   5.8065000e-01
   8.0645000e-01
   1.2903000e-01
   0.0000000e+00
   3.8710000e-01
   6.4516000e-02
   1.6129000e-01
   0.0000000e+00
   0.0000000e+00
   1.2903000e-01
   2.2581000e-01
   7.7419000e-01
   1.6129000e-01
   8.7097000e-01
   6.1290000e-01
   5.1613000e-01
   4.5161000e-01
   6.4516000e-01
   8.7097000e-01
   0.0000000e+00
   3.8710000e-01
   4.1935000e-01
   1.6129000e-01
   5.8065000e-01
   2.5806000e-01
   9.0323000e-01
   2.2581000e-01
   4.1935000e-01
   7.4194000e-01
   3.5484000e-01
   7.0968000e-01
   1.9355000e-01
   7.4194000e-01
   9.0323000e-01
   2.9032000e-01
   1.9355000e-01
   9.6774000e-01
   5.4839000e-01
   6.4516000e-02
   4.1935000e-01
   2.2581000e-01
   1.6129000e-01
   9.6774000e-02
   7.4194000e-01
   7.4194000e-01
   9.3548000e-01
   8.0645000e-01
   6.4516000e-02
   9.0323000e-01
   3.2258000e-02
   7.4194000e-01
   1.9355000e-01
   4.1935000e-01
   4.5161000e-01
   5.1613000e-01
   7.7419000e-01
   2.5806000e-01
   6.7742000e-01
   9.6774000e-01
   5.4839000e-01
   1.2903000e-01
   7.4194000e-01
   9.0323000e-01
   3.8710000e-01
   3.2258000e-01
   6.1290000e-01
   1.9355000e-01
   8.0645000e-01
   3.2258000e-02
   8.3871000e-01
   6.4516000e-01
   6.4516000e-01
   7.0968000e-01
   9.0323000e-01
   8.0645000e-01
   9.3548000e-01
   3.5484000e-01
   1.2903000e-01
   2.2581000e-01
   9.0323000e-01
   9.0323000e-01
   6.4516000e-02
   6.7742000e-01
   9.0323000e-01
   3.2258000e-02
   3.5484000e-01
   3.5484000e-01
   5.1613000e-01
   5.1613000e-01
   8.0645000e-01
   9.6774000e-02
   3.2258000e-02
   1.2903000e-01
   6.4516000e-01
   5.1613000e-01
   3.8710000e-01
   5.8065000e-01
   5.4839000e-01
   1.9355000e-01
   2.5806000e-01
   1.9355000e-01
   6.4516000e-02
   6.4516000e-02
   3.8710000e-01
   1.9355000e-01
   5.8065000e-01
   5.8065000e-01
   2.2581000e-01
   3.5484000e-01
   7.7419000e-01
   6.4516000e-01
   8.0645000e-01
   5.8065000e-01
   6.4516000e-01
   4.1935000e-01
   6.1290000e-01
   9.3548000e-01
   1.6129000e-01
   9.0323000e-01
   7.0968000e-01
   6.4516000e-01
   4.5161000e-01
   9.6774000e-02
   0.0000000e+00
   3.8710000e-01
   6.4516000e-01
   4.1935000e-01
   4.5161000e-01
   3.2258000e-01
   8.7097000e-01
   6.1290000e-01
   9.0323000e-01
   2.2581000e-01
   3.8710000e-01
   6.7742000e-01
   1.6129000e-01
   6.7742000e-01
   2.2581000e-01
   3.2258000e-02
   4.1935000e-01
   8.3871000e-01
   3.5484000e-01
   6.4516000e-02
   9.6774000e-02
   9.0323000e-01
   5.1613000e-01
   8.3871000e-01
   6.1290000e-01
   5.4839000e-01
   8.0645000e-01
   8.0645000e-01
   3.5484000e-01
   1.0000000e+00
   3.2258000e-02
   1.0000000e+00
   2.9032000e-01
   3.2258000e-02
   5.1613000e-01
   6.4516000e-01
   7.0968000e-01
   8.7097000e-01
   7.4194000e-01
   2.2581000e-01
   5.4839000e-01
   0.0000000e+00
   7.0968000e-01
   9.6774000e-02
   3.5484000e-01
   8.0645000e-01
   5.4839000e-01
   7.4194000e-01
   5.1613000e-01
   8.0645000e-01
   6.4516000e-01
   2.5806000e-01
   1.2903000e-01
   4.8387000e-01
   1.6129000e-01
   9.3548000e-01
   3.2258000e-02
   2.2581000e-01
   8.0645000e-01
   6.4516000e-01
   6.4516000e-01
   7.7419000e-01
   4.5161000e-01
   1.6129000e-01
   3.5484000e-01
   3.2258000e-01
   1.0000000e+00
   6.1290000e-01
   8.3871000e-01
   4.5161000e-01
   8.7097000e-01
   9.3548000e-01
   9.6774000e-02
   4.1935000e-01
   1.2903000e-01
   4.1935000e-01
   0.0000000e+00
   3.5484000e-01
   1.2903000e-01
   5.1613000e-01
   7.7419000e-01
   5.1613000e-01
   1.9355000e-01
   1.0000000e+00
   9.6774000e-01
   9.0323000e-01
   9.6774000e-02
   3.5484000e-01
   3.2258000e-02
   6.7742000e-01
   2.9032000e-01
   6.4516000e-02
   3.2258000e-02
   1.6129000e-01
   6.7742000e-01
   4.8387000e-01
   4.8387000e-01
   4.1935000e-01
   8.3871000e-01
   0.0000000e+00
   5.8065000e-01
   5.1613000e-01
   9.6774000e-02
   9.6774000e-02
   2.5806000e-01
   2.2581000e-01
   7.0968000e-01
   3.2258000e-01
   7.4194000e-01
   6.7742000e-01
   1.2903000e-01
   1.0000000e+00
   4.5161000e-01
   8.7097000e-01
   1.9355000e-01
   9.6774000e-01
   4.5161000e-01
   3.5484000e-01
   1.6129000e-01
   7.0968000e-01
   3.2258000e-02
   6.4516000e-01
   7.7419000e-01
   7.4194000e-01
   1.9355000e-01
   3.8710000e-01
   2.5806000e-01
   6.4516000e-02
   5.8065000e-01
   4.1935000e-01
   6.7742000e-01
   7.4194000e-01
   4.8387000e-01
   2.9032000e-01
   7.0968000e-01
   7.7419000e-01
   2.2581000e-01
   1.9355000e-01
   6.7742000e-01
   3.2258000e-02
   7.0968000e-01
   3.2258000e-01
   8.3871000e-01
   2.2581000e-01
   5.4839000e-01
   5.1613000e-01
   7.7419000e-01
   7.4194000e-01
   2.9032000e-01
   9.6774000e-01
   4.1935000e-01
   2.2581000e-01
   3.8710000e-01
   7.7419000e-01
   7.4194000e-01
   9.6774000e-02
   4.1935000e-01
   0.0000000e+00
   2.2581000e-01
   5.8065000e-01
   4.1935000e-01
   7.4194000e-01
   9.0323000e-01
   5.1613000e-01
   2.5806000e-01
   6.7742000e-01
   2.9032000e-01
   2.2581000e-01
   6.1290000e-01
   3.5484000e-01
   1.6129000e-01
   0.0000000e+00
   4.1935000e-01
   6.4516000e-02
   3.2258000e-01
   9.3548000e-01
   8.0645000e-01
   3.5484000e-01
   8.3871000e-01
   0.0000000e+00
   5.8065000e-01
   9.3548000e-01
   4.5161000e-01
   0.0000000e+00
   9.6774000e-02
   8.0645000e-01
   6.4516000e-02
   6.4516000e-01
   1.2903000e-01
   1.6129000e-01
   5.4839000e-01
   9.0323000e-01
   9.0323000e-01
   6.1290000e-01
   2.9032000e-01
   8.0645000e-01
   4.8387000e-01
   1.9355000e-01
   7.7419000e-01
   2.9032000e-01
   6.4516000e-02
   5.1613000e-01
   0.0000000e+00
   1.2903000e-01
   4.8387000e-01
   6.4516000e-01
   1.6129000e-01
   7.4194000e-01
   9.3548000e-01
   9.6774000e-01
   2.2581000e-01
   7.7419000e-01
   9.0323000e-01
   0.0000000e+00
   6.1290000e-01
   0.0000000e+00
   0.0000000e+00
   0.0000000e+00
   1.2903000e-01
   4.5161000e-01
   6.7742000e-01
   8.0645000e-01
   3.5484000e-01
   6.7742000e-01
   3.2258000e-01
   2.9032000e-01
   7.0968000e-01
   8.0645000e-01
   6.7742000e-01
   4.1935000e-01
   7.4194000e-01
   5.8065000e-01
   3.2258000e-02
   5.8065000e-01
   4.1935000e-01
   7.7419000e-01
   1.9355000e-01
   2.2581000e-01
   5.4839000e-01
   8.7097000e-01
   7.4194000e-01
   1.9355000e-01
   3.5484000e-01
   8.7097000e-01
   0.0000000e+00
   4.1935000e-01
   3.2258000e-01
   8.7097000e-01
   9.6774000e-01
   4.8387000e-01
   3.5484000e-01
   6.4516000e-01
   6.1290000e-01
   2.9032000e-01
   8.7097000e-01
   2.9032000e-01
   3.2258000e-01
   7.7419000e-01
   6.1290000e-01
   4.8387000e-01
   2.5806000e-01
   4.8387000e-01
   3.2258000e-02
   2.5806000e-01
   1.6129000e-01
   9.6774000e-02
   1.9355000e-01
   7.0968000e-01
   9.0323000e-01
   8.0645000e-01
   1.2903000e-01
   9.0323000e-01
   5.8065000e-01
   5.4839000e-01
   6.4516000e-01
   4.1935000e-01
   3.2258000e-01
   1.9355000e-01
   1.2903000e-01
   9.6774000e-02
   8.0645000e-01
   1.9355000e-01
   5.1613000e-01
   5.1613000e-01
   9.6774000e-01
   7.4194000e-01
   3.2258000e-01
   7.4194000e-01
   6.4516000e-02
   9.6774000e-02
   7.7419000e-01
   2.9032000e-01
   9.6774000e-01
   9.6774000e-02
   2.5806000e-01
   4.8387000e-01
   4.8387000e-01
   8.3871000e-01
   7.7419000e-01
   3.2258000e-02
   4.1935000e-01
   4.1935000e-01
   6.4516000e-02
   4.8387000e-01
   4.8387000e-01
   1.0000000e+00
   6.7742000e-01
   8.3871000e-01
   9.0323000e-01
   3.2258000e-01
   8.3871000e-01
   1.6129000e-01
   1.9355000e-01
   5.8065000e-01
   1.2903000e-01
   2.9032000e-01
   1.2903000e-01
   4.1935000e-01
   9.0323000e-01
   4.1935000e-01
   1.0000000e+00
   4.1935000e-01
   8.7097000e-01
   6.4516000e-01
   2.2581000e-01
   2.2581000e-01
   0.0000000e+00
   4.5161000e-01
   5.1613000e-01
   4.5161000e-01
   3.2258000e-02
   2.5806000e-01
   2.5806000e-01
   9.0323000e-01
   4.8387000e-01
   8.0645000e-01
   4.8387000e-01
   2.2581000e-01
   2.5806000e-01
   7.4194000e-01
   3.2258000e-02
   9.6774000e-02
   0.0000000e+00
   8.3871000e-01
   2.9032000e-01
   6.4516000e-02
   5.8065000e-01
   7.7419000e-01
   4.1935000e-01
   6.4516000e-02
   9.6774000e-02
   7.0968000e-01
   9.0323000e-01
   2.9032000e-01
   6.1290000e-01
   7.4194000e-01
   3.2258000e-02
   4.5161000e-01
   0.0000000e+00
   1.0000000e+00
   3.5484000e-01
   7.4194000e-01
   1.6129000e-01
   4.5161000e-01
   3.2258000e-02
   5.1613000e-01
   3.2258000e-01
   2.9032000e-01
   9.6774000e-02
   7.7419000e-01
   9.0323000e-01
   9.6774000e-01
   1.9355000e-01
   9.6774000e-01
   7.4194000e-01
   6.4516000e-01
   6.4516000e-01
   6.1290000e-01
   1.2903000e-01
   7.7419000e-01
   6.7742000e-01
   7.4194000e-01
   6.7742000e-01
   7.7419000e-01
   9.6774000e-02
   1.0000000e+00
   3.8710000e-01
   0.0000000e+00
   1.2903000e-01
   0.0000000e+00
   7.7419000e-01
   3.5484000e-01
   7.4194000e-01
   2.5806000e-01
   6.4516000e-02
   9.6774000e-01
   2.2581000e-01
   9.3548000e-01
   0.0000000e+00
   3.2258000e-02
   9.0323000e-01
   1.2903000e-01
   3.2258000e-02
   9.3548000e-01
   8.7097000e-01
   9.6774000e-02
   4.8387000e-01
   1.9355000e-01
   0.0000000e+00
   9.0323000e-01
   1.0000000e+00
   3.5484000e-01
   5.8065000e-01
   4.1935000e-01
   7.7419000e-01
   0.0000000e+00
   3.2258000e-01
   9.0323000e-01
   4.8387000e-01
   8.0645000e-01
   0.0000000e+00
   6.4516000e-02
   8.7097000e-01
   9.3548000e-01
   7.4194000e-01
   7.4194000e-01
   3.5484000e-01
   3.2258000e-02
   9.3548000e-01
   8.7097000e-01
   4.1935000e-01
   5.1613000e-01
   8.0645000e-01
   9.6774000e-01
   5.1613000e-01
   5.4839000e-01
   0.0000000e+00
   7.4194000e-01
   1.9355000e-01
   1.9355000e-01
   9.6774000e-01
   7.4194000e-01
   4.8387000e-01
   1.6129000e-01
   6.4516000e-01
   2.2581000e-01
   5.1613000e-01
   7.7419000e-01
   4.1935000e-01
   8.3871000e-01
   2.9032000e-01
   1.0000000e+00
   9.6774000e-02
   8.7097000e-01
   1.2903000e-01
   1.9355000e-01
   0.0000000e+00
   7.0968000e-01
   8.7097000e-01
   6.7742000e-01
   1.2903000e-01
   7.0968000e-01
   5.1613000e-01
   1.6129000e-01
   2.2581000e-01
   5.4839000e-01
   2.5806000e-01
   4.8387000e-01
   3.2258000e-02
   2.9032000e-01
   6.4516000e-02
   9.6774000e-02
   3.8710000e-01
   0.0000000e+00
   8.3871000e-01
   0.0000000e+00
   9.0323000e-01
   2.5806000e-01
   9.0323000e-01
   4.5161000e-01
   3.2258000e-01
   8.7097000e-01
   9.6774000e-01
   6.4516000e-01
   3.2258000e-01
   5.4839000e-01
   1.2903000e-01
   7.0968000e-01
   7.0968000e-01
   3.5484000e-01
   9.0323000e-01
   5.8065000e-01
   4.8387000e-01
   4.5161000e-01
   2.5806000e-01
   7.4194000e-01
   9.6774000e-02
   4.8387000e-01
   3.2258000e-01
   9.6774000e-02
   1.0000000e+00
   7.7419000e-01
   9.6774000e-01
   6.4516000e-02
   5.4839000e-01
   3.2258000e-02
   0.0000000e+00
   2.2581000e-01
   6.7742000e-01
   3.2258000e-02
   6.4516000e-01
   9.3548000e-01
   4.8387000e-01
   0.0000000e+00
   1.6129000e-01
   6.1290000e-01
   6.4516000e-02
   3.2258000e-02
   1.9355000e-01
   3.5484000e-01
   9.6774000e-01
   6.1290000e-01
   5.4839000e-01
   9.3548000e-01
   7.4194000e-01
   7.7419000e-01
   8.0645000e-01
   1.9355000e-01
   2.5806000e-01
   1.9355000e-01
   7.4194000e-01
   5.1613000e-01
   9.0323000e-01
   2.9032000e-01
   1.0000000e+00
   1.6129000e-01
   3.5484000e-01
   1.2903000e-01
   2.9032000e-01
   2.5806000e-01
   7.4194000e-01
   1.2903000e-01
   6.7742000e-01
   3.2258000e-02
   4.1935000e-01
   8.3871000e-01
   9.0323000e-01
   8.7097000e-01
   2.5806000e-01
   3.2258000e-02
   1.9355000e-01
   5.4839000e-01
   6.4516000e-02
   9.0323000e-01
   4.1935000e-01
   3.2258000e-01
   4.5161000e-01
   7.7419000e-01
   4.1935000e-01
   5.1613000e-01
   1.2903000e-01
   5.8065000e-01
   3.5484000e-01
   6.7742000e-01
   7.4194000e-01
   9.0323000e-01
   5.1613000e-01
   7.4194000e-01
   1.2903000e-01
   6.7742000e-01
   4.5161000e-01
   8.7097000e-01
   3.2258000e-01
   9.6774000e-02
   1.2903000e-01
   3.2258000e-01
   5.1613000e-01
   3.5484000e-01
   3.5484000e-01
   7.7419000e-01
   8.3871000e-01
   6.4516000e-02
   1.6129000e-01
   7.0968000e-01
   7.4194000e-01
   2.2581000e-01
   1.9355000e-01
   9.6774000e-02
   9.3548000e-01
   0.0000000e+00
   6.4516000e-01
   4.5161000e-01
   9.6774000e-02
   7.7419000e-01
   7.4194000e-01
   2.9032000e-01
   5.8065000e-01
   3.5484000e-01
   5.8065000e-01
   1.0000000e+00
   3.5484000e-01
   7.7419000e-01
   8.3871000e-01
   8.0645000e-01
   4.1935000e-01
   2.5806000e-01
   6.1290000e-01
   7.4194000e-01
   2.5806000e-01
   4.8387000e-01
   6.4516000e-02
   6.4516000e-02
   6.4516000e-01
   1.9355000e-01
   3.5484000e-01
   5.1613000e-01
   1.6129000e-01
   5.4839000e-01
   4.8387000e-01
   2.5806000e-01
   3.2258000e-02
   6.4516000e-01
   3.8710000e-01
   9.3548000e-01
   7.0968000e-01
   1.9355000e-01
   3.5484000e-01
   8.3871000e-01
   1.2903000e-01
   5.1613000e-01
   9.6774000e-02
   7.7419000e-01
   2.9032000e-01
   3.8710000e-01
   9.6774000e-02
   3.2258000e-02
   2.9032000e-01
   8.0645000e-01
   1.2903000e-01
   5.4839000e-01
   2.2581000e-01
   9.6774000e-01
   5.8065000e-01
   1.2903000e-01
   3.2258000e-02
   1.6129000e-01
   1.6129000e-01
   4.5161000e-01
   2.5806000e-01
   1.9355000e-01
   1.9355000e-01
   3.5484000e-01
   7.7419000e-01
   5.4839000e-01
   9.6774000e-01
   6.4516000e-01
   1.2903000e-01
   4.1935000e-01
   4.1935000e-01
   8.0645000e-01
   4.8387000e-01
   8.7097000e-01
   1.6129000e-01
   1.0000000e+00
   8.3871000e-01
   7.4194000e-01
   3.8710000e-01
   5.4839000e-01
   3.5484000e-01
   3.2258000e-02
   2.9032000e-01
   5.4839000e-01
   4.8387000e-01
   5.8065000e-01
   9.6774000e-02
   6.4516000e-01
   2.5806000e-01
   1.6129000e-01
   9.0323000e-01
   6.7742000e-01
   8.3871000e-01
   1.2903000e-01
   4.5161000e-01
   7.7419000e-01
   9.3548000e-01
   1.9355000e-01
   3.2258000e-02
   6.4516000e-02
   6.4516000e-02
   1.9355000e-01
   9.3548000e-01
   6.1290000e-01
   8.7097000e-01
   1.0000000e+00
   5.1613000e-01
   1.6129000e-01
   7.0968000e-01
   6.4516000e-02
   5.4839000e-01
   7.0968000e-01
   3.5484000e-01
   5.1613000e-01
   3.5484000e-01
   8.3871000e-01
   3.2258000e-01
   9.0323000e-01
   7.7419000e-01
   9.6774000e-01
   0.0000000e+00
   9.6774000e-01
   3.8710000e-01
   3.5484000e-01
   3.2258000e-01
   8.0645000e-01
   1.9355000e-01
   3.2258000e-02
   1.0000000e+00
   6.4516000e-01
   4.8387000e-01
   6.1290000e-01
   6.4516000e-01
   3.5484000e-01
   6.1290000e-01
   2.9032000e-01
   7.0968000e-01
   2.2581000e-01
   4.8387000e-01
   8.0645000e-01
   3.8710000e-01
   1.6129000e-01
   7.7419000e-01
   1.0000000e+00
   9.3548000e-01
   8.0645000e-01
   4.1935000e-01
   3.2258000e-02
   6.4516000e-02
   9.3548000e-01
   2.5806000e-01
   5.1613000e-01
   7.4194000e-01
   5.4839000e-01
   9.0323000e-01
   6.1290000e-01
   2.9032000e-01
   6.4516000e-02
   8.7097000e-01
   4.8387000e-01
   9.6774000e-01
   2.2581000e-01
   2.2581000e-01
   7.7419000e-01
   8.3871000e-01
   5.8065000e-01
   5.1613000e-01
   2.9032000e-01
   9.0323000e-01
   8.0645000e-01
   3.2258000e-01
   9.6774000e-02
   9.3548000e-01
   1.0000000e+00
   6.1290000e-01
   7.4194000e-01
   3.8710000e-01
   5.8065000e-01
   2.5806000e-01
   4.1935000e-01
   5.1613000e-01
   9.0323000e-01
   6.4516000e-02
   4.1935000e-01
   1.9355000e-01
   3.8710000e-01
   7.0968000e-01
   8.3871000e-01
   3.2258000e-02
   3.2258000e-01
   6.7742000e-01
   5.4839000e-01
   3.5484000e-01
   0.0000000e+00
   8.7097000e-01
   3.2258000e-02
   1.0000000e+00
   3.2258000e-01
   8.3871000e-01
   2.9032000e-01
   0.0000000e+00
   2.9032000e-01
   1.6129000e-01
   4.8387000e-01
   0.0000000e+00
   4.5161000e-01
   4.1935000e-01
   3.8710000e-01
   9.6774000e-01
   3.2258000e-02
   4.5161000e-01
   4.5161000e-01
   6.4516000e-01
   1.9355000e-01
   2.9032000e-01
   1.6129000e-01
   8.7097000e-01
   2.9032000e-01
   1.9355000e-01
   6.4516000e-01
   9.6774000e-01
   3.8710000e-01
   6.4516000e-02
   6.1290000e-01
   5.4839000e-01
   1.0000000e+00
   5.1613000e-01
   8.7097000e-01
   7.7419000e-01
   6.4516000e-01
   2.5806000e-01
   9.6774000e-02
   5.1613000e-01
   7.4194000e-01
   9.3548000e-01
   2.9032000e-01
   5.8065000e-01
   4.8387000e-01
   4.8387000e-01
   6.1290000e-01
   7.4194000e-01
   9.3548000e-01
   3.2258000e-02
   6.4516000e-01
   6.4516000e-01
   3.8710000e-01
   2.5806000e-01
   9.3548000e-01
   7.0968000e-01
   3.2258000e-02
   2.9032000e-01
   5.8065000e-01
   0.0000000e+00
   1.6129000e-01
   1.6129000e-01
   4.8387000e-01
   1.6129000e-01
   4.8387000e-01
   2.5806000e-01
   9.6774000e-02
   1.2903000e-01
   5.4839000e-01
   1.9355000e-01
   7.7419000e-01
   2.9032000e-01
   4.1935000e-01
   3.2258000e-01
   9.0323000e-01
   8.7097000e-01
   3.5484000e-01
   1.2903000e-01
   5.1613000e-01
   7.0968000e-01
   6.1290000e-01
   4.8387000e-01
   2.9032000e-01
   3.5484000e-01
   3.2258000e-01
   3.5484000e-01
   1.0000000e+00
   2.2581000e-01
   9.6774000e-01
   7.7419000e-01
   6.4516000e-02
   3.5484000e-01
   5.8065000e-01
   5.1613000e-01
   3.5484000e-01
   1.6129000e-01
   8.7097000e-01
   3.2258000e-01
   1.9355000e-01
   6.4516000e-01
   1.6129000e-01
   5.4839000e-01
   3.2258000e-02
   4.1935000e-01
   4.8387000e-01
   7.0968000e-01
   3.2258000e-02
   7.7419000e-01
   7.4194000e-01
   7.7419000e-01
   2.9032000e-01
   7.0968000e-01
   5.4839000e-01
   2.5806000e-01
   7.7419000e-01
   9.0323000e-01
   4.5161000e-01
   8.0645000e-01
   6.7742000e-01
   1.2903000e-01
   6.7742000e-01
   2.5806000e-01
   2.5806000e-01
   9.6774000e-01
   6.4516000e-01
   7.7419000e-01
   8.7097000e-01
   1.0000000e+00
   3.8710000e-01
   3.2258000e-02
   6.4516000e-01
   4.1935000e-01
   6.4516000e-02
   9.0323000e-01
   1.0000000e+00
   3.2258000e-02
   1.6129000e-01
   4.1935000e-01
   4.5161000e-01
   3.2258000e-02
   2.5806000e-01
   7.0968000e-01
   3.2258000e-01
   5.1613000e-01
   5.1613000e-01
   5.8065000e-01
   5.4839000e-01
   4.8387000e-01
   7.4194000e-01
   9.3548000e-01
   0.0000000e+00
   5.1613000e-01
   7.4194000e-01
   1.9355000e-01
   9.0323000e-01
   2.9032000e-01
   3.2258000e-01
   1.0000000e+00
   1.6129000e-01
   3.2258000e-02
   7.0968000e-01
   1.9355000e-01
   5.1613000e-01
   9.6774000e-02
   9.6774000e-01
   3.8710000e-01
   6.7742000e-01
   6.1290000e-01
   7.7419000e-01
   9.6774000e-02
   5.8065000e-01
   2.5806000e-01
   5.4839000e-01
   1.9355000e-01
   4.1935000e-01
   1.6129000e-01
   0.0000000e+00
   7.0968000e-01
   9.6774000e-01
   8.7097000e-01
   3.2258000e-02
   5.1613000e-01
   6.4516000e-02
   3.8710000e-01
   3.2258000e-01
   5.8065000e-01
   6.7742000e-01
   6.4516000e-01
   9.6774000e-02
   1.6129000e-01
   4.5161000e-01
   7.0968000e-01
   6.1290000e-01
   8.3871000e-01
   5.4839000e-01
   6.1290000e-01
   4.5161000e-01
   1.2903000e-01
   3.2258000e-01
   1.0000000e+00
   5.1613000e-01
   9.3548000e-01
   6.4516000e-02
   9.6774000e-02
   2.5806000e-01
   1.0000000e+00
   3.2258000e-01
   1.9355000e-01
   9.6774000e-02
   1.9355000e-01
   2.2581000e-01
   1.0000000e+00
   7.0968000e-01
   2.9032000e-01
   8.3871000e-01
   6.1290000e-01
   7.7419000e-01
   8.0645000e-01
   2.9032000e-01
   1.0000000e+00
   9.3548000e-01
   1.9355000e-01
   1.2903000e-01
   1.0000000e+00
   7.7419000e-01
   5.4839000e-01
   1.6129000e-01
   5.4839000e-01
   9.6774000e-01
   1.2903000e-01
   6.4516000e-02
   9.6774000e-01
   3.2258000e-02
   1.9355000e-01
   7.0968000e-01
   1.2903000e-01
   3.5484000e-01
   9.6774000e-02
   4.1935000e-01
   2.5806000e-01
   0.0000000e+00
   1.6129000e-01
   2.2581000e-01
   3.5484000e-01
   0.0000000e+00
   6.7742000e-01
   3.8710000e-01
   9.0323000e-01
   9.6774000e-01
   6.7742000e-01
   6.7742000e-01
   7.0968000e-01
   4.5161000e-01
   4.5161000e-01
   3.2258000e-01
   6.4516000e-01
   1.9355000e-01
   3.2258000e-01
   7.0968000e-01
   6.4516000e-01
   1.6129000e-01
   3.5484000e-01
   7.7419000e-01
   1.9355000e-01
   6.4516000e-01
   2.5806000e-01
   3.5484000e-01
   4.8387000e-01
   6.4516000e-02
   1.0000000e+00
   7.4194000e-01
   5.4839000e-01
   8.7097000e-01
   6.1290000e-01
   8.0645000e-01
   8.3871000e-01
   2.2581000e-01
   9.6774000e-01
   2.5806000e-01
   8.7097000e-01
   8.3871000e-01
   6.7742000e-01
   3.8710000e-01
   7.0968000e-01
   3.2258000e-02
   1.2903000e-01
   6.4516000e-02
   5.8065000e-01
   9.6774000e-02
   6.7742000e-01
   8.0645000e-01
   6.4516000e-02
   9.6774000e-01
   4.8387000e-01
   8.3871000e-01
   7.4194000e-01
   5.8065000e-01
   6.4516000e-01
   3.2258000e-01
   2.2581000e-01
   1.0000000e+00
   1.6129000e-01
   4.5161000e-01
   8.0645000e-01
   8.3871000e-01
   4.1935000e-01
   3.2258000e-02
   5.8065000e-01
   1.9355000e-01
   1.9355000e-01
   6.1290000e-01
   3.5484000e-01
   9.6774000e-02
   9.3548000e-01
   0.0000000e+00
   6.4516000e-02
   8.7097000e-01
   5.8065000e-01
   2.9032000e-01
   1.6129000e-01
   8.0645000e-01
   1.9355000e-01
   6.4516000e-01
   4.1935000e-01
   5.1613000e-01
   8.7097000e-01
   6.4516000e-02
   9.6774000e-01
   3.5484000e-01
   1.2903000e-01
   7.7419000e-01
   7.4194000e-01
   0.0000000e+00
   8.0645000e-01
   3.8710000e-01
   2.2581000e-01
   6.7742000e-01
   1.0000000e+00
   7.7419000e-01
   9.6774000e-02
   0.0000000e+00
   0.0000000e+00
   1.9355000e-01
   2.9032000e-01
   3.8710000e-01
   1.9355000e-01
   9.0323000e-01
   4.8387000e-01
   8.0645000e-01
   1.2903000e-01
   3.8710000e-01
   8.3871000e-01
   9.6774000e-02
   3.8710000e-01
   2.5806000e-01
   8.0645000e-01
   5.8065000e-01
   3.2258000e-02
   5.8065000e-01
   7.4194000e-01
   9.6774000e-02
   9.0323000e-01
   7.4194000e-01
   8.0645000e-01
   4.5161000e-01
   8.3871000e-01
   7.0968000e-01
   2.2581000e-01
   3.8710000e-01
   2.5806000e-01
   8.7097000e-01
   8.0645000e-01
   7.0968000e-01
   3.5484000e-01
   5.4839000e-01
   9.3548000e-01
   3.5484000e-01
   1.6129000e-01
   9.3548000e-01
   5.1613000e-01
   5.4839000e-01
   4.1935000e-01
   8.3871000e-01
   3.8710000e-01
   9.0323000e-01
   5.1613000e-01
   2.5806000e-01
   5.8065000e-01
   9.6774000e-01
   2.5806000e-01
   9.6774000e-01
   1.9355000e-01
   9.6774000e-02
   9.0323000e-01
   8.0645000e-01
   9.3548000e-01
   5.1613000e-01
   6.4516000e-02
   2.5806000e-01
   9.0323000e-01
   9.3548000e-01
   2.5806000e-01
   1.0000000e+00
   6.1290000e-01
   9.0323000e-01
   6.1290000e-01
   2.9032000e-01
   4.8387000e-01
   6.7742000e-01
   6.4516000e-01
   9.0323000e-01
   8.0645000e-01
   1.9355000e-01
   6.1290000e-01
   5.8065000e-01
   1.0000000e+00
   0.0000000e+00
   9.6774000e-01
   1.0000000e+00
   0.0000000e+00
   6.4516000e-01
   1.2903000e-01
   6.7742000e-01
   3.8710000e-01
   1.9355000e-01
   5.1613000e-01
   3.2258000e-02
   9.6774000e-01
   2.5806000e-01
   2.9032000e-01
   4.8387000e-01
   5.1613000e-01
   4.1935000e-01
   7.0968000e-01
   7.0968000e-01
   6.4516000e-02
   2.2581000e-01
   1.2903000e-01
   2.9032000e-01
   7.7419000e-01
   6.4516000e-01
   3.8710000e-01
   6.4516000e-02
   1.6129000e-01
   8.3871000e-01
   1.9355000e-01
   9.6774000e-01
   2.5806000e-01
   3.2258000e-01
   8.0645000e-01
   5.8065000e-01
   3.2258000e-02
   6.7742000e-01
   9.3548000e-01
   2.9032000e-01
   6.7742000e-01
   6.7742000e-01
   7.0968000e-01
   9.6774000e-02
   1.2903000e-01
   6.7742000e-01
   6.4516000e-02
   9.3548000e-01
   6.4516000e-01
   2.5806000e-01
   9.3548000e-01
   8.7097000e-01
   8.3871000e-01
   1.6129000e-01
   7.7419000e-01
   6.4516000e-02
   2.9032000e-01
   6.4516000e-01
   9.6774000e-01
   4.8387000e-01
   7.7419000e-01
   6.1290000e-01
   5.1613000e-01
   2.2581000e-01
   7.4194000e-01
   5.1613000e-01
   7.4194000e-01
   9.6774000e-01
   4.1935000e-01
   0.0000000e+00
   7.4194000e-01
   8.7097000e-01
   5.8065000e-01
   4.1935000e-01
   3.5484000e-01
   9.3548000e-01
   7.4194000e-01
   6.7742000e-01
   4.1935000e-01
   8.3871000e-01
   6.7742000e-01
   1.6129000e-01
   8.7097000e-01
   9.0323000e-01
   3.8710000e-01
   1.9355000e-01
   7.0968000e-01
   2.2581000e-01
   5.8065000e-01
   6.4516000e-01
   3.2258000e-01
   6.1290000e-01
   4.8387000e-01
   6.1290000e-01
   9.6774000e-01
   5.8065000e-01
   4.1935000e-01
   8.3871000e-01
   9.0323000e-01
   4.5161000e-01
   9.3548000e-01
   9.6774000e-02
   4.8387000e-01
   6.7742000e-01
   4.1935000e-01
   1.0000000e+00
   6.4516000e-01
   7.0968000e-01
   6.1290000e-01
   1.6129000e-01
   1.2903000e-01
   1.9355000e-01
   0.0000000e+00
   5.8065000e-01
   7.0968000e-01
   1.2903000e-01
   6.7742000e-01
   7.7419000e-01
   0.0000000e+00
   3.2258000e-01
   7.0968000e-01
   6.4516000e-01
   1.6129000e-01
   0.0000000e+00
   6.7742000e-01
   4.1935000e-01
   4.8387000e-01
   0.0000000e+00
   6.4516000e-01
   3.2258000e-01
   5.8065000e-01
   1.2903000e-01
   8.0645000e-01
   4.5161000e-01
   3.2258000e-02
   6.1290000e-01
   6.1290000e-01
   2.2581000e-01
   6.1290000e-01
   4.5161000e-01
   9.3548000e-01
   8.0645000e-01
   9.0323000e-01
   1.2903000e-01
   9.6774000e-02
   4.5161000e-01
   9.3548000e-01
   1.6129000e-01
   6.4516000e-01
   1.6129000e-01
   4.5161000e-01
   1.6129000e-01
   5.4839000e-01
   2.5806000e-01
   9.6774000e-01
   3.8710000e-01
   3.2258000e-02
   2.9032000e-01
   5.1613000e-01
   8.0645000e-01
   8.3871000e-01
   9.0323000e-01
   4.8387000e-01
   2.2581000e-01
   9.6774000e-02
   5.8065000e-01
   2.9032000e-01
   2.5806000e-01
   3.2258000e-01
   4.1935000e-01
   4.1935000e-01
   1.0000000e+00
   2.5806000e-01
   1.2903000e-01
   7.0968000e-01
   5.8065000e-01
   4.1935000e-01
   5.4839000e-01
   5.1613000e-01
   8.3871000e-01
   8.0645000e-01
   1.0000000e+00
   8.3871000e-01
   5.8065000e-01
   9.0323000e-01
   9.6774000e-01
   3.2258000e-02
   4.1935000e-01
   8.3871000e-01
   2.2581000e-01
   7.4194000e-01
   3.8710000e-01
   0.0000000e+00
   7.0968000e-01
   9.6774000e-02
   6.4516000e-02
   5.4839000e-01
   6.4516000e-01
   1.2903000e-01
   8.7097000e-01
   2.2581000e-01
   9.6774000e-02
   6.4516000e-01
   2.5806000e-01
   9.6774000e-01
   9.6774000e-02
   6.4516000e-01
   6.1290000e-01
   5.8065000e-01
   2.5806000e-01
   0.0000000e+00
   2.5806000e-01
   5.1613000e-01
   9.6774000e-02
   3.2258000e-02
   2.5806000e-01
   1.9355000e-01
   1.0000000e+00
   4.8387000e-01
   8.0645000e-01
   2.9032000e-01
   4.1935000e-01
   8.7097000e-01
   8.7097000e-01
   6.4516000e-02
   5.4839000e-01
   4.8387000e-01
   8.3871000e-01
   9.6774000e-02
   3.2258000e-01
   7.4194000e-01
   1.9355000e-01
   4.5161000e-01
   5.1613000e-01
   9.6774000e-02
   1.0000000e+00
   0.0000000e+00
   2.9032000e-01
   6.1290000e-01
   9.0323000e-01
   5.1613000e-01
   7.7419000e-01
   3.8710000e-01
   1.2903000e-01
   9.6774000e-02
   6.1290000e-01
   6.7742000e-01
   9.6774000e-01
   5.4839000e-01
   7.7419000e-01
   9.6774000e-02
   3.2258000e-02
   5.8065000e-01
   3.5484000e-01
   2.2581000e-01
   6.4516000e-01
   6.7742000e-01
   7.7419000e-01
   2.5806000e-01
   2.2581000e-01
   3.5484000e-01
   5.8065000e-01
   6.7742000e-01
   3.5484000e-01
   9.6774000e-01
   7.7419000e-01
   8.3871000e-01
   9.0323000e-01
   1.2903000e-01
   5.8065000e-01
   3.2258000e-01
   5.1613000e-01
   1.9355000e-01
   4.5161000e-01
   7.0968000e-01
   6.4516000e-02
   3.2258000e-01
   5.8065000e-01
   6.4516000e-02
   8.3871000e-01
   9.0323000e-01
   1.9355000e-01
   5.8065000e-01
   3.8710000e-01
   3.5484000e-01
   6.4516000e-01
   4.8387000e-01
   2.2581000e-01
   3.5484000e-01
   1.0000000e+00
   6.7742000e-01
   4.5161000e-01
   4.5161000e-01
   3.2258000e-02
   9.0323000e-01
   6.7742000e-01
   0.0000000e+00
   9.6774000e-02
   6.7742000e-01
   3.2258000e-02
   6.4516000e-01
   8.3871000e-01
   4.8387000e-01
   7.0968000e-01
   9.6774000e-01
   1.6129000e-01
   6.4516000e-02
   2.5806000e-01
   8.3871000e-01
   4.1935000e-01
   3.2258000e-02
   5.4839000e-01
   8.7097000e-01
   9.0323000e-01
   1.0000000e+00
   9.6774000e-01
   3.2258000e-02
   6.7742000e-01
   3.2258000e-01
   5.4839000e-01
   3.2258000e-01
   8.0645000e-01
   9.3548000e-01
   6.1290000e-01
   9.3548000e-01
   9.3548000e-01
   6.4516000e-02
   9.3548000e-01
   1.0000000e+00
   7.4194000e-01
   5.1613000e-01
   7.4194000e-01
   6.1290000e-01
   9.3548000e-01
   7.0968000e-01
   8.3871000e-01
   4.5161000e-01
   6.1290000e-01
   9.6774000e-02
   2.5806000e-01
   2.5806000e-01
   7.0968000e-01
   3.2258000e-02
   2.2581000e-01
   9.6774000e-01
   1.2903000e-01
   5.1613000e-01
   5.8065000e-01
   2.2581000e-01
   9.6774000e-01
   3.5484000e-01
   2.5806000e-01
   3.8710000e-01
   0.0000000e+00
   4.5161000e-01
   3.2258000e-01
   4.5161000e-01
   6.4516000e-02
   7.7419000e-01
   7.4194000e-01
   4.8387000e-01
   8.7097000e-01
   7.7419000e-01
   8.0645000e-01
   4.1935000e-01
   6.4516000e-02
   7.4194000e-01
   1.9355000e-01
   3.8710000e-01
   9.0323000e-01
   2.5806000e-01
   5.4839000e-01
   3.5484000e-01
   3.2258000e-01
   0.0000000e+00
   6.4516000e-01
   4.8387000e-01
   3.2258000e-01
   7.0968000e-01
   1.6129000e-01
   7.7419000e-01
   6.4516000e-01
   3.2258000e-02
   1.6129000e-01
   9.0323000e-01
   8.7097000e-01
   1.6129000e-01
   9.6774000e-02
   6.4516000e-02
   5.8065000e-01
   5.4839000e-01
   7.4194000e-01
   8.7097000e-01
   1.9355000e-01
   9.6774000e-02
   2.2581000e-01
   2.5806000e-01
   4.5161000e-01
   7.0968000e-01
   3.2258000e-01
   0.0000000e+00
   1.2903000e-01
   5.4839000e-01
   7.0968000e-01
   8.7097000e-01
   1.9355000e-01
   2.5806000e-01
   6.4516000e-01
   5.1613000e-01
   5.1613000e-01
   3.2258000e-01
   7.0968000e-01
   4.5161000e-01
   1.0000000e+00
   9.0323000e-01
   1.2903000e-01
   4.8387000e-01
   8.0645000e-01
   2.5806000e-01
   3.2258000e-02
   3.2258000e-02
   8.3871000e-01
   8.7097000e-01
   4.5161000e-01
   5.1613000e-01
   5.8065000e-01
   5.1613000e-01
   8.3871000e-01
   2.5806000e-01
   9.6774000e-01
   5.1613000e-01
   5.1613000e-01
   1.2903000e-01
   9.3548000e-01
   4.8387000e-01
   1.0000000e+00
   3.5484000e-01
   3.5484000e-01
   9.0323000e-01
   9.3548000e-01
   2.5806000e-01
   3.2258000e-01
   4.1935000e-01
   6.4516000e-02
   1.2903000e-01
   7.4194000e-01
   1.0000000e+00
   9.3548000e-01
   6.4516000e-01
   9.6774000e-02
   3.8710000e-01
   5.4839000e-01
   1.2903000e-01
   5.4839000e-01
   2.2581000e-01
   2.9032000e-01
   3.5484000e-01
   0.0000000e+00
   1.6129000e-01
   7.7419000e-01
   5.8065000e-01
   1.6129000e-01
   9.0323000e-01
   7.4194000e-01
   9.6774000e-02
   8.0645000e-01
   3.8710000e-01
   2.2581000e-01
   4.8387000e-01
   0.0000000e+00
   6.7742000e-01
   9.6774000e-02
   1.2903000e-01
   5.4839000e-01
   5.8065000e-01
   4.1935000e-01
   7.0968000e-01
   4.5161000e-01
   6.1290000e-01
   7.0968000e-01
   3.5484000e-01
   8.7097000e-01
   5.1613000e-01
   3.2258000e-02
   4.1935000e-01
   9.0323000e-01
   1.9355000e-01
   8.3871000e-01
   2.9032000e-01
   8.3871000e-01
   9.3548000e-01
   6.1290000e-01
   8.3871000e-01
   8.0645000e-01
   4.8387000e-01
   0.0000000e+00
   1.2903000e-01
   5.8065000e-01
   7.4194000e-01
   6.1290000e-01
   1.9355000e-01
   9.6774000e-01
   1.6129000e-01
   9.0323000e-01
   9.0323000e-01
   6.1290000e-01
   0.0000000e+00
   4.5161000e-01
   6.4516000e-01
   7.4194000e-01
   5.1613000e-01
   6.1290000e-01
   7.0968000e-01
   4.1935000e-01
   8.0645000e-01
   7.7419000e-01
   3.8710000e-01
   6.1290000e-01
   8.3871000e-01
   1.2903000e-01
   3.8710000e-01
   3.2258000e-02
   1.9355000e-01
   0.0000000e+00
   3.5484000e-01
   8.3871000e-01
   4.5161000e-01
   8.3871000e-01
   0.0000000e+00
   6.4516000e-02
   3.5484000e-01
   5.8065000e-01
   5.8065000e-01
   3.2258000e-01
   5.8065000e-01
   5.8065000e-01
   1.9355000e-01
   4.5161000e-01
   7.0968000e-01
   4.1935000e-01
   3.2258000e-01
   5.8065000e-01
   3.2258000e-01
   4.8387000e-01
   1.6129000e-01
   1.2903000e-01
   9.3548000e-01
   2.2581000e-01
   4.5161000e-01
   6.7742000e-01
   9.6774000e-02
   9.6774000e-01
   9.3548000e-01
   6.7742000e-01
   1.9355000e-01
   3.5484000e-01
   7.0968000e-01
   6.4516000e-01
   1.6129000e-01
   6.7742000e-01
   4.8387000e-01
   7.4194000e-01
   7.0968000e-01
   3.5484000e-01
   9.0323000e-01
   6.7742000e-01
   9.0323000e-01
   5.1613000e-01
   0.0000000e+00
   4.1935000e-01
   2.9032000e-01
   6.4516000e-02
   4.5161000e-01
   9.0323000e-01
   8.0645000e-01
   5.1613000e-01
   5.8065000e-01
   1.9355000e-01
   3.5484000e-01
   4.8387000e-01
   5.1613000e-01
   8.7097000e-01
   1.2903000e-01
   7.0968000e-01
   6.7742000e-01
   5.4839000e-01
   7.0968000e-01
   4.1935000e-01
   7.7419000e-01
   1.6129000e-01
   6.4516000e-01
   2.9032000e-01
   3.5484000e-01
   8.3871000e-01
   7.4194000e-01
   4.1935000e-01
   9.6774000e-02
   7.4194000e-01
   2.5806000e-01
   9.6774000e-01
   9.0323000e-01
   6.7742000e-01
   9.3548000e-01
   5.1613000e-01
   0.0000000e+00
   6.4516000e-01
   6.1290000e-01
   1.0000000e+00
   6.7742000e-01
   7.4194000e-01
   3.2258000e-01
   8.0645000e-01
   8.0645000e-01
   9.0323000e-01
   7.0968000e-01
   9.0323000e-01
   3.5484000e-01
   7.0968000e-01
   3.2258000e-02
   7.7419000e-01
   1.6129000e-01
   2.5806000e-01
   8.3871000e-01
   3.2258000e-02
   3.2258000e-01
   2.5806000e-01
   7.0968000e-01
   5.8065000e-01
   6.7742000e-01
   3.2258000e-02
   2.9032000e-01
   1.2903000e-01
   4.8387000e-01
   4.8387000e-01
   3.2258000e-01
   3.2258000e-02
   6.1290000e-01
   7.0968000e-01
   5.1613000e-01
   5.1613000e-01
   2.5806000e-01
   1.9355000e-01
   9.6774000e-01
   8.7097000e-01
   1.2903000e-01
   9.6774000e-01
   9.0323000e-01
   5.1613000e-01
   3.5484000e-01
   1.2903000e-01
   6.7742000e-01
   9.6774000e-01
   7.7419000e-01
   3.2258000e-02
   3.2258000e-02
   8.3871000e-01
   8.3871000e-01
   4.5161000e-01
   6.4516000e-01
   4.5161000e-01
   4.5161000e-01
   9.3548000e-01
   6.1290000e-01
   7.4194000e-01
   4.1935000e-01
   8.0645000e-01
   1.6129000e-01
   6.1290000e-01
   0.0000000e+00
   9.3548000e-01
   9.6774000e-02
   9.6774000e-01
   1.2903000e-01
   7.4194000e-01
   5.4839000e-01
   3.8710000e-01
   8.7097000e-01
   8.0645000e-01
   2.9032000e-01
   9.6774000e-02
   4.8387000e-01
   1.2903000e-01
   2.9032000e-01
   3.5484000e-01
   1.0000000e+00
   6.4516000e-01
   2.9032000e-01
   5.8065000e-01
   7.0968000e-01
   3.2258000e-01
   7.7419000e-01
   3.5484000e-01
   6.4516000e-01
   3.8710000e-01
   3.2258000e-01
   0.0000000e+00
   2.9032000e-01
   7.7419000e-01
   5.1613000e-01
   1.9355000e-01
   1.2903000e-01
   4.8387000e-01
   6.7742000e-01
   9.0323000e-01
   1.6129000e-01
   9.0323000e-01
   9.3548000e-01
   2.9032000e-01
   3.2258000e-01
   9.3548000e-01
   1.6129000e-01
   3.5484000e-01
   5.8065000e-01
   6.4516000e-02
   6.4516000e-02
   3.8710000e-01
   9.3548000e-01
   2.5806000e-01
   3.2258000e-01
   4.8387000e-01
   6.7742000e-01
   8.3871000e-01
   4.5161000e-01
   3.8710000e-01
   1.0000000e+00
   7.0968000e-01
   5.8065000e-01
   6.4516000e-02
   6.1290000e-01
   1.2903000e-01
   9.6774000e-02
   9.3548000e-01
   9.6774000e-01
   7.7419000e-01
   5.1613000e-01
   3.2258000e-02
   2.2581000e-01
   9.6774000e-02
   6.4516000e-02
   6.4516000e-02
   1.9355000e-01
   1.9355000e-01
   7.4194000e-01
   7.4194000e-01
   6.7742000e-01
   1.2903000e-01
   3.2258000e-01
   7.4194000e-01
   5.8065000e-01
   6.7742000e-01
   2.2581000e-01
   8.0645000e-01
   4.1935000e-01
   9.0323000e-01
   5.4839000e-01
   5.4839000e-01
   8.0645000e-01
   6.1290000e-01
   6.7742000e-01
   5.8065000e-01
   3.5484000e-01
   5.1613000e-01
   9.6774000e-02
   9.6774000e-02
   9.6774000e-02
   4.8387000e-01
   4.1935000e-01
   2.5806000e-01
   0.0000000e+00
   9.6774000e-02
   6.4516000e-02
   6.7742000e-01
   1.6129000e-01
   9.6774000e-01
   2.9032000e-01
   4.8387000e-01
   2.9032000e-01
   9.6774000e-02
   6.4516000e-01
   1.6129000e-01
   1.6129000e-01
   7.0968000e-01
   6.4516000e-02
   6.4516000e-01
   2.5806000e-01
   4.8387000e-01
   1.6129000e-01
   2.9032000e-01
   2.5806000e-01
   1.2903000e-01
   1.6129000e-01
   1.0000000e+00
   6.4516000e-02
   1.0000000e+00
   7.7419000e-01
   1.0000000e+00
   9.6774000e-02
   4.8387000e-01
   1.9355000e-01
   9.6774000e-01
   5.8065000e-01
   3.5484000e-01
   6.4516000e-01
   8.7097000e-01
   3.8710000e-01
   1.6129000e-01
   9.6774000e-01
   8.7097000e-01
   3.2258000e-02
   5.4839000e-01
   3.2258000e-02
   8.3871000e-01
   3.8710000e-01
   9.0323000e-01
   8.3871000e-01
   9.6774000e-01
   9.6774000e-02
   6.4516000e-02
   5.1613000e-01
   3.2258000e-01
   0.0000000e+00
   6.4516000e-02
   1.0000000e+00
   3.5484000e-01
   7.4194000e-01
   4.8387000e-01
   7.0968000e-01
   5.1613000e-01
   1.9355000e-01
   7.0968000e-01
   6.7742000e-01
   3.5484000e-01
   9.0323000e-01
   6.1290000e-01
   6.1290000e-01
   4.1935000e-01
   4.8387000e-01
   1.6129000e-01
   9.6774000e-02
   1.6129000e-01
   4.8387000e-01
   6.4516000e-02
   1.0000000e+00
   8.3871000e-01
   6.7742000e-01
   3.2258000e-02
   6.4516000e-01
   6.4516000e-02
   8.7097000e-01
   6.4516000e-01
   2.9032000e-01
   3.2258000e-02
   8.0645000e-01
   4.1935000e-01
   8.0645000e-01
   3.2258000e-01
   6.7742000e-01
   4.1935000e-01
   5.4839000e-01
   1.2903000e-01
   0.0000000e+00
   2.2581000e-01
   6.7742000e-01
   4.8387000e-01
   4.5161000e-01
   6.1290000e-01
   7.4194000e-01
   8.3871000e-01
   3.2258000e-02
   3.2258000e-01
   3.2258000e-01
   2.5806000e-01
   9.0323000e-01
   2.5806000e-01
   5.1613000e-01
   3.2258000e-01
   1.2903000e-01
   8.3871000e-01
   9.6774000e-01
   2.9032000e-01
   6.1290000e-01
   5.4839000e-01
   4.1935000e-01
   3.5484000e-01
   6.4516000e-01
   1.6129000e-01
   1.9355000e-01
   6.7742000e-01
   1.0000000e+00
   1.2903000e-01
   8.3871000e-01
   7.0968000e-01
   8.7097000e-01
   1.9355000e-01
   5.4839000e-01
   6.7742000e-01
   5.1613000e-01
   7.7419000e-01
   3.5484000e-01
   5.4839000e-01
   2.5806000e-01
   1.6129000e-01
   1.2903000e-01
   3.8710000e-01
   1.9355000e-01
   6.4516000e-01
   6.7742000e-01
   0.0000000e+00
   6.7742000e-01
   9.6774000e-02
   3.2258000e-02
   4.8387000e-01
   5.4839000e-01
   2.2581000e-01
   1.0000000e+00
   5.4839000e-01
   2.9032000e-01
   4.1935000e-01
   3.2258000e-01
   4.5161000e-01
   6.4516000e-01
   1.0000000e+00
   0.0000000e+00
   1.9355000e-01
   6.1290000e-01
   5.1613000e-01
   2.2581000e-01
   7.7419000e-01
   3.2258000e-02
   5.8065000e-01
   6.4516000e-01
   1.9355000e-01
   2.2581000e-01
   5.4839000e-01
   6.1290000e-01
   1.6129000e-01
   1.6129000e-01
   4.5161000e-01
   8.0645000e-01
   8.3871000e-01
   9.0323000e-01
   7.4194000e-01
   3.2258000e-01
   7.7419000e-01
   9.6774000e-02
   3.8710000e-01
   6.4516000e-01
   9.0323000e-01
   7.0968000e-01
   3.2258000e-02
   3.8710000e-01
   5.8065000e-01
   2.9032000e-01
   1.6129000e-01
   1.0000000e+00
   5.8065000e-01
   6.7742000e-01
   6.4516000e-02
   1.6129000e-01
   3.8710000e-01
   3.8710000e-01
   3.2258000e-01
   3.8710000e-01
   2.9032000e-01
   3.5484000e-01
   2.5806000e-01
   6.4516000e-01
   8.3871000e-01
   2.5806000e-01
   7.0968000e-01
   6.1290000e-01
   6.1290000e-01
   5.8065000e-01
   2.5806000e-01
   4.1935000e-01
   6.7742000e-01
   9.0323000e-01
   9.0323000e-01
   5.4839000e-01
   8.3871000e-01
   2.2581000e-01
   7.4194000e-01
   7.4194000e-01
   7.4194000e-01
   7.7419000e-01
   3.2258000e-02
   4.1935000e-01
   1.9355000e-01
   2.9032000e-01
   4.8387000e-01
   3.2258000e-02
   9.0323000e-01
   9.0323000e-01
   3.8710000e-01
   2.2581000e-01
   9.3548000e-01
   3.2258000e-02
   4.8387000e-01
   7.7419000e-01
   7.7419000e-01
   1.0000000e+00
   1.0000000e+00
   9.6774000e-01
   7.7419000e-01
   7.4194000e-01
   6.4516000e-02
   7.4194000e-01
   8.3871000e-01
   9.0323000e-01
   9.3548000e-01
   3.8710000e-01
   5.1613000e-01
   4.8387000e-01
   2.2581000e-01
   8.0645000e-01
   5.8065000e-01
   6.4516000e-02
   1.2903000e-01
   1.0000000e+00
   2.2581000e-01
   8.3871000e-01
   5.4839000e-01
   1.9355000e-01
   7.0968000e-01
   0.0000000e+00
   8.3871000e-01
   8.3871000e-01
   0.0000000e+00
   7.4194000e-01
   4.8387000e-01
   8.0645000e-01
   8.7097000e-01
   7.0968000e-01
   7.0968000e-01
   9.6774000e-02
   1.2903000e-01
   8.3871000e-01
   7.4194000e-01
   8.3871000e-01
   1.6129000e-01
   0.0000000e+00
   9.0323000e-01
   9.6774000e-02
   6.7742000e-01
   5.8065000e-01
   3.2258000e-01
   9.3548000e-01
   5.4839000e-01
   9.0323000e-01
   7.0968000e-01
   3.8710000e-01
   8.0645000e-01
   9.6774000e-01
   6.4516000e-01
   2.9032000e-01
   7.7419000e-01
   9.6774000e-02
   6.4516000e-02
   2.9032000e-01
   4.5161000e-01
   3.2258000e-02
   4.8387000e-01
   5.4839000e-01
   6.4516000e-02
   4.5161000e-01
   7.4194000e-01
   3.8710000e-01
   3.2258000e-01
   8.0645000e-01
   4.8387000e-01
   7.4194000e-01
   4.5161000e-01
   6.7742000e-01
   0.0000000e+00
   5.1613000e-01
   9.0323000e-01
   5.1613000e-01
   1.2903000e-01
   4.8387000e-01
   8.0645000e-01
   7.7419000e-01
   8.0645000e-01
   0.0000000e+00
   8.7097000e-01
   6.7742000e-01
   6.4516000e-01
   4.8387000e-01
   8.0645000e-01
   4.1935000e-01
   5.8065000e-01
   8.3871000e-01
   5.8065000e-01
   3.8710000e-01
   4.8387000e-01
   6.1290000e-01
   5.8065000e-01
   9.0323000e-01
   3.5484000e-01
   3.2258000e-01
   1.9355000e-01
   6.4516000e-02
   3.8710000e-01
   8.0645000e-01
   9.0323000e-01
   7.4194000e-01
   0.0000000e+00
   5.1613000e-01
   3.2258000e-01
   6.1290000e-01
   8.0645000e-01
   1.6129000e-01
   6.1290000e-01
   0.0000000e+00
   6.4516000e-02
   2.2581000e-01
   5.8065000e-01
   8.7097000e-01
   2.9032000e-01
   3.2258000e-01
   3.5484000e-01
   7.4194000e-01
   1.9355000e-01
   2.2581000e-01
   7.0968000e-01
   3.2258000e-01
   1.2903000e-01
   9.6774000e-02
   8.3871000e-01
   1.2903000e-01
   3.2258000e-02
   5.8065000e-01
   1.6129000e-01
   8.0645000e-01
   3.2258000e-02
   9.6774000e-02
   8.7097000e-01
   6.1290000e-01
   8.3871000e-01
   9.3548000e-01
   7.7419000e-01
   6.4516000e-02
   5.4839000e-01
   3.8710000e-01
   2.5806000e-01
   4.8387000e-01
   6.1290000e-01
   8.7097000e-01
   8.7097000e-01
   9.3548000e-01
   7.0968000e-01
   4.8387000e-01
   2.9032000e-01
   1.0000000e+00
   1.0000000e+00
   9.6774000e-01
   3.2258000e-02
   1.6129000e-01
   6.7742000e-01
   1.2903000e-01
   4.5161000e-01
   9.6774000e-02
   9.3548000e-01
   8.0645000e-01
   4.8387000e-01
   8.7097000e-01
   1.2903000e-01
   5.8065000e-01
   9.3548000e-01
   8.3871000e-01
   9.3548000e-01
   7.7419000e-01
   6.4516000e-02
   6.1290000e-01
   7.7419000e-01
   3.2258000e-02
   9.3548000e-01
   9.6774000e-02
   5.8065000e-01
   9.6774000e-01
   3.2258000e-01
   7.7419000e-01
   1.9355000e-01
   1.6129000e-01
   7.4194000e-01
   9.0323000e-01
   9.0323000e-01
   5.4839000e-01
   9.3548000e-01
   5.1613000e-01
   8.3871000e-01
   2.2581000e-01
   2.9032000e-01
   7.0968000e-01
   2.2581000e-01
   9.0323000e-01
   9.3548000e-01
   3.2258000e-02
   2.9032000e-01
   8.3871000e-01
   6.7742000e-01
   1.0000000e+00
   2.9032000e-01
   5.8065000e-01
   7.4194000e-01
   2.2581000e-01
   4.1935000e-01
   6.4516000e-02
   3.2258000e-01
   3.2258000e-02
   3.2258000e-01
   6.1290000e-01
   9.3548000e-01
   1.0000000e+00
   1.0000000e+00
   7.7419000e-01
   5.1613000e-01
   1.6129000e-01
   2.5806000e-01
   3.2258000e-01
   5.4839000e-01
   2.2581000e-01
   3.8710000e-01
   3.2258000e-01
   9.6774000e-01
   8.0645000e-01
   6.4516000e-02
   1.0000000e+00
   7.7419000e-01
   4.8387000e-01
   4.1935000e-01
   1.2903000e-01
   9.6774000e-02
   5.8065000e-01
   7.7419000e-01
   3.2258000e-01
   2.2581000e-01
   4.5161000e-01
   5.8065000e-01
   1.6129000e-01
   1.6129000e-01
   7.0968000e-01
   3.8710000e-01
   3.2258000e-01
   1.0000000e+00
   5.8065000e-01
   2.9032000e-01
   4.1935000e-01
   5.8065000e-01
   1.0000000e+00
   9.6774000e-02
   5.1613000e-01
   9.0323000e-01
   6.1290000e-01
   7.4194000e-01
   9.0323000e-01
   6.7742000e-01
   9.0323000e-01
   5.1613000e-01
   9.3548000e-01
   9.3548000e-01
   9.6774000e-01
   9.0323000e-01
   7.4194000e-01
   5.8065000e-01
   5.4839000e-01
   4.8387000e-01
   7.0968000e-01
   6.1290000e-01
   9.3548000e-01
   1.2903000e-01
   4.1935000e-01
   3.8710000e-01
   1.9355000e-01
   3.2258000e-01
   4.8387000e-01
   6.4516000e-01
   1.6129000e-01
   2.2581000e-01
   0.0000000e+00
   8.0645000e-01
   7.7419000e-01
   0.0000000e+00
   8.7097000e-01
   1.6129000e-01
   9.6774000e-01
   2.9032000e-01
   9.6774000e-01
   3.2258000e-01
   4.8387000e-01
   2.5806000e-01
   2.2581000e-01
   4.8387000e-01
   4.1935000e-01
   1.6129000e-01
   3.5484000e-01
   8.7097000e-01
   1.6129000e-01
   1.2903000e-01
   5.4839000e-01
   9.6774000e-02
   3.8710000e-01
   8.3871000e-01
   9.6774000e-01
   1.2903000e-01
   2.2581000e-01
   3.2258000e-02
   6.1290000e-01
   2.2581000e-01
   7.7419000e-01
   9.0323000e-01
   2.5806000e-01
   8.7097000e-01
   5.8065000e-01
   6.1290000e-01
   1.9355000e-01
   2.5806000e-01
   6.4516000e-01
   7.4194000e-01
   6.4516000e-01
   7.4194000e-01
   3.8710000e-01
   5.1613000e-01
   4.1935000e-01
   8.7097000e-01
   5.4839000e-01
   1.2903000e-01
   5.4839000e-01
   7.0968000e-01
   8.7097000e-01
   3.5484000e-01
   7.7419000e-01
   9.0323000e-01
   2.9032000e-01
   7.0968000e-01
   2.2581000e-01
   6.4516000e-01
   9.6774000e-02
   1.2903000e-01
   6.4516000e-01
   1.6129000e-01
   1.6129000e-01
   2.5806000e-01
   1.6129000e-01
   8.7097000e-01
   9.6774000e-02
   3.5484000e-01
   9.3548000e-01
   2.2581000e-01
   1.9355000e-01
   6.1290000e-01
   4.8387000e-01
   3.2258000e-01
   9.3548000e-01
   9.6774000e-01
   7.4194000e-01
   7.7419000e-01
   8.3871000e-01
   7.7419000e-01
   5.1613000e-01
   6.1290000e-01
   3.2258000e-02
   9.3548000e-01
   9.6774000e-02
   2.9032000e-01
   8.7097000e-01
   4.8387000e-01
   2.2581000e-01
   2.5806000e-01
   5.8065000e-01
   8.7097000e-01
   1.9355000e-01
   3.5484000e-01
   5.8065000e-01
   5.8065000e-01
   0.0000000e+00
   4.1935000e-01
   5.4839000e-01
   6.7742000e-01
   9.3548000e-01
   9.0323000e-01
   8.0645000e-01
   9.6774000e-02
   1.6129000e-01
   1.0000000e+00
   3.5484000e-01
   7.0968000e-01
   9.3548000e-01
   9.0323000e-01
   6.1290000e-01
   9.0323000e-01
   9.6774000e-01
   3.8710000e-01
   2.9032000e-01
   2.2581000e-01
   9.3548000e-01
   4.1935000e-01
   7.0968000e-01
   1.0000000e+00
   1.6129000e-01
   1.6129000e-01
   8.3871000e-01
   9.6774000e-02
   5.4839000e-01
   9.3548000e-01
   3.5484000e-01
   8.3871000e-01
   9.3548000e-01
   3.8710000e-01
   9.3548000e-01
   3.5484000e-01
   3.5484000e-01
   1.9355000e-01
   6.4516000e-01
   7.4194000e-01
   3.8710000e-01
   1.2903000e-01
   9.3548000e-01
   1.6129000e-01
   6.4516000e-01
   6.4516000e-01
   1.0000000e+00
   7.0968000e-01
   6.4516000e-01
   1.0000000e+00
   7.4194000e-01
   9.3548000e-01
   9.0323000e-01
   1.2903000e-01
   2.2581000e-01
   1.2903000e-01
   2.9032000e-01
   6.4516000e-01
   8.3871000e-01
   3.8710000e-01
   3.2258000e-01
   7.0968000e-01
   3.2258000e-01
   9.0323000e-01
   4.1935000e-01
   9.6774000e-02
   1.6129000e-01
   1.9355000e-01
   7.0968000e-01
   9.3548000e-01
   4.8387000e-01
   6.4516000e-01
   3.5484000e-01
   9.6774000e-01
   5.8065000e-01
   1.6129000e-01
   1.0000000e+00
   6.1290000e-01
   0.0000000e+00
   3.2258000e-02
   3.2258000e-02
   5.8065000e-01
   7.0968000e-01
   1.2903000e-01
   2.9032000e-01
   2.9032000e-01
   8.0645000e-01
   7.0968000e-01
   5.1613000e-01
   6.7742000e-01
   3.2258000e-01
   2.9032000e-01
   7.0968000e-01
   0.0000000e+00
   4.5161000e-01
   3.5484000e-01
   7.4194000e-01
   4.5161000e-01
   7.0968000e-01
   1.0000000e+00
   4.8387000e-01
   6.4516000e-01
   7.7419000e-01
   9.3548000e-01
   8.3871000e-01
   9.0323000e-01
   2.2581000e-01
   4.8387000e-01
   2.9032000e-01
   3.2258000e-02
   3.2258000e-01
   6.4516000e-02
   8.7097000e-01
   6.1290000e-01
   1.0000000e+00
   5.1613000e-01
   4.8387000e-01
   8.7097000e-01
   8.3871000e-01
   4.1935000e-01
   4.5161000e-01
   6.1290000e-01
   3.5484000e-01
   1.2903000e-01
   9.6774000e-02
   3.5484000e-01
   7.7419000e-01
   1.2903000e-01
   7.0968000e-01
   7.0968000e-01
   5.8065000e-01
   6.4516000e-01
   1.2903000e-01
   1.6129000e-01
   1.0000000e+00
   9.3548000e-01
   6.4516000e-01
   6.1290000e-01
   7.4194000e-01
   4.1935000e-01
   1.2903000e-01
   2.9032000e-01
   9.0323000e-01
   6.1290000e-01
   6.4516000e-02
   7.7419000e-01
   9.6774000e-01
   1.6129000e-01
   8.3871000e-01
   4.5161000e-01
   1.2903000e-01
   3.2258000e-02
   8.7097000e-01
   4.1935000e-01
   2.2581000e-01
   5.4839000e-01
   8.0645000e-01
   4.1935000e-01
   6.4516000e-01
   7.0968000e-01
   5.8065000e-01
   0.0000000e+00
   6.7742000e-01
   6.1290000e-01
   8.3871000e-01
   1.6129000e-01
   9.6774000e-02
   6.4516000e-02
   4.1935000e-01
   9.0323000e-01
   1.2903000e-01
   3.8710000e-01
   1.9355000e-01
   2.5806000e-01
   6.7742000e-01
   4.8387000e-01
   9.0323000e-01
   9.0323000e-01
   8.7097000e-01
   7.0968000e-01
   5.1613000e-01
   4.1935000e-01
   2.2581000e-01
   8.3871000e-01
   9.6774000e-02
   7.0968000e-01
   9.6774000e-02
   2.9032000e-01
   5.1613000e-01
   7.7419000e-01
   3.2258000e-02
   8.3871000e-01
   7.0968000e-01
   2.2581000e-01
   5.4839000e-01
   3.8710000e-01
   8.7097000e-01
   4.1935000e-01
   8.0645000e-01
   9.6774000e-01
   6.1290000e-01
   6.7742000e-01
   1.9355000e-01
   3.5484000e-01
   2.2581000e-01
   2.5806000e-01
   9.3548000e-01
   7.4194000e-01
   8.3871000e-01
   3.2258000e-02
   1.9355000e-01
   4.5161000e-01
   7.4194000e-01
   5.4839000e-01
   3.2258000e-02
   9.6774000e-01
   8.0645000e-01
   5.4839000e-01
   1.9355000e-01
   4.8387000e-01
   4.1935000e-01
   2.9032000e-01
   1.9355000e-01
   7.4194000e-01
   6.7742000e-01
   2.5806000e-01
   1.0000000e+00
   7.7419000e-01
   7.4194000e-01
   7.0968000e-01
   6.4516000e-02
   8.7097000e-01
   8.7097000e-01
   5.8065000e-01
   7.0968000e-01
   7.4194000e-01
   8.7097000e-01
   2.5806000e-01
   9.6774000e-02
   8.7097000e-01
   6.4516000e-01
   5.8065000e-01
   9.0323000e-01
   6.7742000e-01
   9.6774000e-01
   4.8387000e-01
   0.0000000e+00
   1.6129000e-01
   3.8710000e-01
   9.6774000e-01
   2.9032000e-01
   5.8065000e-01
   6.4516000e-01
   2.5806000e-01
   4.5161000e-01
   7.7419000e-01
   8.3871000e-01
   1.9355000e-01
   9.6774000e-02
   0.0000000e+00
   1.0000000e+00
   3.5484000e-01
   9.6774000e-01
   4.8387000e-01
   5.1613000e-01
   9.6774000e-01
   9.6774000e-02
   3.8710000e-01
   8.3871000e-01
   8.7097000e-01
   5.8065000e-01
   4.1935000e-01
   6.4516000e-01
   1.2903000e-01
   7.7419000e-01
   6.7742000e-01
   6.1290000e-01
   2.2581000e-01
   3.5484000e-01
   9.6774000e-02
   9.6774000e-02
   3.5484000e-01
   8.7097000e-01
   6.4516000e-01
   9.3548000e-01
   6.4516000e-02
   6.1290000e-01
   1.6129000e-01
   1.9355000e-01
   7.4194000e-01
   8.0645000e-01
   4.8387000e-01
   4.8387000e-01
   7.0968000e-01
   8.7097000e-01
   7.4194000e-01
   8.3871000e-01
   2.2581000e-01
   1.0000000e+00
   3.2258000e-01
   6.4516000e-02
   8.7097000e-01
   7.4194000e-01
   3.2258000e-01
   0.0000000e+00
   4.5161000e-01
   8.3871000e-01
   2.5806000e-01
   3.5484000e-01
   1.2903000e-01
   9.0323000e-01
   1.9355000e-01
   4.1935000e-01
   9.3548000e-01
   5.8065000e-01
   6.1290000e-01
   2.5806000e-01
   3.8710000e-01
   3.2258000e-01
   6.4516000e-01
   1.6129000e-01
   1.9355000e-01
   1.6129000e-01
   3.2258000e-01
   4.8387000e-01
   1.2903000e-01
   6.4516000e-01
   5.4839000e-01
   7.7419000e-01
   9.0323000e-01
   2.9032000e-01
   1.0000000e+00
   3.2258000e-01
   3.8710000e-01
   3.5484000e-01
   9.0323000e-01
   9.6774000e-01
   8.0645000e-01
   8.0645000e-01
   6.7742000e-01
   5.1613000e-01
   1.6129000e-01
   3.5484000e-01
   3.5484000e-01
   8.0645000e-01
   9.6774000e-02
   1.9355000e-01
   8.7097000e-01
   6.4516000e-01
   2.2581000e-01
   8.7097000e-01
   6.4516000e-02
   6.4516000e-02
   1.6129000e-01
   5.8065000e-01
   1.0000000e+00
   3.2258000e-02
   3.2258000e-01
   9.6774000e-02
   1.0000000e+00
   6.1290000e-01
   2.2581000e-01
   9.0323000e-01
   7.7419000e-01
   8.7097000e-01
   1.2903000e-01
   1.6129000e-01
   1.9355000e-01
   2.2581000e-01
   7.7419000e-01
   8.3871000e-01
   1.9355000e-01
   6.4516000e-02
   8.3871000e-01
   2.5806000e-01
   3.2258000e-01
   1.2903000e-01
   7.7419000e-01
   3.5484000e-01
   3.8710000e-01
   4.8387000e-01
   2.9032000e-01
   6.4516000e-01
   1.0000000e+00
   8.7097000e-01
   9.6774000e-01
   6.4516000e-02
   1.9355000e-01
   7.4194000e-01
   6.4516000e-02
   9.6774000e-02
   3.8710000e-01
   2.2581000e-01
   2.9032000e-01
   0.0000000e+00
   9.6774000e-01
   8.7097000e-01
   4.5161000e-01
   8.3871000e-01
   4.1935000e-01
   6.4516000e-02
   9.6774000e-01
   1.2903000e-01
   9.6774000e-02
   1.9355000e-01
   2.2581000e-01
   4.1935000e-01
   6.4516000e-01
   3.2258000e-02
   0.0000000e+00
   3.5484000e-01
   2.2581000e-01
   3.8710000e-01
   6.4516000e-02
   1.0000000e+00
   9.6774000e-02
   9.6774000e-01
   5.4839000e-01
   9.0323000e-01
   5.8065000e-01
   3.8710000e-01
   6.4516000e-01
   7.7419000e-01
   6.7742000e-01
   8.7097000e-01
   3.2258000e-01
   4.5161000e-01
   3.5484000e-01
   9.0323000e-01
   5.8065000e-01
   1.6129000e-01
   6.7742000e-01
   5.8065000e-01
   3.2258000e-01
   8.0645000e-01
   3.5484000e-01
   8.7097000e-01
   1.9355000e-01
   1.0000000e+00
   1.2903000e-01
   6.4516000e-01
   5.4839000e-01
   9.3548000e-01
   6.4516000e-02
   4.5161000e-01
   9.6774000e-02
   9.6774000e-01
   2.5806000e-01
   6.1290000e-01
   3.5484000e-01
   4.8387000e-01
   3.2258000e-01
   5.1613000e-01
   2.2581000e-01
   3.5484000e-01
   8.0645000e-01
   5.8065000e-01
   9.6774000e-01
   2.5806000e-01
   4.1935000e-01
   5.4839000e-01
   1.6129000e-01
   8.3871000e-01
   2.5806000e-01
   3.5484000e-01
   1.2903000e-01
   2.9032000e-01
   4.1935000e-01
   5.1613000e-01
   6.4516000e-01
   9.6774000e-02
   6.7742000e-01
   6.1290000e-01
   6.4516000e-01
   9.6774000e-01
   3.8710000e-01
   9.3548000e-01
   3.8710000e-01
   3.2258000e-02
   9.6774000e-01
   3.5484000e-01
   5.1613000e-01
   2.9032000e-01
   1.0000000e+00
   9.6774000e-01
   7.7419000e-01
   1.2903000e-01
   7.7419000e-01
   9.6774000e-01
   7.4194000e-01
   8.7097000e-01
   4.5161000e-01
   9.3548000e-01
   8.3871000e-01
   6.1290000e-01
   1.6129000e-01
   6.4516000e-02
   3.5484000e-01
   5.4839000e-01
   4.5161000e-01
   8.0645000e-01
   7.7419000e-01
   1.9355000e-01
   7.7419000e-01
   3.2258000e-02
   8.3871000e-01
   5.1613000e-01
   4.5161000e-01
   3.8710000e-01
   1.9355000e-01
   7.4194000e-01
   9.3548000e-01
   2.5806000e-01
   1.9355000e-01
   1.2903000e-01
   2.2581000e-01
   6.7742000e-01
   7.7419000e-01
   1.9355000e-01
   5.4839000e-01
   4.5161000e-01
   6.1290000e-01
   9.0323000e-01
   6.7742000e-01
   8.3871000e-01
   1.2903000e-01
   2.9032000e-01
   9.0323000e-01
   9.3548000e-01
   3.2258000e-02
   6.7742000e-01
   0.0000000e+00
   3.5484000e-01
   1.0000000e+00
   7.0968000e-01
   6.7742000e-01
   9.6774000e-01
   5.1613000e-01
   7.4194000e-01
   1.2903000e-01
   4.5161000e-01
   4.5161000e-01
   2.9032000e-01
   1.9355000e-01
   9.0323000e-01
   7.4194000e-01
   6.4516000e-01
   5.4839000e-01
   9.0323000e-01
   9.6774000e-01
   4.5161000e-01
   0.0000000e+00
   5.4839000e-01
   7.7419000e-01
   1.6129000e-01
   7.0968000e-01
   9.6774000e-01
   5.4839000e-01
   2.9032000e-01
   1.6129000e-01
   6.1290000e-01
   7.7419000e-01
   3.5484000e-01
   6.4516000e-01
   9.0323000e-01
   7.0968000e-01
   1.0000000e+00
   5.4839000e-01
   2.2581000e-01
   5.8065000e-01
   3.8710000e-01
   2.2581000e-01
   1.6129000e-01
   6.4516000e-01
   4.1935000e-01
   9.6774000e-02
   1.9355000e-01
   3.2258000e-02
   7.7419000e-01
   9.3548000e-01
   1.2903000e-01
   4.1935000e-01
   1.0000000e+00
   1.6129000e-01
   3.5484000e-01
   2.5806000e-01
   1.2903000e-01
   8.3871000e-01
   5.4839000e-01
   6.7742000e-01
   7.7419000e-01
   5.4839000e-01
   1.6129000e-01
   9.6774000e-01
   5.1613000e-01
   0.0000000e+00
   6.7742000e-01
   3.2258000e-02
   4.8387000e-01
   1.6129000e-01
   9.0323000e-01
   2.2581000e-01
   4.1935000e-01
   6.7742000e-01
   3.2258000e-02
   1.9355000e-01
   5.4839000e-01
   9.0323000e-01
   8.7097000e-01
   5.4839000e-01
   2.9032000e-01
   8.3871000e-01
   8.0645000e-01
   6.1290000e-01
   6.1290000e-01
   5.1613000e-01
   5.4839000e-01
   3.5484000e-01
   9.3548000e-01
   2.9032000e-01
   1.9355000e-01
   4.5161000e-01
   8.3871000e-01
   4.8387000e-01
   2.9032000e-01
   9.0323000e-01
   5.1613000e-01
   3.2258000e-01
   2.2581000e-01
   5.8065000e-01
   9.6774000e-01
   7.0968000e-01
   5.1613000e-01
   3.8710000e-01
   2.9032000e-01
   8.7097000e-01
   6.1290000e-01
   4.1935000e-01
   9.6774000e-01
   4.8387000e-01
   0.0000000e+00
   6.1290000e-01
   8.3871000e-01
   5.8065000e-01
   6.4516000e-01
   7.7419000e-01
   8.7097000e-01
   5.8065000e-01
   6.4516000e-02
   0.0000000e+00
   9.6774000e-02
   0.0000000e+00
   9.6774000e-01
   3.2258000e-02
   0.0000000e+00
   2.5806000e-01
   4.1935000e-01
   7.4194000e-01
   0.0000000e+00
   1.9355000e-01
   6.4516000e-01
   2.2581000e-01
   0.0000000e+00
   6.7742000e-01
   0.0000000e+00
   9.3548000e-01
   2.9032000e-01
   2.5806000e-01
   0.0000000e+00
   3.2258000e-01
   6.4516000e-02
   7.7419000e-01
   2.5806000e-01
   0.0000000e+00
   9.3548000e-01
   1.2903000e-01
   9.0323000e-01
   3.2258000e-02
   6.4516000e-02
   5.1613000e-01
   1.2903000e-01
   1.2903000e-01
   6.4516000e-01
   1.6129000e-01
   5.1613000e-01
   6.7742000e-01
   9.0323000e-01
   4.8387000e-01
   3.2258000e-02
   8.3871000e-01
   9.6774000e-02
   4.5161000e-01
   8.3871000e-01
   3.8710000e-01
   5.1613000e-01
   3.8710000e-01
   8.0645000e-01
   7.0968000e-01
   8.0645000e-01
   8.3871000e-01
   9.3548000e-01
   8.3871000e-01
   9.0323000e-01
   1.2903000e-01
   6.7742000e-01
   0.0000000e+00
   8.0645000e-01
   6.4516000e-01
   6.7742000e-01
   1.2903000e-01
   3.2258000e-01
   8.7097000e-01
   6.1290000e-01
   4.5161000e-01
   3.2258000e-01
   5.8065000e-01
   7.7419000e-01
   9.6774000e-01
   9.3548000e-01
   7.0968000e-01
   0.0000000e+00
   5.4839000e-01
   9.3548000e-01
   7.0968000e-01
   5.4839000e-01
   6.4516000e-01
   4.5161000e-01
   1.2903000e-01
   1.0000000e+00
   8.3871000e-01
   6.1290000e-01
   2.9032000e-01
   2.5806000e-01
   4.1935000e-01
   3.2258000e-02
   7.4194000e-01
   6.4516000e-01
   7.7419000e-01
   5.4839000e-01
   5.1613000e-01
   4.1935000e-01
   9.0323000e-01
   7.0968000e-01
   2.5806000e-01
   2.5806000e-01
   7.7419000e-01
   4.1935000e-01
   4.5161000e-01
   4.1935000e-01
   1.9355000e-01
   8.3871000e-01
   7.7419000e-01
   3.2258000e-02
   9.6774000e-01
   7.4194000e-01
   1.6129000e-01
   1.9355000e-01
   6.1290000e-01
   9.6774000e-01
   5.1613000e-01
   4.1935000e-01
   6.7742000e-01
   5.4839000e-01
   5.4839000e-01
   7.7419000e-01
   9.6774000e-01
   9.6774000e-02
   3.5484000e-01
   3.5484000e-01
   8.3871000e-01
   3.5484000e-01
   2.9032000e-01
   9.0323000e-01
   9.3548000e-01
   3.2258000e-02
   3.5484000e-01
   2.5806000e-01
   8.0645000e-01
   1.9355000e-01
   4.1935000e-01
   9.3548000e-01
   6.7742000e-01
   7.0968000e-01
   3.5484000e-01
   7.0968000e-01
   4.5161000e-01
   2.9032000e-01
   9.6774000e-01
   1.6129000e-01
   5.4839000e-01
   5.4839000e-01
   5.1613000e-01
   8.0645000e-01
   1.2903000e-01
   1.0000000e+00
   4.8387000e-01
   3.8710000e-01
   7.0968000e-01
   9.0323000e-01
   7.4194000e-01
   6.4516000e-01
   2.2581000e-01
   4.1935000e-01
   9.6774000e-01
   1.9355000e-01
   4.5161000e-01
   8.7097000e-01
   8.3871000e-01
   5.1613000e-01
   1.9355000e-01
   9.0323000e-01
   9.0323000e-01
   4.5161000e-01
   8.3871000e-01
   6.4516000e-02
   5.1613000e-01
   7.4194000e-01
   5.8065000e-01
   6.1290000e-01
   8.3871000e-01
   8.3871000e-01
   9.0323000e-01
   3.8710000e-01
   3.8710000e-01
   5.4839000e-01
   9.0323000e-01
   6.4516000e-02
   2.9032000e-01
   7.4194000e-01
   6.4516000e-02
   5.4839000e-01
   1.6129000e-01
   5.8065000e-01
   7.4194000e-01
   4.8387000e-01
   2.5806000e-01
   9.0323000e-01
   1.6129000e-01
   8.0645000e-01
   3.2258000e-02
   2.9032000e-01
   2.5806000e-01
   3.8710000e-01
   9.0323000e-01
   8.3871000e-01
   7.4194000e-01
   7.7419000e-01
   7.7419000e-01
   8.0645000e-01
   3.2258000e-01
   6.7742000e-01
   1.9355000e-01
   6.7742000e-01
   3.8710000e-01
   4.1935000e-01
   3.2258000e-01
   3.2258000e-02
   5.1613000e-01
   3.5484000e-01
   8.0645000e-01
   3.5484000e-01
   3.5484000e-01
   5.8065000e-01
   9.3548000e-01
   9.3548000e-01
   2.2581000e-01
   9.6774000e-01
   3.5484000e-01
   7.4194000e-01
   1.9355000e-01
   8.7097000e-01
   3.5484000e-01
   2.5806000e-01
   5.4839000e-01
   0.0000000e+00
   9.3548000e-01
   7.0968000e-01
   1.0000000e+00
   3.8710000e-01
   5.1613000e-01
   7.0968000e-01
   5.8065000e-01
   4.8387000e-01
   2.2581000e-01
   2.5806000e-01
   4.8387000e-01
   8.0645000e-01
   8.3871000e-01
   2.5806000e-01
   1.9355000e-01
   9.6774000e-01
   3.2258000e-01
   2.9032000e-01
   6.1290000e-01
   1.2903000e-01
   4.8387000e-01
   5.1613000e-01
   1.2903000e-01
   8.7097000e-01
   9.6774000e-02
   3.2258000e-01
   7.0968000e-01
   7.7419000e-01
   8.0645000e-01
   1.9355000e-01
   4.8387000e-01
   6.7742000e-01
   9.6774000e-02
   9.3548000e-01
   6.4516000e-01
   5.4839000e-01
   5.4839000e-01
   1.6129000e-01
   6.4516000e-02
   2.5806000e-01
   1.9355000e-01
   8.7097000e-01
   8.7097000e-01
   2.2581000e-01
   9.6774000e-02
   6.4516000e-02
   1.2903000e-01
   1.2903000e-01
   6.7742000e-01
   5.8065000e-01
   1.6129000e-01
   0.0000000e+00
   4.5161000e-01
   6.4516000e-01
   7.4194000e-01
   4.1935000e-01
   9.6774000e-02
   2.2581000e-01
   3.2258000e-02
   9.6774000e-01
   5.1613000e-01
   5.1613000e-01
   2.5806000e-01
   5.4839000e-01
   3.2258000e-01
   3.2258000e-02
   4.8387000e-01
   5.1613000e-01
   5.8065000e-01
   9.0323000e-01
   3.2258000e-02
   4.1935000e-01
   9.0323000e-01
   1.0000000e+00
   3.2258000e-02
   1.9355000e-01
   7.4194000e-01
   7.4194000e-01
   4.1935000e-01
   4.1935000e-01
   4.1935000e-01
   1.0000000e+00
   5.8065000e-01
   6.4516000e-01
   0.0000000e+00
   1.6129000e-01
   3.2258000e-02
   5.8065000e-01
   9.3548000e-01
   3.2258000e-02
   0.0000000e+00
   3.2258000e-01
   2.2581000e-01
   9.6774000e-01
   1.9355000e-01
   2.2581000e-01
   3.8710000e-01
   8.3871000e-01
   7.7419000e-01
   6.4516000e-02
   9.3548000e-01
   6.4516000e-01
   1.0000000e+00
   4.5161000e-01
   3.5484000e-01
   3.2258000e-01
   9.0323000e-01
   0.0000000e+00
   2.9032000e-01
   7.4194000e-01
   8.0645000e-01
   2.9032000e-01
   3.2258000e-01
   1.2903000e-01
   8.3871000e-01
   7.7419000e-01
   0.0000000e+00
   3.5484000e-01
   9.6774000e-02
   1.6129000e-01
   8.3871000e-01
   4.5161000e-01
   5.4839000e-01
   6.1290000e-01
   7.4194000e-01
   3.5484000e-01
   5.4839000e-01
   3.2258000e-01
   0.0000000e+00
   1.9355000e-01
   2.5806000e-01
   4.8387000e-01
   4.1935000e-01
   8.3871000e-01
   1.6129000e-01
   4.1935000e-01
   3.2258000e-02
   3.5484000e-01
   4.5161000e-01
   7.7419000e-01
   4.5161000e-01
   3.2258000e-02
   0.0000000e+00
   7.0968000e-01
   2.9032000e-01
   8.3871000e-01
   3.8710000e-01
   8.0645000e-01
   7.0968000e-01
   3.2258000e-01
   4.8387000e-01
   8.3871000e-01
   2.9032000e-01
   4.5161000e-01
   6.1290000e-01
   9.0323000e-01
   9.6774000e-01
   7.4194000e-01
   3.8710000e-01
   9.6774000e-02
   4.8387000e-01
   3.5484000e-01
   9.6774000e-02
   2.2581000e-01
   3.2258000e-02
   0.0000000e+00
   3.8710000e-01
   4.5161000e-01
   3.2258000e-01
   2.5806000e-01
   9.3548000e-01
   3.5484000e-01
   2.5806000e-01
   1.0000000e+00
   7.7419000e-01
   4.5161000e-01
   8.0645000e-01
   2.9032000e-01
   2.9032000e-01
   9.6774000e-02
   8.7097000e-01
   5.4839000e-01
   5.8065000e-01
   8.3871000e-01
   4.8387000e-01
   7.4194000e-01
   3.8710000e-01
   8.0645000e-01
   0.0000000e+00
   4.8387000e-01
   3.2258000e-02
   3.2258000e-01
   9.6774000e-01
   8.7097000e-01
   2.9032000e-01
   1.2903000e-01
   5.8065000e-01
   1.9355000e-01
   8.7097000e-01
   6.4516000e-01
   4.5161000e-01
   4.1935000e-01
   9.3548000e-01
   1.9355000e-01
   6.4516000e-02
   5.8065000e-01
   3.2258000e-02
   3.2258000e-01
   6.7742000e-01
   7.7419000e-01
   4.1935000e-01
   8.7097000e-01
   6.4516000e-02
   7.4194000e-01
   2.2581000e-01
   8.3871000e-01
   6.7742000e-01
   2.5806000e-01
   4.8387000e-01
   2.2581000e-01
   1.0000000e+00
   6.4516000e-01
   4.1935000e-01
   1.2903000e-01
   7.7419000e-01
   8.3871000e-01
   8.7097000e-01
   2.2581000e-01
   4.1935000e-01
   4.1935000e-01
   2.2581000e-01
   6.1290000e-01
   7.0968000e-01
   4.8387000e-01
   6.4516000e-01
   8.0645000e-01
   6.1290000e-01
   7.7419000e-01
   4.8387000e-01
   1.0000000e+00
   8.3871000e-01
   4.8387000e-01
   0.0000000e+00
   5.8065000e-01
   5.4839000e-01
   9.0323000e-01
   8.0645000e-01
   8.3871000e-01
   3.5484000e-01
   6.1290000e-01
   5.1613000e-01
   1.6129000e-01
   8.0645000e-01
   1.0000000e+00
   2.5806000e-01
   3.5484000e-01
   5.1613000e-01
   1.2903000e-01
   6.4516000e-01
   9.0323000e-01
   3.8710000e-01
   9.0323000e-01
   4.1935000e-01
   8.7097000e-01
   4.1935000e-01
   9.0323000e-01
   7.0968000e-01
   9.3548000e-01
   7.0968000e-01
   3.8710000e-01
   9.0323000e-01
   2.2581000e-01
   7.4194000e-01
   9.6774000e-02
   5.4839000e-01
   5.1613000e-01
   5.1613000e-01
   1.6129000e-01
   3.2258000e-01
   2.5806000e-01
   2.2581000e-01
   2.9032000e-01
   1.6129000e-01
   2.2581000e-01
   2.5806000e-01
   1.2903000e-01
   9.6774000e-01
   2.2581000e-01
   7.0968000e-01
   8.7097000e-01
   0.0000000e+00
   2.5806000e-01
   3.2258000e-02
   4.1935000e-01
   8.0645000e-01
   1.9355000e-01
   5.1613000e-01
   8.0645000e-01
   3.5484000e-01
   2.2581000e-01
   4.8387000e-01
   3.5484000e-01
   5.1613000e-01
   1.9355000e-01
   9.0323000e-01
   9.6774000e-01
   4.5161000e-01
   6.1290000e-01
   4.1935000e-01
   5.8065000e-01
   8.3871000e-01
   1.2903000e-01
   3.2258000e-01
   1.0000000e+00
   7.0968000e-01
   4.8387000e-01
   7.0968000e-01
   6.4516000e-02
   6.4516000e-01
   8.7097000e-01
   2.2581000e-01
   6.7742000e-01
   6.4516000e-01
   1.2903000e-01
   0.0000000e+00
   4.8387000e-01
   5.4839000e-01
   1.0000000e+00
   6.4516000e-01
   8.7097000e-01
   3.2258000e-01
   2.5806000e-01
   3.8710000e-01
   9.0323000e-01
   6.1290000e-01
   6.4516000e-01
   3.2258000e-02
   2.9032000e-01
   5.4839000e-01
   6.1290000e-01
   3.2258000e-02
   4.8387000e-01
   1.2903000e-01
   1.9355000e-01
   1.6129000e-01
   4.5161000e-01
   9.0323000e-01
   6.4516000e-01
   4.1935000e-01
   0.0000000e+00
   8.0645000e-01
   8.3871000e-01
   6.4516000e-02
   1.9355000e-01
   2.5806000e-01
   6.4516000e-02
   2.5806000e-01
   7.0968000e-01
   9.6774000e-01
   2.9032000e-01
   3.8710000e-01
   1.2903000e-01
   9.0323000e-01
   3.5484000e-01
   2.5806000e-01
   6.4516000e-02
   6.4516000e-02
   0.0000000e+00
   6.1290000e-01
   7.0968000e-01
   5.1613000e-01
   0.0000000e+00
   3.2258000e-01
   3.2258000e-01
   1.2903000e-01
   3.5484000e-01
   4.5161000e-01
   3.5484000e-01
   6.4516000e-02
   8.3871000e-01
   7.7419000e-01
   8.3871000e-01
   4.1935000e-01
   7.7419000e-01
   3.8710000e-01
   8.7097000e-01
   1.6129000e-01
   4.1935000e-01
   1.0000000e+00
   3.2258000e-01
   2.5806000e-01
   1.9355000e-01
   3.8710000e-01
   6.1290000e-01
   1.2903000e-01
   5.4839000e-01
   7.7419000e-01
   6.4516000e-01
   9.6774000e-01
   7.7419000e-01
   6.1290000e-01
   9.6774000e-02
   4.5161000e-01
   0.0000000e+00
   3.2258000e-02
   7.7419000e-01
   9.0323000e-01
   4.1935000e-01
   1.2903000e-01
   3.5484000e-01
   4.5161000e-01
   4.5161000e-01
   8.3871000e-01
   8.3871000e-01
   6.7742000e-01
   1.0000000e+00
   9.0323000e-01
   1.6129000e-01
   6.4516000e-02
   7.7419000e-01
   2.2581000e-01
   8.3871000e-01
   8.7097000e-01
   5.4839000e-01
   8.3871000e-01
   6.7742000e-01
   5.4839000e-01
   7.4194000e-01
   9.6774000e-01
   9.6774000e-02
   9.3548000e-01
   7.7419000e-01
   8.7097000e-01
   1.9355000e-01
   3.2258000e-02
   6.4516000e-02
   6.1290000e-01
   9.6774000e-01
   4.5161000e-01
   0.0000000e+00
   9.6774000e-01
   6.7742000e-01
   3.2258000e-02
   1.9355000e-01
   5.1613000e-01
   6.4516000e-01
   6.4516000e-02
   8.0645000e-01
   3.2258000e-02
   9.6774000e-02
   9.6774000e-02
   4.1935000e-01
   7.7419000e-01
   4.5161000e-01
   7.4194000e-01
   3.8710000e-01
   7.7419000e-01
   4.1935000e-01
   4.5161000e-01
   3.8710000e-01
   4.5161000e-01
   6.4516000e-02
   6.1290000e-01
   5.8065000e-01
   3.2258000e-02
   8.3871000e-01
   2.9032000e-01
   8.0645000e-01
   1.6129000e-01
   5.4839000e-01
   2.5806000e-01
   9.3548000e-01
   6.7742000e-01
   2.5806000e-01
   8.3871000e-01
   3.8710000e-01
   5.8065000e-01
   4.8387000e-01
   6.4516000e-01
   2.5806000e-01
   7.4194000e-01
   6.7742000e-01
   5.4839000e-01
   2.5806000e-01
   1.9355000e-01
   3.5484000e-01
   6.7742000e-01
   7.0968000e-01
   4.5161000e-01
   3.5484000e-01
   8.7097000e-01
   6.1290000e-01
   9.0323000e-01
   6.7742000e-01
   9.6774000e-01
   3.8710000e-01
   7.0968000e-01
   5.8065000e-01
   9.6774000e-01
   3.2258000e-01
   3.8710000e-01
   8.7097000e-01
   9.6774000e-02
   6.1290000e-01
   6.4516000e-01
   9.6774000e-01
   3.2258000e-02
   1.2903000e-01
   5.1613000e-01
   5.1613000e-01
   3.2258000e-02
   7.4194000e-01
   2.5806000e-01
   0.0000000e+00
   3.5484000e-01
   2.9032000e-01
   9.3548000e-01
   2.5806000e-01
   2.9032000e-01
   9.3548000e-01
   9.6774000e-01
   3.8710000e-01
   3.2258000e-01
   9.6774000e-01
   2.9032000e-01
   3.5484000e-01
   5.8065000e-01
   6.7742000e-01
   9.3548000e-01
   1.2903000e-01
   3.2258000e-02
   3.8710000e-01
   1.6129000e-01
   1.9355000e-01
   9.6774000e-02
   6.4516000e-01
   5.8065000e-01
   9.6774000e-02
   1.6129000e-01
   5.8065000e-01
   6.7742000e-01
   0.0000000e+00
   3.8710000e-01
   2.9032000e-01
   7.0968000e-01
   1.9355000e-01
   4.8387000e-01
   6.4516000e-02
   5.8065000e-01
   9.6774000e-02
   1.0000000e+00
   1.0000000e+00
   8.3871000e-01
   1.2903000e-01
   8.3871000e-01
   6.4516000e-02
   2.9032000e-01
   8.7097000e-01
   9.0323000e-01
   2.2581000e-01
   2.2581000e-01
   2.9032000e-01
   8.0645000e-01
   5.8065000e-01
   8.7097000e-01
   9.0323000e-01
   7.7419000e-01
   3.8710000e-01
   8.3871000e-01
   6.1290000e-01
   6.7742000e-01
   7.7419000e-01
   2.9032000e-01
   8.3871000e-01
   1.6129000e-01
   3.2258000e-02
   6.7742000e-01
   1.6129000e-01
   4.5161000e-01
   4.1935000e-01
   9.0323000e-01
   6.4516000e-01
   7.0968000e-01
   9.6774000e-02
   3.5484000e-01
   4.8387000e-01
   3.2258000e-02
   9.6774000e-01
   5.1613000e-01
   5.4839000e-01
   9.0323000e-01
   9.0323000e-01
   9.6774000e-01
   3.2258000e-02
   8.0645000e-01
   3.5484000e-01
   9.6774000e-02
   6.4516000e-01
   4.8387000e-01
   9.6774000e-01
   4.5161000e-01
   2.2581000e-01
   6.7742000e-01
   8.3871000e-01
   0.0000000e+00
   6.7742000e-01
   8.0645000e-01
   7.4194000e-01
   9.6774000e-01
   9.0323000e-01
   4.5161000e-01
   4.5161000e-01
   5.4839000e-01
   5.1613000e-01
   1.9355000e-01
   4.8387000e-01
   1.9355000e-01
   9.3548000e-01
   4.5161000e-01
   3.5484000e-01
   1.9355000e-01
   3.5484000e-01
   6.1290000e-01
   9.6774000e-02
   1.6129000e-01
   9.6774000e-02
   8.7097000e-01
   6.4516000e-02
   1.2903000e-01
   9.6774000e-02
   5.1613000e-01
   1.0000000e+00
   9.3548000e-01
   7.4194000e-01
   5.4839000e-01
   7.0968000e-01
   4.5161000e-01
   3.2258000e-01
   7.7419000e-01
   8.0645000e-01
   2.2581000e-01
   7.4194000e-01
   9.3548000e-01
   8.3871000e-01
   4.5161000e-01
   0.0000000e+00
   2.5806000e-01
   2.2581000e-01
   2.2581000e-01
   4.5161000e-01
   1.6129000e-01
   3.2258000e-02
   5.8065000e-01
   9.0323000e-01
   3.5484000e-01
   7.4194000e-01
   1.2903000e-01
   1.2903000e-01
   8.3871000e-01
   9.3548000e-01
   7.0968000e-01
   8.0645000e-01
   1.9355000e-01
   6.4516000e-02
   8.7097000e-01
   7.7419000e-01
   5.8065000e-01
   1.2903000e-01
   8.0645000e-01
   6.4516000e-02
   2.2581000e-01
   8.0645000e-01
   9.6774000e-01
   2.2581000e-01
   7.7419000e-01
   1.0000000e+00
   3.2258000e-02
   1.6129000e-01
   4.8387000e-01
   7.4194000e-01
   3.2258000e-02
   3.2258000e-01
   8.3871000e-01
   2.9032000e-01
   1.0000000e+00
   5.8065000e-01
   7.0968000e-01
   2.5806000e-01
   1.6129000e-01
   6.4516000e-02
   2.2581000e-01
   2.9032000e-01
   8.7097000e-01
   3.2258000e-02
   8.7097000e-01
   8.7097000e-01
   3.2258000e-01
   2.2581000e-01
   1.6129000e-01
   2.5806000e-01
   3.2258000e-01
   8.0645000e-01
   3.8710000e-01
   6.4516000e-02
   7.4194000e-01
   8.3871000e-01
   3.2258000e-01
   1.2903000e-01
   9.6774000e-01
   2.5806000e-01
   3.2258000e-01
   1.6129000e-01
   6.4516000e-01
   7.4194000e-01
   3.8710000e-01
   1.9355000e-01
   2.2581000e-01
   6.4516000e-02
   2.5806000e-01
   9.0323000e-01
   3.2258000e-01
   6.1290000e-01
   3.5484000e-01
   1.9355000e-01
   1.0000000e+00
   7.4194000e-01
   1.0000000e+00
   4.8387000e-01
   4.5161000e-01
   6.4516000e-02
   9.6774000e-01
   3.5484000e-01
   3.2258000e-01
   7.7419000e-01
   7.7419000e-01
   1.2903000e-01
   9.6774000e-02
   7.4194000e-01
   3.8710000e-01
   1.0000000e+00
   4.5161000e-01
   9.6774000e-01
   8.7097000e-01
   4.5161000e-01
   1.9355000e-01
   9.6774000e-02
   1.2903000e-01
   6.4516000e-02
   4.1935000e-01
   7.4194000e-01
   8.7097000e-01
   8.0645000e-01
   8.7097000e-01
   3.8710000e-01
   1.0000000e+00
   3.8710000e-01
   8.3871000e-01
   3.8710000e-01
   5.1613000e-01
   7.4194000e-01
   4.5161000e-01
   7.7419000e-01
   7.0968000e-01
   8.0645000e-01
   1.6129000e-01
   1.0000000e+00
   1.9355000e-01
   7.0968000e-01
   8.0645000e-01
   1.9355000e-01
   4.5161000e-01
   8.0645000e-01
   0.0000000e+00
   4.1935000e-01
   6.7742000e-01
   2.9032000e-01
   6.4516000e-02
   5.8065000e-01
   6.4516000e-01
   8.0645000e-01
   7.7419000e-01
   6.4516000e-01
   1.2903000e-01
   8.3871000e-01
   6.7742000e-01
   3.5484000e-01
   8.7097000e-01
   7.7419000e-01
   9.6774000e-01
   1.6129000e-01
   3.5484000e-01
   0.0000000e+00
   4.1935000e-01
   6.4516000e-02
   9.3548000e-01
   9.6774000e-01
   6.7742000e-01
   3.5484000e-01
   4.5161000e-01
   3.2258000e-01
   6.4516000e-02
   9.3548000e-01
   3.8710000e-01
   0.0000000e+00
   9.3548000e-01
   4.1935000e-01
   8.0645000e-01
   5.4839000e-01
   1.6129000e-01
   6.7742000e-01
   5.8065000e-01
   6.1290000e-01
   3.8710000e-01
   6.7742000e-01
   9.3548000e-01
   6.4516000e-02
   7.4194000e-01
   3.2258000e-02
   6.4516000e-02
   9.3548000e-01
   2.2581000e-01
   9.3548000e-01
   7.7419000e-01
   3.2258000e-01
   3.5484000e-01
   1.6129000e-01
   9.3548000e-01
   9.6774000e-01
   8.7097000e-01
   7.0968000e-01
   0.0000000e+00
   4.1935000e-01
   4.1935000e-01
   1.2903000e-01
   9.0323000e-01
   3.5484000e-01
   9.3548000e-01
   8.0645000e-01
   9.0323000e-01
   9.0323000e-01
   9.6774000e-02
   4.1935000e-01
   1.6129000e-01
   2.2581000e-01
   7.7419000e-01
   6.4516000e-01
   3.2258000e-01
   2.9032000e-01
   3.5484000e-01
   8.7097000e-01
   9.0323000e-01
   9.6774000e-01
   4.1935000e-01
   3.2258000e-01
   0.0000000e+00
   3.2258000e-01
   9.0323000e-01
   8.7097000e-01
   6.4516000e-01
   1.9355000e-01
   3.2258000e-01
   6.4516000e-02
   6.4516000e-01
   8.0645000e-01
   6.4516000e-02
   1.2903000e-01
   1.9355000e-01
   5.4839000e-01
   9.6774000e-01
   7.0968000e-01
   8.3871000e-01
   9.0323000e-01
   9.6774000e-02
   9.0323000e-01
   4.1935000e-01
   2.5806000e-01
   1.9355000e-01
   5.4839000e-01
   5.4839000e-01
   2.2581000e-01
   4.1935000e-01
   9.3548000e-01
   5.1613000e-01
   4.5161000e-01
   4.1935000e-01
   2.2581000e-01
   6.1290000e-01
   7.4194000e-01
   7.0968000e-01
   1.2903000e-01
   3.2258000e-02
   6.4516000e-01
   1.9355000e-01
   7.7419000e-01
   1.0000000e+00
   6.1290000e-01
   3.5484000e-01
   6.4516000e-02
   9.6774000e-01
   6.4516000e-01
   3.8710000e-01
   6.4516000e-01
   7.4194000e-01
   6.4516000e-02
   9.6774000e-01
   7.4194000e-01
   9.6774000e-02
   4.5161000e-01
   3.2258000e-02
   9.3548000e-01
   3.2258000e-01
   9.6774000e-01
   9.3548000e-01
   7.7419000e-01
   9.0323000e-01
   2.9032000e-01
   9.3548000e-01
   3.2258000e-02
   5.4839000e-01
   7.4194000e-01
   8.0645000e-01
   9.3548000e-01
   8.3871000e-01
   4.8387000e-01
   2.9032000e-01
   7.7419000e-01
   4.5161000e-01
   6.4516000e-02
   8.0645000e-01
   3.8710000e-01
   2.2581000e-01
   6.7742000e-01
   9.6774000e-02
   8.3871000e-01
   9.6774000e-01
   3.2258000e-02
   1.2903000e-01
   7.0968000e-01
   1.9355000e-01
   3.2258000e-02
   6.4516000e-02
   5.1613000e-01
   9.3548000e-01
   8.7097000e-01
   1.6129000e-01
   8.7097000e-01
   5.8065000e-01
   0.0000000e+00
   5.1613000e-01
   1.0000000e+00
   9.3548000e-01
   6.4516000e-01
   3.2258000e-01
   2.2581000e-01
   8.0645000e-01
   1.6129000e-01
   4.1935000e-01
   9.6774000e-01
   3.2258000e-01
   3.5484000e-01
   4.5161000e-01
   1.2903000e-01
   3.8710000e-01
   6.4516000e-01
   4.1935000e-01
   7.4194000e-01
   4.8387000e-01
   5.1613000e-01
   5.1613000e-01
   3.2258000e-02
   8.7097000e-01
   2.2581000e-01
   7.4194000e-01
   7.7419000e-01
   6.1290000e-01
   4.8387000e-01
   0.0000000e+00
   2.5806000e-01
   6.4516000e-02
   9.6774000e-01
   3.2258000e-01
   6.4516000e-02
   8.0645000e-01
   9.6774000e-01
   8.3871000e-01
   4.8387000e-01
   6.1290000e-01
   2.9032000e-01
   0.0000000e+00
   4.1935000e-01
   7.0968000e-01
   1.0000000e+00
   7.0968000e-01
   6.4516000e-02
   8.0645000e-01
   1.0000000e+00
   8.7097000e-01
   1.6129000e-01
   9.0323000e-01
   2.2581000e-01
   2.9032000e-01
   6.4516000e-02
   2.2581000e-01
   7.0968000e-01
   5.4839000e-01
   1.9355000e-01
   4.8387000e-01
   6.4516000e-02
   3.2258000e-01
   0.0000000e+00
   7.0968000e-01
   0.0000000e+00
   9.6774000e-01
   1.2903000e-01
   0.0000000e+00
   9.6774000e-01
   8.7097000e-01
   2.5806000e-01
   1.9355000e-01
   0.0000000e+00
   2.2581000e-01
   9.6774000e-02
   5.4839000e-01
   7.7419000e-01
   5.8065000e-01
   6.4516000e-01
   6.1290000e-01
   7.4194000e-01
   2.5806000e-01
   2.9032000e-01
   2.9032000e-01
   1.9355000e-01
   2.5806000e-01
   6.7742000e-01
   6.4516000e-01
   4.8387000e-01
   9.6774000e-01
   1.0000000e+00
   5.1613000e-01
   3.5484000e-01
   4.1935000e-01
   0.0000000e+00
   6.1290000e-01
   6.1290000e-01
   9.0323000e-01
   7.7419000e-01
   3.2258000e-01
   8.3871000e-01
   7.4194000e-01
   6.4516000e-01
   0.0000000e+00
   5.8065000e-01
   3.2258000e-01
   1.0000000e+00
   7.4194000e-01
   9.3548000e-01
   5.1613000e-01
   8.7097000e-01
   6.4516000e-02
   1.2903000e-01
   3.2258000e-01
   6.7742000e-01
   1.0000000e+00
   7.4194000e-01
   6.7742000e-01
   2.9032000e-01
   8.7097000e-01
   3.8710000e-01
   8.0645000e-01
   7.4194000e-01
   6.4516000e-01
   7.7419000e-01
   9.0323000e-01
   2.9032000e-01
   9.3548000e-01
   8.7097000e-01
   9.3548000e-01
   9.0323000e-01
   7.7419000e-01
   8.0645000e-01
   8.0645000e-01
   9.0323000e-01
   3.8710000e-01
   5.4839000e-01
   5.4839000e-01
   6.4516000e-02
   1.9355000e-01
   1.9355000e-01
   7.0968000e-01
   5.8065000e-01
   9.6774000e-02
   1.0000000e+00
   7.0968000e-01
   4.1935000e-01
   5.8065000e-01
   5.4839000e-01
   1.9355000e-01
   9.6774000e-01
   2.5806000e-01
   1.9355000e-01
   4.8387000e-01
   5.1613000e-01
   8.3871000e-01
   3.2258000e-02
   4.5161000e-01
   3.2258000e-02
   6.4516000e-02
   2.5806000e-01
   0.0000000e+00
   6.4516000e-01
   9.6774000e-01
   3.8710000e-01
   2.9032000e-01
   4.8387000e-01
   2.5806000e-01
   9.0323000e-01
   0.0000000e+00
   3.8710000e-01
   3.8710000e-01
   9.3548000e-01
   8.7097000e-01
   5.1613000e-01
   9.6774000e-02
   8.0645000e-01
   0.0000000e+00
   4.8387000e-01
   3.2258000e-01
   5.1613000e-01
   3.2258000e-02
   9.6774000e-01
   2.5806000e-01
   5.4839000e-01
   1.6129000e-01
   7.7419000e-01
   1.0000000e+00
   3.8710000e-01
   1.6129000e-01
   5.8065000e-01
   9.0323000e-01
   9.0323000e-01
   8.7097000e-01
   6.1290000e-01
   0.0000000e+00
   4.8387000e-01
   5.4839000e-01
   0.0000000e+00
   9.0323000e-01
   1.6129000e-01
   3.2258000e-01
   4.8387000e-01
   6.4516000e-01
   6.1290000e-01
   8.7097000e-01
   6.4516000e-01
   9.6774000e-01
   6.4516000e-02
   7.0968000e-01
   6.7742000e-01
   2.2581000e-01
   3.2258000e-01
   2.5806000e-01
   7.7419000e-01
   5.1613000e-01
   9.6774000e-01
   2.2581000e-01
   7.7419000e-01
   4.1935000e-01
   4.8387000e-01
   8.7097000e-01
   3.5484000e-01
   1.6129000e-01
   9.3548000e-01
   7.4194000e-01
   5.8065000e-01
   8.3871000e-01
   1.6129000e-01
   6.7742000e-01
   1.2903000e-01
   0.0000000e+00
   7.4194000e-01
   5.4839000e-01
   3.2258000e-01
   0.0000000e+00
   4.5161000e-01
   4.5161000e-01
   4.5161000e-01
   3.2258000e-01
   0.0000000e+00
   4.8387000e-01
   5.1613000e-01
   0.0000000e+00
   9.6774000e-01
   2.2581000e-01
   8.0645000e-01
   2.5806000e-01
   2.9032000e-01
   7.0968000e-01
   3.5484000e-01
   8.0645000e-01
   4.8387000e-01
   9.6774000e-02
   1.0000000e+00
   1.2903000e-01
   0.0000000e+00
   3.5484000e-01
   3.2258000e-02
   1.0000000e+00
   1.9355000e-01
   9.6774000e-02
   3.2258000e-02
   2.9032000e-01
   2.5806000e-01
   4.1935000e-01
   1.2903000e-01
   1.6129000e-01
   3.2258000e-02
   8.3871000e-01
   4.5161000e-01
   8.0645000e-01
   6.4516000e-02
   8.0645000e-01
   1.2903000e-01
   1.0000000e+00
   9.3548000e-01
   8.0645000e-01
   3.2258000e-01
   7.7419000e-01
   0.0000000e+00
   5.8065000e-01
   1.0000000e+00
   9.6774000e-02
   4.8387000e-01
   1.9355000e-01
   9.6774000e-01
   7.7419000e-01
   3.5484000e-01
   6.1290000e-01
   9.6774000e-02
   8.0645000e-01
   6.1290000e-01
   5.8065000e-01
   3.5484000e-01
   2.5806000e-01
   2.9032000e-01
   4.5161000e-01
   5.8065000e-01
   9.6774000e-01
   7.4194000e-01
   7.0968000e-01
   1.2903000e-01
   3.8710000e-01
   6.4516000e-01
   5.4839000e-01
   9.3548000e-01
   6.4516000e-02
   7.4194000e-01
   9.0323000e-01
   9.3548000e-01
   3.8710000e-01
   4.1935000e-01
   2.9032000e-01
   4.8387000e-01
   8.3871000e-01
   6.4516000e-01
   2.2581000e-01
   3.2258000e-02
   5.4839000e-01
   9.6774000e-02
   5.4839000e-01
   5.4839000e-01
   0.0000000e+00
   6.4516000e-02
   4.5161000e-01
   9.0323000e-01
   6.4516000e-02
   8.3871000e-01
   6.4516000e-02
   2.9032000e-01
   9.3548000e-01
   8.7097000e-01
   3.5484000e-01
   9.6774000e-01
   3.2258000e-02
   1.6129000e-01
   8.7097000e-01
   5.4839000e-01
   1.2903000e-01
   3.2258000e-01
   4.1935000e-01
   3.2258000e-02
   5.1613000e-01
   5.1613000e-01
   4.8387000e-01
   0.0000000e+00
   3.2258000e-02
   2.5806000e-01
   4.1935000e-01
   9.6774000e-02
   6.7742000e-01
   8.7097000e-01
   9.6774000e-01
   7.4194000e-01
   5.1613000e-01
   5.8065000e-01
   5.1613000e-01
   0.0000000e+00
   5.1613000e-01
   1.6129000e-01
   8.7097000e-01
   2.2581000e-01
   5.1613000e-01
   6.4516000e-01
   9.3548000e-01
   1.0000000e+00
   5.8065000e-01
   1.9355000e-01
   7.0968000e-01
   9.6774000e-01
   4.1935000e-01
   4.5161000e-01
   8.7097000e-01
   9.0323000e-01
   7.0968000e-01
   9.6774000e-01
   7.4194000e-01
   6.7742000e-01
   1.2903000e-01
   9.6774000e-02
   5.8065000e-01
   6.7742000e-01
   8.7097000e-01
   4.5161000e-01
   4.8387000e-01
   5.1613000e-01
   9.6774000e-01
   9.3548000e-01
   3.2258000e-02
   1.9355000e-01
   3.8710000e-01
   4.8387000e-01
   1.9355000e-01
   7.0968000e-01
   1.9355000e-01
   2.5806000e-01
   7.4194000e-01
   4.8387000e-01
   2.5806000e-01
   9.6774000e-02
   9.6774000e-02
   8.3871000e-01
   0.0000000e+00
   2.2581000e-01
   7.7419000e-01
   3.2258000e-01
   7.4194000e-01
   6.7742000e-01
   9.6774000e-02
   3.8710000e-01
   1.9355000e-01
   9.3548000e-01
   2.5806000e-01
   9.6774000e-02
   3.2258000e-01
   6.1290000e-01
   2.9032000e-01
   6.1290000e-01
   4.8387000e-01
   3.2258000e-02
   9.6774000e-01
   5.8065000e-01
   6.4516000e-02
   7.4194000e-01
   6.7742000e-01
   4.1935000e-01
   1.6129000e-01
   8.3871000e-01
   1.0000000e+00
   7.4194000e-01
   3.2258000e-02
   3.8710000e-01
   3.5484000e-01
   3.2258000e-02
   2.2581000e-01
   6.4516000e-01
   1.6129000e-01
   9.6774000e-01
   7.0968000e-01
   2.9032000e-01
   9.6774000e-02
   7.4194000e-01
   9.6774000e-01
   9.3548000e-01
   6.7742000e-01
   0.0000000e+00
   8.7097000e-01
   3.5484000e-01
   3.2258000e-02
   5.4839000e-01
   7.7419000e-01
   2.5806000e-01
   4.8387000e-01
   9.6774000e-02
   9.6774000e-02
   9.3548000e-01
   8.3871000e-01
   5.4839000e-01
   7.0968000e-01
   5.4839000e-01
   3.8710000e-01
   9.3548000e-01
   2.5806000e-01
   9.6774000e-01
   6.1290000e-01
   9.0323000e-01
   9.6774000e-02
   3.5484000e-01
   7.7419000e-01
   1.6129000e-01
   7.0968000e-01
   5.8065000e-01
   1.6129000e-01
   6.7742000e-01
   7.4194000e-01
   0.0000000e+00
   1.2903000e-01
   3.2258000e-02
   8.3871000e-01
   4.5161000e-01
   3.2258000e-01
   6.1290000e-01
   1.9355000e-01
   3.5484000e-01
   4.1935000e-01
   3.5484000e-01
   2.2581000e-01
   3.5484000e-01
   1.0000000e+00
   9.6774000e-02
   6.1290000e-01
   2.2581000e-01
   3.5484000e-01
   9.6774000e-01
   5.4839000e-01
   8.7097000e-01
   8.0645000e-01
   9.6774000e-02
   1.2903000e-01
   6.4516000e-02
   9.3548000e-01
   3.2258000e-01
   1.9355000e-01
   2.2581000e-01
   2.5806000e-01
   7.7419000e-01
   8.0645000e-01
   3.2258000e-01
   1.2903000e-01
   4.8387000e-01
   9.3548000e-01
   9.6774000e-02
   7.7419000e-01
   1.0000000e+00
   7.7419000e-01
   5.4839000e-01
   8.7097000e-01
   0.0000000e+00
   7.0968000e-01
   5.4839000e-01
   1.0000000e+00
   4.1935000e-01
   9.6774000e-02
   8.3871000e-01
   6.4516000e-02
   5.8065000e-01
   3.2258000e-01
   6.4516000e-01
   7.7419000e-01
   3.8710000e-01
   5.8065000e-01
   3.8710000e-01
   8.0645000e-01
   3.2258000e-01
   8.0645000e-01
   2.5806000e-01
   9.6774000e-01
   2.9032000e-01
   8.0645000e-01
   6.1290000e-01
   5.4839000e-01
   6.7742000e-01
   2.9032000e-01
   8.3871000e-01
   1.6129000e-01
   2.5806000e-01
   5.1613000e-01
   6.1290000e-01
   6.4516000e-02
   9.6774000e-01
   5.1613000e-01
   6.4516000e-02
   6.4516000e-01
   9.3548000e-01
   3.2258000e-02
   5.4839000e-01
   2.5806000e-01
   3.2258000e-01
   8.3871000e-01
   6.4516000e-01
   3.8710000e-01
   3.2258000e-01
   1.9355000e-01
   3.2258000e-01
   4.8387000e-01
   6.1290000e-01
   5.4839000e-01
   1.2903000e-01
   6.4516000e-02
   4.8387000e-01
   6.1290000e-01
   5.4839000e-01
   6.4516000e-02
   8.7097000e-01
   0.0000000e+00
   7.0968000e-01
   6.4516000e-02
   4.1935000e-01
   9.6774000e-02
   1.6129000e-01
   8.0645000e-01
   4.8387000e-01
   9.3548000e-01
   5.4839000e-01
   1.2903000e-01
   3.2258000e-01
   7.4194000e-01
   2.5806000e-01
   2.2581000e-01
   5.4839000e-01
   0.0000000e+00
   5.4839000e-01
   2.9032000e-01
   8.7097000e-01
   6.4516000e-02
   3.2258000e-01
   3.2258000e-01
   0.0000000e+00
   1.2903000e-01
   7.7419000e-01
   6.1290000e-01
   7.4194000e-01
   7.0968000e-01
   3.8710000e-01
   6.7742000e-01
   1.0000000e+00
   7.4194000e-01
   9.3548000e-01
   6.7742000e-01
   1.9355000e-01
   3.5484000e-01
   9.6774000e-02
   7.4194000e-01
   4.1935000e-01
   5.1613000e-01
   8.3871000e-01
   4.8387000e-01
   3.8710000e-01
   2.2581000e-01
   4.8387000e-01
   7.7419000e-01
   4.5161000e-01
   0.0000000e+00
   7.0968000e-01
   3.2258000e-02
   9.0323000e-01
   5.8065000e-01
   5.4839000e-01
   6.4516000e-01
   5.4839000e-01
   5.4839000e-01
   8.3871000e-01
   4.5161000e-01
   5.4839000e-01
   6.4516000e-02
   0.0000000e+00
   0.0000000e+00
   9.0323000e-01
   3.2258000e-01
   1.2903000e-01
   4.5161000e-01
   1.0000000e+00
   3.2258000e-02
   9.6774000e-02
   9.6774000e-01
   3.2258000e-02
   1.9355000e-01
   6.1290000e-01
   4.8387000e-01
   5.4839000e-01
   9.6774000e-02
   4.8387000e-01
   9.6774000e-01
   5.8065000e-01
   9.3548000e-01
   4.5161000e-01
   1.2903000e-01
   9.0323000e-01
   3.2258000e-01
   6.4516000e-02
   4.1935000e-01
   2.9032000e-01
   3.8710000e-01
   1.9355000e-01
   2.2581000e-01
   8.0645000e-01
   8.3871000e-01
   7.4194000e-01
   6.1290000e-01
   3.2258000e-01
   9.0323000e-01
   2.2581000e-01
   1.0000000e+00
   0.0000000e+00
   6.7742000e-01
   5.4839000e-01
   1.6129000e-01
   6.4516000e-02
   1.6129000e-01
   6.1290000e-01
   1.0000000e+00
   3.2258000e-02
   3.2258000e-02
   8.0645000e-01
   8.7097000e-01
   6.4516000e-02
   1.2903000e-01
   4.8387000e-01
   2.9032000e-01
   7.7419000e-01
   6.1290000e-01
   5.8065000e-01
   5.4839000e-01
   1.6129000e-01
   6.4516000e-01
   9.3548000e-01
   3.8710000e-01
   7.4194000e-01
   4.5161000e-01
   5.1613000e-01
   6.7742000e-01
   2.9032000e-01
   2.5806000e-01
   7.0968000e-01
   1.0000000e+00
   4.8387000e-01
   5.4839000e-01
   3.5484000e-01
   3.5484000e-01
   7.4194000e-01
   8.0645000e-01
   4.1935000e-01
   5.8065000e-01
   0.0000000e+00
   8.3871000e-01
   6.4516000e-01
   3.2258000e-02
   4.8387000e-01
   4.8387000e-01
   7.0968000e-01
   3.8710000e-01
   9.6774000e-01
   8.0645000e-01
   7.7419000e-01
   9.6774000e-02
   8.3871000e-01
   1.2903000e-01
   4.5161000e-01
   2.9032000e-01
   3.5484000e-01
   7.7419000e-01
   6.1290000e-01
   5.8065000e-01
   2.9032000e-01
   4.8387000e-01
   5.1613000e-01
   7.4194000e-01
   1.6129000e-01
   9.0323000e-01
   2.2581000e-01
   8.3871000e-01
   5.8065000e-01
   5.1613000e-01
   2.5806000e-01
   8.3871000e-01
   6.7742000e-01
   7.0968000e-01
   6.7742000e-01
   8.3871000e-01
   5.4839000e-01
   2.2581000e-01
   1.0000000e+00
   9.6774000e-01
   1.9355000e-01
   2.5806000e-01
   2.2581000e-01
   4.8387000e-01
   3.2258000e-02
   8.0645000e-01
   3.2258000e-02
   3.5484000e-01
   4.1935000e-01
   4.8387000e-01
   4.1935000e-01
   2.5806000e-01
   6.7742000e-01
   4.5161000e-01
   9.6774000e-02
   1.0000000e+00
   7.4194000e-01
   5.8065000e-01
   4.8387000e-01
   5.1613000e-01
   4.5161000e-01
   8.7097000e-01
   2.2581000e-01
   6.1290000e-01
   6.4516000e-02
   7.4194000e-01
   9.6774000e-01
   2.5806000e-01
   6.4516000e-02
   4.8387000e-01
   2.5806000e-01
   3.5484000e-01
   2.2581000e-01
   9.6774000e-01
   4.8387000e-01
   7.0968000e-01
   5.1613000e-01
   5.8065000e-01
   3.2258000e-02
   5.1613000e-01
   6.1290000e-01
   8.0645000e-01
   1.0000000e+00
   1.6129000e-01
   3.2258000e-01
   0.0000000e+00
   6.1290000e-01
   4.8387000e-01
   2.2581000e-01
   9.3548000e-01
   2.9032000e-01
   2.5806000e-01
   8.0645000e-01
   6.4516000e-02
   9.6774000e-02
   1.2903000e-01
   8.0645000e-01
   8.0645000e-01
   3.8710000e-01
   4.1935000e-01
   8.7097000e-01
   2.5806000e-01
   9.6774000e-01
   8.0645000e-01
   7.7419000e-01
   6.4516000e-02
   8.0645000e-01
   6.4516000e-01
   5.4839000e-01
   2.9032000e-01
   0.0000000e+00
   5.8065000e-01
   9.3548000e-01
   2.2581000e-01
   6.4516000e-01
   9.6774000e-02
   2.5806000e-01
   9.0323000e-01
   0.0000000e+00
   1.0000000e+00
   4.1935000e-01
   5.4839000e-01
   3.8710000e-01
   8.7097000e-01
   9.3548000e-01
   3.8710000e-01
   2.9032000e-01
   1.2903000e-01
   4.8387000e-01
   8.7097000e-01
   1.9355000e-01
   1.9355000e-01
   1.9355000e-01
   9.6774000e-02
   6.1290000e-01
   7.4194000e-01
   8.3871000e-01
   7.0968000e-01
   7.0968000e-01
   9.0323000e-01
   6.4516000e-02
   1.2903000e-01
   8.3871000e-01
   1.2903000e-01
   7.0968000e-01
   6.1290000e-01
   8.7097000e-01
   1.2903000e-01
   4.5161000e-01
   0.0000000e+00
   3.2258000e-01
   4.5161000e-01
   1.6129000e-01
   4.8387000e-01
   0.0000000e+00
   4.1935000e-01
   9.0323000e-01
   3.5484000e-01
   5.1613000e-01
   2.9032000e-01
   1.0000000e+00
   5.1613000e-01
   0.0000000e+00
   6.4516000e-01
   2.9032000e-01
   9.6774000e-02
   7.0968000e-01
   8.0645000e-01
   6.7742000e-01
   2.9032000e-01
   4.5161000e-01
   6.1290000e-01
   3.5484000e-01
   1.6129000e-01
   2.5806000e-01
   2.9032000e-01
   2.5806000e-01
   3.8710000e-01
   0.0000000e+00
   1.6129000e-01
   1.9355000e-01
   8.3871000e-01
   5.8065000e-01
   9.6774000e-01
   7.4194000e-01
   3.8710000e-01
   3.2258000e-01
   2.2581000e-01
   5.1613000e-01
   6.1290000e-01
   8.0645000e-01
   4.8387000e-01
   8.7097000e-01
   4.1935000e-01
   1.0000000e+00
   4.1935000e-01
   9.0323000e-01
   8.3871000e-01
   3.5484000e-01
   9.6774000e-02
   4.8387000e-01
   7.7419000e-01
   8.7097000e-01
   2.2581000e-01
   4.1935000e-01
   1.0000000e+00
   4.1935000e-01
   2.5806000e-01
   3.2258000e-02
   9.3548000e-01
   7.7419000e-01
   4.8387000e-01
   8.3871000e-01
   4.1935000e-01
   3.5484000e-01
   9.6774000e-01
   5.1613000e-01
   5.1613000e-01
   1.0000000e+00
   6.4516000e-01
   6.4516000e-01
   2.9032000e-01
   1.9355000e-01
   3.2258000e-01
   5.1613000e-01
   9.6774000e-02
   2.9032000e-01
   4.1935000e-01
   5.4839000e-01
   6.1290000e-01
   3.2258000e-01
   1.6129000e-01
   8.3871000e-01
   1.0000000e+00
   0.0000000e+00
   1.0000000e+00
   9.6774000e-01
   8.7097000e-01
   2.5806000e-01
   2.9032000e-01
   1.6129000e-01
   7.7419000e-01
   9.6774000e-01
   0.0000000e+00
   3.2258000e-02
   3.2258000e-01
   4.8387000e-01
   7.4194000e-01
   1.9355000e-01
   9.0323000e-01
   4.8387000e-01
   5.1613000e-01
   6.1290000e-01
   4.5161000e-01
   3.8710000e-01
   3.5484000e-01
   8.0645000e-01
   4.1935000e-01
   7.0968000e-01
   1.0000000e+00
   8.3871000e-01
   3.2258000e-02
   1.6129000e-01
   7.4194000e-01
   5.4839000e-01
   3.2258000e-01
   6.1290000e-01
   3.2258000e-01
   2.5806000e-01
   7.4194000e-01
   8.7097000e-01
   2.5806000e-01
   0.0000000e+00
   9.3548000e-01
   3.2258000e-02
   9.0323000e-01
   6.1290000e-01
   6.4516000e-02
   8.0645000e-01
   3.5484000e-01
   6.1290000e-01
   3.2258000e-02
   6.1290000e-01
   7.4194000e-01
   6.1290000e-01
   1.9355000e-01
   4.5161000e-01
   3.2258000e-02
   2.2581000e-01
   4.8387000e-01
   8.3871000e-01
   8.0645000e-01
   1.6129000e-01
   8.3871000e-01
   9.6774000e-01
   3.2258000e-01
   1.9355000e-01
   6.7742000e-01
   9.6774000e-01
   8.3871000e-01
   8.0645000e-01
   6.1290000e-01
   1.9355000e-01
   6.7742000e-01
   0.0000000e+00
   5.8065000e-01
   2.2581000e-01
   3.2258000e-01
   1.9355000e-01
   6.4516000e-01
   3.2258000e-02
   4.5161000e-01
   3.8710000e-01
   9.0323000e-01
   6.4516000e-02
   1.2903000e-01
   5.1613000e-01
   1.6129000e-01
   4.1935000e-01
   8.0645000e-01
   0.0000000e+00
   6.1290000e-01
   4.8387000e-01
   7.0968000e-01
   2.9032000e-01
   5.1613000e-01
   1.9355000e-01
   1.0000000e+00
   7.7419000e-01
   5.8065000e-01
   9.0323000e-01
   9.6774000e-02
   8.3871000e-01
   6.4516000e-02
   0.0000000e+00
   9.6774000e-02
   7.4194000e-01
   5.8065000e-01
   2.2581000e-01
   8.3871000e-01
   3.2258000e-01
   1.2903000e-01
   0.0000000e+00
   4.1935000e-01
   2.5806000e-01
   4.5161000e-01
   8.0645000e-01
   3.2258000e-01
   1.2903000e-01
   6.1290000e-01
   4.1935000e-01
   8.7097000e-01
   3.5484000e-01
   8.3871000e-01
   3.8710000e-01
   6.4516000e-01
   3.5484000e-01
   3.2258000e-01
   4.1935000e-01
   3.5484000e-01
   6.4516000e-01
   7.4194000e-01
   7.0968000e-01
   5.1613000e-01
   4.8387000e-01
   6.1290000e-01
   6.1290000e-01
   5.1613000e-01
   9.3548000e-01
   2.2581000e-01
   5.8065000e-01
   6.4516000e-01
   9.6774000e-02
   3.8710000e-01
   7.7419000e-01
   1.2903000e-01
   4.8387000e-01
   7.0968000e-01
   9.6774000e-01
   9.3548000e-01
   5.4839000e-01
   5.1613000e-01
   1.6129000e-01
   5.1613000e-01
   8.7097000e-01
   3.2258000e-01
   3.2258000e-01
   6.1290000e-01
   4.5161000e-01
   7.7419000e-01
   6.7742000e-01
   5.1613000e-01
   5.4839000e-01
   7.7419000e-01
   5.4839000e-01
   4.8387000e-01
   8.0645000e-01
   5.4839000e-01
   8.7097000e-01
   6.1290000e-01
   9.6774000e-01
   7.7419000e-01
   1.6129000e-01
   7.0968000e-01
   6.4516000e-02
   7.7419000e-01
   3.8710000e-01
   6.4516000e-01
   7.4194000e-01
   1.0000000e+00
   3.2258000e-01
   8.3871000e-01
   5.4839000e-01
   3.2258000e-01
   6.1290000e-01
   6.1290000e-01
   6.1290000e-01
   8.0645000e-01
   6.1290000e-01
   2.2581000e-01
   6.7742000e-01
   3.2258000e-02
   8.0645000e-01
   5.8065000e-01
   7.4194000e-01
   7.7419000e-01
   2.2581000e-01
   6.4516000e-02
   3.2258000e-02
   1.2903000e-01
   1.6129000e-01
   9.6774000e-02
   9.3548000e-01
   9.0323000e-01
   3.2258000e-02
   7.7419000e-01
   9.0323000e-01
   8.3871000e-01
   5.1613000e-01
   3.5484000e-01
   1.9355000e-01
   2.9032000e-01
   5.8065000e-01
   5.1613000e-01
   2.9032000e-01
   0.0000000e+00
   1.6129000e-01
   9.6774000e-02
   1.6129000e-01
   3.2258000e-01
   0.0000000e+00
   5.1613000e-01
   6.4516000e-01
   7.7419000e-01
   1.9355000e-01
   4.8387000e-01
   4.1935000e-01
   7.0968000e-01
   7.0968000e-01
   0.0000000e+00
   4.8387000e-01
   7.4194000e-01
   7.4194000e-01
   2.2581000e-01
   7.7419000e-01
   2.5806000e-01
   9.0323000e-01
   5.8065000e-01
   3.5484000e-01
   9.3548000e-01
   9.6774000e-01
   4.5161000e-01
   2.2581000e-01
   8.0645000e-01
   1.0000000e+00
   3.8710000e-01
   6.4516000e-01
   9.0323000e-01
   7.0968000e-01
   0.0000000e+00
   4.1935000e-01
   3.2258000e-02
   8.3871000e-01
   9.6774000e-02
   6.7742000e-01
   8.3871000e-01
   4.8387000e-01
   4.1935000e-01
   2.2581000e-01
   9.3548000e-01
   2.2581000e-01
   1.0000000e+00
   6.4516000e-02
   1.2903000e-01
   2.5806000e-01
   0.0000000e+00
   9.3548000e-01
   2.5806000e-01
   8.0645000e-01
   1.6129000e-01
   7.4194000e-01
   5.1613000e-01
   0.0000000e+00
   3.5484000e-01
   6.7742000e-01
   8.0645000e-01
   3.8710000e-01
   0.0000000e+00
   8.7097000e-01
   5.4839000e-01
   9.6774000e-01
   5.4839000e-01
   7.0968000e-01
   7.4194000e-01
   6.4516000e-01
   6.4516000e-01
   3.5484000e-01
   5.8065000e-01
   2.5806000e-01
   2.2581000e-01
   4.8387000e-01
   5.1613000e-01
   1.9355000e-01
   8.3871000e-01
   6.4516000e-01
   6.7742000e-01
   3.2258000e-02
   8.0645000e-01
   8.7097000e-01
   6.4516000e-01
   1.9355000e-01
   6.1290000e-01
   8.0645000e-01
   8.7097000e-01
   7.0968000e-01
   5.4839000e-01
   3.2258000e-01
   3.5484000e-01
   8.3871000e-01
   9.6774000e-01
   3.2258000e-02
   6.4516000e-01
   6.4516000e-01
   1.9355000e-01
   7.7419000e-01
   1.9355000e-01
   4.1935000e-01
   7.0968000e-01
   7.7419000e-01
   9.3548000e-01
   6.4516000e-02
   1.9355000e-01
   3.2258000e-02
   9.6774000e-02
   9.6774000e-02
   9.6774000e-02
   6.7742000e-01
   2.9032000e-01
   8.7097000e-01
   4.5161000e-01
   4.8387000e-01
   6.1290000e-01
   2.5806000e-01
   4.5161000e-01
   4.1935000e-01
   3.8710000e-01
   2.9032000e-01
   7.4194000e-01
   2.9032000e-01
   8.3871000e-01
   8.3871000e-01
   6.7742000e-01
   4.5161000e-01
   1.6129000e-01
   5.1613000e-01
   4.5161000e-01
   6.4516000e-02
   2.5806000e-01
   9.3548000e-01
   1.0000000e+00
   9.6774000e-01
   1.2903000e-01
   1.6129000e-01
   1.9355000e-01
   8.3871000e-01
   8.7097000e-01
   1.2903000e-01
   8.3871000e-01
   2.9032000e-01
   7.4194000e-01
   1.0000000e+00
   4.5161000e-01
   8.0645000e-01
   9.3548000e-01
   3.5484000e-01
   2.5806000e-01
   1.0000000e+00
   1.0000000e+00
   0.0000000e+00
   7.0968000e-01
   3.2258000e-01
   6.4516000e-01
   9.6774000e-01
   3.8710000e-01
   5.1613000e-01
   9.6774000e-02
   8.0645000e-01
   8.7097000e-01
   2.2581000e-01
   7.7419000e-01
   9.3548000e-01
   9.6774000e-02
   9.6774000e-02
   2.9032000e-01
   5.8065000e-01
   6.4516000e-02
   5.8065000e-01
   9.6774000e-01
   2.5806000e-01
   3.5484000e-01
   9.3548000e-01
   4.8387000e-01
   8.3871000e-01
   6.1290000e-01
   4.5161000e-01
   6.4516000e-02
   0.0000000e+00
   7.4194000e-01
   6.4516000e-02
   0.0000000e+00
   0.0000000e+00
   8.7097000e-01
   1.6129000e-01
   6.4516000e-02
   6.1290000e-01
   8.3871000e-01
   4.5161000e-01
   2.9032000e-01
   6.7742000e-01
   7.4194000e-01
   6.4516000e-02
   7.7419000e-01
   8.0645000e-01
   9.3548000e-01
   1.6129000e-01
   6.7742000e-01
   3.8710000e-01
   2.2581000e-01
   2.9032000e-01
   4.1935000e-01
   9.0323000e-01
   9.6774000e-01
   8.0645000e-01
   3.2258000e-01
   1.9355000e-01
   7.7419000e-01
   3.8710000e-01
   1.6129000e-01
   7.4194000e-01
   9.6774000e-02
   4.5161000e-01
   9.0323000e-01
   6.1290000e-01
   9.6774000e-02
   8.0645000e-01
   3.2258000e-02
   5.4839000e-01
   2.2581000e-01
   0.0000000e+00
   9.3548000e-01
   7.7419000e-01
   1.2903000e-01
   4.5161000e-01
   3.2258000e-02
   5.4839000e-01
   9.6774000e-01
   2.2581000e-01
   7.7419000e-01
   8.3871000e-01
   1.6129000e-01
   0.0000000e+00
   7.7419000e-01
   9.0323000e-01
   7.0968000e-01
   1.0000000e+00
   6.4516000e-01
   2.2581000e-01
   9.3548000e-01
   5.8065000e-01
   6.4516000e-01
   6.4516000e-02
   7.0968000e-01
   8.3871000e-01
   3.8710000e-01
   4.8387000e-01
   5.1613000e-01
   4.1935000e-01
   3.5484000e-01
   6.7742000e-01
   0.0000000e+00
   4.5161000e-01
   4.1935000e-01
   2.9032000e-01
   8.0645000e-01
   3.8710000e-01
   7.0968000e-01
   9.0323000e-01
   9.0323000e-01
   1.9355000e-01
   1.9355000e-01
   3.5484000e-01
   4.8387000e-01
   2.5806000e-01
   8.3871000e-01
   1.0000000e+00
   6.7742000e-01
   9.6774000e-01
   8.7097000e-01
   6.7742000e-01
   3.8710000e-01
   4.1935000e-01
   5.1613000e-01
   2.2581000e-01
   9.0323000e-01
   7.0968000e-01
   8.0645000e-01
   6.7742000e-01
   2.9032000e-01
   1.0000000e+00
   5.4839000e-01
   1.2903000e-01
   2.9032000e-01
   1.6129000e-01
   5.8065000e-01
   9.3548000e-01
   6.7742000e-01
   4.8387000e-01
   8.7097000e-01
   1.6129000e-01
   3.2258000e-02
   5.8065000e-01
   1.2903000e-01
   8.0645000e-01
   3.8710000e-01
   4.1935000e-01
   5.8065000e-01
   1.6129000e-01
   3.8710000e-01
   6.4516000e-01
   1.0000000e+00
   4.8387000e-01
   5.1613000e-01
   9.3548000e-01
   6.7742000e-01
   1.2903000e-01
   8.7097000e-01
   3.2258000e-02
   5.4839000e-01
   6.7742000e-01
   9.3548000e-01
   8.7097000e-01
   5.4839000e-01
   5.4839000e-01
   5.1613000e-01
   5.1613000e-01
   5.4839000e-01
   7.4194000e-01
   9.6774000e-02
   9.6774000e-01
   8.3871000e-01
   8.3871000e-01
   1.6129000e-01
   1.0000000e+00
   6.7742000e-01
   1.6129000e-01
   4.1935000e-01
   3.2258000e-01
   8.0645000e-01
   7.0968000e-01
   6.4516000e-02
   9.3548000e-01
   7.4194000e-01
   3.2258000e-01
   1.0000000e+00
   9.6774000e-02
   3.2258000e-01
   9.6774000e-02
   2.5806000e-01
   1.6129000e-01
   1.6129000e-01
   4.1935000e-01
   6.4516000e-02
   7.4194000e-01
   7.4194000e-01
   9.3548000e-01
   4.5161000e-01
   7.0968000e-01
   5.8065000e-01
   3.8710000e-01
   1.2903000e-01
   9.6774000e-01
   7.4194000e-01
   0.0000000e+00
   9.0323000e-01
   4.5161000e-01
   8.0645000e-01
   4.8387000e-01
   1.2903000e-01
   8.7097000e-01
   1.0000000e+00
   8.7097000e-01
   1.2903000e-01
   9.3548000e-01
   4.1935000e-01
   6.7742000e-01
   2.9032000e-01
   3.2258000e-01
   7.7419000e-01
   1.0000000e+00
   6.1290000e-01
   1.9355000e-01
   0.0000000e+00
   5.4839000e-01
   0.0000000e+00
   4.1935000e-01
   7.4194000e-01
   6.1290000e-01
   8.3871000e-01
   1.9355000e-01
   6.4516000e-02
   3.5484000e-01
   4.8387000e-01
   8.0645000e-01
   2.9032000e-01
   7.4194000e-01
   5.4839000e-01
   7.4194000e-01
   7.7419000e-01
   1.9355000e-01
   7.7419000e-01
   9.0323000e-01
   4.5161000e-01
   9.6774000e-01
   7.7419000e-01
   4.8387000e-01
   6.4516000e-02
   3.5484000e-01
   9.6774000e-02
   5.1613000e-01
   8.3871000e-01
   7.4194000e-01
   3.2258000e-02
   6.4516000e-01
   3.2258000e-02
   8.3871000e-01
   1.2903000e-01
   4.8387000e-01
   7.4194000e-01
   9.6774000e-01
   9.0323000e-01
   9.3548000e-01
   7.0968000e-01
   1.0000000e+00
   6.7742000e-01
   2.2581000e-01
   1.6129000e-01
   1.0000000e+00
   8.0645000e-01
   8.3871000e-01
   8.0645000e-01
   4.1935000e-01
   9.6774000e-01
   8.7097000e-01
   7.4194000e-01
   3.8710000e-01
   9.6774000e-02
   5.1613000e-01
   1.0000000e+00
   3.2258000e-02
   7.4194000e-01
   1.6129000e-01
   9.6774000e-02
   1.6129000e-01
   1.6129000e-01
   3.8710000e-01
   6.4516000e-01
   0.0000000e+00
   5.1613000e-01
   1.0000000e+00
   3.8710000e-01
   2.9032000e-01
   4.1935000e-01
   7.7419000e-01
   1.9355000e-01
   6.1290000e-01
   1.0000000e+00
   9.6774000e-02
   0.0000000e+00
   5.8065000e-01
   6.4516000e-02
   0.0000000e+00
   2.2581000e-01
   1.2903000e-01
   7.0968000e-01
   4.8387000e-01
   0.0000000e+00
   2.9032000e-01
   2.9032000e-01
   0.0000000e+00
   3.2258000e-02
   8.3871000e-01
   6.7742000e-01
   8.0645000e-01
   8.3871000e-01
   7.7419000e-01
   1.6129000e-01
   7.0968000e-01
   1.0000000e+00
   5.8065000e-01
   3.8710000e-01
   6.1290000e-01
   1.2903000e-01
   1.2903000e-01
   5.1613000e-01
   9.3548000e-01
   1.2903000e-01
   3.5484000e-01
   9.6774000e-01
   7.4194000e-01
   6.1290000e-01
   3.2258000e-02
   3.2258000e-02
   8.3871000e-01
   9.0323000e-01
   3.5484000e-01
   1.2903000e-01
   2.5806000e-01
   3.5484000e-01
   3.2258000e-02
   1.6129000e-01
   6.1290000e-01
   6.1290000e-01
   8.0645000e-01
   1.9355000e-01
   9.6774000e-02
   5.4839000e-01
   6.4516000e-01
   6.1290000e-01
   3.5484000e-01
   3.2258000e-01
   9.3548000e-01
   9.0323000e-01
   1.0000000e+00
   3.8710000e-01
   3.5484000e-01
   3.2258000e-02
   4.8387000e-01
   5.8065000e-01
   4.5161000e-01
   4.5161000e-01
   1.9355000e-01
   6.4516000e-01
   3.5484000e-01
   3.2258000e-01
   8.3871000e-01
   7.7419000e-01
   3.8710000e-01
   4.1935000e-01
   2.9032000e-01
   6.4516000e-02
   6.7742000e-01
   5.4839000e-01
   6.4516000e-02
   8.0645000e-01
   0.0000000e+00
   2.2581000e-01
   9.6774000e-02
   2.2581000e-01
   6.4516000e-02
   1.6129000e-01
   3.2258000e-01
   2.2581000e-01
   8.3871000e-01
   9.6774000e-02
   6.4516000e-02
   1.2903000e-01
   5.4839000e-01
   3.8710000e-01
   9.6774000e-01
   6.4516000e-01
   0.0000000e+00
   9.6774000e-02
   1.0000000e+00
   4.5161000e-01
   0.0000000e+00
   3.2258000e-02
   8.3871000e-01
   2.2581000e-01
   2.5806000e-01
   0.0000000e+00
   6.1290000e-01
   4.8387000e-01
   2.5806000e-01
   7.0968000e-01
   9.0323000e-01
   5.1613000e-01
   2.9032000e-01
   9.0323000e-01
   8.0645000e-01
   9.6774000e-02
   0.0000000e+00
   8.7097000e-01
   0.0000000e+00
   2.5806000e-01
   0.0000000e+00
   6.1290000e-01
   1.9355000e-01
   5.1613000e-01
   4.5161000e-01
   3.2258000e-02
   4.1935000e-01
   1.2903000e-01
   8.3871000e-01
   3.8710000e-01
   7.4194000e-01
   5.4839000e-01
   1.9355000e-01
   7.7419000e-01
   1.2903000e-01
   4.1935000e-01
   6.4516000e-02
   3.8710000e-01
   7.7419000e-01
   1.2903000e-01
   0.0000000e+00
   9.0323000e-01
   2.2581000e-01
   9.6774000e-02
   5.4839000e-01
   2.2581000e-01
   2.5806000e-01
   5.1613000e-01
   0.0000000e+00
   3.2258000e-01
   6.1290000e-01
   3.5484000e-01
   7.7419000e-01
   9.3548000e-01
   1.0000000e+00
   2.2581000e-01
   9.6774000e-01
   3.8710000e-01
   7.4194000e-01
   9.6774000e-01
   1.2903000e-01
   8.7097000e-01
   6.4516000e-02
   9.3548000e-01
   1.0000000e+00
   1.2903000e-01
   0.0000000e+00
   0.0000000e+00
   7.0968000e-01
   6.4516000e-01
   4.1935000e-01
   3.2258000e-02
   2.5806000e-01
   8.7097000e-01
   3.5484000e-01
   1.0000000e+00
   4.8387000e-01
   0.0000000e+00
   5.4839000e-01
   5.8065000e-01
   8.7097000e-01
   7.0968000e-01
   6.4516000e-02
   6.4516000e-01
   9.3548000e-01
   9.0323000e-01
   1.9355000e-01
   6.4516000e-01
   7.7419000e-01
   7.7419000e-01
   8.7097000e-01
   9.0323000e-01
   7.4194000e-01
   1.6129000e-01
   2.9032000e-01
   3.8710000e-01
   9.3548000e-01
   4.1935000e-01
   2.9032000e-01
   9.3548000e-01
   1.2903000e-01
   3.2258000e-02
   6.1290000e-01
   1.6129000e-01
   1.2903000e-01
   6.1290000e-01
   6.1290000e-01
   9.3548000e-01
   8.7097000e-01
   9.6774000e-02
   2.9032000e-01
   6.1290000e-01
   8.7097000e-01
   3.2258000e-01
   4.5161000e-01
   3.2258000e-02
   6.4516000e-01
   8.3871000e-01
   2.9032000e-01
   3.2258000e-02
   7.0968000e-01
   8.3871000e-01
   2.9032000e-01
   4.5161000e-01
   6.4516000e-02
   7.0968000e-01
   9.6774000e-01
   1.6129000e-01
   8.3871000e-01
   1.2903000e-01
   8.7097000e-01
   5.4839000e-01
   6.4516000e-02
   8.7097000e-01
   1.0000000e+00
   5.4839000e-01
   5.8065000e-01
   0.0000000e+00
   0.0000000e+00
   5.8065000e-01
   1.6129000e-01
   9.6774000e-01
   5.1613000e-01
   9.6774000e-01
   1.9355000e-01
   6.4516000e-02
   4.5161000e-01
   9.0323000e-01
   8.7097000e-01
   8.3871000e-01
   6.4516000e-01
   2.5806000e-01
   3.2258000e-01
   9.6774000e-02
   1.6129000e-01
   7.4194000e-01
   2.2581000e-01
   9.6774000e-02
   1.0000000e+00
   1.9355000e-01
   3.8710000e-01
   9.3548000e-01
   3.8710000e-01
   9.0323000e-01
   6.4516000e-01
   2.2581000e-01
   7.0968000e-01
   2.2581000e-01
   9.0323000e-01
   2.5806000e-01
   1.9355000e-01
   6.7742000e-01
   8.3871000e-01
   9.3548000e-01
   2.2581000e-01
   7.7419000e-01
   9.0323000e-01
   1.2903000e-01
   9.3548000e-01
   6.7742000e-01
   6.7742000e-01
   1.6129000e-01
   1.9355000e-01
   9.6774000e-01
   9.0323000e-01
   5.4839000e-01
   6.4516000e-01
   0.0000000e+00
   6.4516000e-02
   3.8710000e-01
   0.0000000e+00
   6.4516000e-02
   9.6774000e-01
   6.4516000e-02
   4.1935000e-01
   7.0968000e-01
   9.6774000e-01
   6.4516000e-02
   3.2258000e-02
   9.6774000e-01
   4.5161000e-01
   6.1290000e-01
   1.0000000e+00
   5.4839000e-01
   8.7097000e-01
   8.7097000e-01
   6.4516000e-01
   8.0645000e-01
   7.0968000e-01
   0.0000000e+00
   2.2581000e-01
   8.7097000e-01
   4.5161000e-01
   2.5806000e-01
   7.0968000e-01
   4.8387000e-01
   1.6129000e-01
   8.7097000e-01
   7.7419000e-01
   5.4839000e-01
   0.0000000e+00
   6.4516000e-01
   0.0000000e+00
   5.1613000e-01
   2.9032000e-01
   8.0645000e-01
   0.0000000e+00
   9.3548000e-01
   3.2258000e-02
   3.2258000e-01
   2.5806000e-01
   4.1935000e-01
   2.2581000e-01
   5.8065000e-01
   4.5161000e-01
   6.4516000e-02
   3.5484000e-01
   1.2903000e-01
   5.8065000e-01
   5.8065000e-01
   6.1290000e-01
   4.1935000e-01
   1.6129000e-01
   8.0645000e-01
   4.5161000e-01
   7.0968000e-01
   6.4516000e-02
   7.0968000e-01
   9.0323000e-01
   3.2258000e-01
   9.6774000e-01
   2.9032000e-01
   6.7742000e-01
   6.7742000e-01
   8.3871000e-01
   3.2258000e-02
   2.9032000e-01
   8.3871000e-01
   9.0323000e-01
   9.3548000e-01
   3.8710000e-01
   8.7097000e-01
   9.6774000e-02
   6.4516000e-02
   4.5161000e-01
   1.6129000e-01
   2.9032000e-01
   6.4516000e-01
   2.5806000e-01
   5.8065000e-01
   9.0323000e-01
   0.0000000e+00
   0.0000000e+00
   6.4516000e-01
   2.2581000e-01
   2.2581000e-01
   1.9355000e-01
   6.4516000e-02
   1.0000000e+00
   6.4516000e-01
   6.4516000e-02
   2.9032000e-01
   9.6774000e-01
   9.3548000e-01
   9.6774000e-01
   3.8710000e-01
   6.4516000e-02
   9.6774000e-01
   5.8065000e-01
   8.3871000e-01
   1.0000000e+00
   2.2581000e-01
   4.8387000e-01
   4.8387000e-01
   9.6774000e-02
   1.0000000e+00
   1.2903000e-01
   8.3871000e-01
   3.2258000e-02
   1.0000000e+00
   1.0000000e+00
   5.8065000e-01
   8.0645000e-01
   1.9355000e-01
   3.2258000e-01
   2.5806000e-01
   4.5161000e-01
   3.2258000e-01
   1.0000000e+00
   3.2258000e-01
   1.2903000e-01
   9.6774000e-02
   3.2258000e-02
   6.4516000e-01
   8.7097000e-01
   7.4194000e-01
   8.0645000e-01
   6.4516000e-01
   6.4516000e-02
   7.0968000e-01
   9.6774000e-02
   2.5806000e-01
   8.7097000e-01
   6.4516000e-02
   2.2581000e-01
   1.2903000e-01
   7.4194000e-01
   8.7097000e-01
   6.1290000e-01
   5.1613000e-01
   1.6129000e-01
   5.4839000e-01
   6.7742000e-01
   3.2258000e-01
   1.6129000e-01
   4.8387000e-01
   4.8387000e-01
   5.4839000e-01
   1.6129000e-01
   4.8387000e-01
   4.1935000e-01
   6.1290000e-01
   2.9032000e-01
   2.5806000e-01
   3.2258000e-01
   7.4194000e-01
   7.4194000e-01
   3.8710000e-01
   4.5161000e-01
   4.1935000e-01
   2.2581000e-01
   0.0000000e+00
   9.0323000e-01
   9.6774000e-01
   8.0645000e-01
   3.8710000e-01
   0.0000000e+00
   4.5161000e-01
   1.2903000e-01
   4.8387000e-01
   4.1935000e-01
   5.1613000e-01
   0.0000000e+00
   2.5806000e-01
   6.7742000e-01
   4.8387000e-01
   4.8387000e-01
   3.5484000e-01
   1.0000000e+00
   3.5484000e-01
   2.2581000e-01
   6.4516000e-02
   3.2258000e-01
   6.4516000e-02
   3.2258000e-01
   3.2258000e-02
   2.9032000e-01
   7.0968000e-01
   7.0968000e-01
   6.4516000e-02
   7.0968000e-01
   4.8387000e-01
   1.9355000e-01
   9.3548000e-01
   1.9355000e-01
   2.2581000e-01
   1.6129000e-01
   8.7097000e-01
   7.4194000e-01
   3.5484000e-01
   6.1290000e-01
   7.4194000e-01
   9.0323000e-01
   8.3871000e-01
   2.2581000e-01
   2.2581000e-01
   9.3548000e-01
   9.6774000e-01
   1.9355000e-01
   9.6774000e-02
   7.0968000e-01
   2.5806000e-01
   5.4839000e-01
   6.7742000e-01
   7.0968000e-01
   6.7742000e-01
   1.0000000e+00
   1.6129000e-01
   0.0000000e+00
   8.3871000e-01
   6.4516000e-02
   4.1935000e-01
   6.1290000e-01
   6.7742000e-01
   9.3548000e-01
   2.5806000e-01
   7.7419000e-01
   1.6129000e-01
   0.0000000e+00
   3.2258000e-02
   9.6774000e-01
   1.2903000e-01
   5.4839000e-01
   2.5806000e-01
   2.5806000e-01
   1.2903000e-01
   2.2581000e-01
   6.1290000e-01
   2.5806000e-01
   5.8065000e-01
   0.0000000e+00
   2.9032000e-01
   3.5484000e-01
   3.5484000e-01
   7.4194000e-01
   6.7742000e-01
   3.5484000e-01
   2.2581000e-01
   3.8710000e-01
   5.1613000e-01
   1.9355000e-01
   8.3871000e-01
   9.6774000e-02
   8.7097000e-01
   6.4516000e-02
   8.7097000e-01
   3.8710000e-01
   4.8387000e-01
   4.8387000e-01
   2.2581000e-01
   9.6774000e-01
   7.0968000e-01
   7.4194000e-01
   2.2581000e-01
   4.8387000e-01
   6.7742000e-01
   3.8710000e-01
   2.2581000e-01
   6.4516000e-02
   4.1935000e-01
   3.2258000e-02
   1.6129000e-01
   6.4516000e-01
   7.4194000e-01
   6.4516000e-01
   2.5806000e-01
   4.5161000e-01
   8.0645000e-01
   3.8710000e-01
   5.1613000e-01
   7.7419000e-01
   7.7419000e-01
   7.4194000e-01
   1.0000000e+00
   7.4194000e-01
   6.7742000e-01
   8.0645000e-01
   6.4516000e-01
   6.1290000e-01
   0.0000000e+00
   2.2581000e-01
   3.5484000e-01
   2.5806000e-01
   9.0323000e-01
   6.7742000e-01
   7.0968000e-01
   8.0645000e-01
   5.4839000e-01
   1.6129000e-01
   2.2581000e-01
   9.3548000e-01
   7.7419000e-01
   1.9355000e-01
   6.4516000e-01
   8.0645000e-01
   2.9032000e-01
   7.7419000e-01
   6.4516000e-01
   5.8065000e-01
   1.9355000e-01
   7.7419000e-01
   6.4516000e-01
   6.1290000e-01
   0.0000000e+00
   9.3548000e-01
   8.3871000e-01
   0.0000000e+00
   6.1290000e-01
   7.7419000e-01
   0.0000000e+00
   0.0000000e+00
   4.8387000e-01
   6.7742000e-01
   1.9355000e-01
   8.3871000e-01
   3.8710000e-01
   3.8710000e-01
   7.0968000e-01
   1.9355000e-01
   2.5806000e-01
   4.1935000e-01
   9.6774000e-02
   8.7097000e-01
   3.5484000e-01
   0.0000000e+00
   4.5161000e-01
   6.7742000e-01
   6.4516000e-02
   7.0968000e-01
   1.9355000e-01
   2.2581000e-01
   2.2581000e-01
   9.0323000e-01
   6.4516000e-02
   7.4194000e-01
   9.6774000e-01
   9.3548000e-01
   9.6774000e-01
   6.1290000e-01
   3.8710000e-01
   5.4839000e-01
   7.0968000e-01
   3.2258000e-01
   0.0000000e+00
   7.7419000e-01
   1.9355000e-01
   1.0000000e+00
   5.8065000e-01
   6.7742000e-01
   2.9032000e-01
   6.1290000e-01
   7.7419000e-01
   5.4839000e-01
   1.6129000e-01
   8.3871000e-01
   5.1613000e-01
   5.8065000e-01
   7.7419000e-01
   9.6774000e-02
   3.2258000e-01
   2.2581000e-01
   3.2258000e-01
   6.4516000e-01
   1.2903000e-01
   7.4194000e-01
   2.2581000e-01
   8.3871000e-01
   6.1290000e-01
   4.5161000e-01
   4.5161000e-01
   6.7742000e-01
   1.0000000e+00
   8.3871000e-01
   8.3871000e-01
   7.7419000e-01
   8.3871000e-01
   8.3871000e-01
   4.1935000e-01
   4.1935000e-01
   7.0968000e-01
   3.8710000e-01
   5.1613000e-01
   1.2903000e-01
   9.3548000e-01
   6.4516000e-02
   9.6774000e-01
   6.1290000e-01
   1.2903000e-01
   9.6774000e-02
   6.4516000e-02
   5.4839000e-01
   8.0645000e-01
   6.4516000e-01
   2.9032000e-01
   6.7742000e-01
   1.9355000e-01
   1.9355000e-01
   9.6774000e-02
   7.7419000e-01
   1.9355000e-01
   3.2258000e-01
   1.0000000e+00
   2.2581000e-01
   2.2581000e-01
   5.8065000e-01
   8.0645000e-01
   5.1613000e-01
   8.7097000e-01
   6.1290000e-01
   5.8065000e-01
   2.2581000e-01
   1.9355000e-01
   4.5161000e-01
   7.4194000e-01
   4.5161000e-01
   8.3871000e-01
   1.6129000e-01
   1.0000000e+00
   3.5484000e-01
   4.1935000e-01
   7.7419000e-01
   8.7097000e-01
   1.9355000e-01
   8.3871000e-01
   7.4194000e-01
   3.8710000e-01
   7.4194000e-01
   7.4194000e-01
   8.7097000e-01
   8.3871000e-01
   1.9355000e-01
   8.3871000e-01
   3.5484000e-01
   9.0323000e-01
   3.2258000e-02
   6.4516000e-01
   2.9032000e-01
   9.6774000e-01
   3.5484000e-01
   3.2258000e-01
   7.7419000e-01
   9.0323000e-01
   2.9032000e-01
   3.5484000e-01
   3.5484000e-01
   8.7097000e-01
   5.8065000e-01
   8.3871000e-01
   3.5484000e-01
   3.2258000e-01
   9.6774000e-02
   6.7742000e-01
   6.4516000e-01
   3.2258000e-02
   8.3871000e-01
   6.7742000e-01
   3.8710000e-01
   5.4839000e-01
   2.9032000e-01
   2.2581000e-01
   9.6774000e-02
   6.7742000e-01
   3.2258000e-02
   6.7742000e-01
   1.2903000e-01
   0.0000000e+00
   0.0000000e+00
   9.3548000e-01
   3.2258000e-01
   2.9032000e-01
   7.0968000e-01
   5.1613000e-01
   0.0000000e+00
   9.6774000e-02
   6.7742000e-01
   9.0323000e-01
   6.4516000e-02
   3.8710000e-01
   4.1935000e-01
   5.4839000e-01
   1.0000000e+00
   3.2258000e-02
   3.8710000e-01
   9.0323000e-01
   9.3548000e-01
   7.7419000e-01
   2.5806000e-01
   9.6774000e-02
   1.9355000e-01
   3.8710000e-01
   3.8710000e-01
   1.9355000e-01
   1.9355000e-01
   3.2258000e-01
   1.9355000e-01
   0.0000000e+00
   0.0000000e+00
   7.7419000e-01
   8.7097000e-01
   7.7419000e-01
   0.0000000e+00
   6.4516000e-01
   2.9032000e-01
   5.1613000e-01
   1.2903000e-01
   4.8387000e-01
   2.9032000e-01
   3.2258000e-01
   9.3548000e-01
   3.8710000e-01
   9.6774000e-01
   9.6774000e-01
   1.9355000e-01
   9.3548000e-01
   7.7419000e-01
   1.2903000e-01
   4.8387000e-01
   4.5161000e-01
   5.8065000e-01
   8.3871000e-01
   4.1935000e-01
   6.4516000e-02
   6.1290000e-01
   0.0000000e+00
   5.8065000e-01
   4.8387000e-01
   6.4516000e-02
   4.1935000e-01
   0.0000000e+00
   1.9355000e-01
   3.5484000e-01
   8.3871000e-01
   9.3548000e-01
   4.8387000e-01
   0.0000000e+00
   8.7097000e-01
   3.5484000e-01
   2.9032000e-01
   8.3871000e-01
   6.1290000e-01
   2.2581000e-01
   3.2258000e-01
   8.7097000e-01
   4.1935000e-01
   1.9355000e-01
   8.3871000e-01
   9.6774000e-01
   6.4516000e-02
   9.6774000e-02
   5.1613000e-01
   5.1613000e-01
   0.0000000e+00
   7.0968000e-01
   6.4516000e-01
   4.8387000e-01
   4.5161000e-01
   3.5484000e-01
   6.1290000e-01
   8.3871000e-01
   7.4194000e-01
   9.6774000e-01
   6.1290000e-01
   5.4839000e-01
   6.4516000e-01
   4.5161000e-01
   7.4194000e-01
   9.3548000e-01
   5.8065000e-01
   5.8065000e-01
   0.0000000e+00
   8.3871000e-01
   2.5806000e-01
   4.8387000e-01
   8.3871000e-01
   7.0968000e-01
   7.7419000e-01
   2.2581000e-01
   2.5806000e-01
   7.0968000e-01
   4.5161000e-01
   1.9355000e-01
   6.4516000e-02
   3.2258000e-02
   5.8065000e-01
   8.7097000e-01
   2.2581000e-01
   3.2258000e-02
   8.0645000e-01
   5.8065000e-01
   9.6774000e-01
   2.5806000e-01
   1.0000000e+00
   3.5484000e-01
   2.5806000e-01
   9.3548000e-01
   6.4516000e-01
   1.2903000e-01
   6.4516000e-02
   5.8065000e-01
   1.9355000e-01
   6.4516000e-02
   9.3548000e-01
   8.3871000e-01
   7.7419000e-01
   8.0645000e-01
   8.0645000e-01
   5.8065000e-01
   2.5806000e-01
   7.4194000e-01
   8.3871000e-01
   5.4839000e-01
   6.1290000e-01
   7.7419000e-01
   4.5161000e-01
   6.4516000e-01
   6.4516000e-01
   5.4839000e-01
   7.0968000e-01
   4.1935000e-01
   9.3548000e-01
   1.6129000e-01
   9.6774000e-01
   2.9032000e-01
   8.7097000e-01
   2.9032000e-01
   2.2581000e-01
   4.5161000e-01
   6.1290000e-01
   4.5161000e-01
   6.4516000e-01
   9.0323000e-01
   2.9032000e-01
   5.4839000e-01
   3.5484000e-01
   6.1290000e-01
   3.5484000e-01
   6.1290000e-01
   4.5161000e-01
   7.7419000e-01
   4.5161000e-01
   8.7097000e-01
   9.6774000e-01
   7.4194000e-01
   2.2581000e-01
   5.1613000e-01
   3.8710000e-01
   2.5806000e-01
   8.3871000e-01
   9.0323000e-01
   8.7097000e-01
   0.0000000e+00
   5.1613000e-01
   8.3871000e-01
   7.7419000e-01
   1.0000000e+00
   2.9032000e-01
   4.5161000e-01
   2.5806000e-01
   6.4516000e-02
   7.0968000e-01
   9.3548000e-01
   4.8387000e-01
   2.9032000e-01
   0.0000000e+00
   3.2258000e-02
   7.7419000e-01
   2.2581000e-01
   9.0323000e-01
   3.2258000e-02
   3.5484000e-01
   7.7419000e-01
   8.3871000e-01
   3.2258000e-02
   1.6129000e-01
   3.5484000e-01
   1.6129000e-01
   8.7097000e-01
   1.9355000e-01
   9.6774000e-01
   7.0968000e-01
   2.2581000e-01
   6.7742000e-01
   2.5806000e-01
   2.2581000e-01
   6.1290000e-01
   4.8387000e-01
   1.9355000e-01
   5.8065000e-01
   8.7097000e-01
   9.6774000e-02
   1.0000000e+00
   8.3871000e-01
   6.7742000e-01
   3.2258000e-01
   9.0323000e-01
   7.4194000e-01
   3.5484000e-01
   2.9032000e-01
   0.0000000e+00
   1.6129000e-01
   9.6774000e-01
   6.7742000e-01
   9.6774000e-01
   6.7742000e-01
   1.2903000e-01
   4.1935000e-01
   6.7742000e-01
   4.1935000e-01
   7.7419000e-01
   9.6774000e-01
   1.0000000e+00
   8.7097000e-01
   1.0000000e+00
   5.8065000e-01
   8.7097000e-01
   4.5161000e-01
   9.3548000e-01
   5.4839000e-01
   6.4516000e-02
   7.4194000e-01
   3.2258000e-02
   1.6129000e-01
   4.5161000e-01
   6.4516000e-02
   1.2903000e-01
   6.1290000e-01
   1.2903000e-01
   5.1613000e-01
   4.1935000e-01
   6.4516000e-01
   3.2258000e-02
   8.3871000e-01
   6.1290000e-01
   6.4516000e-01
   4.5161000e-01
   3.2258000e-01
   2.5806000e-01
   8.0645000e-01
   1.0000000e+00
   8.3871000e-01
   8.0645000e-01
   1.6129000e-01
   8.7097000e-01
   8.3871000e-01
   3.5484000e-01
   1.6129000e-01
   2.9032000e-01
   6.1290000e-01
   1.6129000e-01
   8.7097000e-01
   3.2258000e-01
   7.7419000e-01
   7.7419000e-01
   7.4194000e-01
   3.8710000e-01
   8.0645000e-01
   3.2258000e-02
   6.1290000e-01
   5.4839000e-01
   2.2581000e-01
   7.4194000e-01
   8.0645000e-01
   9.6774000e-01
   5.1613000e-01
   2.9032000e-01
   6.7742000e-01
   6.4516000e-01
   2.2581000e-01
   0.0000000e+00
   1.9355000e-01
   5.4839000e-01
   1.9355000e-01
   8.3871000e-01
   5.4839000e-01
   4.1935000e-01
   1.2903000e-01
   9.6774000e-02
   5.1613000e-01
   7.0968000e-01
   9.6774000e-02
   5.8065000e-01
   3.2258000e-01
   4.8387000e-01
   1.9355000e-01
   7.7419000e-01
   1.6129000e-01
   1.2903000e-01
   3.2258000e-01
   3.5484000e-01
   9.6774000e-02
   1.0000000e+00
   5.4839000e-01
   1.9355000e-01
   9.6774000e-01
   8.0645000e-01
   8.3871000e-01
   4.8387000e-01
   3.5484000e-01
   2.2581000e-01
   9.6774000e-02
   8.7097000e-01
   3.5484000e-01
   2.9032000e-01
   5.4839000e-01
   2.5806000e-01
   7.4194000e-01
   3.8710000e-01
   6.1290000e-01
   2.2581000e-01
   9.6774000e-02
   5.8065000e-01
   1.9355000e-01
   3.5484000e-01
   3.5484000e-01
   5.1613000e-01
   5.4839000e-01
   8.7097000e-01
   1.2903000e-01
   4.1935000e-01
   9.3548000e-01
   3.5484000e-01
   5.1613000e-01
   3.8710000e-01
   3.2258000e-02
   5.8065000e-01
   1.2903000e-01
   5.8065000e-01
   5.8065000e-01
   5.4839000e-01
   9.3548000e-01
   5.8065000e-01
   9.3548000e-01
   8.0645000e-01
   9.6774000e-01
   4.1935000e-01
   6.1290000e-01
   1.9355000e-01
   9.6774000e-02
   7.7419000e-01
   3.8710000e-01
   7.7419000e-01
   6.4516000e-01
   4.8387000e-01
   1.6129000e-01
   7.4194000e-01
   3.5484000e-01
   5.1613000e-01
   3.8710000e-01
   0.0000000e+00
   1.6129000e-01
   9.0323000e-01
   2.9032000e-01
   2.9032000e-01
   6.4516000e-01
   9.0323000e-01
   5.8065000e-01
   9.3548000e-01
   7.4194000e-01
   4.5161000e-01
   9.3548000e-01
   9.6774000e-01
   9.3548000e-01
   8.0645000e-01
   1.0000000e+00
   4.5161000e-01
   4.1935000e-01
   2.9032000e-01
   4.5161000e-01
   3.2258000e-02
   5.1613000e-01
   7.4194000e-01
   7.4194000e-01
   2.9032000e-01
   6.7742000e-01
   1.0000000e+00
   1.2903000e-01
   8.3871000e-01
   9.6774000e-02
   6.4516000e-02
   1.6129000e-01
   3.5484000e-01
   1.9355000e-01
   1.0000000e+00
   3.2258000e-02
   1.6129000e-01
   9.0323000e-01
   9.6774000e-01
   9.6774000e-01
   9.6774000e-02
   5.8065000e-01
   1.9355000e-01
   8.7097000e-01
   0.0000000e+00
   9.0323000e-01
   1.9355000e-01
   7.0968000e-01
   4.5161000e-01
   2.9032000e-01
   7.4194000e-01
   2.2581000e-01
   8.7097000e-01
   0.0000000e+00
   5.1613000e-01
   2.9032000e-01
   7.0968000e-01
   9.6774000e-01
   8.7097000e-01
   6.4516000e-01
   2.9032000e-01
   2.9032000e-01
   9.0323000e-01
   7.4194000e-01
   4.8387000e-01
   7.7419000e-01
   3.2258000e-01
   9.0323000e-01
   8.3871000e-01
   6.7742000e-01
   3.5484000e-01
   5.8065000e-01
   5.4839000e-01
   8.7097000e-01
   3.8710000e-01
   8.3871000e-01
   2.5806000e-01
   4.8387000e-01
   0.0000000e+00
   3.2258000e-02
   5.8065000e-01
   4.8387000e-01
   7.7419000e-01
   8.3871000e-01
   0.0000000e+00
   9.0323000e-01
   7.0968000e-01
   2.2581000e-01
   5.4839000e-01
   6.7742000e-01
   2.5806000e-01
   6.4516000e-02
   0.0000000e+00
   8.3871000e-01
   9.6774000e-02
   2.2581000e-01
   6.4516000e-02
   6.7742000e-01
   8.7097000e-01
   3.2258000e-02
   7.4194000e-01
   0.0000000e+00
   4.8387000e-01
   2.5806000e-01
   1.9355000e-01
   9.3548000e-01
   8.7097000e-01
   1.9355000e-01
   6.7742000e-01
   6.1290000e-01
   1.0000000e+00
   6.7742000e-01
   7.4194000e-01
   3.5484000e-01
   3.2258000e-01
   1.2903000e-01
   9.3548000e-01
   6.4516000e-01
   3.2258000e-01
   4.8387000e-01
   2.2581000e-01
   9.3548000e-01
   4.8387000e-01
   3.5484000e-01
   3.5484000e-01
   1.9355000e-01
   8.7097000e-01
   5.4839000e-01
   7.4194000e-01
   8.7097000e-01
   6.7742000e-01
   1.9355000e-01
   8.7097000e-01
   2.9032000e-01
   8.0645000e-01
   4.8387000e-01
   0.0000000e+00
   4.5161000e-01
   3.8710000e-01
   8.0645000e-01
   8.7097000e-01
   5.8065000e-01
   9.6774000e-02
   8.3871000e-01
   4.1935000e-01
   4.1935000e-01
   8.7097000e-01
   0.0000000e+00
   9.6774000e-01
   7.4194000e-01
   3.2258000e-02
   5.1613000e-01
   1.2903000e-01
   3.2258000e-02
   1.9355000e-01
   8.0645000e-01
   5.4839000e-01
   3.8710000e-01
   0.0000000e+00
   9.0323000e-01
   3.8710000e-01
   2.5806000e-01
   0.0000000e+00
   4.5161000e-01
   0.0000000e+00
   6.4516000e-02
   5.1613000e-01
   1.2903000e-01
   9.3548000e-01
   9.6774000e-01
   5.4839000e-01
   6.4516000e-02
   3.5484000e-01
   1.9355000e-01
   3.2258000e-02
   5.1613000e-01
   4.1935000e-01
   9.0323000e-01
   3.2258000e-01
   1.9355000e-01
   7.4194000e-01
   3.2258000e-01
   3.2258000e-02
   4.5161000e-01
   4.8387000e-01
   4.5161000e-01
   8.3871000e-01
   6.1290000e-01
   9.0323000e-01
   1.2903000e-01
   1.6129000e-01
   4.5161000e-01
   9.6774000e-01
   6.7742000e-01
   9.0323000e-01
   6.4516000e-02
   5.4839000e-01
   0.0000000e+00
   7.0968000e-01
   0.0000000e+00
   1.9355000e-01
   9.0323000e-01
   8.3871000e-01
   3.2258000e-01
   5.4839000e-01
   4.1935000e-01
   1.2903000e-01
   9.6774000e-01
   9.3548000e-01
   4.8387000e-01
   6.4516000e-02
   7.7419000e-01
   5.4839000e-01
   3.2258000e-02
   6.1290000e-01
   7.0968000e-01
   7.4194000e-01
   9.6774000e-01
   2.5806000e-01
   1.2903000e-01
   4.5161000e-01
   6.1290000e-01
   6.4516000e-02
   1.0000000e+00
   2.9032000e-01
   4.1935000e-01
   8.3871000e-01
   3.5484000e-01
   1.6129000e-01
   9.6774000e-01
   8.3871000e-01
   7.0968000e-01
   7.4194000e-01
   6.4516000e-01
   4.1935000e-01
   3.8710000e-01
   7.4194000e-01
   5.4839000e-01
   2.2581000e-01
   8.3871000e-01
   8.0645000e-01
   9.6774000e-01
   5.1613000e-01
   4.5161000e-01
   1.6129000e-01
   6.1290000e-01
   3.8710000e-01
   3.2258000e-02
   2.2581000e-01
   6.7742000e-01
   5.4839000e-01
   5.8065000e-01
   5.8065000e-01
   4.8387000e-01
   4.5161000e-01
   5.8065000e-01
   1.9355000e-01
   2.9032000e-01
   4.5161000e-01
   8.7097000e-01
   9.3548000e-01
   1.6129000e-01
   9.6774000e-01
   9.0323000e-01
   2.9032000e-01
   8.0645000e-01
   3.8710000e-01
   4.8387000e-01
   2.2581000e-01
   8.3871000e-01
   7.0968000e-01
   3.8710000e-01
   1.2903000e-01
   2.2581000e-01
   2.2581000e-01
   4.1935000e-01
   1.6129000e-01
   1.2903000e-01
   1.6129000e-01
   8.0645000e-01
   3.2258000e-02
   9.0323000e-01
   6.7742000e-01
   1.6129000e-01
   3.5484000e-01
   7.4194000e-01
   5.8065000e-01
   7.7419000e-01
   6.4516000e-01
   8.0645000e-01
   3.5484000e-01
   7.4194000e-01
   5.8065000e-01
   8.3871000e-01
   4.5161000e-01
   0.0000000e+00
   2.5806000e-01
   1.6129000e-01
   0.0000000e+00
   3.2258000e-01
   4.5161000e-01
   4.1935000e-01
   5.4839000e-01
   4.5161000e-01
   6.1290000e-01
   4.5161000e-01
   2.9032000e-01
   2.2581000e-01
   1.0000000e+00
   8.0645000e-01
   2.2581000e-01
   1.0000000e+00
   8.3871000e-01
   3.2258000e-02
   2.2581000e-01
   6.7742000e-01
   2.2581000e-01
   5.8065000e-01
   4.1935000e-01
   1.6129000e-01
   8.0645000e-01
   1.9355000e-01
   6.1290000e-01
   3.5484000e-01
   1.6129000e-01
   5.4839000e-01
   7.0968000e-01
   7.4194000e-01
   1.6129000e-01
   8.0645000e-01
   7.0968000e-01
   9.6774000e-02
   6.4516000e-02
   2.5806000e-01
   9.6774000e-02
   1.9355000e-01
   2.2581000e-01
   7.0968000e-01
   1.0000000e+00
   2.9032000e-01
   2.2581000e-01
   8.7097000e-01
   9.6774000e-02
   2.2581000e-01
   3.5484000e-01
   0.0000000e+00
   4.1935000e-01
   1.6129000e-01
   6.1290000e-01
   4.8387000e-01
   3.2258000e-01
   9.6774000e-01
   7.7419000e-01
   8.3871000e-01
   1.0000000e+00
   5.4839000e-01
   3.2258000e-01
   0.0000000e+00
   5.1613000e-01
   7.4194000e-01
   9.6774000e-02
   2.9032000e-01
   7.4194000e-01
   9.6774000e-01
   1.6129000e-01
   7.7419000e-01
   5.1613000e-01
   1.6129000e-01
   8.3871000e-01
   3.2258000e-01
   5.8065000e-01
   5.4839000e-01
   9.3548000e-01
   9.6774000e-02
   0.0000000e+00
   3.5484000e-01
   6.4516000e-02
   5.1613000e-01
   3.2258000e-01
   3.8710000e-01
   0.0000000e+00
   8.3871000e-01
   9.6774000e-02
   2.5806000e-01
   3.2258000e-02
   8.0645000e-01
   3.8710000e-01
   1.0000000e+00
   8.0645000e-01
   5.8065000e-01
   3.8710000e-01
   6.7742000e-01
   2.5806000e-01
   9.0323000e-01
   7.7419000e-01
   1.9355000e-01
   1.0000000e+00
   4.8387000e-01
   1.2903000e-01
   1.9355000e-01
   3.8710000e-01
   4.5161000e-01
   1.0000000e+00
   6.4516000e-02
   2.5806000e-01
   3.5484000e-01
   3.5484000e-01
   3.2258000e-01
   1.9355000e-01
   8.3871000e-01
   8.0645000e-01
   4.5161000e-01
   3.2258000e-02
   9.0323000e-01
   2.9032000e-01
   9.0323000e-01
   6.4516000e-02
   9.6774000e-01
   6.1290000e-01
   4.8387000e-01
   8.7097000e-01
   4.8387000e-01
   8.0645000e-01
   4.5161000e-01
   9.3548000e-01
   3.2258000e-02
   4.8387000e-01
   4.8387000e-01
   2.9032000e-01
   2.9032000e-01
   5.4839000e-01
   5.1613000e-01
   6.4516000e-01
   6.1290000e-01
   0.0000000e+00
   6.4516000e-01
   4.5161000e-01
   4.8387000e-01
   2.5806000e-01
   9.6774000e-01
   6.1290000e-01
   1.0000000e+00
   1.2903000e-01
   6.7742000e-01
   7.4194000e-01
   7.4194000e-01
   1.9355000e-01
   3.5484000e-01
   6.7742000e-01
   5.4839000e-01
   2.5806000e-01
   5.8065000e-01
   6.4516000e-02
   2.2581000e-01
   9.0323000e-01
   1.0000000e+00
   1.6129000e-01
   9.0323000e-01
   3.2258000e-01
   1.9355000e-01
   6.4516000e-01
   9.3548000e-01
   6.4516000e-02
   2.5806000e-01
   2.5806000e-01
   8.0645000e-01
   6.1290000e-01
   4.1935000e-01
   5.8065000e-01
   4.5161000e-01
   9.0323000e-01
   1.2903000e-01
   5.4839000e-01
   3.8710000e-01
   4.5161000e-01
   3.2258000e-01
   7.7419000e-01
   9.0323000e-01
   6.1290000e-01
   2.9032000e-01
   5.1613000e-01
   9.0323000e-01
   8.3871000e-01
   1.2903000e-01
   9.3548000e-01
   3.8710000e-01
   8.3871000e-01
   3.5484000e-01
   4.1935000e-01
   1.9355000e-01
   0.0000000e+00
   4.1935000e-01
   0.0000000e+00
   7.7419000e-01
   5.8065000e-01
   7.0968000e-01
   9.6774000e-02
   9.0323000e-01
   7.0968000e-01
   5.8065000e-01
   6.4516000e-01
   8.7097000e-01
   8.0645000e-01
   9.6774000e-02
   8.7097000e-01
   2.2581000e-01
   4.5161000e-01
   4.1935000e-01
   8.3871000e-01
   4.1935000e-01
   2.2581000e-01
   9.6774000e-01
   7.0968000e-01
   9.6774000e-01
   8.0645000e-01
   3.5484000e-01
   5.4839000e-01
   6.7742000e-01
   2.2581000e-01
   3.8710000e-01
   5.8065000e-01
   6.4516000e-02
   5.8065000e-01
   1.0000000e+00
   3.2258000e-01
   2.9032000e-01
   5.4839000e-01
   3.2258000e-01
   4.1935000e-01
   8.3871000e-01
   2.2581000e-01
   4.5161000e-01
   7.0968000e-01
   4.5161000e-01
   5.4839000e-01
   2.2581000e-01
   3.8710000e-01
   7.7419000e-01
   7.7419000e-01
   7.4194000e-01
   5.4839000e-01
   9.6774000e-02
   7.0968000e-01
   8.3871000e-01
   1.9355000e-01
   1.0000000e+00
   8.0645000e-01
   0.0000000e+00
   6.1290000e-01
   5.1613000e-01
   1.6129000e-01
   7.7419000e-01
   8.3871000e-01
   2.5806000e-01
   7.4194000e-01
   2.9032000e-01
   9.6774000e-01
   6.4516000e-01
   5.4839000e-01
   2.9032000e-01
   9.0323000e-01
   0.0000000e+00
   6.4516000e-01
   0.0000000e+00
   6.4516000e-02
   7.0968000e-01
   4.8387000e-01
   3.5484000e-01
   0.0000000e+00
   2.5806000e-01
   4.1935000e-01
   6.4516000e-01
   9.6774000e-02
   1.0000000e+00
   3.2258000e-01
   3.2258000e-02
   9.3548000e-01
   9.6774000e-02
   4.5161000e-01
   7.0968000e-01
   2.9032000e-01
   3.2258000e-02
   9.6774000e-01
   8.7097000e-01
   7.4194000e-01
   1.6129000e-01
   6.7742000e-01
   8.0645000e-01
   6.1290000e-01
   9.3548000e-01
   4.5161000e-01
   2.5806000e-01
   4.5161000e-01
   1.6129000e-01
   0.0000000e+00
   1.9355000e-01
   2.9032000e-01
   5.1613000e-01
   8.0645000e-01
   9.6774000e-02
   4.8387000e-01
   5.4839000e-01
   4.1935000e-01
   6.1290000e-01
   1.2903000e-01
   1.6129000e-01
   9.6774000e-02
   6.7742000e-01
   3.2258000e-01
   3.5484000e-01
   1.2903000e-01
   4.5161000e-01
   9.0323000e-01
   3.5484000e-01
   7.4194000e-01
   7.4194000e-01
   7.4194000e-01
   9.6774000e-01
   3.2258000e-01
   3.2258000e-02
   8.0645000e-01
   1.2903000e-01
   3.8710000e-01
   3.5484000e-01
   8.7097000e-01
   9.6774000e-01
   7.0968000e-01
   1.0000000e+00
   6.4516000e-01
   3.2258000e-02
   9.0323000e-01
   4.5161000e-01
   9.0323000e-01
   0.0000000e+00
   7.7419000e-01
   4.1935000e-01
   7.4194000e-01
   6.1290000e-01
   7.0968000e-01
   4.1935000e-01
   4.1935000e-01
   8.0645000e-01
   3.2258000e-01
   3.8710000e-01
   5.1613000e-01
   5.1613000e-01
   6.1290000e-01
   6.4516000e-02
   7.7419000e-01
   0.0000000e+00
   9.0323000e-01
   2.2581000e-01
   9.3548000e-01
   7.4194000e-01
   0.0000000e+00
   1.9355000e-01
   2.9032000e-01
   7.4194000e-01
   1.6129000e-01
   2.9032000e-01
   0.0000000e+00
   1.6129000e-01
   9.6774000e-01
   5.4839000e-01
   2.5806000e-01
   3.2258000e-02
   3.2258000e-01
   1.9355000e-01
   6.4516000e-01
   4.8387000e-01
   6.1290000e-01
   8.3871000e-01
   9.6774000e-01
   1.2903000e-01
   5.8065000e-01
   1.2903000e-01
   0.0000000e+00
   4.5161000e-01
   0.0000000e+00
   9.3548000e-01
   2.5806000e-01
   3.2258000e-02
   4.1935000e-01
   6.4516000e-02
   2.2581000e-01
   9.6774000e-01
   3.5484000e-01
   9.6774000e-01
   3.2258000e-02
   1.6129000e-01
   5.1613000e-01
   3.2258000e-01
   4.5161000e-01
   9.6774000e-01
   2.2581000e-01
   3.5484000e-01
   7.4194000e-01
   0.0000000e+00
   6.4516000e-02
   5.1613000e-01
   2.9032000e-01
   4.8387000e-01
   1.2903000e-01
   4.8387000e-01
   5.8065000e-01
   7.4194000e-01
   7.7419000e-01
   9.0323000e-01
   7.4194000e-01
   3.8710000e-01
   9.0323000e-01
   7.4194000e-01
   0.0000000e+00
   2.2581000e-01
   9.0323000e-01
   2.2581000e-01
   1.6129000e-01
   9.3548000e-01
   2.2581000e-01
   9.0323000e-01
   1.6129000e-01
   7.7419000e-01
   8.7097000e-01
   1.2903000e-01
   0.0000000e+00
   8.7097000e-01
   7.0968000e-01
   3.2258000e-01
   4.5161000e-01
   2.9032000e-01
   5.1613000e-01
   5.1613000e-01
   6.4516000e-02
   1.2903000e-01
   6.4516000e-01
   4.8387000e-01
   5.4839000e-01
   6.7742000e-01
   2.5806000e-01
   1.2903000e-01
   1.9355000e-01
   6.4516000e-01
   8.0645000e-01
   1.0000000e+00
   7.0968000e-01
   5.4839000e-01
   1.9355000e-01
   9.3548000e-01
   0.0000000e+00
   9.3548000e-01
   9.6774000e-01
   8.7097000e-01
   1.0000000e+00
   8.0645000e-01
   2.5806000e-01
   0.0000000e+00
   5.4839000e-01
   9.0323000e-01
   3.2258000e-01
   1.6129000e-01
   8.0645000e-01
   3.8710000e-01
   9.0323000e-01
   1.9355000e-01
   5.1613000e-01
   2.2581000e-01
   4.5161000e-01
   9.3548000e-01
   9.3548000e-01
   5.1613000e-01
   5.4839000e-01
   6.4516000e-02
   5.8065000e-01
   2.5806000e-01
   9.6774000e-02
   9.3548000e-01
   5.8065000e-01
   9.6774000e-02
   6.4516000e-02
   9.0323000e-01
   4.8387000e-01
   4.8387000e-01
   4.5161000e-01
   7.0968000e-01
   2.5806000e-01
   3.8710000e-01
   6.4516000e-02
   4.8387000e-01
   3.2258000e-02
   2.2581000e-01
   7.0968000e-01
   9.6774000e-02
   7.4194000e-01
   7.4194000e-01
   7.4194000e-01
   8.3871000e-01
   8.0645000e-01
   1.9355000e-01
   8.7097000e-01
   7.7419000e-01
   5.4839000e-01
   1.2903000e-01
   9.6774000e-02
   3.2258000e-02
   6.7742000e-01
   3.2258000e-02
   1.2903000e-01
   3.2258000e-02
   4.1935000e-01
   6.7742000e-01
   5.8065000e-01
   8.0645000e-01
   3.8710000e-01
   9.3548000e-01
   6.4516000e-02
   7.0968000e-01
   9.3548000e-01
   9.0323000e-01
   7.7419000e-01
   3.8710000e-01
   6.7742000e-01
   3.5484000e-01
   3.2258000e-01
   5.8065000e-01
   8.0645000e-01
   2.9032000e-01
   0.0000000e+00
   1.0000000e+00
   9.0323000e-01
   4.1935000e-01
   7.0968000e-01
   1.9355000e-01
   9.6774000e-02
   3.2258000e-02
   5.8065000e-01
   6.1290000e-01
   4.5161000e-01
   5.8065000e-01
   9.6774000e-01
   9.3548000e-01
   6.4516000e-02
   1.6129000e-01
   9.6774000e-02
   2.5806000e-01
   1.9355000e-01
   8.3871000e-01
   4.8387000e-01
   4.8387000e-01
   1.9355000e-01
   1.6129000e-01
   4.5161000e-01
   9.6774000e-02
   3.2258000e-02
   4.1935000e-01
   9.3548000e-01
   3.8710000e-01
   5.8065000e-01
   7.0968000e-01
   0.0000000e+00
   4.1935000e-01
   2.5806000e-01
   5.1613000e-01
   5.4839000e-01
   5.1613000e-01
   7.4194000e-01
   8.0645000e-01
   5.4839000e-01
   6.4516000e-01
   0.0000000e+00
   2.5806000e-01
   4.5161000e-01
   5.8065000e-01
   4.5161000e-01
   6.4516000e-02
   1.6129000e-01
   1.0000000e+00
   6.4516000e-01
   3.8710000e-01
   1.9355000e-01
   3.8710000e-01
   3.8710000e-01
   8.7097000e-01
   4.8387000e-01
   7.0968000e-01
   3.5484000e-01
   9.3548000e-01
   7.7419000e-01
   3.2258000e-02
   4.8387000e-01
   8.7097000e-01
   8.0645000e-01
   4.5161000e-01
   5.8065000e-01
   6.1290000e-01
   3.5484000e-01
   6.4516000e-01
   6.7742000e-01
   7.7419000e-01
   1.0000000e+00
   5.8065000e-01
   4.5161000e-01
   2.5806000e-01
   8.7097000e-01
   2.2581000e-01
   4.5161000e-01
   9.6774000e-02
   0.0000000e+00
   2.9032000e-01
   4.8387000e-01
   3.2258000e-01
   6.1290000e-01
   6.7742000e-01
   3.8710000e-01
   7.4194000e-01
   4.8387000e-01
   2.9032000e-01
   9.0323000e-01
   7.4194000e-01
   4.1935000e-01
   2.5806000e-01
   3.5484000e-01
   8.3871000e-01
   8.7097000e-01
   8.0645000e-01
   3.2258000e-02
   5.8065000e-01
   5.1613000e-01
   4.1935000e-01
   3.2258000e-01
   5.8065000e-01
   7.7419000e-01
   7.0968000e-01
   8.3871000e-01
   5.4839000e-01
   6.1290000e-01
   0.0000000e+00
   6.1290000e-01
   2.2581000e-01
   9.3548000e-01
   7.0968000e-01
   4.1935000e-01
   6.4516000e-01
   9.6774000e-01
   2.9032000e-01
   4.1935000e-01
   5.8065000e-01
   5.4839000e-01
   3.2258000e-02
   3.5484000e-01
   4.8387000e-01
   5.8065000e-01
   9.3548000e-01
   9.6774000e-02
   9.3548000e-01
   4.8387000e-01
   5.1613000e-01
   3.8710000e-01
   7.0968000e-01
   1.0000000e+00
   3.2258000e-01
   2.9032000e-01
   9.0323000e-01
   2.5806000e-01
   5.8065000e-01
   4.5161000e-01
   5.4839000e-01
   7.4194000e-01
   9.6774000e-01
   8.3871000e-01
   6.4516000e-02
   6.7742000e-01
   1.6129000e-01
   5.8065000e-01
   7.0968000e-01
   8.3871000e-01
   4.1935000e-01
   3.2258000e-01
   8.7097000e-01
   5.1613000e-01
   5.4839000e-01
   6.1290000e-01
   2.5806000e-01
   5.4839000e-01
   5.8065000e-01
   4.1935000e-01
   6.4516000e-02
   6.7742000e-01
   7.0968000e-01
   2.9032000e-01
   9.3548000e-01
   9.6774000e-01
   5.1613000e-01
   5.8065000e-01
   5.8065000e-01
   1.0000000e+00
   5.4839000e-01
   4.1935000e-01
   9.3548000e-01
   6.1290000e-01
   6.4516000e-02
   9.0323000e-01
   1.9355000e-01
   0.0000000e+00
   6.1290000e-01
   6.1290000e-01
   4.8387000e-01
   1.6129000e-01
   0.0000000e+00
   8.3871000e-01
   5.4839000e-01
   8.7097000e-01
   3.2258000e-01
   2.5806000e-01
   2.5806000e-01
   1.0000000e+00
   7.0968000e-01
   9.6774000e-01
   7.7419000e-01
   7.7419000e-01
   9.6774000e-01
   8.0645000e-01
   3.2258000e-01
   7.7419000e-01
   1.2903000e-01
   6.7742000e-01
   4.8387000e-01
   1.9355000e-01
   0.0000000e+00
   9.0323000e-01
   0.0000000e+00
   3.2258000e-02
   1.0000000e+00
   5.8065000e-01
   0.0000000e+00
   8.3871000e-01
   2.2581000e-01
   2.5806000e-01
   4.8387000e-01
   1.6129000e-01
   3.5484000e-01
   9.3548000e-01
   9.6774000e-01
   8.7097000e-01
   4.1935000e-01
   7.0968000e-01
   8.0645000e-01
   8.3871000e-01
   8.7097000e-01
   6.4516000e-02
   4.1935000e-01
   9.6774000e-01
   5.8065000e-01
   6.7742000e-01
   9.6774000e-01
   7.4194000e-01
   1.9355000e-01
   8.3871000e-01
   9.3548000e-01
   2.9032000e-01
   7.7419000e-01
   1.0000000e+00
   9.0323000e-01
   4.1935000e-01
   6.1290000e-01
   4.5161000e-01
   4.8387000e-01
   7.4194000e-01
   1.9355000e-01
   9.3548000e-01
   3.2258000e-01
   2.2581000e-01
   9.3548000e-01
   4.8387000e-01
   8.7097000e-01
   9.3548000e-01
   1.6129000e-01
   8.0645000e-01
   4.8387000e-01
   6.4516000e-02
   9.3548000e-01
   8.3871000e-01
   3.8710000e-01
   1.0000000e+00
   5.1613000e-01
   2.9032000e-01
   1.9355000e-01
   2.5806000e-01
   4.1935000e-01
   4.5161000e-01
   7.0968000e-01
   6.7742000e-01
   1.2903000e-01
   4.5161000e-01
   5.4839000e-01
   5.8065000e-01
   4.1935000e-01
   7.4194000e-01
   9.0323000e-01
   0.0000000e+00
   3.2258000e-01
   0.0000000e+00
   2.5806000e-01
   6.4516000e-02
   3.8710000e-01
   9.0323000e-01
   0.0000000e+00
   7.4194000e-01
   6.7742000e-01
   0.0000000e+00
   3.5484000e-01
   5.4839000e-01
   3.5484000e-01
   1.9355000e-01
   7.0968000e-01
   9.6774000e-02
   3.5484000e-01
   8.3871000e-01
   6.4516000e-01
   8.0645000e-01
   5.1613000e-01
   9.6774000e-02
   7.4194000e-01
   6.4516000e-02
   2.5806000e-01
   4.1935000e-01
   2.2581000e-01
   4.5161000e-01
   9.6774000e-02
   9.3548000e-01
   9.0323000e-01
   7.7419000e-01
   6.4516000e-01
   0.0000000e+00
   8.0645000e-01
   6.7742000e-01
   3.8710000e-01
   6.4516000e-01
   6.4516000e-02
   6.7742000e-01
   6.4516000e-01
   9.0323000e-01
   3.2258000e-02
   0.0000000e+00
   3.5484000e-01
   4.8387000e-01
   1.9355000e-01
   3.5484000e-01
   9.0323000e-01
   1.0000000e+00
   6.4516000e-01
   5.4839000e-01
   1.9355000e-01
   1.9355000e-01
   0.0000000e+00
   1.6129000e-01
   3.2258000e-01
   6.7742000e-01
   6.7742000e-01
   3.8710000e-01
   4.1935000e-01
   9.0323000e-01
   4.1935000e-01
   1.6129000e-01
   5.8065000e-01
   5.1613000e-01
   9.6774000e-02
   3.5484000e-01
   6.1290000e-01
   7.0968000e-01
   1.0000000e+00
   6.4516000e-02
   6.1290000e-01
   9.3548000e-01
   3.8710000e-01
   6.1290000e-01
   5.4839000e-01
   0.0000000e+00
   1.6129000e-01
   6.7742000e-01
   9.6774000e-02
   4.5161000e-01
   9.6774000e-01
   9.3548000e-01
   5.8065000e-01
   3.8710000e-01
   1.9355000e-01
   8.7097000e-01
   4.5161000e-01
   8.7097000e-01
   5.8065000e-01
   9.6774000e-01
   2.5806000e-01
   4.8387000e-01
   1.9355000e-01
   8.3871000e-01
   7.7419000e-01
   9.6774000e-02
   1.2903000e-01
   4.8387000e-01
   9.6774000e-01
   5.8065000e-01
   4.5161000e-01
   8.0645000e-01
   1.0000000e+00
   5.4839000e-01
   1.0000000e+00
   1.0000000e+00
   2.2581000e-01
   6.4516000e-02
   1.2903000e-01
   4.5161000e-01
   4.1935000e-01
   9.6774000e-01
   6.4516000e-02
   8.3871000e-01
   5.1613000e-01
   6.7742000e-01
   1.2903000e-01
   1.2903000e-01
   6.7742000e-01
   1.2903000e-01
   2.2581000e-01
   8.3871000e-01
   6.4516000e-02
   6.7742000e-01
   3.8710000e-01
   7.7419000e-01
   9.6774000e-01
   1.6129000e-01
   1.0000000e+00
   9.6774000e-02
   3.2258000e-01
   9.0323000e-01
   5.8065000e-01
   6.7742000e-01
   1.2903000e-01
   4.1935000e-01
   9.6774000e-01
   9.6774000e-01
   7.0968000e-01
   1.9355000e-01
   4.5161000e-01
   8.0645000e-01
   9.6774000e-02
   6.4516000e-02
   6.1290000e-01
   9.0323000e-01
   2.2581000e-01
   2.9032000e-01
   7.7419000e-01
   6.1290000e-01
   1.0000000e+00
   9.0323000e-01
   4.1935000e-01
   1.9355000e-01
   4.8387000e-01
   2.5806000e-01
   4.1935000e-01
   3.5484000e-01
   4.8387000e-01
   5.4839000e-01
   2.9032000e-01
   8.7097000e-01
   5.8065000e-01
   3.2258000e-01
   2.2581000e-01
   6.7742000e-01
   8.0645000e-01
   5.8065000e-01
   5.4839000e-01
   2.9032000e-01
   3.2258000e-02
   7.7419000e-01
   9.6774000e-01
   2.5806000e-01
   2.5806000e-01
   5.4839000e-01
   6.7742000e-01
   8.0645000e-01
   7.4194000e-01
   2.9032000e-01
   3.5484000e-01
   0.0000000e+00
   4.1935000e-01
   5.8065000e-01
   3.2258000e-01
   2.5806000e-01
   6.1290000e-01
   5.1613000e-01
   9.3548000e-01
   1.2903000e-01
   8.3871000e-01
   1.6129000e-01
   6.7742000e-01
   2.5806000e-01
   6.1290000e-01
   5.8065000e-01
   5.1613000e-01
   6.7742000e-01
   2.2581000e-01
   5.4839000e-01
   1.9355000e-01
   7.7419000e-01
   1.2903000e-01
   2.5806000e-01
   7.0968000e-01
   6.4516000e-01
   8.0645000e-01
   4.5161000e-01
   5.8065000e-01
   4.8387000e-01
   0.0000000e+00
   8.3871000e-01
   2.9032000e-01
   3.2258000e-01
   9.0323000e-01
   6.1290000e-01
   6.7742000e-01
   0.0000000e+00
   8.0645000e-01
   2.5806000e-01
   6.4516000e-01
   6.4516000e-02
   4.5161000e-01
   2.9032000e-01
   6.4516000e-02
   8.3871000e-01
   6.4516000e-02
   2.2581000e-01
   6.4516000e-01
   9.6774000e-01
   9.3548000e-01
   4.1935000e-01
   6.4516000e-02
   5.8065000e-01
   6.1290000e-01
   2.5806000e-01
   8.0645000e-01
   8.7097000e-01
   5.8065000e-01
   6.4516000e-01
   5.1613000e-01
   1.2903000e-01
   9.0323000e-01
   2.5806000e-01
   7.7419000e-01
   5.4839000e-01
   0.0000000e+00
   7.0968000e-01
   9.3548000e-01
   8.3871000e-01
   3.5484000e-01
   5.4839000e-01
   7.7419000e-01
   2.2581000e-01
   5.4839000e-01
   6.1290000e-01
   1.2903000e-01
   5.4839000e-01
   4.5161000e-01
   6.7742000e-01
   5.8065000e-01
   8.0645000e-01
   8.3871000e-01
   1.9355000e-01
   8.3871000e-01
   6.7742000e-01
   6.4516000e-01
   7.0968000e-01
   9.6774000e-01
   7.7419000e-01
   4.8387000e-01
   4.1935000e-01
   4.5161000e-01
   9.6774000e-01
   0.0000000e+00
   7.4194000e-01
   9.6774000e-02
   9.6774000e-02
   9.3548000e-01
   2.5806000e-01
   7.7419000e-01
   9.6774000e-01
   6.4516000e-02
   6.4516000e-02
   9.3548000e-01
   2.5806000e-01
   3.2258000e-01
   8.7097000e-01
   7.7419000e-01
   6.4516000e-02
   3.2258000e-02
   5.4839000e-01
   3.2258000e-01
   3.8710000e-01
   4.8387000e-01
   3.8710000e-01
   2.2581000e-01
   7.4194000e-01
   1.6129000e-01
   7.7419000e-01
   7.0968000e-01
   8.3871000e-01
   8.0645000e-01
   7.4194000e-01
   4.8387000e-01
   6.1290000e-01
   3.8710000e-01
   6.1290000e-01
   8.7097000e-01
   0.0000000e+00
   7.7419000e-01
   8.7097000e-01
   3.2258000e-01
   9.6774000e-01
   6.4516000e-02
   2.2581000e-01
   5.8065000e-01
   1.6129000e-01
   5.1613000e-01
   6.1290000e-01
   4.1935000e-01
   1.6129000e-01
   1.2903000e-01
   5.8065000e-01
   2.9032000e-01
   3.5484000e-01
   2.9032000e-01
   4.8387000e-01
   5.1613000e-01
   4.5161000e-01
   5.1613000e-01
   6.4516000e-01
   2.5806000e-01
   6.4516000e-01
   3.5484000e-01
   6.1290000e-01
   1.6129000e-01
   1.6129000e-01
   1.6129000e-01
   6.4516000e-02
   1.6129000e-01
   4.5161000e-01
   9.6774000e-02
   6.7742000e-01
   4.8387000e-01
   9.0323000e-01
   6.1290000e-01
   0.0000000e+00
   6.1290000e-01
   5.1613000e-01
   5.1613000e-01
   6.1290000e-01
   1.2903000e-01
   8.0645000e-01
   1.9355000e-01
   0.0000000e+00
   5.8065000e-01
   0.0000000e+00
   0.0000000e+00
   3.8710000e-01
   4.8387000e-01
   6.7742000e-01
   9.3548000e-01
   3.2258000e-02
   9.0323000e-01
   7.0968000e-01
   9.6774000e-02
   1.0000000e+00
   8.3871000e-01
   1.2903000e-01
   5.1613000e-01
   6.1290000e-01
   0.0000000e+00
   9.0323000e-01
   3.2258000e-01
   1.6129000e-01
   6.4516000e-02
   2.9032000e-01
   7.0968000e-01
   5.1613000e-01
   2.2581000e-01
   3.5484000e-01
   3.5484000e-01
   3.2258000e-02
   2.2581000e-01
   7.7419000e-01
   1.9355000e-01
   7.0968000e-01
   1.0000000e+00
   1.9355000e-01
   7.0968000e-01
   6.1290000e-01
   5.8065000e-01
   0.0000000e+00
   2.9032000e-01
   2.2581000e-01
   1.6129000e-01
   8.0645000e-01
   0.0000000e+00
   8.3871000e-01
   1.6129000e-01
   8.3871000e-01
   1.6129000e-01
   6.7742000e-01
   8.7097000e-01
   4.5161000e-01
   2.5806000e-01
   6.4516000e-01
   9.3548000e-01
   2.9032000e-01
   3.5484000e-01
   1.6129000e-01
   7.7419000e-01
   7.4194000e-01
   5.1613000e-01
   1.0000000e+00
   2.5806000e-01
   4.1935000e-01
   1.0000000e+00
   3.2258000e-02
   1.0000000e+00
   6.1290000e-01
   1.6129000e-01
   8.3871000e-01
   8.7097000e-01
   9.0323000e-01
   1.6129000e-01
   0.0000000e+00
   1.2903000e-01
   9.0323000e-01
   1.2903000e-01
   1.2903000e-01
   8.7097000e-01
   4.1935000e-01
   7.7419000e-01
   1.2903000e-01
   9.0323000e-01
   5.1613000e-01
   9.6774000e-02
   6.4516000e-01
   2.2581000e-01
   2.9032000e-01
   2.5806000e-01
   8.7097000e-01
   6.4516000e-01
   1.9355000e-01
   7.4194000e-01
   7.4194000e-01
   3.2258000e-02
   6.1290000e-01
   6.1290000e-01
   5.1613000e-01
   5.8065000e-01
   1.9355000e-01
   9.6774000e-02
   6.4516000e-01
   3.5484000e-01
   6.1290000e-01
   9.6774000e-01
   1.9355000e-01
   9.6774000e-01
   4.1935000e-01
   8.7097000e-01
   4.8387000e-01
   6.7742000e-01
   8.7097000e-01
   9.6774000e-01
   4.8387000e-01
   6.4516000e-02
   4.8387000e-01
   9.0323000e-01
   8.0645000e-01
   9.6774000e-01
   7.4194000e-01
   6.7742000e-01
   5.1613000e-01
   3.8710000e-01
   1.9355000e-01
   4.8387000e-01
   9.6774000e-02
   3.2258000e-02
   8.0645000e-01
   3.5484000e-01
   9.6774000e-02
   8.7097000e-01
   6.7742000e-01
   3.2258000e-01
   1.2903000e-01
   1.2903000e-01
   6.4516000e-01
   2.5806000e-01
   3.2258000e-01
   5.1613000e-01
   5.1613000e-01
   9.0323000e-01
   1.9355000e-01
   3.2258000e-01
   9.6774000e-01
   9.3548000e-01
   3.2258000e-02
   3.5484000e-01
   7.4194000e-01
   4.5161000e-01
   3.2258000e-01
   4.1935000e-01
   1.9355000e-01
   1.9355000e-01
   9.0323000e-01
   7.4194000e-01
   9.3548000e-01
   4.8387000e-01
   2.2581000e-01
   8.3871000e-01
   3.2258000e-01
   5.1613000e-01
   2.9032000e-01
   9.3548000e-01
   3.8710000e-01
   9.6774000e-02
   8.7097000e-01
   1.9355000e-01
   8.7097000e-01
   6.4516000e-01
   1.9355000e-01
   7.0968000e-01
   4.5161000e-01
   0.0000000e+00
   1.0000000e+00
   1.9355000e-01
   5.8065000e-01
   3.5484000e-01
   5.1613000e-01
   3.5484000e-01
   2.5806000e-01
   5.1613000e-01
   7.7419000e-01
   8.3871000e-01
   2.9032000e-01
   4.8387000e-01
   5.4839000e-01
   7.4194000e-01
   9.0323000e-01
   3.8710000e-01
   9.6774000e-02
   6.1290000e-01
   6.1290000e-01
   2.5806000e-01
   5.1613000e-01
   1.6129000e-01
   1.6129000e-01
   6.4516000e-02
   7.7419000e-01
   8.3871000e-01
   9.3548000e-01
   1.0000000e+00
   1.6129000e-01
   8.0645000e-01
   1.9355000e-01
   5.1613000e-01
   6.4516000e-02
   4.1935000e-01
   2.2581000e-01
   5.4839000e-01
   3.8710000e-01
   3.8710000e-01
   4.8387000e-01
   1.9355000e-01
   2.9032000e-01
   2.5806000e-01
   8.7097000e-01
   7.4194000e-01
   1.2903000e-01
   3.2258000e-01
   7.0968000e-01
   2.5806000e-01
   4.1935000e-01
   9.0323000e-01
   8.7097000e-01
   6.4516000e-01
   5.1613000e-01
   7.7419000e-01
   3.8710000e-01
   8.3871000e-01
   0.0000000e+00
   3.8710000e-01
   3.2258000e-02
   3.8710000e-01
   9.6774000e-01
   9.3548000e-01
   5.4839000e-01
   2.2581000e-01
   2.9032000e-01
   1.2903000e-01
   8.3871000e-01
   5.8065000e-01
   8.7097000e-01
   8.7097000e-01
   1.9355000e-01
   2.5806000e-01
   8.0645000e-01
   7.4194000e-01
   3.2258000e-01
   3.5484000e-01
   8.7097000e-01
   4.8387000e-01
   6.7742000e-01
   3.2258000e-01
   7.0968000e-01
   9.3548000e-01
   1.0000000e+00
   4.5161000e-01
   9.0323000e-01
   3.8710000e-01
   7.0968000e-01
   9.6774000e-02
   9.3548000e-01
   3.2258000e-01
   5.8065000e-01
   0.0000000e+00
   6.4516000e-01
   8.7097000e-01
   1.6129000e-01
   7.7419000e-01
   7.7419000e-01
   9.6774000e-01
   2.9032000e-01
   5.1613000e-01
   0.0000000e+00
   1.6129000e-01
   9.3548000e-01
   3.8710000e-01
   5.4839000e-01
   1.9355000e-01
   9.6774000e-02
   8.7097000e-01
   4.8387000e-01
   7.4194000e-01
   8.7097000e-01
   2.2581000e-01
   2.9032000e-01
   9.0323000e-01
   1.2903000e-01
   7.4194000e-01
   6.4516000e-02
   1.9355000e-01
   7.4194000e-01
   6.4516000e-02
   6.1290000e-01
   2.9032000e-01
   5.8065000e-01
   3.5484000e-01
   4.5161000e-01
   2.2581000e-01
   5.4839000e-01
   5.4839000e-01
   9.3548000e-01
   9.6774000e-02
   5.4839000e-01
   7.4194000e-01
   1.2903000e-01
   1.9355000e-01
   8.3871000e-01
   5.8065000e-01
   4.1935000e-01
   1.6129000e-01
   3.2258000e-02
   5.1613000e-01
   5.8065000e-01
   3.2258000e-02
   3.2258000e-02
   3.5484000e-01
   3.2258000e-02
   2.9032000e-01
   0.0000000e+00
   8.7097000e-01
   4.5161000e-01
   8.0645000e-01
   3.2258000e-01
   6.4516000e-01
   5.8065000e-01
   8.0645000e-01
   9.6774000e-01
   0.0000000e+00
   8.0645000e-01
   2.2581000e-01
   1.6129000e-01
   1.9355000e-01
   4.1935000e-01
   8.0645000e-01
   9.6774000e-01
   6.4516000e-02
   9.6774000e-01
   5.4839000e-01
   7.7419000e-01
   6.4516000e-01
   1.9355000e-01
   5.8065000e-01
   4.5161000e-01
   1.0000000e+00
   6.1290000e-01
   7.7419000e-01
   2.2581000e-01
   6.1290000e-01
   4.8387000e-01
   6.4516000e-01
   5.8065000e-01
   8.3871000e-01
   3.5484000e-01
   3.2258000e-02
   3.8710000e-01
   7.7419000e-01
   5.1613000e-01
   4.1935000e-01
   1.9355000e-01
   2.9032000e-01
   8.3871000e-01
   1.0000000e+00
   2.2581000e-01
   6.7742000e-01
   3.2258000e-01
   2.9032000e-01
   2.5806000e-01
   7.0968000e-01
   2.9032000e-01
   0.0000000e+00
   0.0000000e+00
   9.3548000e-01
   5.1613000e-01
   2.5806000e-01
   9.6774000e-01
   5.8065000e-01
   7.0968000e-01
   1.6129000e-01
   0.0000000e+00
   8.0645000e-01
   8.0645000e-01
   4.8387000e-01
   0.0000000e+00
   9.3548000e-01
   5.8065000e-01
   6.4516000e-01
   2.5806000e-01
   5.1613000e-01
   4.5161000e-01
   6.7742000e-01
   2.5806000e-01
   5.1613000e-01
   3.5484000e-01
   4.1935000e-01
   3.8710000e-01
   8.7097000e-01
   2.2581000e-01
   8.0645000e-01
   5.4839000e-01
   3.2258000e-01
   4.5161000e-01
   4.8387000e-01
   0.0000000e+00
   1.0000000e+00
   5.1613000e-01
   4.1935000e-01
   4.8387000e-01
   3.5484000e-01
   6.1290000e-01
   9.0323000e-01
   6.4516000e-01
   3.8710000e-01
   8.3871000e-01
   3.2258000e-01
   8.0645000e-01
   5.8065000e-01
   5.1613000e-01
   5.4839000e-01
   7.0968000e-01
   1.2903000e-01
   8.3871000e-01
   5.1613000e-01
   5.4839000e-01
   1.0000000e+00
   9.6774000e-01
   8.0645000e-01
   2.2581000e-01
   4.5161000e-01
   4.1935000e-01
   5.4839000e-01
   7.7419000e-01
   1.2903000e-01
   1.9355000e-01
   8.7097000e-01
   1.2903000e-01
   6.4516000e-01
   1.9355000e-01
   7.4194000e-01
   9.0323000e-01
   5.8065000e-01
   8.7097000e-01
   6.4516000e-02
   6.4516000e-02
   1.0000000e+00
   3.2258000e-01
   0.0000000e+00
   5.8065000e-01
   9.0323000e-01
   4.5161000e-01
   5.4839000e-01
   4.1935000e-01
   2.2581000e-01
   3.5484000e-01
   7.7419000e-01
   3.2258000e-02
   4.8387000e-01
   6.4516000e-01
   7.7419000e-01
   6.7742000e-01
   9.0323000e-01
   0.0000000e+00
   8.0645000e-01
   4.1935000e-01
   8.7097000e-01
   6.4516000e-02
   3.2258000e-02
   6.1290000e-01
   3.8710000e-01
   1.2903000e-01
   3.2258000e-02
   8.3871000e-01
   9.0323000e-01
   9.0323000e-01
   9.6774000e-01
   8.7097000e-01
   9.0323000e-01
   0.0000000e+00
   3.2258000e-02
   6.7742000e-01
   4.8387000e-01
   1.6129000e-01
   9.0323000e-01
   4.1935000e-01
   0.0000000e+00
   5.8065000e-01
   6.4516000e-02
   4.5161000e-01
   6.1290000e-01
   6.1290000e-01
   9.0323000e-01
   8.7097000e-01
   1.2903000e-01
   8.7097000e-01
   2.2581000e-01
   8.0645000e-01
   5.8065000e-01
   7.4194000e-01
   5.8065000e-01
   9.6774000e-02
   5.8065000e-01
   6.4516000e-02
   9.3548000e-01
   2.5806000e-01
   3.5484000e-01
   9.6774000e-02
   9.6774000e-01
   0.0000000e+00
   6.4516000e-01
   8.3871000e-01
   3.8710000e-01
   9.0323000e-01
   1.0000000e+00
   6.7742000e-01
   5.1613000e-01
   6.1290000e-01
   6.4516000e-01
   6.4516000e-02
   3.2258000e-02
   9.3548000e-01
   3.5484000e-01
   5.8065000e-01
   3.2258000e-02
   3.5484000e-01
   1.2903000e-01
   2.2581000e-01
   7.4194000e-01
   7.7419000e-01
   9.6774000e-02
   8.7097000e-01
   3.2258000e-02
   6.1290000e-01
   6.1290000e-01
   1.0000000e+00
   3.2258000e-02
   3.5484000e-01
   1.6129000e-01
   9.6774000e-02
   2.2581000e-01
   6.7742000e-01
   8.7097000e-01
   7.0968000e-01
   3.8710000e-01
   4.5161000e-01
   8.3871000e-01
   8.7097000e-01
   1.6129000e-01
   6.4516000e-02
   6.4516000e-02
   3.8710000e-01
   9.6774000e-02
   3.2258000e-01
   3.5484000e-01
   1.9355000e-01
   5.1613000e-01
   7.4194000e-01
   1.2903000e-01
   7.0968000e-01
   4.8387000e-01
   4.5161000e-01
   8.3871000e-01
   2.5806000e-01
   6.4516000e-02
   9.0323000e-01
   2.2581000e-01
   5.1613000e-01
   5.8065000e-01
   6.4516000e-02
   1.9355000e-01
   2.9032000e-01
   1.9355000e-01
   8.0645000e-01
   3.5484000e-01
   7.4194000e-01
   8.3871000e-01
   3.5484000e-01
   4.8387000e-01
   6.7742000e-01
   7.7419000e-01
   1.2903000e-01
   6.4516000e-01
   8.3871000e-01
   6.1290000e-01
   2.9032000e-01
   5.1613000e-01
   5.8065000e-01
   6.4516000e-01
   4.8387000e-01
   6.7742000e-01
   9.6774000e-02
   3.5484000e-01
   6.7742000e-01
   3.2258000e-02
   6.4516000e-02
   5.4839000e-01
   9.3548000e-01
   6.1290000e-01
   5.8065000e-01
   2.9032000e-01
   6.7742000e-01
   2.2581000e-01
   1.6129000e-01
   6.1290000e-01
   6.1290000e-01
   1.6129000e-01
   1.2903000e-01
   6.7742000e-01
   3.2258000e-01
   3.2258000e-01
   7.4194000e-01
   6.1290000e-01
   0.0000000e+00
   5.4839000e-01
   3.2258000e-01
   9.3548000e-01
   2.9032000e-01
   4.1935000e-01
   6.4516000e-02
   3.5484000e-01
   6.1290000e-01
   4.1935000e-01
   2.2581000e-01
   9.3548000e-01
   7.4194000e-01
   1.6129000e-01
   8.0645000e-01
   9.6774000e-01
   6.7742000e-01
   6.4516000e-02
   3.2258000e-01
   1.2903000e-01
   1.6129000e-01
   9.0323000e-01
   9.0323000e-01
   8.3871000e-01
   7.4194000e-01
   1.9355000e-01
   4.8387000e-01
   9.0323000e-01
   1.0000000e+00
   4.5161000e-01
   3.2258000e-02
   5.4839000e-01
   2.2581000e-01
   7.7419000e-01
   5.4839000e-01
   4.8387000e-01
   7.0968000e-01
   8.3871000e-01
   0.0000000e+00
   5.4839000e-01
   5.4839000e-01
   6.1290000e-01
   8.0645000e-01
   1.9355000e-01
   1.9355000e-01
   8.0645000e-01
   5.1613000e-01
   9.0323000e-01
   2.5806000e-01
   6.7742000e-01
   3.5484000e-01
   9.6774000e-02
   3.8710000e-01
   1.6129000e-01
   9.0323000e-01
   4.8387000e-01
   8.7097000e-01
   0.0000000e+00
   6.1290000e-01
   8.7097000e-01
   8.0645000e-01
   7.4194000e-01
   4.1935000e-01
   4.1935000e-01
   1.2903000e-01
   6.1290000e-01
   2.5806000e-01
   9.0323000e-01
   6.4516000e-02
   8.7097000e-01
   6.1290000e-01
   9.6774000e-02
   6.4516000e-01
   1.2903000e-01
   5.8065000e-01
   7.0968000e-01
   1.9355000e-01
   1.0000000e+00
   4.8387000e-01
   3.2258000e-01
   3.8710000e-01
   6.7742000e-01
   9.3548000e-01
   3.2258000e-02
   3.5484000e-01
   3.2258000e-02
   9.6774000e-01
   5.8065000e-01
   0.0000000e+00
   1.6129000e-01
   9.6774000e-01
   3.2258000e-02
   0.0000000e+00
   1.9355000e-01
   1.2903000e-01
   1.6129000e-01
   0.0000000e+00
   3.5484000e-01
   4.1935000e-01
   5.4839000e-01
   9.6774000e-02
   8.0645000e-01
   8.7097000e-01
   9.6774000e-02
   6.4516000e-02
   3.2258000e-01
   7.4194000e-01
   3.5484000e-01
   6.7742000e-01
   2.9032000e-01
   2.5806000e-01
   2.2581000e-01
   8.3871000e-01
   0.0000000e+00
   7.4194000e-01
   9.3548000e-01
   1.6129000e-01
   2.2581000e-01
   9.6774000e-01
   8.3871000e-01
   3.2258000e-01
   0.0000000e+00
   9.6774000e-02
   8.0645000e-01
   3.2258000e-01
   0.0000000e+00
   2.5806000e-01
   3.2258000e-01
   7.7419000e-01
   4.8387000e-01
   7.4194000e-01
   5.1613000e-01
   3.2258000e-01
   1.9355000e-01
   3.2258000e-01
   3.2258000e-01
   3.2258000e-02
   6.4516000e-01
   5.4839000e-01
   4.5161000e-01
   4.8387000e-01
   8.0645000e-01
   2.5806000e-01
   2.9032000e-01
   4.5161000e-01
   2.5806000e-01
   9.0323000e-01
   2.2581000e-01
   8.7097000e-01
   7.0968000e-01
   4.5161000e-01
   5.4839000e-01
   1.2903000e-01
   3.8710000e-01
   3.5484000e-01
   3.8710000e-01
   3.2258000e-02
   5.4839000e-01
   4.1935000e-01
   4.1935000e-01
   6.7742000e-01
   6.4516000e-01
   3.8710000e-01
   3.2258000e-02
   1.6129000e-01
   4.8387000e-01
   7.4194000e-01
   0.0000000e+00
   3.2258000e-01
   1.9355000e-01
   4.8387000e-01
   2.9032000e-01
   6.4516000e-02
   9.3548000e-01
   1.2903000e-01
   9.3548000e-01
   7.0968000e-01
   5.1613000e-01
   2.5806000e-01
   6.7742000e-01
   8.7097000e-01
   8.7097000e-01
   6.4516000e-01
   7.0968000e-01
   3.2258000e-02
   3.5484000e-01
   1.0000000e+00
   6.4516000e-01
   7.4194000e-01
   6.4516000e-02
   1.2903000e-01
   4.1935000e-01
   8.0645000e-01
   9.6774000e-01
   4.1935000e-01
   3.2258000e-02
   5.4839000e-01
   8.0645000e-01
   7.7419000e-01
   5.4839000e-01
   8.3871000e-01
   9.6774000e-01
   1.9355000e-01
   3.2258000e-01
   3.2258000e-01
   6.7742000e-01
   7.0968000e-01
   5.1613000e-01
   3.2258000e-01
   1.0000000e+00
   9.3548000e-01
   9.3548000e-01
   7.7419000e-01
   7.7419000e-01
   6.7742000e-01
   8.3871000e-01
   9.6774000e-02
   7.0968000e-01
   7.7419000e-01
   8.3871000e-01
   1.6129000e-01
   7.0968000e-01
   4.8387000e-01
   2.2581000e-01
   4.8387000e-01
   2.2581000e-01
   9.6774000e-01
   6.4516000e-02
   3.5484000e-01
   1.9355000e-01
   8.0645000e-01
   3.5484000e-01
   0.0000000e+00
   5.1613000e-01
   9.0323000e-01
   9.3548000e-01
   9.3548000e-01
   1.9355000e-01
   0.0000000e+00
   0.0000000e+00
   1.9355000e-01
   1.2903000e-01
   3.2258000e-01
   1.9355000e-01
   6.7742000e-01
   3.5484000e-01
   7.4194000e-01
   8.0645000e-01
   6.4516000e-01
   5.8065000e-01
   9.3548000e-01
   9.6774000e-02
   3.5484000e-01
   6.4516000e-02
   4.8387000e-01
   3.8710000e-01
   6.1290000e-01
   2.2581000e-01
   9.6774000e-01
   7.7419000e-01
   9.6774000e-01
   6.4516000e-01
   6.1290000e-01
   3.8710000e-01
   5.1613000e-01
   9.3548000e-01
   1.9355000e-01
   2.2581000e-01
   7.7419000e-01
   1.2903000e-01
   2.2581000e-01
   1.2903000e-01
   2.2581000e-01
   1.6129000e-01
   1.6129000e-01
   6.4516000e-01
   3.5484000e-01
   1.2903000e-01
   3.2258000e-01
   5.1613000e-01
   9.6774000e-01
   6.7742000e-01
   8.0645000e-01
   7.4194000e-01
   7.0968000e-01
   1.6129000e-01
   6.4516000e-02
   3.2258000e-01
   2.9032000e-01
   6.4516000e-02
   1.0000000e+00
   6.4516000e-02
   3.5484000e-01
   5.4839000e-01
   1.9355000e-01
   1.0000000e+00
   3.2258000e-02
   5.1613000e-01
   3.2258000e-01
   8.3871000e-01
   3.5484000e-01
   2.9032000e-01
   8.3871000e-01
   9.0323000e-01
   3.2258000e-01
   3.2258000e-02
   3.2258000e-01
   1.0000000e+00
   8.0645000e-01
   3.5484000e-01
   1.9355000e-01
   3.8710000e-01
   8.7097000e-01
   2.9032000e-01
   6.7742000e-01
   4.1935000e-01
   7.7419000e-01
   2.5806000e-01
   7.7419000e-01
   8.0645000e-01
   6.7742000e-01
   3.5484000e-01
   3.2258000e-01
   9.0323000e-01
   5.1613000e-01
   9.6774000e-02
   6.4516000e-02
   6.7742000e-01
   2.9032000e-01
   6.4516000e-01
   5.4839000e-01
   3.8710000e-01
   1.9355000e-01
   4.1935000e-01
   4.8387000e-01
   3.2258000e-02
   0.0000000e+00
   4.1935000e-01
   6.4516000e-01
   8.0645000e-01
   6.4516000e-01
   5.4839000e-01
   8.7097000e-01
   8.7097000e-01
   1.0000000e+00
   8.0645000e-01
   2.5806000e-01
   0.0000000e+00
   8.0645000e-01
   7.7419000e-01
   2.9032000e-01
   2.5806000e-01
   6.1290000e-01
   8.0645000e-01
   9.0323000e-01
   8.7097000e-01
   9.6774000e-02
   4.8387000e-01
   8.0645000e-01
   6.4516000e-02
   6.7742000e-01
   4.8387000e-01
   3.8710000e-01
   3.5484000e-01
   9.6774000e-02
   5.8065000e-01
   8.0645000e-01
   2.9032000e-01
   8.3871000e-01
   9.3548000e-01
   9.6774000e-02
   7.4194000e-01
   3.8710000e-01
   8.3871000e-01
   9.0323000e-01
   9.6774000e-02
   1.9355000e-01
   7.4194000e-01
   3.8710000e-01
   1.2903000e-01
   5.1613000e-01
   6.4516000e-01
   5.4839000e-01
   8.0645000e-01
   2.5806000e-01
   7.7419000e-01
   9.6774000e-01
   5.4839000e-01
   2.9032000e-01
   5.4839000e-01
   5.8065000e-01
   5.1613000e-01
   4.5161000e-01
   5.4839000e-01
   7.7419000e-01
   1.0000000e+00
   1.6129000e-01
   7.4194000e-01
   8.3871000e-01
   1.0000000e+00
   5.4839000e-01
   1.6129000e-01
   6.4516000e-01
   8.0645000e-01
   9.6774000e-01
   7.7419000e-01
   3.2258000e-01
   7.7419000e-01
   6.7742000e-01
   6.4516000e-01
   6.1290000e-01
   9.3548000e-01
   1.2903000e-01
   7.7419000e-01
   6.4516000e-02
   6.4516000e-02
   5.8065000e-01
   1.9355000e-01
   7.7419000e-01
   2.9032000e-01
   4.5161000e-01
   7.4194000e-01
   4.1935000e-01
   9.3548000e-01
   7.0968000e-01
   4.1935000e-01
   9.3548000e-01
   1.9355000e-01
   7.0968000e-01
   2.5806000e-01
   7.0968000e-01
   8.3871000e-01
   4.1935000e-01
   6.4516000e-02
   3.5484000e-01
   2.2581000e-01
   2.5806000e-01
   7.4194000e-01
   3.5484000e-01
   4.1935000e-01
   9.6774000e-01
   2.5806000e-01
   7.0968000e-01
   5.1613000e-01
   4.5161000e-01
   7.7419000e-01
   1.2903000e-01
   5.1613000e-01
   6.4516000e-01
   4.1935000e-01
   1.0000000e+00
   6.4516000e-01
   2.2581000e-01
   2.9032000e-01
   3.2258000e-01
   2.9032000e-01
   7.0968000e-01
   0.0000000e+00
   7.0968000e-01
   7.7419000e-01
   3.2258000e-01
   6.7742000e-01
   5.4839000e-01
   7.0968000e-01
   1.9355000e-01
   7.0968000e-01
   3.8710000e-01
   9.6774000e-01
   1.9355000e-01
   6.4516000e-01
   9.6774000e-02
   3.5484000e-01
   8.0645000e-01
   1.6129000e-01
   3.8710000e-01
   5.8065000e-01
   5.4839000e-01
   9.0323000e-01
   1.6129000e-01
   6.1290000e-01
   3.5484000e-01
   3.5484000e-01
   6.1290000e-01
   3.2258000e-01
   2.9032000e-01
   4.1935000e-01
   6.4516000e-02
   4.5161000e-01
   4.5161000e-01
   7.7419000e-01
   4.1935000e-01
   9.3548000e-01
   4.1935000e-01
   9.0323000e-01
   2.9032000e-01
   2.2581000e-01
   9.0323000e-01
   5.8065000e-01
   8.3871000e-01
   3.2258000e-01
   6.4516000e-01
   6.7742000e-01
   3.2258000e-02
   3.2258000e-02
   2.5806000e-01
   7.0968000e-01
   7.4194000e-01
   4.8387000e-01
   4.8387000e-01
   7.4194000e-01
   0.0000000e+00
   6.7742000e-01
   6.4516000e-01
   5.4839000e-01
   1.6129000e-01
   7.0968000e-01
   1.2903000e-01
   1.0000000e+00
   6.4516000e-01
   5.8065000e-01
   9.6774000e-01
   9.0323000e-01
   5.4839000e-01
   5.1613000e-01
   9.6774000e-02
   1.0000000e+00
   4.8387000e-01
   2.5806000e-01
   6.4516000e-02
   6.1290000e-01
   9.3548000e-01
   6.7742000e-01
   7.7419000e-01
   5.8065000e-01
   0.0000000e+00
   4.1935000e-01
   9.6774000e-02
   1.6129000e-01
   9.0323000e-01
   8.3871000e-01
   3.2258000e-02
   1.0000000e+00
   4.8387000e-01
   5.8065000e-01
   2.9032000e-01
   9.6774000e-02
   1.6129000e-01
   6.4516000e-01
   2.5806000e-01
   1.6129000e-01
   9.6774000e-01
   5.8065000e-01
   0.0000000e+00
   6.7742000e-01
   1.9355000e-01
   0.0000000e+00
   5.4839000e-01
   5.1613000e-01
   9.6774000e-01
   2.2581000e-01
   9.6774000e-02
   3.2258000e-02
   4.8387000e-01
   5.1613000e-01
   8.0645000e-01
   0.0000000e+00
   7.7419000e-01
   4.5161000e-01
   1.9355000e-01
   2.2581000e-01
   6.4516000e-02
   4.1935000e-01
   7.7419000e-01
   3.2258000e-02
   6.4516000e-01
   4.1935000e-01
   5.8065000e-01
   5.4839000e-01
   6.7742000e-01
   7.7419000e-01
   2.5806000e-01
   5.8065000e-01
   4.8387000e-01
   9.6774000e-01
   2.2581000e-01
   5.4839000e-01
   5.1613000e-01
   6.7742000e-01
   1.6129000e-01
   2.9032000e-01
   1.9355000e-01
   7.4194000e-01
   7.4194000e-01
   9.3548000e-01
   9.3548000e-01
   8.7097000e-01
   8.0645000e-01
   2.9032000e-01
   6.4516000e-02
   9.6774000e-01
   3.8710000e-01
   7.7419000e-01
   1.6129000e-01
   6.4516000e-01
   7.4194000e-01
   7.4194000e-01
   9.0323000e-01
   6.4516000e-02
   1.9355000e-01
   8.7097000e-01
   3.5484000e-01
   7.7419000e-01
   4.5161000e-01
   3.8710000e-01
   6.4516000e-02
   9.0323000e-01
   3.5484000e-01
   9.3548000e-01
   6.1290000e-01
   6.1290000e-01
   9.6774000e-01
   7.0968000e-01
   9.0323000e-01
   2.9032000e-01
   4.1935000e-01
   2.2581000e-01
   8.0645000e-01
   2.9032000e-01
   9.6774000e-02
   9.6774000e-01
   6.7742000e-01
   1.2903000e-01
   1.2903000e-01
   8.3871000e-01
   9.6774000e-02
   1.6129000e-01
   9.3548000e-01
   2.9032000e-01
   0.0000000e+00
   1.0000000e+00
   9.6774000e-01
   4.1935000e-01
   6.1290000e-01
   5.1613000e-01
   3.8710000e-01
   8.3871000e-01
   6.4516000e-01
   8.3871000e-01
   3.5484000e-01
   6.4516000e-02
   0.0000000e+00
   6.4516000e-02
   5.8065000e-01
   7.4194000e-01
   6.1290000e-01
   6.4516000e-02
   5.1613000e-01
   2.5806000e-01
   7.0968000e-01
   1.0000000e+00
   3.8710000e-01
   1.9355000e-01
   3.5484000e-01
   1.6129000e-01
   7.4194000e-01
   8.3871000e-01
   1.2903000e-01
   1.2903000e-01
   8.3871000e-01
   6.4516000e-02
   2.9032000e-01
   2.9032000e-01
   9.3548000e-01
   9.6774000e-02
   1.9355000e-01
   8.0645000e-01
   2.2581000e-01
   6.1290000e-01
   4.1935000e-01
   8.3871000e-01
   2.5806000e-01
   8.0645000e-01
   8.0645000e-01
   4.8387000e-01
   3.8710000e-01
   6.1290000e-01
   3.5484000e-01
   2.2581000e-01
   6.7742000e-01
   3.5484000e-01
   7.0968000e-01
   1.0000000e+00
   1.9355000e-01
   9.6774000e-01
   3.8710000e-01
   1.2903000e-01
   9.0323000e-01
   1.2903000e-01
   3.5484000e-01
   7.0968000e-01
   6.1290000e-01
   9.6774000e-01
   6.7742000e-01
   4.1935000e-01
   4.5161000e-01
   4.1935000e-01
   9.3548000e-01
   1.2903000e-01
   9.0323000e-01
   3.2258000e-02
   5.1613000e-01
   2.5806000e-01
   8.7097000e-01
   7.4194000e-01
   2.2581000e-01
   3.8710000e-01
   2.2581000e-01
   6.4516000e-01
   5.4839000e-01
   3.2258000e-01
   3.8710000e-01
   1.2903000e-01
   2.5806000e-01
   5.1613000e-01
   3.8710000e-01
   2.9032000e-01
   5.8065000e-01
   2.5806000e-01
   2.9032000e-01
   5.8065000e-01
   2.2581000e-01
   5.1613000e-01
   5.1613000e-01
   2.2581000e-01
   7.0968000e-01
   4.8387000e-01
   7.0968000e-01
   4.5161000e-01
   9.3548000e-01
   2.5806000e-01
   7.0968000e-01
   4.8387000e-01
   3.5484000e-01
   1.0000000e+00
   1.2903000e-01
   6.7742000e-01
   5.4839000e-01
   2.2581000e-01
   9.0323000e-01
   7.7419000e-01
   1.0000000e+00
   7.7419000e-01
   7.7419000e-01
   3.2258000e-01
   2.2581000e-01
   9.6774000e-02
   0.0000000e+00
   8.3871000e-01
   0.0000000e+00
   1.0000000e+00
   1.6129000e-01
   4.8387000e-01
   3.2258000e-02
   1.9355000e-01
   2.2581000e-01
   7.7419000e-01
   9.6774000e-01
   7.4194000e-01
   8.3871000e-01
   4.8387000e-01
   9.3548000e-01
   9.6774000e-02
   1.2903000e-01
   3.2258000e-01
   2.2581000e-01
   2.9032000e-01
   8.3871000e-01
   4.5161000e-01
   8.3871000e-01
   7.4194000e-01
   3.2258000e-02
   3.2258000e-02
   1.9355000e-01
   2.2581000e-01
   4.8387000e-01
   2.2581000e-01
   3.2258000e-02
   9.6774000e-01
   8.3871000e-01
   2.9032000e-01
   3.2258000e-01
   3.8710000e-01
   9.3548000e-01
   5.4839000e-01
   1.0000000e+00
   0.0000000e+00
   1.6129000e-01
   3.2258000e-01
   9.0323000e-01
   3.8710000e-01
   6.4516000e-01
   3.8710000e-01
   7.7419000e-01
   8.3871000e-01
   9.3548000e-01
   2.9032000e-01
   5.4839000e-01
   9.6774000e-01
   2.9032000e-01
   3.2258000e-02
   3.5484000e-01
   6.4516000e-01
   9.0323000e-01
   1.9355000e-01
   8.7097000e-01
   7.7419000e-01
   2.5806000e-01
   3.8710000e-01
   1.0000000e+00
   9.6774000e-02
   3.5484000e-01
   9.6774000e-01
   1.2903000e-01
   4.5161000e-01
   2.2581000e-01
   8.7097000e-01
   8.3871000e-01
   1.0000000e+00
   4.1935000e-01
   4.1935000e-01
   7.0968000e-01
   9.3548000e-01
   7.0968000e-01
   4.1935000e-01
   4.5161000e-01
   6.4516000e-02
   7.7419000e-01
   5.4839000e-01
   6.7742000e-01
   4.5161000e-01
   8.7097000e-01
   6.4516000e-02
   6.1290000e-01
   5.1613000e-01
   2.2581000e-01
   3.5484000e-01
   2.5806000e-01
   2.9032000e-01
   5.4839000e-01
   7.0968000e-01
   8.0645000e-01
   2.2581000e-01
   6.1290000e-01
   9.0323000e-01
   1.0000000e+00
   9.6774000e-01
   9.6774000e-02
   2.2581000e-01
   7.7419000e-01
   6.7742000e-01
   7.7419000e-01
   3.2258000e-02
   3.8710000e-01
   9.0323000e-01
   1.9355000e-01
   8.7097000e-01
   9.6774000e-02
   6.4516000e-01
   1.2903000e-01
   3.8710000e-01
   9.6774000e-02
   2.9032000e-01
   8.0645000e-01
   7.4194000e-01
   9.3548000e-01
   6.1290000e-01
   9.3548000e-01
   3.2258000e-02
   2.2581000e-01
   4.8387000e-01
   1.9355000e-01
   4.1935000e-01
   9.3548000e-01
   3.8710000e-01
   8.0645000e-01
   9.6774000e-01
   7.4194000e-01
   9.6774000e-01
   4.5161000e-01
   6.7742000e-01
   2.2581000e-01
   4.1935000e-01
   1.2903000e-01
   7.0968000e-01
   1.2903000e-01
   5.8065000e-01
   0.0000000e+00
   1.0000000e+00
   9.6774000e-01
   7.7419000e-01
   1.6129000e-01
   9.0323000e-01
   5.4839000e-01
   1.0000000e+00
   6.4516000e-02
   9.0323000e-01
   6.4516000e-01
   2.5806000e-01
   3.8710000e-01
   4.1935000e-01
   4.5161000e-01
   7.0968000e-01
   5.1613000e-01
   3.5484000e-01
   1.9355000e-01
   6.1290000e-01
   6.4516000e-02
   9.3548000e-01
   4.1935000e-01
   1.0000000e+00
   6.7742000e-01
   5.8065000e-01
   8.7097000e-01
   9.6774000e-01
   2.2581000e-01
   4.5161000e-01
   3.8710000e-01
   7.4194000e-01
   1.0000000e+00
   1.6129000e-01
   3.2258000e-01
   8.0645000e-01
   0.0000000e+00
   2.9032000e-01
   9.6774000e-02
   4.1935000e-01
   3.5484000e-01
   9.3548000e-01
   2.5806000e-01
   1.0000000e+00
   3.5484000e-01
   3.2258000e-01
   2.2581000e-01
   1.9355000e-01
   5.1613000e-01
   6.7742000e-01
   3.2258000e-02
   7.7419000e-01
   7.7419000e-01
   4.1935000e-01
   5.8065000e-01
   9.6774000e-02
   0.0000000e+00
   2.9032000e-01
   9.0323000e-01
   1.6129000e-01
   9.3548000e-01
   9.3548000e-01
   5.8065000e-01
   7.0968000e-01
   7.7419000e-01
   3.2258000e-01
   3.8710000e-01
   8.0645000e-01
   4.1935000e-01
   1.6129000e-01
   3.2258000e-02
   0.0000000e+00
   9.0323000e-01
   4.1935000e-01
   2.5806000e-01
   9.6774000e-02
   9.3548000e-01
   8.7097000e-01
   8.0645000e-01
   1.0000000e+00
   5.8065000e-01
   9.3548000e-01
   7.0968000e-01
   0.0000000e+00
   3.2258000e-02
   4.8387000e-01
   3.5484000e-01
   5.1613000e-01
   1.0000000e+00
   4.5161000e-01
   9.6774000e-02
   9.6774000e-01
   0.0000000e+00
   1.0000000e+00
   9.3548000e-01
   9.3548000e-01
   6.7742000e-01
   2.5806000e-01
   8.3871000e-01
   7.7419000e-01
   7.4194000e-01
   1.0000000e+00
   9.6774000e-02
   2.5806000e-01
   6.4516000e-02
   3.8710000e-01
   4.1935000e-01
   3.8710000e-01
   5.4839000e-01
   7.0968000e-01
   4.5161000e-01
   5.4839000e-01
   9.6774000e-01
   6.1290000e-01
   5.4839000e-01
   1.2903000e-01
   5.8065000e-01
   1.2903000e-01
   9.0323000e-01
   8.0645000e-01
   5.4839000e-01
   7.7419000e-01
   3.8710000e-01
   3.2258000e-02
   1.9355000e-01
   3.5484000e-01
   4.8387000e-01
   2.9032000e-01
   9.3548000e-01
   3.8710000e-01
   1.9355000e-01
   1.6129000e-01
   3.2258000e-02
   6.4516000e-02
   3.5484000e-01
   7.0968000e-01
   7.0968000e-01
   1.6129000e-01
   6.4516000e-02
   9.6774000e-02
   1.2903000e-01
   3.2258000e-01
   8.7097000e-01
   9.6774000e-01
   3.2258000e-01
   4.1935000e-01
   6.7742000e-01
   6.4516000e-02
   5.1613000e-01
   8.3871000e-01
   7.4194000e-01
   7.0968000e-01
   8.7097000e-01
   8.0645000e-01
   1.0000000e+00
   3.8710000e-01
   3.2258000e-01
   1.2903000e-01
   7.7419000e-01
   7.7419000e-01
   1.9355000e-01
   5.4839000e-01
   4.5161000e-01
   5.8065000e-01
   3.2258000e-01
   2.9032000e-01
   9.6774000e-01
   4.8387000e-01
   4.5161000e-01
   1.6129000e-01
   2.9032000e-01
   9.6774000e-01
   6.7742000e-01
   7.0968000e-01
   1.6129000e-01
   6.1290000e-01
   6.4516000e-02
   3.2258000e-01
   7.7419000e-01
   2.9032000e-01
   5.1613000e-01
   8.7097000e-01
   6.4516000e-02
   8.3871000e-01
   4.5161000e-01
   3.2258000e-02
   1.2903000e-01
   1.0000000e+00
   1.0000000e+00
   1.2903000e-01
   8.7097000e-01
   0.0000000e+00
   3.2258000e-02
   7.4194000e-01
   6.4516000e-01
   2.5806000e-01
   9.0323000e-01
   6.4516000e-01
   9.3548000e-01
   9.6774000e-01
   9.6774000e-02
   7.0968000e-01
   6.4516000e-01
   4.5161000e-01
   3.5484000e-01
   9.6774000e-01
   1.6129000e-01
   5.8065000e-01
   7.0968000e-01
   1.0000000e+00
   3.8710000e-01
   4.5161000e-01
   3.5484000e-01
   8.0645000e-01
   8.7097000e-01
   5.4839000e-01
   1.2903000e-01
   9.6774000e-01
   3.2258000e-02
   3.5484000e-01
   2.9032000e-01
   2.5806000e-01
   6.1290000e-01
   7.7419000e-01
   6.1290000e-01
   6.1290000e-01
   1.0000000e+00
   2.5806000e-01
   3.2258000e-02
   8.3871000e-01
   2.5806000e-01
   9.0323000e-01
   2.5806000e-01
   8.0645000e-01
   7.0968000e-01
   3.8710000e-01
   4.1935000e-01
   5.4839000e-01
   3.2258000e-01
   2.2581000e-01
   1.9355000e-01
   5.8065000e-01
   2.5806000e-01
   5.4839000e-01
   4.1935000e-01
   7.0968000e-01
   3.2258000e-02
   5.8065000e-01
   6.7742000e-01
   5.1613000e-01
   3.2258000e-01
   8.3871000e-01
   2.5806000e-01
   3.5484000e-01
   3.2258000e-01
   8.7097000e-01
   7.7419000e-01
   9.3548000e-01
   6.7742000e-01
   7.0968000e-01
   8.0645000e-01
   8.3871000e-01
   3.5484000e-01
   2.9032000e-01
   9.0323000e-01
   1.2903000e-01
   6.4516000e-01
   4.1935000e-01
   9.3548000e-01
   8.0645000e-01
   4.5161000e-01
   8.0645000e-01
   3.5484000e-01
   2.5806000e-01
   8.3871000e-01
   9.6774000e-02
   3.5484000e-01
   6.4516000e-01
   1.2903000e-01
   4.5161000e-01
   6.1290000e-01
   2.9032000e-01
   1.6129000e-01
   3.5484000e-01
   7.7419000e-01
   3.5484000e-01
   7.7419000e-01
   6.1290000e-01
   3.2258000e-01
   8.3871000e-01
   9.6774000e-02
   7.7419000e-01
   5.8065000e-01
   8.0645000e-01
   4.8387000e-01
   1.2903000e-01
   8.0645000e-01
   2.9032000e-01
   2.5806000e-01
   9.3548000e-01
   1.6129000e-01
   9.0323000e-01
   1.6129000e-01
   1.9355000e-01
   8.7097000e-01
   9.6774000e-01
   7.4194000e-01
   2.5806000e-01
   7.0968000e-01
   9.6774000e-01
   5.4839000e-01
   6.7742000e-01
   4.5161000e-01
   1.0000000e+00
   9.6774000e-02
   2.2581000e-01
   1.6129000e-01
   9.3548000e-01
   1.6129000e-01
   1.9355000e-01
   5.1613000e-01
   5.1613000e-01
   5.1613000e-01
   3.5484000e-01
   8.7097000e-01
   5.4839000e-01
   6.1290000e-01
   6.4516000e-02
   3.2258000e-01
   7.7419000e-01
   9.3548000e-01
   2.9032000e-01
   5.8065000e-01
   9.6774000e-02
   2.2581000e-01
   9.3548000e-01
   4.5161000e-01
   1.2903000e-01
   3.5484000e-01
   3.2258000e-01
   9.3548000e-01
   4.8387000e-01
   9.6774000e-02
   3.2258000e-01
   3.8710000e-01
   1.2903000e-01
   1.0000000e+00
   6.1290000e-01
   5.4839000e-01
   3.5484000e-01
   6.1290000e-01
   1.6129000e-01
   3.2258000e-01
   5.1613000e-01
   3.5484000e-01
   3.8710000e-01
   7.0968000e-01
   2.9032000e-01
   4.1935000e-01
   6.4516000e-02
   7.7419000e-01
   9.0323000e-01
   2.9032000e-01
   0.0000000e+00
   4.8387000e-01
   0.0000000e+00
   3.5484000e-01
   3.8710000e-01
   1.6129000e-01
   3.2258000e-01
   1.6129000e-01
   8.3871000e-01
   7.0968000e-01
   8.3871000e-01
   1.9355000e-01
   6.4516000e-01
   1.9355000e-01
   6.7742000e-01
   7.0968000e-01
   7.0968000e-01
   3.5484000e-01
   8.7097000e-01
   8.7097000e-01
   3.8710000e-01
   7.4194000e-01
   2.2581000e-01
   4.1935000e-01
   4.8387000e-01
   1.2903000e-01
   9.6774000e-01
   9.3548000e-01
   7.0968000e-01
   3.8710000e-01
   8.3871000e-01
   3.2258000e-02
   9.0323000e-01
   8.0645000e-01
   4.5161000e-01
   6.4516000e-01
   8.0645000e-01
   8.3871000e-01
   8.7097000e-01
   8.7097000e-01
   1.2903000e-01
   5.4839000e-01
   1.2903000e-01
   3.2258000e-01
   1.0000000e+00
   4.8387000e-01
   4.5161000e-01
   4.1935000e-01
   9.6774000e-01
   8.3871000e-01
   1.9355000e-01
   7.0968000e-01
   2.5806000e-01
   1.6129000e-01
   2.9032000e-01
   7.4194000e-01
   3.8710000e-01
   3.8710000e-01
   2.2581000e-01
   2.9032000e-01
   0.0000000e+00
   9.3548000e-01
   0.0000000e+00
   5.8065000e-01
   7.0968000e-01
   5.1613000e-01
   4.1935000e-01
   1.0000000e+00
   1.0000000e+00
   5.8065000e-01
   2.2581000e-01
   3.2258000e-02
   8.3871000e-01
   1.6129000e-01
   5.4839000e-01
   8.7097000e-01
   6.4516000e-02
   3.2258000e-01
   4.1935000e-01
   9.3548000e-01
   8.7097000e-01
   9.3548000e-01
   4.1935000e-01
   2.2581000e-01
   6.4516000e-01
   1.6129000e-01
   6.1290000e-01
   4.5161000e-01
   1.2903000e-01
   3.5484000e-01
   2.9032000e-01
   5.1613000e-01
   8.0645000e-01
   5.4839000e-01
   0.0000000e+00
   0.0000000e+00
   4.8387000e-01
   6.4516000e-01
   2.5806000e-01
   8.0645000e-01
   1.0000000e+00
   9.6774000e-02
   0.0000000e+00
   9.3548000e-01
   6.7742000e-01
   5.1613000e-01
   4.8387000e-01
   3.2258000e-01
   9.6774000e-01
   2.5806000e-01
   8.7097000e-01
   8.0645000e-01
   1.9355000e-01
   7.7419000e-01
   3.2258000e-01
   8.7097000e-01
   6.7742000e-01
   3.2258000e-02
   3.2258000e-01
   5.4839000e-01
   2.2581000e-01
   4.5161000e-01
   6.1290000e-01
   3.2258000e-01
   6.7742000e-01
   9.6774000e-02
   5.1613000e-01
   7.0968000e-01
   8.3871000e-01
   7.7419000e-01
   2.5806000e-01
   6.4516000e-01
   9.3548000e-01
   7.0968000e-01
   6.7742000e-01
   1.6129000e-01
   0.0000000e+00
   2.9032000e-01
   3.2258000e-01
   7.0968000e-01
   1.9355000e-01
   3.8710000e-01
   2.9032000e-01
   6.1290000e-01
   5.4839000e-01
   7.4194000e-01
   4.8387000e-01
   9.3548000e-01
   4.5161000e-01
   3.2258000e-01
   2.9032000e-01
   8.0645000e-01
   2.2581000e-01
   3.2258000e-02
   4.5161000e-01
   2.9032000e-01
   2.9032000e-01
   3.8710000e-01
   7.7419000e-01
   1.2903000e-01
   6.4516000e-01
   6.7742000e-01
   3.5484000e-01
   9.6774000e-02
   1.2903000e-01
   5.8065000e-01
   2.5806000e-01
   2.5806000e-01
   7.7419000e-01
   1.0000000e+00
   1.9355000e-01
   9.6774000e-02
   0.0000000e+00
   1.9355000e-01
   4.5161000e-01
   9.6774000e-02
   9.6774000e-01
   1.9355000e-01
   5.1613000e-01
   3.8710000e-01
   0.0000000e+00
   3.2258000e-01
   2.9032000e-01
   8.3871000e-01
   8.0645000e-01
   8.3871000e-01
   2.9032000e-01
   7.4194000e-01
   5.1613000e-01
   4.8387000e-01
   7.7419000e-01
   1.2903000e-01
   6.7742000e-01
   9.6774000e-02
   2.2581000e-01
   3.2258000e-01
   4.5161000e-01
   6.4516000e-01
   5.4839000e-01
   3.8710000e-01
   6.7742000e-01
   2.2581000e-01
   9.6774000e-01
   2.2581000e-01
   1.0000000e+00
   4.5161000e-01
   8.0645000e-01
   2.2581000e-01
   5.1613000e-01
   7.0968000e-01
   1.9355000e-01
   7.7419000e-01
   5.4839000e-01
   2.2581000e-01
   6.4516000e-01
   9.0323000e-01
   1.9355000e-01
   8.7097000e-01
   8.3871000e-01
   5.4839000e-01
   1.0000000e+00
   8.0645000e-01
   9.0323000e-01
   3.5484000e-01
   4.8387000e-01
   5.8065000e-01
   6.1290000e-01
   9.0323000e-01
   5.8065000e-01
   4.1935000e-01
   5.4839000e-01
   2.9032000e-01
   4.5161000e-01
   4.1935000e-01
   5.8065000e-01
   2.9032000e-01
   1.2903000e-01
   1.2903000e-01
   6.4516000e-02
   8.3871000e-01
   7.4194000e-01
   4.8387000e-01
   7.4194000e-01
   9.3548000e-01
   5.8065000e-01
   2.9032000e-01
   3.8710000e-01
   4.1935000e-01
   5.1613000e-01
   9.6774000e-02
   1.0000000e+00
   2.9032000e-01
   9.0323000e-01
   7.4194000e-01
   3.2258000e-01
   1.2903000e-01
   3.5484000e-01
   5.1613000e-01
   4.1935000e-01
   2.5806000e-01
   6.7742000e-01
   1.6129000e-01
   7.0968000e-01
   6.1290000e-01
   8.0645000e-01
   7.0968000e-01
   1.2903000e-01
   5.8065000e-01
   7.0968000e-01
   7.4194000e-01
   5.4839000e-01
   3.2258000e-02
   0.0000000e+00
   3.2258000e-01
   5.1613000e-01
   6.4516000e-01
   2.2581000e-01
   5.8065000e-01
   9.6774000e-02
   0.0000000e+00
   7.7419000e-01
   3.8710000e-01
   6.7742000e-01
   5.8065000e-01
   1.6129000e-01
   1.9355000e-01
   3.2258000e-01
   5.1613000e-01
   0.0000000e+00
   7.7419000e-01
   1.0000000e+00
   9.0323000e-01
   8.7097000e-01
   1.0000000e+00
   3.2258000e-02
   1.2903000e-01
   9.6774000e-02
   6.4516000e-01
   9.0323000e-01
   1.2903000e-01
   5.1613000e-01
   5.1613000e-01
   2.5806000e-01
   3.5484000e-01
   1.0000000e+00
   3.2258000e-02
   1.6129000e-01
   9.0323000e-01
   1.9355000e-01
   1.9355000e-01
   6.7742000e-01
   7.4194000e-01
   6.4516000e-02
   6.1290000e-01
   8.3871000e-01
   4.5161000e-01
   2.9032000e-01
   2.9032000e-01
   6.1290000e-01
   3.5484000e-01
   2.5806000e-01
   9.3548000e-01
   6.4516000e-01
   3.2258000e-02
   1.9355000e-01
   1.2903000e-01
   4.5161000e-01
   8.7097000e-01
   0.0000000e+00
   7.4194000e-01
   1.9355000e-01
   9.6774000e-02
   6.1290000e-01
   9.0323000e-01
   8.7097000e-01
   4.1935000e-01
   2.2581000e-01
   6.4516000e-01
   6.4516000e-02
   5.1613000e-01
   5.1613000e-01
   1.0000000e+00
   1.9355000e-01
   6.4516000e-01
   3.2258000e-02
   3.2258000e-02
   5.4839000e-01
   1.2903000e-01
   4.5161000e-01
   7.7419000e-01
   6.4516000e-01
   5.1613000e-01
   8.3871000e-01
   0.0000000e+00
   2.5806000e-01
   3.8710000e-01
   2.9032000e-01
   7.7419000e-01
   2.5806000e-01
   7.4194000e-01
   1.2903000e-01
   7.0968000e-01
   1.2903000e-01
   1.9355000e-01
   1.0000000e+00
   8.3871000e-01
   2.2581000e-01
   0.0000000e+00
   6.4516000e-01
   5.1613000e-01
   9.6774000e-02
   2.9032000e-01
   4.8387000e-01
   2.9032000e-01
   8.3871000e-01
   5.4839000e-01
   7.7419000e-01
   8.0645000e-01
   0.0000000e+00
   6.4516000e-02
   5.1613000e-01
   9.0323000e-01
   8.0645000e-01
   9.6774000e-01
   3.8710000e-01
   9.6774000e-02
   3.5484000e-01
   5.4839000e-01
   5.8065000e-01
   2.9032000e-01
   3.2258000e-01
   9.6774000e-01
   1.6129000e-01
   8.7097000e-01
   6.4516000e-01
   8.0645000e-01
   6.4516000e-01
   6.4516000e-01
   9.6774000e-01
   1.2903000e-01
   3.8710000e-01
   4.8387000e-01
   6.1290000e-01
   7.7419000e-01
   5.8065000e-01
   3.2258000e-02
   3.2258000e-01
   1.9355000e-01
   8.0645000e-01
   6.7742000e-01
   5.1613000e-01
   5.8065000e-01
   6.1290000e-01
   2.9032000e-01
   1.2903000e-01
   9.0323000e-01
   8.0645000e-01
   9.6774000e-01
   3.2258000e-01
   9.0323000e-01
   1.2903000e-01
   9.3548000e-01
   3.5484000e-01
   1.0000000e+00
   6.4516000e-02
   1.9355000e-01
   6.4516000e-01
   2.5806000e-01
   2.2581000e-01
   6.1290000e-01
   3.8710000e-01
   3.2258000e-01
   8.7097000e-01
   3.5484000e-01
   9.0323000e-01
   5.8065000e-01
   5.8065000e-01
   3.2258000e-02
   5.8065000e-01
   2.9032000e-01
   4.5161000e-01
   4.5161000e-01
   1.0000000e+00
   4.8387000e-01
   1.6129000e-01
   9.0323000e-01
   4.1935000e-01
   6.1290000e-01
   9.0323000e-01
   2.5806000e-01
   4.8387000e-01
   1.2903000e-01
   8.3871000e-01
   9.6774000e-02
   1.6129000e-01
   2.5806000e-01
   6.4516000e-01
   1.6129000e-01
   1.9355000e-01
   2.9032000e-01
   3.8710000e-01
   5.8065000e-01
   6.4516000e-01
   3.5484000e-01
   2.2581000e-01
   4.5161000e-01
   2.2581000e-01
   4.5161000e-01
   9.3548000e-01
   2.5806000e-01
   3.2258000e-02
   1.6129000e-01
   9.6774000e-01
   0.0000000e+00
   5.1613000e-01
   8.3871000e-01
   2.2581000e-01
   6.7742000e-01
   9.0323000e-01
   4.1935000e-01
   7.7419000e-01
   6.4516000e-01
   8.7097000e-01
   5.1613000e-01
   5.4839000e-01
   2.5806000e-01
   5.8065000e-01
   6.4516000e-01
   2.5806000e-01
   6.7742000e-01
   7.4194000e-01
   2.9032000e-01
   6.7742000e-01
   2.5806000e-01
   9.0323000e-01
   8.0645000e-01
   2.2581000e-01
   9.6774000e-01
   6.7742000e-01
   8.7097000e-01
   6.7742000e-01
   9.3548000e-01
   2.2581000e-01
   3.5484000e-01
   5.8065000e-01
   9.6774000e-01
   9.6774000e-01
   5.8065000e-01
   7.7419000e-01
   6.4516000e-01
   4.5161000e-01
   5.4839000e-01
   8.3871000e-01
   8.0645000e-01
   8.7097000e-01
   5.1613000e-01
   3.2258000e-01
   3.8710000e-01
   8.7097000e-01
   1.2903000e-01
   3.2258000e-02
   5.8065000e-01
   3.8710000e-01
   5.8065000e-01
   5.1613000e-01
   4.1935000e-01
   3.5484000e-01
   9.0323000e-01
   5.4839000e-01
   6.7742000e-01
   5.1613000e-01
   2.2581000e-01
   3.5484000e-01
   0.0000000e+00
   8.3871000e-01
   7.0968000e-01
   9.0323000e-01
   9.0323000e-01
   1.0000000e+00
   8.0645000e-01
   1.2903000e-01
   7.0968000e-01
   5.1613000e-01
   8.3871000e-01
   7.7419000e-01
   5.8065000e-01
   9.6774000e-02
   9.6774000e-01
   9.3548000e-01
   6.7742000e-01
   7.0968000e-01
   7.0968000e-01
   5.8065000e-01
   4.8387000e-01
   4.5161000e-01
   3.2258000e-01
   7.0968000e-01
   3.8710000e-01
   2.9032000e-01
   8.7097000e-01
   3.5484000e-01
   4.8387000e-01
   4.8387000e-01
   1.9355000e-01
   9.0323000e-01
   7.4194000e-01
   9.6774000e-02
   4.5161000e-01
   5.4839000e-01
   5.8065000e-01
   3.8710000e-01
   4.5161000e-01
   6.1290000e-01
   9.0323000e-01
   8.0645000e-01
   5.4839000e-01
   8.0645000e-01
   2.9032000e-01
   9.6774000e-02
   7.4194000e-01
   6.7742000e-01
   1.9355000e-01
   4.5161000e-01
   1.0000000e+00
   3.8710000e-01
   1.2903000e-01
   6.4516000e-01
   7.4194000e-01
   9.6774000e-01
   2.2581000e-01
   1.0000000e+00
   3.5484000e-01
   1.9355000e-01
   3.2258000e-01
   8.7097000e-01
   0.0000000e+00
   5.8065000e-01
   1.9355000e-01
   7.4194000e-01
   2.5806000e-01
   6.4516000e-01
   9.6774000e-02
   6.4516000e-01
   3.2258000e-02
   0.0000000e+00
   8.7097000e-01
   9.3548000e-01
   3.2258000e-01
   4.8387000e-01
   9.0323000e-01
   6.7742000e-01
   6.7742000e-01
   3.5484000e-01
   7.4194000e-01
   5.8065000e-01
   1.9355000e-01
   9.6774000e-02
   9.6774000e-02
   5.8065000e-01
   9.6774000e-02
   6.7742000e-01
   3.5484000e-01
   8.3871000e-01
   0.0000000e+00
   5.1613000e-01
   4.1935000e-01
   6.4516000e-01
   1.9355000e-01
   9.3548000e-01
   6.7742000e-01
   1.0000000e+00
   9.0323000e-01
   1.9355000e-01
   1.6129000e-01
   2.5806000e-01
   5.1613000e-01
   7.7419000e-01
   8.3871000e-01
   1.6129000e-01
   2.9032000e-01
   6.7742000e-01
   6.4516000e-02
   5.8065000e-01
   5.4839000e-01
   2.2581000e-01
   1.9355000e-01
   9.6774000e-02
   3.5484000e-01
   9.0323000e-01
   5.4839000e-01
   1.9355000e-01
   3.2258000e-01
   3.5484000e-01
   1.2903000e-01
   5.8065000e-01
   4.1935000e-01
   5.4839000e-01
   0.0000000e+00
   8.3871000e-01
   4.8387000e-01
   8.7097000e-01
   6.4516000e-01
   9.6774000e-01
   1.6129000e-01
   8.3871000e-01
   6.4516000e-01
   7.4194000e-01
   8.3871000e-01
   2.2581000e-01
   9.3548000e-01
   1.9355000e-01
   1.6129000e-01
   4.5161000e-01
   4.8387000e-01
   6.4516000e-02
   6.4516000e-02
   3.2258000e-01
   5.8065000e-01
   8.0645000e-01
   5.8065000e-01
   9.6774000e-02
   7.0968000e-01
   2.2581000e-01
   1.0000000e+00
   7.7419000e-01
   7.0968000e-01
   1.6129000e-01
   4.1935000e-01
   7.7419000e-01
   7.0968000e-01
   4.5161000e-01
   3.2258000e-01
   6.4516000e-02
   7.0968000e-01
   3.2258000e-02
   9.0323000e-01
   1.6129000e-01
   9.3548000e-01
   9.6774000e-02
   2.2581000e-01
   2.5806000e-01
   4.5161000e-01
   9.3548000e-01
   9.6774000e-01
   7.7419000e-01
   2.5806000e-01
   8.3871000e-01
   9.0323000e-01
   5.1613000e-01
   8.3871000e-01
   8.3871000e-01
   7.0968000e-01
   3.2258000e-01
   1.0000000e+00
   5.8065000e-01
   8.7097000e-01
   4.1935000e-01
   0.0000000e+00
   5.4839000e-01
   1.0000000e+00
   1.2903000e-01
   6.4516000e-01
   3.2258000e-02
   8.7097000e-01
   6.1290000e-01
   6.7742000e-01
   5.8065000e-01
   6.4516000e-02
   8.3871000e-01
   4.8387000e-01
   5.4839000e-01
   4.5161000e-01
   4.8387000e-01
   6.4516000e-01
   8.0645000e-01
   8.3871000e-01
   6.4516000e-01
   3.2258000e-01
   1.6129000e-01
   6.4516000e-02
   9.6774000e-01
   4.5161000e-01
   1.0000000e+00
   8.7097000e-01
   3.8710000e-01
   6.1290000e-01
   4.8387000e-01
   8.3871000e-01
   8.0645000e-01
   1.9355000e-01
   7.0968000e-01
   5.4839000e-01
   5.1613000e-01
   3.2258000e-02
   3.5484000e-01
   6.1290000e-01
   5.8065000e-01
   2.2581000e-01
   3.2258000e-02
   0.0000000e+00
   6.7742000e-01
   3.2258000e-01
   9.6774000e-01
   6.4516000e-01
   8.0645000e-01
   4.8387000e-01
   2.2581000e-01
   9.6774000e-02
   3.8710000e-01
   4.5161000e-01
   2.5806000e-01
   8.7097000e-01
   5.4839000e-01
   8.3871000e-01
   1.2903000e-01
   1.0000000e+00
   4.5161000e-01
   7.7419000e-01
   8.3871000e-01
   2.9032000e-01
   4.5161000e-01
   2.5806000e-01
   3.5484000e-01
   4.8387000e-01
   8.3871000e-01
   9.6774000e-02
   1.9355000e-01
   6.4516000e-01
   9.0323000e-01
   9.6774000e-01
   2.5806000e-01
   5.8065000e-01
   6.4516000e-01
   1.6129000e-01
   3.5484000e-01
   1.2903000e-01
   0.0000000e+00
   1.2903000e-01
   8.3871000e-01
   1.6129000e-01
   9.6774000e-02
   3.5484000e-01
   2.2581000e-01
   7.7419000e-01
   7.4194000e-01
   9.3548000e-01
   8.0645000e-01
   4.8387000e-01
   2.5806000e-01
   3.8710000e-01
   5.4839000e-01
   1.0000000e+00
   1.0000000e+00
   3.2258000e-02
   6.4516000e-01
   9.6774000e-02
   3.2258000e-02
   1.9355000e-01
   7.0968000e-01
   3.5484000e-01
   8.3871000e-01
   3.2258000e-02
   3.5484000e-01
   5.1613000e-01
   0.0000000e+00
   5.4839000e-01
   8.7097000e-01
   2.2581000e-01
   5.4839000e-01
   8.7097000e-01
   1.6129000e-01
   1.6129000e-01
   0.0000000e+00
   8.7097000e-01
   6.1290000e-01
   9.3548000e-01
   1.9355000e-01
   3.5484000e-01
   3.2258000e-01
   3.8710000e-01
   8.0645000e-01
   6.4516000e-01
   3.8710000e-01
   0.0000000e+00
   6.4516000e-02
   9.3548000e-01
   3.2258000e-02
   0.0000000e+00
   7.0968000e-01
   8.3871000e-01
   7.0968000e-01
   5.1613000e-01
   3.2258000e-01
   0.0000000e+00
   8.3871000e-01
   3.8710000e-01
   2.9032000e-01
   7.0968000e-01
   8.0645000e-01
   9.6774000e-01
   4.5161000e-01
   1.2903000e-01
   1.6129000e-01
   3.2258000e-02
   1.2903000e-01
   5.8065000e-01
   3.8710000e-01
   4.8387000e-01
   3.5484000e-01
   2.9032000e-01
   6.4516000e-02
   2.2581000e-01
   4.5161000e-01
   8.3871000e-01
   5.8065000e-01
   6.4516000e-02
   6.7742000e-01
   3.2258000e-01
   3.2258000e-01
   1.6129000e-01
   4.8387000e-01
   4.8387000e-01
   1.9355000e-01
   9.3548000e-01
   3.2258000e-01
   9.3548000e-01
   1.6129000e-01
   2.9032000e-01
   1.9355000e-01
   1.6129000e-01
   9.3548000e-01
   3.2258000e-02
   5.8065000e-01
   8.0645000e-01
   2.9032000e-01
   6.4516000e-01
   3.2258000e-01
   7.0968000e-01
   4.8387000e-01
   1.2903000e-01
   3.2258000e-02
   2.9032000e-01
   5.8065000e-01
   6.1290000e-01
   3.8710000e-01
   5.8065000e-01
   1.9355000e-01
   4.1935000e-01
   6.7742000e-01
   9.3548000e-01
   1.9355000e-01
   2.2581000e-01
   4.1935000e-01
   4.8387000e-01
   1.2903000e-01
   7.4194000e-01
   2.5806000e-01
   0.0000000e+00
   7.7419000e-01
   1.2903000e-01
   0.0000000e+00
   2.2581000e-01
   7.7419000e-01
   6.4516000e-02
   2.9032000e-01
   7.0968000e-01
   6.4516000e-01
   6.7742000e-01
   1.2903000e-01
   6.4516000e-02
   3.8710000e-01
   6.1290000e-01
   9.6774000e-02
   9.6774000e-01
   2.9032000e-01
   4.8387000e-01
   6.4516000e-02
   8.3871000e-01
   4.8387000e-01
   9.0323000e-01
   8.0645000e-01
   2.2581000e-01
   3.8710000e-01
   4.8387000e-01
   4.1935000e-01
   3.8710000e-01
   1.0000000e+00
   2.9032000e-01
   6.4516000e-02
   6.4516000e-01
   2.2581000e-01
   7.4194000e-01
   1.9355000e-01
   4.5161000e-01
   9.6774000e-01
   9.0323000e-01
   6.1290000e-01
   2.5806000e-01
   7.0968000e-01
   3.8710000e-01
   9.0323000e-01
   2.9032000e-01
   9.6774000e-02
   3.2258000e-02
   8.7097000e-01
   4.1935000e-01
   2.9032000e-01
   1.0000000e+00
   5.1613000e-01
   8.0645000e-01
   5.1613000e-01
   9.0323000e-01
   2.9032000e-01
   1.6129000e-01
   3.5484000e-01
   3.8710000e-01
   9.6774000e-01
   9.0323000e-01
   1.0000000e+00
   4.1935000e-01
   3.5484000e-01
   2.9032000e-01
   5.1613000e-01
   3.2258000e-01
   6.4516000e-02
   0.0000000e+00
   4.8387000e-01
   7.4194000e-01
   8.3871000e-01
   7.0968000e-01
   9.0323000e-01
   6.4516000e-02
   8.3871000e-01
   4.1935000e-01
   8.3871000e-01
   2.2581000e-01
   3.5484000e-01
   5.1613000e-01
   8.3871000e-01
   7.7419000e-01
   8.7097000e-01
   9.0323000e-01
   1.6129000e-01
   8.3871000e-01
   9.3548000e-01
   1.0000000e+00
   3.2258000e-02
   9.0323000e-01
   8.3871000e-01
   3.5484000e-01
   6.4516000e-01
   3.5484000e-01
   6.4516000e-02
   2.5806000e-01
   7.0968000e-01
   1.6129000e-01
   7.4194000e-01
   6.4516000e-02
   1.2903000e-01
   8.7097000e-01
   5.4839000e-01
   9.6774000e-02
   1.9355000e-01
   6.4516000e-02
   9.3548000e-01
   2.9032000e-01
   7.0968000e-01
   1.0000000e+00
   7.4194000e-01
   4.8387000e-01
   9.3548000e-01
   6.4516000e-02
   7.7419000e-01
   2.9032000e-01
   3.2258000e-01
   1.6129000e-01
   3.8710000e-01
   5.4839000e-01
   9.6774000e-01
   2.5806000e-01
   2.9032000e-01
   6.7742000e-01
   8.7097000e-01
   2.9032000e-01
   5.4839000e-01
   9.0323000e-01
   5.4839000e-01
   4.5161000e-01
   5.8065000e-01
   1.9355000e-01
   9.3548000e-01
   1.2903000e-01
   6.4516000e-01
   2.2581000e-01
   7.7419000e-01
   1.2903000e-01
   4.1935000e-01
   7.0968000e-01
   2.5806000e-01
   8.0645000e-01
   8.0645000e-01
   2.5806000e-01
   6.7742000e-01
   1.6129000e-01
   1.0000000e+00
   2.5806000e-01
   5.4839000e-01
   7.7419000e-01
   1.9355000e-01
   7.4194000e-01
   3.2258000e-01
   1.2903000e-01
   2.9032000e-01
   3.5484000e-01
   6.4516000e-01
   4.1935000e-01
   0.0000000e+00
   2.9032000e-01
   1.0000000e+00
   9.6774000e-02
   1.6129000e-01
   2.9032000e-01
   6.1290000e-01
   0.0000000e+00
   2.9032000e-01
   4.8387000e-01
   2.9032000e-01
   5.1613000e-01
   2.2581000e-01
   4.5161000e-01
   5.4839000e-01
   3.5484000e-01
   2.2581000e-01
   2.2581000e-01
   1.0000000e+00
   5.4839000e-01
   6.4516000e-01
   8.3871000e-01
   2.9032000e-01
   1.9355000e-01
   9.6774000e-01
   6.7742000e-01
   9.3548000e-01
   9.6774000e-02
   4.5161000e-01
   6.4516000e-02
   7.0968000e-01
   9.3548000e-01
   9.0323000e-01
   2.9032000e-01
   1.9355000e-01
   3.2258000e-01
   9.6774000e-02
   7.0968000e-01
   6.7742000e-01
   2.9032000e-01
   9.6774000e-01
   9.0323000e-01
   1.6129000e-01
   1.6129000e-01
   5.8065000e-01
   6.4516000e-01
   9.0323000e-01
   2.2581000e-01
   2.5806000e-01
   2.9032000e-01
   4.1935000e-01
   7.4194000e-01
   9.6774000e-01
   2.5806000e-01
   6.4516000e-01
   2.9032000e-01
   8.0645000e-01
   9.3548000e-01
   3.2258000e-02
   9.3548000e-01
   3.2258000e-02
   7.0968000e-01
   7.7419000e-01
   8.3871000e-01
   3.2258000e-02
   1.2903000e-01
   2.5806000e-01
   9.6774000e-02
   3.8710000e-01
   7.4194000e-01
   9.3548000e-01
   8.7097000e-01
   3.2258000e-02
   9.6774000e-01
   1.0000000e+00
   6.4516000e-01
   3.2258000e-01
   9.6774000e-01
   3.5484000e-01
   6.1290000e-01
   3.2258000e-02
   0.0000000e+00
   5.1613000e-01
   9.3548000e-01
   3.8710000e-01
   7.4194000e-01
   4.5161000e-01
   4.5161000e-01
   4.8387000e-01
   9.6774000e-02
   3.2258000e-01
   8.7097000e-01
   6.4516000e-01
   5.8065000e-01
   3.5484000e-01
   7.4194000e-01
   9.0323000e-01
   5.4839000e-01
   2.5806000e-01
   6.4516000e-01
   5.4839000e-01
   4.8387000e-01
   4.1935000e-01
   6.7742000e-01
   1.2903000e-01
   5.4839000e-01
   9.6774000e-01
   1.0000000e+00
   9.0323000e-01
   9.6774000e-02
   8.0645000e-01
   7.7419000e-01
   6.7742000e-01
   7.7419000e-01
   3.5484000e-01
   4.5161000e-01
   9.3548000e-01
   2.5806000e-01
   4.5161000e-01
   6.4516000e-02
   5.8065000e-01
   1.0000000e+00
   5.4839000e-01
   1.0000000e+00
   3.2258000e-02
   9.6774000e-01
   4.8387000e-01
   3.8710000e-01
   2.2581000e-01
   4.1935000e-01
   1.2903000e-01
   9.6774000e-01
   3.2258000e-01
   4.5161000e-01
   6.7742000e-01
   2.2581000e-01
   8.0645000e-01
   5.1613000e-01
   5.8065000e-01
   6.7742000e-01
   2.9032000e-01
   6.4516000e-02
   2.2581000e-01
   5.4839000e-01
   2.5806000e-01
   0.0000000e+00
   0.0000000e+00
   3.8710000e-01
   3.5484000e-01
   7.4194000e-01
   1.9355000e-01
   3.2258000e-01
   8.3871000e-01
   5.1613000e-01
   8.0645000e-01
   4.5161000e-01
   6.1290000e-01
   0.0000000e+00
   3.8710000e-01
   6.1290000e-01
   3.5484000e-01
   1.0000000e+00
   9.6774000e-01
   9.6774000e-02
   6.7742000e-01
   3.8710000e-01
   2.2581000e-01
   5.8065000e-01
   9.3548000e-01
   7.4194000e-01
   5.8065000e-01
   9.6774000e-01
   4.8387000e-01
   2.2581000e-01
   5.8065000e-01
   6.4516000e-02
   9.3548000e-01
   9.6774000e-02
   6.7742000e-01
   9.0323000e-01
   5.1613000e-01
   9.6774000e-01
   4.1935000e-01
   3.8710000e-01
   3.8710000e-01
   1.0000000e+00
   2.2581000e-01
   9.3548000e-01
   2.9032000e-01
   6.4516000e-02
   5.8065000e-01
   5.8065000e-01
   1.0000000e+00
   2.9032000e-01
   3.8710000e-01
   5.8065000e-01
   9.6774000e-01
   1.9355000e-01
   9.6774000e-01
   4.8387000e-01
   6.1290000e-01
   1.6129000e-01
   5.8065000e-01
   5.1613000e-01
   4.5161000e-01
   6.4516000e-02
   0.0000000e+00
   3.5484000e-01
   8.7097000e-01
   4.1935000e-01
   6.1290000e-01
   3.8710000e-01
   4.5161000e-01
   5.4839000e-01
   8.7097000e-01
   1.9355000e-01
   6.4516000e-02
   9.6774000e-02
   2.2581000e-01
   6.4516000e-01
   5.1613000e-01
   3.8710000e-01
   3.2258000e-02
   2.9032000e-01
   9.3548000e-01
   6.1290000e-01
   5.4839000e-01
   9.6774000e-02
   7.4194000e-01
   4.5161000e-01
   2.5806000e-01
   1.0000000e+00
   8.3871000e-01
   9.6774000e-02
   3.5484000e-01
   7.4194000e-01
   6.1290000e-01
   2.9032000e-01
   9.3548000e-01
   6.1290000e-01
   5.4839000e-01
   3.2258000e-01
   6.1290000e-01
   5.8065000e-01
   9.6774000e-01
   7.4194000e-01
   5.1613000e-01
   4.8387000e-01
   3.2258000e-01
   9.6774000e-01
   8.0645000e-01
   7.4194000e-01
   9.3548000e-01
   5.1613000e-01
   6.4516000e-02
   1.6129000e-01
   4.1935000e-01
   7.7419000e-01
   4.8387000e-01
   8.7097000e-01
   5.1613000e-01
   7.7419000e-01
   1.0000000e+00
   2.5806000e-01
   6.7742000e-01
   6.4516000e-01
   1.2903000e-01
   6.4516000e-02
   9.3548000e-01
   2.2581000e-01
   2.5806000e-01
   0.0000000e+00
   5.8065000e-01
   7.4194000e-01
   6.4516000e-01
   8.0645000e-01
   8.3871000e-01
   0.0000000e+00
   1.9355000e-01
   5.8065000e-01
   8.3871000e-01
   1.0000000e+00
   9.6774000e-01
   5.4839000e-01
   6.4516000e-01
   7.4194000e-01
   9.6774000e-01
   6.4516000e-02
   6.1290000e-01
   1.9355000e-01
   6.7742000e-01
   1.9355000e-01
   2.2581000e-01
   6.4516000e-01
   6.4516000e-01
   6.1290000e-01
   4.8387000e-01
   7.0968000e-01
   6.1290000e-01
   8.7097000e-01
   7.4194000e-01
   9.3548000e-01
   5.4839000e-01
   7.0968000e-01
   5.4839000e-01
   4.1935000e-01
   9.3548000e-01
   6.1290000e-01
   4.8387000e-01
   9.6774000e-02
   1.0000000e+00
   8.3871000e-01
   3.5484000e-01
   0.0000000e+00
   4.5161000e-01
   3.2258000e-01
   8.7097000e-01
   4.1935000e-01
   2.9032000e-01
   4.8387000e-01
   6.4516000e-02
   6.4516000e-01
   9.6774000e-01
   0.0000000e+00
   5.8065000e-01
   7.7419000e-01
   6.1290000e-01
   8.3871000e-01
   6.4516000e-01
   6.4516000e-01
   2.5806000e-01
   4.5161000e-01
   9.0323000e-01
   6.4516000e-01
   9.6774000e-02
   8.3871000e-01
   7.0968000e-01
   9.3548000e-01
   6.4516000e-01
   3.5484000e-01
   8.0645000e-01
   5.1613000e-01
   1.9355000e-01
   8.3871000e-01
   1.0000000e+00
   1.6129000e-01
   3.2258000e-01
   7.0968000e-01
   3.8710000e-01
   2.9032000e-01
   6.4516000e-02
   7.7419000e-01
   6.4516000e-02
   9.3548000e-01
   2.9032000e-01
   6.4516000e-01
   3.2258000e-01
   1.2903000e-01
   6.4516000e-01
   4.1935000e-01
   1.6129000e-01
   8.0645000e-01
   4.1935000e-01
   4.5161000e-01
   5.8065000e-01
   8.7097000e-01
   7.0968000e-01
   1.6129000e-01
   1.6129000e-01
   9.6774000e-02
   3.2258000e-02
   3.2258000e-02
   2.2581000e-01
   2.5806000e-01
   1.9355000e-01
   7.0968000e-01
   5.4839000e-01
   4.5161000e-01
   9.0323000e-01
   1.2903000e-01
   6.7742000e-01
   6.7742000e-01
   1.0000000e+00
   4.8387000e-01
   3.5484000e-01
   2.5806000e-01
   4.5161000e-01
   6.4516000e-01
   4.1935000e-01
   3.2258000e-01
   0.0000000e+00
   6.7742000e-01
   3.2258000e-02
   1.9355000e-01
   4.1935000e-01
   3.5484000e-01
   7.0968000e-01
   8.7097000e-01
   6.1290000e-01
   7.0968000e-01
   1.0000000e+00
   9.6774000e-01
   2.5806000e-01
   1.6129000e-01
   3.2258000e-01
   9.6774000e-01
   9.6774000e-02
   8.3871000e-01
   8.7097000e-01
   9.0323000e-01
   4.8387000e-01
   2.9032000e-01
   7.7419000e-01
   8.3871000e-01
   1.6129000e-01
   0.0000000e+00
   7.7419000e-01
   9.6774000e-02
   6.1290000e-01
   8.7097000e-01
   3.2258000e-02
   9.6774000e-02
   3.5484000e-01
   6.4516000e-02
   7.7419000e-01
   3.8710000e-01
   3.2258000e-01
   9.6774000e-01
   8.3871000e-01
   6.4516000e-01
   1.2903000e-01
   5.1613000e-01
   4.5161000e-01
   6.4516000e-01
   6.4516000e-02
   6.4516000e-02
   4.5161000e-01
   1.9355000e-01
   7.0968000e-01
   9.6774000e-01
   4.5161000e-01
   1.6129000e-01
   6.7742000e-01
   7.7419000e-01
   1.0000000e+00
   1.6129000e-01
   6.4516000e-01
   6.7742000e-01
   4.8387000e-01
   3.5484000e-01
   0.0000000e+00
   6.4516000e-02
   8.0645000e-01
   6.4516000e-01
   6.1290000e-01
   9.3548000e-01
   3.8710000e-01
   2.2581000e-01
   3.8710000e-01
   2.9032000e-01
   6.4516000e-01
   4.5161000e-01
   8.0645000e-01
   3.2258000e-02
   8.3871000e-01
   6.1290000e-01
   8.7097000e-01
   7.7419000e-01
   9.6774000e-02
   5.8065000e-01
   6.4516000e-01
   9.6774000e-02
   7.0968000e-01
   2.9032000e-01
   2.9032000e-01
   6.7742000e-01
   1.6129000e-01
   5.8065000e-01
   1.2903000e-01
   9.6774000e-01
   3.2258000e-02
   3.5484000e-01
   9.6774000e-01
   1.0000000e+00
   4.5161000e-01
   1.6129000e-01
   7.7419000e-01
   2.5806000e-01
   6.1290000e-01
   8.7097000e-01
   9.3548000e-01
   6.4516000e-02
   4.5161000e-01
   6.7742000e-01
   4.8387000e-01
   2.2581000e-01
   5.1613000e-01
   2.2581000e-01
   1.0000000e+00
   3.5484000e-01
   5.4839000e-01
   4.5161000e-01
   9.6774000e-01
   2.2581000e-01
   2.5806000e-01
   1.6129000e-01
   4.5161000e-01
   3.5484000e-01
   4.5161000e-01
   1.6129000e-01
   7.7419000e-01
   4.8387000e-01
   4.8387000e-01
   1.0000000e+00
   8.0645000e-01
   3.5484000e-01
   5.8065000e-01
   9.6774000e-02
   5.1613000e-01
   4.5161000e-01
   1.2903000e-01
   4.8387000e-01
   1.2903000e-01
   1.2903000e-01
   3.8710000e-01
   3.8710000e-01
   4.5161000e-01
   8.0645000e-01
   6.1290000e-01
   0.0000000e+00
   8.0645000e-01
   7.7419000e-01
   9.3548000e-01
   9.0323000e-01
   0.0000000e+00
   9.6774000e-01
   3.2258000e-01
   7.0968000e-01
   6.7742000e-01
   0.0000000e+00
   6.7742000e-01
   9.0323000e-01
   2.2581000e-01
   2.5806000e-01
   1.6129000e-01
   3.2258000e-02
   3.8710000e-01
   7.4194000e-01
   4.1935000e-01
   8.7097000e-01
   7.0968000e-01
   3.2258000e-02
   7.4194000e-01
   8.3871000e-01
   9.6774000e-02
   2.2581000e-01
   7.4194000e-01
   3.8710000e-01
   1.0000000e+00
   2.9032000e-01
   8.0645000e-01
   1.0000000e+00
   2.9032000e-01
   2.9032000e-01
   5.4839000e-01
   7.7419000e-01
   8.0645000e-01
   3.5484000e-01
   1.6129000e-01
   2.5806000e-01
   4.1935000e-01
   4.1935000e-01
   2.9032000e-01
   4.8387000e-01
   6.7742000e-01
   9.6774000e-02
   9.6774000e-01
   5.8065000e-01
   1.6129000e-01
   7.0968000e-01
   3.2258000e-02
   0.0000000e+00
   9.0323000e-01
   9.6774000e-01
   4.8387000e-01
   1.9355000e-01
   2.5806000e-01
   4.5161000e-01
   1.0000000e+00
   3.8710000e-01
   7.7419000e-01
   9.3548000e-01
   5.8065000e-01
   6.7742000e-01
   2.5806000e-01
   6.4516000e-01
   0.0000000e+00
   5.1613000e-01
   6.4516000e-02
   1.2903000e-01
   5.4839000e-01
   1.9355000e-01
   1.0000000e+00
   3.2258000e-02
   9.6774000e-01
   5.1613000e-01
   7.7419000e-01
   1.2903000e-01
   1.6129000e-01
   3.5484000e-01
   9.3548000e-01
   6.7742000e-01
   8.0645000e-01
   6.4516000e-02
   0.0000000e+00
   6.4516000e-02
   6.4516000e-02
   6.4516000e-01
   1.9355000e-01
   7.7419000e-01
   5.8065000e-01
   8.0645000e-01
   4.8387000e-01
   2.2581000e-01
   1.6129000e-01
   5.1613000e-01
   0.0000000e+00
   3.2258000e-01
   1.2903000e-01
   6.1290000e-01
   3.5484000e-01
   6.7742000e-01
   3.2258000e-02
   4.5161000e-01
   1.6129000e-01
   1.6129000e-01
   3.2258000e-02
   2.9032000e-01
   1.9355000e-01
   8.0645000e-01
   8.3871000e-01
   6.1290000e-01
   9.6774000e-01
   9.3548000e-01
   2.5806000e-01
   5.1613000e-01
   2.2581000e-01
   3.2258000e-02
   3.8710000e-01
   3.2258000e-01
   4.1935000e-01
   1.9355000e-01
   3.5484000e-01
   9.3548000e-01
   2.2581000e-01
   9.3548000e-01
   8.7097000e-01
   2.9032000e-01
   9.6774000e-02
   4.1935000e-01
   6.4516000e-01
   9.3548000e-01
   9.3548000e-01
   2.5806000e-01
   1.2903000e-01
   8.3871000e-01
   2.5806000e-01
   4.1935000e-01
   4.8387000e-01
   9.3548000e-01
   7.4194000e-01
   3.2258000e-02
   4.5161000e-01
   8.7097000e-01
   4.5161000e-01
   9.3548000e-01
   2.5806000e-01
   9.0323000e-01
   2.2581000e-01
   9.0323000e-01
   8.7097000e-01
   7.0968000e-01
   1.0000000e+00
   6.7742000e-01
   7.0968000e-01
   2.2581000e-01
   7.7419000e-01
   4.5161000e-01
   0.0000000e+00
   6.7742000e-01
   3.8710000e-01
   1.6129000e-01
   4.5161000e-01
   1.0000000e+00
   7.0968000e-01
   8.7097000e-01
   8.3871000e-01
   3.5484000e-01
   5.1613000e-01
   3.2258000e-02
   2.9032000e-01
   5.1613000e-01
   5.4839000e-01
   7.0968000e-01
   4.1935000e-01
   2.5806000e-01
   6.4516000e-02
   5.1613000e-01
   5.4839000e-01
   2.2581000e-01
   6.4516000e-02
   9.0323000e-01
   4.8387000e-01
   7.0968000e-01
   9.3548000e-01
   6.7742000e-01
   2.9032000e-01
   2.2581000e-01
   6.4516000e-02
   2.2581000e-01
   4.5161000e-01
   1.6129000e-01
   5.1613000e-01
   5.8065000e-01
   5.4839000e-01
   5.8065000e-01
   9.6774000e-02
   6.4516000e-02
   6.7742000e-01
   5.4839000e-01
   9.3548000e-01
   9.3548000e-01
   2.5806000e-01
   2.2581000e-01
   1.2903000e-01
   1.0000000e+00
   5.8065000e-01
   9.6774000e-01
   8.0645000e-01
   8.3871000e-01
   8.3871000e-01
   6.7742000e-01
   1.2903000e-01
   7.4194000e-01
   3.8710000e-01
   6.1290000e-01
   4.8387000e-01
   3.2258000e-01
   9.6774000e-01
   6.7742000e-01
   2.9032000e-01
   9.0323000e-01
   3.5484000e-01
   7.7419000e-01
   3.2258000e-01
   5.8065000e-01
   9.6774000e-01
   6.4516000e-02
   9.0323000e-01
   8.7097000e-01
   2.9032000e-01
   4.8387000e-01
   6.4516000e-02
   3.5484000e-01
   8.0645000e-01
   9.0323000e-01
   1.9355000e-01
   7.4194000e-01
   1.2903000e-01
   9.6774000e-01
   7.4194000e-01
   7.7419000e-01
   4.5161000e-01
   4.1935000e-01
   3.8710000e-01
   9.0323000e-01
   8.7097000e-01
   4.1935000e-01
   8.3871000e-01
   4.5161000e-01
   3.2258000e-02
   5.4839000e-01
   8.3871000e-01
   1.9355000e-01
   8.7097000e-01
   9.6774000e-01
   1.0000000e+00
   9.6774000e-02
   7.7419000e-01
   7.0968000e-01
   1.9355000e-01
   3.5484000e-01
   8.7097000e-01
   7.0968000e-01
   9.3548000e-01
   1.9355000e-01
   8.7097000e-01
   6.7742000e-01
   2.2581000e-01
   9.3548000e-01
   9.6774000e-01
   7.4194000e-01
   9.0323000e-01
   6.7742000e-01
   6.4516000e-01
   8.3871000e-01
   6.7742000e-01
   2.5806000e-01
   6.1290000e-01
   3.8710000e-01
   2.5806000e-01
   2.5806000e-01
   5.4839000e-01
   5.8065000e-01
   5.8065000e-01
   2.2581000e-01
   5.8065000e-01
   8.3871000e-01
   4.1935000e-01
   7.0968000e-01
   1.6129000e-01
   1.2903000e-01
   6.1290000e-01
   9.6774000e-02
   8.0645000e-01
   9.0323000e-01
   9.6774000e-02
   4.8387000e-01
   3.2258000e-01
   7.4194000e-01
   7.4194000e-01
   6.4516000e-02
   8.3871000e-01
   2.5806000e-01
   3.5484000e-01
   2.2581000e-01
   4.1935000e-01
   4.1935000e-01
   3.5484000e-01
   6.1290000e-01
   2.2581000e-01
   6.1290000e-01
   1.6129000e-01
   5.1613000e-01
   3.5484000e-01
   5.4839000e-01
   3.5484000e-01
   2.2581000e-01
   5.1613000e-01
   0.0000000e+00
   5.1613000e-01
   4.5161000e-01
   2.5806000e-01
   8.7097000e-01
   4.5161000e-01
   1.0000000e+00
   1.9355000e-01
   0.0000000e+00
   5.1613000e-01
   4.8387000e-01
   9.0323000e-01
   7.4194000e-01
   3.5484000e-01
   6.4516000e-01
   3.8710000e-01
   6.1290000e-01
   9.6774000e-01
   3.8710000e-01
   3.5484000e-01
   2.2581000e-01
   1.9355000e-01
   8.7097000e-01
   8.7097000e-01
   2.5806000e-01
   7.4194000e-01
   1.2903000e-01
   5.4839000e-01
   9.6774000e-01
   7.0968000e-01
   5.1613000e-01
   8.3871000e-01
   5.4839000e-01
   6.7742000e-01
   3.8710000e-01
   1.0000000e+00
   5.4839000e-01
   6.1290000e-01
   1.6129000e-01
   3.2258000e-02
   7.0968000e-01
   2.9032000e-01
   7.0968000e-01
   3.5484000e-01
   1.0000000e+00
   3.8710000e-01
   9.6774000e-02
   5.1613000e-01
   5.1613000e-01
   3.8710000e-01
   3.5484000e-01
   5.8065000e-01
   1.6129000e-01
   3.8710000e-01
   1.9355000e-01
   0.0000000e+00
   3.2258000e-02
   2.5806000e-01
   9.3548000e-01
   3.5484000e-01
   8.7097000e-01
   6.1290000e-01
   3.2258000e-01
   3.5484000e-01
   1.0000000e+00
   4.8387000e-01
   4.1935000e-01
   9.0323000e-01
   1.2903000e-01
   0.0000000e+00
   7.4194000e-01
   5.1613000e-01
   4.1935000e-01
   0.0000000e+00
   5.8065000e-01
   3.2258000e-02
   8.7097000e-01
   6.1290000e-01
   6.1290000e-01
   8.3871000e-01
   1.6129000e-01
   3.8710000e-01
   2.5806000e-01
   6.4516000e-02
   1.6129000e-01
   7.4194000e-01
   1.6129000e-01
   4.8387000e-01
   2.2581000e-01
   4.5161000e-01
   1.9355000e-01
   6.4516000e-02
   5.8065000e-01
   3.5484000e-01
   4.5161000e-01
   5.1613000e-01
   3.5484000e-01
   2.9032000e-01
   3.8710000e-01
   8.7097000e-01
   6.1290000e-01
   3.2258000e-01
   1.9355000e-01
   5.4839000e-01
   1.0000000e+00
   8.7097000e-01
   7.0968000e-01
   4.8387000e-01
   4.5161000e-01
   9.0323000e-01
   5.8065000e-01
   6.4516000e-02
   3.2258000e-01
   4.5161000e-01
   4.8387000e-01
   4.5161000e-01
   3.8710000e-01
   5.8065000e-01
   3.2258000e-02
   8.0645000e-01
   5.8065000e-01
   9.3548000e-01
   8.3871000e-01
   8.3871000e-01
   9.3548000e-01
   1.0000000e+00
   4.8387000e-01
   7.0968000e-01
   3.2258000e-02
   0.0000000e+00
   1.0000000e+00
   1.6129000e-01
   3.2258000e-01
   2.9032000e-01
   7.4194000e-01
   6.1290000e-01
   6.4516000e-02
   5.4839000e-01
   9.3548000e-01
   6.1290000e-01
   3.8710000e-01
   7.7419000e-01
   2.5806000e-01
   3.2258000e-01
   2.2581000e-01
   1.0000000e+00
   0.0000000e+00
   4.5161000e-01
   5.1613000e-01
   5.8065000e-01
   1.9355000e-01
   5.8065000e-01
   1.2903000e-01
   1.6129000e-01
   1.6129000e-01
   2.9032000e-01
   3.5484000e-01
   3.8710000e-01
   1.6129000e-01
   2.9032000e-01
   8.7097000e-01
   2.5806000e-01
   8.3871000e-01
   3.2258000e-01
   2.5806000e-01
   1.9355000e-01
   9.6774000e-02
   3.2258000e-01
   5.4839000e-01
   9.6774000e-01
   7.7419000e-01
   3.2258000e-02
   9.6774000e-01
   2.9032000e-01
   1.6129000e-01
   3.2258000e-01
   8.0645000e-01
   7.4194000e-01
   1.2903000e-01
   1.0000000e+00
   6.7742000e-01
   8.7097000e-01
   8.0645000e-01
   4.8387000e-01
   2.9032000e-01
   2.9032000e-01
   6.7742000e-01
   6.4516000e-02
   9.3548000e-01
   8.3871000e-01
   1.2903000e-01
   5.4839000e-01
   2.5806000e-01
   7.4194000e-01
   3.5484000e-01
   7.0968000e-01
   9.6774000e-01
   8.7097000e-01
   1.6129000e-01
   7.7419000e-01
   7.4194000e-01
   8.7097000e-01
   2.2581000e-01
   3.2258000e-02
   3.8710000e-01
   3.8710000e-01
   9.6774000e-01
   8.0645000e-01
   8.3871000e-01
   2.2581000e-01
   3.8710000e-01
   1.0000000e+00
   5.4839000e-01
   1.2903000e-01
   6.7742000e-01
   4.8387000e-01
   8.7097000e-01
   3.8710000e-01
   9.6774000e-02
   1.0000000e+00
   2.2581000e-01
   4.8387000e-01
   5.1613000e-01
   3.8710000e-01
   6.4516000e-02
   4.8387000e-01
   2.9032000e-01
   4.1935000e-01
   5.8065000e-01
   1.0000000e+00
   6.7742000e-01
   1.9355000e-01
   5.4839000e-01
   1.9355000e-01
   2.5806000e-01
   9.3548000e-01
   8.3871000e-01
   9.3548000e-01
   5.8065000e-01
   0.0000000e+00
   9.6774000e-01
   0.0000000e+00
   0.0000000e+00
   2.5806000e-01
   9.0323000e-01
   6.7742000e-01
   8.0645000e-01
   7.7419000e-01
   8.0645000e-01
   6.1290000e-01
   8.3871000e-01
   6.4516000e-01
   3.5484000e-01
   9.3548000e-01
   4.1935000e-01
   9.3548000e-01
   9.0323000e-01
   5.4839000e-01
   3.8710000e-01
   1.0000000e+00
   5.4839000e-01
   1.0000000e+00
   9.0323000e-01
   8.3871000e-01
   5.4839000e-01
   5.8065000e-01
   5.1613000e-01
   6.7742000e-01
   1.0000000e+00
   9.0323000e-01
   1.2903000e-01
   6.4516000e-02
   8.7097000e-01
   2.5806000e-01
   3.2258000e-01
   4.5161000e-01
   8.0645000e-01
   8.0645000e-01
   7.4194000e-01
   7.4194000e-01
   2.2581000e-01
   6.7742000e-01
   4.1935000e-01
   9.3548000e-01
   2.5806000e-01
   1.0000000e+00
   4.1935000e-01
   1.0000000e+00
   5.1613000e-01
   3.5484000e-01
   5.1613000e-01
   2.5806000e-01
   9.6774000e-01
   3.2258000e-02
   3.2258000e-02
   5.4839000e-01
   5.1613000e-01
   2.2581000e-01
   8.0645000e-01
   9.0323000e-01
   5.4839000e-01
   2.2581000e-01
   8.0645000e-01
   9.6774000e-01
   6.4516000e-02
   4.5161000e-01
   9.6774000e-01
   3.2258000e-02
   5.8065000e-01
   0.0000000e+00
   8.3871000e-01
   9.6774000e-02
   0.0000000e+00
   4.8387000e-01
   5.4839000e-01
   6.4516000e-02
   2.5806000e-01
   4.8387000e-01
   3.5484000e-01
   5.8065000e-01
   6.4516000e-02
   6.7742000e-01
   3.2258000e-01
   4.1935000e-01
   6.4516000e-02
   4.8387000e-01
   5.8065000e-01
   3.5484000e-01
   6.4516000e-02
   4.8387000e-01
   3.2258000e-02
   2.5806000e-01
   4.5161000e-01
   5.8065000e-01
   0.0000000e+00
   1.6129000e-01
   9.6774000e-01
   0.0000000e+00
   4.5161000e-01
   3.8710000e-01
   6.7742000e-01
   0.0000000e+00
   1.9355000e-01
   6.1290000e-01
   7.0968000e-01
   7.0968000e-01
   4.5161000e-01
   5.4839000e-01
   8.3871000e-01
   9.6774000e-02
   6.1290000e-01
   6.1290000e-01
   6.4516000e-02
   9.3548000e-01
   7.0968000e-01
   3.5484000e-01
   2.5806000e-01
   6.7742000e-01
   1.2903000e-01
   3.2258000e-02
   5.4839000e-01
   6.4516000e-01
   2.9032000e-01
   3.2258000e-02
   3.8710000e-01
   6.4516000e-02
   2.9032000e-01
   9.6774000e-01
   9.3548000e-01
   9.6774000e-01
   6.4516000e-01
   9.0323000e-01
   3.5484000e-01
   3.8710000e-01
   4.1935000e-01
   6.4516000e-02
   9.6774000e-02
   1.9355000e-01
   8.3871000e-01
   5.4839000e-01
   9.6774000e-01
   4.1935000e-01
   9.6774000e-01
   3.5484000e-01
   4.8387000e-01
   9.3548000e-01
   9.6774000e-01
   8.3871000e-01
   2.2581000e-01
   9.3548000e-01
   1.9355000e-01
   7.0968000e-01
   2.9032000e-01
   3.2258000e-02
   4.5161000e-01
   1.9355000e-01
   3.8710000e-01
   5.1613000e-01
   7.0968000e-01
   6.7742000e-01
   4.5161000e-01
   7.0968000e-01
   6.7742000e-01
   5.4839000e-01
   4.8387000e-01
   4.8387000e-01
   3.8710000e-01
   2.5806000e-01
   1.2903000e-01
   8.0645000e-01
   1.6129000e-01
   8.0645000e-01
   2.5806000e-01
   6.7742000e-01
   3.2258000e-01
   1.9355000e-01
   3.8710000e-01
   3.2258000e-01
   4.8387000e-01
   5.4839000e-01
   6.1290000e-01
   4.5161000e-01
   7.0968000e-01
   3.2258000e-02
   8.3871000e-01
   8.7097000e-01
   3.2258000e-01
   8.3871000e-01
   9.6774000e-02
   5.4839000e-01
   5.1613000e-01
   5.8065000e-01
   9.3548000e-01
   7.7419000e-01
   6.7742000e-01
   8.7097000e-01
   9.3548000e-01
   5.8065000e-01
   5.1613000e-01
   4.8387000e-01
   9.6774000e-02
   3.5484000e-01
   7.0968000e-01
   8.0645000e-01
   3.5484000e-01
   6.4516000e-02
   1.0000000e+00
   6.4516000e-02
   2.5806000e-01
   4.1935000e-01
   3.8710000e-01
   8.3871000e-01
   6.7742000e-01
   9.3548000e-01
   9.6774000e-01
   6.7742000e-01
   3.5484000e-01
   9.3548000e-01
   3.2258000e-01
   1.6129000e-01
   2.2581000e-01
   4.1935000e-01
   7.0968000e-01
   3.5484000e-01
   8.0645000e-01
   7.4194000e-01
   3.8710000e-01
   9.6774000e-01
   3.8710000e-01
   3.8710000e-01
   3.5484000e-01
   7.7419000e-01
   9.3548000e-01
   2.5806000e-01
   8.7097000e-01
   5.1613000e-01
   3.5484000e-01
   9.3548000e-01
   2.5806000e-01
   7.4194000e-01
   1.2903000e-01
   4.8387000e-01
   7.0968000e-01
   5.4839000e-01
   6.1290000e-01
   7.0968000e-01
   7.4194000e-01
   2.9032000e-01
   5.1613000e-01
   6.4516000e-02
   9.6774000e-02
   9.3548000e-01
   7.0968000e-01
   8.7097000e-01
   8.0645000e-01
   6.1290000e-01
   9.0323000e-01
   2.2581000e-01
   7.7419000e-01
   1.0000000e+00
   3.2258000e-02
   7.0968000e-01
   6.4516000e-02
   1.9355000e-01
   6.7742000e-01
   1.2903000e-01
   1.6129000e-01
   4.1935000e-01
   3.5484000e-01
   1.2903000e-01
   4.1935000e-01
   4.8387000e-01
   4.5161000e-01
   8.3871000e-01
   3.8710000e-01
   5.1613000e-01
   5.4839000e-01
   6.1290000e-01
   8.0645000e-01
   2.2581000e-01
   3.8710000e-01
   7.0968000e-01
   7.4194000e-01
   9.6774000e-02
   5.4839000e-01
   8.3871000e-01
   8.3871000e-01
   6.4516000e-01
   2.5806000e-01
   8.3871000e-01
   8.3871000e-01
   0.0000000e+00
   2.9032000e-01
   4.8387000e-01
   8.0645000e-01
   5.4839000e-01
   6.1290000e-01
   1.0000000e+00
   3.2258000e-01
   2.5806000e-01
   9.6774000e-01
   7.7419000e-01
   4.5161000e-01
   5.1613000e-01
   8.3871000e-01
   1.2903000e-01
   1.9355000e-01
   5.1613000e-01
   6.7742000e-01
   1.2903000e-01
   1.0000000e+00
   3.5484000e-01
   4.8387000e-01
   6.4516000e-01
   8.3871000e-01
   7.4194000e-01
   0.0000000e+00
   8.3871000e-01
   9.3548000e-01
   1.9355000e-01
   9.6774000e-01
   7.7419000e-01
   3.5484000e-01
   7.7419000e-01
   3.2258000e-01
   2.9032000e-01
   9.6774000e-01
   1.9355000e-01
   5.4839000e-01
   1.2903000e-01
   7.7419000e-01
   1.6129000e-01
   9.3548000e-01
   6.4516000e-01
   9.0323000e-01
   2.2581000e-01
   0.0000000e+00
   1.0000000e+00
   7.7419000e-01
   3.8710000e-01
   3.8710000e-01
   2.5806000e-01
   6.7742000e-01
   1.6129000e-01
   7.7419000e-01
   3.2258000e-01
   1.2903000e-01
   3.8710000e-01
   3.2258000e-02
   2.5806000e-01
   5.8065000e-01
   1.6129000e-01
   0.0000000e+00
   8.0645000e-01
   2.2581000e-01
   9.6774000e-02
   8.3871000e-01
   2.2581000e-01
   8.7097000e-01
   3.2258000e-02
   1.2903000e-01
   4.5161000e-01
   2.5806000e-01
   2.2581000e-01
   9.6774000e-01
   9.6774000e-01
   1.9355000e-01
   3.5484000e-01
   9.0323000e-01
   6.1290000e-01
   6.4516000e-01
   3.2258000e-02
   7.7419000e-01
   8.7097000e-01
   5.8065000e-01
   1.0000000e+00
   6.4516000e-02
   9.3548000e-01
   4.1935000e-01
   2.2581000e-01
   8.7097000e-01
   0.0000000e+00
   3.2258000e-02
   1.0000000e+00
   5.8065000e-01
   9.0323000e-01
   3.2258000e-01
   2.9032000e-01
   6.4516000e-01
   3.8710000e-01
   8.3871000e-01
   7.7419000e-01
   9.0323000e-01
   1.6129000e-01
   4.8387000e-01
   1.0000000e+00
   9.3548000e-01
   6.7742000e-01
   6.7742000e-01
   3.2258000e-02
   1.6129000e-01
   2.2581000e-01
   5.8065000e-01
   3.8710000e-01
   9.3548000e-01
   6.7742000e-01
   9.3548000e-01
   8.0645000e-01
   6.1290000e-01
   5.4839000e-01
   2.5806000e-01
   2.9032000e-01
   1.2903000e-01
   2.2581000e-01
   0.0000000e+00
   8.0645000e-01
   1.6129000e-01
   8.3871000e-01
   6.7742000e-01
   4.1935000e-01
   2.9032000e-01
   6.7742000e-01
   0.0000000e+00
   3.8710000e-01
   1.6129000e-01
   2.5806000e-01
   2.2581000e-01
   2.9032000e-01
   7.4194000e-01
   3.2258000e-01
   3.2258000e-01
   1.2903000e-01
   1.2903000e-01
   6.4516000e-02
   3.2258000e-02
   4.8387000e-01
   6.7742000e-01
   6.4516000e-01
   7.4194000e-01
   6.7742000e-01
   3.8710000e-01
   3.8710000e-01
   2.9032000e-01
   6.4516000e-01
   9.6774000e-02
   4.5161000e-01
   7.7419000e-01
   3.2258000e-01
   4.1935000e-01
   5.4839000e-01
   5.1613000e-01
   2.2581000e-01
   1.9355000e-01
   9.0323000e-01
   3.8710000e-01
   5.4839000e-01
   1.2903000e-01
   3.2258000e-01
   5.4839000e-01
   5.8065000e-01
   3.2258000e-01
   6.4516000e-01
   5.4839000e-01
   6.1290000e-01
   5.4839000e-01
   1.2903000e-01
   1.2903000e-01
   8.7097000e-01
   2.2581000e-01
   1.0000000e+00
   7.0968000e-01
   4.8387000e-01
   6.1290000e-01
   3.2258000e-02
   7.0968000e-01
   2.9032000e-01
   9.3548000e-01
   1.9355000e-01
   3.2258000e-01
   4.1935000e-01
   8.3871000e-01
   5.4839000e-01
   6.1290000e-01
   8.0645000e-01
   1.9355000e-01
   5.1613000e-01
   9.6774000e-02
   6.7742000e-01
   6.7742000e-01
   2.9032000e-01
   3.2258000e-02
   5.8065000e-01
   6.1290000e-01
   6.4516000e-02
   5.1613000e-01
   3.2258000e-02
   6.4516000e-02
   8.0645000e-01
   1.2903000e-01
   2.5806000e-01
   1.6129000e-01
   5.8065000e-01
   4.1935000e-01
   8.0645000e-01
   9.6774000e-01
   6.4516000e-01
   4.8387000e-01
   3.2258000e-01
   6.1290000e-01
   8.3871000e-01
   1.2903000e-01
   7.7419000e-01
   6.1290000e-01
   3.2258000e-01
   5.8065000e-01
   8.7097000e-01
   9.6774000e-02
   2.9032000e-01
   5.1613000e-01
   5.4839000e-01
   3.2258000e-02
   6.1290000e-01
   9.6774000e-01
   1.0000000e+00
   7.7419000e-01
   3.8710000e-01
   6.7742000e-01
   2.5806000e-01
   9.0323000e-01
   5.8065000e-01
   5.8065000e-01
   6.7742000e-01
   8.3871000e-01
   6.1290000e-01
   4.1935000e-01
   6.1290000e-01
   1.0000000e+00
   2.2581000e-01
   4.1935000e-01
   6.7742000e-01
   4.1935000e-01
   4.5161000e-01
   0.0000000e+00
   9.0323000e-01
   3.5484000e-01
   2.2581000e-01
   3.2258000e-02
   3.5484000e-01
   8.0645000e-01
   5.1613000e-01
   7.4194000e-01
   9.6774000e-02
   6.1290000e-01
   3.2258000e-02
   9.3548000e-01
   8.3871000e-01
   5.1613000e-01
   3.2258000e-01
   2.9032000e-01
   1.2903000e-01
   7.4194000e-01
   1.0000000e+00
   2.2581000e-01
   2.2581000e-01
   7.7419000e-01
   3.8710000e-01
   7.0968000e-01
   8.7097000e-01
   5.4839000e-01
   5.1613000e-01
   4.8387000e-01
   6.4516000e-02
   0.0000000e+00
   9.0323000e-01
   3.2258000e-01
   7.7419000e-01
   3.2258000e-01
   7.4194000e-01
   1.6129000e-01
   9.6774000e-02
   2.5806000e-01
   5.4839000e-01
   1.0000000e+00
   2.5806000e-01
   3.2258000e-02
   7.4194000e-01
   1.9355000e-01
   4.8387000e-01
   7.7419000e-01
   5.4839000e-01
   3.8710000e-01
   9.0323000e-01
   5.1613000e-01
   1.9355000e-01
   5.8065000e-01
   7.7419000e-01
   7.0968000e-01
   2.5806000e-01
   1.2903000e-01
   3.2258000e-01
   7.7419000e-01
   7.4194000e-01
   9.3548000e-01
   9.6774000e-02
   8.3871000e-01
   3.5484000e-01
   3.5484000e-01
   8.3871000e-01
   3.2258000e-02
   1.9355000e-01
   4.8387000e-01
   6.1290000e-01
   4.8387000e-01
   3.8710000e-01
   1.2903000e-01
   3.8710000e-01
   7.0968000e-01
   9.6774000e-01
   1.9355000e-01
   0.0000000e+00
   5.4839000e-01
   3.5484000e-01
   8.7097000e-01
   6.1290000e-01
   1.6129000e-01
   6.4516000e-01
   8.0645000e-01
   1.2903000e-01
   6.4516000e-01
   2.2581000e-01
   8.0645000e-01
   1.6129000e-01
   2.9032000e-01
   2.5806000e-01
   3.2258000e-01
   8.0645000e-01
   8.3871000e-01
   9.6774000e-01
   1.0000000e+00
   1.2903000e-01
   6.4516000e-02
   4.8387000e-01
   1.6129000e-01
   8.0645000e-01
   3.2258000e-02
   5.8065000e-01
   2.5806000e-01
   1.9355000e-01
   6.1290000e-01
   5.1613000e-01
   6.4516000e-02
   5.1613000e-01
   2.5806000e-01
   8.3871000e-01
   1.0000000e+00
   3.2258000e-02
   2.9032000e-01
   4.8387000e-01
   2.5806000e-01
   3.5484000e-01
   1.0000000e+00
   1.2903000e-01
   8.7097000e-01
   4.1935000e-01
   3.5484000e-01
   5.1613000e-01
   9.6774000e-01
   7.7419000e-01
   6.1290000e-01
   4.1935000e-01
   9.6774000e-02
   1.9355000e-01
   8.3871000e-01
   3.5484000e-01
   7.4194000e-01
   8.3871000e-01
   5.4839000e-01
   3.2258000e-01
   9.0323000e-01
   9.3548000e-01
   6.7742000e-01
   3.8710000e-01
   0.0000000e+00
   4.8387000e-01
   8.7097000e-01
   7.7419000e-01
   9.0323000e-01
   6.7742000e-01
   3.2258000e-02
   5.8065000e-01
   5.8065000e-01
   8.3871000e-01
   4.5161000e-01
   5.1613000e-01
   8.3871000e-01
   4.8387000e-01
   9.6774000e-02
   2.9032000e-01
   9.6774000e-02
   7.7419000e-01
   4.5161000e-01
   2.5806000e-01
   3.2258000e-01
   7.0968000e-01
   5.4839000e-01
   1.2903000e-01
   6.4516000e-02
   6.4516000e-02
   4.5161000e-01
   3.5484000e-01
   3.8710000e-01
   1.0000000e+00
   2.2581000e-01
   2.9032000e-01
   2.2581000e-01
   7.7419000e-01
   2.9032000e-01
   2.5806000e-01
   2.2581000e-01
   6.7742000e-01
   5.1613000e-01
   2.2581000e-01
   3.8710000e-01
   2.9032000e-01
   6.4516000e-02
   8.0645000e-01
   6.4516000e-02
   9.0323000e-01
   9.0323000e-01
   2.5806000e-01
   6.1290000e-01
   7.7419000e-01
   3.2258000e-01
   4.8387000e-01
   1.9355000e-01
   9.0323000e-01
   1.0000000e+00
   2.5806000e-01
   3.8710000e-01
   3.8710000e-01
   1.0000000e+00
   4.5161000e-01
   5.8065000e-01
   6.1290000e-01
   4.8387000e-01
   2.5806000e-01
   4.5161000e-01
   8.7097000e-01
   6.7742000e-01
   1.2903000e-01
   0.0000000e+00
   9.6774000e-02
   4.1935000e-01
   2.9032000e-01
   1.0000000e+00
   2.9032000e-01
   6.7742000e-01
   8.0645000e-01
   9.6774000e-01
   1.0000000e+00
   8.0645000e-01
   8.3871000e-01
   2.5806000e-01
   2.2581000e-01
   3.5484000e-01
   6.4516000e-01
   7.4194000e-01
   8.7097000e-01
   5.1613000e-01
   9.6774000e-01
   3.5484000e-01
   3.8710000e-01
   4.1935000e-01
   2.2581000e-01
   3.2258000e-01
   8.3871000e-01
   1.9355000e-01
   8.0645000e-01
   1.6129000e-01
   5.4839000e-01
   7.7419000e-01
   0.0000000e+00
   1.0000000e+00
   9.6774000e-02
   5.8065000e-01
   6.7742000e-01
   0.0000000e+00
   3.2258000e-01
   3.8710000e-01
   3.2258000e-01
   8.7097000e-01
   1.0000000e+00
   9.0323000e-01
   6.1290000e-01
   3.8710000e-01
   1.2903000e-01
   3.5484000e-01
   9.0323000e-01
   6.4516000e-02
   7.4194000e-01
   5.1613000e-01
   5.1613000e-01
   9.6774000e-01
   1.2903000e-01
   9.0323000e-01
   1.0000000e+00
   4.8387000e-01
   6.4516000e-01
   7.4194000e-01
   7.7419000e-01
   3.2258000e-01
   3.5484000e-01
   2.2581000e-01
   9.6774000e-01
   7.7419000e-01
   3.8710000e-01
   9.0323000e-01
   9.6774000e-02
   4.5161000e-01
   5.1613000e-01
   5.1613000e-01
   7.4194000e-01
   5.8065000e-01
   1.9355000e-01
   3.2258000e-02
   8.0645000e-01
   2.5806000e-01
   5.4839000e-01
   9.6774000e-01
   8.7097000e-01
   6.4516000e-01
   8.7097000e-01
   5.8065000e-01
   8.3871000e-01
   3.2258000e-02
   6.1290000e-01
   1.2903000e-01
   3.2258000e-01
   3.8710000e-01
   3.2258000e-02
   8.0645000e-01
   8.7097000e-01
   9.3548000e-01
   9.0323000e-01
   3.8710000e-01
   2.9032000e-01
   7.7419000e-01
   5.8065000e-01
   3.8710000e-01
   9.3548000e-01
   8.0645000e-01
   6.4516000e-01
   8.7097000e-01
   1.6129000e-01
   6.4516000e-01
   5.1613000e-01
   1.9355000e-01
   1.2903000e-01
   7.4194000e-01
   3.5484000e-01
   9.6774000e-02
   8.7097000e-01
   6.7742000e-01
   1.2903000e-01
   7.4194000e-01
   4.8387000e-01
   9.6774000e-02
   7.7419000e-01
   8.3871000e-01
   9.0323000e-01
   6.1290000e-01
   1.9355000e-01
   3.5484000e-01
   1.2903000e-01
   3.5484000e-01
   3.2258000e-02
   8.7097000e-01
   3.2258000e-01
   1.6129000e-01
   5.1613000e-01
   6.4516000e-02
   3.8710000e-01
   4.1935000e-01
   5.1613000e-01
   1.9355000e-01
   1.0000000e+00
   8.0645000e-01
   1.2903000e-01
   7.7419000e-01
   1.6129000e-01
   2.9032000e-01
   5.8065000e-01
   9.3548000e-01
   7.0968000e-01
   1.2903000e-01
   1.0000000e+00
   8.3871000e-01
   3.5484000e-01
   5.8065000e-01
   6.4516000e-01
   4.1935000e-01
   8.0645000e-01
   3.2258000e-01
   7.4194000e-01
   9.3548000e-01
   8.0645000e-01
   1.0000000e+00
   3.2258000e-02
   8.3871000e-01
   5.4839000e-01
   7.0968000e-01
   2.2581000e-01
   6.1290000e-01
   2.9032000e-01
   2.2581000e-01
   7.7419000e-01
   2.5806000e-01
   9.6774000e-02
   2.2581000e-01
   4.8387000e-01
   6.4516000e-02
   2.5806000e-01
   1.0000000e+00
   1.2903000e-01
   8.7097000e-01
   1.9355000e-01
   5.1613000e-01
   6.4516000e-02
   5.8065000e-01
   9.3548000e-01
   3.2258000e-02
   7.7419000e-01
   9.6774000e-02
   7.0968000e-01
   9.6774000e-02
   8.0645000e-01
   7.7419000e-01
   4.5161000e-01
   9.6774000e-02
   6.4516000e-02
   8.3871000e-01
   9.6774000e-02
   6.4516000e-01
   3.8710000e-01
   4.5161000e-01
   8.3871000e-01
   3.2258000e-02
   6.7742000e-01
   5.1613000e-01
   6.1290000e-01
   4.5161000e-01
   5.8065000e-01
   3.2258000e-02
   1.2903000e-01
   9.6774000e-01
   9.6774000e-01
   3.5484000e-01
   9.6774000e-01
   1.9355000e-01
   9.3548000e-01
   3.2258000e-02
   5.4839000e-01
   3.8710000e-01
   2.5806000e-01
   9.6774000e-02
   5.1613000e-01
   2.9032000e-01
   5.1613000e-01
   5.8065000e-01
   2.2581000e-01
   0.0000000e+00
   0.0000000e+00
   6.1290000e-01
   7.4194000e-01
   6.4516000e-02
   5.1613000e-01
   0.0000000e+00
   6.7742000e-01
   7.4194000e-01
   4.1935000e-01
   2.5806000e-01
   3.2258000e-01
   3.2258000e-02
   6.1290000e-01
   4.1935000e-01
   4.5161000e-01
   3.2258000e-02
   3.2258000e-02
   2.2581000e-01
   8.7097000e-01
   3.5484000e-01
   3.2258000e-01
   1.9355000e-01
   3.2258000e-02
   6.4516000e-01
   2.9032000e-01
   6.7742000e-01
   6.7742000e-01
   2.5806000e-01
   1.0000000e+00
   2.9032000e-01
   5.4839000e-01
   9.6774000e-01
   3.8710000e-01
   2.5806000e-01
   4.5161000e-01
   1.9355000e-01
   3.8710000e-01
   1.2903000e-01
   8.7097000e-01
   4.5161000e-01
   3.8710000e-01
   7.7419000e-01
   2.9032000e-01
   9.0323000e-01
   1.9355000e-01
   4.5161000e-01
   7.0968000e-01
   3.5484000e-01
   7.0968000e-01
   1.2903000e-01
   6.4516000e-01
   2.9032000e-01
   2.9032000e-01
   8.7097000e-01
   8.3871000e-01
   8.3871000e-01
   2.9032000e-01
   3.5484000e-01
   9.6774000e-02
   7.7419000e-01
   2.2581000e-01
   8.7097000e-01
   5.1613000e-01
   1.9355000e-01
   1.6129000e-01
   6.4516000e-01
   1.6129000e-01
   4.1935000e-01
   5.4839000e-01
   8.3871000e-01
   5.1613000e-01
   9.0323000e-01
   3.2258000e-02
   3.2258000e-02
   1.0000000e+00
   7.7419000e-01
   9.0323000e-01
   6.4516000e-02
   7.0968000e-01
   7.4194000e-01
   6.4516000e-01
   1.6129000e-01
   2.2581000e-01
   5.4839000e-01
   4.1935000e-01
   9.0323000e-01
   6.7742000e-01
   3.8710000e-01
   3.2258000e-01
   8.3871000e-01
   4.5161000e-01
   9.0323000e-01
   4.1935000e-01
   9.6774000e-01
   1.9355000e-01
   8.0645000e-01
   5.1613000e-01
   7.7419000e-01
   8.7097000e-01
   9.3548000e-01
   9.6774000e-02
   4.1935000e-01
   3.8710000e-01
   6.4516000e-02
   6.4516000e-02
   2.2581000e-01
   3.5484000e-01
   1.9355000e-01
   5.4839000e-01
   3.5484000e-01
   2.9032000e-01
   2.2581000e-01
   8.0645000e-01
   6.1290000e-01
   7.4194000e-01
   2.5806000e-01
   1.9355000e-01
   1.9355000e-01
   6.4516000e-02
   4.1935000e-01
   9.6774000e-02
   1.0000000e+00
   2.5806000e-01
   9.3548000e-01
   3.2258000e-01
   2.2581000e-01
   3.2258000e-02
   4.8387000e-01
   4.8387000e-01
   5.4839000e-01
   3.8710000e-01
   9.0323000e-01
   5.8065000e-01
   9.6774000e-02
   3.2258000e-01
   4.1935000e-01
   6.1290000e-01
   1.0000000e+00
   1.0000000e+00
   8.0645000e-01
   8.3871000e-01
   9.6774000e-01
   8.3871000e-01
   9.0323000e-01
   4.1935000e-01
   4.5161000e-01
   3.2258000e-02
   1.9355000e-01
   1.2903000e-01
   8.3871000e-01
   9.0323000e-01
   4.1935000e-01
   6.4516000e-02
   9.3548000e-01
   1.6129000e-01
   1.0000000e+00
   1.9355000e-01
   7.7419000e-01
   7.4194000e-01
   2.9032000e-01
   1.9355000e-01
   3.2258000e-01
   1.9355000e-01
   9.0323000e-01
   1.2903000e-01
   1.6129000e-01
   2.9032000e-01
   7.0968000e-01
   8.0645000e-01
   1.0000000e+00
   1.9355000e-01
   1.6129000e-01
   2.9032000e-01
   9.3548000e-01
   5.8065000e-01
   0.0000000e+00
   9.0323000e-01
   3.2258000e-02
   8.0645000e-01
   1.6129000e-01
   4.1935000e-01
   9.0323000e-01
   4.1935000e-01
   1.9355000e-01
   6.7742000e-01
   3.2258000e-02
   1.9355000e-01
   6.7742000e-01
   9.6774000e-02
   9.3548000e-01
   1.6129000e-01
   9.6774000e-02
   9.3548000e-01
   5.4839000e-01
   4.1935000e-01
   9.3548000e-01
   3.5484000e-01
   4.8387000e-01
   7.0968000e-01
   2.5806000e-01
   6.4516000e-01
   8.3871000e-01
   6.4516000e-02
   9.6774000e-01
   6.4516000e-01
   9.6774000e-01
   0.0000000e+00
   1.9355000e-01
   9.0323000e-01
   1.2903000e-01
   7.0968000e-01
   4.1935000e-01
   3.2258000e-01
   5.1613000e-01
   9.6774000e-02
   6.4516000e-01
   8.7097000e-01
   5.1613000e-01
   7.4194000e-01
   7.4194000e-01
   5.4839000e-01
   8.0645000e-01
   7.0968000e-01
   0.0000000e+00
   4.8387000e-01
   9.3548000e-01
   8.3871000e-01
   1.2903000e-01
   9.3548000e-01
   2.9032000e-01
   8.3871000e-01
   3.5484000e-01
   1.9355000e-01
   9.3548000e-01
   9.0323000e-01
   0.0000000e+00
   8.7097000e-01
   2.2581000e-01
   1.6129000e-01
   1.6129000e-01
   7.4194000e-01
   8.0645000e-01
   8.7097000e-01
   7.4194000e-01
   3.2258000e-02
   6.1290000e-01
   5.1613000e-01
   8.0645000e-01
   7.7419000e-01
   7.7419000e-01
   2.2581000e-01
   7.7419000e-01
   6.7742000e-01
   6.4516000e-02
   5.4839000e-01
   6.7742000e-01
   9.6774000e-01
   1.0000000e+00
   3.2258000e-02
   1.0000000e+00
   4.5161000e-01
   7.7419000e-01
   7.7419000e-01
   6.1290000e-01
   9.0323000e-01
   1.0000000e+00
   7.4194000e-01
   7.7419000e-01
   3.2258000e-02
   9.0323000e-01
   0.0000000e+00
   0.0000000e+00
   5.1613000e-01
   9.3548000e-01
   5.4839000e-01
   8.3871000e-01
   6.4516000e-02
   1.9355000e-01
   4.5161000e-01
   9.0323000e-01
   9.3548000e-01
   6.7742000e-01
   6.4516000e-02
   3.5484000e-01
   5.8065000e-01
   5.8065000e-01
   1.6129000e-01
   7.0968000e-01
   4.8387000e-01
   1.0000000e+00
   4.1935000e-01
   6.1290000e-01
   8.3871000e-01
   2.9032000e-01
   6.4516000e-02
   7.7419000e-01
   3.8710000e-01
   4.8387000e-01
   4.1935000e-01
   0.0000000e+00
   4.1935000e-01
   3.2258000e-01
   4.1935000e-01
   0.0000000e+00
   8.0645000e-01
   8.0645000e-01
   3.5484000e-01
   7.0968000e-01
   7.4194000e-01
   7.0968000e-01
   7.7419000e-01
   8.7097000e-01
   6.4516000e-02
   5.1613000e-01
   1.9355000e-01
   8.0645000e-01
   6.7742000e-01
   1.2903000e-01
   1.0000000e+00
   2.2581000e-01
   7.7419000e-01
   7.7419000e-01
   6.4516000e-02
   4.8387000e-01
   6.1290000e-01
   5.4839000e-01
   7.0968000e-01
   4.5161000e-01
   8.3871000e-01
   5.8065000e-01
   8.7097000e-01
   1.0000000e+00
   3.2258000e-02
   9.6774000e-01
   5.8065000e-01
   5.1613000e-01
   8.3871000e-01
   3.5484000e-01
   1.2903000e-01
   8.0645000e-01
   6.4516000e-01
   1.0000000e+00
   5.4839000e-01
   6.1290000e-01
   8.7097000e-01
   9.3548000e-01
   9.6774000e-01
   5.4839000e-01
   4.5161000e-01
   4.8387000e-01
   5.8065000e-01
   8.7097000e-01
   3.2258000e-02
   4.5161000e-01
   2.2581000e-01
   0.0000000e+00
   1.2903000e-01
   9.6774000e-01
   8.3871000e-01
   2.9032000e-01
   0.0000000e+00
   5.8065000e-01
   1.6129000e-01
   1.0000000e+00
   7.7419000e-01
   5.8065000e-01
   0.0000000e+00
   9.0323000e-01
   1.9355000e-01
   2.5806000e-01
   9.3548000e-01
   4.1935000e-01
   3.2258000e-01
   3.2258000e-02
   6.4516000e-02
   9.0323000e-01
   5.1613000e-01
   6.7742000e-01
   9.6774000e-01
   2.5806000e-01
   7.0968000e-01
   8.3871000e-01
   9.6774000e-02
   4.8387000e-01
   2.5806000e-01
   5.1613000e-01
   6.1290000e-01
   7.4194000e-01
   8.3871000e-01
   5.4839000e-01
   7.4194000e-01
   9.6774000e-01
   3.2258000e-01
   6.4516000e-01
   3.8710000e-01
   8.3871000e-01
   9.6774000e-01
   5.1613000e-01
   3.2258000e-01
   6.1290000e-01
   7.0968000e-01
   9.3548000e-01
   6.4516000e-02
   4.8387000e-01
   1.9355000e-01
   7.7419000e-01
   4.1935000e-01
   3.2258000e-02
   3.8710000e-01
   6.4516000e-02
   7.4194000e-01
   2.9032000e-01
   2.5806000e-01
   2.9032000e-01
   1.0000000e+00
   9.0323000e-01
   6.4516000e-02
   2.5806000e-01
   4.8387000e-01
   6.4516000e-01
   7.7419000e-01
   6.7742000e-01
   8.7097000e-01
   0.0000000e+00
   9.3548000e-01
   9.6774000e-01
   6.1290000e-01
   3.5484000e-01
   6.1290000e-01
   0.0000000e+00
   9.6774000e-02
   9.0323000e-01
   9.6774000e-02
   2.2581000e-01
   1.6129000e-01
   3.2258000e-01
   7.0968000e-01
   7.7419000e-01
   5.4839000e-01
   3.5484000e-01
   3.2258000e-02
   1.0000000e+00
   4.1935000e-01
   8.7097000e-01
   6.7742000e-01
   9.0323000e-01
   1.0000000e+00
   3.2258000e-02
   2.9032000e-01
   7.4194000e-01
   8.3871000e-01
   5.4839000e-01
   6.7742000e-01
   1.9355000e-01
   6.4516000e-01
   9.3548000e-01
   3.2258000e-02
   8.0645000e-01
   1.6129000e-01
   9.3548000e-01
   1.9355000e-01
   2.5806000e-01
   3.2258000e-01
   6.4516000e-01
   9.6774000e-01
   7.7419000e-01
   3.2258000e-02
   3.5484000e-01
   2.9032000e-01
   2.5806000e-01
   7.7419000e-01
   6.1290000e-01
   9.3548000e-01
   7.4194000e-01
   2.2581000e-01
   2.2581000e-01
   2.2581000e-01
   3.5484000e-01
   6.4516000e-02
   4.8387000e-01
   4.8387000e-01
   3.5484000e-01
   4.5161000e-01
   8.3871000e-01
   6.4516000e-02
   0.0000000e+00
   3.5484000e-01
   3.2258000e-02
   9.6774000e-01
   2.2581000e-01
   3.2258000e-02
   0.0000000e+00
   2.5806000e-01
   7.0968000e-01
   6.4516000e-02
   2.9032000e-01
   9.3548000e-01
   6.4516000e-02
   9.0323000e-01
   4.5161000e-01
   1.9355000e-01
   4.5161000e-01
   4.8387000e-01
   6.4516000e-02
   3.8710000e-01
   6.1290000e-01
   5.1613000e-01
   1.0000000e+00
   3.5484000e-01
   3.5484000e-01
   7.4194000e-01
   3.8710000e-01
   1.9355000e-01
   5.8065000e-01
   9.6774000e-02
   4.5161000e-01
   7.4194000e-01
   9.6774000e-02
   1.0000000e+00
   2.9032000e-01
   2.5806000e-01
   4.1935000e-01
   9.0323000e-01
   0.0000000e+00
   5.4839000e-01
   7.7419000e-01
   9.3548000e-01
   0.0000000e+00
   8.7097000e-01
   6.4516000e-02
   6.4516000e-02
   5.1613000e-01
   6.7742000e-01
   4.5161000e-01
   8.7097000e-01
   3.8710000e-01
   3.2258000e-02
   7.7419000e-01
   8.3871000e-01
   7.7419000e-01
   2.2581000e-01
   5.1613000e-01
   9.6774000e-02
   7.4194000e-01
   5.8065000e-01
   3.8710000e-01
   3.5484000e-01
   2.9032000e-01
   3.8710000e-01
   7.0968000e-01
   2.9032000e-01
   6.1290000e-01
   3.2258000e-01
   4.5161000e-01
   6.1290000e-01
   7.4194000e-01
   1.9355000e-01
   8.3871000e-01
   9.6774000e-02
   1.6129000e-01
   3.2258000e-01
   2.2581000e-01
   5.4839000e-01
   6.4516000e-02
   9.6774000e-02
   9.0323000e-01
   6.4516000e-01
   9.6774000e-02
   0.0000000e+00
   2.2581000e-01
   7.0968000e-01
   9.6774000e-01
   2.2581000e-01
   3.2258000e-01
   1.0000000e+00
   5.4839000e-01
   2.2581000e-01
   9.6774000e-02
   8.3871000e-01
   3.2258000e-01
   6.4516000e-01
   2.9032000e-01
   5.8065000e-01
   3.2258000e-01
   9.6774000e-02
   3.2258000e-02
   1.0000000e+00
   2.9032000e-01
   2.9032000e-01
   5.1613000e-01
   3.2258000e-01
   5.8065000e-01
   5.4839000e-01
   2.9032000e-01
   6.7742000e-01
   4.8387000e-01
   0.0000000e+00
   4.5161000e-01
   6.7742000e-01
   8.0645000e-01
   1.0000000e+00
   4.5161000e-01
   9.6774000e-01
   3.5484000e-01
   7.7419000e-01
   3.8710000e-01
   2.2581000e-01
   4.1935000e-01
   5.8065000e-01
   1.6129000e-01
   3.2258000e-02
   7.7419000e-01
   7.4194000e-01
   9.6774000e-02
   9.0323000e-01
   6.1290000e-01
   8.3871000e-01
   1.0000000e+00
   3.5484000e-01
   9.6774000e-02
   1.0000000e+00
   5.8065000e-01
   1.0000000e+00
   9.6774000e-02
   5.4839000e-01
   5.8065000e-01
   3.5484000e-01
   3.8710000e-01
   7.7419000e-01
   5.8065000e-01
   2.9032000e-01
   5.8065000e-01
   4.1935000e-01
   9.0323000e-01
   6.4516000e-01
   2.2581000e-01
   3.2258000e-02
   8.0645000e-01
   0.0000000e+00
   1.6129000e-01
   0.0000000e+00
   9.3548000e-01
   7.7419000e-01
   6.1290000e-01
   4.5161000e-01
   2.5806000e-01
   9.3548000e-01
   5.4839000e-01
   9.6774000e-02
   8.7097000e-01
   2.5806000e-01
   2.5806000e-01
   7.0968000e-01
   6.7742000e-01
   7.4194000e-01
   8.3871000e-01
   1.6129000e-01
   1.0000000e+00
   6.1290000e-01
   7.7419000e-01
   8.7097000e-01
   5.4839000e-01
   5.1613000e-01
   2.9032000e-01
   4.8387000e-01
   1.0000000e+00
   5.1613000e-01
   5.8065000e-01
   4.5161000e-01
   5.8065000e-01
   4.1935000e-01
   6.1290000e-01
   7.7419000e-01
   1.9355000e-01
   5.1613000e-01
   1.9355000e-01
   3.2258000e-01
   4.8387000e-01
   8.7097000e-01
   8.7097000e-01
   1.9355000e-01
   2.5806000e-01
   3.5484000e-01
   3.2258000e-01
   2.5806000e-01
   1.9355000e-01
   2.9032000e-01
   7.7419000e-01
   6.4516000e-01
   6.4516000e-01
   2.9032000e-01
   4.5161000e-01
   5.1613000e-01
   4.1935000e-01
   1.0000000e+00
   6.4516000e-01
   6.4516000e-02
   1.0000000e+00
   2.5806000e-01
   9.6774000e-02
   5.1613000e-01
   1.0000000e+00
   2.9032000e-01
   7.4194000e-01
   3.2258000e-01
   2.5806000e-01
   0.0000000e+00
   4.5161000e-01
   4.1935000e-01
   8.0645000e-01
   4.5161000e-01
   5.8065000e-01
   8.0645000e-01
   9.3548000e-01
   8.0645000e-01
   9.0323000e-01
   3.5484000e-01
   3.5484000e-01
   1.2903000e-01
   7.4194000e-01
   1.6129000e-01
   1.0000000e+00
   7.0968000e-01
   5.8065000e-01
   1.2903000e-01
   5.8065000e-01
   2.9032000e-01
   2.9032000e-01
   6.1290000e-01
   6.4516000e-02
   2.9032000e-01
   5.1613000e-01
   3.8710000e-01
   1.6129000e-01
   5.1613000e-01
   6.1290000e-01
   7.0968000e-01
   4.5161000e-01
   9.0323000e-01
   3.8710000e-01
   6.4516000e-01
   8.0645000e-01
   3.2258000e-02
   6.4516000e-01
   0.0000000e+00
   1.9355000e-01
   4.8387000e-01
   1.0000000e+00
   4.5161000e-01
   2.2581000e-01
   6.1290000e-01
   5.8065000e-01
   3.5484000e-01
   5.8065000e-01
   7.4194000e-01
   1.2903000e-01
   1.6129000e-01
   5.8065000e-01
   1.0000000e+00
   3.2258000e-02
   8.3871000e-01
   4.8387000e-01
   7.4194000e-01
   6.4516000e-01
   4.8387000e-01
   4.8387000e-01
   7.7419000e-01
   4.8387000e-01
   4.8387000e-01
   4.8387000e-01
   6.7742000e-01
   6.4516000e-02
   8.7097000e-01
   4.5161000e-01
   2.5806000e-01
   4.5161000e-01
   9.6774000e-01
   7.0968000e-01
   6.7742000e-01
   6.7742000e-01
   5.8065000e-01
   3.8710000e-01
   4.8387000e-01
   7.4194000e-01
   1.6129000e-01
   8.7097000e-01
   3.5484000e-01
   1.2903000e-01
   1.0000000e+00
   1.2903000e-01
   5.4839000e-01
   6.4516000e-02
   2.2581000e-01
   4.1935000e-01
   8.3871000e-01
   4.5161000e-01
   2.5806000e-01
   6.4516000e-01
   5.4839000e-01
   0.0000000e+00
   2.5806000e-01
   8.0645000e-01
   7.7419000e-01
   9.0323000e-01
   2.5806000e-01
   5.8065000e-01
   4.5161000e-01
   4.1935000e-01
   4.5161000e-01
   6.4516000e-02
   3.2258000e-01
   9.0323000e-01
   4.1935000e-01
   3.5484000e-01
   2.2581000e-01
   8.0645000e-01
   0.0000000e+00
   1.0000000e+00
   1.0000000e+00
   9.3548000e-01
   8.0645000e-01
   8.3871000e-01
   2.5806000e-01
   7.7419000e-01
   6.4516000e-02
   8.0645000e-01
   4.1935000e-01
   6.1290000e-01
   6.4516000e-01
   0.0000000e+00
   9.6774000e-02
   5.8065000e-01
   1.6129000e-01
   2.2581000e-01
   9.6774000e-02
   5.1613000e-01
   8.7097000e-01
   9.3548000e-01
   3.5484000e-01
   7.0968000e-01
   6.7742000e-01
   3.2258000e-01
   2.9032000e-01
   1.6129000e-01
   4.5161000e-01
   1.2903000e-01
   3.5484000e-01
   0.0000000e+00
   1.6129000e-01
   6.4516000e-02
   2.9032000e-01
   9.3548000e-01
   1.6129000e-01
   9.6774000e-02
   9.6774000e-01
   7.0968000e-01
   9.6774000e-02
   6.4516000e-01
   6.4516000e-01
   4.1935000e-01
   6.4516000e-01
   8.7097000e-01
   8.0645000e-01
   1.2903000e-01
   4.5161000e-01
   5.1613000e-01
   9.6774000e-02
   9.6774000e-02
   9.6774000e-01
   6.1290000e-01
   7.7419000e-01
   1.6129000e-01
   7.7419000e-01
   6.4516000e-02
   3.8710000e-01
   6.4516000e-02
   4.8387000e-01
   1.6129000e-01
   4.5161000e-01
   1.9355000e-01
   8.0645000e-01
   9.0323000e-01
   4.1935000e-01
   7.0968000e-01
   5.1613000e-01
   4.1935000e-01
   3.5484000e-01
   5.4839000e-01
   3.2258000e-01
   1.0000000e+00
   2.5806000e-01
   3.2258000e-01
   1.6129000e-01
   1.6129000e-01
   3.8710000e-01
   9.6774000e-02
   8.3871000e-01
   7.0968000e-01
   9.6774000e-01
   6.4516000e-01
   6.4516000e-02
   5.8065000e-01
   6.7742000e-01
   6.4516000e-01
   8.3871000e-01
   6.1290000e-01
   6.4516000e-02
   5.4839000e-01
   9.6774000e-01
   5.4839000e-01
   2.5806000e-01
   2.2581000e-01
   2.9032000e-01
   1.0000000e+00
   5.4839000e-01
   8.7097000e-01
   3.2258000e-02
   2.5806000e-01
   1.0000000e+00
   4.1935000e-01
   8.0645000e-01
   6.4516000e-02
   1.6129000e-01
   1.0000000e+00
   6.1290000e-01
   2.5806000e-01
   8.7097000e-01
   9.6774000e-01
   2.5806000e-01
   6.4516000e-02
   5.4839000e-01
   3.2258000e-01
   9.3548000e-01
   1.0000000e+00
   3.2258000e-02
   2.2581000e-01
   1.2903000e-01
   8.3871000e-01
   7.7419000e-01
   8.3871000e-01
   1.0000000e+00
   2.5806000e-01
   6.4516000e-02
   3.5484000e-01
   3.8710000e-01
   3.5484000e-01
   1.0000000e+00
   5.1613000e-01
   3.8710000e-01
   8.7097000e-01
   1.6129000e-01
   3.2258000e-02
   2.9032000e-01
   5.8065000e-01
   1.2903000e-01
   7.7419000e-01
   9.6774000e-02
   3.2258000e-02
   4.1935000e-01
   2.5806000e-01
   6.4516000e-02
   9.6774000e-02
   1.9355000e-01
   2.2581000e-01
   5.8065000e-01
   6.7742000e-01
   2.2581000e-01
   5.4839000e-01
   5.4839000e-01
   4.1935000e-01
   3.8710000e-01
   3.8710000e-01
   4.8387000e-01
   5.1613000e-01
   6.4516000e-02
   0.0000000e+00
   7.7419000e-01
   4.8387000e-01
   9.3548000e-01
   9.3548000e-01
   6.7742000e-01
   5.4839000e-01
   9.0323000e-01
   7.4194000e-01
   6.7742000e-01
   1.0000000e+00
   8.3871000e-01
   3.2258000e-02
   7.4194000e-01
   4.5161000e-01
   4.5161000e-01
   8.3871000e-01
   3.8710000e-01
   3.5484000e-01
   5.8065000e-01
   6.7742000e-01
   6.1290000e-01
   7.0968000e-01
   4.5161000e-01
   9.6774000e-01
   6.1290000e-01
   6.4516000e-02
   3.2258000e-02
   3.5484000e-01
   9.6774000e-02
   4.5161000e-01
   6.7742000e-01
   5.1613000e-01
   4.1935000e-01
   4.5161000e-01
   3.2258000e-02
   1.0000000e+00
   3.8710000e-01
   5.8065000e-01
   5.8065000e-01
   3.2258000e-01
   3.2258000e-01
   2.2581000e-01
   3.2258000e-01
   9.6774000e-02
   4.5161000e-01
   3.2258000e-02
   3.8710000e-01
   4.8387000e-01
   8.3871000e-01
   2.9032000e-01
   9.0323000e-01
   8.3871000e-01
   8.3871000e-01
   1.0000000e+00
   6.4516000e-01
   3.5484000e-01
   9.3548000e-01
   2.2581000e-01
   8.0645000e-01
   4.1935000e-01
   4.5161000e-01
   3.8710000e-01
   5.8065000e-01
   5.8065000e-01
   4.5161000e-01
   3.8710000e-01
   7.7419000e-01
   9.3548000e-01
   1.6129000e-01
   9.6774000e-01
   8.7097000e-01
   9.0323000e-01
   1.2903000e-01
   8.7097000e-01
   9.3548000e-01
   9.6774000e-02
   3.5484000e-01
   7.4194000e-01
   5.4839000e-01
   7.4194000e-01
   9.0323000e-01
   1.6129000e-01
   2.2581000e-01
   6.1290000e-01
   2.2581000e-01
   7.0968000e-01
   9.3548000e-01
   9.0323000e-01
   5.4839000e-01
   6.7742000e-01
   2.5806000e-01
   1.2903000e-01
   4.5161000e-01
   2.5806000e-01
   5.8065000e-01
   6.1290000e-01
   8.7097000e-01
   3.5484000e-01
   6.1290000e-01
   8.0645000e-01
   5.8065000e-01
   5.1613000e-01
   5.1613000e-01
   1.9355000e-01
   3.8710000e-01
   2.5806000e-01
   7.4194000e-01
   4.1935000e-01
   3.5484000e-01
   5.1613000e-01
   3.5484000e-01
   8.7097000e-01
   1.2903000e-01
   4.8387000e-01
   1.6129000e-01
   6.4516000e-02
   7.4194000e-01
   4.5161000e-01
   4.1935000e-01
   6.7742000e-01
   1.2903000e-01
   6.7742000e-01
   4.8387000e-01
   5.4839000e-01
   1.6129000e-01
   1.0000000e+00
   4.8387000e-01
   6.4516000e-01
   3.2258000e-01
   7.0968000e-01
   9.6774000e-02
   8.3871000e-01
   9.6774000e-02
   7.0968000e-01
   5.4839000e-01
   1.9355000e-01
   2.2581000e-01
   6.4516000e-01
   9.3548000e-01
   9.6774000e-02
   4.1935000e-01
   2.9032000e-01
   2.5806000e-01
   5.4839000e-01
   0.0000000e+00
   3.5484000e-01
   3.8710000e-01
   7.0968000e-01
   6.4516000e-02
   8.0645000e-01
   4.5161000e-01
   6.4516000e-02
   4.8387000e-01
   7.4194000e-01
   7.7419000e-01
   6.1290000e-01
   6.7742000e-01
   1.0000000e+00
   1.0000000e+00
   5.8065000e-01
   6.4516000e-02
   8.3871000e-01
   1.6129000e-01
   9.6774000e-01
   3.5484000e-01
   3.2258000e-01
   1.9355000e-01
   3.5484000e-01
   4.1935000e-01
   2.9032000e-01
   9.6774000e-01
   8.7097000e-01
   5.1613000e-01
   1.2903000e-01
   3.5484000e-01
   2.2581000e-01
   1.0000000e+00
   6.4516000e-01
   2.2581000e-01
   8.7097000e-01
   8.3871000e-01
   4.5161000e-01
   5.4839000e-01
   0.0000000e+00
   9.3548000e-01
   8.7097000e-01
   0.0000000e+00
   8.3871000e-01
   9.6774000e-02
   5.1613000e-01
   8.7097000e-01
   6.7742000e-01
   4.5161000e-01
   5.4839000e-01
   1.2903000e-01
   1.6129000e-01
   5.8065000e-01
   8.7097000e-01
   1.9355000e-01
   7.7419000e-01
   5.8065000e-01
   2.2581000e-01
   8.3871000e-01
   4.1935000e-01
   7.0968000e-01
   0.0000000e+00
   4.5161000e-01
   9.6774000e-01
   9.0323000e-01
   6.4516000e-02
   4.8387000e-01
   5.4839000e-01
   7.7419000e-01
   6.7742000e-01
   7.7419000e-01
   8.7097000e-01
   7.0968000e-01
   7.0968000e-01
   1.0000000e+00
   4.8387000e-01
   1.9355000e-01
   6.4516000e-01
   9.6774000e-02
   5.4839000e-01
   7.7419000e-01
   9.3548000e-01
   5.4839000e-01
   6.4516000e-01
   3.2258000e-01
   2.9032000e-01
   1.2903000e-01
   5.1613000e-01
   4.8387000e-01
   3.2258000e-01
   3.8710000e-01
   8.0645000e-01
   3.8710000e-01
   0.0000000e+00
   5.1613000e-01
   9.6774000e-02
   2.5806000e-01
   9.6774000e-02
   1.6129000e-01
   2.2581000e-01
   6.7742000e-01
   6.4516000e-02
   6.7742000e-01
   3.8710000e-01
   9.6774000e-02
   2.5806000e-01
   3.2258000e-01
   1.0000000e+00
   2.2581000e-01
   1.9355000e-01
   6.4516000e-01
   1.2903000e-01
   9.0323000e-01
   2.9032000e-01
   1.9355000e-01
   7.0968000e-01
   5.1613000e-01
   6.4516000e-01
   6.7742000e-01
   3.2258000e-01
   5.8065000e-01
   3.2258000e-01
   4.5161000e-01
   3.5484000e-01
   6.7742000e-01
   9.6774000e-01
   3.5484000e-01
   2.2581000e-01
   5.8065000e-01
   7.7419000e-01
   8.0645000e-01
   5.4839000e-01
   6.4516000e-02
   4.8387000e-01
   7.4194000e-01
   8.0645000e-01
   3.2258000e-02
   3.2258000e-01
   8.0645000e-01
   7.7419000e-01
   2.9032000e-01
   1.0000000e+00
   3.2258000e-02
   7.7419000e-01
   8.3871000e-01
   8.3871000e-01
   8.7097000e-01
   2.5806000e-01
   8.0645000e-01
   2.2581000e-01
   6.4516000e-01
   1.6129000e-01
   8.7097000e-01
   6.1290000e-01
   2.2581000e-01
   2.2581000e-01
   2.2581000e-01
   6.1290000e-01
   1.2903000e-01
   9.6774000e-02
   1.9355000e-01
   9.0323000e-01
   9.6774000e-01
   8.3871000e-01
   6.4516000e-01
   9.6774000e-02
   6.4516000e-01
   1.2903000e-01
   1.6129000e-01
   1.0000000e+00
   9.3548000e-01
   2.2581000e-01
   1.2903000e-01
   5.1613000e-01
   1.2903000e-01
   2.5806000e-01
   5.4839000e-01
   7.4194000e-01
   4.8387000e-01
   8.0645000e-01
   5.4839000e-01
   3.2258000e-02
   5.8065000e-01
   7.4194000e-01
   9.3548000e-01
   4.1935000e-01
   8.0645000e-01
   9.0323000e-01
   6.7742000e-01
   6.1290000e-01
   2.2581000e-01
   7.4194000e-01
   1.2903000e-01
   1.0000000e+00
   1.2903000e-01
   5.1613000e-01
   6.7742000e-01
   3.8710000e-01
   6.7742000e-01
   9.3548000e-01
   8.0645000e-01
   5.1613000e-01
   2.5806000e-01
   7.7419000e-01
   7.0968000e-01
   1.9355000e-01
   6.1290000e-01
   1.0000000e+00
   2.9032000e-01
   4.8387000e-01
   5.8065000e-01
   4.1935000e-01
   4.8387000e-01
   6.4516000e-01
   9.6774000e-01
   9.0323000e-01
   5.4839000e-01
   4.5161000e-01
   5.8065000e-01
   1.0000000e+00
   2.9032000e-01
   2.5806000e-01
   3.8710000e-01
   6.4516000e-01
   5.1613000e-01
   6.7742000e-01
   7.4194000e-01
   9.6774000e-01
   0.0000000e+00
   7.0968000e-01
   3.2258000e-01
   7.7419000e-01
   2.5806000e-01
   1.6129000e-01
   7.0968000e-01
   6.1290000e-01
   9.0323000e-01
   6.1290000e-01
   7.4194000e-01
   5.4839000e-01
   6.4516000e-02
   1.0000000e+00
   3.5484000e-01
   7.0968000e-01
   0.0000000e+00
   9.6774000e-02
   2.9032000e-01
   1.9355000e-01
   6.4516000e-02
   8.0645000e-01
   3.8710000e-01
   4.1935000e-01
   9.3548000e-01
   2.2581000e-01
   3.2258000e-01
   4.1935000e-01
   1.2903000e-01
   1.2903000e-01
   6.1290000e-01
   1.2903000e-01
   9.6774000e-02
   3.2258000e-02
   8.0645000e-01
   1.6129000e-01
   9.6774000e-01
   3.2258000e-02
   8.0645000e-01
   6.1290000e-01
   5.1613000e-01
   7.0968000e-01
   2.9032000e-01
   6.4516000e-02
   4.5161000e-01
   1.6129000e-01
   8.3871000e-01
   4.1935000e-01
   9.6774000e-01
   9.6774000e-02
   9.3548000e-01
   3.2258000e-01
   9.0323000e-01
   3.8710000e-01
   6.1290000e-01
   5.8065000e-01
   5.4839000e-01
   6.4516000e-02
   9.6774000e-01
   7.0968000e-01
   6.4516000e-01
   5.8065000e-01
   1.6129000e-01
   2.2581000e-01
   6.4516000e-01
   2.9032000e-01
   7.4194000e-01
   1.9355000e-01
   8.0645000e-01
   1.0000000e+00
   9.6774000e-02
   8.0645000e-01
   5.4839000e-01
   9.6774000e-02
   3.5484000e-01
   6.1290000e-01
   7.4194000e-01
   5.4839000e-01
   4.8387000e-01
   3.8710000e-01
   3.2258000e-02
   4.8387000e-01
   7.7419000e-01
   7.0968000e-01
   3.8710000e-01
   5.8065000e-01
   7.0968000e-01
   8.7097000e-01
   5.8065000e-01
   9.6774000e-01
   2.9032000e-01
   7.4194000e-01
   3.2258000e-01
   3.2258000e-02
   1.9355000e-01
   1.0000000e+00
   7.0968000e-01
   1.6129000e-01
   8.3871000e-01
   5.4839000e-01
   9.0323000e-01
   3.8710000e-01
   7.7419000e-01
   5.1613000e-01
   9.6774000e-01
   3.2258000e-01
   3.5484000e-01
   1.9355000e-01
   2.9032000e-01
   7.7419000e-01
   3.2258000e-02
   9.6774000e-02
   5.4839000e-01
   5.8065000e-01
   7.4194000e-01
   5.8065000e-01
   5.8065000e-01
   7.7419000e-01
   0.0000000e+00
   2.9032000e-01
   7.4194000e-01
   5.1613000e-01
   8.0645000e-01
   9.6774000e-02
   7.7419000e-01
   2.5806000e-01
   9.3548000e-01
   3.2258000e-02
   9.3548000e-01
   9.6774000e-02
   4.8387000e-01
   3.5484000e-01
   6.4516000e-02
   8.3871000e-01
   5.4839000e-01
   6.4516000e-02
   3.2258000e-02
   1.0000000e+00
   5.1613000e-01
   7.7419000e-01
   3.8710000e-01
   2.9032000e-01
   3.2258000e-02
   3.2258000e-01
   4.8387000e-01
   4.5161000e-01
   6.4516000e-01
   7.7419000e-01
   0.0000000e+00
   9.6774000e-01
   3.8710000e-01
   7.0968000e-01
   6.7742000e-01
   2.5806000e-01
   3.8710000e-01
   6.4516000e-01
   4.8387000e-01
   4.8387000e-01
   9.0323000e-01
   2.2581000e-01
   5.8065000e-01
   6.4516000e-01
   9.6774000e-01
   8.7097000e-01
   8.7097000e-01
   5.8065000e-01
   5.8065000e-01
   4.5161000e-01
   2.2581000e-01
   8.3871000e-01
   7.0968000e-01
   1.9355000e-01
   2.9032000e-01
   2.9032000e-01
   0.0000000e+00
   4.5161000e-01
   6.4516000e-01
   3.2258000e-01
   6.1290000e-01
   8.7097000e-01
   2.5806000e-01
   1.6129000e-01
   6.4516000e-02
   6.4516000e-01
   8.3871000e-01
   5.4839000e-01
   2.5806000e-01
   6.1290000e-01
   3.2258000e-02
   5.8065000e-01
   7.0968000e-01
   9.6774000e-01
   9.6774000e-01
   5.1613000e-01
   5.4839000e-01
   8.7097000e-01
   6.4516000e-01
   6.1290000e-01
   1.6129000e-01
   1.0000000e+00
   3.8710000e-01
   5.4839000e-01
   6.7742000e-01
   9.3548000e-01
   9.6774000e-01
   5.8065000e-01
   7.0968000e-01
   6.1290000e-01
   3.2258000e-02
   7.0968000e-01
   7.4194000e-01
   7.0968000e-01
   1.6129000e-01
   3.8710000e-01
   2.2581000e-01
   2.5806000e-01
   5.4839000e-01
   2.2581000e-01
   8.7097000e-01
   2.5806000e-01
   4.5161000e-01
   8.0645000e-01
   6.7742000e-01
   6.7742000e-01
   9.6774000e-02
   3.8710000e-01
   9.0323000e-01
   0.0000000e+00
   5.4839000e-01
   3.2258000e-01
   8.7097000e-01
   0.0000000e+00
   5.1613000e-01
   9.6774000e-01
   6.1290000e-01
   0.0000000e+00
   8.7097000e-01
   7.7419000e-01
   3.2258000e-01
   8.7097000e-01
   3.5484000e-01
   1.2903000e-01
   8.0645000e-01
   4.1935000e-01
   9.6774000e-02
   4.5161000e-01
   2.2581000e-01
   3.2258000e-02
   9.6774000e-02
   5.1613000e-01
   2.2581000e-01
   0.0000000e+00
   9.0323000e-01
   7.4194000e-01
   3.5484000e-01
   8.0645000e-01
   6.7742000e-01
   6.4516000e-01
   2.2581000e-01
   1.2903000e-01
   2.9032000e-01
   7.7419000e-01
   7.0968000e-01
   9.6774000e-02
   9.0323000e-01
   4.5161000e-01
   6.4516000e-01
   9.0323000e-01
   5.1613000e-01
   2.9032000e-01
   7.7419000e-01
   0.0000000e+00
   5.4839000e-01
   6.7742000e-01
   6.4516000e-02
   1.6129000e-01
   8.0645000e-01
   2.2581000e-01
   8.0645000e-01
   3.8710000e-01
   2.2581000e-01
   9.3548000e-01
   7.4194000e-01
   7.7419000e-01
   1.0000000e+00
   3.2258000e-01
   3.5484000e-01
   6.1290000e-01
   1.0000000e+00
   1.2903000e-01
   0.0000000e+00
   0.0000000e+00
   0.0000000e+00
   9.6774000e-01
   5.8065000e-01
   9.6774000e-02
   7.4194000e-01
   4.5161000e-01
   4.1935000e-01
   8.7097000e-01
   8.7097000e-01
   6.4516000e-01
   6.7742000e-01
   9.6774000e-01
   3.2258000e-02
   5.4839000e-01
   9.6774000e-01
   7.7419000e-01
   7.4194000e-01
   1.9355000e-01
   3.2258000e-01
   8.3871000e-01
   4.8387000e-01
   6.4516000e-02
   7.0968000e-01
   6.4516000e-02
   3.2258000e-02
   8.0645000e-01
   9.0323000e-01
   2.9032000e-01
   9.6774000e-01
   3.2258000e-01
   9.6774000e-01
   8.3871000e-01
   0.0000000e+00
   1.6129000e-01
   5.4839000e-01
   8.3871000e-01
   1.6129000e-01
   3.8710000e-01
   9.6774000e-02
   2.9032000e-01
   4.8387000e-01
   4.8387000e-01
   5.4839000e-01
   1.0000000e+00
   5.4839000e-01
   3.2258000e-02
   5.1613000e-01
   6.7742000e-01
   3.2258000e-02
   2.2581000e-01
   2.2581000e-01
   1.0000000e+00
   7.7419000e-01
   5.1613000e-01
   8.3871000e-01
   7.4194000e-01
   0.0000000e+00
   3.5484000e-01
   2.2581000e-01
   6.4516000e-02
   6.4516000e-02
   4.8387000e-01
   4.8387000e-01
   1.6129000e-01
   3.2258000e-02
   8.3871000e-01
   9.0323000e-01
   6.4516000e-01
   8.3871000e-01
   6.4516000e-02
   6.7742000e-01
   5.1613000e-01
   3.8710000e-01
   2.9032000e-01
   3.2258000e-02
   1.2903000e-01
   1.9355000e-01
   9.3548000e-01
   7.0968000e-01
   5.1613000e-01
   3.5484000e-01
   3.2258000e-01
   8.3871000e-01
   6.4516000e-01
   2.5806000e-01
   8.0645000e-01
   3.5484000e-01
   7.7419000e-01
   8.3871000e-01
   3.2258000e-02
   7.4194000e-01
   8.0645000e-01
   8.3871000e-01
   3.5484000e-01
   2.5806000e-01
   5.8065000e-01
   9.6774000e-02
   5.1613000e-01
   6.4516000e-02
   7.0968000e-01
   1.6129000e-01
   0.0000000e+00
   0.0000000e+00
   9.3548000e-01
   6.1290000e-01
   3.8710000e-01
   1.2903000e-01
   9.0323000e-01
   9.3548000e-01
   7.4194000e-01
   8.0645000e-01
   3.2258000e-02
   3.5484000e-01
   7.0968000e-01
   9.6774000e-02
   8.0645000e-01
   9.3548000e-01
   3.8710000e-01
   5.8065000e-01
   4.1935000e-01
   9.6774000e-01
   7.4194000e-01
   3.8710000e-01
   5.4839000e-01
   8.7097000e-01
   1.9355000e-01
   5.8065000e-01
   3.2258000e-02
   4.5161000e-01
   8.7097000e-01
   5.4839000e-01
   4.5161000e-01
   5.1613000e-01
   5.8065000e-01
   8.0645000e-01
   5.1613000e-01
   5.8065000e-01
   1.2903000e-01
   1.2903000e-01
   1.0000000e+00
   8.0645000e-01
   1.6129000e-01
   3.8710000e-01
   9.0323000e-01
   9.6774000e-01
   9.6774000e-02
   7.7419000e-01
   7.0968000e-01
   7.7419000e-01
   9.6774000e-02
   5.1613000e-01
   2.2581000e-01
   5.1613000e-01
   5.1613000e-01
   1.2903000e-01
   0.0000000e+00
   0.0000000e+00
   4.8387000e-01
   3.5484000e-01
   7.0968000e-01
   8.0645000e-01
   6.7742000e-01
   5.1613000e-01
   7.4194000e-01
   6.4516000e-01
   1.0000000e+00
   2.5806000e-01
   9.0323000e-01
   4.5161000e-01
   8.7097000e-01
   8.0645000e-01
   2.2581000e-01
   4.8387000e-01
   1.6129000e-01
   3.5484000e-01
   5.1613000e-01
   9.6774000e-01
   9.6774000e-02
   5.1613000e-01
   7.7419000e-01
   7.4194000e-01
   3.2258000e-01
   3.8710000e-01
   1.9355000e-01
   3.2258000e-02
   5.4839000e-01
   3.2258000e-01
   9.6774000e-01
   2.9032000e-01
   5.8065000e-01
   4.5161000e-01
   2.9032000e-01
   6.4516000e-02
   4.5161000e-01
   9.0323000e-01
   5.1613000e-01
   9.6774000e-01
   5.4839000e-01
   2.5806000e-01
   4.8387000e-01
   5.1613000e-01
   5.8065000e-01
   8.7097000e-01
   7.4194000e-01
   4.1935000e-01
   6.4516000e-01
   3.2258000e-02
   6.4516000e-01
   7.7419000e-01
   1.2903000e-01
   9.6774000e-02
   4.5161000e-01
   8.7097000e-01
   7.4194000e-01
   5.8065000e-01
   6.7742000e-01
   6.7742000e-01
   9.6774000e-01
   6.7742000e-01
   1.0000000e+00
   1.0000000e+00
   9.6774000e-02
   3.8710000e-01
   1.6129000e-01
   7.7419000e-01
   9.0323000e-01
   9.6774000e-01
   6.4516000e-01
   7.4194000e-01
   5.4839000e-01
   4.8387000e-01
   9.3548000e-01
   3.2258000e-01
   8.3871000e-01
   4.5161000e-01
   3.8710000e-01
   6.4516000e-01
   4.1935000e-01
   3.2258000e-01
   5.1613000e-01
   1.9355000e-01
   8.0645000e-01
   7.4194000e-01
   1.0000000e+00
   3.8710000e-01
   2.2581000e-01
   6.1290000e-01
   6.1290000e-01
   2.5806000e-01
   6.1290000e-01
   4.5161000e-01
   7.0968000e-01
   2.9032000e-01
   1.6129000e-01
   2.5806000e-01
   8.3871000e-01
   1.6129000e-01
   9.0323000e-01
   7.7419000e-01
   1.6129000e-01
   8.7097000e-01
   4.1935000e-01
   5.8065000e-01
   9.3548000e-01
   1.2903000e-01
   8.0645000e-01
   3.5484000e-01
   1.9355000e-01
   9.3548000e-01
   4.8387000e-01
   5.8065000e-01
   5.4839000e-01
   6.1290000e-01
   2.2581000e-01
   1.0000000e+00
   1.6129000e-01
   8.0645000e-01
   1.6129000e-01
   7.4194000e-01
   5.8065000e-01
   8.7097000e-01
   3.2258000e-02
   3.8710000e-01
   1.9355000e-01
   3.2258000e-02
   2.5806000e-01
   8.3871000e-01
   9.6774000e-02
   5.8065000e-01
   7.0968000e-01
   8.0645000e-01
   3.5484000e-01
   4.5161000e-01
   2.5806000e-01
   6.4516000e-01
   3.8710000e-01
   6.7742000e-01
   2.9032000e-01
   8.0645000e-01
   4.5161000e-01
   3.2258000e-01
   8.7097000e-01
   1.2903000e-01
   8.0645000e-01
   5.1613000e-01
   3.8710000e-01
   4.8387000e-01
   6.4516000e-01
   2.5806000e-01
   6.4516000e-02
   1.9355000e-01
   2.9032000e-01
   1.9355000e-01
   8.0645000e-01
   2.5806000e-01
   6.4516000e-01
   1.9355000e-01
   7.7419000e-01
   3.8710000e-01
   4.1935000e-01
   2.2581000e-01
   4.8387000e-01
   9.0323000e-01
   4.8387000e-01
   7.7419000e-01
   7.4194000e-01
   2.5806000e-01
   3.8710000e-01
   2.2581000e-01
   9.3548000e-01
   7.0968000e-01
   5.4839000e-01
   6.7742000e-01
   3.8710000e-01
   3.5484000e-01
   1.9355000e-01
   5.1613000e-01
   1.9355000e-01
   1.0000000e+00
   1.9355000e-01
   4.8387000e-01
   6.7742000e-01
   3.5484000e-01
   9.0323000e-01
   5.8065000e-01
   9.6774000e-02
   7.7419000e-01
   7.0968000e-01
   0.0000000e+00
   6.4516000e-01
   4.1935000e-01
   9.3548000e-01
   1.9355000e-01
   4.1935000e-01
   5.1613000e-01
   0.0000000e+00
   3.5484000e-01
   3.5484000e-01
   6.7742000e-01
   8.7097000e-01
   1.2903000e-01
   5.1613000e-01
   1.9355000e-01
   8.7097000e-01
   0.0000000e+00
   1.0000000e+00
   9.6774000e-01
   7.4194000e-01
   3.2258000e-02
   7.7419000e-01
   4.8387000e-01
   4.5161000e-01
   1.2903000e-01
   3.5484000e-01
   5.4839000e-01
   2.2581000e-01
   9.6774000e-01
   5.8065000e-01
   4.8387000e-01
   6.4516000e-01
   8.3871000e-01
   1.2903000e-01
   4.1935000e-01
   1.6129000e-01
   3.2258000e-02
   9.0323000e-01
   4.5161000e-01
   9.6774000e-02
   8.3871000e-01
   8.3871000e-01
   2.5806000e-01
   1.2903000e-01
   7.7419000e-01
   7.4194000e-01
   7.7419000e-01
   7.7419000e-01
   6.4516000e-02
   2.5806000e-01
   9.6774000e-02
   4.1935000e-01
   6.4516000e-01
   1.0000000e+00
   1.9355000e-01
   4.1935000e-01
   3.2258000e-02
   2.2581000e-01
   3.2258000e-02
   4.1935000e-01
   3.5484000e-01
   9.0323000e-01
   8.7097000e-01
   4.8387000e-01
   7.4194000e-01
   9.0323000e-01
   1.6129000e-01
   4.5161000e-01
   2.9032000e-01
   2.9032000e-01
   3.2258000e-01
   7.7419000e-01
   2.9032000e-01
   7.7419000e-01
   3.2258000e-02
   5.4839000e-01
   8.3871000e-01
   8.3871000e-01
   2.2581000e-01
   2.2581000e-01
   9.6774000e-01
   1.9355000e-01
   6.4516000e-01
   6.1290000e-01
   3.2258000e-01
   7.0968000e-01
   6.1290000e-01
   5.1613000e-01
   8.0645000e-01
   6.4516000e-02
   4.8387000e-01
   9.3548000e-01
   5.4839000e-01
   2.5806000e-01
   9.6774000e-01
   3.2258000e-01
   9.6774000e-02
   9.6774000e-02
   2.2581000e-01
   9.6774000e-01
   9.3548000e-01
   9.3548000e-01
   3.2258000e-02
   5.1613000e-01
   9.0323000e-01
   2.2581000e-01
   3.5484000e-01
   3.5484000e-01
   2.2581000e-01
   9.6774000e-02
   1.2903000e-01
   1.0000000e+00
   0.0000000e+00
   8.7097000e-01
   6.4516000e-02
   1.9355000e-01
   7.7419000e-01
   5.4839000e-01
   0.0000000e+00
   1.9355000e-01
   3.2258000e-01
   8.0645000e-01
   5.4839000e-01
   3.5484000e-01
   7.0968000e-01
   2.9032000e-01
   1.9355000e-01
   1.0000000e+00
   8.3871000e-01
   8.0645000e-01
   7.7419000e-01
   5.4839000e-01
   6.4516000e-02
   5.8065000e-01
   6.1290000e-01
   0.0000000e+00
   2.2581000e-01
   4.8387000e-01
   5.4839000e-01
   9.3548000e-01
   6.1290000e-01
   6.1290000e-01
   7.4194000e-01
   7.7419000e-01
   5.4839000e-01
   6.4516000e-02
   5.4839000e-01
   5.4839000e-01
   2.5806000e-01
   5.4839000e-01
   8.7097000e-01
   4.5161000e-01
   3.2258000e-01
   1.6129000e-01
   0.0000000e+00
   1.6129000e-01
   3.2258000e-02
   6.1290000e-01
   4.5161000e-01
   4.8387000e-01
   6.1290000e-01
   1.2903000e-01
   7.4194000e-01
   4.8387000e-01
   9.6774000e-01
   6.1290000e-01
   3.5484000e-01
   6.4516000e-02
   7.4194000e-01
   0.0000000e+00
   7.0968000e-01
   9.6774000e-02
   9.6774000e-01
   0.0000000e+00
   0.0000000e+00
   1.6129000e-01
   3.2258000e-01
   5.4839000e-01
   1.2903000e-01
   7.4194000e-01
   4.1935000e-01
   1.0000000e+00
   1.2903000e-01
   2.2581000e-01
   8.0645000e-01
   7.4194000e-01
   6.4516000e-01
   7.4194000e-01
   1.2903000e-01
   2.9032000e-01
   8.3871000e-01
   3.2258000e-02
   2.2581000e-01
   0.0000000e+00
   2.9032000e-01
   6.1290000e-01
   9.6774000e-02
   4.1935000e-01
   2.2581000e-01
   9.0323000e-01
   1.2903000e-01
   6.4516000e-02
   1.6129000e-01
   1.9355000e-01
   1.2903000e-01
   2.2581000e-01
   2.2581000e-01
   6.1290000e-01
   3.5484000e-01
   2.5806000e-01
   3.2258000e-02
   2.9032000e-01
   4.1935000e-01
   5.8065000e-01
   7.7419000e-01
   3.2258000e-01
   2.2581000e-01
   9.6774000e-02
   7.7419000e-01
   1.2903000e-01
   1.2903000e-01
   3.2258000e-02
   4.8387000e-01
   3.2258000e-02
   8.7097000e-01
   8.0645000e-01
   9.0323000e-01
   8.0645000e-01
   3.2258000e-01
   1.0000000e+00
   0.0000000e+00
   9.0323000e-01
   1.2903000e-01
   4.8387000e-01
   4.1935000e-01
   3.2258000e-01
   3.5484000e-01
   0.0000000e+00
   4.8387000e-01
   5.1613000e-01
   5.1613000e-01
   1.9355000e-01
   2.9032000e-01
   9.0323000e-01
   3.2258000e-02
   8.7097000e-01
   1.9355000e-01
   4.8387000e-01
   9.6774000e-02
   8.3871000e-01
   2.9032000e-01
   3.2258000e-02
   2.9032000e-01
   3.8710000e-01
   2.2581000e-01
   9.6774000e-02
   2.9032000e-01
   6.4516000e-01
   1.2903000e-01
   1.9355000e-01
   3.8710000e-01
   7.7419000e-01
   2.2581000e-01
   1.6129000e-01
   7.4194000e-01
   4.1935000e-01
   7.0968000e-01
   0.0000000e+00
   3.2258000e-01
   2.9032000e-01
   3.2258000e-02
   4.1935000e-01
   2.5806000e-01
   9.6774000e-02
   4.1935000e-01
   3.5484000e-01
   2.2581000e-01
   1.6129000e-01
   3.2258000e-02
   1.2903000e-01
   6.7742000e-01
   6.4516000e-01
   6.1290000e-01
   9.0323000e-01
   3.5484000e-01
   7.0968000e-01
   5.1613000e-01
   8.7097000e-01
   1.0000000e+00
   1.9355000e-01
   5.4839000e-01
   1.2903000e-01
   0.0000000e+00
   5.4839000e-01
   2.9032000e-01
   0.0000000e+00
   5.1613000e-01
   4.1935000e-01
   6.4516000e-01
   2.2581000e-01
   6.4516000e-02
   5.1613000e-01
   4.1935000e-01
   3.5484000e-01
   6.4516000e-02
   6.7742000e-01
   4.1935000e-01
   7.0968000e-01
   6.4516000e-02
   7.7419000e-01
   1.0000000e+00
   9.3548000e-01
   1.9355000e-01
   3.5484000e-01
   3.5484000e-01
   7.0968000e-01
   5.4839000e-01
   7.0968000e-01
   8.3871000e-01
   2.5806000e-01
   2.9032000e-01
   7.7419000e-01
   9.3548000e-01
   5.4839000e-01
   3.8710000e-01
   8.3871000e-01
   4.1935000e-01
   9.6774000e-02
   6.1290000e-01
   1.9355000e-01
   3.5484000e-01
   1.9355000e-01
   1.2903000e-01
   3.2258000e-01
   9.6774000e-02
   1.6129000e-01
   1.9355000e-01
   3.2258000e-01
   9.0323000e-01
   0.0000000e+00
   9.3548000e-01
   1.2903000e-01
   5.8065000e-01
   9.6774000e-01
   3.5484000e-01
   7.7419000e-01
   6.7742000e-01
   1.0000000e+00
   7.7419000e-01
   2.5806000e-01
   9.6774000e-02
   6.4516000e-01
   6.7742000e-01
   9.6774000e-02
   6.4516000e-02
   1.0000000e+00
   1.9355000e-01
   6.4516000e-02
   9.3548000e-01
   1.0000000e+00
   1.6129000e-01
   3.2258000e-02
   6.1290000e-01
   1.2903000e-01
   3.5484000e-01
   3.5484000e-01
   6.1290000e-01
   3.2258000e-01
   6.7742000e-01
   1.0000000e+00
   7.0968000e-01
   3.5484000e-01
   5.1613000e-01
   5.8065000e-01
   6.4516000e-02
   6.4516000e-02
   1.2903000e-01
   2.5806000e-01
   7.7419000e-01
   7.0968000e-01
   3.5484000e-01
   9.6774000e-01
   1.9355000e-01
   6.1290000e-01
   3.2258000e-01
   7.7419000e-01
   8.7097000e-01
   5.1613000e-01
   3.5484000e-01
   2.2581000e-01
   1.0000000e+00
   6.1290000e-01
   0.0000000e+00
   3.5484000e-01
   9.6774000e-01
   6.4516000e-01
   6.4516000e-01
   8.0645000e-01
   1.2903000e-01
   2.5806000e-01
   9.6774000e-01
   7.0968000e-01
   8.0645000e-01
   4.8387000e-01
   8.3871000e-01
   9.6774000e-02
   2.2581000e-01
   8.3871000e-01
   9.6774000e-02
   9.6774000e-02
   1.9355000e-01
   7.0968000e-01
   3.2258000e-02
   6.4516000e-01
   6.4516000e-01
   9.0323000e-01
   2.5806000e-01
   3.2258000e-02
   6.4516000e-01
   4.1935000e-01
   9.3548000e-01
   7.7419000e-01
   3.5484000e-01
   3.2258000e-02
   1.9355000e-01
   7.0968000e-01
   3.5484000e-01
   1.6129000e-01
   1.0000000e+00
   0.0000000e+00
   6.4516000e-02
   6.7742000e-01
   6.1290000e-01
   3.2258000e-02
   1.9355000e-01
   5.4839000e-01
   6.7742000e-01
   5.8065000e-01
   4.5161000e-01
   3.5484000e-01
   8.0645000e-01
   3.8710000e-01
   5.4839000e-01
   5.1613000e-01
   3.2258000e-01
   3.2258000e-01
   0.0000000e+00
   6.7742000e-01
   0.0000000e+00
   9.0323000e-01
   1.6129000e-01
   5.4839000e-01
   8.3871000e-01
   7.7419000e-01
   1.9355000e-01
   1.6129000e-01
   6.4516000e-01
   7.7419000e-01
   1.2903000e-01
   4.8387000e-01
   1.0000000e+00
   4.1935000e-01
   3.5484000e-01
   9.3548000e-01
   3.2258000e-02
   6.4516000e-01
   4.1935000e-01
   2.9032000e-01
   3.8710000e-01
   8.0645000e-01
   5.1613000e-01
   9.0323000e-01
   6.7742000e-01
   5.4839000e-01
   2.5806000e-01
   2.2581000e-01
   3.5484000e-01
   0.0000000e+00
   3.2258000e-02
   6.4516000e-02
   5.1613000e-01
   4.5161000e-01
   2.9032000e-01
   9.6774000e-01
   5.4839000e-01
   5.8065000e-01
   1.6129000e-01
   6.1290000e-01
   8.3871000e-01
   9.6774000e-01
   4.8387000e-01
   6.1290000e-01
   9.3548000e-01
   2.5806000e-01
   6.4516000e-02
   4.8387000e-01
   1.6129000e-01
   3.5484000e-01
   3.5484000e-01
   5.8065000e-01
   5.4839000e-01
   1.2903000e-01
   0.0000000e+00
   1.0000000e+00
   9.6774000e-02
   5.1613000e-01
   8.0645000e-01
   6.7742000e-01
   2.2581000e-01
   4.1935000e-01
   5.8065000e-01
   1.6129000e-01
   2.5806000e-01
   6.1290000e-01
   6.7742000e-01
   0.0000000e+00
   1.6129000e-01
   6.7742000e-01
   7.4194000e-01
   8.3871000e-01
   6.4516000e-01
   9.3548000e-01
   4.1935000e-01
   6.4516000e-02
   9.6774000e-02
   2.2581000e-01
   6.4516000e-01
   2.2581000e-01
   7.4194000e-01
   4.1935000e-01
   3.5484000e-01
   1.9355000e-01
   9.6774000e-02
   1.0000000e+00
   6.7742000e-01
   9.6774000e-02
   3.2258000e-01
   1.0000000e+00
   7.0968000e-01
   7.0968000e-01
   0.0000000e+00
   7.0968000e-01
   3.8710000e-01
   6.7742000e-01
   2.9032000e-01
   8.0645000e-01
   2.2581000e-01
   2.5806000e-01
   7.7419000e-01
   6.1290000e-01
   9.0323000e-01
   6.7742000e-01
   9.0323000e-01
   1.6129000e-01
   5.8065000e-01
   9.6774000e-02
   4.5161000e-01
   8.7097000e-01
   1.0000000e+00
   1.6129000e-01
   7.0968000e-01
   5.1613000e-01
   8.0645000e-01
   4.8387000e-01
   1.0000000e+00
   7.0968000e-01
   9.6774000e-02
   1.2903000e-01
   7.4194000e-01
   4.8387000e-01
   6.7742000e-01
   6.4516000e-01
   5.1613000e-01
   1.9355000e-01
   2.2581000e-01
   9.6774000e-01
   1.9355000e-01
   3.8710000e-01
   7.7419000e-01
   3.2258000e-02
   9.3548000e-01
   1.6129000e-01
   2.2581000e-01
   3.5484000e-01
   7.7419000e-01
   3.5484000e-01
   9.0323000e-01
   1.0000000e+00
   9.3548000e-01
   7.7419000e-01
   9.6774000e-01
   6.7742000e-01
   6.4516000e-01
   3.2258000e-02
   7.0968000e-01
   8.0645000e-01
   7.0968000e-01
   4.8387000e-01
   6.4516000e-01
   7.0968000e-01
   3.5484000e-01
   7.7419000e-01
   1.6129000e-01
   9.6774000e-02
   8.7097000e-01
   5.8065000e-01
   0.0000000e+00
   1.6129000e-01
   3.8710000e-01
   4.5161000e-01
   6.1290000e-01
   5.1613000e-01
   7.7419000e-01
   6.4516000e-02
   7.0968000e-01
   5.1613000e-01
   1.9355000e-01
   9.3548000e-01
   1.6129000e-01
   6.1290000e-01
   7.0968000e-01
   2.2581000e-01
   5.1613000e-01
   9.3548000e-01
   1.6129000e-01
   2.9032000e-01
   4.5161000e-01
   1.0000000e+00
   3.2258000e-01
   3.2258000e-01
   6.4516000e-01
   4.1935000e-01
   9.6774000e-02
   6.4516000e-01
   7.0968000e-01
   6.4516000e-02
   6.1290000e-01
   3.2258000e-01
   6.4516000e-02
   5.4839000e-01
   9.6774000e-01
   9.6774000e-01
   6.4516000e-02
   1.0000000e+00
   2.2581000e-01
   5.4839000e-01
   3.8710000e-01
   8.0645000e-01
   1.9355000e-01
   4.8387000e-01
   2.5806000e-01
   6.4516000e-01
   2.5806000e-01
   6.1290000e-01
   2.9032000e-01
   3.2258000e-01
   5.8065000e-01
   3.8710000e-01
   9.3548000e-01
   3.2258000e-02
   5.4839000e-01
   3.2258000e-02
   4.8387000e-01
   9.0323000e-01
   9.3548000e-01
   3.2258000e-01
   0.0000000e+00
   7.4194000e-01
   2.9032000e-01
   3.2258000e-01
   4.8387000e-01
   2.5806000e-01
   6.1290000e-01
   9.6774000e-01
   2.2581000e-01
   9.3548000e-01
   6.7742000e-01
   2.9032000e-01
   1.2903000e-01
   2.9032000e-01
   5.1613000e-01
   9.6774000e-01
   0.0000000e+00
   4.8387000e-01
   3.2258000e-01
   9.6774000e-02
   5.1613000e-01
   2.2581000e-01
   1.6129000e-01
   9.0323000e-01
   1.0000000e+00
   6.4516000e-01
   1.6129000e-01
   5.8065000e-01
   8.7097000e-01
   5.8065000e-01
   3.5484000e-01
   1.2903000e-01
   2.9032000e-01
   7.7419000e-01
   5.1613000e-01
   8.0645000e-01
   9.6774000e-01
   5.8065000e-01
   3.2258000e-02
   9.3548000e-01
   6.1290000e-01
   3.5484000e-01
   6.4516000e-02
   2.2581000e-01
   9.0323000e-01
   3.2258000e-02
   5.4839000e-01
   4.1935000e-01
   9.3548000e-01
   5.4839000e-01
   2.9032000e-01
   6.7742000e-01
   4.8387000e-01
   0.0000000e+00
   3.2258000e-01
   1.9355000e-01
   6.4516000e-02
   6.4516000e-02
   3.2258000e-02
   4.8387000e-01
   2.2581000e-01
   0.0000000e+00
   4.5161000e-01
   2.5806000e-01
   7.0968000e-01
   8.7097000e-01
   0.0000000e+00
   7.4194000e-01
   5.1613000e-01
   9.3548000e-01
   6.1290000e-01
   3.8710000e-01
   1.0000000e+00
   6.4516000e-02
   0.0000000e+00
   5.4839000e-01
   1.9355000e-01
   1.6129000e-01
   3.8710000e-01
   6.7742000e-01
   8.7097000e-01
   4.5161000e-01
   0.0000000e+00
   7.7419000e-01
   1.0000000e+00
   9.6774000e-01
   5.1613000e-01
   5.4839000e-01
   6.1290000e-01
   6.7742000e-01
   4.8387000e-01
   8.7097000e-01
   4.1935000e-01
   6.4516000e-02
   3.5484000e-01
   4.8387000e-01
   9.6774000e-01
   9.0323000e-01
   7.7419000e-01
   7.4194000e-01
   1.2903000e-01
   8.3871000e-01
   6.1290000e-01
   6.4516000e-02
   1.0000000e+00
   6.4516000e-02
   6.4516000e-02
   6.4516000e-01
   0.0000000e+00
   7.7419000e-01
   7.0968000e-01
   2.2581000e-01
   3.8710000e-01
   5.4839000e-01
   3.8710000e-01
   1.2903000e-01
   4.1935000e-01
   6.4516000e-01
   9.0323000e-01
   9.6774000e-02
   3.2258000e-01
   3.2258000e-01
   6.4516000e-01
   1.9355000e-01
   0.0000000e+00
   1.0000000e+00
   9.3548000e-01
   8.3871000e-01
   2.5806000e-01
   5.8065000e-01
   7.4194000e-01
   3.8710000e-01
   6.4516000e-02
   4.8387000e-01
   2.2581000e-01
   3.8710000e-01
   3.2258000e-02
   9.6774000e-01
   2.5806000e-01
   5.4839000e-01
   9.6774000e-02
   8.7097000e-01
   3.2258000e-01
   9.3548000e-01
   7.7419000e-01
   9.6774000e-01
   3.8710000e-01
   3.2258000e-02
   2.5806000e-01
   3.8710000e-01
   1.2903000e-01
   1.6129000e-01
   1.2903000e-01
   6.7742000e-01
   9.6774000e-02
   1.2903000e-01
   5.8065000e-01
   5.8065000e-01
   3.2258000e-02
   5.1613000e-01
   6.7742000e-01
   9.6774000e-01
   3.8710000e-01
   8.3871000e-01
   1.9355000e-01
   2.5806000e-01
   1.9355000e-01
   6.7742000e-01
   2.2581000e-01
   5.4839000e-01
   8.0645000e-01
   7.7419000e-01
   2.5806000e-01
   5.8065000e-01
   4.1935000e-01
   2.9032000e-01
   1.0000000e+00
   6.4516000e-01
   5.1613000e-01
   4.5161000e-01
   7.7419000e-01
   6.7742000e-01
   5.1613000e-01
   0.0000000e+00
   6.7742000e-01
   1.2903000e-01
   6.7742000e-01
   4.8387000e-01
   9.6774000e-02
   5.4839000e-01
   7.4194000e-01
   3.5484000e-01
   7.4194000e-01
   5.8065000e-01
   1.2903000e-01
   1.0000000e+00
   2.9032000e-01
   5.1613000e-01
   1.2903000e-01
   7.7419000e-01
   1.2903000e-01
   8.0645000e-01
   5.4839000e-01
   1.2903000e-01
   6.4516000e-02
   8.3871000e-01
   3.5484000e-01
   2.2581000e-01
   5.1613000e-01
   1.0000000e+00
   0.0000000e+00
   4.8387000e-01
   8.3871000e-01
   9.6774000e-02
   4.8387000e-01
   3.8710000e-01
   7.0968000e-01
   6.1290000e-01
   3.8710000e-01
   1.6129000e-01
   3.5484000e-01
   6.7742000e-01
   9.0323000e-01
   9.0323000e-01
   8.0645000e-01
   7.0968000e-01
   7.4194000e-01
   1.0000000e+00
   1.0000000e+00
   1.2903000e-01
   3.2258000e-01
   1.6129000e-01
   2.2581000e-01
   9.3548000e-01
   1.6129000e-01
   9.6774000e-02
   3.8710000e-01
   0.0000000e+00
   3.2258000e-01
   1.2903000e-01
   6.7742000e-01
   1.0000000e+00
   5.1613000e-01
   2.5806000e-01
   7.7419000e-01
   6.4516000e-02
   5.4839000e-01
   5.1613000e-01
   5.4839000e-01
   5.4839000e-01
   2.5806000e-01
   6.7742000e-01
   6.4516000e-02
   4.8387000e-01
   3.5484000e-01
   4.8387000e-01
   2.9032000e-01
   9.6774000e-02
   8.3871000e-01
   5.4839000e-01
   8.7097000e-01
   3.5484000e-01
   9.3548000e-01
   8.3871000e-01
   3.2258000e-01
   2.9032000e-01
   7.4194000e-01
   6.7742000e-01
   5.1613000e-01
   5.1613000e-01
   3.2258000e-02
   9.3548000e-01
   8.7097000e-01
   9.6774000e-01
   4.1935000e-01
   7.0968000e-01
   8.7097000e-01
   6.7742000e-01
   7.4194000e-01
   6.7742000e-01
   4.1935000e-01
   7.4194000e-01
   6.4516000e-02
   0.0000000e+00
   2.9032000e-01
   9.0323000e-01
   6.7742000e-01
   9.6774000e-02
   3.2258000e-01
   2.9032000e-01
   1.0000000e+00
   1.9355000e-01
   1.6129000e-01
   9.6774000e-02
   9.3548000e-01
   7.0968000e-01
   4.5161000e-01
   9.6774000e-02
   6.1290000e-01
   8.0645000e-01
   7.0968000e-01
   7.0968000e-01
   2.9032000e-01
   0.0000000e+00
   1.6129000e-01
   8.0645000e-01
   9.0323000e-01
   9.6774000e-01
   2.2581000e-01
   7.4194000e-01
   4.5161000e-01
   0.0000000e+00
   8.3871000e-01
   6.4516000e-02
   7.7419000e-01
   9.3548000e-01
   2.5806000e-01
   9.0323000e-01
   7.4194000e-01
   8.7097000e-01
   4.5161000e-01
   6.4516000e-01
   7.7419000e-01
   8.0645000e-01
   5.4839000e-01
   1.0000000e+00
   1.2903000e-01
   6.4516000e-02
   5.4839000e-01
   9.0323000e-01
   5.4839000e-01
   6.4516000e-01
   0.0000000e+00
   6.4516000e-01
   3.8710000e-01
   3.2258000e-02
   2.2581000e-01
   1.9355000e-01
   0.0000000e+00
   5.8065000e-01
   8.7097000e-01
   5.4839000e-01
   9.3548000e-01
   1.6129000e-01
   1.6129000e-01
   9.0323000e-01
   9.6774000e-02
   7.0968000e-01
   2.2581000e-01
   5.1613000e-01
   4.5161000e-01
   6.1290000e-01
   6.1290000e-01
   3.2258000e-02
   1.9355000e-01
   3.5484000e-01
   4.5161000e-01
   0.0000000e+00
   2.2581000e-01
   9.6774000e-02
   5.8065000e-01
   3.2258000e-02
   1.0000000e+00
   6.1290000e-01
   9.6774000e-02
   9.6774000e-02
   3.8710000e-01
   9.6774000e-01
   1.6129000e-01
   8.7097000e-01
   1.2903000e-01
   7.4194000e-01
   4.1935000e-01
   3.8710000e-01
   1.9355000e-01
   7.7419000e-01
   3.5484000e-01
   9.6774000e-01
   9.6774000e-02
   6.7742000e-01
   2.5806000e-01
   6.4516000e-02
   8.3871000e-01
   8.7097000e-01
   3.2258000e-01
   8.7097000e-01
   6.7742000e-01
   7.4194000e-01
   8.7097000e-01
   6.4516000e-01
   3.5484000e-01
   9.6774000e-02
   9.6774000e-02
   6.4516000e-02
   3.5484000e-01
   7.0968000e-01
   3.5484000e-01
   3.2258000e-02
   5.4839000e-01
   9.0323000e-01
   9.6774000e-02
   7.0968000e-01
   7.0968000e-01
   6.1290000e-01
   3.8710000e-01
   3.8710000e-01
   9.0323000e-01
   0.0000000e+00
   4.1935000e-01
   5.4839000e-01
   7.7419000e-01
   2.9032000e-01
   1.0000000e+00
   9.3548000e-01
   6.4516000e-02
   6.1290000e-01
   9.0323000e-01
   1.6129000e-01
   1.9355000e-01
   4.8387000e-01
   9.3548000e-01
   4.1935000e-01
   6.1290000e-01
   1.0000000e+00
   1.0000000e+00
   6.4516000e-02
   3.5484000e-01
   5.1613000e-01
   5.8065000e-01
   8.3871000e-01
   6.1290000e-01
   7.7419000e-01
   1.6129000e-01
   2.9032000e-01
   4.8387000e-01
   1.2903000e-01
   1.6129000e-01
   9.6774000e-01
   5.4839000e-01
   3.2258000e-02
   2.5806000e-01
   6.1290000e-01
   7.7419000e-01
   9.6774000e-02
   4.1935000e-01
   0.0000000e+00
   4.5161000e-01
   8.0645000e-01
   1.6129000e-01
   7.4194000e-01
   7.0968000e-01
   3.8710000e-01
   5.1613000e-01
   8.7097000e-01
   3.2258000e-01
   2.5806000e-01
   4.5161000e-01
   6.4516000e-02
   8.3871000e-01
   6.1290000e-01
   1.9355000e-01
   1.2903000e-01
   8.0645000e-01
   9.6774000e-01
   6.4516000e-01
   2.5806000e-01
   4.5161000e-01
   5.4839000e-01
   4.1935000e-01
   3.8710000e-01
   3.8710000e-01
   8.0645000e-01
   1.0000000e+00
   6.1290000e-01
   0.0000000e+00
   7.4194000e-01
   5.1613000e-01
   4.8387000e-01
   1.2903000e-01
   3.5484000e-01
   7.0968000e-01
   3.8710000e-01
   7.0968000e-01
   6.1290000e-01
   8.0645000e-01
   7.0968000e-01
   4.1935000e-01
   0.0000000e+00
   6.7742000e-01
   8.0645000e-01
   1.0000000e+00
   2.9032000e-01
   5.1613000e-01
   1.2903000e-01
   3.2258000e-02
   8.3871000e-01
   1.6129000e-01
   5.1613000e-01
   7.4194000e-01
   2.5806000e-01
   7.4194000e-01
   6.7742000e-01
   5.4839000e-01
   6.4516000e-01
   1.6129000e-01
   6.1290000e-01
   6.1290000e-01
   9.3548000e-01
   5.8065000e-01
   7.7419000e-01
   4.5161000e-01
   9.0323000e-01
   3.8710000e-01
   4.1935000e-01
   7.4194000e-01
   2.9032000e-01
   7.0968000e-01
   3.2258000e-01
   3.2258000e-01
   2.5806000e-01
   6.7742000e-01
   6.1290000e-01
   5.4839000e-01
   8.7097000e-01
   5.1613000e-01
   7.4194000e-01
   8.7097000e-01
   9.6774000e-01
   6.7742000e-01
   8.0645000e-01
   8.3871000e-01
   1.0000000e+00
   7.0968000e-01
   0.0000000e+00
   9.3548000e-01
   9.6774000e-01
   5.8065000e-01
   9.6774000e-01
   1.6129000e-01
   6.4516000e-02
   3.5484000e-01
   6.4516000e-01
   3.5484000e-01
   8.0645000e-01
   7.7419000e-01
   2.9032000e-01
   2.9032000e-01
   1.0000000e+00
   3.2258000e-01
   7.0968000e-01
   1.6129000e-01
   2.9032000e-01
   1.0000000e+00
   2.2581000e-01
   6.4516000e-01
   9.6774000e-02
   9.0323000e-01
   2.2581000e-01
   7.4194000e-01
   9.0323000e-01
   3.2258000e-01
   3.8710000e-01
   5.4839000e-01
   3.2258000e-02
   5.8065000e-01
   1.9355000e-01
   6.7742000e-01
   2.9032000e-01
   3.8710000e-01
   3.2258000e-01
   1.9355000e-01
   6.4516000e-02
   1.6129000e-01
   9.6774000e-02
   6.4516000e-01
   7.4194000e-01
   2.9032000e-01
   4.8387000e-01
   3.8710000e-01
   1.0000000e+00
   8.0645000e-01
   1.2903000e-01
   2.2581000e-01
   3.8710000e-01
   1.9355000e-01
   6.7742000e-01
   3.2258000e-01
   8.3871000e-01
   7.7419000e-01
   1.0000000e+00
   6.4516000e-01
   4.1935000e-01
   9.6774000e-02
   3.8710000e-01
   9.6774000e-01
   7.0968000e-01
   2.9032000e-01
   8.3871000e-01
   3.2258000e-01
   9.3548000e-01
   3.2258000e-02
   7.0968000e-01
   1.0000000e+00
   5.1613000e-01
   7.7419000e-01
   5.8065000e-01
   3.2258000e-01
   9.3548000e-01
   2.9032000e-01
   9.3548000e-01
   3.5484000e-01
   4.5161000e-01
   3.5484000e-01
   9.0323000e-01
   8.7097000e-01
   5.4839000e-01
   0.0000000e+00
   7.7419000e-01
   6.1290000e-01
   7.4194000e-01
   5.8065000e-01
   8.3871000e-01
   5.4839000e-01
   9.6774000e-01
   4.5161000e-01
   4.5161000e-01
   6.7742000e-01
   3.8710000e-01
   1.0000000e+00
   5.8065000e-01
   8.3871000e-01
   2.2581000e-01
   4.5161000e-01
   6.4516000e-02
   8.0645000e-01
   8.0645000e-01
   3.5484000e-01
   1.6129000e-01
   7.0968000e-01
   7.4194000e-01
   5.8065000e-01
   6.4516000e-01
   7.7419000e-01
   3.2258000e-02
   3.8710000e-01
   1.6129000e-01
   6.4516000e-01
   4.5161000e-01
   1.2903000e-01
   1.2903000e-01
   1.2903000e-01
   2.9032000e-01
   5.1613000e-01
   3.2258000e-01
   8.3871000e-01
   6.4516000e-01
   5.8065000e-01
   7.4194000e-01
   9.0323000e-01
   9.0323000e-01
   9.0323000e-01
   1.9355000e-01
   8.3871000e-01
   2.2581000e-01
   1.0000000e+00
   9.6774000e-02
   4.1935000e-01
   4.5161000e-01
   8.3871000e-01
   3.2258000e-01
   4.5161000e-01
   4.5161000e-01
   9.0323000e-01
   3.8710000e-01
   6.1290000e-01
   6.1290000e-01
   3.8710000e-01
   1.9355000e-01
   4.8387000e-01
   1.0000000e+00
   5.8065000e-01
   9.6774000e-02
   3.5484000e-01
   6.1290000e-01
   6.7742000e-01
   3.2258000e-02
   9.3548000e-01
   8.3871000e-01
   1.0000000e+00
   8.0645000e-01
   0.0000000e+00
   3.2258000e-01
   2.2581000e-01
   3.2258000e-01
   4.1935000e-01
   2.9032000e-01
   6.4516000e-01
   8.3871000e-01
   3.5484000e-01
   9.3548000e-01
   6.4516000e-01
   5.8065000e-01
   8.0645000e-01
   4.5161000e-01
   9.6774000e-01
   6.4516000e-02
   6.4516000e-01
   6.4516000e-01
   7.4194000e-01
   2.2581000e-01
   1.0000000e+00
   3.8710000e-01
   6.4516000e-01
   8.3871000e-01
   5.4839000e-01
   9.6774000e-01
   2.9032000e-01
   1.6129000e-01
   3.2258000e-01
   6.7742000e-01
   6.4516000e-02
   3.8710000e-01
   5.1613000e-01
   6.4516000e-01
   2.5806000e-01
   5.1613000e-01
   6.4516000e-02
   1.0000000e+00
   4.8387000e-01
   8.0645000e-01
   8.7097000e-01
   8.3871000e-01
   0.0000000e+00
   1.6129000e-01
   5.4839000e-01
   9.3548000e-01
   3.5484000e-01
   9.6774000e-01
   0.0000000e+00
   7.7419000e-01
   5.4839000e-01
   5.1613000e-01
   6.4516000e-01
   4.5161000e-01
   8.3871000e-01
   9.0323000e-01
   9.6774000e-01
   4.5161000e-01
   2.2581000e-01
   1.6129000e-01
   9.6774000e-01
   4.8387000e-01
   5.4839000e-01
   2.2581000e-01
   5.1613000e-01
   6.7742000e-01
   7.7419000e-01
   2.9032000e-01
   3.8710000e-01
   6.1290000e-01
   9.0323000e-01
   5.8065000e-01
   7.4194000e-01
   6.4516000e-01
   6.7742000e-01
   6.1290000e-01
   2.9032000e-01
   5.4839000e-01
   4.8387000e-01
   3.2258000e-01
   4.1935000e-01
   3.5484000e-01
   6.4516000e-01
   1.2903000e-01
   1.0000000e+00
   5.8065000e-01
   5.1613000e-01
   3.8710000e-01
   9.3548000e-01
   5.1613000e-01
   1.2903000e-01
   2.2581000e-01
   5.4839000e-01
   1.6129000e-01
   7.4194000e-01
   5.4839000e-01
   4.5161000e-01
   7.4194000e-01
   1.6129000e-01
   1.2903000e-01
   9.6774000e-02
   6.4516000e-02
   3.2258000e-01
   1.9355000e-01
   1.2903000e-01
   2.5806000e-01
   9.6774000e-01
   4.5161000e-01
   0.0000000e+00
   4.1935000e-01
   2.5806000e-01
   8.0645000e-01
   6.1290000e-01
   9.6774000e-02
   8.7097000e-01
   1.6129000e-01
   5.1613000e-01
   9.3548000e-01
   4.1935000e-01
   9.6774000e-01
   0.0000000e+00
   1.9355000e-01
   1.2903000e-01
   3.2258000e-01
   6.1290000e-01
   1.9355000e-01
   7.0968000e-01
   3.2258000e-01
   8.3871000e-01
   9.3548000e-01
   1.9355000e-01
   7.7419000e-01
   8.0645000e-01
   3.2258000e-01
   5.1613000e-01
   8.3871000e-01
   8.3871000e-01
   2.2581000e-01
   3.2258000e-01
   1.6129000e-01
   1.6129000e-01
   2.9032000e-01
   9.6774000e-01
   5.4839000e-01
   6.7742000e-01
   3.8710000e-01
   9.0323000e-01
   0.0000000e+00
   3.2258000e-01
   8.3871000e-01
   3.8710000e-01
   8.7097000e-01
   6.4516000e-02
   6.7742000e-01
   2.9032000e-01
   9.0323000e-01
   3.8710000e-01
   1.6129000e-01
   6.7742000e-01
   3.8710000e-01
   6.7742000e-01
   5.4839000e-01
   8.7097000e-01
   7.0968000e-01
   3.2258000e-02
   1.2903000e-01
   9.6774000e-02
   4.5161000e-01
   3.5484000e-01
   2.9032000e-01
   7.0968000e-01
   7.0968000e-01
   7.7419000e-01
   6.4516000e-02
   1.9355000e-01
   5.1613000e-01
   6.4516000e-01
   5.4839000e-01
   8.0645000e-01
   1.6129000e-01
   3.5484000e-01
   6.4516000e-01
   3.8710000e-01
   2.5806000e-01
   9.3548000e-01
   5.8065000e-01
   3.2258000e-02
   3.8710000e-01
   7.4194000e-01
   1.0000000e+00
   2.9032000e-01
   8.7097000e-01
   1.9355000e-01
   6.1290000e-01
   5.8065000e-01
   1.9355000e-01
   9.3548000e-01
   9.6774000e-02
   5.8065000e-01
   6.4516000e-02
   2.5806000e-01
   3.5484000e-01
   1.2903000e-01
   3.2258000e-02
   4.8387000e-01
   4.1935000e-01
   3.2258000e-01
   5.8065000e-01
   7.4194000e-01
   1.9355000e-01
   7.4194000e-01
   3.2258000e-02
   9.6774000e-02
   6.1290000e-01
   1.0000000e+00
   8.0645000e-01
   6.4516000e-01
   2.9032000e-01
   1.0000000e+00
   4.5161000e-01
   7.7419000e-01
   1.2903000e-01
   2.2581000e-01
   1.2903000e-01
   9.6774000e-01
   4.5161000e-01
   4.5161000e-01
   2.2581000e-01
   3.8710000e-01
   8.0645000e-01
   6.1290000e-01
   7.4194000e-01
   6.4516000e-01
   1.9355000e-01
   6.1290000e-01
   9.0323000e-01
   1.6129000e-01
   3.2258000e-01
   8.0645000e-01
   9.6774000e-02
   4.1935000e-01
   7.4194000e-01
   2.9032000e-01
   6.4516000e-02
   3.2258000e-02
   2.2581000e-01
   1.6129000e-01
   2.5806000e-01
   8.3871000e-01
   9.0323000e-01
   3.2258000e-01
   5.4839000e-01
   4.5161000e-01
   6.4516000e-01
   1.6129000e-01
   6.7742000e-01
   2.9032000e-01
   7.7419000e-01
   2.9032000e-01
   5.1613000e-01
   1.2903000e-01
   1.0000000e+00
   7.7419000e-01
   7.7419000e-01
   1.6129000e-01
   9.6774000e-01
   3.8710000e-01
   2.5806000e-01
   8.3871000e-01
   3.2258000e-02
   6.4516000e-01
   9.0323000e-01
   5.8065000e-01
   5.8065000e-01
   5.4839000e-01
   4.1935000e-01
   5.8065000e-01
   6.4516000e-02
   4.8387000e-01
   3.2258000e-02
   7.0968000e-01
   4.5161000e-01
   1.0000000e+00
   6.4516000e-02
   8.7097000e-01
   6.7742000e-01
   3.2258000e-01
   6.4516000e-01
   8.3871000e-01
   9.0323000e-01
   7.7419000e-01
   3.2258000e-02
   5.4839000e-01
   3.8710000e-01
   3.5484000e-01
   1.2903000e-01
   8.3871000e-01
   7.7419000e-01
   8.0645000e-01
   3.2258000e-02
   5.4839000e-01
   9.6774000e-01
   1.0000000e+00
   8.0645000e-01
   4.5161000e-01
   9.3548000e-01
   7.0968000e-01
   4.1935000e-01
   9.6774000e-01
   6.7742000e-01
   1.0000000e+00
   5.8065000e-01
   3.5484000e-01
   3.2258000e-01
   9.6774000e-01
   4.5161000e-01
   1.0000000e+00
   4.8387000e-01
   6.4516000e-02
   4.1935000e-01
   2.9032000e-01
   4.8387000e-01
   2.5806000e-01
   1.6129000e-01
   1.2903000e-01
   5.1613000e-01
   4.1935000e-01
   8.7097000e-01
   4.8387000e-01
   1.0000000e+00
   3.8710000e-01
   8.7097000e-01
   1.2903000e-01
   3.5484000e-01
   3.5484000e-01
   2.9032000e-01
   7.7419000e-01
   2.5806000e-01
   8.3871000e-01
   0.0000000e+00
   6.4516000e-01
   7.7419000e-01
   2.5806000e-01
   7.7419000e-01
   3.2258000e-02
   9.0323000e-01
   4.8387000e-01
   7.0968000e-01
   3.5484000e-01
   3.5484000e-01
   2.9032000e-01
   3.5484000e-01
   4.5161000e-01
   5.8065000e-01
   4.1935000e-01
   9.6774000e-02
   3.2258000e-02
   4.1935000e-01
   6.4516000e-02
   7.7419000e-01
   6.4516000e-01
   1.9355000e-01
   3.2258000e-01
   1.9355000e-01
   8.0645000e-01
   5.8065000e-01
   4.5161000e-01
   6.4516000e-01
   4.1935000e-01
   9.6774000e-02
   7.4194000e-01
   5.8065000e-01
   1.2903000e-01
   4.1935000e-01
   9.6774000e-02
   3.2258000e-02
   1.0000000e+00
   3.2258000e-02
   6.7742000e-01
   1.6129000e-01
   2.9032000e-01
   4.5161000e-01
   2.2581000e-01
   7.7419000e-01
   7.0968000e-01
   2.2581000e-01
   1.2903000e-01
   1.2903000e-01
   5.8065000e-01
   8.3871000e-01
   4.8387000e-01
   6.7742000e-01
   3.2258000e-02
   1.2903000e-01
   6.4516000e-01
   1.6129000e-01
   8.0645000e-01
   9.3548000e-01
   2.5806000e-01
   7.7419000e-01
   9.3548000e-01
   9.6774000e-02
   3.2258000e-02
   2.5806000e-01
   2.2581000e-01
   5.4839000e-01
   7.4194000e-01
   2.5806000e-01
   8.7097000e-01
   6.1290000e-01
   8.3871000e-01
   3.2258000e-01
   7.4194000e-01
   8.3871000e-01
   5.1613000e-01
   4.5161000e-01
   8.3871000e-01
   6.4516000e-01
   9.6774000e-01
   9.6774000e-02
   9.3548000e-01
   6.4516000e-01
   5.8065000e-01
   4.5161000e-01
   6.7742000e-01
   9.6774000e-01
   6.1290000e-01
   3.2258000e-01
   8.7097000e-01
   4.1935000e-01
   8.7097000e-01
   7.7419000e-01
   7.0968000e-01
   9.6774000e-02
   3.2258000e-01
   6.4516000e-01
   8.7097000e-01
   8.7097000e-01
   9.6774000e-02
   9.6774000e-02
   6.4516000e-02
   6.4516000e-01
   6.4516000e-02
   6.4516000e-02
   9.0323000e-01
   7.7419000e-01
   7.7419000e-01
   3.2258000e-01
   3.8710000e-01
   2.5806000e-01
   9.6774000e-01
   9.6774000e-01
   8.0645000e-01
   5.8065000e-01
   5.8065000e-01
   3.5484000e-01
   1.9355000e-01
   5.1613000e-01
   9.3548000e-01
   0.0000000e+00
   2.9032000e-01
   3.8710000e-01
   9.6774000e-02
   6.1290000e-01
   6.7742000e-01
   6.7742000e-01
   8.7097000e-01
   5.4839000e-01
   8.7097000e-01
   9.3548000e-01
   9.0323000e-01
   9.3548000e-01
   3.2258000e-02
   5.4839000e-01
   4.1935000e-01
   7.4194000e-01
   3.5484000e-01
   2.9032000e-01
   6.1290000e-01
   4.8387000e-01
   3.2258000e-02
   3.2258000e-01
   9.6774000e-01
   2.2581000e-01
   8.3871000e-01
   6.7742000e-01
   9.6774000e-01
   5.8065000e-01
   6.1290000e-01
   1.6129000e-01
   8.0645000e-01
   2.2581000e-01
   2.2581000e-01
   4.8387000e-01
   5.1613000e-01
   8.7097000e-01
   4.5161000e-01
   9.0323000e-01
   6.4516000e-01
   9.6774000e-01
   8.3871000e-01
   1.2903000e-01
   5.1613000e-01
   7.7419000e-01
   4.5161000e-01
   7.0968000e-01
   6.1290000e-01
   2.9032000e-01
   4.8387000e-01
   6.7742000e-01
   9.3548000e-01
   9.6774000e-02
   5.8065000e-01
   9.3548000e-01
   4.5161000e-01
   4.5161000e-01
   7.0968000e-01
   6.4516000e-02
   6.4516000e-02
   2.5806000e-01
   7.7419000e-01
   7.7419000e-01
   9.6774000e-01
   1.2903000e-01
   7.4194000e-01
   9.3548000e-01
   9.6774000e-01
   3.2258000e-02
   1.6129000e-01
   9.0323000e-01
   1.6129000e-01
   8.3871000e-01
   2.2581000e-01
   3.5484000e-01
   7.7419000e-01
   1.2903000e-01
   1.6129000e-01
   6.1290000e-01
   8.0645000e-01
   5.4839000e-01
   2.9032000e-01
   8.7097000e-01
   4.8387000e-01
   3.8710000e-01
   3.8710000e-01
   6.7742000e-01
   2.5806000e-01
   1.0000000e+00
   4.1935000e-01
   5.1613000e-01
   4.5161000e-01
   7.7419000e-01
   3.8710000e-01
   2.5806000e-01
   1.2903000e-01
   6.4516000e-02
   3.8710000e-01
   1.9355000e-01
   1.6129000e-01
   4.1935000e-01
   1.9355000e-01
   9.3548000e-01
   9.6774000e-02
   3.5484000e-01
   1.0000000e+00
   3.8710000e-01
   4.5161000e-01
   1.2903000e-01
   7.4194000e-01
   1.9355000e-01
   9.6774000e-01
   6.1290000e-01
   4.5161000e-01
   6.4516000e-01
   3.2258000e-01
   5.4839000e-01
   7.4194000e-01
   4.8387000e-01
   7.0968000e-01
   6.7742000e-01
   4.5161000e-01
   6.7742000e-01
   3.8710000e-01
   5.1613000e-01
   9.0323000e-01
   7.7419000e-01
   3.2258000e-01
   0.0000000e+00
   9.0323000e-01
   1.6129000e-01
   4.5161000e-01
   3.5484000e-01
   9.3548000e-01
   6.4516000e-02
   4.1935000e-01
   0.0000000e+00
   6.1290000e-01
   9.3548000e-01
   3.2258000e-02
   8.0645000e-01
   7.7419000e-01
   5.4839000e-01
   9.0323000e-01
   0.0000000e+00
   9.0323000e-01
   5.8065000e-01
   6.1290000e-01
   6.1290000e-01
   7.4194000e-01
   6.4516000e-02
   6.7742000e-01
   8.0645000e-01
   1.9355000e-01
   3.5484000e-01
   6.4516000e-02
   6.7742000e-01
   4.5161000e-01
   9.0323000e-01
   2.9032000e-01
   8.3871000e-01
   6.4516000e-02
   6.4516000e-01
   1.6129000e-01
   6.4516000e-02
   8.7097000e-01
   3.2258000e-02
   2.9032000e-01
   8.7097000e-01
   9.3548000e-01
   0.0000000e+00
   6.4516000e-02
   3.8710000e-01
   7.4194000e-01
   9.6774000e-02
   2.5806000e-01
   1.9355000e-01
   3.2258000e-02
   3.5484000e-01
   3.5484000e-01
   5.8065000e-01
   1.2903000e-01
   3.5484000e-01
   1.0000000e+00
   3.2258000e-02
   8.7097000e-01
   3.2258000e-02
   9.3548000e-01
   2.9032000e-01
   4.1935000e-01
   3.8710000e-01
   6.4516000e-02
   7.7419000e-01
   1.6129000e-01
   9.0323000e-01
   6.7742000e-01
   1.6129000e-01
   4.1935000e-01
   3.2258000e-02
   2.2581000e-01
   5.1613000e-01
   7.4194000e-01
   3.8710000e-01
   9.6774000e-02
   0.0000000e+00
   5.8065000e-01
   6.4516000e-01
   7.7419000e-01
   9.6774000e-02
   2.2581000e-01
   5.4839000e-01
   8.0645000e-01
   9.0323000e-01
   4.1935000e-01
   5.8065000e-01
   9.6774000e-01
   3.8710000e-01
   9.0323000e-01
   1.2903000e-01
   5.1613000e-01
   9.3548000e-01
   5.4839000e-01
   5.1613000e-01
   5.1613000e-01
   1.2903000e-01
   3.2258000e-02
   1.2903000e-01
   0.0000000e+00
   9.6774000e-01
   6.7742000e-01
   6.1290000e-01
   1.9355000e-01
   6.4516000e-01
   1.2903000e-01
   0.0000000e+00
   8.3871000e-01
   9.6774000e-01
   6.4516000e-02
   9.3548000e-01
   9.0323000e-01
   8.0645000e-01
   6.7742000e-01
   5.8065000e-01
   3.2258000e-01
   8.0645000e-01
   3.8710000e-01
   6.4516000e-02
   2.5806000e-01
   4.8387000e-01
   6.7742000e-01
   1.0000000e+00
   9.6774000e-02
   9.0323000e-01
   9.0323000e-01
   0.0000000e+00
   8.0645000e-01
   1.6129000e-01
   8.0645000e-01
   1.0000000e+00
   5.1613000e-01
   1.9355000e-01
   5.4839000e-01
   1.9355000e-01
   0.0000000e+00
   7.7419000e-01
   1.0000000e+00
   7.0968000e-01
   3.8710000e-01
   6.4516000e-01
   7.7419000e-01
   9.0323000e-01
   8.3871000e-01
   4.8387000e-01
   3.2258000e-01
   7.7419000e-01
   5.8065000e-01
   1.9355000e-01
   8.7097000e-01
   9.0323000e-01
   5.1613000e-01
   4.8387000e-01
   1.9355000e-01
   2.5806000e-01
   8.7097000e-01
   1.9355000e-01
   3.2258000e-02
   0.0000000e+00
   1.6129000e-01
   1.2903000e-01
   6.7742000e-01
   9.6774000e-01
   6.7742000e-01
   8.0645000e-01
   1.0000000e+00
   6.4516000e-02
   0.0000000e+00
   9.6774000e-01
   9.3548000e-01
   2.9032000e-01
   4.5161000e-01
   8.7097000e-01
   7.4194000e-01
   7.0968000e-01
   6.4516000e-01
   9.6774000e-02
   8.3871000e-01
   6.4516000e-01
   2.5806000e-01
   9.6774000e-01
   7.4194000e-01
   5.1613000e-01
   6.4516000e-01
   9.3548000e-01
   5.4839000e-01
   9.6774000e-02
   6.7742000e-01
   3.5484000e-01
   8.0645000e-01
   5.8065000e-01
   1.9355000e-01
   7.7419000e-01
   2.9032000e-01
   1.2903000e-01
   8.3871000e-01
   0.0000000e+00
   9.6774000e-02
   4.1935000e-01
   9.6774000e-02
   1.2903000e-01
   4.1935000e-01
   4.8387000e-01
   6.1290000e-01
   6.4516000e-02
   6.4516000e-02
   9.6774000e-01
   8.3871000e-01
   6.1290000e-01
   3.8710000e-01
   6.4516000e-01
   7.0968000e-01
   6.4516000e-01
   9.6774000e-02
   5.4839000e-01
   3.5484000e-01
   6.4516000e-01
   4.1935000e-01
   7.7419000e-01
   8.3871000e-01
   8.3871000e-01
   1.0000000e+00
   1.2903000e-01
   8.3871000e-01
   4.5161000e-01
   5.8065000e-01
   4.1935000e-01
   9.6774000e-02
   5.4839000e-01
   6.4516000e-01
   2.2581000e-01
   3.8710000e-01
   7.4194000e-01
   1.9355000e-01
   7.7419000e-01
   6.7742000e-01
   6.4516000e-02
   1.6129000e-01
   8.0645000e-01
   1.0000000e+00
   2.9032000e-01
   2.9032000e-01
   2.2581000e-01
   8.7097000e-01
   6.7742000e-01
   8.0645000e-01
   6.1290000e-01
   3.8710000e-01
   8.7097000e-01
   6.4516000e-01
   3.8710000e-01
   7.4194000e-01
   4.1935000e-01
   5.1613000e-01
   7.4194000e-01
   4.1935000e-01
   9.3548000e-01
   9.6774000e-01
   7.7419000e-01
   2.2581000e-01
   8.0645000e-01
   6.1290000e-01
   8.7097000e-01
   5.4839000e-01
   0.0000000e+00
   5.1613000e-01
   1.2903000e-01
   4.5161000e-01
   5.1613000e-01
   5.4839000e-01
   3.8710000e-01
   3.2258000e-02
   9.0323000e-01
   9.6774000e-02
   0.0000000e+00
   4.1935000e-01
   5.1613000e-01
   0.0000000e+00
   6.1290000e-01
   9.0323000e-01
   4.5161000e-01
   3.2258000e-01
   8.7097000e-01
   0.0000000e+00
   3.2258000e-02
   9.0323000e-01
   6.4516000e-01
   4.8387000e-01
   1.0000000e+00
   8.7097000e-01
   7.0968000e-01
   2.9032000e-01
   9.6774000e-01
   4.8387000e-01
   6.4516000e-02
   6.4516000e-01
   6.4516000e-01
   0.0000000e+00
   9.6774000e-02
   9.6774000e-01
   7.4194000e-01
   1.6129000e-01
   1.6129000e-01
   4.1935000e-01
   4.8387000e-01
   7.7419000e-01
   5.1613000e-01
   6.7742000e-01
   7.7419000e-01
   5.8065000e-01
   5.1613000e-01
   3.5484000e-01
   9.6774000e-01
   1.6129000e-01
   9.0323000e-01
   0.0000000e+00
   3.2258000e-02
   3.2258000e-02
   8.3871000e-01
   3.2258000e-01
   6.7742000e-01
   9.6774000e-01
   4.1935000e-01
   2.2581000e-01
   3.2258000e-01
   2.9032000e-01
   0.0000000e+00
   0.0000000e+00
   2.9032000e-01
   4.1935000e-01
   8.3871000e-01
   6.7742000e-01
   4.5161000e-01
   9.6774000e-01
   4.8387000e-01
   1.0000000e+00
   7.4194000e-01
   7.4194000e-01
   8.3871000e-01
   6.4516000e-02
   6.1290000e-01
   5.8065000e-01
   2.2581000e-01
   9.6774000e-01
   7.4194000e-01
   1.2903000e-01
   5.4839000e-01
   9.6774000e-01
   8.7097000e-01
   2.2581000e-01
   2.2581000e-01
   4.1935000e-01
   8.0645000e-01
   4.8387000e-01
   2.9032000e-01
   4.1935000e-01
   8.3871000e-01
   3.5484000e-01
   1.0000000e+00
   3.8710000e-01
   7.0968000e-01
   8.0645000e-01
   2.2581000e-01
   3.8710000e-01
   2.5806000e-01
   4.8387000e-01
   6.4516000e-01
   7.4194000e-01
   7.0968000e-01
   5.8065000e-01
   2.5806000e-01
   3.8710000e-01
   5.4839000e-01
   5.4839000e-01
   1.9355000e-01
   7.7419000e-01
   9.6774000e-01
   4.8387000e-01
   1.9355000e-01
   2.9032000e-01
   6.4516000e-02
   9.3548000e-01
   1.2903000e-01
   4.1935000e-01
   6.4516000e-02
   1.9355000e-01
   0.0000000e+00
   7.0968000e-01
   6.7742000e-01
   3.5484000e-01
   5.1613000e-01
   1.0000000e+00
   5.8065000e-01
   7.0968000e-01
   7.4194000e-01
   9.6774000e-02
   2.2581000e-01
   0.0000000e+00
   8.0645000e-01
   6.1290000e-01
   8.0645000e-01
   6.7742000e-01
   6.4516000e-02
   2.9032000e-01
   3.8710000e-01
   5.8065000e-01
   4.8387000e-01
   9.6774000e-01
   6.1290000e-01
   2.9032000e-01
   5.8065000e-01
   6.4516000e-01
   4.5161000e-01
   6.4516000e-01
   1.9355000e-01
   0.0000000e+00
   8.3871000e-01
   7.0968000e-01
   9.6774000e-02
   9.6774000e-02
   4.5161000e-01
   1.9355000e-01
   1.9355000e-01
   9.6774000e-02
   3.5484000e-01
   1.6129000e-01
   7.0968000e-01
   2.5806000e-01
   3.5484000e-01
   2.9032000e-01
   6.4516000e-02
   1.2903000e-01
   5.4839000e-01
   4.5161000e-01
   6.4516000e-01
   0.0000000e+00
   0.0000000e+00
   9.3548000e-01
   1.2903000e-01
   5.1613000e-01
   6.4516000e-02
   7.4194000e-01
   7.4194000e-01
   2.2581000e-01
   1.6129000e-01
   5.8065000e-01
   9.3548000e-01
   5.1613000e-01
   3.8710000e-01
   4.1935000e-01
   7.7419000e-01
   6.4516000e-01
   8.0645000e-01
   6.7742000e-01
   8.0645000e-01
   7.7419000e-01
   8.0645000e-01
   1.2903000e-01
   6.7742000e-01
   4.5161000e-01
   2.2581000e-01
   2.2581000e-01
   8.7097000e-01
   9.6774000e-02
   6.4516000e-02
   3.8710000e-01
   9.6774000e-02
   3.5484000e-01
   4.5161000e-01
   7.4194000e-01
   1.0000000e+00
   9.6774000e-02
   7.7419000e-01
   4.5161000e-01
   4.5161000e-01
   7.7419000e-01
   8.7097000e-01
   6.4516000e-02
   3.5484000e-01
   4.5161000e-01
   3.2258000e-01
   9.6774000e-02
   6.4516000e-02
   7.7419000e-01
   2.2581000e-01
   9.6774000e-02
   5.1613000e-01
   5.8065000e-01
   6.1290000e-01
   6.7742000e-01
   4.8387000e-01
   5.4839000e-01
   3.8710000e-01
   4.8387000e-01
   4.5161000e-01
   8.0645000e-01
   6.7742000e-01
   5.1613000e-01
   3.2258000e-02
   2.9032000e-01
   1.0000000e+00
   1.9355000e-01
   8.3871000e-01
   3.5484000e-01
   9.0323000e-01
   3.8710000e-01
   8.7097000e-01
   2.5806000e-01
   3.2258000e-02
   7.0968000e-01
   6.7742000e-01
   5.1613000e-01
   6.1290000e-01
   6.1290000e-01
   3.2258000e-02
   1.6129000e-01
   6.4516000e-02
   9.6774000e-02
   7.0968000e-01
   4.5161000e-01
   3.2258000e-01
   0.0000000e+00
   9.6774000e-01
   8.7097000e-01
   3.5484000e-01
   4.8387000e-01
   4.1935000e-01
   1.2903000e-01
   1.2903000e-01
   8.3871000e-01
   7.7419000e-01
   1.2903000e-01
   9.0323000e-01
   2.5806000e-01
   4.1935000e-01
   3.8710000e-01
   7.7419000e-01
   7.4194000e-01
   7.7419000e-01
   3.2258000e-01
   8.7097000e-01
   6.4516000e-02
   8.7097000e-01
   1.0000000e+00
   2.2581000e-01
   9.6774000e-02
   7.4194000e-01
   9.6774000e-02
   5.4839000e-01
   6.7742000e-01
   7.7419000e-01
   6.4516000e-02
   2.5806000e-01
   9.6774000e-02
   4.1935000e-01
   6.4516000e-02
   1.0000000e+00
   2.5806000e-01
   4.1935000e-01
   6.1290000e-01
   4.5161000e-01
   2.2581000e-01
   4.1935000e-01
   2.2581000e-01
   8.7097000e-01
   2.2581000e-01
   6.4516000e-01
   2.9032000e-01
   8.7097000e-01
   5.8065000e-01
   9.6774000e-01
   2.2581000e-01
   8.7097000e-01
   2.5806000e-01
   0.0000000e+00
   3.5484000e-01
   6.7742000e-01
   5.8065000e-01
   3.2258000e-01
   4.8387000e-01
   6.1290000e-01
   0.0000000e+00
   3.2258000e-02
   2.9032000e-01
   9.0323000e-01
   7.7419000e-01
   9.3548000e-01
   9.6774000e-01
   9.6774000e-01
   4.1935000e-01
   3.2258000e-01
   5.1613000e-01
   7.4194000e-01
   1.2903000e-01
   5.1613000e-01
   1.0000000e+00
   2.2581000e-01
   3.8710000e-01
   8.7097000e-01
   2.9032000e-01
   1.9355000e-01
   1.9355000e-01
   7.7419000e-01
   5.4839000e-01
   6.1290000e-01
   7.7419000e-01
   1.6129000e-01
   2.2581000e-01
   3.2258000e-01
   8.0645000e-01
   5.8065000e-01
   1.9355000e-01
   4.1935000e-01
   0.0000000e+00
   5.8065000e-01
   8.0645000e-01
   6.4516000e-01
   1.2903000e-01
   2.2581000e-01
   3.8710000e-01
   4.8387000e-01
   3.8710000e-01
   7.0968000e-01
   0.0000000e+00
   4.1935000e-01
   7.0968000e-01
   7.7419000e-01
   9.0323000e-01
   9.3548000e-01
   9.0323000e-01
   1.9355000e-01
   4.1935000e-01
   9.6774000e-02
   9.6774000e-02
   4.5161000e-01
   1.0000000e+00
   9.0323000e-01
   5.8065000e-01
   2.2581000e-01
   5.4839000e-01
   2.2581000e-01
   4.1935000e-01
   9.6774000e-02
   1.6129000e-01
   8.0645000e-01
   5.1613000e-01
   7.4194000e-01
   6.4516000e-01
   0.0000000e+00
   3.5484000e-01
   8.7097000e-01
   5.1613000e-01
   6.1290000e-01
   4.5161000e-01
   1.9355000e-01
   3.8710000e-01
   5.1613000e-01
   5.1613000e-01
   1.9355000e-01
   8.7097000e-01
   4.8387000e-01
   4.8387000e-01
   4.8387000e-01
   3.8710000e-01
   1.2903000e-01
   6.4516000e-02
   6.4516000e-01
   8.0645000e-01
   7.7419000e-01
   2.5806000e-01
   2.2581000e-01
   4.5161000e-01
   0.0000000e+00
   7.7419000e-01
   1.6129000e-01
   4.1935000e-01
   8.0645000e-01
   1.2903000e-01
   6.4516000e-01
   6.1290000e-01
   9.6774000e-02
   6.1290000e-01
   1.6129000e-01
   1.2903000e-01
   3.8710000e-01
   3.2258000e-02
   5.1613000e-01
   8.3871000e-01
   9.0323000e-01
   6.4516000e-02
   1.9355000e-01
   3.5484000e-01
   6.4516000e-02
   6.4516000e-01
   8.3871000e-01
   9.3548000e-01
   7.4194000e-01
   3.2258000e-01
   6.1290000e-01
   4.5161000e-01
   8.7097000e-01
   0.0000000e+00
   3.8710000e-01
   8.0645000e-01
   7.0968000e-01
   7.7419000e-01
   0.0000000e+00
   3.5484000e-01
   9.6774000e-01
   6.1290000e-01
   3.2258000e-02
   1.0000000e+00
   5.4839000e-01
   9.3548000e-01
   8.3871000e-01
   5.8065000e-01
   2.2581000e-01
   3.2258000e-01
   9.6774000e-02
   8.7097000e-01
   1.0000000e+00
   5.4839000e-01
   7.7419000e-01
   6.4516000e-01
   5.8065000e-01
   5.4839000e-01
   5.8065000e-01
   6.4516000e-02
   1.0000000e+00
   3.5484000e-01
   3.8710000e-01
   4.8387000e-01
   2.2581000e-01
   5.1613000e-01
   9.3548000e-01
   4.8387000e-01
   1.9355000e-01
   4.8387000e-01
   3.2258000e-02
   5.8065000e-01
   9.0323000e-01
   6.4516000e-01
   9.6774000e-01
   7.7419000e-01
   4.1935000e-01
   5.4839000e-01
   9.6774000e-02
   7.7419000e-01
   4.5161000e-01
   3.2258000e-01
   1.6129000e-01
   1.0000000e+00
   7.7419000e-01
   8.3871000e-01
   3.8710000e-01
   3.8710000e-01
   4.5161000e-01
   9.6774000e-01
   6.1290000e-01
   8.3871000e-01
   3.2258000e-02
   1.9355000e-01
   3.8710000e-01
   5.4839000e-01
   9.3548000e-01
   9.6774000e-02
   9.6774000e-02
   2.9032000e-01
   4.8387000e-01
   9.6774000e-02
   4.1935000e-01
   8.0645000e-01
   3.2258000e-01
   3.8710000e-01
   8.0645000e-01
   1.6129000e-01
   0.0000000e+00
   2.5806000e-01
   7.4194000e-01
   8.0645000e-01
   9.6774000e-01
   9.6774000e-01
   5.4839000e-01
   1.2903000e-01
   3.2258000e-02
   1.9355000e-01
   9.6774000e-02
   9.3548000e-01
   3.8710000e-01
   3.5484000e-01
   7.0968000e-01
   2.9032000e-01
   2.9032000e-01
   3.2258000e-01
   6.1290000e-01
   8.0645000e-01
   4.8387000e-01
   8.3871000e-01
   2.2581000e-01
   4.8387000e-01
   1.2903000e-01
   5.1613000e-01
   3.5484000e-01
   9.6774000e-01
   2.5806000e-01
   4.1935000e-01
   8.7097000e-01
   2.5806000e-01
   8.7097000e-01
   3.8710000e-01
   3.5484000e-01
   9.3548000e-01
   3.5484000e-01
   5.8065000e-01
   4.1935000e-01
   1.9355000e-01
   3.8710000e-01
   6.1290000e-01
   6.7742000e-01
   9.6774000e-01
   1.0000000e+00
   8.7097000e-01
   3.8710000e-01
   1.2903000e-01
   3.2258000e-02
   9.6774000e-01
   9.0323000e-01
   9.0323000e-01
   3.8710000e-01
   4.8387000e-01
   3.8710000e-01
   9.6774000e-02
   3.8710000e-01
   8.3871000e-01
   7.7419000e-01
   2.2581000e-01
   4.5161000e-01
   8.3871000e-01
   1.0000000e+00
   7.0968000e-01
   1.2903000e-01
   1.9355000e-01
   4.5161000e-01
   6.7742000e-01
   7.7419000e-01
   9.6774000e-02
   9.6774000e-01
   2.9032000e-01
   3.5484000e-01
   5.1613000e-01
   5.1613000e-01
   1.0000000e+00
   4.5161000e-01
   6.1290000e-01
   1.9355000e-01
   6.1290000e-01
   5.1613000e-01
   2.9032000e-01
   8.7097000e-01
   3.5484000e-01
   7.4194000e-01
   9.6774000e-01
   8.3871000e-01
   0.0000000e+00
   3.2258000e-01
   3.8710000e-01
   4.8387000e-01
   8.7097000e-01
   2.2581000e-01
   9.0323000e-01
   3.2258000e-02
   8.7097000e-01
   4.1935000e-01
   3.2258000e-02
   6.4516000e-01
   2.2581000e-01
   6.7742000e-01
   0.0000000e+00
   3.5484000e-01
   6.1290000e-01
   9.3548000e-01
   6.4516000e-01
   7.7419000e-01
   2.9032000e-01
   9.6774000e-01
   2.5806000e-01
   3.8710000e-01
   9.3548000e-01
   0.0000000e+00
   1.9355000e-01
   4.1935000e-01
   8.7097000e-01
   7.4194000e-01
   3.8710000e-01
   6.4516000e-01
   7.4194000e-01
   6.4516000e-02
   1.0000000e+00
   7.4194000e-01
   5.1613000e-01
   4.5161000e-01
   1.9355000e-01
   5.8065000e-01
   1.6129000e-01
   6.4516000e-01
   3.2258000e-02
   9.0323000e-01
   7.0968000e-01
   9.6774000e-02
   3.2258000e-01
   5.4839000e-01
   4.8387000e-01
   8.7097000e-01
   2.5806000e-01
   6.4516000e-02
   7.4194000e-01
   1.0000000e+00
   8.0645000e-01
   5.4839000e-01
   6.4516000e-01
   6.4516000e-01
   4.1935000e-01
   1.6129000e-01
   5.1613000e-01
   3.5484000e-01
   1.9355000e-01
   5.8065000e-01
   6.1290000e-01
   1.0000000e+00
   1.0000000e+00
   2.9032000e-01
   1.6129000e-01
   5.8065000e-01
   2.5806000e-01
   5.1613000e-01
   1.6129000e-01
   5.1613000e-01
   5.8065000e-01
   9.6774000e-01
   5.1613000e-01
   6.4516000e-01
   7.0968000e-01
   2.9032000e-01
   4.5161000e-01
   2.5806000e-01
   1.2903000e-01
   6.4516000e-01
   1.0000000e+00
   7.4194000e-01
   5.8065000e-01
   6.7742000e-01
   5.8065000e-01
   8.7097000e-01
   9.3548000e-01
   7.7419000e-01
   6.4516000e-02
   7.0968000e-01
   7.0968000e-01
   9.6774000e-01
   1.0000000e+00
   2.5806000e-01
   1.0000000e+00
   5.1613000e-01
   6.1290000e-01
   4.8387000e-01
   6.1290000e-01
   1.0000000e+00
   7.7419000e-01
   4.1935000e-01
   2.9032000e-01
   0.0000000e+00
   6.7742000e-01
   8.7097000e-01
   3.2258000e-01
   4.5161000e-01
   6.1290000e-01
   5.1613000e-01
   7.7419000e-01
   8.7097000e-01
   0.0000000e+00
   8.3871000e-01
   6.1290000e-01
   2.9032000e-01
   2.2581000e-01
   7.7419000e-01
   8.7097000e-01
   5.8065000e-01
   3.5484000e-01
   1.6129000e-01
   5.8065000e-01
   1.2903000e-01
   3.2258000e-01
   9.6774000e-01
   7.7419000e-01
   4.1935000e-01
   3.8710000e-01
   3.2258000e-02
   4.8387000e-01
   3.8710000e-01
   5.1613000e-01
   6.4516000e-02
   5.8065000e-01
   8.7097000e-01
   7.7419000e-01
   3.2258000e-01
   5.4839000e-01
   9.3548000e-01
   5.1613000e-01
   9.0323000e-01
   6.4516000e-02
   9.3548000e-01
   3.2258000e-01
   8.7097000e-01
   8.0645000e-01
   6.4516000e-02
   9.6774000e-01
   2.9032000e-01
   8.3871000e-01
   5.1613000e-01
   8.7097000e-01
   9.6774000e-01
   1.9355000e-01
   6.1290000e-01
   1.2903000e-01
   1.0000000e+00
   5.4839000e-01
   2.2581000e-01
   2.9032000e-01
   8.3871000e-01
   7.4194000e-01
   7.4194000e-01
   4.8387000e-01
   3.2258000e-01
   7.7419000e-01
   9.3548000e-01
   6.4516000e-01
   8.3871000e-01
   5.1613000e-01
   5.8065000e-01
   3.2258000e-01
   4.5161000e-01
   8.7097000e-01
   9.6774000e-01
   8.0645000e-01
   9.6774000e-02
   4.1935000e-01
   1.9355000e-01
   6.4516000e-01
   2.9032000e-01
   7.0968000e-01
   1.0000000e+00
   7.7419000e-01
   3.2258000e-02
   3.2258000e-01
   8.7097000e-01
   6.7742000e-01
   7.7419000e-01
   5.1613000e-01
   2.9032000e-01
   5.8065000e-01
   3.2258000e-02
   1.6129000e-01
   1.0000000e+00
   8.7097000e-01
   7.0968000e-01
   1.0000000e+00
   3.2258000e-02
   8.3871000e-01
   1.9355000e-01
   1.9355000e-01
   3.5484000e-01
   8.0645000e-01
   9.6774000e-01
   2.9032000e-01
   7.4194000e-01
   4.1935000e-01
   9.3548000e-01
   6.4516000e-01
   1.0000000e+00
   2.5806000e-01
   7.4194000e-01
   3.8710000e-01
   6.4516000e-01
   4.5161000e-01
   5.8065000e-01
   7.7419000e-01
   6.4516000e-02
   1.2903000e-01
   9.3548000e-01
   9.0323000e-01
   8.3871000e-01
   3.8710000e-01
   1.6129000e-01
   9.6774000e-02
   9.0323000e-01
   9.3548000e-01
   9.6774000e-02
   6.1290000e-01
   9.6774000e-02
   3.2258000e-02
   2.2581000e-01
   0.0000000e+00
   7.0968000e-01
   4.1935000e-01
   4.1935000e-01
   3.2258000e-01
   3.5484000e-01
   8.7097000e-01
   8.3871000e-01
   2.9032000e-01
   9.6774000e-02
   2.2581000e-01
   8.7097000e-01
   3.2258000e-02
   5.8065000e-01
   5.4839000e-01
   5.8065000e-01
   1.9355000e-01
   9.6774000e-02
   6.4516000e-02
   3.2258000e-01
   1.2903000e-01
   4.1935000e-01
   5.1613000e-01
   3.2258000e-02
   1.0000000e+00
   8.7097000e-01
   3.2258000e-02
   9.6774000e-02
   3.2258000e-02
   5.8065000e-01
   6.7742000e-01
   1.6129000e-01
   4.8387000e-01
   1.9355000e-01
   0.0000000e+00
   8.3871000e-01
   2.2581000e-01
   9.0323000e-01
   7.0968000e-01
   8.3871000e-01
   8.7097000e-01
   3.2258000e-01
   9.6774000e-01
   9.0323000e-01
   8.7097000e-01
   2.5806000e-01
   3.8710000e-01
   3.5484000e-01
   1.0000000e+00
   5.1613000e-01
   5.4839000e-01
   5.1613000e-01
   5.4839000e-01
   7.7419000e-01
   9.3548000e-01
   3.5484000e-01
   1.9355000e-01
   3.2258000e-02
   2.2581000e-01
   9.3548000e-01
   6.4516000e-02
   2.5806000e-01
   9.6774000e-01
   3.2258000e-01
   2.5806000e-01
   5.4839000e-01
   5.8065000e-01
   2.9032000e-01
   5.4839000e-01
   2.2581000e-01
   6.7742000e-01
   8.7097000e-01
   7.4194000e-01
   6.4516000e-01
   4.5161000e-01
   2.2581000e-01
   6.4516000e-01
   9.0323000e-01
   5.4839000e-01
   3.5484000e-01
   3.8710000e-01
   9.6774000e-02
   8.3871000e-01
   4.8387000e-01
   6.1290000e-01
   1.6129000e-01
   8.3871000e-01
   6.4516000e-01
   3.2258000e-02
   6.4516000e-02
   1.0000000e+00
   9.3548000e-01
   8.0645000e-01
   6.4516000e-01
   9.0323000e-01
   6.4516000e-01
   8.3871000e-01
   1.0000000e+00
   9.6774000e-02
   4.8387000e-01
   9.0323000e-01
   0.0000000e+00
   7.4194000e-01
   6.4516000e-02
   3.5484000e-01
   1.6129000e-01
   9.0323000e-01
   8.7097000e-01
   3.5484000e-01
   3.5484000e-01
   7.4194000e-01
   5.4839000e-01
   6.4516000e-01
   3.8710000e-01
   9.6774000e-01
   8.0645000e-01
   5.1613000e-01
   4.8387000e-01
   9.3548000e-01
   6.4516000e-02
   0.0000000e+00
   0.0000000e+00
   1.0000000e+00
   2.2581000e-01
   1.6129000e-01
   9.6774000e-01
   3.8710000e-01
   5.8065000e-01
   1.9355000e-01
   4.5161000e-01
   8.7097000e-01
   5.4839000e-01
   2.9032000e-01
   6.4516000e-02
   6.7742000e-01
   8.3871000e-01
   4.8387000e-01
   4.8387000e-01
   8.0645000e-01
   7.0968000e-01
   9.3548000e-01
   5.8065000e-01
   4.1935000e-01
   5.1613000e-01
   2.9032000e-01
   1.0000000e+00
   8.0645000e-01
   2.5806000e-01
   6.7742000e-01
   4.8387000e-01
   3.5484000e-01
   5.1613000e-01
   5.8065000e-01
   2.2581000e-01
   3.2258000e-01
   2.9032000e-01
   6.4516000e-01
   5.1613000e-01
   6.1290000e-01
   7.7419000e-01
   1.6129000e-01
   1.9355000e-01
   2.9032000e-01
   7.4194000e-01
   7.4194000e-01
   6.7742000e-01
   4.1935000e-01
   8.0645000e-01
   1.9355000e-01
   6.7742000e-01
   1.6129000e-01
   2.5806000e-01
   7.7419000e-01
   9.6774000e-01
   0.0000000e+00
   7.7419000e-01
   7.4194000e-01
   5.4839000e-01
   6.7742000e-01
   7.7419000e-01
   3.5484000e-01
   9.6774000e-02
   3.8710000e-01
   6.4516000e-02
   6.7742000e-01
   4.1935000e-01
   4.8387000e-01
   4.5161000e-01
   5.1613000e-01
   2.2581000e-01
   9.3548000e-01
   1.9355000e-01
   6.7742000e-01
   0.0000000e+00
   9.6774000e-02
   1.6129000e-01
   4.8387000e-01
   2.5806000e-01
   2.2581000e-01
   0.0000000e+00
   1.9355000e-01
   8.3871000e-01
   3.2258000e-02
   9.0323000e-01
   9.3548000e-01
   9.0323000e-01
   3.2258000e-01
   9.3548000e-01
   7.7419000e-01
   7.7419000e-01
   1.9355000e-01
   5.1613000e-01
   5.4839000e-01
   2.9032000e-01
   1.0000000e+00
   1.9355000e-01
   9.6774000e-01
   2.2581000e-01
   1.0000000e+00
   4.5161000e-01
   0.0000000e+00
   1.6129000e-01
   4.8387000e-01
   3.5484000e-01
   3.8710000e-01
   1.9355000e-01
   6.4516000e-02
   6.4516000e-01
   8.3871000e-01
   5.4839000e-01
   5.8065000e-01
   2.5806000e-01
   3.5484000e-01
   2.5806000e-01
   3.5484000e-01
   6.4516000e-02
   6.4516000e-01
   6.4516000e-01
   2.5806000e-01
   1.9355000e-01
   3.2258000e-01
   1.2903000e-01
   7.4194000e-01
   6.4516000e-01
   2.2581000e-01
   6.4516000e-02
   4.8387000e-01
   9.6774000e-02
   6.1290000e-01
   1.6129000e-01
   8.0645000e-01
   4.5161000e-01
   3.2258000e-02
   9.3548000e-01
   9.6774000e-01
   1.6129000e-01
   3.8710000e-01
   3.2258000e-01
   2.5806000e-01
   4.8387000e-01
   8.0645000e-01
   3.2258000e-01
   9.6774000e-02
   0.0000000e+00
   3.8710000e-01
   3.2258000e-02
   1.0000000e+00
   1.9355000e-01
   2.9032000e-01
   8.0645000e-01
   7.0968000e-01
   3.5484000e-01
   9.6774000e-01
   6.7742000e-01
   6.4516000e-01
   8.0645000e-01
   8.7097000e-01
   1.9355000e-01
   6.1290000e-01
   2.2581000e-01
   2.2581000e-01
   9.6774000e-01
   1.9355000e-01
   1.0000000e+00
   6.7742000e-01
   0.0000000e+00
   9.0323000e-01
   1.0000000e+00
   1.2903000e-01
   7.7419000e-01
   8.3871000e-01
   0.0000000e+00
   6.7742000e-01
   2.9032000e-01
   2.9032000e-01
   5.8065000e-01
   1.6129000e-01
   6.7742000e-01
   3.5484000e-01
   2.5806000e-01
   9.0323000e-01
   8.3871000e-01
   4.1935000e-01
   9.3548000e-01
   7.4194000e-01
   3.5484000e-01
   1.9355000e-01
   6.4516000e-01
   4.8387000e-01
   0.0000000e+00
   8.7097000e-01
   3.5484000e-01
   4.8387000e-01
   4.8387000e-01
   5.1613000e-01
   4.1935000e-01
   7.7419000e-01
   7.4194000e-01
   2.9032000e-01
   1.0000000e+00
   6.4516000e-01
   5.1613000e-01
   9.6774000e-01
   1.2903000e-01
   7.7419000e-01
   9.6774000e-02
   6.1290000e-01
   8.3871000e-01
   9.6774000e-01
   6.4516000e-01
   1.6129000e-01
   1.2903000e-01
   3.2258000e-01
   1.0000000e+00
   7.0968000e-01
   7.7419000e-01
   3.2258000e-01
   5.1613000e-01
   5.1613000e-01
   7.7419000e-01
   7.4194000e-01
   3.2258000e-02
   7.7419000e-01
   3.8710000e-01
   4.8387000e-01
   5.1613000e-01
   6.7742000e-01
   3.5484000e-01
   8.7097000e-01
   3.2258000e-01
   3.2258000e-01
   9.6774000e-01
   1.2903000e-01
   9.3548000e-01
   1.2903000e-01
   5.1613000e-01
   6.1290000e-01
   7.0968000e-01
   1.9355000e-01
   2.9032000e-01
   8.3871000e-01
   0.0000000e+00
   9.6774000e-01
   8.0645000e-01
   9.3548000e-01
   4.1935000e-01
   2.9032000e-01
   5.8065000e-01
   8.3871000e-01
   7.4194000e-01
   2.2581000e-01
   8.0645000e-01
   2.9032000e-01
   6.4516000e-01
   4.5161000e-01
   0.0000000e+00
   9.0323000e-01
   5.8065000e-01
   4.1935000e-01
   9.0323000e-01
   0.0000000e+00
   9.0323000e-01
   5.4839000e-01
   0.0000000e+00
   5.8065000e-01
   9.6774000e-01
   8.0645000e-01
   3.8710000e-01
   8.0645000e-01
   2.9032000e-01
   7.4194000e-01
   6.7742000e-01
   3.2258000e-01
   7.0968000e-01
   6.4516000e-01
   0.0000000e+00
   2.5806000e-01
   4.5161000e-01
   3.2258000e-02
   6.1290000e-01
   2.2581000e-01
   6.7742000e-01
   6.4516000e-02
   4.1935000e-01
   1.6129000e-01
   0.0000000e+00
   7.4194000e-01
   2.2581000e-01
   7.4194000e-01
   1.0000000e+00
   6.4516000e-02
   5.4839000e-01
   1.2903000e-01
   8.3871000e-01
   3.8710000e-01
   5.4839000e-01
   2.2581000e-01
   9.6774000e-02
   8.0645000e-01
   5.1613000e-01
   4.5161000e-01
   9.3548000e-01
   8.3871000e-01
   7.7419000e-01
   6.7742000e-01
   2.9032000e-01
   3.2258000e-01
   9.6774000e-02
   2.9032000e-01
   4.5161000e-01
   7.0968000e-01
   9.0323000e-01
   7.4194000e-01
   5.1613000e-01
   6.1290000e-01
   1.0000000e+00
   6.1290000e-01
   2.9032000e-01
   0.0000000e+00
   6.4516000e-01
   6.1290000e-01
   4.1935000e-01
   5.8065000e-01
   6.7742000e-01
   6.7742000e-01
   4.1935000e-01
   3.2258000e-02
   1.2903000e-01
   8.7097000e-01
   5.4839000e-01
   1.9355000e-01
   3.2258000e-01
   5.1613000e-01
   3.2258000e-02
   5.8065000e-01
   5.8065000e-01
   3.8710000e-01
   8.7097000e-01
   9.6774000e-01
   9.6774000e-01
   3.2258000e-01
   3.2258000e-02
   6.7742000e-01
   4.1935000e-01
   3.2258000e-02
   9.3548000e-01
   2.9032000e-01
   7.0968000e-01
   8.0645000e-01
   8.3871000e-01
   4.5161000e-01
   7.0968000e-01
   3.2258000e-01
   0.0000000e+00
   6.4516000e-01
   3.2258000e-02
   7.7419000e-01
   4.5161000e-01
   7.4194000e-01
   1.2903000e-01
   8.0645000e-01
   3.2258000e-02
   7.0968000e-01
   9.6774000e-02
   3.2258000e-01
   5.8065000e-01
   9.6774000e-02
   1.0000000e+00
   8.3871000e-01
   9.6774000e-01
   8.3871000e-01
   9.6774000e-01
   8.7097000e-01
   6.1290000e-01
   3.5484000e-01
   8.0645000e-01
   1.0000000e+00
   3.5484000e-01
   1.2903000e-01
   9.6774000e-02
   5.8065000e-01
   2.9032000e-01
   7.4194000e-01
   4.8387000e-01
   2.2581000e-01
   3.2258000e-02
   1.2903000e-01
   1.0000000e+00
   4.5161000e-01
   5.8065000e-01
   2.9032000e-01
   3.8710000e-01
   7.4194000e-01
   4.8387000e-01
   7.7419000e-01
   1.0000000e+00
   8.0645000e-01
   6.4516000e-02
   5.1613000e-01
   8.7097000e-01
   9.3548000e-01
   1.2903000e-01
   6.4516000e-01
   3.2258000e-02
   5.1613000e-01
   1.6129000e-01
   7.7419000e-01
   2.2581000e-01
   5.4839000e-01
   6.4516000e-01
   6.7742000e-01
   7.0968000e-01
   9.6774000e-01
   9.3548000e-01
   4.8387000e-01
   6.4516000e-01
   2.5806000e-01
   5.4839000e-01
   2.9032000e-01
   7.7419000e-01
   6.7742000e-01
   9.6774000e-02
   6.1290000e-01
   3.5484000e-01
   8.0645000e-01
   1.6129000e-01
   4.5161000e-01
   5.4839000e-01
   9.3548000e-01
   4.5161000e-01
   6.4516000e-02
   6.7742000e-01
   8.7097000e-01
   9.3548000e-01
   1.9355000e-01
   2.9032000e-01
   2.5806000e-01
   5.1613000e-01
   6.1290000e-01
   9.3548000e-01
   1.2903000e-01
   1.9355000e-01
   8.3871000e-01
   6.4516000e-01
   3.5484000e-01
   7.4194000e-01
   5.1613000e-01
   3.2258000e-02
   2.5806000e-01
   4.5161000e-01
   9.3548000e-01
   9.3548000e-01
   7.4194000e-01
   6.4516000e-01
   7.7419000e-01
   7.0968000e-01
   6.4516000e-01
   8.7097000e-01
   3.2258000e-01
   9.3548000e-01
   7.7419000e-01
   8.3871000e-01
   2.5806000e-01
   1.9355000e-01
   8.7097000e-01
   0.0000000e+00
   1.9355000e-01
   6.1290000e-01
   9.6774000e-01
   5.8065000e-01
   7.0968000e-01
   7.7419000e-01
   0.0000000e+00
   4.5161000e-01
   6.7742000e-01
   6.7742000e-01
   6.4516000e-02
   7.0968000e-01
   9.3548000e-01
   0.0000000e+00
   4.1935000e-01
   9.6774000e-02
   1.6129000e-01
   6.7742000e-01
   4.8387000e-01
   3.2258000e-01
   7.4194000e-01
   9.6774000e-02
   4.1935000e-01
   8.3871000e-01
   6.4516000e-02
   1.2903000e-01
   6.7742000e-01
   9.0323000e-01
   9.3548000e-01
   0.0000000e+00
   2.5806000e-01
   5.4839000e-01
   4.5161000e-01
   3.8710000e-01
   9.6774000e-01
   1.6129000e-01
   3.2258000e-02
   3.5484000e-01
   3.5484000e-01
   9.0323000e-01
   1.9355000e-01
   4.8387000e-01
   8.3871000e-01
   9.6774000e-01
   1.2903000e-01
   8.0645000e-01
   4.5161000e-01
   3.2258000e-02
   6.7742000e-01
   6.7742000e-01
   2.5806000e-01
   3.2258000e-01
   5.1613000e-01
   6.1290000e-01
   9.6774000e-02
   7.7419000e-01
   6.4516000e-01
   1.9355000e-01
   4.1935000e-01
   4.8387000e-01
   4.8387000e-01
   4.5161000e-01
   8.3871000e-01
   6.4516000e-01
   3.5484000e-01
   5.4839000e-01
   9.6774000e-01
   8.3871000e-01
   9.0323000e-01
   3.2258000e-02
   5.8065000e-01
   3.5484000e-01
   2.2581000e-01
   8.0645000e-01
   1.0000000e+00
   5.8065000e-01
   2.2581000e-01
   6.1290000e-01
   8.7097000e-01
   3.5484000e-01
   1.9355000e-01
   1.2903000e-01
   3.5484000e-01
   1.0000000e+00
   6.7742000e-01
   1.9355000e-01
   9.0323000e-01
   2.5806000e-01
   8.3871000e-01
   6.4516000e-02
   8.3871000e-01
   4.5161000e-01
   3.5484000e-01
   7.4194000e-01
   9.0323000e-01
   5.4839000e-01
   8.0645000e-01
   4.8387000e-01
   6.7742000e-01
   7.0968000e-01
   6.7742000e-01
   1.6129000e-01
   4.1935000e-01
   4.8387000e-01
   7.7419000e-01
   4.8387000e-01
   6.7742000e-01
   6.1290000e-01
   4.8387000e-01
   8.3871000e-01
   1.6129000e-01
   7.7419000e-01
   3.2258000e-01
   6.4516000e-01
   3.2258000e-02
   1.6129000e-01
   6.1290000e-01
   8.7097000e-01
   3.8710000e-01
   1.6129000e-01
   5.8065000e-01
   2.5806000e-01
   2.2581000e-01
   1.9355000e-01
   5.8065000e-01
   2.5806000e-01
   5.8065000e-01
   5.8065000e-01
   3.5484000e-01
   6.4516000e-01
   9.3548000e-01
   3.2258000e-02
   8.3871000e-01
   6.4516000e-01
   9.6774000e-02
   1.2903000e-01
   5.4839000e-01
   5.4839000e-01
   7.4194000e-01
   9.3548000e-01
   3.2258000e-02
   7.4194000e-01
   6.1290000e-01
   6.4516000e-01
   8.7097000e-01
   3.2258000e-01
   6.4516000e-01
   6.1290000e-01
   0.0000000e+00
   8.7097000e-01
   7.4194000e-01
   7.4194000e-01
   7.4194000e-01
   1.0000000e+00
   6.4516000e-01
   4.1935000e-01
   9.6774000e-01
   4.5161000e-01
   8.7097000e-01
   5.8065000e-01
   4.1935000e-01
   1.6129000e-01
   1.6129000e-01
   6.4516000e-01
   6.1290000e-01
   0.0000000e+00
   5.1613000e-01
   7.4194000e-01
   8.3871000e-01
   2.5806000e-01
   6.4516000e-02
   1.6129000e-01
   3.2258000e-02
   2.9032000e-01
   8.7097000e-01
   6.1290000e-01
   9.0323000e-01
   8.0645000e-01
   5.1613000e-01
   5.1613000e-01
   2.2581000e-01
   5.8065000e-01
   7.0968000e-01
   8.0645000e-01
   6.4516000e-01
   0.0000000e+00
   2.2581000e-01
   7.4194000e-01
   4.1935000e-01
   2.2581000e-01
   3.2258000e-01
   6.1290000e-01
   0.0000000e+00
   4.8387000e-01
   9.6774000e-02
   3.2258000e-02
   7.4194000e-01
   5.1613000e-01
   4.5161000e-01
   2.5806000e-01
   2.9032000e-01
   9.3548000e-01
   6.1290000e-01
   1.2903000e-01
   2.5806000e-01
   2.9032000e-01
   8.7097000e-01
   2.5806000e-01
   3.5484000e-01
   4.5161000e-01
   6.7742000e-01
   9.0323000e-01
   8.7097000e-01
   9.0323000e-01
   4.1935000e-01
   2.5806000e-01
   5.4839000e-01
   7.4194000e-01
   7.0968000e-01
   1.2903000e-01
   6.4516000e-02
   0.0000000e+00
   8.0645000e-01
   1.9355000e-01
   3.2258000e-01
   4.8387000e-01
   3.2258000e-01
   0.0000000e+00
   6.7742000e-01
   7.7419000e-01
   3.2258000e-01
   1.9355000e-01
   9.6774000e-02
   7.7419000e-01
   4.1935000e-01
   6.4516000e-01
   3.5484000e-01
   1.0000000e+00
   1.9355000e-01
   9.6774000e-01
   7.0968000e-01
   8.3871000e-01
   4.5161000e-01
   8.7097000e-01
   1.9355000e-01
   4.1935000e-01
   6.4516000e-01
   1.2903000e-01
   1.9355000e-01
   2.9032000e-01
   4.8387000e-01
   2.5806000e-01
   7.0968000e-01
   6.4516000e-01
   3.2258000e-02
   4.5161000e-01
   4.5161000e-01
   7.0968000e-01
   3.5484000e-01
   7.0968000e-01
   2.2581000e-01
   7.4194000e-01
   4.8387000e-01
   9.0323000e-01
   3.5484000e-01
   8.0645000e-01
   0.0000000e+00
   1.6129000e-01
   1.0000000e+00
   4.5161000e-01
   1.0000000e+00
   3.2258000e-02
   5.8065000e-01
   8.7097000e-01
   0.0000000e+00
   9.6774000e-01
   9.6774000e-01
   5.8065000e-01
   3.8710000e-01
   8.3871000e-01
   6.4516000e-02
   3.8710000e-01
   2.2581000e-01
   6.4516000e-02
   6.1290000e-01
   3.2258000e-01
   3.5484000e-01
   0.0000000e+00
   8.7097000e-01
   1.6129000e-01
   6.7742000e-01
   3.2258000e-02
   9.6774000e-01
   7.0968000e-01
   2.2581000e-01
   4.8387000e-01
   2.9032000e-01
   8.7097000e-01
   7.7419000e-01
   0.0000000e+00
   7.7419000e-01
   0.0000000e+00
   9.3548000e-01
   7.4194000e-01
   1.0000000e+00
   1.6129000e-01
   7.7419000e-01
   6.4516000e-01
   1.9355000e-01
   6.7742000e-01
   1.0000000e+00
   2.9032000e-01
   5.8065000e-01
   8.3871000e-01
   5.1613000e-01
   9.6774000e-02
   4.5161000e-01
   3.5484000e-01
   3.8710000e-01
   2.2581000e-01
   7.4194000e-01
   1.6129000e-01
   8.7097000e-01
   7.7419000e-01
   4.5161000e-01
   9.0323000e-01
   1.2903000e-01
   9.6774000e-01
   1.9355000e-01
   3.5484000e-01
   1.6129000e-01
   9.6774000e-01
   9.6774000e-02
   1.6129000e-01
   1.2903000e-01
   1.9355000e-01
   7.0968000e-01
   6.4516000e-02
   2.9032000e-01
   5.1613000e-01
   5.4839000e-01
   4.8387000e-01
   1.6129000e-01
   1.0000000e+00
   6.7742000e-01
   1.2903000e-01
   2.5806000e-01
   4.5161000e-01
   4.8387000e-01
   1.9355000e-01
   8.3871000e-01
   1.9355000e-01
   7.0968000e-01
   1.9355000e-01
   5.4839000e-01
   9.6774000e-02
   3.2258000e-02
   5.4839000e-01
   1.9355000e-01
   3.8710000e-01
   9.0323000e-01
   4.5161000e-01
   1.9355000e-01
   9.6774000e-02
   2.5806000e-01
   3.2258000e-02
   3.5484000e-01
   4.5161000e-01
   6.4516000e-01
   9.3548000e-01
   0.0000000e+00
   4.8387000e-01
   1.6129000e-01
   3.2258000e-01
   7.0968000e-01
   8.3871000e-01
   7.0968000e-01
   7.4194000e-01
   0.0000000e+00
   6.7742000e-01
   4.5161000e-01
   8.0645000e-01
   1.9355000e-01
   2.2581000e-01
   6.4516000e-01
   9.0323000e-01
   4.8387000e-01
   2.9032000e-01
   1.0000000e+00
   1.2903000e-01
   9.3548000e-01
   5.1613000e-01
   9.6774000e-02
   2.2581000e-01
   1.6129000e-01
   1.6129000e-01
   3.2258000e-02
   6.4516000e-01
   7.4194000e-01
   3.2258000e-02
   4.8387000e-01
   6.7742000e-01
   2.5806000e-01
   8.7097000e-01
   5.4839000e-01
   3.5484000e-01
   1.2903000e-01
   8.0645000e-01
   9.6774000e-02
   5.4839000e-01
   1.9355000e-01
   4.1935000e-01
   5.1613000e-01
   2.5806000e-01
   4.1935000e-01
   6.4516000e-01
   4.1935000e-01
   7.4194000e-01
   4.5161000e-01
   2.5806000e-01
   4.8387000e-01
   8.7097000e-01
   9.3548000e-01
   7.4194000e-01
   4.5161000e-01
   3.2258000e-01
   8.0645000e-01
   7.0968000e-01
   1.0000000e+00
   1.2903000e-01
   3.8710000e-01
   5.8065000e-01
   8.0645000e-01
   5.1613000e-01
   6.4516000e-01
   7.0968000e-01
   2.5806000e-01
   0.0000000e+00
   5.8065000e-01
   3.5484000e-01
   1.2903000e-01
   4.5161000e-01
   3.5484000e-01
   7.4194000e-01
   9.0323000e-01
   7.7419000e-01
   9.6774000e-01
   3.5484000e-01
   3.2258000e-02
   3.5484000e-01
   3.2258000e-02
   6.7742000e-01
   0.0000000e+00
   2.2581000e-01
   4.5161000e-01
   6.4516000e-02
   5.4839000e-01
   8.0645000e-01
   5.1613000e-01
   4.1935000e-01
   7.7419000e-01
   2.5806000e-01
   1.2903000e-01
   6.4516000e-02
   1.6129000e-01
   0.0000000e+00
   6.4516000e-01
   5.8065000e-01
   9.6774000e-02
   6.4516000e-01
   6.4516000e-01
   2.2581000e-01
   6.4516000e-02
   5.4839000e-01
   8.0645000e-01
   3.2258000e-02
   9.3548000e-01
   6.7742000e-01
   6.7742000e-01
   5.4839000e-01
   6.1290000e-01
   4.1935000e-01
   7.7419000e-01
   9.3548000e-01
   3.2258000e-01
   6.7742000e-01
   9.3548000e-01
   5.4839000e-01
   1.2903000e-01
   6.1290000e-01
   1.0000000e+00
   7.0968000e-01
   6.4516000e-01
   9.6774000e-02
   1.9355000e-01
   7.7419000e-01
   7.0968000e-01
   1.6129000e-01
   2.9032000e-01
   9.6774000e-02
   8.7097000e-01
   8.7097000e-01
   7.7419000e-01
   2.2581000e-01
   8.3871000e-01
   2.2581000e-01
   6.1290000e-01
   4.5161000e-01
   1.0000000e+00
   5.8065000e-01
   5.1613000e-01
   6.1290000e-01
   4.1935000e-01
   2.2581000e-01
   5.4839000e-01
   4.1935000e-01
   0.0000000e+00
   4.5161000e-01
   1.9355000e-01
   4.1935000e-01
   9.0323000e-01
   6.4516000e-02
   4.8387000e-01
   6.4516000e-02
   2.2581000e-01
   8.7097000e-01
   6.4516000e-02
   8.7097000e-01
   6.1290000e-01
   3.2258000e-02
   7.4194000e-01
   1.0000000e+00
   7.7419000e-01
   6.1290000e-01
   9.6774000e-01
   6.4516000e-01
   4.5161000e-01
   6.7742000e-01
   8.0645000e-01
   6.4516000e-01
   1.9355000e-01
   6.7742000e-01
   2.5806000e-01
   9.6774000e-01
   2.2581000e-01
   9.6774000e-02
   2.5806000e-01
   1.9355000e-01
   5.1613000e-01
   1.0000000e+00
   3.8710000e-01
   4.5161000e-01
   7.7419000e-01
   0.0000000e+00
   1.2903000e-01
   8.3871000e-01
   3.8710000e-01
   6.4516000e-02
   1.6129000e-01
   2.5806000e-01
   2.2581000e-01
   6.7742000e-01
   6.7742000e-01
   1.6129000e-01
   1.0000000e+00
   8.7097000e-01
   4.8387000e-01
   6.1290000e-01
   1.9355000e-01
   4.1935000e-01
   5.1613000e-01
   3.2258000e-01
   2.9032000e-01
   4.8387000e-01
   9.3548000e-01
   4.1935000e-01
   9.6774000e-01
   5.8065000e-01
   5.1613000e-01
   9.6774000e-02
   9.6774000e-01
   3.2258000e-01
   6.1290000e-01
   2.2581000e-01
   6.1290000e-01
   9.6774000e-02
   6.1290000e-01
   4.1935000e-01
   9.0323000e-01
   1.9355000e-01
   7.4194000e-01
   0.0000000e+00
   2.2581000e-01
   2.5806000e-01
   4.5161000e-01
   6.4516000e-02
   1.6129000e-01
   4.5161000e-01
   5.4839000e-01
   0.0000000e+00
   4.8387000e-01
   8.0645000e-01
   9.6774000e-01
   4.5161000e-01
   2.9032000e-01
   1.0000000e+00
   5.4839000e-01
   1.6129000e-01
   9.0323000e-01
   1.9355000e-01
   1.0000000e+00
   3.8710000e-01
   0.0000000e+00
   4.5161000e-01
   1.6129000e-01
   2.2581000e-01
   3.5484000e-01
   4.8387000e-01
   6.4516000e-01
   2.5806000e-01
   5.4839000e-01
   4.1935000e-01
   5.4839000e-01
   2.5806000e-01
   2.5806000e-01
   2.5806000e-01
   6.7742000e-01
   2.9032000e-01
   3.5484000e-01
   6.4516000e-01
   9.0323000e-01
   4.5161000e-01
   2.9032000e-01
   6.4516000e-02
   1.9355000e-01
   1.0000000e+00
   9.3548000e-01
   6.4516000e-02
   5.1613000e-01
   6.4516000e-01
   6.4516000e-01
   6.7742000e-01
   1.2903000e-01
   5.8065000e-01
   4.8387000e-01
   0.0000000e+00
   3.5484000e-01
   8.7097000e-01
   1.0000000e+00
   6.4516000e-01
   7.7419000e-01
   3.2258000e-01
   2.5806000e-01
   7.7419000e-01
   4.1935000e-01
   6.4516000e-02
   9.6774000e-02
   6.7742000e-01
   6.4516000e-02
   6.4516000e-01
   5.4839000e-01
   4.1935000e-01
   4.1935000e-01
   3.8710000e-01
   3.2258000e-01
   4.1935000e-01
   6.1290000e-01
   3.5484000e-01
   2.2581000e-01
   2.9032000e-01
   9.6774000e-01
   1.9355000e-01
   2.2581000e-01
   2.5806000e-01
   2.9032000e-01
   8.7097000e-01
   2.5806000e-01
   5.8065000e-01
   6.4516000e-02
   2.9032000e-01
   5.8065000e-01
   1.6129000e-01
   1.2903000e-01
   3.8710000e-01
   4.5161000e-01
   2.5806000e-01
   7.0968000e-01
   5.4839000e-01
   7.4194000e-01
   0.0000000e+00
   6.4516000e-02
   8.7097000e-01
   3.5484000e-01
   8.0645000e-01
   9.0323000e-01
   3.5484000e-01
   6.4516000e-02
   2.9032000e-01
   2.2581000e-01
   6.4516000e-01
   8.0645000e-01
   1.6129000e-01
   8.0645000e-01
   6.7742000e-01
   3.8710000e-01
   2.9032000e-01
   3.5484000e-01
   9.3548000e-01
   3.2258000e-02
   9.0323000e-01
   7.7419000e-01
   3.2258000e-01
   1.0000000e+00
   3.2258000e-01
   6.7742000e-01
   8.3871000e-01
   5.4839000e-01
   3.8710000e-01
   6.1290000e-01
   7.0968000e-01
   1.6129000e-01
   3.2258000e-02
   4.1935000e-01
   3.2258000e-02
   7.7419000e-01
   5.8065000e-01
   3.2258000e-01
   4.1935000e-01
   6.1290000e-01
   7.7419000e-01
   7.0968000e-01
   8.0645000e-01
   2.9032000e-01
   8.0645000e-01
   1.2903000e-01
   6.1290000e-01
   6.1290000e-01
   9.6774000e-01
   9.6774000e-02
   5.4839000e-01
   7.4194000e-01
   9.0323000e-01
   3.2258000e-02
   3.5484000e-01
   6.4516000e-02
   7.4194000e-01
   2.5806000e-01
   1.2903000e-01
   7.4194000e-01
   4.5161000e-01
   6.1290000e-01
   9.6774000e-02
   4.8387000e-01
   3.8710000e-01
   8.7097000e-01
   9.6774000e-01
   4.8387000e-01
   2.9032000e-01
   9.6774000e-02
   3.5484000e-01
   3.8710000e-01
   2.9032000e-01
   5.1613000e-01
   2.2581000e-01
   5.1613000e-01
   6.4516000e-01
   4.5161000e-01
   0.0000000e+00
   1.2903000e-01
   1.0000000e+00
   9.6774000e-01
   4.8387000e-01
   6.1290000e-01
   5.8065000e-01
   3.8710000e-01
   6.4516000e-02
   7.0968000e-01
   7.7419000e-01
   3.2258000e-02
   4.5161000e-01
   2.5806000e-01
   3.2258000e-01
   3.8710000e-01
   6.7742000e-01
   3.2258000e-02
   1.2903000e-01
   1.6129000e-01
   2.9032000e-01
   1.0000000e+00
   8.7097000e-01
   6.1290000e-01
   5.4839000e-01
   3.5484000e-01
   4.5161000e-01
   5.8065000e-01
   9.6774000e-01
   3.2258000e-02
   7.4194000e-01
   5.4839000e-01
   9.0323000e-01
   4.8387000e-01
   2.5806000e-01
   5.8065000e-01
   9.0323000e-01
   9.3548000e-01
   8.0645000e-01
   4.5161000e-01
   6.4516000e-02
   1.6129000e-01
   5.8065000e-01
   6.1290000e-01
   8.0645000e-01
   5.4839000e-01
   8.3871000e-01
   6.4516000e-01
   9.6774000e-01
   4.1935000e-01
   3.8710000e-01
   5.8065000e-01
   3.8710000e-01
   8.3871000e-01
   8.0645000e-01
   7.4194000e-01
   3.2258000e-02
   2.2581000e-01
   1.6129000e-01
   2.9032000e-01
   7.7419000e-01
   3.8710000e-01
   7.0968000e-01
   1.6129000e-01
   3.5484000e-01
   7.4194000e-01
   6.4516000e-01
   3.2258000e-01
   3.5484000e-01
   7.0968000e-01
   6.1290000e-01
   7.0968000e-01
   8.7097000e-01
   6.4516000e-02
   9.6774000e-02
   6.4516000e-01
   0.0000000e+00
   1.2903000e-01
   4.8387000e-01
   6.1290000e-01
   9.6774000e-02
   4.5161000e-01
   1.0000000e+00
   7.0968000e-01
   8.0645000e-01
   3.5484000e-01
   2.9032000e-01
   4.8387000e-01
   7.7419000e-01
   9.6774000e-01
   6.4516000e-01
   7.7419000e-01
   2.9032000e-01
   3.5484000e-01
   2.5806000e-01
   3.2258000e-01
   5.1613000e-01
   2.2581000e-01
   8.0645000e-01
   4.1935000e-01
   1.0000000e+00
   2.5806000e-01
   1.2903000e-01
   2.2581000e-01
   9.6774000e-01
   2.5806000e-01
   6.7742000e-01
   8.7097000e-01
   5.1613000e-01
   9.0323000e-01
   2.2581000e-01
   1.2903000e-01
   8.7097000e-01
   2.2581000e-01
   8.0645000e-01
   1.0000000e+00
   4.1935000e-01
   6.1290000e-01
   4.5161000e-01
   9.3548000e-01
   4.1935000e-01
   6.7742000e-01
   4.1935000e-01
   1.6129000e-01
   4.8387000e-01
   9.3548000e-01
   5.1613000e-01
   8.3871000e-01
   6.4516000e-02
   2.2581000e-01
   4.8387000e-01
   6.7742000e-01
   3.8710000e-01
   6.7742000e-01
   4.1935000e-01
   3.2258000e-02
   4.8387000e-01
   1.0000000e+00
   3.8710000e-01
   2.9032000e-01
   7.4194000e-01
   6.4516000e-02
   4.8387000e-01
   5.8065000e-01
   7.7419000e-01
   8.7097000e-01
   4.5161000e-01
   5.4839000e-01
   7.7419000e-01
   4.1935000e-01
   1.6129000e-01
   4.1935000e-01
   5.1613000e-01
   3.2258000e-01
   8.3871000e-01
   1.6129000e-01
   2.5806000e-01
   6.4516000e-01
   0.0000000e+00
   6.4516000e-01
   1.2903000e-01
   0.0000000e+00
   6.4516000e-02
   1.0000000e+00
   1.0000000e+00
   9.0323000e-01
   6.4516000e-01
   9.6774000e-02
   3.2258000e-01
   2.2581000e-01
   1.9355000e-01
   3.5484000e-01
   3.8710000e-01
   3.5484000e-01
   1.0000000e+00
   9.0323000e-01
   5.8065000e-01
   1.9355000e-01
   4.8387000e-01
   2.9032000e-01
   3.2258000e-02
   9.6774000e-02
   6.4516000e-02
   9.6774000e-02
   3.2258000e-02
   3.2258000e-02
   7.0968000e-01
   6.4516000e-02
   3.5484000e-01
   7.0968000e-01
   2.2581000e-01
   3.5484000e-01
   9.0323000e-01
   9.0323000e-01
   1.9355000e-01
   9.3548000e-01
   1.6129000e-01
   1.6129000e-01
   8.0645000e-01
   9.6774000e-01
   4.1935000e-01
   9.0323000e-01
   7.0968000e-01
   5.8065000e-01
   0.0000000e+00
   3.2258000e-02
   9.0323000e-01
   3.2258000e-01
   5.1613000e-01
   6.4516000e-01
   8.0645000e-01
   3.2258000e-01
   6.4516000e-01
   3.2258000e-02
   2.5806000e-01
   2.2581000e-01
   6.4516000e-01
   5.4839000e-01
   1.9355000e-01
   9.0323000e-01
   1.2903000e-01
   3.2258000e-02
   9.3548000e-01
   4.5161000e-01
   1.2903000e-01
   9.6774000e-01
   7.7419000e-01
   1.2903000e-01
   0.0000000e+00
   3.5484000e-01
   6.7742000e-01
   1.9355000e-01
   2.9032000e-01
   6.4516000e-02
   3.5484000e-01
   6.4516000e-01
   2.5806000e-01
   8.3871000e-01
   4.8387000e-01
   7.7419000e-01
   1.2903000e-01
   3.2258000e-01
   5.8065000e-01
   3.8710000e-01
   8.0645000e-01
   8.0645000e-01
   9.0323000e-01
   3.2258000e-01
   5.1613000e-01
   9.3548000e-01
   1.0000000e+00
   9.0323000e-01
   5.4839000e-01
   2.9032000e-01
   2.9032000e-01
   6.7742000e-01
   6.7742000e-01
   8.3871000e-01
   6.4516000e-01
   8.7097000e-01
   1.9355000e-01
   6.7742000e-01
   2.2581000e-01
   7.4194000e-01
   6.4516000e-01
   4.8387000e-01
   2.9032000e-01
   8.7097000e-01
   1.6129000e-01
   8.0645000e-01
   6.4516000e-01
   3.2258000e-02
   2.2581000e-01
   6.4516000e-01
   6.1290000e-01
   5.8065000e-01
   4.8387000e-01
   9.6774000e-01
   2.5806000e-01
   2.9032000e-01
   6.1290000e-01
   6.4516000e-02
   3.8710000e-01
   3.8710000e-01
   3.8710000e-01
   8.3871000e-01
   8.3871000e-01
   8.7097000e-01
   8.3871000e-01
   6.4516000e-01
   9.0323000e-01
   6.1290000e-01
   9.6774000e-02
   1.0000000e+00
   2.2581000e-01
   9.0323000e-01
   1.0000000e+00
   6.1290000e-01
   5.1613000e-01
   1.6129000e-01
   5.8065000e-01
   8.7097000e-01
   1.0000000e+00
   6.7742000e-01
   5.8065000e-01
   2.9032000e-01
   5.4839000e-01
   3.2258000e-01
   1.9355000e-01
   1.2903000e-01
   6.1290000e-01
   2.5806000e-01
   3.5484000e-01
   1.9355000e-01
   2.2581000e-01
   1.0000000e+00
   6.1290000e-01
   8.7097000e-01
   9.6774000e-02
   4.1935000e-01
   1.0000000e+00
   4.5161000e-01
   5.1613000e-01
   1.2903000e-01
   7.7419000e-01
   9.0323000e-01
   7.0968000e-01
   1.0000000e+00
   6.4516000e-02
   1.0000000e+00
   2.2581000e-01
   5.4839000e-01
   5.4839000e-01
   7.0968000e-01
   6.4516000e-02
   6.4516000e-02
   7.4194000e-01
   1.0000000e+00
   3.2258000e-02
   8.7097000e-01
   2.9032000e-01
   9.6774000e-02
   4.1935000e-01
   3.5484000e-01
   3.5484000e-01
   9.6774000e-01
   7.0968000e-01
   9.6774000e-02
   4.8387000e-01
   4.1935000e-01
   6.1290000e-01
   1.0000000e+00
   1.6129000e-01
   9.6774000e-01
   2.5806000e-01
   5.1613000e-01
   9.6774000e-02
   1.0000000e+00
   2.2581000e-01
   3.5484000e-01
   9.0323000e-01
   4.8387000e-01
   2.5806000e-01
   0.0000000e+00
   5.1613000e-01
   4.8387000e-01
   6.7742000e-01
   2.9032000e-01
   4.8387000e-01
   4.8387000e-01
   8.0645000e-01
   0.0000000e+00
   6.4516000e-02
   8.0645000e-01
   4.5161000e-01
   8.3871000e-01
   8.3871000e-01
   5.8065000e-01
   2.9032000e-01
   4.5161000e-01
   8.7097000e-01
   3.2258000e-02
   5.4839000e-01
   2.5806000e-01
   9.6774000e-01
   3.2258000e-01
   1.9355000e-01
   8.3871000e-01
   8.3871000e-01
   4.8387000e-01
   9.3548000e-01
   0.0000000e+00
   3.2258000e-02
   5.1613000e-01
   8.0645000e-01
   8.0645000e-01
   7.4194000e-01
   4.1935000e-01
   9.3548000e-01
   5.4839000e-01
   9.6774000e-02
   4.8387000e-01
   0.0000000e+00
   9.0323000e-01
   7.0968000e-01
   2.2581000e-01
   8.7097000e-01
   6.4516000e-02
   6.7742000e-01
   8.7097000e-01
   9.6774000e-01
   4.8387000e-01
   8.7097000e-01
   1.2903000e-01
   8.7097000e-01
   9.6774000e-01
   9.0323000e-01
   4.5161000e-01
   3.5484000e-01
   7.7419000e-01
   2.5806000e-01
   5.1613000e-01
   9.3548000e-01
   8.3871000e-01
   7.4194000e-01
   1.6129000e-01
   2.5806000e-01
   6.4516000e-01
   2.5806000e-01
   5.8065000e-01
   0.0000000e+00
   6.1290000e-01
   3.2258000e-01
   4.5161000e-01
   3.8710000e-01
   3.5484000e-01
   5.1613000e-01
   6.4516000e-01
   8.0645000e-01
   6.1290000e-01
   5.4839000e-01
   7.4194000e-01
   2.9032000e-01
   1.9355000e-01
   4.8387000e-01
   2.5806000e-01
   1.0000000e+00
   6.4516000e-01
   2.5806000e-01
   6.4516000e-01
   4.5161000e-01
   6.4516000e-02
   2.9032000e-01
   6.1290000e-01
   5.8065000e-01
   8.0645000e-01
   7.0968000e-01
   9.6774000e-02
   1.0000000e+00
   4.1935000e-01
   8.0645000e-01
   2.9032000e-01
   7.4194000e-01
   8.0645000e-01
   2.2581000e-01
   1.6129000e-01
   4.5161000e-01
   3.2258000e-02
   7.4194000e-01
   5.4839000e-01
   3.2258000e-01
   9.0323000e-01
   4.1935000e-01
   3.5484000e-01
   1.6129000e-01
   7.7419000e-01
   8.3871000e-01
   3.2258000e-02
   2.9032000e-01
   5.4839000e-01
   6.1290000e-01
   5.8065000e-01
   2.5806000e-01
   7.7419000e-01
   0.0000000e+00
   2.2581000e-01
   1.9355000e-01
   1.0000000e+00
   7.0968000e-01
   2.5806000e-01
   2.9032000e-01
   3.8710000e-01
   3.2258000e-01
   3.2258000e-01
   8.0645000e-01
   1.6129000e-01
   9.6774000e-02
   3.5484000e-01
   4.5161000e-01
   9.6774000e-01
   5.4839000e-01
   1.2903000e-01
   5.4839000e-01
   4.1935000e-01
   2.5806000e-01
   3.2258000e-02
   1.9355000e-01
   5.4839000e-01
   8.0645000e-01
   2.5806000e-01
   9.6774000e-01
   3.2258000e-01
   1.6129000e-01
   8.7097000e-01
   8.7097000e-01
   5.8065000e-01
   5.1613000e-01
   6.4516000e-02
   9.6774000e-02
   3.5484000e-01
   7.7419000e-01
   4.5161000e-01
   6.1290000e-01
   6.4516000e-02
   9.6774000e-01
   1.2903000e-01
   5.8065000e-01
   6.7742000e-01
   0.0000000e+00
   3.5484000e-01
   7.0968000e-01
   5.4839000e-01
   9.6774000e-02
   7.7419000e-01
   8.0645000e-01
   7.7419000e-01
   2.2581000e-01
   1.9355000e-01
   3.5484000e-01
   2.2581000e-01
   5.1613000e-01
   8.0645000e-01
   8.3871000e-01
   0.0000000e+00
   7.0968000e-01
   4.8387000e-01
   3.8710000e-01
   5.8065000e-01
   7.7419000e-01
   2.5806000e-01
   6.7742000e-01
   4.5161000e-01
   9.6774000e-02
   1.6129000e-01
   4.8387000e-01
   4.1935000e-01
   2.5806000e-01
   7.7419000e-01
   3.8710000e-01
   5.1613000e-01
   7.4194000e-01
   9.6774000e-01
   1.9355000e-01
   1.6129000e-01
   5.4839000e-01
   1.9355000e-01
   3.2258000e-02
   2.9032000e-01
   6.7742000e-01
   9.0323000e-01
   6.7742000e-01
   8.0645000e-01
   6.4516000e-02
   6.7742000e-01
   9.0323000e-01
   3.5484000e-01
   5.8065000e-01
   5.4839000e-01
   2.9032000e-01
   9.3548000e-01
   3.8710000e-01
   8.7097000e-01
   6.4516000e-02
   3.8710000e-01
   9.6774000e-02
   6.1290000e-01
   3.2258000e-02
   5.1613000e-01
   9.3548000e-01
   5.4839000e-01
   4.5161000e-01
   3.2258000e-02
   3.8710000e-01
   9.3548000e-01
   3.8710000e-01
   4.8387000e-01
   5.8065000e-01
   3.5484000e-01
   1.0000000e+00
   2.5806000e-01
   6.4516000e-02
   3.5484000e-01
   8.3871000e-01
   5.1613000e-01
   5.4839000e-01
   3.5484000e-01
   2.5806000e-01
   2.2581000e-01
   7.4194000e-01
   5.8065000e-01
   1.2903000e-01
   2.2581000e-01
   1.0000000e+00
   1.0000000e+00
   9.0323000e-01
   1.6129000e-01
   1.2903000e-01
   6.4516000e-01
   1.6129000e-01
   6.4516000e-01
   2.2581000e-01
   4.1935000e-01
   5.8065000e-01
   6.4516000e-02
   1.6129000e-01
   3.5484000e-01
   6.4516000e-02
   5.4839000e-01
   5.1613000e-01
   3.8710000e-01
   3.2258000e-02
   7.7419000e-01
   1.9355000e-01
   6.4516000e-01
   2.9032000e-01
   1.2903000e-01
   1.0000000e+00
   4.8387000e-01
   7.0968000e-01
   1.6129000e-01
   7.7419000e-01
   3.8710000e-01
   7.0968000e-01
   5.1613000e-01
   5.1613000e-01
   6.4516000e-02
   9.0323000e-01
   8.0645000e-01
   5.4839000e-01
   9.6774000e-02
   1.6129000e-01
   7.0968000e-01
   7.4194000e-01
   6.4516000e-01
   5.1613000e-01
   5.1613000e-01
   3.2258000e-01
   2.9032000e-01
   3.5484000e-01
   6.4516000e-02
   3.2258000e-02
   3.2258000e-02
   9.6774000e-02
   6.7742000e-01
   3.2258000e-02
   8.7097000e-01
   2.9032000e-01
   3.5484000e-01
   5.8065000e-01
   3.2258000e-01
   6.1290000e-01
   2.9032000e-01
   8.7097000e-01
   4.5161000e-01
   2.2581000e-01
   9.3548000e-01
   2.5806000e-01
   7.4194000e-01
   4.8387000e-01
   9.6774000e-01
   7.4194000e-01
   8.3871000e-01
   5.8065000e-01
   7.4194000e-01
   6.4516000e-02
   6.4516000e-01
   2.2581000e-01
   6.7742000e-01
   6.1290000e-01
   4.5161000e-01
   7.0968000e-01
   3.2258000e-01
   7.0968000e-01
   2.2581000e-01
   7.4194000e-01
   0.0000000e+00
   7.7419000e-01
   8.3871000e-01
   8.7097000e-01
   7.4194000e-01
   8.0645000e-01
   5.1613000e-01
   3.2258000e-02
   8.3871000e-01
   2.9032000e-01
   2.9032000e-01
   7.7419000e-01
   6.7742000e-01
   7.4194000e-01
   4.8387000e-01
   1.0000000e+00
   8.3871000e-01
   1.2903000e-01
   4.8387000e-01
   2.9032000e-01
   6.4516000e-01
   8.3871000e-01
   1.2903000e-01
   5.1613000e-01
   5.4839000e-01
   3.2258000e-01
   9.6774000e-01
   1.2903000e-01
   6.1290000e-01
   6.4516000e-01
   5.4839000e-01
   3.2258000e-01
   8.0645000e-01
   8.7097000e-01
   6.4516000e-02
   4.5161000e-01
   1.9355000e-01
   6.4516000e-02
   7.0968000e-01
   5.4839000e-01
   1.9355000e-01
   5.8065000e-01
   2.5806000e-01
   7.4194000e-01
   9.6774000e-01
   4.5161000e-01
   4.8387000e-01
   7.0968000e-01
   5.8065000e-01
   4.8387000e-01
   3.5484000e-01
   6.4516000e-01
   8.0645000e-01
   9.0323000e-01
   5.4839000e-01
   8.0645000e-01
   9.6774000e-01
   9.6774000e-02
   8.3871000e-01
   7.0968000e-01
   3.2258000e-01
   1.6129000e-01
   0.0000000e+00
   3.8710000e-01
   7.0968000e-01
   2.9032000e-01
   6.7742000e-01
   1.0000000e+00
   6.4516000e-01
   5.1613000e-01
   7.4194000e-01
   1.6129000e-01
   4.5161000e-01
   1.0000000e+00
   5.1613000e-01
   2.5806000e-01
   7.4194000e-01
   3.2258000e-01
   3.2258000e-01
   5.1613000e-01
   3.2258000e-01
   4.8387000e-01
   6.1290000e-01
   2.5806000e-01
   9.3548000e-01
   1.6129000e-01
   7.4194000e-01
   4.8387000e-01
   6.4516000e-01
   1.2903000e-01
   7.0968000e-01
   3.2258000e-01
   8.3871000e-01
   1.0000000e+00
   6.1290000e-01
   6.4516000e-02
   2.9032000e-01
   6.4516000e-02
   9.0323000e-01
   6.4516000e-01
   9.0323000e-01
   2.2581000e-01
   9.6774000e-01
   6.7742000e-01
   9.6774000e-02
   2.9032000e-01
   7.4194000e-01
   8.7097000e-01
   3.2258000e-02
   8.0645000e-01
   5.4839000e-01
   8.3871000e-01
   9.3548000e-01
   4.5161000e-01
   5.1613000e-01
   3.2258000e-02
   1.0000000e+00
   4.8387000e-01
   3.2258000e-01
   4.1935000e-01
   7.0968000e-01
   9.0323000e-01
   6.1290000e-01
   6.7742000e-01
   7.0968000e-01
   3.2258000e-01
   1.6129000e-01
   5.1613000e-01
   9.0323000e-01
   9.6774000e-02
   1.2903000e-01
   2.2581000e-01
   0.0000000e+00
   0.0000000e+00
   2.2581000e-01
   9.6774000e-01
   4.5161000e-01
   9.0323000e-01
   2.2581000e-01
   6.4516000e-02
   5.1613000e-01
   6.4516000e-01
   3.5484000e-01
   3.8710000e-01
   1.9355000e-01
   9.6774000e-02
   4.8387000e-01
   7.7419000e-01
   8.0645000e-01
   9.6774000e-02
   1.6129000e-01
   2.2581000e-01
   5.4839000e-01
   8.0645000e-01
   0.0000000e+00
   7.4194000e-01
   3.8710000e-01
   1.2903000e-01
   1.9355000e-01
   7.0968000e-01
   7.7419000e-01
   1.9355000e-01
   4.8387000e-01
   7.7419000e-01
   8.0645000e-01
   5.1613000e-01
   5.1613000e-01
   1.2903000e-01
   5.1613000e-01
   7.4194000e-01
   1.2903000e-01
   6.4516000e-01
   6.1290000e-01
   4.5161000e-01
   1.0000000e+00
   7.4194000e-01
   4.1935000e-01
   2.9032000e-01
   8.3871000e-01
   7.4194000e-01
   1.0000000e+00
   5.8065000e-01
   3.8710000e-01
   9.6774000e-01
   2.2581000e-01
   3.2258000e-01
   1.6129000e-01
   4.5161000e-01
   3.2258000e-01
   2.9032000e-01
   3.2258000e-01
   3.2258000e-02
   4.5161000e-01
   5.8065000e-01
   7.4194000e-01
   2.9032000e-01
   2.9032000e-01
   3.5484000e-01
   6.7742000e-01
   6.1290000e-01
   4.5161000e-01
   2.5806000e-01
   9.3548000e-01
   6.7742000e-01
   7.7419000e-01
   9.3548000e-01
   0.0000000e+00
   7.0968000e-01
   3.5484000e-01
   6.1290000e-01
   8.0645000e-01
   9.6774000e-01
   2.5806000e-01
   7.4194000e-01
   6.1290000e-01
   3.2258000e-01
   3.8710000e-01
   5.4839000e-01
   2.5806000e-01
   8.7097000e-01
   6.4516000e-01
   7.0968000e-01
   2.9032000e-01
   3.8710000e-01
   0.0000000e+00
   2.2581000e-01
   4.5161000e-01
   8.0645000e-01
   7.7419000e-01
   1.2903000e-01
   8.0645000e-01
   3.2258000e-02
   3.2258000e-01
   1.0000000e+00
   8.0645000e-01
   8.7097000e-01
   7.0968000e-01
   9.3548000e-01
   5.1613000e-01
   8.3871000e-01
   8.7097000e-01
   9.6774000e-02
   8.7097000e-01
   1.0000000e+00
   4.8387000e-01
   7.0968000e-01
   6.1290000e-01
   0.0000000e+00
   2.5806000e-01
   2.9032000e-01
   8.7097000e-01
   6.1290000e-01
   3.5484000e-01
   9.6774000e-02
   4.1935000e-01
   6.4516000e-01
   9.3548000e-01
   2.2581000e-01
   2.9032000e-01
   5.8065000e-01
   4.1935000e-01
   4.5161000e-01
   5.4839000e-01
   4.1935000e-01
   5.8065000e-01
   6.7742000e-01
   2.9032000e-01
   7.0968000e-01
   4.1935000e-01
   8.0645000e-01
   4.8387000e-01
   3.8710000e-01
   9.3548000e-01
   3.2258000e-01
   3.2258000e-01
   2.2581000e-01
   5.4839000e-01
   9.3548000e-01
   4.1935000e-01
   5.4839000e-01
   4.1935000e-01
   6.7742000e-01
   6.4516000e-02
   1.9355000e-01
   8.0645000e-01
   4.1935000e-01
   1.0000000e+00
   4.5161000e-01
   7.0968000e-01
   7.4194000e-01
   6.7742000e-01
   6.4516000e-01
   3.2258000e-01
   4.5161000e-01
   8.3871000e-01
   8.7097000e-01
   8.7097000e-01
   9.6774000e-02
   5.1613000e-01
   2.9032000e-01
   2.2581000e-01
   4.8387000e-01
   1.6129000e-01
   8.3871000e-01
   0.0000000e+00
   9.6774000e-02
   5.8065000e-01
   6.4516000e-02
   6.7742000e-01
   6.4516000e-01
   6.7742000e-01
   1.9355000e-01
   1.9355000e-01
   5.8065000e-01
   6.7742000e-01
   1.9355000e-01
   9.3548000e-01
   5.1613000e-01
   8.3871000e-01
   7.4194000e-01
   2.9032000e-01
   5.1613000e-01
   7.4194000e-01
   3.2258000e-02
   9.6774000e-02
   7.7419000e-01
   2.5806000e-01
   4.8387000e-01
   3.2258000e-01
   8.3871000e-01
   6.7742000e-01
   6.7742000e-01
   9.6774000e-01
   8.7097000e-01
   5.8065000e-01
   4.1935000e-01
   9.6774000e-02
   9.6774000e-01
   8.7097000e-01
   3.8710000e-01
   4.8387000e-01
   3.8710000e-01
   9.3548000e-01
   1.9355000e-01
   4.8387000e-01
   1.6129000e-01
   6.7742000e-01
   9.6774000e-01
   9.0323000e-01
   0.0000000e+00
   2.2581000e-01
   1.6129000e-01
   4.8387000e-01
   6.4516000e-02
   2.2581000e-01
   6.4516000e-01
   3.5484000e-01
   4.1935000e-01
   8.3871000e-01
   9.6774000e-02
   3.5484000e-01
   3.2258000e-01
   9.6774000e-01
   6.4516000e-02
   1.9355000e-01
   5.1613000e-01
   6.1290000e-01
   8.0645000e-01
   0.0000000e+00
   2.9032000e-01
   0.0000000e+00
   6.4516000e-02
   6.1290000e-01
   3.5484000e-01
   3.2258000e-02
   9.0323000e-01
   4.1935000e-01
   5.4839000e-01
   2.9032000e-01
   3.2258000e-02
   6.4516000e-01
   7.0968000e-01
   3.5484000e-01
   2.5806000e-01
   7.0968000e-01
   0.0000000e+00
   5.8065000e-01
   3.2258000e-02
   3.2258000e-01
   1.2903000e-01
   3.2258000e-01
   2.9032000e-01
   5.1613000e-01
   1.6129000e-01
   1.2903000e-01
   5.1613000e-01
   6.4516000e-02
   7.7419000e-01
   7.7419000e-01
   5.1613000e-01
   6.4516000e-02
   7.7419000e-01
   2.9032000e-01
   1.9355000e-01
   1.6129000e-01
   6.7742000e-01
   1.2903000e-01
   7.4194000e-01
   5.8065000e-01
   3.8710000e-01
   6.1290000e-01
   7.7419000e-01
   6.4516000e-02
   9.3548000e-01
   7.0968000e-01
   7.4194000e-01
   4.1935000e-01
   7.7419000e-01
   8.7097000e-01
   4.8387000e-01
   9.0323000e-01
   9.0323000e-01
   8.0645000e-01
   5.4839000e-01
   8.0645000e-01
   2.9032000e-01
   1.2903000e-01
   6.4516000e-02
   7.0968000e-01
   5.8065000e-01
   7.4194000e-01
   6.4516000e-02
   9.6774000e-01
   3.2258000e-01
   8.0645000e-01
   4.8387000e-01
   6.7742000e-01
   9.6774000e-02
   4.1935000e-01
   3.2258000e-02
   9.6774000e-02
   6.1290000e-01
   8.7097000e-01
   1.6129000e-01
   9.6774000e-01
   8.0645000e-01
   9.3548000e-01
   8.0645000e-01
   5.4839000e-01
   1.6129000e-01
   5.4839000e-01
   8.0645000e-01
   9.0323000e-01
   2.5806000e-01
   7.0968000e-01
   5.8065000e-01
   3.2258000e-01
   4.1935000e-01
   1.6129000e-01
   1.0000000e+00
   5.8065000e-01
   3.2258000e-02
   8.0645000e-01
   7.4194000e-01
   2.9032000e-01
   9.6774000e-01
   1.0000000e+00
   1.0000000e+00
   8.0645000e-01
   2.5806000e-01
   6.7742000e-01
   3.5484000e-01
   5.8065000e-01
   5.1613000e-01
   8.7097000e-01
   0.0000000e+00
   8.7097000e-01
   6.4516000e-02
   3.5484000e-01
   1.0000000e+00
   4.8387000e-01
   2.5806000e-01
   1.9355000e-01
   1.9355000e-01
   5.8065000e-01
   3.2258000e-01
   6.4516000e-02
   3.2258000e-01
   6.1290000e-01
   7.7419000e-01
   6.1290000e-01
   1.2903000e-01
   3.2258000e-02
   8.3871000e-01
   7.7419000e-01
   3.8710000e-01
   4.5161000e-01
   1.0000000e+00
   7.0968000e-01
   3.8710000e-01
   1.0000000e+00
   2.9032000e-01
   1.2903000e-01
   4.5161000e-01
   6.4516000e-02
   9.6774000e-01
   6.7742000e-01
   8.7097000e-01
   1.9355000e-01
   2.9032000e-01
   0.0000000e+00
   7.7419000e-01
   1.2903000e-01
   5.4839000e-01
   8.0645000e-01
   9.3548000e-01
   9.0323000e-01
   5.8065000e-01
   2.9032000e-01
   6.4516000e-02
   1.6129000e-01
   8.3871000e-01
   4.1935000e-01
   9.6774000e-01
   1.2903000e-01
   8.7097000e-01
   3.8710000e-01
   4.1935000e-01
   9.6774000e-01
   1.2903000e-01
   6.7742000e-01
   1.0000000e+00
   4.5161000e-01
   5.4839000e-01
   4.8387000e-01
   4.1935000e-01
   8.0645000e-01
   1.9355000e-01
   9.0323000e-01
   4.1935000e-01
   5.1613000e-01
   6.4516000e-01
   6.4516000e-01
   6.7742000e-01
   5.8065000e-01
   6.7742000e-01
   6.4516000e-01
   5.8065000e-01
   8.7097000e-01
   5.8065000e-01
   7.7419000e-01
   1.0000000e+00
   1.0000000e+00
   4.1935000e-01
   1.2903000e-01
   3.2258000e-02
   1.6129000e-01
   4.5161000e-01
   9.6774000e-02
   1.2903000e-01
   5.8065000e-01
   2.2581000e-01
   9.6774000e-02
   6.7742000e-01
   2.9032000e-01
   5.4839000e-01
   3.5484000e-01
   9.6774000e-02
   9.3548000e-01
   1.9355000e-01
   1.2903000e-01
   8.7097000e-01
   8.3871000e-01
   4.8387000e-01
   8.7097000e-01
   9.0323000e-01
   4.5161000e-01
   6.1290000e-01
   1.0000000e+00
   7.0968000e-01
   2.9032000e-01
   3.2258000e-02
   7.0968000e-01
   4.8387000e-01
   3.8710000e-01
   9.3548000e-01
   8.7097000e-01
   1.6129000e-01
   0.0000000e+00
   7.0968000e-01
   1.2903000e-01
   6.4516000e-01
   3.2258000e-01
   7.0968000e-01
   5.4839000e-01
   4.5161000e-01
   9.6774000e-01
   9.6774000e-02
   2.5806000e-01
   4.5161000e-01
   7.7419000e-01
   7.7419000e-01
   1.0000000e+00
   1.6129000e-01
   3.8710000e-01
   6.7742000e-01
   1.6129000e-01
   8.7097000e-01
   9.0323000e-01
   3.8710000e-01
   6.1290000e-01
   6.1290000e-01
   6.7742000e-01
   5.4839000e-01
   0.0000000e+00
   2.5806000e-01
   7.0968000e-01
   3.5484000e-01
   3.8710000e-01
   8.3871000e-01
   4.1935000e-01
   3.2258000e-02
   2.9032000e-01
   5.1613000e-01
   2.2581000e-01
   2.5806000e-01
   1.0000000e+00
   4.8387000e-01
   7.4194000e-01
   9.6774000e-02
   3.8710000e-01
   1.0000000e+00
   4.8387000e-01
   9.6774000e-01
   9.6774000e-01
   3.2258000e-02
   7.7419000e-01
   3.5484000e-01
   8.3871000e-01
   5.8065000e-01
   1.0000000e+00
   5.1613000e-01
   1.0000000e+00
   9.0323000e-01
   1.2903000e-01
   1.9355000e-01
   6.4516000e-01
   9.6774000e-01
   8.7097000e-01
   7.4194000e-01
   8.0645000e-01
   5.8065000e-01
   4.5161000e-01
   5.8065000e-01
   2.2581000e-01
   5.8065000e-01
   6.4516000e-02
   9.6774000e-02
   5.4839000e-01
   8.0645000e-01
   9.6774000e-01
   6.1290000e-01
   3.2258000e-02
   8.7097000e-01
   3.2258000e-02
   6.4516000e-01
   6.4516000e-01
   8.3871000e-01
   7.4194000e-01
   3.2258000e-02
   6.7742000e-01
   1.2903000e-01
   3.8710000e-01
   4.5161000e-01
   6.1290000e-01
   3.2258000e-02
   8.3871000e-01
   3.8710000e-01
   1.0000000e+00
   3.2258000e-01
   2.2581000e-01
   9.6774000e-02
   7.4194000e-01
   9.0323000e-01
   2.9032000e-01
   2.9032000e-01
   4.5161000e-01
   5.8065000e-01
   5.8065000e-01
   3.8710000e-01
   2.2581000e-01
   1.0000000e+00
   7.0968000e-01
   3.5484000e-01
   1.6129000e-01
   5.8065000e-01
   7.4194000e-01
   3.2258000e-02
   3.5484000e-01
   5.4839000e-01
   4.5161000e-01
   4.1935000e-01
   6.7742000e-01
   7.0968000e-01
   3.2258000e-02
   3.2258000e-02
   2.5806000e-01
   4.5161000e-01
   8.3871000e-01
   0.0000000e+00
   4.8387000e-01
   3.8710000e-01
   6.4516000e-02
   4.5161000e-01
   2.2581000e-01
   7.7419000e-01
   4.5161000e-01
   9.0323000e-01
   2.5806000e-01
   1.2903000e-01
   3.2258000e-02
   9.6774000e-02
   7.7419000e-01
   4.5161000e-01
   3.2258000e-02
   2.2581000e-01
   7.7419000e-01
   5.4839000e-01
   9.3548000e-01
   4.1935000e-01
   8.0645000e-01
   4.1935000e-01
   2.5806000e-01
   2.5806000e-01
   1.6129000e-01
   6.7742000e-01
   9.6774000e-01
   2.2581000e-01
   1.2903000e-01
   6.4516000e-01
   1.0000000e+00
   4.1935000e-01
   7.4194000e-01
   7.7419000e-01
   5.4839000e-01
   1.2903000e-01
   9.3548000e-01
   0.0000000e+00
   9.6774000e-01
   9.3548000e-01
   0.0000000e+00
   4.8387000e-01
   1.2903000e-01
   6.7742000e-01
   3.5484000e-01
   9.3548000e-01
   6.7742000e-01
   5.1613000e-01
   6.4516000e-02
   6.4516000e-02
   8.0645000e-01
   3.2258000e-02
   9.6774000e-02
   6.7742000e-01
   6.1290000e-01
   4.5161000e-01
   3.2258000e-01
   4.8387000e-01
   9.6774000e-01
   8.3871000e-01
   1.0000000e+00
   1.0000000e+00
   8.7097000e-01
   7.7419000e-01
   3.5484000e-01
   4.8387000e-01
   7.4194000e-01
   2.5806000e-01
   7.7419000e-01
   3.2258000e-01
   7.7419000e-01
   6.1290000e-01
   9.6774000e-01
   3.8710000e-01
   8.3871000e-01
   2.2581000e-01
   7.7419000e-01
   7.0968000e-01
   6.4516000e-01
   8.3871000e-01
   5.1613000e-01
   7.4194000e-01
   3.2258000e-02
   3.8710000e-01
   5.1613000e-01
   3.5484000e-01
   5.8065000e-01
   5.8065000e-01
   6.4516000e-01
   2.5806000e-01
   5.4839000e-01
   3.5484000e-01
   3.8710000e-01
   7.0968000e-01
   2.5806000e-01
   0.0000000e+00
   1.2903000e-01
   5.4839000e-01
   3.8710000e-01
   3.5484000e-01
   0.0000000e+00
   4.5161000e-01
   4.1935000e-01
   6.4516000e-01
   1.2903000e-01
   7.4194000e-01
   1.9355000e-01
   9.3548000e-01
   4.1935000e-01
   2.2581000e-01
   4.5161000e-01
   4.5161000e-01
   7.0968000e-01
   4.8387000e-01
   9.3548000e-01
   6.1290000e-01
   9.0323000e-01
   5.1613000e-01
   6.1290000e-01
   7.7419000e-01
   1.9355000e-01
   6.7742000e-01
   6.4516000e-02
   7.4194000e-01
   1.6129000e-01
   3.2258000e-01
   6.7742000e-01
   1.2903000e-01
   5.1613000e-01
   9.3548000e-01
   6.7742000e-01
   2.5806000e-01
   3.2258000e-01
   2.9032000e-01
   4.5161000e-01
   9.3548000e-01
   4.5161000e-01
   3.2258000e-02
   1.0000000e+00
   8.7097000e-01
   2.5806000e-01
   1.6129000e-01
   9.6774000e-02
   8.3871000e-01
   7.0968000e-01
   8.3871000e-01
   5.8065000e-01
   1.6129000e-01
   5.1613000e-01
   0.0000000e+00
   4.8387000e-01
   6.7742000e-01
   4.5161000e-01
   5.8065000e-01
   9.3548000e-01
   4.1935000e-01
   4.1935000e-01
   6.4516000e-02
   9.3548000e-01
   2.9032000e-01
   1.0000000e+00
   3.5484000e-01
   7.0968000e-01
   5.8065000e-01
   1.9355000e-01
   5.4839000e-01
   2.5806000e-01
   4.1935000e-01
   9.3548000e-01
   3.5484000e-01
   1.2903000e-01
   1.9355000e-01
   3.2258000e-01
   1.6129000e-01
   6.4516000e-01
   8.0645000e-01
   3.5484000e-01
   7.4194000e-01
   8.0645000e-01
   4.1935000e-01
   4.1935000e-01
   9.6774000e-01
   9.6774000e-02
   8.3871000e-01
   6.4516000e-01
   8.7097000e-01
   7.0968000e-01
   6.1290000e-01
   1.6129000e-01
   7.4194000e-01
   7.4194000e-01
   8.3871000e-01
   8.3871000e-01
   6.4516000e-02
   9.0323000e-01
   6.4516000e-01
   9.6774000e-01
   6.4516000e-02
   2.9032000e-01
   2.5806000e-01
   3.8710000e-01
   1.2903000e-01
   1.6129000e-01
   3.2258000e-01
   9.6774000e-01
   5.8065000e-01
   6.7742000e-01
   9.6774000e-02
   7.7419000e-01
   7.7419000e-01
   1.6129000e-01
   1.9355000e-01
   9.6774000e-01
   1.0000000e+00
   1.2903000e-01
   6.7742000e-01
   2.5806000e-01
   1.9355000e-01
   9.3548000e-01
   8.0645000e-01
   7.7419000e-01
   6.4516000e-02
   5.8065000e-01
   6.7742000e-01
   4.5161000e-01
   9.6774000e-01
   1.2903000e-01
   9.0323000e-01
   6.4516000e-01
   6.4516000e-01
   2.9032000e-01
   7.4194000e-01
   1.6129000e-01
   9.0323000e-01
   1.2903000e-01
   7.0968000e-01
   7.7419000e-01
   5.8065000e-01
   9.6774000e-02
   1.2903000e-01
   4.1935000e-01
   6.4516000e-02
   3.2258000e-02
   6.7742000e-01
   8.7097000e-01
   5.8065000e-01
   8.0645000e-01
   1.2903000e-01
   5.8065000e-01
   6.4516000e-01
   9.3548000e-01
   7.4194000e-01
   5.1613000e-01
   6.4516000e-01
   6.1290000e-01
   8.7097000e-01
   5.1613000e-01
   9.0323000e-01
   0.0000000e+00
   4.5161000e-01
   5.8065000e-01
   1.0000000e+00
   3.5484000e-01
   8.3871000e-01
   0.0000000e+00
   6.4516000e-01
   6.7742000e-01
   5.8065000e-01
   5.1613000e-01
   6.7742000e-01
   5.8065000e-01
   1.6129000e-01
   4.1935000e-01
   5.8065000e-01
   6.4516000e-01
   9.0323000e-01
   1.6129000e-01
   9.6774000e-01
   2.2581000e-01
   9.3548000e-01
   8.3871000e-01
   4.1935000e-01
   2.9032000e-01
   6.1290000e-01
   8.3871000e-01
   9.0323000e-01
   8.0645000e-01
   9.6774000e-01
   3.2258000e-01
   9.0323000e-01
   3.2258000e-02
   5.1613000e-01
   0.0000000e+00
   9.3548000e-01
   6.1290000e-01
   2.2581000e-01
   7.7419000e-01
   4.8387000e-01
   7.4194000e-01
   2.9032000e-01
   6.7742000e-01
   1.6129000e-01
   6.4516000e-02
   0.0000000e+00
   7.7419000e-01
   5.4839000e-01
   1.0000000e+00
   5.1613000e-01
   1.9355000e-01
   6.7742000e-01
   9.3548000e-01
   3.2258000e-02
   4.8387000e-01
   9.6774000e-01
   7.0968000e-01
   6.4516000e-02
   1.0000000e+00
   7.7419000e-01
   4.5161000e-01
   3.8710000e-01
   3.8710000e-01
   7.7419000e-01
   6.1290000e-01
   0.0000000e+00
   8.7097000e-01
   8.0645000e-01
   2.2581000e-01
   3.5484000e-01
   9.0323000e-01
   7.0968000e-01
   8.7097000e-01
   6.4516000e-01
   6.1290000e-01
   6.4516000e-01
   7.7419000e-01
   5.4839000e-01
   6.1290000e-01
   4.8387000e-01
   8.0645000e-01
   5.8065000e-01
   6.4516000e-01
   9.0323000e-01
   7.0968000e-01
   3.2258000e-02
   9.3548000e-01
   1.0000000e+00
   9.6774000e-02
   2.2581000e-01
   6.1290000e-01
   3.8710000e-01
   4.5161000e-01
   3.5484000e-01
   7.0968000e-01
   9.6774000e-02
   4.8387000e-01
   1.0000000e+00
   9.0323000e-01
   6.7742000e-01
   7.0968000e-01
   2.9032000e-01
   7.0968000e-01
   5.4839000e-01
   1.6129000e-01
   3.2258000e-02
   2.9032000e-01
   9.6774000e-01
   3.2258000e-01
   4.1935000e-01
   8.0645000e-01
   9.0323000e-01
   5.4839000e-01
   7.7419000e-01
   2.2581000e-01
   7.4194000e-01
   4.5161000e-01
   8.0645000e-01
   3.5484000e-01
   1.0000000e+00
   1.2903000e-01
   8.3871000e-01
   3.2258000e-01
   7.4194000e-01
   0.0000000e+00
   7.4194000e-01
   7.4194000e-01
   8.7097000e-01
   1.0000000e+00
   2.9032000e-01
   1.6129000e-01
   5.8065000e-01
   1.0000000e+00
   3.2258000e-02
   5.1613000e-01
   9.0323000e-01
   9.6774000e-01
   5.1613000e-01
   9.6774000e-01
   7.4194000e-01
   1.9355000e-01
   6.4516000e-02
   3.2258000e-02
   4.5161000e-01
   6.1290000e-01
   9.0323000e-01
   6.4516000e-01
   8.0645000e-01
   9.6774000e-01
   4.5161000e-01
   4.1935000e-01
   5.1613000e-01
   6.4516000e-02
   2.9032000e-01
   5.8065000e-01
   6.4516000e-01
   9.0323000e-01
   3.5484000e-01
   1.6129000e-01
   2.2581000e-01
   6.1290000e-01
   5.8065000e-01
   9.3548000e-01
   1.0000000e+00
   3.2258000e-01
   2.2581000e-01
   6.7742000e-01
   0.0000000e+00
   8.3871000e-01
   5.8065000e-01
   5.1613000e-01
   0.0000000e+00
   2.9032000e-01
   3.8710000e-01
   6.4516000e-02
   1.2903000e-01
   3.2258000e-01
   2.5806000e-01
   1.9355000e-01
   1.0000000e+00
   7.0968000e-01
   1.2903000e-01
   7.0968000e-01
   1.6129000e-01
   4.1935000e-01
   0.0000000e+00
   8.7097000e-01
   3.2258000e-01
   9.6774000e-02
   4.1935000e-01
   5.4839000e-01
   1.9355000e-01
   7.0968000e-01
   3.2258000e-02
   2.2581000e-01
   9.6774000e-02
   0.0000000e+00
   3.8710000e-01
   3.5484000e-01
   8.0645000e-01
   1.9355000e-01
   5.1613000e-01
   2.9032000e-01
   3.8710000e-01
   1.0000000e+00
   5.8065000e-01
   6.4516000e-02
   8.7097000e-01
   9.0323000e-01
   5.4839000e-01
   6.4516000e-01
   5.4839000e-01
   6.4516000e-02
   4.1935000e-01
   6.1290000e-01
   9.6774000e-02
   8.0645000e-01
   5.8065000e-01
   9.0323000e-01
   7.0968000e-01
   4.5161000e-01
   7.4194000e-01
   1.9355000e-01
   3.2258000e-01
   4.5161000e-01
   4.5161000e-01
   7.7419000e-01
   0.0000000e+00
   1.6129000e-01
   5.8065000e-01
   7.7419000e-01
   9.6774000e-02
   3.8710000e-01
   5.4839000e-01
   3.2258000e-01
   1.0000000e+00
   8.3871000e-01
   0.0000000e+00
   4.5161000e-01
   1.0000000e+00
   4.8387000e-01
   7.7419000e-01
   6.1290000e-01
   2.9032000e-01
   3.2258000e-01
   2.9032000e-01
   1.2903000e-01
   3.8710000e-01
   4.5161000e-01
   1.9355000e-01
   9.3548000e-01
   5.1613000e-01
   2.5806000e-01
   6.7742000e-01
   5.4839000e-01
   9.0323000e-01
   4.1935000e-01
   3.8710000e-01
   8.0645000e-01
   5.4839000e-01
   1.0000000e+00
   6.4516000e-01
   9.0323000e-01
   4.8387000e-01
   5.1613000e-01
   9.6774000e-02
   3.8710000e-01
   1.6129000e-01
   0.0000000e+00
   4.8387000e-01
   8.7097000e-01
   1.0000000e+00
   2.9032000e-01
   6.4516000e-02
   5.8065000e-01
   3.2258000e-02
   0.0000000e+00
   5.4839000e-01
   6.1290000e-01
   4.5161000e-01
   1.6129000e-01
   1.6129000e-01
   2.2581000e-01
   7.0968000e-01
   6.4516000e-02
   7.7419000e-01
   9.3548000e-01
   6.1290000e-01
   5.1613000e-01
   3.5484000e-01
   0.0000000e+00
   1.2903000e-01
   6.4516000e-01
   9.0323000e-01
   4.1935000e-01
   7.7419000e-01
   6.1290000e-01
   5.4839000e-01
   3.5484000e-01
   1.0000000e+00
   8.7097000e-01
   8.7097000e-01
   4.5161000e-01
   4.8387000e-01
   1.0000000e+00
   9.0323000e-01
   9.6774000e-01
   1.9355000e-01
   9.3548000e-01
   2.5806000e-01
   8.0645000e-01
   7.4194000e-01
   5.4839000e-01
   1.9355000e-01
   9.6774000e-02
   6.4516000e-01
   4.1935000e-01
   9.6774000e-01
   4.1935000e-01
   8.7097000e-01
   2.9032000e-01
   2.2581000e-01
   5.8065000e-01
   5.1613000e-01
   2.5806000e-01
   3.5484000e-01
   9.0323000e-01
   5.4839000e-01
   5.8065000e-01
   3.5484000e-01
   2.5806000e-01
   0.0000000e+00
   3.5484000e-01
   7.7419000e-01
   9.6774000e-02
   2.2581000e-01
   4.8387000e-01
   6.4516000e-02
   8.7097000e-01
   8.7097000e-01
   5.1613000e-01
   1.9355000e-01
   7.0968000e-01
   2.5806000e-01
   8.7097000e-01
   8.3871000e-01
   2.2581000e-01
   0.0000000e+00
   0.0000000e+00
   5.8065000e-01
   7.7419000e-01
   4.5161000e-01
   3.5484000e-01
   5.4839000e-01
   3.2258000e-02
   3.8710000e-01
   2.5806000e-01
   1.0000000e+00
   0.0000000e+00
   6.7742000e-01
   0.0000000e+00
   8.0645000e-01
   3.5484000e-01
   9.0323000e-01
   9.3548000e-01
   4.8387000e-01
   3.8710000e-01
   4.5161000e-01
   3.2258000e-01
   6.4516000e-02
   3.5484000e-01
   2.5806000e-01
   3.5484000e-01
   9.6774000e-02
   9.6774000e-02
   9.6774000e-01
   8.7097000e-01
   2.2581000e-01
   1.6129000e-01
   9.6774000e-02
   4.8387000e-01
   9.6774000e-02
   1.2903000e-01
   3.2258000e-02
   3.2258000e-01
   4.5161000e-01
   7.0968000e-01
   8.7097000e-01
   5.4839000e-01
   8.0645000e-01
   3.2258000e-02
   0.0000000e+00
   1.0000000e+00
   6.4516000e-02
   8.3871000e-01
   9.3548000e-01
   4.1935000e-01
   5.1613000e-01
   6.4516000e-01
   4.8387000e-01
   7.7419000e-01
   9.3548000e-01
   3.5484000e-01
   6.7742000e-01
   6.4516000e-02
   6.7742000e-01
   3.2258000e-02
   8.0645000e-01
   9.3548000e-01
   3.5484000e-01
   8.3871000e-01
   8.7097000e-01
   7.4194000e-01
   9.0323000e-01
   3.2258000e-02
   7.4194000e-01
   1.0000000e+00
   8.7097000e-01
   4.5161000e-01
   2.9032000e-01
   8.3871000e-01
   9.3548000e-01
   2.9032000e-01
   6.7742000e-01
   9.6774000e-01
   9.3548000e-01
   2.2581000e-01
   8.3871000e-01
   4.5161000e-01
   3.2258000e-02
   5.4839000e-01
   9.6774000e-02
   6.4516000e-01
   6.1290000e-01
   5.8065000e-01
   9.3548000e-01
   6.4516000e-01
   9.6774000e-01
   1.6129000e-01
   3.5484000e-01
[truncated: 1,300,007 more chars]
