# Supplementary material for: Assessment of Network Inference Methods: How to Cope with an Underdetermined Problem
Source: PLoS One. 2014 Mar 6;9(3):e90481. doi: 10.1371/journal.pone.0090481 (PMC3946176; doi:10.1371/journal.pone.0090481)
Supplement: File S1 — MATLAB codes for the new assessment of network inference methods. (ZIP) [file pone.0090481.s001.zip › Siegenthaler_PONE_Code/INPUT/Random_Network_AUROC_AUPR_Values/Size_10_100000/Size10_4_AUPR_Values_DREAM4.txt]

   8.1931378e-02
   3.2100080e-02
   2.5699762e-02
   1.9607922e-02
   8.5829696e-02
   2.1952881e-02
   2.3551578e-02
   6.2403755e-02
   5.2445764e-02
   3.4441236e-02
   2.2611986e-02
   4.6608790e-02
   2.7941403e-02
   2.9624522e-02
   2.3470978e-02
   2.7334915e-02
   1.8037446e-02
   3.7071108e-02
   7.3740173e-02
   4.2381019e-02
   2.8344019e-02
   6.3275315e-02
   1.8613789e-02
   3.4749884e-02
   3.9463635e-02
   1.0264623e-01
   2.7604441e-02
   2.1235910e-02
   6.3177926e-02
   2.5207789e-02
   2.3068619e-02
   4.0749942e-02
   2.2429748e-02
   3.5128128e-02
   2.5780996e-02
   2.8642207e-02
   8.9421317e-02
   4.5750280e-02
   3.3940584e-02
   1.9049694e-02
   2.2866207e-02
   3.7512326e-02
   2.6778314e-02
   2.5295429e-02
   4.7418090e-02
   1.4099515e-01
   3.1207518e-02
   3.1288463e-02
   3.1683620e-02
   2.6410785e-02
   4.5177842e-02
   3.3903785e-02
   3.1954078e-02
   3.7214473e-02
   2.3809131e-02
   1.9785378e-02
   2.0813893e-02
   1.9561490e-02
   2.5763562e-02
   2.4496954e-02
   1.3317192e-01
   3.2934163e-02
   4.2148868e-02
   9.6943668e-02
   5.2609648e-02
   3.2690895e-02
   1.2636130e-01
   9.4385605e-02
   2.9725241e-02
   6.0916429e-02
   2.5520318e-02
   4.1027681e-02
   1.6341393e-01
   3.5559970e-02
   2.9341751e-02
   3.8806869e-02
   2.6676277e-02
   5.8236095e-02
   2.2789194e-02
   8.1949523e-02
   3.5067557e-02
   3.6744553e-01
   2.2256097e-02
   4.1372150e-02
   3.0151266e-02
   2.3778387e-02
   2.5203258e-02
   8.0512093e-02
   3.1563084e-02
   4.6641226e-02
   3.1820525e-02
   4.3529176e-02
   6.9480724e-02
   3.1112401e-02
   4.7762700e-02
   5.0450908e-02
   4.0888871e-02
   3.4380681e-02
   3.5228358e-02
   2.1808101e-02
   5.4028567e-02
   4.1631016e-02
   7.9406601e-02
   2.4577957e-02
   1.3006166e-01
   6.3705040e-02
   2.3580926e-02
   2.3279059e-02
   3.4237164e-02
   3.5017626e-01
   2.4552017e-02
   4.9707798e-02
   3.0174706e-02
   2.8806039e-02
   3.3016269e-02
   5.3385224e-02
   2.6584020e-02
   3.8832935e-02
   3.5377116e-01
   4.7957701e-02
   5.7299788e-02
   2.3642265e-02
   8.7220236e-02
   6.4391575e-02
   2.7856151e-02
   2.3759758e-02
   4.2604450e-02
   4.0271194e-02
   2.7901031e-02
   2.4330115e-02
   2.8564951e-02
   3.5452334e-02
   3.1500813e-02
   2.7960219e-02
   3.4952206e-02
   2.6995443e-02
   1.8962562e-02
   4.7898921e-02
   4.3133744e-02
   2.6999843e-02
   4.5905471e-02
   2.2636280e-02
   2.5290344e-02
   5.0290818e-02
   2.1537224e-02
   4.7292639e-02
   4.0576986e-02
   5.8797510e-02
   6.3248664e-02
   4.0492956e-02
   4.7308591e-02
   4.7402335e-02
   5.3991377e-02
   4.6460348e-01
   5.4121212e-02
   1.9159932e-02
   5.0619050e-02
   2.2111180e-02
   1.2215259e-01
   1.9431549e-02
   7.3549050e-02
   1.2313149e-01
   2.4270510e-02
   3.1497398e-02
   1.0542108e-01
   3.1080501e-02
   5.6122878e-02
   1.2926115e-01
   3.9812073e-02
   2.5237019e-02
   3.6685200e-02
   2.5523147e-02
   3.4127257e-02
   2.8086567e-02
   4.1867362e-02
   3.3976973e-02
   2.0831097e-02
   2.1955462e-02
   1.2158787e-01
   2.8865061e-02
   3.7429026e-02
   5.2571164e-02
   4.4006255e-01
   7.3829589e-02
   3.8869120e-02
   2.3321410e-02
   3.6250619e-01
   3.8142132e-02
   6.9050898e-02
   5.8212841e-02
   5.5919914e-02
   2.5262733e-02
   4.9101823e-02
   2.8647405e-02
   2.8530448e-02
   1.2435915e-01
   5.4187103e-02
   3.3524295e-02
   8.2085243e-02
   2.8633152e-02
   4.3030911e-01
   3.2074178e-02
   2.3053316e-02
   2.2429524e-02
   5.3976550e-02
   4.3637975e-02
   1.9083245e-02
   3.2266692e-02
   2.8923386e-02
   2.8912788e-02
   3.1801461e-02
   3.8867010e-02
   2.5317322e-02
   3.9060605e-02
   4.0449385e-02
   6.0155782e-02
   8.1686906e-02
   4.2017275e-02
   3.4836268e-02
   8.0650745e-02
   1.9680222e-02
   1.9570294e-02
   5.3195325e-02
   2.1981718e-01
   3.6929260e-02
   5.9670354e-02
   4.1831723e-01
   2.8328912e-02
   3.4536193e-02
   3.7903237e-02
   2.6374641e-02
   2.4972671e-02
   5.9517243e-02
   2.7280976e-02
   2.8674919e-02
   6.0230610e-02
   2.0980334e-02
   2.8977609e-02
   2.7282303e-02
   3.7084702e-02
   4.7358712e-02
   2.3434296e-02
   6.7163049e-02
   6.1016650e-02
   2.6503752e-02
   2.5678549e-02
   4.3421732e-02
   3.0705551e-02
   2.3996780e-02
   2.3200286e-02
   3.2484352e-02
   2.8355028e-02
   7.0290096e-02
   5.5470045e-02
   2.0635359e-02
   1.3985492e-01
   1.9994260e-02
   2.0894798e-02
   1.3350763e-01
   4.0504903e-02
   3.1263356e-02
   3.5678026e-01
   5.0148687e-02
   3.0007249e-02
   8.2115215e-02
   1.8761202e-02
   1.2634894e-01
   3.6955998e-02
   4.3816798e-02
   2.2371178e-02
   3.7233682e-02
   2.4688714e-02
   4.5203453e-02
   3.6283308e-02
   3.5344465e-01
   1.8198197e-02
   4.8541937e-02
   3.5449331e-01
   3.4348261e-02
   2.6013818e-02
   2.0134003e-02
   3.3344546e-02
   2.6610649e-02
   3.6701815e-02
   5.4281431e-02
   4.3375487e-02
   2.4196746e-02
   7.6138153e-02
   4.0845017e-02
   1.7337324e-01
   3.3900308e-02
   5.4616705e-02
   4.0823793e-02
   2.2083994e-02
   9.5509184e-02
   6.6680403e-02
   3.9133407e-02
   3.4679720e-02
   2.9820137e-02
   8.2076356e-02
   5.9222848e-02
   2.5404487e-02
   2.1208711e-02
   2.4365408e-02
   2.6374075e-02
   2.4083808e-02
   9.7817360e-02
   2.8047264e-02
   2.5653275e-02
   2.4335248e-02
   1.7966223e-02
   2.9377459e-02
   5.5470045e-02
   7.3493874e-02
   1.0371141e-01
   8.8020829e-02
   2.9457806e-02
   1.8805382e-01
   2.3917582e-02
   4.5892062e-02
   1.6078144e-01
   1.2833505e-01
   6.5700789e-02
   4.4337169e-02
   4.6451483e-02
   6.1299152e-02
   3.9493108e-01
   6.8654584e-02
   2.3205173e-02
   3.8015534e-02
   3.8079918e-02
   2.4752414e-02
   3.0108147e-02
   3.3724011e-02
   2.5155427e-02
   2.1132850e-02
   3.1663946e-02
   2.4875517e-02
   4.0714491e-02
   3.7519449e-01
   2.7210281e-02
   2.0483441e-02
   7.3957448e-02
   6.0387281e-02
   2.5367990e-02
   2.6270008e-02
   2.6112475e-02
   2.0560033e-02
   2.6200498e-02
   6.6869650e-02
   1.8554773e-02
   3.8906233e-02
   1.8227476e-02
   2.7556577e-02
   3.6063702e-02
   3.9196823e-02
   6.7625004e-02
   3.6364016e-01
   1.8381394e-02
   6.4816654e-02
   5.2301502e-02
   3.3546703e-02
   5.0356049e-02
   4.5521181e-02
   2.9103060e-02
   7.0284852e-02
   2.2809765e-02
   4.3973747e-02
   3.1090648e-02
   4.7517924e-02
   4.7585631e-02
   2.9406681e-02
   8.8851816e-02
   2.8480694e-02
   3.5446774e-02
   4.6326436e-02
   4.3502956e-02
   2.3620652e-02
   3.7885150e-02
   3.5167714e-01
   5.3530833e-02
   2.5988938e-02
   2.7235413e-02
   4.1824762e-02
   5.0191330e-02
   2.1458888e-02
   4.2209232e-02
   2.1659801e-02
   2.2785680e-02
   4.7816513e-02
   2.2167239e-02
   3.1284237e-02
   1.1656386e-01
   3.3371041e-02
   9.2685528e-02
   3.6581444e-01
   3.1862920e-02
   5.7019593e-02
   2.6811458e-02
   3.1202920e-02
   1.8891101e-02
   2.4379267e-02
   1.9934777e-02
   3.8484009e-02
   3.7104597e-02
   2.3253044e-02
   9.7872925e-02
   2.8458859e-02
   2.5039684e-02
   2.2888205e-02
   1.1176741e-01
   2.7324954e-02
   3.6431109e-02
   5.3135295e-02
   6.9859366e-02
   2.5885905e-02
   4.0450706e-02
   2.4011962e-02
   2.2126021e-02
   3.4896858e-02
   8.4464938e-02
   4.5655564e-02
   2.3420482e-02
   4.1068096e-02
   2.1649062e-02
   3.7714510e-02
   5.4073079e-02
   2.1855714e-02
   1.1959127e-01
   4.3482303e-02
   9.3268619e-02
   4.0428349e-02
   5.8037572e-02
   2.6399517e-02
   2.3694622e-02
   2.6806805e-02
   7.6514040e-02
   8.0999397e-02
   1.9831027e-02
   1.9158421e-02
   4.6260931e-02
   2.1161196e-02
   1.9529999e-02
   2.4497087e-02
   4.6705725e-02
   2.2334684e-02
   3.6686257e-01
   2.3018305e-02
   4.6999415e-02
   2.7004587e-02
   2.1742340e-02
   2.1509806e-02
   7.7879724e-02
   6.4542060e-02
   6.3384813e-02
   1.2360373e-01
   2.0727012e-02
   9.3132226e-02
   2.9102866e-02
   2.8292472e-02
   2.2862485e-02
   3.3503144e-02
   2.8329186e-02
   3.5721720e-02
   2.8633152e-02
   3.5283610e-01
   2.3256855e-02
   2.3794732e-02
   1.7834323e-02
   7.2254650e-02
   1.5297652e-01
   2.8822948e-02
   5.6551823e-02
   2.9426898e-02
   9.1860322e-02
   3.7509687e-02
   3.6336190e-02
   1.4267149e-01
   6.3799963e-02
   2.5700712e-02
   6.8663948e-02
   6.2304209e-02
   2.3295576e-02
   9.0000134e-02
   3.6245969e-01
   3.7402402e-02
   2.2139280e-01
   1.9770708e-02
   3.6940546e-02
   3.8508818e-02
   2.3494138e-02
   6.3074394e-02
   3.2667091e-02
   2.4146370e-02
   2.5304184e-02
   2.0654626e-02
   2.4342170e-02
   5.8520499e-02
   2.1541219e-02
   2.5761472e-02
   2.9372936e-02
   2.2039298e-02
   6.5751215e-02
   2.9837440e-02
   4.9262954e-02
   2.4889390e-02
   2.8102236e-02
   2.3748989e-02
   4.3415843e-02
   1.9724506e-02
   4.6271871e-02
   2.7121752e-02
   4.5362017e-01
   2.8143451e-02
   6.0209555e-02
   2.2920838e-02
   3.3651365e-02
   4.3882901e-02
   3.6305067e-02
   1.9326888e-02
   1.0638056e-01
   3.5203788e-02
   7.1050365e-02
   3.4162112e-02
   4.4442680e-02
   1.3683871e-01
   4.5422266e-02
   5.3212320e-02
   6.1886217e-02
   3.6114084e-01
   1.0345313e-01
   8.3393822e-02
   1.9509860e-02
   2.1334026e-02
   5.5343409e-02
   3.5151404e-02
   2.5525808e-02
   3.4243060e-02
   1.0081655e-01
   1.2119239e-01
   2.9068741e-02
   2.7129975e-02
   3.8034278e-02
   2.9091016e-02
   2.2431798e-02
   3.8252619e-02
   1.8060699e-02
   4.0231367e-02
   4.7214848e-02
   2.5708648e-02
   3.0963504e-02
   6.3014843e-02
   4.6510445e-02
   3.7754164e-01
   5.5997279e-02
   9.7585729e-02
   2.4726166e-02
   1.9875646e-02
   2.1093892e-02
   5.4841211e-02
   5.8848273e-02
   2.1376502e-02
   3.1355406e-02
   3.1493846e-02
   1.3079250e-01
   2.1012429e-02
   5.5882102e-02
   2.4430887e-02
   5.3399885e-02
   5.7219089e-02
   2.9992981e-02
   4.1297688e-02
   9.5942469e-02
   2.0140187e-02
   2.7111417e-02
   2.9335547e-02
   4.0362254e-02
   2.5607577e-02
   2.5186617e-02
   3.7345789e-02
   3.9574374e-02
   3.1550523e-02
   3.6311575e-01
   4.9763363e-02
   3.0595743e-02
   2.3889161e-02
   5.5759579e-02
   6.1047817e-02
   3.0101214e-01
   1.8514663e-02
   1.9287947e-02
   2.0424559e-02
   3.5381667e-02
   2.1003796e-02
   6.1598979e-02
   2.4827712e-02
   1.0336115e-01
   4.7393189e-02
   4.6748477e-02
   1.9676746e-02
   3.0029287e-02
   2.1725628e-02
   2.4248721e-02
   2.7366852e-02
   6.2237161e-02
   3.2665411e-02
   8.1657332e-02
   2.9383180e-02
   7.6949944e-02
   2.2388600e-02
   3.4680869e-02
   5.6144895e-02
   2.6557033e-02
   2.7659932e-02
   5.4094902e-02
   2.7611918e-02
   3.3751718e-02
   9.5070883e-02
   7.9567391e-02
   6.1479247e-02
   5.3918048e-02
   2.0539031e-02
   6.8947829e-01
   2.8996197e-02
   4.1120479e-02
   2.6948118e-02
   1.1792434e-01
   4.2287045e-02
   3.4030632e-02
   4.4952355e-02
   3.2143688e-02
   4.5414395e-02
   5.1686895e-02
   1.0771820e-01
   5.7939710e-02
   3.6904597e-02
   2.5309319e-02
   1.4056959e-01
   1.2582107e-01
   3.2938691e-02
   5.0804334e-02
   2.3886829e-02
   3.7863369e-02
   6.0513570e-02
   2.9073608e-02
   3.7635368e-02
   2.7336240e-02
   3.4735786e-02
   3.7693071e-02
   3.9641809e-02
   6.0181052e-02
   2.2219800e-02
   2.0014250e-02
   4.2204561e-02
   2.8512354e-02
   3.6898359e-02
   2.1387703e-02
   4.1995836e-02
   1.1998814e-01
   5.8000145e-02
   1.2724841e-01
   2.7064324e-02
   6.2936482e-02
   2.3364255e-02
   2.8652032e-02
   5.0094802e-02
   2.3415788e-02
   5.5003894e-02
   3.3672869e-02
   5.1799824e-02
   3.5366357e-01
   5.7357662e-02
   3.2274557e-02
   3.2097892e-02
   3.2525758e-02
   5.4047028e-02
   2.8419632e-02
   6.6668399e-02
   4.1838328e-02
   3.9309714e-02
   3.9154810e-01
   2.1086927e-02
   3.6212515e-02
   9.3995655e-02
   4.0363826e-02
   4.5968552e-02
   2.1709895e-02
   2.2984286e-02
   2.5854562e-02
   9.2305325e-02
   2.4052596e-02
   3.5366647e-01
   3.9779732e-02
   9.4100047e-02
   3.5415884e-01
   2.9023296e-02
   2.5012176e-02
   2.7317668e-02
   7.0631400e-02
   8.5827160e-02
   2.5364113e-02
   4.1132438e-02
   4.8068478e-02
   6.1988527e-02
   1.9334824e-02
   2.9028782e-02
   9.4500201e-02
   4.9778692e-02
   1.9784958e-02
   2.8610449e-02
   3.5711692e-02
   4.2638991e-02
   2.7937352e-02
   9.7923456e-02
   2.5956536e-02
   8.7877914e-02
   5.0198007e-02
   2.2974747e-02
   8.6804473e-02
   6.8777659e-02
   6.1016803e-02
   3.0602012e-02
   2.6542024e-02
   3.5413976e-02
   1.8356122e-01
   2.6771123e-02
   2.7719773e-02
   2.5214212e-02
   1.9585019e-02
   8.7100568e-02
   2.0671977e-02
   2.2219429e-02
   2.9255914e-02
   7.2615604e-02
   3.9679785e-02
   3.8274997e-02
   5.5961404e-02
   2.3757605e-02
   3.0367362e-02
   3.3277686e-02
   4.3365084e-02
   2.0696898e-02
   3.4155347e-02
   4.1883153e-02
   6.0195736e-02
   5.7929165e-02
   3.1432233e-02
   3.5984557e-02
   1.9892230e-02
   3.9484133e-01
   1.9497235e-02
   5.0767434e-02
   8.3108485e-02
   2.2717236e-02
   8.2305967e-02
   2.3227611e-02
   2.6337201e-02
   1.7699932e-01
   2.7297201e-02
   3.4083134e-02
   4.3913537e-02
   2.4471049e-02
   3.1468478e-02
   3.4682318e-02
   2.8019228e-02
   5.0318229e-02
   4.5289266e-02
   2.0807043e-02
   5.6697830e-02
   2.5932720e-02
   4.5347168e-02
   7.3115932e-02
   5.0797730e-02
   4.4758092e-02
   4.2881757e-02
   6.2205282e-02
   4.4877221e-02
   4.2418168e-02
   7.3819794e-02
   3.6910238e-02
   1.3083713e-01
   2.2533845e-02
   2.3536054e-02
   3.0059258e-02
   3.9288931e-02
   3.1512554e-02
   2.8510480e-02
   2.6851188e-02
   6.2510297e-02
   1.2387390e-01
   3.3180774e-02
   1.9975408e-02
   2.8722348e-02
   7.1855178e-02
   3.0737304e-02
   2.2855530e-02
   3.8326828e-02
   4.2646119e-02
   3.2217551e-02
   2.3169354e-02
   3.2407633e-02
   4.6576170e-02
   3.2986482e-02
   4.4163329e-02
   2.0069125e-02
   5.2647233e-02
   2.4150960e-02
   2.6723381e-02
   5.8036390e-02
   2.3860010e-02
   3.1195172e-01
   3.4320827e-02
   2.2587302e-02
   1.8776295e-02
   1.2552329e-01
   3.9134747e-01
   2.7568338e-02
   3.8639226e-02
   1.5457594e-01
   2.3097141e-02
   2.3708068e-02
   3.1102562e-02
   4.3280204e-02
   2.0125656e-02
   2.3165867e-02
   3.0723039e-02
   4.1152114e-02
   5.7378496e-02
   4.4540942e-02
   2.7595648e-02
   3.1751989e-02
   2.6908740e-02
   4.5079845e-02
   4.9721364e-02
   2.4294591e-02
   2.9521115e-02
   2.8089002e-02
   3.7204050e-02
   2.3636485e-02
   1.3591310e-01
   3.2297649e-02
   2.8736761e-02
   3.3195830e-02
   1.7901564e-02
   4.5040932e-02
   2.5304184e-02
   3.0209114e-02
   2.4779204e-02
   2.6926480e-02
   2.9290787e-02
   2.8379780e-02
   6.0000990e-02
   2.1822941e-02
   1.9994249e-02
   7.4188171e-02
   4.6683067e-02
   4.9279357e-02
   4.9841360e-02
   4.5225482e-02
   1.0109913e-01
   2.7399222e-02
   2.0364687e-01
   3.4732781e-02
   2.2366073e-02
   2.4632080e-02
   3.0851380e-02
   6.1716125e-02
   4.9769644e-02
   4.0607683e-01
   2.8561588e-02
   2.2738134e-02
   2.2926762e-02
   3.8871641e-02
   5.9233264e-02
   4.3983170e-02
   4.8195130e-02
   3.1711243e-02
   4.8515286e-02
   2.7303863e-02
   3.1262721e-02
   1.0588308e-01
   5.5194052e-02
   2.4452473e-02
   2.8622123e-02
   3.5920579e-01
   6.4851452e-02
   2.7589894e-02
   2.6775048e-02
   5.7976191e-02
   2.9247430e-02
   5.0935545e-02
   4.8615653e-02
   7.0016648e-02
   4.0396479e-02
   9.4750635e-02
   4.7505976e-02
   3.0413949e-02
   4.2675638e-02
   2.7097013e-02
   2.3040158e-02
   1.7934965e-02
   8.2889857e-02
   2.3435810e-02
   3.8113647e-02
   7.4142923e-02
   2.9504064e-02
   2.4323515e-02
   3.4567520e-02
   2.3175897e-02
   3.0593255e-02
   2.5727148e-02
   7.2775323e-02
   2.3097545e-02
   5.7908888e-02
   2.0960403e-02
   6.9771349e-02
   2.3841546e-02
   4.4541309e-02
   4.4402544e-02
   3.8694314e-02
   4.5868307e-02
   2.1420277e-02
   2.5462443e-02
   3.4817023e-02
   3.4270365e-02
   3.3111825e-02
   2.1440797e-02
   2.8870780e-02
   5.1277947e-02
   6.3202262e-02
   1.4665905e-01
   1.2340711e-01
   4.1463375e-02
   2.5708261e-02
   7.0284329e-02
   2.6336273e-02
   3.1412741e-02
   3.3226475e-02
   5.3931785e-02
   2.1166400e-02
   2.2274175e-02
   3.6098216e-02
   3.7629801e-02
   3.6274888e-02
   3.9505778e-02
   3.6742809e-02
   4.8046662e-02
   2.1025298e-02
   2.5136186e-02
   3.7176286e-02
   1.1311922e-01
   2.5553432e-02
   8.4169281e-02
   4.4148942e-02
   2.0209137e-02
   2.2835237e-02
   2.7493470e-02
   3.3214103e-02
   9.1289991e-02
   3.2849973e-02
   7.8674410e-02
   4.8634678e-02
   2.8828988e-02
   3.4981210e-02
   4.4450491e-02
   5.2519604e-02
   4.0484854e-01
   3.8246861e-02
   3.0977965e-02
   6.4600609e-02
   1.9222669e-02
   5.4545095e-02
   5.5653478e-02
   3.6093982e-01
   2.4365408e-02
   2.7034898e-02
   4.0613641e-02
   2.4103767e-02
   6.2582946e-02
   2.0244890e-02
   2.8488590e-02
   2.8977877e-02
   5.7261176e-02
   3.1468101e-02
   2.3222825e-02
   4.2381019e-02
   4.6481396e-02
   1.8730638e-02
   2.8980664e-02
   3.6271367e-02
   2.3195537e-02
   8.2542330e-02
   2.3518661e-02
   3.2083081e-02
   7.6713330e-02
   3.5140820e-02
   2.7660293e-02
   5.0847997e-02
   3.4742111e-02
   2.3926740e-02
   2.8041265e-02
   5.7179144e-02
   4.3719760e-02
   2.7066255e-02
   3.4599401e-02
   6.5402802e-02
   5.3803887e-02
   2.8720022e-02
   2.7931458e-02
   5.1423016e-02
   6.4087707e-02
   3.7658431e-02
   3.7999803e-02
   6.6980916e-02
   2.9400722e-02
   2.4933642e-02
   7.3858195e-02
   4.0741236e-02
   3.5955436e-01
   4.8609966e-02
   3.2922113e-02
   1.1296897e-01
   2.1218658e-02
   2.9952009e-02
   3.3556893e-02
   2.2828094e-02
   9.9777674e-02
   1.7212342e-01
   2.3376842e-02
   5.6305952e-02
   2.2835845e-02
   2.0543365e-02
   4.3660562e-02
   6.2988379e-02
   2.0656406e-02
   3.1654327e-02
   4.5619765e-02
   2.2837999e-02
   5.7822574e-02
   2.6320447e-02
   3.5249777e-02
   3.3859014e-02
   2.6086075e-02
   2.1017064e-02
   1.9731518e-02
   2.0717297e-02
   3.0315472e-02
   2.2867300e-02
   1.8180918e-02
   2.6034791e-02
   2.6401876e-02
   2.9910580e-02
   2.3019312e-02
   3.1308632e-02
   2.7960439e-02
   2.4288735e-02
   3.3741443e-02
   1.2395399e-01
   4.5399908e-02
   2.3082880e-02
   1.9696961e-02
   8.6703052e-02
   8.1494244e-02
   4.8093319e-02
   3.5880745e-01
   2.2555971e-02
   2.8097187e-02
   2.7889228e-02
   3.9329018e-02
   7.5867155e-02
   6.2740101e-02
   5.9161604e-02
   2.4269749e-02
   1.9921974e-02
   4.1248567e-02
   3.5438763e-02
   3.6737383e-02
   1.9552714e-02
   2.5880565e-02
   4.5924801e-02
   1.2168971e-01
   2.8733094e-02
   2.7379113e-02
   7.6281921e-02
   3.4288166e-02
   3.9012874e-02
   4.2707657e-02
   3.2614044e-02
   2.3511819e-02
   8.5562229e-02
   2.3107661e-02
   4.7059744e-02
   2.2246661e-02
   5.1126395e-02
   3.5392207e-02
   1.4780592e-01
   1.1983017e-01
   3.2898435e-02
   4.1577515e-01
   5.0833105e-02
   2.3366605e-02
   4.6145477e-02
   2.6011338e-02
   1.9245326e-02
   4.1762561e-02
   5.5420229e-02
   3.5515808e-02
   4.4644091e-02
   3.2554440e-02
   1.9999388e-02
   4.7781847e-02
   3.5005084e-02
   4.0392752e-02
   2.4410867e-02
   4.7822949e-02
   1.3667901e-01
   3.8532550e-02
   2.1062361e-02
   2.5684385e-02
   7.2615604e-02
   2.5212970e-02
   1.2302696e-01
   4.2747957e-02
   3.5966229e-02
   5.4767280e-02
   2.1741427e-02
   2.2205591e-02
   7.7790391e-02
   1.2576042e-01
   2.9112376e-02
   3.9310540e-02
   3.8394360e-02
   2.4842593e-02
   2.0949115e-02
   2.5608155e-02
   2.0821034e-02
   2.3494737e-02
   5.3391764e-02
   3.2397354e-02
   1.1452004e-01
   2.5326258e-02
   5.5144295e-02
   5.0073672e-02
   3.8066961e-02
   2.7565225e-02
   2.8882231e-02
   2.6420203e-02
   3.1617689e-02
   1.5547098e-01
   2.2673731e-02
   1.1351814e-01
   2.1726257e-02
   2.7180968e-02
   2.4155680e-01
   2.0718379e-02
   5.3745854e-02
   9.2730283e-02
   3.0525980e-02
   6.6651624e-02
   4.9973073e-02
   2.6973140e-02
   5.2672277e-02
   6.0682430e-02
   2.9827676e-02
   3.5310826e-02
   8.4092383e-02
   3.7719582e-02
   3.2325136e-02
   2.1345592e-02
   3.3350984e-02
   1.4715426e-01
   3.3388157e-02
   5.1170492e-02
   5.2253698e-02
   7.4417019e-02
   6.2622685e-02
   3.5129501e-02
   3.3919839e-02
   8.7705017e-02
   1.8938982e-02
   4.3167901e-02
   6.8060999e-02
   2.8707445e-02
   2.7737820e-02
   2.0689743e-02
   1.2189534e-01
   2.9276792e-02
   3.3266070e-02
   3.7969712e-02
   3.4055303e-02
   6.8671044e-02
   8.8001840e-02
   2.0865605e-02
   2.3057446e-02
   2.3317079e-02
   4.3922570e-02
   7.1261777e-02
   1.8687675e-02
   3.7808886e-02
   9.6659099e-02
   6.4344671e-02
   6.6709845e-02
   4.3078693e-02
   3.4118968e-02
   5.6299166e-02
   4.6830599e-02
   3.1497361e-02
   3.2971245e-02
   2.3696090e-02
   7.8175716e-02
   2.3813445e-02
   3.4537095e-02
   5.4404558e-02
   2.2867968e-02
   3.5379606e-01
   3.6115664e-02
   2.6411249e-02
   3.7180656e-02
   2.3840017e-02
   2.2125803e-02
   2.7620895e-02
   2.3434272e-02
   6.5908121e-02
   3.4434097e-02
   4.3118374e-02
   8.4551334e-02
   1.0990088e-01
   2.0807266e-02
   2.4322055e-02
   4.9743424e-02
   2.0249837e-01
   3.3948133e-02
   3.7341332e-01
   8.4000883e-02
   2.6800393e-02
   4.1680575e-02
   3.1469131e-02
   8.2507266e-02
   3.5371391e-01
   2.9176534e-02
   2.5276193e-02
   3.2169025e-02
   4.7614287e-02
   4.6731805e-02
   7.1203806e-02
   2.5059819e-02
   2.6299305e-02
   3.6139975e-02
   2.1267881e-02
   1.7656589e-02
   4.3628768e-01
   2.4722135e-02
   2.2039298e-02
   2.3182591e-02
   3.2598184e-02
   4.5702307e-02
   3.1272330e-02
   3.2408650e-02
   2.9810871e-02
   4.6320771e-02
   2.7154283e-02
   2.5009351e-02
   4.4171172e-02
   2.8983877e-02
   1.3551159e-01
   3.0892689e-02
   1.9815628e-02
   3.7753554e-02
   3.6213767e-01
   3.4936382e-01
   2.5367693e-02
   1.1238289e-01
   9.2072991e-02
   6.2636843e-02
   1.8529125e-02
   4.0992363e-02
   3.2817163e-02
   2.3233527e-02
   3.1135733e-02
   3.3271758e-02
   5.6052749e-02
   3.3950903e-02
   1.9971501e-02
   3.6078050e-02
   1.5359111e-01
   3.3633148e-02
   1.9284856e-02
   2.3772374e-02
   2.8797071e-02
   1.8413063e-02
   3.1927611e-02
   4.5191656e-02
   3.8891325e-02
   3.3760915e-02
   2.9118684e-02
   2.0143282e-02
   3.7723503e-02
   4.1100576e-01
   5.5121751e-02
   3.3612426e-02
   2.8340978e-02
   3.0868808e-02
   3.7280891e-02
   2.0629820e-02
   6.0674902e-02
   3.3614835e-02
   3.0274774e-02
   2.7465526e-02
   2.3358035e-02
   5.7026180e-02
   2.2683378e-02
   7.7409369e-02
   2.9529154e-02
   1.3820831e-01
   2.3902083e-02
   2.1409283e-02
   1.9850288e-02
   2.5276687e-02
   7.1073507e-02
   1.8976510e-02
   1.8528835e-02
   3.1410437e-02
   2.1006908e-02
   3.5949458e-01
   6.9472339e-02
   4.2824895e-02
   6.8941728e-02
   2.0942998e-02
   5.1915840e-02
   3.1854719e-02
   2.1272385e-02
   2.6362208e-02
   2.2547236e-02
   3.6471087e-02
   3.7420541e-02
   4.1089116e-02
   3.5362475e-02
   2.4129860e-02
   2.7171907e-02
   4.5607670e-02
   6.8945949e-02
   5.0394365e-02
   2.1148005e-02
   2.4234941e-02
   5.6144895e-02
   3.7835494e-02
   3.0880924e-02
   1.3169710e-01
   2.7539434e-02
   2.5587280e-02
   2.1252473e-02
   6.2848266e-02
   2.6052786e-02
   4.0139611e-01
   1.5206045e-01
   2.8701261e-02
   2.4880199e-02
   2.9250615e-02
   2.4493441e-02
   3.8722471e-02
   2.1520616e-02
   6.9499813e-02
   3.3027092e-02
   6.6508955e-02
   3.9641333e-02
   3.7933021e-01
   2.6716029e-02
   3.8918212e-02
   4.0649002e-02
   5.2616943e-02
   4.6691744e-02
   2.9545509e-02
   6.4963797e-02
   3.5605494e-02
   2.6013220e-02
   2.9372936e-02
   4.3891054e-02
   2.7072632e-02
   2.0793008e-02
   2.2957713e-02
   3.3470930e-02
   6.6450842e-02
   2.4779204e-02
   2.3029359e-02
   2.5943256e-02
   8.3095263e-02
   3.0137842e-02
   6.4790307e-02
   2.3692219e-02
   7.6198031e-02
   5.2951561e-02
   2.2560040e-02
   2.7953380e-02
   4.3410124e-02
   5.0113748e-02
   2.0538641e-02
   2.1254935e-02
   8.2832308e-02
   2.8850268e-02
   5.1136230e-02
   2.9856242e-02
   5.3997897e-02
   3.1214083e-02
   1.7126845e-01
   3.8421597e-02
   3.1709426e-02
   2.3191970e-02
   4.5323899e-02
   3.2320604e-02
   6.2575925e-02
   2.2937828e-02
   2.0680548e-02
   3.3441201e-02
   2.5774734e-02
   3.0315135e-02
   1.7584346e-02
   1.1896695e-01
   4.1685281e-02
   2.7954307e-02
   2.3040850e-02
   3.6488306e-02
   2.6768414e-02
   2.2883021e-02
   3.6188144e-01
   5.1274391e-02
   2.7657088e-02
   9.6570970e-02
   4.9421374e-02
   2.7211052e-02
   3.7223741e-02
   3.2408650e-02
   6.3662244e-02
   7.1328912e-02
   2.6547929e-02
   4.6506624e-02
   4.7713751e-02
   1.9316853e-02
   2.0032730e-01
   1.6737265e-01
   4.9848092e-02
   2.4848376e-02
   1.0279695e-01
   2.5701280e-02
   3.0143493e-02
   4.2668890e-02
   4.3973747e-02
   2.6592410e-02
   2.9697886e-02
   2.1939767e-02
   8.2930091e-02
   5.5215678e-02
   2.9815479e-02
   3.6590694e-02
   6.6145053e-02
   4.3395085e-02
   3.8806145e-02
   2.8211953e-02
   5.2472974e-02
   3.5769342e-02
   1.2570080e-01
   4.8213511e-02
   2.2801956e-02
   3.2818282e-02
   8.0278818e-02
   2.5596137e-02
   3.5050824e-01
   2.8928785e-02
   7.1111592e-02
   1.3295664e-01
   1.0339601e-01
   2.1026576e-02
   2.2295198e-01
   3.0054357e-02
   5.4158255e-02
   2.2557175e-02
   3.1101514e-02
   1.0366337e-01
   2.5344970e-02
   5.2489147e-02
   1.8208904e-02
   4.4968468e-02
   2.2175771e-02
   8.7547729e-02
   2.9474395e-02
   2.2990291e-02
   5.6597876e-02
   3.7414319e-02
   5.4228228e-02
   1.4201478e-01
   3.0341408e-02
   3.3410509e-02
   3.2747559e-02
   2.4090914e-02
   1.7851888e-02
   2.0262154e-02
   4.4609285e-02
   7.1050365e-02
   5.7996903e-02
   2.8239560e-02
   5.0734226e-02
   3.7217960e-02
   2.0269673e-02
   3.7823204e-02
   2.9956375e-02
   3.4841371e-02
   3.5769475e-02
   3.5276186e-01
   6.1752001e-02
   2.3282240e-02
   6.6070790e-02
   2.1437090e-02
   3.8527333e-02
   2.7877149e-02
   1.8555982e-02
   5.4924955e-02
   2.8089805e-02
   3.3935813e-02
   2.2301295e-02
   4.2610785e-02
   8.2226423e-02
   7.2453321e-02
   8.2096662e-02
   4.4643555e-02
   4.6918790e-02
   3.6654074e-02
   1.8714657e-02
   1.4663740e-01
   2.7727039e-02
   5.1183530e-02
   2.2270764e-02
   1.2385087e-01
   5.0333584e-02
   6.3738108e-02
   2.2855074e-02
   6.3868247e-02
   2.9462362e-02
   4.4691350e-02
   3.7210323e-02
   6.4020724e-02
   5.9691946e-02
   3.0943981e-02
   3.5339971e-02
   2.9788822e-02
   2.4571006e-02
   3.6148753e-02
   1.9601079e-02
   1.7724197e-02
   2.6554738e-02
   2.8023113e-02
   1.4997500e-01
   2.8847917e-02
   8.3335874e-02
   1.9009476e-02
   5.1198086e-02
   3.8266033e-02
   4.2495305e-02
   4.0256929e-02
   2.4875576e-02
   3.8148127e-02
   7.1997471e-02
   4.6175245e-02
   9.3886037e-02
   1.8654923e-02
   3.1825982e-02
   1.8807814e-02
   5.9864023e-02
   9.3865893e-02
   3.3101695e-02
   4.2194129e-02
   8.6432853e-02
   3.3987332e-02
   6.9665795e-02
   4.5029176e-02
   4.3587847e-02
   3.7509770e-01
   3.6940176e-02
   3.4509354e-02
   1.0826528e-01
   1.0670658e-01
   2.8738035e-02
   3.8707464e-02
   2.3762939e-02
   1.6982903e-01
   2.7572552e-02
   6.9516582e-02
   7.8652666e-02
   4.1809715e-02
   2.2994110e-02
   3.7679004e-02
   1.7923697e-02
   5.7051241e-02
   3.6135144e-02
   1.9925461e-02
   3.5731247e-01
   5.1172438e-02
   4.1153932e-02
   2.8786539e-02
   6.9422149e-02
   4.8101305e-02
   3.7505109e-02
   2.1783418e-02
   2.0677727e-02
   3.8536790e-02
   6.9470517e-02
   3.5310826e-02
   2.9971006e-02
   4.6170301e-02
   1.9707023e-02
   6.8603024e-02
   3.9967838e-02
   3.5516446e-02
   3.1495268e-02
   3.5880745e-01
   2.3120144e-02
   3.2155570e-02
   6.1684035e-02
   2.8186924e-02
   5.8602262e-02
   2.0759780e-02
   5.2904262e-02
   1.7416931e-02
   2.8048605e-02
   2.8576719e-02
   2.2182903e-02
   2.2636893e-02
   3.0910151e-02
   5.7690234e-02
   2.6174553e-02
   3.2708914e-02
   3.2430116e-02
   2.1200948e-02
   5.4405543e-02
   2.2682485e-02
   4.7638418e-02
   1.7196514e-01
   7.1490912e-02
   2.4062803e-02
   2.6497222e-02
   3.1234724e-02
   2.8243473e-02
   2.1437844e-02
   3.6429019e-02
   1.9354308e-02
   1.2743366e-01
   4.9075653e-02
   3.0777473e-02
   2.2957774e-02
   3.8108059e-02
   3.1706656e-02
   3.0640650e-02
   4.3204042e-02
   4.8776051e-02
   1.9221208e-02
   2.3962979e-02
   6.6937550e-02
   4.2314917e-02
   3.6311575e-01
   2.5702924e-02
   3.0151971e-02
   2.7725509e-02
   4.1678773e-02
   1.9729118e-02
   2.7866078e-02
   1.0826528e-01
   5.2672277e-02
   4.5386013e-02
   2.2131525e-02
   1.6680428e-01
   4.6534494e-02
   6.2231542e-02
   3.5752573e-01
   2.0606529e-01
   2.4402856e-02
   5.7650230e-02
   3.5565747e-02
   5.1497117e-02
   8.5946982e-02
   3.0795255e-02
   4.3042202e-02
   4.8967787e-02
   3.5238184e-02
   6.9645601e-02
   3.0382593e-02
   2.8980519e-02
   8.4104007e-02
   4.5365434e-02
   1.6836633e-01
   5.7128050e-02
   3.0021980e-02
   2.8044309e-02
   2.9433841e-02
   7.9472666e-02
   1.0508623e-01
   3.4279091e-02
   3.7674840e-02
   8.4347109e-02
   1.8800517e-02
   3.2661511e-02
   2.4306233e-02
   3.0682012e-02
   5.1258441e-02
   1.8343045e-01
   2.1133855e-02
   2.3601264e-02
   3.5184445e-02
   3.2336807e-02
   4.6032806e-02
   2.2654713e-02
   6.0102344e-02
   6.4285332e-02
   1.5342675e-01
   2.6266741e-02
   7.6282968e-02
   2.4901987e-02
   3.2062608e-02
   8.3074306e-02
   2.0079492e-02
   5.5016617e-02
   3.2600403e-02
   4.9065330e-02
   3.2440794e-02
   5.0905035e-02
   1.3090928e-01
   3.1188848e-02
   2.2730135e-02
   7.8030679e-02
   5.6046832e-02
   6.0945150e-02
   2.5189921e-02
   2.4873113e-02
   4.4263496e-02
   1.9389266e-02
   2.5003905e-02
   4.0678705e-02
   4.9616616e-02
   2.1494287e-02
   3.1977513e-02
   3.4946744e-02
   3.5826532e-02
   4.8287331e-02
   3.1357189e-02
   4.3751915e-02
   2.2569569e-02
   2.7013030e-02
   7.5719567e-02
   4.6043428e-02
   3.6525607e-01
   8.7518475e-02
   2.7584222e-02
   4.2575258e-02
   2.4777880e-02
   4.6702830e-02
   3.2295553e-02
   3.0383623e-02
   2.0384799e-02
   2.7058094e-02
   3.8593632e-02
   4.5822409e-02
   5.4925010e-02
   1.9107045e-02
   2.3580264e-02
   4.8548866e-02
   6.6813879e-02
   5.4202412e-02
   2.2437746e-02
   6.8603024e-02
   3.5125753e-01
   6.8404428e-02
   7.3903013e-02
   2.2362505e-02
   2.7065476e-02
   1.2051108e-01
   4.1524725e-02
   2.2305135e-02
   4.0786059e-02
   2.3576476e-02
   3.5336158e-01
   3.7007292e-01
   5.1943493e-02
   2.6431570e-02
   2.2695877e-01
   5.9976138e-02
   3.9103035e-01
   3.0654253e-02
   5.3481581e-02
   7.7044284e-02
   2.2277075e-02
   2.5807747e-02
   4.9670172e-02
   1.5706640e-01
   4.7101159e-02
   3.7635948e-02
   3.7505252e-02
   3.9355244e-02
   3.7723875e-02
   3.7120101e-02
   2.9838764e-02
   3.5710902e-01
   2.1483377e-02
   3.8706871e-02
   3.1689912e-02
   7.6628855e-02
   3.8572678e-02
   2.8073800e-02
   3.2932183e-02
   3.3361370e-02
   4.8880508e-02
   3.3184916e-02
   4.8427683e-02
   2.5744821e-02
   5.1471110e-02
   4.6713948e-02
   2.7824707e-02
   2.7372802e-02
   3.4329553e-02
   3.3527984e-02
   1.8877023e-02
   3.7185665e-02
   1.8345351e-02
   4.0201781e-02
   2.4952828e-02
   3.3050159e-02
   1.7375632e-02
   2.1897901e-02
   3.1775888e-02
   2.4046081e-02
   2.8474311e-02
   2.8483051e-02
   2.8607032e-02
   2.6297503e-02
   2.3703296e-02
   2.1362405e-02
   1.1886436e-01
   4.2528874e-02
   3.2877012e-02
   2.2125979e-02
   4.3169820e-02
   2.0056155e-02
   2.6815640e-02
   3.4816061e-02
   2.1267992e-02
   1.2138638e-01
   2.0870232e-02
   3.3362574e-02
   3.4728785e-02
   3.7664676e-02
   3.9480320e-02
   3.0723094e-02
   2.1880150e-02
   2.0732690e-02
   3.4439147e-02
   5.1080050e-02
   6.0980615e-02
   3.0745705e-02
   3.5340600e-02
   2.1710093e-02
   4.9290714e-02
   3.2821512e-02
   1.6037004e-01
   2.5995428e-02
   1.7968249e-02
   2.7341085e-02
   2.9168316e-02
   3.4487466e-02
   2.4825646e-02
   3.6402193e-02
   4.0606254e-02
   2.5301701e-02
   5.1422074e-02
   3.6964716e-01
   3.0519100e-02
   2.7856267e-02
   6.5148782e-02
   6.8868188e-02
   7.1957937e-02
   2.0598999e-02
   2.4150960e-02
   4.0194243e-02
   6.2307103e-02
   5.4212298e-01
   2.4543500e-02
   2.1638953e-02
   4.8655354e-02
   2.6164332e-02
   8.8201293e-02
   5.5494803e-02
   4.7931062e-02
   4.6629144e-02
   1.9487012e-02
   2.1205242e-02
   2.4187909e-02
   3.2384847e-02
   2.5032931e-02
   4.4127674e-02
   4.5935537e-02
   4.0839978e-02
   2.9884291e-02
   3.0531315e-02
   7.0789308e-02
   5.1909081e-02
   2.3084003e-02
   1.9388085e-02
   1.9923821e-02
   1.9761762e-02
   2.8617344e-02
   6.1170192e-02
   4.5623953e-01
   3.7789614e-02
   2.7147970e-02
   6.1411414e-02
   2.1539909e-02
   7.9135684e-02
   2.6150448e-02
   2.1270856e-02
   2.4877316e-02
   5.9263512e-02
   2.0004561e-02
   2.3682783e-02
   4.0225013e-01
   3.6313096e-02
   1.0452549e-01
   6.1876282e-02
   3.5761810e-02
   3.5693964e-02
   2.5761569e-02
   2.3624905e-02
   4.9082291e-02
   2.1162116e-02
   3.8213542e-02
   2.1379504e-02
   1.8605250e-02
   4.6684613e-02
   3.6564323e-02
   6.5086943e-02
   2.7349630e-02
   4.0201344e-02
   2.7202253e-02
   2.4698187e-02
   4.0406958e-02
   4.0453509e-02
   5.3242116e-02
   3.6190124e-02
   2.1417833e-02
   2.1337688e-02
   3.3581495e-02
   6.1601134e-02
   2.5480248e-02
   2.1955145e-02
   6.0147739e-02
   2.6131633e-02
   4.3060070e-02
   6.6433911e-02
   5.0615094e-02
   1.2754337e-01
   2.2411489e-02
   5.3065578e-02
   3.6996488e-02
   2.3981325e-02
   3.9405032e-02
   1.2505134e-01
   3.4103717e-02
   4.2396549e-02
   8.9563678e-02
   2.8889877e-02
   8.1121310e-02
   1.9742753e-02
   3.2070933e-02
   2.7572245e-02
   9.0519379e-02
   2.9433841e-02
   3.4763473e-02
   5.7489593e-02
   5.5862470e-02
   8.1113228e-02
   5.0114074e-02
   3.7335350e-02
   3.5797302e-02
   4.1958681e-02
   5.4989854e-02
   5.2239967e-02
   2.1824171e-02
   2.9274798e-02
   2.6827632e-02
   1.0598680e-01
   4.3806891e-02
   2.3536054e-02
   4.9293482e-02
   2.2357588e-02
   3.5294546e-01
   1.4571755e-01
   1.2160608e-01
   2.2267100e-02
   4.7001033e-02
   2.1029038e-02
   2.1586563e-02
   2.2758152e-02
   2.6927819e-02
   1.5603883e-01
   4.4315385e-02
   2.1642269e-02
   4.1145422e-02
   3.4952331e-01
   2.3417509e-02
   4.4592330e-02
   3.1956428e-02
   3.0309821e-02
   2.3303523e-02
   1.2999797e-01
   3.3554543e-02
   9.2971004e-02
   2.3598555e-02
   3.6382073e-02
   2.3208317e-02
   1.7934965e-02
   5.3580085e-02
   3.3512166e-02
   2.4548611e-02
   2.1633419e-02
   4.2875194e-02
   2.5366385e-02
   2.5812768e-02
   1.1670414e-01
   2.5983038e-02
   3.6487889e-01
   3.8848899e-02
   1.0181724e-01
   7.9251178e-02
   2.8613169e-02
   3.0148184e-02
   5.8801232e-02
   3.2438026e-02
   4.0767161e-02
   1.2721969e-01
   2.6513209e-02
   3.0676744e-02
   8.5123763e-01
   2.1256664e-02
   1.9545071e-02
   1.0885136e-01
   4.0624586e-02
   4.5955554e-02
   1.2089977e-01
   2.9644286e-02
   1.5055077e-01
   2.2647641e-02
   3.1820889e-02
   4.6060617e-02
   3.6053958e-01
   2.9844556e-02
   3.5175989e-02
   1.8407114e-02
   7.2752713e-02
   2.6902507e-02
   2.4851330e-02
   4.1570504e-02
   3.9921687e-02
   2.4155680e-01
   2.3076398e-02
   3.8160521e-02
   2.4230496e-02
   6.4611423e-02
   1.7777056e-02
   4.0173412e-02
   4.7428414e-02
   3.3512103e-02
   4.4633831e-02
   4.4226145e-02
   2.8200672e-02
   3.0334770e-02
   3.5666914e-02
   3.2827958e-02
   1.0661249e-01
   6.6668399e-02
   2.5941241e-02
   6.0297714e-02
   3.4693091e-02
   5.9187833e-02
   4.0080049e-02
   2.1764503e-02
   8.2753541e-02
   4.2733847e-02
   6.4612796e-02
   3.8595473e-01
   2.7299639e-02
   3.9278995e-02
   4.6733727e-02
   4.7304424e-02
   4.2414877e-02
   2.9730098e-02
   2.5694614e-02
   2.4132887e-02
   4.1348661e-02
   1.1325999e-01
   1.2591989e-01
   4.6318654e-02
   3.8548408e-02
   3.0895117e-02
   4.1341463e-02
   6.6423043e-02
   3.7569750e-01
   3.7821371e-02
   3.1355495e-02
   2.1534072e-02
   1.3076054e-01
   3.0607827e-02
   1.9324066e-02
   4.7545969e-02
   7.0171682e-02
   2.5065227e-02
   6.5607972e-02
   4.5912942e-02
   2.0243115e-02
   2.4592326e-02
   8.9137730e-02
   3.7079080e-02
   2.0837406e-02
   3.8625065e-02
   1.9908919e-02
   2.5972710e-02
   3.8911678e-01
   4.8574170e-02
   1.8907658e-02
   2.5092692e-02
   1.9807158e-02
   3.6939544e-01
   6.0328914e-02
   2.9544752e-02
   3.2909143e-02
   1.7126845e-01
   2.8952780e-02
   9.0892172e-02
   1.6117622e-01
   1.9200196e-02
   1.7047538e-01
   5.3864093e-02
   1.2887295e-01
   3.4314690e-02
   3.8373650e-02
   5.3255739e-02
   3.0189368e-02
   5.1893546e-02
   3.1237597e-02
   2.3570669e-02
   2.5793013e-02
   3.9013600e-02
   4.5369901e-02
   5.1548607e-02
   4.8371835e-02
   2.3635607e-02
   4.5846120e-02
   3.4910337e-02
   5.5852569e-02
   3.0632670e-02
   2.2296748e-02
   1.7756877e-02
   3.0151445e-02
   4.8816513e-02
   3.4449370e-02
   1.1379730e-01
   3.5189920e-02
   3.4167828e-02
   4.7936905e-02
   3.3447349e-02
   2.1188807e-02
   4.0420682e-01
   2.5610822e-02
   1.9862550e-02
   3.2218339e-02
   2.4879768e-02
   3.6095829e-02
   4.8633196e-02
   4.7976541e-02
   2.4219504e-02
   4.8717630e-02
   2.0533940e-02
   2.1800772e-02
   6.3145387e-02
   9.4500201e-02
   2.4629890e-02
   5.2077857e-02
   4.9888715e-02
   3.1903332e-02
   2.6039913e-02
   1.3981991e-01
   2.6631449e-02
   1.8548769e-02
   2.3752550e-02
   2.9890926e-02
   3.6639154e-02
   7.2720539e-02
   2.9660208e-02
   4.0024343e-02
   3.4313754e-02
   1.0151031e-01
   5.1634264e-02
   2.1387703e-02
   2.6291000e-02
   3.1751112e-02
   2.7228770e-02
   4.1921578e-02
   9.4405830e-02
   2.4015116e-02
   7.8757670e-02
   3.4914250e-02
   5.0909467e-02
   2.0065861e-02
   6.2045605e-02
   2.9920009e-02
   3.0388298e-02
   3.3058249e-02
   3.3629553e-02
   3.6662265e-02
   3.7181100e-02
   2.8829646e-02
   9.3251135e-02
   2.2502903e-02
   2.8524344e-02
   3.4055344e-02
   3.4836429e-02
   5.1252997e-02
   7.8849533e-02
   5.7059693e-02
   8.0457803e-02
   3.3350089e-02
   1.7212342e-01
   1.4323477e-01
   2.2229962e-02
   5.4959449e-02
   2.2863419e-02
   7.9530399e-02
   4.1521855e-02
   1.0716107e-01
   8.1192948e-02
   3.1875439e-02
   5.3745428e-02
   3.5378946e-02
   2.0468052e-02
   3.9603548e-02
   2.6279826e-02
   1.2266485e-01
   2.3515341e-02
   2.9210549e-02
   2.9612275e-02
   2.3596012e-02
   9.6527158e-02
   2.5243902e-02
   5.0466406e-02
   2.4547098e-02
   3.4607672e-02
   5.2690142e-02
   2.5332213e-02
   2.9111350e-02
   5.2063379e-02
   1.7811448e-02
   4.1300719e-02
   2.5472302e-02
   2.9452406e-02
   5.6643324e-02
   5.5642497e-02
   1.2810680e-01
   8.4429266e-02
   4.1631016e-02
   2.9524496e-02
   4.8543333e-02
   2.2718168e-02
   2.7934362e-02
   3.5691701e-01
   2.8759453e-02
   2.1706044e-02
   5.2486977e-02
   3.7281316e-02
   3.9401793e-02
   5.1368801e-02
   4.7652474e-02
   2.0822037e-02
   3.3106384e-02
   3.3685376e-02
   2.2093079e-02
   3.3108719e-02
   6.7653108e-02
   3.5368555e-02
   3.8604714e-01
   3.0459825e-02
   3.4474434e-02
   2.8426828e-02
   4.5494698e-02
   7.0269218e-02
   2.4173399e-02
   5.3082241e-02
   5.6420043e-02
   2.8264589e-02
   3.2340494e-02
   2.9106498e-02
   4.5716102e-02
   5.8211845e-02
   2.3554316e-02
   8.6684819e-02
   1.4500998e-01
   3.9735467e-02
   4.2225906e-02
   4.9044569e-01
   1.9048267e-02
   4.0882274e-02
   1.8492346e-01
   2.5858907e-02
   2.4632405e-02
   1.8083425e-01
   5.3239759e-02
   6.3722282e-02
   5.5464033e-02
   3.7890237e-02
   1.8726245e-02
   3.0909611e-02
   5.3135295e-02
   3.0006161e-02
   3.0281681e-02
   3.7183474e-02
   6.6433461e-02
   3.0071569e-02
   2.5246412e-02
   2.5406222e-02
   2.5690297e-02
   2.3021870e-02
   5.2039318e-02
   1.2130765e-01
   5.6510585e-02
   4.8312821e-02
   6.0235847e-02
   3.1837534e-02
   2.3395680e-02
   9.4037795e-02
   2.5861863e-02
   2.8459029e-02
   2.2500434e-02
   1.6341393e-01
   2.0321537e-02
   3.1603248e-02
   2.5094250e-02
   3.2722859e-02
   6.5396773e-02
   4.4739416e-02
   1.1708024e-01
   2.3445422e-02
   2.5869792e-02
   2.7811520e-02
   2.9996527e-02
   1.0807446e-01
   3.1934911e-02
   5.8675445e-02
   1.9995113e-02
   1.8697168e-02
   2.4195435e-02
   3.4815581e-02
   5.4132148e-02
   2.1397611e-02
   2.4506890e-02
   4.0060236e-02
   3.5065572e-02
   2.6274771e-02
   4.1974401e-02
   3.8171187e-02
   2.0624553e-02
   9.4532802e-02
   2.8339870e-02
   3.3384177e-02
   1.2461101e-01
   6.4737903e-02
   3.6533596e-01
   2.0099498e-02
   2.7611697e-02
   3.3788842e-02
   5.5302039e-02
   6.4377217e-02
   2.0200338e-02
   4.6155501e-02
   2.2912957e-02
   6.3718345e-02
   3.6149151e-02
   5.2640481e-02
   3.1480696e-02
   4.8725190e-02
   5.2270507e-02
   1.7783081e-02
   2.9225100e-02
   3.5154205e-02
   2.7063729e-02
   3.0552393e-02
   7.3114264e-02
   2.0729298e-02
   1.9027942e-01
   3.4119338e-02
   2.0204329e-02
   2.7883691e-02
   3.0937043e-02
   4.7188388e-02
   2.6764064e-02
   3.9383526e-02
   5.0852969e-02
   7.0452592e-02
   6.1411192e-02
   2.0533920e-02
   3.5286306e-02
   8.1659413e-02
   3.4848517e-01
   3.3704956e-02
   2.7216082e-02
   2.3841335e-02
   3.8317095e-02
   7.4570288e-02
   2.6940839e-02
   1.7546497e-01
   2.1895467e-02
   2.1025455e-02
   2.2853301e-02
   6.8370967e-02
   2.0191478e-02
   2.8720872e-02
   3.9419238e-02
   1.9442322e-02
   2.9783565e-02
   3.3855750e-02
   5.3769313e-02
   8.2650012e-02
   3.1206623e-02
   1.3517230e-01
   3.5229350e-01
   2.9513515e-02
   4.7883166e-02
   2.4151500e-02
   8.0095517e-02
   9.9361402e-02
   2.2712548e-02
   2.0158682e-02
   2.6809129e-02
   3.5827946e-01
   2.3796536e-02
   3.8252298e-02
   5.8901637e-02
   3.6209316e-01
   3.0794257e-02
   2.3721995e-02
   3.8922984e-02
   2.7534412e-02
   5.2729921e-02
   5.2086056e-02
   3.2935367e-02
   2.3326089e-02
   2.4102370e-02
   3.1023037e-02
   2.6214258e-02
   3.2609932e-02
   6.5578479e-02
   1.9766597e-02
   3.2120734e-02
   3.7022730e-02
   3.0319514e-02
   2.5785301e-02
   3.0434305e-02
   2.4150956e-02
   4.8836797e-02
   9.9024791e-02
   2.8517729e-02
   2.5065674e-02
   6.1538705e-02
   3.4481955e-02
   5.4695511e-02
   3.3311963e-02
   2.1921365e-02
   2.6485999e-02
   2.1140134e-02
   8.1683338e-02
   2.1515548e-02
   1.4630852e-01
   6.0292458e-02
   6.5803805e-02
   3.6202563e-01
   3.9737729e-02
   2.4249790e-02
   2.7464046e-02
   6.6827130e-02
   1.8332047e-02
   4.2901815e-02
   3.6195034e-02
   4.1288610e-02
   3.5298397e-02
   4.6732868e-02
   2.9839187e-02
   3.5492309e-02
   8.4944704e-02
   1.1736643e-01
   4.1500752e-02
   1.1843374e-01
   2.3235245e-02
   4.2421162e-02
   1.3077917e-01
   3.3365961e-02
   3.4656108e-02
   5.3282592e-02
   1.8770178e-02
   3.7871449e-02
   3.3897790e-02
   1.1250794e-01
   5.5086941e-02
   8.0745113e-02
   4.2958903e-02
   2.9678677e-02
   7.1834042e-02
   3.2473695e-02
   3.1021431e-02
   2.8936468e-02
   5.7005528e-02
   9.3839850e-02
   5.2904262e-02
   4.8778344e-02
   2.1467531e-02
   4.2556938e-02
   2.5075750e-02
   1.7665394e-01
   5.1684224e-02
   2.4666438e-02
   2.6165871e-02
   3.5783126e-02
   2.3857548e-02
   2.5744858e-02
   3.9623447e-02
   1.2150540e-01
   9.2467395e-02
   5.8049253e-02
   7.0126946e-02
   3.8381413e-02
   2.7670725e-02
   3.8527548e-01
   9.7449274e-02
   1.9059197e-02
   1.4798093e-01
   1.9700295e-02
   3.6341693e-01
   2.5167129e-02
   2.1841376e-02
   2.8045394e-02
   2.8262887e-02
   2.8547804e-02
   2.8869069e-02
   4.6441912e-02
   4.3864832e-02
   5.9836687e-02
   2.8037317e-02
   1.3875697e-01
   1.2027936e-01
   4.4980148e-02
   2.5828841e-02
   3.4913283e-01
   2.8071260e-02
   5.1883968e-02
   3.4628612e-02
   2.4499850e-02
   2.1177529e-02
   2.7336240e-02
   2.1114952e-02
   3.9695847e-02
   5.1846060e-02
   2.8401040e-02
   1.8867830e-02
   3.6145416e-02
   2.6708435e-02
   2.8678452e-02
   4.7534505e-02
   5.1694631e-02
   1.7349038e-02
   3.9785957e-02
   1.8966806e-02
   5.3493444e-02
   3.2107996e-02
   2.3519353e-01
   3.5977813e-02
   4.1303695e-02
   3.6845884e-02
   2.4882880e-02
   3.6738270e-01
   5.9920355e-02
   4.8470257e-02
   2.1822037e-02
   4.0252954e-01
   1.2867515e-01
   5.8482737e-02
   5.3677400e-02
   4.8354668e-02
   4.3353309e-02
   2.6427651e-02
   1.3135953e-01
   4.6517104e-02
   2.7475633e-02
   4.0884821e-02
   3.1466678e-02
   3.4275133e-02
   1.8859110e-01
   2.8772408e-02
   3.2372392e-02
   2.3018159e-02
   3.3513649e-02
   2.0190316e-02
   7.7957690e-02
   3.3063738e-02
   2.4361092e-02
   1.3814150e-01
   3.0410850e-02
   4.5025622e-02
   3.6472916e-02
   2.5447669e-02
   2.7176648e-02
   2.2979330e-02
   6.5860804e-02
   2.3563698e-02
   2.7574979e-02
   6.9880458e-02
   3.9304774e-02
   2.2388782e-02
   7.9308023e-02
   2.7492898e-02
   2.0782459e-02
   2.2626142e-02
   4.5263553e-02
   2.6584020e-02
   1.9272000e-02
   2.8100973e-02
   2.6044525e-02
   2.0092021e-02
   1.7186012e-02
   4.0925287e-02
   1.8821599e-02
   2.7106406e-02
   4.3502203e-02
   7.8151745e-02
   2.3496642e-02
   3.2769647e-02
   4.6216872e-02
   4.0401056e-02
   5.2523425e-02
   2.1771778e-02
   1.9861755e-02
   3.6969103e-02
   3.2131715e-02
   5.6350662e-02
   2.8026074e-02
   4.0675056e-02
   4.3771603e-02
   3.3487567e-02
   2.3877349e-02
   2.6713516e-02
   4.8562683e-01
   8.1764635e-02
   3.5457020e-02
   2.7211289e-02
   2.0295673e-02
   3.2575904e-02
   4.5402851e-02
   2.3401362e-02
   2.0450856e-02
   2.2415784e-02
   3.6821088e-02
   1.9522877e-02
   2.7919967e-02
   2.8989357e-02
   6.3192504e-02
   4.6135620e-02
   2.7746598e-02
   5.8752894e-02
   7.6304348e-02
   3.5017918e-01
   2.4402843e-02
   4.2264144e-02
   1.0657503e-01
   5.5597087e-02
   2.3220360e-02
   2.3553669e-02
   1.8449905e-02
   3.1352477e-02
   3.0369342e-02
   4.8522726e-02
   2.6400204e-02
   6.7490907e-02
   5.5586275e-02
   4.7396415e-02
   2.8923881e-02
   2.4058831e-02
   2.9126854e-02
   2.5781793e-02
   6.3763786e-02
   6.3352808e-02
   2.5520329e-02
   7.7861166e-02
   3.2557377e-02
   6.7336122e-02
   2.1949892e-02
   6.3022076e-02
   3.3158910e-02
   2.8209894e-02
   6.3489380e-02
   5.3398149e-02
   6.4477154e-02
   2.7204893e-01
   3.3430627e-02
   2.0144501e-02
   4.0188166e-02
   2.5164846e-02
   2.4271658e-02
   3.4616646e-02
   3.3633151e-02
   2.9886249e-02
   2.4536152e-02
   3.7428285e-02
   4.3269596e-02
   2.3308005e-02
   4.6347852e-02
   6.2036445e-02
   3.1502350e-02
   2.3172082e-02
   3.1954078e-02
   2.0103156e-02
   3.3030225e-02
   2.4144604e-02
   3.7235366e-02
   2.8375693e-02
   2.8897302e-02
   2.4493277e-02
   3.1474122e-02
   5.0913706e-02
   4.2307849e-02
   8.5151636e-02
   2.0137284e-02
   4.0874148e-02
   2.2766039e-02
   3.2484352e-02
   2.1703809e-02
   9.7179120e-02
   2.6122217e-02
   3.7252179e-02
   2.7263609e-02
   2.1249811e-02
   2.8737002e-02
   3.6082286e-02
   2.7490414e-02
   8.5251552e-02
   5.6157179e-02
   5.0204900e-02
   3.2784701e-02
   4.6968742e-02
   4.9612574e-02
   2.8047717e-02
   1.8119383e-02
   4.6678093e-02
   9.2588102e-02
   6.1745162e-02
   1.0678709e-01
   3.9922792e-02
   1.1708024e-01
   3.5495380e-02
   2.8618086e-02
   2.5296558e-02
   2.7312700e-02
   4.9662097e-02
   2.8822862e-02
   2.3127499e-02
   3.7686252e-02
   4.9105645e-02
   2.5456104e-02
   3.1547039e-02
   1.9456472e-02
   2.7477689e-02
   2.0810710e-02
   1.7657817e-02
   3.3645562e-02
   3.8828917e-02
   2.9189331e-02
   4.5323936e-02
   3.6001078e-02
   3.0026353e-02
   6.0067616e-02
   3.8523581e-02
   1.6037004e-01
   2.0927461e-02
   4.2213998e-02
   2.8945864e-02
   3.5673468e-02
   3.4343397e-02
   1.5629804e-01
   1.8042500e-02
   7.7698534e-02
   1.2706821e-01
   1.8554510e-02
   2.1327089e-02
   4.6961335e-02
   7.7450824e-02
   3.2618320e-02
   3.1873918e-02
   3.0589241e-02
   2.3395988e-02
   3.4997641e-02
   3.7452342e-02
   6.2848266e-02
   2.0640920e-02
   3.0531529e-02
   8.6965507e-02
   9.1873269e-02
   2.8635846e-02
   1.2215130e-01
   2.8083519e-02
   3.0650819e-02
   3.4327498e-02
   2.8576246e-02
   4.4619703e-02
   3.0693190e-02
   2.6109685e-02
   3.2200792e-02
   1.5495083e-01
   1.3174457e-01
   2.0942749e-02
   5.1694836e-02
   3.2008331e-02
   3.8208315e-02
   2.1117078e-02
   6.0571677e-02
   3.7423759e-02
   3.6693988e-02
   2.7864929e-02
   3.6299557e-02
   6.7030832e-02
   5.1668425e-02
   2.2149797e-02
   3.5042445e-02
   7.1265769e-02
   5.5725268e-02
   5.8252297e-02
   2.1369839e-02
   3.3574632e-02
   1.8589856e-02
   2.4917315e-02
   5.6789190e-02
   3.7255718e-02
   2.4318671e-02
   1.7633252e-02
   4.5598774e-02
   2.2446499e-02
   4.3663664e-02
   3.5004777e-02
   3.2602081e-02
   3.6899519e-01
   3.6030973e-01
   2.2417513e-02
   2.1860948e-02
   4.3214042e-02
   2.5438541e-02
   6.4352869e-02
   6.1768176e-02
   4.5362950e-02
   2.9734680e-02
   3.1542851e-02
   2.9989518e-02
   4.6369148e-02
   3.6017279e-01
   2.6808951e-02
   3.9780587e-02
   5.0391056e-02
   1.2039949e-01
   2.6245966e-02
   2.4410259e-02
   2.1130700e-02
   2.3101273e-02
   8.1728995e-02
   6.1254710e-02
   2.9891144e-02
   8.2292925e-02
   6.8973908e-02
   4.3597389e-02
   6.0196979e-02
   2.1217405e-02
   3.8858907e-02
   2.2460021e-02
   4.0334556e-02
   5.5264415e-02
   2.2676465e-02
   3.6952541e-02
   7.5719567e-02
   4.0678227e-02
   3.1266777e-02
   4.8867556e-02
   4.8238081e-02
   5.9993945e-02
   2.8309241e-02
   3.0789600e-02
   2.3343254e-02
   2.2116993e-02
   4.4465152e-02
   4.4514484e-02
   3.8791571e-02
   1.2359659e-01
   3.3069332e-02
   2.5375771e-02
   4.6354939e-02
   3.3419121e-02
   3.7706193e-02
   4.3363216e-02
   2.3913397e-02
   4.6048637e-02
   3.7936289e-02
   4.0598897e-02
   4.5001742e-02
   3.5809901e-02
   2.2042913e-02
   2.2042503e-02
   2.0787140e-02
   3.4845680e-01
   2.7794186e-02
   3.4893917e-02
   2.0613348e-02
   6.9964297e-02
   2.4557965e-02
   1.7746309e-02
   8.2410943e-02
   2.5970436e-02
   3.4570003e-02
   7.7450824e-02
   2.5360830e-01
   5.2509863e-02
   3.2779027e-02
   4.1043144e-02
   2.7280883e-02
   3.6274396e-02
   2.9622724e-02
   4.3745120e-02
   2.1113928e-02
   2.4105865e-02
   4.8148953e-02
   1.1038434e-01
   3.9450296e-01
   7.3573464e-02
   5.8685370e-02
   3.8169446e-02
   6.3540611e-02
   7.1158543e-02
   2.9037300e-02
   3.2365277e-02
   2.5050016e-02
   2.4505378e-02
   5.5444830e-02
   5.0635328e-02
   6.2351001e-02
   5.4701013e-02
   2.8355516e-02
   2.3304672e-02
   1.5671791e-01
   3.1266334e-02
   2.7955344e-02
   4.2816989e-02
   7.3663938e-02
   2.4220574e-02
   2.1094549e-02
   2.2956990e-02
   2.0649417e-02
   3.5433382e-02
   2.7511343e-02
   3.7584661e-02
   1.0283407e-01
   3.2358963e-02
   2.2215454e-02
   1.4753902e-01
   1.0205793e-01
   8.8693484e-02
   5.6065219e-02
   2.3110737e-02
   2.3876146e-02
   3.4130750e-02
   3.9307833e-01
   5.0719590e-02
   2.2979141e-02
   4.2113785e-02
   4.5136596e-02
   4.5902794e-02
   2.1415552e-02
   2.4771801e-02
   5.5488256e-02
   3.6883297e-02
   5.0387309e-02
   1.7911593e-01
   2.3682117e-02
   4.4951121e-02
   3.5436480e-01
   2.5520318e-02
   4.1126026e-02
   2.8375168e-02
   3.1977862e-02
   2.5892965e-02
   3.8839997e-02
   6.3704661e-02
   1.7722467e-02
   4.3983936e-02
   1.9881715e-02
   2.4773229e-02
   6.4316828e-02
   3.4944738e-02
   1.9126221e-02
   2.4772768e-01
   8.1010903e-02
   3.2717130e-02
   6.1699255e-02
   3.1300033e-02
   2.8764732e-02
   1.9946653e-02
   3.4742291e-02
   1.3142324e-01
   4.6458838e-02
   4.1065209e-02
   2.4914443e-02
   2.5258059e-02
   4.3541157e-02
   2.9207329e-02
   4.7497144e-02
   1.8961356e-02
   3.7947273e-02
   8.6880917e-02
   4.6206937e-02
   3.6034924e-01
   3.3512296e-02
   2.9500536e-02
   1.9229752e-02
   3.6051258e-01
   8.1757609e-02
   2.5178596e-02
   4.0961741e-02
   2.6736141e-02
   6.6477051e-02
   4.8161820e-02
   3.0421056e-02
   4.9592711e-02
   3.1326458e-02
   2.9798529e-02
   4.6863383e-02
   2.1945434e-02
   2.4729295e-02
   1.1007323e-01
   6.8638800e-02
   3.2056609e-02
   2.3482486e-02
   3.2096605e-02
   8.8419557e-02
   6.6467699e-02
   2.6088437e-02
   5.9192350e-02
   7.6529252e-02
   6.9918347e-02
   2.1402955e-02
   2.2558436e-02
   5.4295026e-02
   7.2654740e-02
   3.1345709e-02
   4.0622797e-02
   2.7670725e-02
   2.4551677e-02
   3.0533749e-02
   2.7937589e-02
   2.0884164e-02
   5.1017003e-02
   2.5916563e-02
   2.7980546e-02
   4.8433879e-02
   2.9755587e-02
   3.8703622e-02
   3.5595482e-02
   6.7706539e-02
   5.1735477e-02
   2.7358623e-02
   4.9244166e-02
   9.6716656e-02
   2.0563212e-02
   2.4696864e-02
   3.1500241e-02
   1.1700373e-01
   2.9304365e-02
   4.8090353e-02
   2.7790952e-02
   4.7307705e-02
   2.5453563e-02
   6.1899307e-02
   2.7320007e-02
   3.9898333e-02
   4.4609285e-02
   2.1556226e-02
   3.1563814e-02
   3.1612876e-01
   3.4891022e-01
   2.0334508e-02
   2.1267523e-02
   3.7831963e-02
   2.0787943e-02
   3.9892370e-02
   8.0449638e-02
   2.0935006e-02
   9.5734502e-02
   3.7537690e-02
   9.9761819e-02
   2.1140716e-02
   9.2409705e-02
   2.8714350e-02
   3.5656193e-02
   6.4895797e-02
   1.9316785e-02
   5.2135230e-02
   4.8581569e-02
   2.3352050e-02
   2.4732320e-02
   2.2049986e-02
   4.7845092e-02
   2.5932245e-02
   2.1543010e-02
   9.6089317e-02
   2.3139969e-02
   1.3948225e-01
   2.0314954e-02
   4.1328624e-02
   3.0901268e-02
   3.0108147e-02
   4.3309454e-02
   2.0626121e-02
   3.1936760e-02
   2.2564891e-01
   2.8821767e-02
   6.6754407e-02
   4.7781935e-02
   3.0004374e-02
   4.3888389e-02
   2.5658818e-02
   2.0631101e-02
   3.0039296e-02
   6.3213746e-02
   3.6350663e-01
   4.7736534e-02
   4.3550277e-02
   5.9601242e-02
   2.7988890e-02
   3.6364437e-02
   2.9622018e-02
   2.8693783e-02
   4.2217923e-02
   5.5277331e-02
   2.3292482e-02
   4.9473112e-02
   5.3754053e-02
   3.8258873e-02
   2.7662897e-02
   4.4385861e-02
   3.2166061e-02
   6.5079015e-02
   4.1088447e-02
   2.5256810e-02
   2.7760944e-02
   1.8533376e-02
   9.3281124e-02
   2.5780752e-02
   5.1921652e-02
   2.0962403e-02
   3.9151677e-02
   1.1812654e-01
   4.5187954e-02
   3.0901824e-02
   3.6353890e-02
   4.0313052e-02
   7.8936800e-02
   8.9445042e-02
   3.6501569e-01
   2.4819652e-02
   3.0096899e-02
   2.9297279e-02
   3.0917824e-02
   4.6531240e-02
   3.9664910e-02
   7.8328091e-02
   4.5401089e-02
   5.7333840e-02
   2.5254852e-02
   3.1041152e-02
   9.1227171e-02
   7.8324396e-02
   8.9581932e-02
   2.2337425e-02
   3.1993374e-02
   2.4286946e-02
   4.0643603e-02
   3.4772191e-02
   3.8324747e-02
   4.2448268e-02
   3.1689196e-02
   7.2995652e-02
   3.1086922e-02
   4.4764124e-02
   6.2400711e-02
   3.9226735e-02
   3.2657978e-02
   2.5764507e-02
   1.1141661e-01
   4.7808007e-02
   3.7445694e-02
   4.4097283e-02
   4.1665100e-02
   1.9427432e-02
   2.5988895e-02
   2.4900479e-02
   3.1376146e-02
   5.5988224e-02
   5.3777833e-02
   2.4826370e-02
   2.0714190e-02
   4.0848581e-02
   1.7418156e-02
   2.2188369e-02
   3.2122963e-02
   1.2142820e-01
   5.6376538e-02
   4.9313195e-02
   2.2170697e-02
   2.0658845e-02
   2.1588438e-01
   2.4172338e-02
   6.2239708e-02
   5.4332657e-01
   2.5353411e-02
   1.8589683e-02
   4.6254533e-02
   3.5929813e-01
   2.4027853e-02
   3.9606142e-02
   1.3237688e-01
   3.5067459e-02
   3.7135369e-02
   2.1195108e-02
   2.9619916e-02
   6.0493941e-02
   3.1355558e-02
   5.7492726e-02
   4.0210956e-02
   6.3022211e-02
   2.7443488e-02
   1.3624354e-01
   2.2680790e-02
   4.8822032e-02
   6.3207869e-02
   2.0025384e-02
   5.2539202e-02
   5.6297983e-02
   7.6292384e-02
   2.0589539e-02
   3.3878732e-02
   7.0609024e-02
   4.1596637e-02
   2.0752318e-02
   2.6423532e-02
   9.7275208e-02
   3.4280976e-02
   6.7027832e-02
   2.1870819e-02
   3.6831965e-01
   3.6799363e-02
   2.3809078e-02
   2.5148314e-02
   1.9871731e-02
   5.8545275e-02
   2.2023892e-02
   2.3796536e-02
   2.6501330e-02
   3.9222528e-01
   3.1784788e-02
   2.1567990e-02
   3.1954809e-02
   3.1554948e-02
   2.6666397e-02
   3.2055146e-02
   2.5710443e-02
   2.3317732e-02
   2.2442260e-02
   3.4232907e-02
   3.5921167e-01
   7.9651608e-02
   3.4909763e-02
   2.5621883e-02
   2.8454815e-02
   2.4784530e-02
   2.0948119e-02
   3.1394849e-02
   2.7819549e-02
   1.9770512e-02
   5.7702576e-02
   6.2447782e-02
   4.3480589e-02
   3.6713931e-02
   2.1264839e-02
   3.8176835e-02
   3.8811569e-02
   3.3214103e-02
   3.2174073e-02
   2.0617431e-02
   2.0907589e-02
   1.2542005e-01
   5.3804940e-02
   1.7117018e-01
   2.1229216e-02
   3.4249201e-02
   6.5855952e-02
   2.8999765e-02
   4.1855876e-02
   2.5455695e-02
   2.8010585e-02
   2.5530121e-02
   2.7061793e-02
   2.5746352e-02
   2.8673835e-02
   2.7640794e-02
   5.2602716e-02
   2.2607904e-02
   3.2396802e-02
   8.9131207e-02
   2.0726139e-01
   7.2228987e-02
   4.3044486e-02
   5.3195791e-02
   1.0302068e-01
   1.9917802e-02
   1.0754350e-01
   4.9815398e-02
   3.4304558e-02
   1.8716465e-02
   5.0158936e-02
   4.4819321e-02
   2.4095171e-02
   6.0636308e-02
   2.8556465e-02
   4.8098350e-02
   3.2421201e-02
   3.7605904e-01
   8.6757567e-02
   2.0978750e-02
   4.4641534e-02
   5.7469314e-02
   2.7487885e-02
   6.0344771e-02
   3.3516542e-02
   4.9528669e-02
   5.5428192e-02
   7.7472601e-02
   2.3437825e-02
   7.9347112e-02
   3.0142934e-02
   2.9577927e-02
   3.5663502e-02
   3.9721272e-02
   1.9946653e-02
   3.1141327e-02
   4.5926301e-02
   6.3618238e-02
   2.7939397e-02
   5.4132652e-02
   2.2488118e-02
   2.6349451e-02
   2.1683296e-02
   2.4250176e-02
   6.9819099e-02
   8.6760147e-02
   4.4026970e-02
   4.0208213e-02
   3.8423709e-02
   4.4991896e-02
   2.9131342e-02
   2.2110924e-02
   2.7428424e-02
   3.8479805e-02
   2.7718527e-02
   3.8580745e-02
   2.6628081e-02
   3.9392739e-02
   2.8178926e-02
   5.1467615e-02
   2.4972014e-02
   2.2152140e-02
   2.9746664e-02
   5.1035060e-02
   3.4002119e-02
   4.4523063e-02
   2.1375180e-02
   2.7708945e-02
   6.6761062e-02
   4.0524527e-02
   2.1347808e-02
   9.1468077e-02
   3.0207905e-02
   2.6772485e-02
   3.4298646e-02
   4.3824507e-02
   3.2805128e-02
   4.1899525e-02
   3.3870636e-02
   5.6089145e-02
   2.0083869e-02
   3.5986705e-02
   2.9152463e-02
   3.3355451e-02
   6.2299413e-02
   3.7206458e-02
   9.1186613e-02
   2.6732604e-02
   1.2326937e-01
   1.1832099e-01
   3.7235276e-02
   4.0002996e-02
   3.5790044e-02
   3.2316582e-02
   2.3192943e-02
   3.7329141e-01
   2.8738033e-02
   1.0032055e-01
   4.6914050e-02
   2.4014931e-02
   2.2927696e-02
   1.9382597e-02
   4.1193953e-02
   3.0171610e-02
   4.8466652e-02
   4.5413311e-02
   2.2328562e-02
   2.5664610e-02
   1.8826518e-02
   3.6594598e-01
   6.8968075e-02
   3.0086288e-02
   3.9265609e-02
   2.9431942e-02
   4.4746131e-02
   5.8914070e-02
   1.2989076e-01
   4.3429231e-02
   3.1402003e-02
   3.5008048e-02
   2.6773934e-02
   2.6472849e-02
   3.8639191e-02
   4.3203097e-02
   2.5951677e-02
   3.5246872e-02
   2.9802580e-02
   3.4710020e-02
   5.3136223e-02
   3.6178207e-02
   3.0222452e-02
   4.7999912e-02
   1.8443074e-02
   2.2149779e-02
   8.5282310e-02
   3.2766669e-02
   3.2115626e-02
   2.1696223e-02
   2.3831232e-02
   4.2601163e-02
   5.2521417e-02
   2.0849769e-02
   2.5464434e-02
   4.0217679e-02
   5.9949370e-02
   6.5355055e-02
   2.8692574e-02
   4.2545052e-02
   4.7762700e-02
   2.1713113e-02
   3.9746891e-02
   2.8956901e-02
   2.5895984e-02
   2.1753502e-02
   5.1503374e-02
   1.8055696e-02
   1.8190201e-02
   2.0916302e-02
   2.7039229e-02
   8.7885692e-02
   1.9601079e-02
   9.3876014e-02
   2.6548024e-02
   2.2281384e-02
   5.8674957e-02
   3.4011563e-02
   4.6601359e-02
   1.2776093e-01
   2.7255319e-02
   5.8054627e-02
   4.2618775e-02
   2.5132851e-02
   2.6243315e-02
   3.7321409e-02
   2.8877714e-02
   2.1662905e-02
   3.5029720e-01
   1.8468592e-02
   7.1846456e-02
   2.2416949e-02
   3.1446106e-02
   3.9561526e-02
   4.0151787e-02
   9.6863617e-02
   2.4281083e-02
   4.4747904e-02
   3.0052155e-02
   2.5138034e-02
   2.0572284e-02
   3.4552053e-02
   2.9898370e-02
   2.9741749e-02
   2.4133646e-02
   1.9101971e-02
   4.8497372e-02
   2.6813276e-02
   2.2399135e-02
   2.9322722e-02
   4.8089720e-02
   3.5581447e-02
   3.4944037e-01
   1.0023561e-01
   2.5563475e-02
   1.0621254e-01
   2.6087904e-02
   7.6705262e-02
   3.6742834e-02
   8.0210962e-02
   2.4162971e-02
   4.0772603e-02
   3.3894142e-02
   3.0076428e-02
   4.4548360e-02
   2.5183702e-02
   3.2219894e-02
   1.4794366e-01
   5.1363387e-02
   1.7651694e-02
   1.1260957e-01
   2.7346763e-02
   2.6419264e-02
   1.0047153e-01
   5.1489548e-02
   3.7483846e-02
   4.1688224e-02
   3.8957162e-02
   3.1632042e-02
   3.6364331e-02
   4.0326831e-02
   3.9700702e-02
   3.0185623e-02
   3.1657570e-02
   3.1276608e-02
   2.1231606e-02
   2.4166939e-02
   2.3292560e-02
   2.3183389e-02
   2.3119271e-02
   3.3746211e-02
   5.4757030e-02
   5.7015684e-02
   2.8742140e-02
   4.2704717e-01
   5.4324514e-02
   2.4281978e-02
   3.6430939e-01
   6.8485914e-02
   4.0645124e-02
   4.4883200e-02
   1.9897026e-02
   4.7709354e-02
   6.0376078e-02
   3.0511483e-02
   3.2603281e-02
   1.8892070e-01
   3.4038667e-02
   1.2466827e-01
   3.3810324e-02
   2.5609970e-02
   7.1862392e-02
   5.1963329e-02
   2.7637610e-02
   7.5944149e-02
   3.8408286e-02
   5.1421900e-02
   2.0581250e-02
   2.6806348e-02
   5.2636598e-02
   4.9723342e-02
   2.7345100e-02
   2.3694828e-02
   2.3656962e-02
   2.0031781e-02
   3.5898327e-01
   5.2224880e-02
   3.5659994e-02
   2.4435595e-02
   2.8256420e-02
   5.9728252e-02
   2.9289880e-02
   2.4196717e-02
   5.5171904e-02
   3.4599401e-02
   1.8327598e-02
   5.7334853e-02
   2.7976228e-02
   3.0163254e-02
   3.7407030e-02
   1.1234776e-01
   2.3412153e-02
   2.8477326e-01
   4.3912381e-02
   2.6314013e-02
   2.3817027e-02
   3.5392364e-02
   3.1225346e-02
   3.6585119e-01
   7.9919977e-02
   2.3837293e-02
   7.3165388e-02
   4.3649177e-02
   2.9426898e-02
   2.3636871e-02
   3.4763473e-02
   2.9793630e-02
   3.6560469e-02
   3.7225083e-02
   4.4755799e-02
   5.5500772e-02
   3.5286038e-02
   1.1819903e-01
   1.8346517e-02
   7.2320817e-02
   3.0314007e-02
   8.2841380e-02
   2.9207503e-02
   3.3355451e-02
   6.7297848e-02
   3.6357708e-02
   6.1438564e-02
   3.6830572e-02
   1.3471819e-01
   3.2884626e-02
   5.0171158e-02
   2.4036421e-02
   2.5122960e-02
   3.6760229e-02
   2.6936031e-02
   5.4646984e-02
   2.7044900e-02
   2.7672664e-02
   1.9502243e-02
   2.1972832e-02
   3.9030349e-01
   3.8576138e-02
   2.7821760e-02
   3.6437205e-02
   5.4090034e-02
   5.0291073e-02
   2.3551441e-02
   6.4158089e-02
   2.2715053e-02
   6.0311585e-02
   2.7957174e-02
   2.7372832e-02
   2.5453064e-02
   2.3724488e-02
   1.0225993e-01
   8.9084946e-02
   3.7762424e-02
   6.6928442e-02
   2.5054016e-02
   3.4800637e-02
   3.2116460e-02
   2.7605061e-02
   2.0056155e-02
   4.1328624e-02
   3.5452105e-01
   2.7229578e-02
   3.5124169e-02
   2.1576590e-02
   4.6001385e-02
   3.6397070e-02
   5.1671158e-02
   8.8316220e-02
   3.7650497e-02
   5.7582845e-02
   2.3696757e-02
   2.3759991e-02
   3.4242239e-02
   3.0498003e-02
   4.6809476e-02
   4.4933420e-02
   4.4649648e-02
   2.3507327e-02
   4.0213601e-02
   3.1269401e-02
   4.0211082e-02
   1.7710917e-01
   2.2173849e-02
   2.5219937e-02
   8.8020829e-02
   4.5986524e-02
   2.1229946e-02
   2.1523829e-02
   2.6122834e-02
   2.3306667e-02
   7.0298531e-02
   1.9327821e-01
   8.3524441e-02
   3.5467338e-01
   8.3343585e-02
   3.4462915e-02
   3.5977156e-02
   4.0624586e-02
   4.9022696e-02
   6.4541857e-02
   2.5837828e-02
   7.1030911e-02
   2.1531676e-01
   5.3836526e-02
   3.5930234e-02
   3.9848268e-02
   2.2163887e-02
   1.9168535e-02
   4.2631661e-02
   5.3314993e-02
   3.8185781e-01
   1.1956994e-01
   3.0083854e-02
   4.1109390e-02
   4.6381436e-02
   2.3301544e-02
   3.6254726e-02
   5.4549870e-02
   6.6940690e-02
   5.4567135e-02
   4.1848835e-02
   5.1770000e-02
   2.7760944e-02
   2.2841635e-02
   3.7147037e-02
   2.6039471e-02
   2.5156337e-02
   3.6468922e-01
   5.8349097e-02
   7.4627387e-02
   1.2205696e-01
   2.5536688e-02
   2.6002459e-02
   2.5875358e-02
   2.0946635e-02
   5.6571642e-02
   5.7299788e-02
   3.9420598e-02
   1.9255267e-02
   5.3134205e-02
   6.3813840e-02
   2.7349499e-02
   2.4105999e-02
   7.4551073e-02
   2.0138154e-02
   2.5860731e-02
   5.8363970e-02
   1.2261714e-01
   5.7366103e-02
   2.3300134e-02
   3.6667101e-02
   3.4286518e-02
   3.6679541e-02
   4.6758863e-02
   4.4627342e-02
   4.5415149e-02
   2.3425064e-02
   3.0058460e-02
   5.3474228e-02
   2.1623131e-02
   3.7371681e-02
   9.6409471e-02
   5.2253651e-02
   3.1374513e-02
   2.7160942e-02
   2.3683081e-02
   2.4731881e-02
   2.5472747e-02
   5.7453537e-02
   5.1268283e-02
   3.5577752e-02
   8.7615565e-02
   1.3047706e-01
   4.3027059e-02
   3.3975794e-02
   3.7255279e-02
   5.2731309e-02
   3.1199029e-02
   2.6297503e-02
   4.2009668e-01
   2.9397201e-02
   4.4189135e-02
   4.0194346e-02
   3.0230720e-02
   2.6741058e-02
   2.0726314e-01
   2.3619696e-02
   3.7650967e-01
   2.0979146e-02
   3.7581013e-02
   8.0618150e-02
   9.1038075e-02
   4.1920964e-02
   2.7976875e-02
   5.8347291e-02
   2.5526792e-02
   3.1845135e-02
   3.9601639e-02
   2.0028024e-02
   3.2925167e-02
   3.7078129e-02
   3.6573923e-02
   2.1882256e-02
   4.3659714e-02
   3.6030973e-01
   1.3578942e-01
   2.9026722e-02
   3.3328280e-02
   1.7729190e-02
   1.8487123e-02
   7.0358454e-02
   3.0463852e-02
   2.8434749e-02
   4.3732430e-02
   4.5618164e-02
   4.6979606e-02
   4.1197991e-02
   6.8985707e-02
   3.7105709e-02
   2.4203597e-02
   3.3068049e-02
   3.9034962e-02
   3.7405805e-02
   1.9983789e-02
   2.0606977e-02
   3.1987632e-02
   3.5827174e-02
   8.4133646e-02
   3.1442408e-02
   2.4396423e-02
   3.0322723e-02
   4.4497829e-02
   9.0699981e-02
   4.8388653e-02
   3.1195418e-02
   3.9275235e-02
   6.6350106e-02
   6.6134863e-02
   3.0091682e-02
   2.6186273e-02
   2.1066948e-02
   5.4667400e-02
   7.9465614e-02
   4.4133555e-02
   2.2187047e-02
   4.5338127e-01
   3.0074141e-02
   5.0105478e-02
   4.2936800e-02
   1.2981447e-01
   3.3957003e-02
   2.3082880e-02
   3.7676661e-01
   7.3924266e-02
   2.1830105e-02
   2.6000082e-01
   2.5387289e-02
   2.5836889e-02
   5.9708524e-02
   2.2032329e-02
   3.0655590e-02
   5.0993496e-02
   3.1564632e-02
   1.5419212e-01
   7.9739811e-02
   1.7900945e-02
   3.5788611e-02
   2.1646172e-02
   9.6343504e-02
   4.0813994e-02
   8.4936974e-02
   2.4855786e-02
   2.0041734e-02
   2.3521937e-02
   2.6146591e-02
   5.1500519e-02
   2.4273491e-02
   5.7658303e-02
   4.8910984e-02
   7.8821483e-02
   2.6764804e-02
   5.1972317e-02
   3.5214854e-02
   3.8618156e-02
   3.7915958e-02
   6.1969230e-02
   3.5618227e-02
   2.5088197e-02
   8.0855134e-02
   3.6751633e-02
   2.9974685e-02
   2.3863357e-02
   3.4215025e-02
   6.6674200e-02
   6.5371206e-02
   3.0377234e-02
   4.0309443e-02
   4.7294572e-02
   4.6864965e-02
   5.4695511e-02
   6.3264444e-02
   2.5534754e-02
   2.6411218e-02
   2.2038256e-02
   8.6124584e-02
   8.0875173e-02
   2.6725882e-02
   3.1697198e-02
   7.9446576e-01
   5.2124996e-02
   6.0807377e-02
   2.5320052e-02
   4.1031245e-02
   5.7956117e-02
   2.3466361e-02
   2.6430007e-02
   2.5623090e-02
   1.0921151e-01
   3.8974005e-02
   3.1976568e-02
   4.5180117e-02
   2.6109685e-02
   2.9712132e-02
   2.9878849e-02
   2.2235164e-02
   6.0807707e-02
   2.2438056e-02
   4.8582948e-02
   2.6880543e-02
   3.1477846e-02
   1.8980567e-02
   2.2194534e-02
   2.1846667e-02
   4.9790048e-02
   3.0545091e-02
   2.9626734e-02
   3.7003752e-02
   8.3063995e-02
   4.8530493e-02
   2.6631363e-02
   2.1932706e-02
   4.1417200e-02
   1.8020459e-01
   1.2885089e-01
   7.8665589e-02
   1.9051420e-02
   2.6431235e-02
   2.5650652e-02
   3.6325020e-02
   3.6245558e-02
   1.0235464e-01
   3.0286972e-02
   4.6064309e-02
   4.5541920e-02
   8.6434682e-02
   2.0560434e-02
   3.3959047e-02
   3.5252419e-02
   3.1909313e-02
   7.6136559e-02
   3.1301115e-02
   4.2328008e-02
   3.1913989e-02
   4.7857331e-02
   2.8461649e-02
   2.3947656e-02
   3.1829102e-02
   2.2914178e-02
   3.5135384e-01
   4.1272062e-01
   9.6197105e-02
   7.7580010e-02
   7.9412713e-02
   2.9053367e-02
   1.3614924e-01
   1.3613352e-01
   1.2294030e-01
   2.1328582e-02
   5.3346086e-02
   3.1990043e-02
   6.0439965e-02
   2.6107264e-02
   3.7017028e-02
   2.3321662e-02
   2.0263720e-02
   1.3442714e-01
   3.6557316e-02
   2.2243882e-02
   5.1563819e-02
   3.3546773e-02
   5.8209505e-02
   6.8492968e-02
   2.7375453e-02
   3.6018264e-02
   3.5030941e-02
   2.8831597e-02
   8.4777826e-02
   4.1449226e-02
   9.7295779e-02
   2.6440144e-02
   3.4313390e-01
   3.8680842e-02
   2.3316303e-02
   2.7716554e-02
   2.6250233e-02
   2.0589763e-02
   2.2796840e-02
   2.8021579e-02
   2.3185246e-02
   4.0443813e-02
   5.6549889e-02
   2.7778477e-02
   3.3047562e-02
   4.1228350e-02
   4.1942960e-02
   5.3591737e-02
   3.0645976e-02
   2.5066350e-02
   2.0180914e-02
   3.2495971e-02
   6.3539539e-02
   7.2683618e-02
   3.5675397e-02
   4.1239982e-01
   4.0811298e-02
   6.9304994e-02
   7.6036380e-02
   1.2046641e-01
   1.9889935e-02
   1.0397376e-01
   3.4363861e-02
   9.2074756e-02
   3.8417438e-02
   2.6078436e-02
   2.5511080e-02
   2.1319689e-02
   6.0506199e-02
   2.4962550e-02
   5.7960136e-02
   3.8040643e-02
   1.0423408e-01
   7.1001337e-02
   3.1434581e-02
   2.6748951e-02
   7.7698534e-02
   4.4840147e-02
   2.3864012e-02
   6.6739840e-02
   7.2936283e-02
   3.2708791e-02
   2.2160732e-02
   3.1813255e-02
   2.4930870e-02
   3.3539049e-02
   1.9040868e-02
   5.6170525e-02
   5.1393862e-02
   1.7609972e-01
   5.9029271e-02
   5.4352159e-02
   2.7838122e-02
   2.2019941e-02
   3.6286889e-02
   2.2941652e-02
   5.6542238e-02
   2.1051679e-02
   2.6553932e-02
   2.1239318e-02
   2.0065259e-02
   2.1820090e-02
   1.2169498e-01
   7.8344196e-02
   2.1231606e-02
   2.8097046e-02
   2.7801003e-02
   3.2440320e-02
   6.1052363e-02
   1.8606694e-01
   1.7658107e-02
   2.2558436e-02
   5.9655609e-02
   1.7869251e-02
   2.4542829e-02
   3.9688957e-02
   2.3943371e-02
   4.7251335e-02
   2.6557033e-02
   5.2844978e-02
   4.1827641e-02
   7.6114269e-02
   3.8362183e-02
   2.4393999e-02
   3.0921359e-02
   2.9968325e-02
   3.1145930e-02
   6.0939870e-02
   2.3848089e-02
   2.3243923e-02
   2.3827563e-02
   3.5511036e-02
   3.5208208e-02
   6.9716396e-02
   2.2945884e-02
   3.6501569e-01
   3.3231768e-02
   2.7123130e-02
   5.2262309e-02
   3.5510640e-01
   4.2461447e-02
   1.0602302e-01
   2.3773795e-02
   1.9193346e-02
   2.3795810e-02
   3.5651789e-02
   2.5054094e-02
   2.2126338e-02
   2.1748081e-02
   4.7587274e-02
   3.9884109e-02
   2.6581474e-02
   2.1419714e-02
   5.6279457e-02
   2.1182928e-02
   4.5279915e-02
   4.4489049e-02
   4.7844887e-02
   4.1158469e-02
   5.2551247e-02
   2.5259314e-02
   2.2661303e-02
   4.6791290e-02
   2.1863687e-02
   3.0127383e-02
   3.1521689e-02
   3.3092905e-02
   3.9393226e-02
   2.7292099e-02
   2.1471108e-02
   5.6030686e-02
   3.5885857e-02
   3.6186205e-02
   2.8010585e-02
   4.0722336e-02
   3.0964508e-02
   4.8535654e-01
   2.2687007e-02
   6.8890210e-02
   2.7272409e-02
   2.5929679e-02
   3.2112128e-02
   8.1360491e-02
   8.9591966e-02
   1.7221000e-02
   6.0149752e-02
   3.6156307e-02
   5.1418943e-02
   2.0483271e-02
   3.3419121e-02
   3.8647028e-02
   2.8407770e-02
   3.4277169e-02
   4.6354646e-02
   3.0771260e-02
   5.9573439e-02
   8.6932876e-02
   4.2823902e-02
   2.0340255e-02
   2.3788443e-02
   5.1065020e-02
   3.3644222e-02
   2.1645504e-02
   1.2325471e-01
   3.9325765e-02
   3.5238463e-02
   3.1374529e-02
   1.9344850e-02
   5.6321530e-02
   3.1514350e-02
   1.9801824e-02
   3.3470930e-02
   2.3329435e-02
   9.3164053e-02
   8.0231844e-02
   2.5125144e-02
   2.6248549e-02
   3.4706989e-02
   1.4310453e-01
   8.1766395e-02
   3.6267345e-02
   2.2370225e-02
   4.5227676e-02
   1.9716419e-02
   2.0719513e-02
   3.2881273e-02
   2.7136961e-02
   2.3716101e-02
   2.5254953e-02
   2.9066339e-02
   1.2134625e-01
   5.9399851e-02
   3.7398154e-01
   3.4993470e-01
   1.2283111e-01
   2.0180417e-02
   8.9392149e-02
   3.3166751e-02
   2.2444323e-02
   4.2254418e-02
   5.2159116e-02
   2.7488413e-02
   3.0742755e-02
   2.3982088e-02
   2.8726426e-02
   2.9390535e-02
   4.2581321e-02
   4.6171292e-02
   7.6963866e-02
   2.0846385e-02
   3.4669966e-02
   2.4714115e-02
   4.1687295e-02
   5.8168926e-02
   2.0313139e-02
   2.4625304e-02
   6.3417106e-02
   2.6923971e-02
   2.2041139e-02
   4.9214784e-02
   5.9956461e-02
   7.8185541e-02
   2.9325654e-02
   3.1822251e-02
   1.4299804e-01
   2.8648192e-02
   2.1510979e-02
   3.2486634e-02
   3.8278828e-02
   3.7235366e-02
   2.2261382e-02
   5.7009680e-02
   1.0229073e-01
   2.2375722e-02
   1.8064993e-02
   4.7219991e-02
   3.6504310e-01
   2.8696422e-02
   3.6847435e-02
   3.2567964e-02
   4.3381076e-02
   2.5670250e-02
   1.5301633e-01
   8.8266109e-02
   6.6139665e-02
   3.5586418e-02
   5.6503462e-02
   5.1661242e-02
   2.3110455e-02
   3.0030267e-02
   7.2046314e-02
   5.3144099e-02
   5.2733599e-02
   2.4008446e-02
   2.6673502e-02
   6.0106316e-02
   3.4524060e-02
   2.3394837e-02
   1.3903671e-01
   3.7170054e-02
   2.5272739e-02
   1.2439705e-01
   2.1913942e-02
   7.3422569e-02
   3.5638818e-02
   2.6191994e-02
   8.5247519e-02
   3.8375781e-02
   2.2315067e-02
   3.6346521e-01
   1.3824269e-01
   4.6010645e-02
   1.8188383e-02
   5.1549336e-02
   1.6912460e-01
   1.1326682e-01
   6.1861694e-02
   3.2225024e-02
   2.4958673e-02
   3.1643723e-02
   1.8491085e-02
   2.5962296e-02
   3.6113570e-02
   3.7742354e-02
   2.9229972e-02
   2.0648484e-02
   1.3267814e-01
   6.9417196e-02
   2.1224261e-02
   3.0555500e-02
   4.2039460e-02
   2.2180099e-02
   2.2409727e-02
   1.5489546e-01
   2.1129429e-02
   1.9968597e-02
   5.4942062e-01
   1.2680469e-01
   2.2952903e-02
   5.8852737e-02
   2.7138197e-02
   1.2456089e-01
   2.2550930e-02
   4.7568913e-02
   2.1709175e-02
   3.3024904e-02
   3.1793958e-02
   8.1870473e-02
   2.6427110e-02
   1.9521153e-02
   2.2838106e-02
   3.1554948e-02
   3.4598247e-02
   3.9163433e-01
   6.3718345e-02
   2.2943101e-02
   2.1609698e-02
   3.1572189e-02
   5.6026324e-02
   3.6675770e-02
   3.7635368e-02
   2.0298763e-02
   2.0003256e-02
   4.2250938e-02
   1.9178721e-02
   4.1158112e-02
   2.0962200e-02
   3.4537095e-02
   6.6989497e-02
   3.5032176e-01
   6.0609443e-02
   2.7611727e-02
   2.8609259e-02
   3.4775845e-02
   4.7953482e-02
   3.8268681e-01
   2.8929537e-02
   8.9414138e-02
   3.9441923e-02
   2.8905016e-02
   9.7426679e-02
   3.8530388e-02
   3.6871100e-02
   5.8759942e-02
   2.9067027e-02
   2.3755652e-02
   6.1257416e-02
   3.9499254e-01
   3.4055303e-02
   5.0629057e-02
   3.2519612e-02
   2.4297755e-02
   7.3732713e-02
   3.3731964e-02
   3.9399408e-02
   5.7679852e-02
   3.4696868e-02
   3.7523324e-02
   2.4699848e-02
   2.3323685e-02
   2.3541511e-02
   7.0901202e-02
   2.6129554e-02
   1.9716419e-02
   5.2047877e-02
   2.8880438e-01
   1.0129683e-01
   2.0332413e-02
   9.0026040e-02
   4.1451394e-02
   2.3359297e-02
   3.4729390e-02
   1.8530397e-02
   4.9759298e-02
   5.0331920e-02
   3.6701115e-01
   3.3559147e-02
   2.1354813e-02
   3.2366516e-02
   3.5023849e-02
   1.1380786e-01
   1.0935612e-01
   3.7126810e-02
   3.2299699e-02
   4.0485163e-02
   7.1775770e-02
   4.2644884e-02
   2.6464254e-02
   2.8627328e-02
   2.2936884e-02
   5.4127644e-02
   5.4578350e-02
   6.4693925e-02
   2.5471983e-02
   2.2417513e-02
   1.1959190e-01
   2.7192016e-02
   6.0343676e-02
   2.0420177e-02
   2.3766125e-02
   4.8440481e-02
   4.3617812e-01
   6.9361194e-02
   1.1903646e-01
   1.6564485e-01
   9.5415152e-02
   2.0699058e-02
   2.5119626e-02
   3.4296469e-02
   7.3943297e-02
   3.3008235e-02
   4.4375383e-02
   4.2564353e-02
   5.3027055e-02
   4.3823285e-01
   1.8833407e-02
   4.6588987e-02
   3.9898333e-02
   6.7597428e-01
   2.2946528e-02
   4.6929225e-02
   8.2970969e-02
   4.7994670e-02
   2.3159202e-02
   5.4084437e-02
   3.7236794e-02
   3.5981981e-01
   7.0286724e-02
   3.3224866e-02
   4.5303725e-02
   8.2016250e-02
   8.2091156e-02
   2.9567496e-02
   2.0628903e-01
   4.2827924e-02
   3.0074393e-02
   1.4586536e-01
   1.3567351e-01
   2.7193733e-02
   2.2491039e-02
   7.4273233e-02
   2.9663522e-02
   6.4011389e-02
   2.9910720e-02
   3.9605325e-02
   9.6357718e-02
   8.2206048e-02
   3.6076530e-02
   3.8768349e-02
   7.6586412e-02
   2.0962443e-02
   4.3808043e-02
   5.2874737e-02
   1.5799110e-01
   1.0596753e-01
   3.0892143e-02
   6.4494632e-02
   6.6987658e-02
   2.9179329e-02
   5.1204724e-02
   3.1933736e-02
   1.5066947e-01
   5.8315144e-02
   3.5617251e-01
   8.3818962e-02
   2.3578797e-02
   2.7217395e-02
   3.7093395e-02
   9.5352824e-02
   2.2678307e-02
   2.3934619e-02
   3.7043816e-01
   2.6832590e-02
   2.5667169e-02
   7.5766675e-02
   4.5002204e-02
   1.0151373e-01
   1.3076054e-01
   5.4494225e-02
   2.6137197e-02
   4.5940631e-02
   2.3201399e-02
   1.5449463e-01
   4.0628492e-02
   2.2379347e-02
   4.4421644e-02
   1.2943157e-01
   1.9816247e-02
   2.3915147e-02
   2.3847077e-02
   4.6717137e-02
   4.0301912e-02
   5.2445764e-02
   2.1956787e-02
   2.6428953e-02
   5.8066138e-02
   6.0267771e-01
   2.5931388e-02
   3.3733819e-02
   1.5230246e-01
   9.7964172e-02
   1.2131956e-01
   3.8941156e-02
   2.6062687e-02
   2.7762945e-02
   3.2144731e-02
   2.6438651e-02
   5.4685332e-02
   1.0353739e-01
   3.0603771e-02
   1.3665787e-01
   2.2862485e-02
   5.3476790e-02
   2.2760975e-02
   3.0439791e-02
   6.8066965e-02
   1.6348867e-01
   5.1891569e-02
   2.4609702e-02
   2.2047105e-02
   2.9166970e-02
   1.8860804e-02
   7.8063887e-02
   4.6057667e-02
   2.8404334e-02
   1.1456805e-01
   6.2079360e-02
   3.1433354e-02
   3.9882203e-01
   3.2011066e-02
   7.0926470e-02
   1.1878051e-01
   3.5963432e-02
   6.8005150e-02
   2.1338417e-02
   6.9493250e-02
   4.7260264e-02
   3.9815721e-02
   7.6631460e-02
   3.2666118e-02
   6.8519686e-02
   6.7125907e-02
   2.8381192e-02
   3.3121050e-02
   2.7336618e-02
   4.1058565e-02
   3.0653912e-02
   2.7889385e-02
   1.3606488e-01
   4.1697965e-02
   7.3336583e-02
   6.3062299e-02
   8.9042534e-02
   1.2131858e-01
   5.7139248e-02
   3.0917634e-02
   2.8128903e-02
   2.1181556e-02
   4.1134587e-02
   6.5087050e-02
   4.3968453e-02
   2.2729778e-02
   5.1766380e-02
   2.2212249e-02
   2.9378892e-02
   3.5674450e-02
   2.7415831e-02
   2.7944047e-02
   2.4594276e-02
   6.3504915e-02
   2.5683639e-02
   3.5215374e-02
   1.9057535e-02
   2.9932904e-02
   3.5575036e-02
   2.1311379e-02
   4.1444981e-02
   7.9135564e-02
   1.8619286e-02
   5.9606005e-02
   3.3248191e-02
   3.2934308e-02
   7.9890353e-02
   2.7054852e-02
   2.8874516e-02
   2.2264734e-02
   7.9944992e-02
   5.8471466e-02
   3.9107980e-02
   3.9511241e-02
   4.9836984e-02
   6.2640143e-02
   3.0485172e-02
   2.9265770e-02
   3.5880500e-02
   2.2783535e-02
   2.4778856e-02
   6.2140987e-02
   3.3007312e-02
   3.5063401e-01
   3.1806997e-02
   8.3990200e-02
   6.0474030e-02
   3.4052251e-02
   3.5489084e-01
   3.1879999e-02
   2.3114911e-02
   4.5397609e-02
   4.7130048e-02
   6.5373439e-02
   2.3304672e-02
   2.8937365e-02
   2.7603024e-02
   9.2835290e-02
   2.9786444e-02
   2.7672182e-02
   2.2007030e-02
   5.8012206e-02
   2.5313675e-02
   2.0052490e-02
   1.3386932e-01
   1.8590089e-02
   7.0963962e-02
   2.9514364e-02
   2.9436952e-02
   4.2914412e-02
   6.8272938e-02
   1.3559959e-01
   3.3308420e-02
   4.0970093e-01
   2.3192943e-02
   2.5050199e-02
   2.4854663e-02
   4.9806480e-02
   6.8220795e-02
   1.0788138e-01
   2.0488368e-02
   2.2841633e-02
   7.8757670e-02
   6.9930787e-01
   6.1774959e-02
   4.4514993e-02
   6.7505667e-02
   2.9276028e-02
   3.5573725e-02
   3.9343212e-02
   2.4576497e-02
   1.9760949e-02
   4.8838268e-02
   5.8571882e-02
   5.0627859e-02
   4.8195130e-02
   6.3552622e-02
   3.1028318e-02
   2.5318083e-02
   2.1577379e-02
   3.0879630e-02
   3.1798013e-02
   1.3465000e-01
   3.1667224e-02
   2.9540833e-02
   4.8671603e-02
   2.6843804e-02
   2.1250136e-02
   3.0518408e-02
   2.1082109e-02
   2.8711613e-02
   2.6174061e-02
   9.1394894e-02
   2.0839271e-02
   2.1422777e-02
   1.8935069e-02
   3.4965548e-02
   2.8577896e-02
   2.3736327e-02
   2.3145845e-02
   2.7074026e-02
   4.0471974e-02
   5.1548607e-02
   3.6409945e-02
   3.3241036e-02
   4.2787898e-02
   3.1245798e-02
   1.2411216e-01
   1.0398197e-01
   3.5807109e-02
   3.4483435e-02
   4.3390376e-02
   4.5266631e-02
   7.9018572e-02
   5.3212530e-02
   5.5973100e-01
   3.4446663e-02
   3.5135935e-01
   3.2289863e-02
   3.2956424e-02
   2.6441046e-02
   2.0209408e-02
   5.9500536e-02
   4.2905197e-02
   2.9242560e-02
   6.9551701e-02
   2.6678493e-02
   5.3027055e-02
   1.9508928e-02
   3.4761170e-02
   2.1471108e-02
   3.7846797e-02
   2.9345129e-02
   3.7416322e-02
   4.4124497e-02
   6.9785815e-02
   7.6869694e-02
   1.7316480e-02
   2.5764995e-02
   2.5089696e-02
   2.5838479e-02
   2.6129140e-02
   1.9067745e-02
   1.2874606e-01
   3.6453900e-01
   7.6088310e-02
   4.3115724e-02
   3.2677313e-02
   4.6506438e-02
   2.3223411e-02
   3.7138137e-02
   2.3717809e-02
   3.8027069e-02
   5.4301252e-02
   2.8081781e-01
   2.4587877e-02
   1.6289248e-01
   1.0588308e-01
   1.0050472e-01
   4.9182801e-02
   4.5035499e-02
   2.5612008e-02
   1.2084117e-01
   2.0728792e-02
   2.7090927e-02
   5.1956178e-02
   9.5003275e-02
   4.4685705e-02
   6.8774703e-01
   3.4938125e-02
   2.7268174e-02
   4.1626680e-02
   1.2050424e-01
   3.5017918e-01
   1.8370986e-02
   6.6923326e-02
   4.9302543e-02
   9.7990150e-02
   2.0508440e-02
   3.0704096e-02
   5.4984867e-02
   3.7790573e-02
   1.2970666e-01
   8.6223131e-02
   9.7279500e-02
   4.5964878e-02
   3.3073682e-02
   7.4783656e-02
   8.1923366e-02
   2.4242563e-02
   1.2034904e-01
   3.1423986e-02
   3.2841189e-02
   3.3816870e-02
   2.9897973e-02
   5.5012485e-02
   1.8002684e-02
   5.3373276e-02
   3.9174874e-02
   2.1047674e-02
   2.1931423e-02
   2.3179803e-02
   8.9413639e-02
   3.8142668e-02
   1.3639434e-01
   5.7022216e-02
   1.3536540e-01
   1.2561008e-01
   1.8492346e-01
   3.6416236e-02
   3.2554346e-02
   3.5116827e-01
   5.0739314e-02
   2.4410867e-02
   4.8564581e-02
   7.0295887e-02
   4.4599256e-02
   2.1465000e-02
   3.0739342e-02
   2.2750699e-02
   1.9919842e-02
   3.9364560e-02
   2.4048409e-02
   2.6787829e-02
   3.4682443e-02
   2.0050803e-01
   2.1597588e-01
   4.1642921e-02
   7.0168785e-02
   4.1358392e-02
   2.7816856e-02
   3.7462798e-02
   5.0605442e-02
   2.5408149e-02
   1.5164796e-01
   1.9375641e-02
   3.3949484e-02
   5.7160200e-02
   2.7558654e-02
   3.7970272e-02
   3.6660351e-02
   2.2164013e-02
   1.9860150e-02
   2.1952261e-02
   3.8796164e-01
   2.3773564e-02
   2.3992678e-02
   2.3808924e-02
   2.4906080e-02
   1.8930439e-02
   3.7954970e-02
   2.4917808e-02
   1.2391318e-01
   5.3861567e-02
   8.7593790e-02
   2.2097428e-02
   3.9923601e-02
   3.7387177e-02
   2.4784158e-02
   3.2206691e-02
   4.5743358e-02
   4.1606454e-02
   4.4013461e-02
   4.7599735e-02
   2.4168899e-02
   3.5897134e-02
   3.8887042e-02
   2.8399542e-02
   2.1255392e-02
   1.2824907e-01
   2.5264287e-02
   5.6769627e-02
   3.6711265e-02
   4.8570847e-02
   4.1882693e-02
   8.2462181e-02
   3.7326178e-02
   4.6514236e-02
   3.3514081e-02
   2.8205235e-02
   2.2367043e-02
   2.2124783e-02
   3.1792029e-02
   9.0676876e-02
   3.7572465e-02
   4.0932875e-02
   2.2842766e-02
   2.6534312e-02
   5.1385482e-02
   2.9565992e-02
   6.1916544e-02
   5.2519604e-02
   1.2082990e-01
   2.6521665e-02
   3.6002515e-02
   7.7808367e-02
   5.3803213e-02
   2.9162218e-02
   5.4787425e-02
   1.8317160e-02
   6.5706262e-02
   4.1625697e-02
   6.4217784e-02
   3.5601889e-01
   3.1524731e-02
   4.1475676e-02
   4.2574929e-02
   2.6617913e-02
   5.1909081e-02
   3.8666755e-02
   3.3826829e-02
   1.9062959e-02
   3.4718034e-02
   2.4691607e-02
   4.1412831e-02
   2.6587917e-02
   1.9982781e-02
   6.9102262e-02
   5.5849864e-02
   5.2680999e-02
   2.2638540e-02
   2.9635843e-02
   8.5902712e-02
   3.3643587e-02
   3.1497604e-02
   2.5864591e-02
   3.5234772e-02
   2.9083067e-02
   9.3485202e-02
   3.4539126e-02
   4.1055293e-01
   8.3570096e-02
   3.3728613e-02
   5.0429741e-02
   3.2526580e-02
   2.3688584e-02
   6.6224352e-02
   1.2614127e-01
   2.2613639e-02
   6.3889869e-02
   1.4770413e-01
   5.1086617e-02
   2.8385823e-02
   9.2313954e-02
   3.5329145e-02
   4.1262199e-02
   3.6206667e-01
   6.4411757e-02
   9.5227384e-02
   1.9984641e-01
   2.7907458e-02
   2.8572638e-02
   3.9213082e-02
   2.4132411e-02
   3.1292559e-02
   3.8978600e-02
   8.6456772e-02
   5.2434536e-02
   2.2680466e-02
   3.0142758e-02
   6.9730510e-02
   2.3379767e-02
   3.5790807e-01
   2.8613047e-02
   3.6346528e-01
   2.1272074e-02
   3.3778734e-02
   2.2060038e-02
   2.2913100e-02
   2.8121157e-02
   2.3928301e-02
   9.9492751e-02
   5.4963702e-02
   2.5498523e-02
   1.8707655e-02
   2.7120978e-02
   2.2064126e-02
   3.7384061e-02
   4.2169952e-02
   2.9976267e-02
   3.0117312e-02
   3.4443382e-02
   2.8011534e-02
   4.7858781e-02
   4.9370902e-02
   7.4708672e-02
   2.6272423e-02
   3.2513051e-02
   2.7159318e-02
   2.0878058e-02
   5.3979351e-02
   2.2819427e-02
   3.4762619e-02
   1.9592489e-02
   2.6443350e-02
   4.3507016e-02
   3.8081682e-02
   1.8966094e-02
   8.1757609e-02
   4.3404457e-02
   8.4818680e-02
   4.7633778e-02
   2.6947293e-02
   4.5170395e-02
   4.3241508e-02
   1.6845019e-01
   8.9535769e-02
   4.8250278e-02
   2.5389517e-02
   2.6938205e-02
   3.1959555e-02
   3.1722822e-02
   4.8891826e-02
   2.1382164e-02
   2.1579604e-02
   3.1273429e-02
   1.9543917e-02
   4.0557853e-02
   6.9022956e-02
   2.5557080e-02
   2.7175433e-02
   3.5544611e-01
   2.6991130e-02
   4.1336642e-02
   3.5069116e-02
   4.3675951e-02
   3.8574113e-02
   1.4321745e-01
   2.4991763e-02
   2.9192232e-02
   2.7243552e-02
   7.8948617e-02
   2.5462283e-02
   6.4131780e-02
   7.2599342e-02
   5.5351724e-02
   4.3393345e-02
   2.9651225e-02
   2.5659583e-02
   2.7369333e-02
   9.6106013e-02
   2.5364113e-02
   1.1259455e-01
   4.0459049e-02
   2.0549621e-02
   2.6265506e-02
   4.1932099e-02
   4.0810659e-02
   1.3067760e-01
   8.8822736e-02
   4.5117995e-02
   6.2718521e-02
   3.6378136e-02
   3.0300063e-02
   6.4972369e-02
   2.8927778e-02
   2.4162968e-02
   3.6468173e-02
   3.6099462e-01
   1.3213417e-01
   4.7117601e-02
   2.8133719e-02
   2.3473930e-02
   5.1096062e-02
   5.4092925e-02
   3.0582159e-02
   5.5569084e-02
   2.5547102e-02
   3.9066244e-02
   2.2525171e-02
   4.8296733e-02
   2.7719971e-02
   4.1466085e-02
   5.7107448e-02
   3.0015991e-02
   3.4755007e-02
   9.9105690e-02
   1.8567702e-02
   1.9863033e-02
   2.1719839e-02
   7.6845398e-02
   3.6122940e-01
   4.2563465e-02
   2.2077570e-02
   3.5801387e-02
   4.1673430e-02
   3.2820037e-02
   2.3725636e-02
   2.4090220e-02
   2.0661382e-02
   4.6594179e-02
   1.9653864e-02
   2.7036918e-02
   2.8079632e-02
   5.0622755e-02
   8.7350521e-02
   4.8649472e-02
   2.4660688e-02
   3.3937982e-02
   2.0263186e-02
   9.1599235e-02
   2.6689073e-02
   2.2579318e-02
   3.7536488e-01
   2.6939024e-02
   6.0110371e-02
   2.5983038e-02
   6.6901212e-02
   2.7959958e-02
   3.3445295e-02
   5.8481910e-02
   3.5294787e-02
   2.2945743e-02
   2.3901723e-02
   1.8932664e-02
   2.5368772e-01
   2.3640073e-02
   2.6891358e-02
   2.2937768e-02
   2.3062612e-02
   1.8252066e-01
   2.2919568e-02
   2.5721862e-02
   2.7826170e-02
   3.7379364e-02
   3.0970660e-02
   2.5825431e-02
   3.0345225e-02
   9.1093332e-02
   2.5581367e-02
   5.4229908e-02
   6.7610937e-02
   2.8999765e-02
   3.6944671e-01
   6.6569582e-02
   2.1475026e-02
   3.5977247e-01
   2.4562323e-02
   6.3013888e-02
   2.1209347e-02
   6.7757800e-02
   2.7740650e-02
   6.6148728e-02
   9.3341252e-02
   1.7724197e-02
   3.6627901e-02
   2.7173727e-02
   5.6548367e-01
   3.5277747e-02
   2.0563212e-02
   2.2845687e-02
   2.8522655e-02
   2.5931282e-02
   4.3555429e-02
   2.1977047e-02
   2.3244669e-02
   2.4213626e-02
   5.2409965e-02
   2.5949874e-02
   2.0584610e-02
   1.4388947e-01
   5.5512342e-02
   6.5692198e-02
   2.8843304e-02
   3.3802103e-02
   3.6393562e-01
   3.8633264e-02
   5.2640198e-02
   2.1308244e-01
   2.8460181e-02
   7.4470890e-02
   3.2224577e-02
   8.1820342e-02
   4.4418171e-02
   2.0782389e-02
   1.8453406e-02
   6.1664770e-02
   2.6210650e-02
   5.3058535e-02
   5.7191001e-02
   1.8621058e-02
   1.9614846e-02
   1.8358571e-02
   7.9205519e-02
   2.5754815e-02
   2.4425675e-02
   2.9288550e-02
   5.2611428e-02
   2.8819521e-02
   6.8035260e-02
   2.3512636e-02
   2.9180541e-02
   3.7823204e-02
   3.5444313e-01
   3.5024905e-02
   6.0527437e-02
   2.8988642e-02
   2.5640595e-02
   7.1165781e-02
   2.5550600e-02
   4.0059079e-02
   3.1963870e-02
   7.6874619e-02
   7.3602504e-02
   1.9488643e-02
   4.9298664e-02
   2.2875372e-02
   2.5531373e-02
   2.1105612e-02
   2.0308869e-02
   2.4144951e-02
   2.8815511e-02
   1.9869110e-02
   2.5176260e-02
   3.2455417e-02
   2.5973551e-02
   6.4029422e-02
   2.0403579e-02
   7.2464311e-02
   4.4129672e-02
   3.8002116e-02
   3.2824966e-02
   2.7025619e-02
   3.5550093e-01
   6.6568134e-02
   4.1545973e-02
   7.3215768e-02
   3.2955262e-02
   3.1423372e-02
   5.8632532e-02
   2.4920594e-02
   3.2829176e-02
   5.6590053e-02
   3.1457985e-02
   2.5793013e-02
   2.9356227e-02
   2.3316262e-02
   5.9524157e-02
   8.2666088e-02
   2.8339870e-02
   3.2567643e-02
   2.8341327e-02
   2.5531763e-02
   5.3631953e-02
   2.8266581e-02
   3.3032889e-02
   3.4558276e-02
   2.3530530e-02
   4.5242626e-02
   9.1327173e-02
   2.0161729e-02
   3.6316833e-02
   3.5682602e-02
   3.2954880e-02
   3.1313440e-02
   3.4415190e-02
   5.7066215e-02
   1.2413393e-01
   3.3689890e-02
   2.5374888e-02
   9.2460324e-02
   1.8718696e-02
   1.1987769e-01
   3.4559986e-02
   3.5938191e-02
   3.9063508e-02
   2.2757323e-02
   3.9832305e-02
   3.2513985e-02
   2.2766332e-02
   4.8027478e-02
   3.8859813e-02
   2.3457624e-02
   2.3138434e-02
   3.1955880e-02
   2.4378353e-02
   4.1098283e-01
   2.2125768e-02
   2.8484461e-02
   4.3200002e-02
   2.8678478e-02
   3.9648984e-02
   1.8162182e-02
   5.4581969e-02
   1.8073382e-02
   5.5859125e-02
   2.4466968e-02
   2.2783299e-02
   3.2840058e-02
   2.5129351e-02
   9.1028503e-02
   2.4881528e-02
   3.4739633e-02
   2.3679990e-02
   2.1981882e-02
   4.6327345e-02
   3.3177458e-02
   8.1983424e-02
   3.4043783e-02
   3.4991923e-01
   3.8484009e-02
   4.8471132e-02
   3.0315472e-02
   3.1696602e-02
   8.4359811e-02
   2.9820136e-02
   1.1799628e-01
   4.2758877e-02
   2.0882997e-02
   2.1122768e-02
   5.3935092e-02
   3.1302961e-02
   2.0520939e-02
   1.2634894e-01
   2.7887580e-02
   3.1099977e-02
   2.3644323e-02
   2.0514681e-02
   2.3388821e-02
   3.4987686e-02
   2.5605807e-02
   2.6701356e-02
   2.5605106e-02
   3.5981451e-02
   2.0034076e-02
   8.7824106e-02
   3.5197107e-02
   2.3278645e-02
   2.1040962e-02
   3.0973883e-02
   4.6172585e-02
   5.6551283e-02
   2.6352144e-02
   4.6011839e-02
   4.9121546e-02
   2.7614281e-02
   2.4061535e-02
   3.0832314e-02
   2.5200457e-02
   4.3552975e-02
   1.7343942e-02
   2.6723529e-02
   1.1905813e-01
   3.0567232e-02
   2.1256592e-02
   5.5701888e-02
   2.2652456e-02
   2.2067861e-02
   4.6666399e-02
   6.9479320e-02
   2.5588583e-02
   2.6425681e-02
   2.6699643e-02
   2.5689531e-02
   1.3302142e-01
   4.4026063e-02
   2.0056969e-02
   4.2462165e-02
   2.3813411e-02
   4.0888871e-02
   5.3982810e-02
   5.9604003e-02
   6.0904922e-02
   2.3071542e-02
   3.5821601e-02
   3.2288576e-02
   8.0196132e-02
   2.2699338e-02
   1.2496146e-01
   2.5904763e-02
   4.7437294e-02
   3.7984071e-02
   4.0846186e-02
   2.7221279e-02
   2.3854824e-02
   2.7527729e-02
   2.8641507e-02
   4.1349550e-02
   2.8952555e-02
   5.2882964e-02
   3.5796643e-02
   1.2030478e-01
   3.1534123e-02
   3.7505109e-02
   3.3733770e-02
   2.4156123e-02
   5.2411029e-02
   7.1372404e-02
   6.1811898e-02
   2.1091279e-02
   2.0975133e-02
   3.7104251e-02
   2.2522025e-02
   3.5160540e-02
   4.3876626e-02
   2.3504052e-02
   2.3486790e-02
   3.7800837e-02
   2.7534821e-02
   9.6945128e-02
   3.3027092e-02
   8.3467342e-02
   5.1129013e-02
   2.4425098e-02
   2.8421647e-02
   1.9940768e-02
   6.9551701e-02
   2.1350866e-02
   3.8324499e-02
   2.4205506e-02
   2.5148314e-02
   3.2994484e-02
   3.5919768e-02
   7.8561627e-02
   2.3457732e-02
   5.8083844e-02
   4.7568913e-02
   2.2678823e-02
   8.4686213e-02
   3.6957697e-02
   3.1499083e-02
   3.6958398e-02
   3.1518856e-02
   3.4024042e-02
   4.0690633e-02
   3.6134685e-01
   2.9518150e-02
   1.0654274e-01
   3.5506636e-02
   1.9250607e-02
   4.9408081e-02
   2.4064315e-02
   3.9273428e-02
   3.3010561e-02
   4.3322074e-02
   5.3126254e-02
   2.9846480e-02
   4.9477001e-02
   2.9182787e-02
   2.5055296e-02
   2.9210064e-02
   5.1268283e-02
   5.0057393e-02
   2.1462747e-02
   2.7048657e-02
   3.2415412e-02
   1.8820574e-02
   4.2176320e-02
   9.2035535e-02
   5.3740493e-02
   2.6816736e-02
   5.5335669e-02
   2.7384266e-02
   4.0974857e-01
   2.5586978e-02
   3.9515609e-02
   3.0890533e-02
   8.3418148e-02
   4.2343792e-02
   2.7102785e-02
   7.1306100e-02
   2.6827632e-02
   6.7670371e-02
   3.0529650e-02
   4.4466835e-02
   3.0045708e-02
   3.8070271e-02
   3.2012715e-02
   3.2306828e-02
   1.9930228e-02
   5.0212380e-02
   8.2046554e-02
   3.3150717e-02
   4.2827691e-02
   4.1751287e-01
   6.6229606e-02
   2.4378493e-02
   8.6254072e-02
   2.1420277e-02
   2.4916592e-02
   8.2587689e-02
   8.4003418e-02
   3.7725128e-02
   5.1953513e-02
   3.3130003e-02
   4.7251053e-02
   2.5296075e-02
   4.8004485e-02
   5.6517081e-02
   3.9359118e-02
   2.1659592e-02
   3.1688034e-02
   2.6492590e-02
   4.9440944e-02
   4.5306341e-02
   9.8979685e-02
   3.9658521e-02
   3.1236107e-02
   8.0030979e-02
   4.8229182e-02
   5.9487945e-02
   3.2472995e-02
   2.3537880e-02
   3.0480787e-02
   2.9507273e-02
   5.1204724e-02
   8.3834262e-02
   3.4221076e-02
   4.6887056e-02
   2.3950862e-02
   2.2178175e-02
   8.4343676e-02
   8.7636867e-02
   2.3496687e-02
   2.1351175e-02
   5.6597184e-02
   3.5655280e-02
   1.2973088e-01
   3.5869466e-02
   3.9323754e-02
   1.9972397e-02
   2.3204609e-02
   3.3079852e-02
   3.2597981e-02
   4.1943167e-02
   7.2617010e-02
   2.7680265e-02
   2.7795153e-02
   3.9575475e-02
   6.9965737e-02
   3.1802840e-02
   3.2042494e-02
   2.1009766e-02
   2.7431385e-02
   2.3165521e-02
   2.0177826e-02
   2.8502813e-02
   2.4369108e-02
   4.6277819e-02
   3.1248980e-02
   4.1989656e-02
   2.0822029e-02
   3.3098598e-02
   2.7021429e-02
   4.9880880e-02
   4.5937667e-02
   5.5057032e-02
   2.6984703e-02
   3.1395191e-02
   2.7912492e-02
   8.4321900e-02
   3.5124933e-01
   2.6109922e-02
   3.0154822e-02
   9.0826202e-02
   4.0744121e-02
   3.7760031e-02
   1.3124450e-01
   2.2191802e-02
   3.5154028e-02
   2.6735344e-02
   3.4892946e-02
   8.9293151e-02
   3.5196387e-01
   1.1304145e-01
   4.4489632e-02
   4.0361428e-01
   4.3531958e-02
   2.8945836e-02
   3.1069916e-02
   2.4992065e-02
   2.7222826e-02
   2.3011699e-02
   1.0395226e-01
   8.0316840e-02
   2.9657007e-02
   2.7906415e-02
   7.4804883e-02
   3.1476046e-02
   3.7863231e-02
   2.4753290e-02
   3.6294904e-02
   7.6120059e-02
   3.5110104e-02
   3.0399523e-02
   6.7559861e-02
   3.5023003e-02
   2.1573925e-02
   2.1067447e-02
   3.8627635e-02
   3.1577252e-02
   2.5684525e-02
   5.5634693e-02
   2.1026576e-02
   4.6289898e-02
   4.3334915e-02
   2.4600267e-02
   3.6717912e-02
   3.1596484e-02
   4.3462803e-02
   4.2293199e-02
   2.3487964e-02
   2.7914291e-02
   3.9408688e-02
   2.6746258e-02
   4.7829688e-02
   3.4895403e-02
   2.5011764e-02
   2.2322990e-02
   7.2106552e-02
   3.0220941e-02
   3.7953799e-02
   2.6484527e-02
   2.1903579e-02
   1.2617278e-01
   1.6410855e-01
   2.7574979e-02
   3.1885329e-02
   2.5436809e-02
   5.8751676e-02
   1.8970553e-02
   3.8383938e-02
   6.5086943e-02
   8.5247519e-02
   4.7671149e-02
   4.3343652e-02
   2.3487728e-02
   9.0593159e-02
   2.8911606e-02
   2.0910732e-02
   4.5971628e-02
   2.9008221e-02
   7.8993307e-02
   2.0536387e-02
   3.5930421e-01
   5.9015876e-02
   9.3575196e-02
   2.0873585e-02
   6.8090391e-01
   1.0598680e-01
   3.8747944e-02
   1.8894376e-02
   3.5130833e-02
   4.6611140e-02
   2.8801093e-02
   6.3165232e-02
   2.2616682e-02
   1.3938910e-01
   4.4276053e-02
   2.3912413e-02
   2.5610469e-02
   3.0408503e-02
   6.1934967e-02
   2.4359975e-02
   2.7507755e-02
   3.9323754e-02
   1.8866584e-02
   2.2743018e-02
   2.6924209e-02
   4.7769180e-02
   6.1887953e-02
   3.5027192e-02
   2.6809558e-02
   1.0096410e-01
   2.6565721e-02
   6.1482556e-02
   3.2253484e-02
   3.2119230e-02
   4.6877037e-02
   2.2893234e-02
   3.2920927e-02
   2.9106121e-02
   2.0841746e-02
   5.3141793e-02
   6.3022211e-02
   5.4113438e-02
   2.7428365e-02
   2.8474780e-02
   4.0158248e-01
   4.5542190e-02
   2.9087727e-02
   2.3042766e-02
   3.3661068e-02
   2.9172011e-02
   3.0352061e-02
   2.3393528e-02
   1.7943925e-02
   3.2250966e-02
   2.3036042e-02
   2.4312611e-02
   7.7371448e-02
   3.7681589e-01
   2.7690948e-02
   5.3354495e-02
   1.6914095e-01
   4.2704554e-02
   3.0110372e-02
   2.6018813e-02
   3.5379082e-02
   2.2276676e-02
   2.9368630e-02
   5.0435518e-02
   1.2199486e-01
   3.8071449e-01
   5.3604550e-02
   7.5646276e-02
   1.2139269e-01
   4.4451188e-02
   3.4404120e-02
   1.1839218e-01
   3.1396322e-02
   2.8785718e-02
   2.0930838e-02
   3.6165258e-02
   3.1973914e-02
   3.4210586e-02
   2.3282270e-02
   1.8077502e-02
   3.0259309e-02
   2.0204776e-02
   4.3272528e-02
   2.1282516e-02
   2.2757960e-02
   3.4302909e-02
   2.7886180e-02
   3.0510525e-02
   2.9957283e-02
   4.2767034e-02
   3.4041917e-02
   1.9797708e-02
   3.6863931e-02
   2.7238604e-02
   3.6120195e-02
   2.3945680e-02
   2.4126101e-02
   3.2208696e-02
   3.8756811e-02
   2.7619583e-02
   7.2317947e-02
   2.3162553e-02
   2.2564341e-02
   1.0446025e-01
   5.4746737e-02
   4.5342885e-02
   3.6330104e-02
   1.0598680e-01
   1.9745280e-02
   2.0200831e-02
   2.3826088e-02
   3.9899145e-02
   3.6084589e-02
   1.8895323e-02
   5.9771166e-02
   2.6578682e-02
   4.7084669e-02
   7.0823278e-02
   2.6412045e-02
   2.1100026e-02
   2.3659691e-02
   2.6341618e-02
   6.6678538e-02
   2.4748664e-02
   5.2014805e-02
   3.9735467e-02
   2.8043709e-02
   2.0764797e-02
   3.5420319e-02
   6.9998445e-02
   3.2270308e-02
   4.1393405e-02
   6.0675294e-02
   1.8731843e-02
   3.0333267e-02
   6.4872390e-02
   3.9356666e-02
   3.9734579e-02
   2.9963354e-02
   4.0109135e-02
   2.7154391e-02
   4.2144245e-02
   2.9275584e-02
   5.4844983e-02
   5.6392306e-02
   3.6680315e-02
   2.7360453e-02
   2.8283802e-02
   3.7550452e-02
   2.6424084e-02
   3.5656899e-02
   1.9391696e-02
   1.9217066e-02
   9.5713819e-02
   2.0910725e-02
   2.5579804e-02
   6.5011264e-02
   4.3194234e-02
   8.4008359e-02
   3.6319675e-01
   2.7843126e-02
   1.1916391e-01
   3.9224496e-02
   1.3349510e-01
   3.5502383e-01
   3.4284728e-02
   2.3233118e-02
   1.9322319e-02
   2.3132147e-02
   5.1317899e-02
   4.3592422e-02
   1.8056317e-02
   3.0394589e-02
   2.1512094e-02
   1.2084117e-01
   3.2971245e-02
   3.0122544e-02
   2.6975467e-02
   2.7055713e-02
   4.6614618e-02
   3.1779934e-02
   5.2139200e-02
   7.9948668e-02
   2.5069606e-02
   3.5787725e-02
   6.1713062e-02
   5.3988828e-02
   2.7560546e-02
   3.1702990e-02
   2.4360730e-02
   1.2803223e-01
   3.2990929e-02
   2.1458198e-02
   2.1458159e-02
   2.9963354e-02
   2.1245849e-02
   3.5880745e-01
   3.7302479e-02
   7.2248494e-02
   5.1513286e-02
   3.6852701e-02
   5.2462771e-02
   7.2060933e-02
   3.9565705e-02
   2.2797249e-02
   1.5773943e-01
   6.6869439e-02
   4.3415843e-02
   1.2584648e-01
   2.2460883e-02
   1.8678235e-02
   3.8715047e-02
   3.6987267e-02
   2.8541587e-02
   6.2489896e-02
   2.1097400e-02
   2.5783486e-02
   5.2923069e-02
   6.3830776e-02
   6.3641841e-02
   3.0197984e-02
   3.5707354e-02
   3.7466672e-02
   2.4097493e-02
   3.1530601e-02
   4.0470816e-02
   8.2971546e-02
   6.7354152e-02
   2.0671455e-02
   4.0358273e-02
   2.3609322e-02
   4.1894015e-02
   6.3415381e-02
   6.6477051e-02
   5.0948004e-02
   1.2887021e-01
   4.3527701e-02
   4.8158826e-02
   2.2968263e-02
   3.6854985e-02
   2.2236327e-02
   2.7012236e-02
   6.3499417e-02
   2.1113610e-02
   4.2155353e-02
   2.9821379e-02
   2.4290377e-02
   3.5030366e-02
   2.8209894e-02
   2.6389201e-02
   4.4514183e-02
   2.4400710e-02
   5.0574401e-02
   5.2261280e-02
   3.8230334e-02
   1.9611642e-02
   6.2218415e-02
   2.1254935e-02
   3.5212886e-01
   5.6932559e-02
   2.6320370e-02
   2.6526945e-02
   3.0768443e-02
   2.1375489e-02
   9.4379144e-02
   7.6083738e-02
   9.3018276e-02
   6.4215472e-02
   2.1462747e-02
   2.9373693e-02
   3.0539660e-02
   2.7677856e-02
   5.1337739e-02
   2.4040785e-02
   3.3854685e-02
   3.5282169e-02
   2.3982209e-02
   2.7166099e-02
   2.7844309e-02
   2.9771257e-02
   3.6423538e-02
   6.2986762e-02
   5.8058452e-02
   9.8678113e-02
   1.9773623e-02
   6.7836318e-02
   2.6174285e-02
   2.6973140e-02
   5.8754019e-02
   2.2542702e-02
   3.7007158e-02
   8.6566808e-02
   1.9592740e-02
   2.6641665e-02
   3.5603504e-02
   1.1413369e-01
   2.4009350e-02
   1.9527128e-02
   3.5030941e-02
   2.3534181e-02
   2.2021589e-02
   1.9115164e-02
   2.4240782e-02
   2.3678376e-02
   2.3824938e-02
   3.6040129e-02
   2.9998173e-02
   1.9672156e-02
   4.5503539e-02
   2.0032902e-02
   4.4150704e-02
   2.9131829e-02
   6.6489490e-02
   2.8500369e-02
   2.8154234e-02
   2.1989851e-02
   3.3940906e-02
   2.6914922e-02
   2.2131002e-02
   2.0939416e-02
   4.2306432e-02
   6.1912432e-02
   8.4653996e-02
   2.4684739e-02
   2.6011114e-02
   4.2982184e-02
   3.2503292e-02
   4.1555705e-02
   2.6541064e-02
   6.5125934e-02
   3.6847800e-02
   3.6888909e-02
   5.1044295e-02
   3.6837698e-01
   4.0178406e-02
   1.4913233e-01
   2.3168992e-02
   4.5029176e-02
   2.2580602e-02
   2.6578618e-02
   8.3204341e-02
   1.9765646e-02
   3.6644405e-01
   2.6533283e-02
   2.9125804e-02
   4.6530413e-02
   3.1602364e-02
   2.8675602e-02
   3.0584552e-02
   3.0061068e-02
   2.1989851e-02
   3.6326452e-02
   3.2153674e-02
   2.9606725e-02
   1.6928043e-01
   1.4855094e-01
   4.8069313e-02
   3.0377234e-02
   3.5996351e-01
   3.3395717e-02
   2.6387082e-02
   8.1457523e-02
   3.6104950e-02
   5.6456797e-02
   3.3410509e-02
   2.7705800e-02
   5.6132548e-02
   5.8138073e-02
   6.4115225e-02
   8.0878840e-02
   5.7415739e-02
   3.3385276e-02
   6.5158537e-02
   6.4394787e-02
   3.3709858e-02
   8.6400216e-02
   5.6390738e-02
   7.2537851e-02
   8.3897712e-02
   2.5058597e-02
   3.1620885e-02
   1.9591130e-02
   2.6693553e-02
   2.3331303e-02
   3.7098053e-02
   3.3557577e-02
   2.3770800e-02
   2.4174014e-02
   2.6415425e-02
   3.0260655e-02
   2.5000492e-02
   2.1913757e-02
   6.2650310e-02
   2.1464451e-02
   1.9702195e-02
   1.7949840e-02
   2.1029075e-02
   3.2259339e-02
   2.0559493e-02
   2.4044619e-02
   5.0891473e-02
   4.8897486e-02
   2.5786586e-02
   4.4477731e-02
   2.0507418e-02
   3.8822987e-02
   3.5560474e-01
   4.8157189e-02
   9.5655062e-02
   3.6797171e-01
   3.9033962e-01
   2.0677127e-02
   3.5604164e-01
   1.1886646e-01
   3.6567444e-02
   3.5551186e-02
   3.0076409e-02
   3.9255027e-01
   2.3503270e-02
   4.2073624e-02
   4.8762888e-02
   6.4804893e-02
   3.1131034e-02
   2.3583540e-02
   2.5338279e-02
   6.4988498e-02
   2.5705161e-02
   3.8035661e-02
   3.5385297e-02
   2.0450500e-02
   5.2983028e-02
   6.8150896e-02
   2.8169983e-02
   2.6809375e-02
   8.2012401e-02
   1.0386603e-01
   4.6341164e-02
   3.2260641e-02
   2.1794104e-02
   2.5426415e-02
   2.7622828e-02
   8.0417226e-02
   4.9970431e-02
   2.3625143e-02
   1.9113889e-02
   2.3817427e-02
   2.6130222e-02
   2.9795254e-02
   3.4924072e-02
   3.6910185e-02
   2.0277512e-02
   3.4614728e-02
   3.7071838e-02
   2.7501003e-02
   3.4150490e-02
   2.2147937e-02
   9.1548268e-02
   5.3142652e-02
   6.8676336e-02
   1.9502355e-02
   2.4004722e-02
   1.0853056e-01
   4.0437983e-02
   2.1725749e-02
   3.5477873e-01
   3.3124231e-02
   5.0199758e-02
   8.6533476e-02
   2.3246264e-02
   4.6731805e-02
   4.5554393e-02
   2.9644782e-02
   4.4969830e-02
   2.9933269e-02
   3.6524688e-02
   4.6807519e-02
   3.0858864e-02
   2.9983207e-02
   3.5234772e-02
   2.7890172e-02
   2.2908177e-02
   5.2846993e-02
   3.0509157e-02
   2.9362592e-02
   2.4972978e-02
   3.4355410e-02
   3.0292017e-02
   2.8111444e-02
   3.0934537e-02
   6.5117122e-02
   2.5523147e-02
   2.5630054e-02
   1.5206045e-01
   8.5350002e-02
   2.7494062e-02
   2.1284165e-02
   2.3210101e-02
   2.1003796e-02
   3.7098425e-02
   5.2323765e-02
   3.5379068e-02
   1.7783081e-02
   5.3660569e-02
   2.5695724e-02
   7.0446979e-02
   3.4372756e-02
   5.2914788e-02
   2.9915446e-02
   2.7826484e-02
   2.7487436e-02
   3.6237362e-02
   3.4338291e-02
   4.7242438e-02
   2.2421616e-02
   3.3214959e-02
   3.1085945e-02
   2.0686124e-02
   2.9071097e-02
   3.0519376e-02
   3.0820151e-02
   1.9268691e-02
   2.6086252e-02
   2.6805248e-02
   3.2797200e-02
   7.9837026e-02
   1.4826573e-01
   1.2196703e-01
   2.0068643e-02
   1.9801613e-02
   3.6641446e-01
   2.2703961e-02
   7.3979751e-02
   2.9805356e-02
   3.9280848e-02
   1.9210715e-02
   2.2400863e-02
   2.7352078e-02
   2.4286785e-02
   2.6824068e-02
   3.5070906e-01
   3.5802466e-01
   6.1495859e-02
   3.8372402e-02
   2.9731535e-02
   2.8920701e-02
   7.9480438e-02
   5.3235884e-02
   2.2041146e-02
   3.1010038e-02
   3.7117067e-02
   2.2606822e-02
   3.2567132e-02
   2.0771770e-02
   4.9628794e-02
   5.5857609e-02
   2.0131693e-02
   3.5518716e-01
   1.9493544e-02
   1.9672784e-02
   1.2180133e-01
   3.4954141e-02
   2.9454450e-02
   9.1592045e-02
   1.8962089e-02
   9.0227594e-02
   6.8137736e-02
   5.3276110e-02
   4.9552395e-02
   5.6046832e-02
   6.4788931e-02
   2.2488143e-02
   9.5801759e-02
   1.9941932e-02
   2.6829379e-02
   4.2062314e-02
   4.5475692e-02
   4.6375420e-02
   5.6089237e-02
   2.0319643e-02
   3.8042150e-02
   2.5527301e-02
   2.8043024e-02
   8.8236540e-02
   2.7728110e-02
   4.0744121e-02
   3.3272323e-02
   2.6259929e-02
   3.0779604e-02
   3.0515104e-02
   6.6350106e-02
   3.3919691e-02
   3.7546308e-01
   2.5676298e-02
   2.0089257e-02
   6.1095447e-02
   4.0667300e-02
   2.7713595e-02
   2.9781717e-02
   4.0576986e-02
   1.3129655e-01
   2.5417538e-02
   1.9951495e-02
   2.1619629e-02
   1.1325090e-01
   3.4906123e-02
   2.5334517e-02
   4.6741607e-02
   3.7816073e-01
   1.2281046e-01
   3.9333975e-02
   4.2689547e-02
   2.7578602e-02
   1.8860217e-02
   5.7508921e-02
   2.1538503e-02
   2.5507832e-02
   1.7651867e-02
   2.1726239e-02
   2.1379149e-02
   2.8322760e-02
   2.1642269e-02
   2.4491970e-02
   3.1693827e-02
   3.1171762e-02
   2.9140152e-02
   3.4828292e-02
   2.4874107e-02
   7.1597344e-02
   7.1773934e-02
   3.6109963e-02
   2.4252432e-02
   2.7627184e-02
   4.7390524e-02
   5.3101525e-01
   3.9522084e-01
   2.5250464e-02
   2.4210727e-02
   8.2342271e-02
   3.5252811e-02
   2.1506962e-02
   3.9554845e-02
   8.6422898e-02
   2.3770800e-02
   6.4277111e-02
   3.7522521e-02
   2.6832374e-02
   3.1328548e-02
   2.0672709e-02
   7.7358679e-02
   3.1683287e-02
   2.6056153e-02
   2.1610134e-02
   2.2980213e-02
   6.1581445e-02
   2.2347654e-02
   4.0732287e-02
   3.2224393e-02
   2.9475179e-02
   3.2632206e-02
   3.1306283e-02
   4.8791669e-02
   4.1259214e-02
   5.6584355e-02
   4.1867357e-02
   4.1182406e-02
   1.0516572e-01
   3.7391918e-02
   7.1208946e-02
   1.8940375e-02
   2.2981002e-02
   8.3285493e-02
   2.3052086e-02
   4.8552311e-02
   3.8588138e-02
   6.9290049e-02
   3.1298739e-02
   1.1182205e-01
   1.9177877e-02
   1.9527079e-02
   4.9376091e-02
   2.2389294e-02
   4.6383576e-02
   2.2351488e-02
   1.9953858e-02
   2.4970957e-02
   2.4992696e-02
   1.4002472e-01
   4.1015605e-02
   3.1669161e-02
   9.0633882e-02
   4.3507515e-02
   2.6157009e-02
   4.2123802e-01
   4.6854604e-02
   4.4759090e-02
   6.8576231e-02
   1.8114118e-02
   8.2340349e-02
   2.9526970e-02
   1.2566642e-01
   8.0633450e-02
   5.7261176e-02
   2.5086332e-02
   1.2436270e-01
   2.7057996e-02
   2.6813035e-02
   3.2365315e-02
   8.0488323e-02
   3.0351796e-02
   6.9651338e-02
   3.0808477e-02
   5.0173550e-02
   2.3682963e-02
   6.0807377e-02
   2.7506285e-02
   3.3859499e-02
   2.1204403e-02
   4.9313195e-02
   2.4230358e-02
   8.1779205e-02
   1.9060345e-02
   5.8643972e-02
   3.9497337e-01
   3.8107791e-02
   2.0170261e-02
   3.7927992e-02
   3.2879054e-02
   4.0674384e-02
   4.0027583e-02
   5.4004241e-02
   1.8659497e-02
   2.3202960e-02
   4.2465065e-02
   6.0746185e-02
   1.1859751e-01
   5.3109274e-02
   3.3314866e-02
   4.2148909e-02
   2.4874522e-02
   6.7609262e-02
   3.7726544e-02
   2.7630180e-02
   5.0619050e-02
   1.8197653e-02
   2.6738003e-02
   4.7717942e-02
   3.9537520e-02
   2.8422527e-02
   2.5179056e-02
   2.3818444e-02
   5.5150574e-02
   3.6160151e-02
   3.9029958e-02
   3.5741064e-01
   2.4248654e-02
   3.7041065e-02
   7.4536286e-02
   2.2587335e-02
   2.2062841e-02
   2.6289642e-02
   2.2817331e-02
   3.3498236e-02
   3.5390127e-01
   3.3827692e-02
   2.2484388e-02
   2.9369597e-02
   3.9165893e-02
   1.2446476e-01
   3.1766337e-02
   1.9581343e-02
   3.6816745e-02
   4.9707179e-02
   3.6969552e-02
   1.2552175e-01
   5.2981235e-02
   2.1074856e-02
   2.2759597e-02
   1.2227622e-01
   2.3476797e-02
   4.0337706e-02
   4.6273220e-02
   2.0391326e-02
   7.0893072e-02
   2.5007298e-02
   2.1834417e-02
   1.1141386e-01
   2.5798841e-02
   3.8139945e-02
   2.3988328e-02
   2.6856872e-02
   4.2807201e-02
   3.7926600e-02
   5.2868833e-02
   2.3401261e-02
   4.4836309e-02
   2.2051533e-02
   4.8416065e-02
   3.9718061e-02
   1.9403136e-02
   5.5857355e-02
   1.9866228e-02
   5.8110501e-02
   6.3874600e-02
   1.2642858e-01
   5.0586243e-02
   3.7080718e-01
   2.1663151e-02
   2.7590533e-02
   4.2477715e-02
   6.2545199e-02
   1.8706693e-01
   4.9773988e-02
   4.1109526e-02
   5.2041269e-02
   9.3479544e-02
   4.1073231e-02
   3.8172782e-02
   1.9038397e-01
   3.5641340e-01
   3.6731927e-01
   8.6101592e-02
   2.5480353e-02
   2.7987147e-02
   2.8984476e-02
   6.2271019e-02
   1.1635753e-01
   8.6302572e-02
   2.4491071e-02
   3.3492025e-02
   4.6870847e-02
   3.5614275e-02
   2.9392730e-02
   3.1542053e-02
   2.1346175e-02
   2.8706116e-02
   1.9341664e-02
   1.8953132e-02
   2.9657217e-02
   3.4291313e-02
   3.3797651e-02
   3.4485130e-02
   4.0442168e-02
   7.7253668e-02
   1.9268691e-02
   2.6053277e-02
   2.6415221e-02
   3.6866080e-02
   6.2034037e-02
   1.2408156e-01
   4.2454745e-02
   6.4942942e-02
   2.9980209e-02
   2.6338473e-02
   1.2638501e-01
   3.7055652e-02
   2.9439854e-02
   2.1212970e-02
   3.4811722e-02
   3.1159902e-02
   2.2789142e-02
   2.2662906e-02
   4.3151518e-02
   2.5306640e-01
   3.1036850e-02
   7.3460675e-02
   3.8560846e-02
   1.7746309e-02
   2.2322321e-02
   3.5938191e-02
   7.9480438e-02
   2.3128326e-02
   2.7360954e-02
   6.1856856e-02
   3.2070788e-02
   7.7063149e-02
   3.9266479e-02
   1.8037446e-02
   2.7674952e-02
   2.8676342e-02
   2.0123250e-02
   2.4093955e-02
   4.8138452e-02
   8.0548878e-02
   2.2894900e-02
   3.1444505e-02
   4.4869920e-02
   6.1569414e-02
   3.7533276e-02
   4.4489478e-02
   4.7152947e-02
   4.6827928e-02
   3.8637923e-02
   2.8425024e-02
   4.0988147e-02
   1.0294476e-01
   3.6633988e-02
   3.1034432e-02
   2.0244453e-02
   7.9341230e-02
   2.7309042e-02
   3.2376909e-02
   3.1967813e-02
   5.5543702e-02
   3.9960093e-02
   4.3067437e-02
   2.4371871e-02
   6.0126110e-02
   2.3956013e-02
   2.6912078e-02
   2.6097267e-02
   6.2835794e-02
   2.7883757e-02
   2.7188323e-02
   2.5979065e-02
   1.7684605e-02
   2.1021648e-02
   6.6530675e-02
   3.0027542e-02
   3.8685085e-02
   2.0810498e-02
   2.3734957e-02
   2.2946145e-02
   2.0573371e-02
   2.1303233e-02
   2.1194652e-02
   6.2487000e-02
   3.2440221e-02
   6.9811708e-02
   1.0850334e-01
   1.1735149e-01
   6.1504671e-02
   3.6867579e-02
   2.9738014e-02
   3.5964066e-01
   2.1143150e-02
   4.9214784e-02
   2.8233630e-02
   3.5937288e-02
   8.0618150e-02
   2.4425848e-02
   5.0455597e-02
   4.0790908e-01
   1.3576676e-01
   2.6725899e-02
   5.4568736e-02
   3.1841474e-02
   2.3801890e-02
   7.0869901e-02
   3.5872577e-02
   2.4910568e-02
   2.0044798e-02
   4.4584858e-02
   1.9211630e-02
   2.6810659e-02
   3.5433361e-02
   3.8319445e-02
   4.0376970e-02
   3.6972521e-01
   2.3530705e-02
   4.1305396e-02
   1.4219524e-01
   4.2522695e-02
   2.2502288e-02
   2.9698450e-02
   2.2175825e-02
   2.7439308e-02
   7.9213239e-02
   2.4310681e-02
   2.2900616e-02
   4.3650646e-02
   3.6633988e-02
   2.5214906e-02
   5.1328875e-02
   2.4185919e-02
   1.8801569e-02
   3.0819630e-02
   3.3370142e-02
   2.5076898e-02
   2.8232679e-02
   2.9981426e-02
   4.2732987e-02
   6.3638822e-02
   2.2091674e-02
   2.5825586e-02
   2.3920807e-02
   2.3139867e-02
   2.3242824e-02
   1.8479250e-02
   7.0956879e-02
   3.0083247e-02
   3.2795651e-02
   5.0430147e-02
   2.7593390e-02
   2.8316286e-02
   1.5247549e-01
   3.0628113e-02
   1.8828270e-02
   5.3300730e-02
   1.2495841e-01
   3.2248634e-02
   6.9282805e-02
   6.3121052e-02
   3.6707321e-02
   2.9931646e-02
   3.0434771e-02
   5.1311366e-02
   2.1177723e-02
   2.9722339e-02
   1.9875404e-02
   3.2215419e-02
   4.0068195e-02
   3.1315199e-02
   4.8164367e-02
   1.9174835e-02
   4.0125233e-01
   4.7322070e-02
   1.3750189e-01
   3.2005233e-02
   5.6584465e-02
   2.0526367e-02
   3.0275041e-02
   2.8628346e-02
   1.1845019e-01
   2.8764094e-02
   3.3903199e-02
   2.5517393e-02
   2.7088437e-02
   5.3676462e-02
   2.9439412e-02
   2.0457868e-02
   2.7967967e-02
   2.9432415e-02
   2.8517292e-02
   1.7977673e-02
   4.6309232e-02
   4.0798169e-02
   1.3278547e-01
   6.0548274e-02
   2.3080119e-02
   2.7114441e-02
   8.4898546e-02
   1.9010365e-02
   3.4239173e-02
   3.6972109e-02
   3.7097527e-02
   6.3729846e-02
   2.1414929e-02
   2.4684699e-02
   3.0445861e-02
   2.1762929e-02
   3.6116356e-01
   2.5539124e-02
   3.6235182e-02
   1.8124843e-02
   3.3338995e-02
   2.0004131e-02
   1.0062386e-01
   1.9763334e-02
   1.8842761e-02
   1.9652655e-02
   2.9053369e-02
   3.6409945e-02
   3.9274459e-02
   3.8103072e-02
   2.3373165e-02
   2.5560471e-02
   3.4162524e-02
   1.2620999e-01
   3.8631350e-02
   5.5978333e-02
   2.4594923e-02
   5.5092965e-02
   2.8572638e-02
   5.3179413e-02
   3.4605945e-02
   9.8568671e-02
   2.8621828e-02
   3.7861025e-02
   3.5195971e-01
   2.3378679e-02
   2.4428808e-02
   4.6010217e-02
   2.1764222e-02
   3.3620279e-02
   3.3499740e-02
   8.7826780e-02
   3.8074885e-02
   2.6615053e-02
   3.5301751e-01
   2.9388129e-02
   2.5311338e-02
   3.5537853e-02
   3.4869784e-01
   3.3534193e-02
   2.5258986e-02
   1.4078747e-01
   4.1744494e-02
   3.0178791e-02
   2.8608239e-02
   6.7882641e-01
   3.1772490e-02
   5.5255708e-02
   3.0735986e-02
   3.5465830e-01
   1.3058491e-01
   2.0989616e-02
   9.4574861e-02
   3.9024514e-02
   9.3695628e-02
   3.8937743e-02
   3.1189736e-02
   2.5638705e-02
   2.8558469e-02
   1.0075657e-01
   3.9546586e-02
   6.3254835e-02
   6.4816654e-02
   2.8605583e-02
   3.0898631e-02
   9.6451702e-02
   2.7855509e-02
   2.2065148e-02
   4.9074204e-01
   2.6872384e-02
   3.2996224e-02
   6.8289784e-02
   2.9734200e-02
   2.7604297e-02
   3.4709044e-02
   8.6080529e-02
   6.5395853e-02
   3.2310601e-02
   5.4160895e-02
   3.6229864e-02
   2.3317732e-02
   4.2571169e-02
   2.8321749e-02
   1.9643459e-02
   5.4800293e-01
   4.1586167e-02
   2.1808590e-02
   1.8135705e-02
   3.1540810e-02
   9.5629987e-02
   1.7950387e-01
   2.0977128e-02
   6.0838144e-02
   4.9494378e-01
   2.1874524e-02
   4.5479824e-02
   2.4304100e-02
   2.1951416e-02
   4.1596637e-02
   2.4922095e-02
   5.7313623e-02
   2.9126854e-02
   4.0993716e-02
   5.6865738e-02
   5.2409248e-02
   2.7543730e-02
   3.1395191e-02
   5.3486062e-02
   9.2126794e-02
   1.8309549e-02
   2.3044768e-02
   3.2660964e-02
   4.5075927e-02
   3.6462801e-01
   2.3553456e-02
   2.2672559e-02
   2.7400220e-02
   2.5188492e-02
   3.3043091e-02
   2.3220360e-02
   4.7818186e-02
   4.1596079e-02
   3.5809901e-02
   2.8912788e-02
   3.5187678e-02
   1.5309647e-01
   6.2002762e-02
   3.6877305e-01
   6.6725498e-02
   3.0982785e-02
   3.4193124e-02
   3.1907579e-02
   2.9974901e-02
   3.5087330e-02
   3.1691960e-02
   3.6387385e-02
   2.2182997e-02
   2.3838495e-02
   2.7917271e-02
   4.4205878e-02
   3.7315469e-01
   5.5328978e-02
   9.0368079e-02
   3.1194069e-02
   2.2941652e-02
   4.7392203e-02
   1.9144561e-02
   2.5535337e-02
   2.4724756e-02
   5.2339175e-02
   4.4056019e-02
   4.2072397e-02
   7.3325887e-02
   2.3703296e-02
   5.8948429e-02
   2.2697467e-02
   5.9223174e-02
   2.3174529e-02
   2.6944753e-02
   1.8826518e-02
   3.7710339e-01
   2.4979768e-02
   3.8105707e-02
   3.0913269e-02
   2.8554127e-02
   1.8199528e-02
   3.0415812e-02
   4.4639535e-02
   2.8737002e-02
   2.8117236e-02
   3.6562139e-02
   2.4004722e-02
   1.8782362e-02
   4.5274755e-02
   4.1078381e-02
   3.6245273e-02
   8.7824106e-02
   1.6864736e-01
   7.1473786e-02
   3.8508688e-02
   2.9420245e-02
   2.7355520e-02
   2.5128998e-02
   9.7700035e-02
   1.9409146e-02
   1.4028349e-01
   8.0697799e-02
   3.0784844e-02
   2.5823182e-02
   4.2507124e-02
   2.1966081e-02
   2.6124393e-02
   3.1832791e-02
   2.5052672e-02
   2.1169336e-02
   5.1495503e-02
   1.2910334e-01
   4.2346932e-02
   9.9382657e-02
   3.3058727e-02
   5.1631665e-02
   6.9479320e-02
   5.4648113e-02
   5.3282571e-02
   3.1759979e-02
   4.6295162e-02
   2.4357277e-02
   9.2811232e-02
   2.4557649e-02
   3.8450938e-02
   1.8495342e-02
   2.9133506e-02
   3.9748444e-02
   2.2642306e-02
   6.8696628e-02
   2.0628475e-02
   2.8253941e-02
   3.7078599e-02
   3.4733335e-02
   2.8175805e-02
   2.5528684e-02
   3.2677313e-02
   2.1202085e-02
   4.0465597e-02
   2.7323695e-02
   5.3722573e-02
   4.0441682e-02
   3.8828917e-02
   8.1147265e-02
   2.6476370e-02
   1.0229942e-01
   4.3550379e-02
   2.3417843e-02
   5.7440241e-02
   2.2774778e-02
   2.5471983e-02
   3.5984264e-02
   6.2982610e-02
   2.2096972e-02
   3.2993873e-02
   3.3934726e-02
   5.7038407e-02
   4.3080544e-02
   8.5476364e-02
   2.5469468e-02
   3.8583411e-02
   2.8963378e-02
   1.3819579e-01
   5.9733689e-02
   2.1294932e-02
   4.7937466e-02
   3.3272323e-02
   2.6752094e-02
   1.8708642e-02
   1.5720874e-01
   3.3565157e-02
   1.4146208e-01
   3.9432307e-02
   2.6503933e-02
   8.2464730e-02
   2.5313961e-02
   3.4446676e-02
   5.5186392e-02
   4.5004140e-02
   1.2830272e-01
   2.3732848e-02
   6.7567571e-02
   3.7371630e-02
   7.9280809e-02
   9.4430282e-02
   3.4708425e-02
   2.9905826e-02
   3.2238946e-02
   3.7517243e-02
   3.4212763e-02
   2.4430530e-02
   2.1147342e-02
   2.4572331e-02
   3.4153450e-02
   1.7472139e-01
   7.0360329e-02
   3.4195647e-02
   2.8162051e-02
   5.2973391e-02
   2.4112024e-02
   3.6729785e-02
   7.4495216e-02
   2.0049523e-02
   1.7913616e-02
   5.4990682e-02
   4.8193171e-02
   2.9380337e-02
   3.6432338e-02
   2.0691918e-01
   3.5691680e-02
   1.0339601e-01
   3.5664227e-01
   1.8465556e-02
   2.2747302e-02
   2.2757323e-02
   2.5401073e-02
   7.3428651e-02
   4.0822369e-02
   6.5679970e-02
   1.9345876e-02
   8.0077580e-02
   5.6799844e-02
   1.3893999e-01
   8.9918287e-02
   3.9194626e-02
   2.2835444e-02
   2.5980232e-02
   3.7429848e-01
   3.9394045e-02
   3.5831424e-01
   1.0050107e-01
   4.8530493e-02
   3.0949690e-02
   1.2019964e-01
   1.6765816e-01
   7.8668262e-02
   4.3247139e-02
   3.7743788e-02
   4.1381012e-02
   2.7312700e-02
   2.2817390e-02
   3.3237120e-02
   4.7496991e-02
   3.3303656e-02
   2.5161659e-02
   4.5695684e-02
   2.3931415e-02
   2.6894750e-02
   2.1000612e-02
   2.4053982e-02
   3.2100142e-02
   8.4501940e-02
   2.4550837e-02
   4.0458300e-02
   3.8530388e-02
   2.3510683e-02
   4.1886335e-02
   3.3635502e-02
   1.6070452e-01
   5.0954631e-02
   2.4734745e-02
   3.1530601e-02
   2.5190348e-02
   2.7677153e-02
   3.8744555e-02
   3.5444546e-01
   3.1283597e-02
   1.4563209e-01
   5.4271388e-02
   3.0319523e-02
   2.4717396e-02
   5.1056658e-02
   2.3662505e-02
   2.3736357e-02
   4.9492322e-02
   4.6740575e-02
   2.9614142e-02
   3.8630581e-02
   2.0117455e-02
   2.8683795e-02
   2.5272934e-02
   6.1611242e-02
   1.9558965e-02
   4.8542189e-02
   2.0863612e-02
   3.0294585e-02
   1.9007501e-02
   1.1007323e-01
   3.7870596e-02
   2.6977949e-02
   1.8836266e-02
   3.4429016e-02
   1.8795399e-01
   2.6075008e-02
   5.7318268e-02
   2.1054191e-02
   1.0941407e-01
   2.5120438e-02
   2.9449410e-02
   3.2594235e-02
   8.0924812e-02
   7.8849533e-02
   2.9581533e-02
   3.6478364e-02
   3.5885724e-02
   5.2802582e-02
   2.5531251e-02
   2.8257290e-02
   2.8919919e-02
   2.2160205e-02
   2.1162661e-02
   3.2703978e-02
   2.2854359e-02
   5.6443747e-02
   2.5728648e-02
   3.2237604e-02
   2.2642866e-02
   2.0871923e-02
   1.9547184e-02
   7.0531073e-02
   8.2081470e-02
   4.5627440e-02
   8.8575806e-02
   7.4606406e-02
   6.1177803e-02
   6.2969113e-02
   3.4895003e-02
   3.4740281e-02
   8.4874549e-02
   2.5989302e-02
   9.5580217e-02
   3.2476401e-02
   3.6942335e-02
   4.1008541e-02
   2.0831966e-02
   2.4324557e-02
   9.0018972e-02
   3.2035862e-02
   3.5824751e-02
   2.2532508e-02
   3.5271817e-02
   3.1092448e-02
   4.7379275e-01
   2.4493385e-02
   1.2681935e-01
   1.3551159e-01
   1.8908822e-02
   2.2192762e-02
   5.1645878e-02
   5.5881737e-02
   3.1088750e-02
   2.9568508e-02
   5.6802604e-02
   2.4029722e-02
   9.4175742e-02
   7.3547324e-02
   2.5262260e-02
   2.3022781e-02
   3.8927752e-02
   3.1913989e-02
   3.6834891e-02
   1.0426630e-01
   2.3333800e-02
   2.3478412e-02
   2.6850833e-02
   3.6355622e-02
   3.3392252e-02
   3.5401073e-02
   1.0169031e-01
   4.8044862e-02
   2.4579030e-02
   2.6080794e-02
   3.9972738e-02
   2.7830111e-02
   3.1521082e-02
   4.8910921e-02
   2.6676841e-02
   6.5973922e-02
   3.0080296e-02
   5.0661002e-02
   3.3148261e-02
   9.0367652e-02
   1.2059212e-01
   7.4027367e-02
   4.4869390e-02
   2.8533359e-02
   5.8296057e-02
   2.5079510e-02
   3.8365466e-01
   1.1609226e-01
   5.3069897e-02
   6.5073041e-02
   2.7301893e-02
   9.4639967e-02
   3.7873037e-01
   2.6127378e-02
   3.3878933e-02
   2.5921811e-02
   1.9819566e-02
   7.8602894e-02
   2.6659685e-02
   2.3650092e-02
   3.4265305e-02
   5.0527515e-02
   2.2003380e-02
   4.3522103e-01
   5.8038004e-02
   2.5310869e-02
   3.4881766e-02
   2.6695031e-02
   2.1795924e-02
   5.0994869e-02
   3.5968750e-02
   2.8441021e-02
   8.9880973e-02
   4.2428110e-02
   5.9654052e-02
   1.7933655e-02
   3.7092360e-02
   4.3507515e-02
   3.7477032e-01
   2.7862998e-02
   3.5056659e-02
   3.4308989e-02
   2.7032928e-02
   4.1331999e-02
   3.1210569e-02
   4.9053371e-02
   6.1074805e-02
   5.8273783e-02
   4.4818981e-02
   2.8610306e-02
   5.2999335e-02
   8.0394076e-02
   2.4125682e-02
   1.9965322e-02
   3.7078593e-01
   3.4954963e-02
   5.0139629e-02
   3.5613158e-02
   2.9131829e-02
   2.7205716e-02
   3.8707107e-02
   2.6632919e-02
   5.2756066e-02
   9.7699447e-02
   3.7617421e-02
   3.3938572e-02
   2.1222036e-02
   2.2955615e-02
   3.1936860e-02
   3.6848621e-02
   2.1688971e-02
   1.0894366e-01
   1.9892824e-02
   8.4551334e-02
   9.9361402e-02
   3.2021809e-02
   3.3553887e-02
   1.8281839e-02
   7.9341230e-02
   2.2121472e-02
   2.6427571e-02
   4.7705390e-02
   4.1073687e-02
   3.6318649e-02
   2.6481879e-02
   5.4815546e-02
   2.1632361e-02
   2.6863890e-02
   1.9587981e-02
   7.7113729e-02
   2.0321297e-02
   5.4028132e-02
   1.2581403e-01
   2.1285993e-02
   2.4106483e-02
   2.3258589e-02
   1.0041177e-01
   2.7384167e-02
   9.9432325e-02
   1.2080339e-01
   4.2008292e-02
   3.1710733e-02
   3.5520862e-01
   3.2379802e-02
   2.1922090e-02
   2.3236837e-02
   2.9341983e-02
   2.0936023e-02
   2.3931953e-02
   6.1988527e-02
   1.9845383e-02
   3.7203011e-02
   3.4301563e-02
   2.6601190e-02
   2.9735218e-02
   2.3244660e-02
   8.7466227e-02
   2.6887384e-02
   5.0133334e-02
   8.8985674e-02
   4.4878441e-02
   4.6856503e-02
   2.2511765e-02
   2.9530990e-02
   2.5847316e-02
   2.7323578e-02
   4.9280874e-02
   1.8882775e-02
   3.3743918e-02
   2.5527520e-02
   1.9835108e-02
   8.6533476e-02
   1.2927998e-01
   2.1808590e-02
   2.8561892e-02
   7.2617010e-02
   6.4500899e-02
   3.6014357e-01
   2.7815282e-02
   5.1340337e-02
   2.1991898e-02
   2.2554175e-02
   2.2624088e-01
   3.3271066e-02
   2.5157088e-02
   2.6109056e-02
   3.2167960e-02
   3.1238601e-02
   2.0274004e-02
   1.9983715e-02
   2.6656895e-02
   3.1672361e-02
   3.8722471e-02
   3.6053958e-01
   2.1282516e-02
   2.9547068e-02
   1.8090117e-02
   2.6525225e-02
   3.4416562e-02
   7.5740051e-02
   5.6920618e-02
   2.8585482e-02
   4.1126440e-02
   6.7888040e-02
   1.8197427e-02
   4.8590667e-02
   2.8504052e-02
   3.1857948e-02
   3.1927401e-02
   3.7512812e-02
   4.3975221e-02
   3.5615605e-02
   3.4647361e-02
   4.4040853e-02
   6.1789286e-02
   4.8202623e-02
   4.8125964e-02
   2.8963969e-02
   5.9279429e-02
   6.8916799e-02
   1.9708750e-02
   3.8040197e-02
   3.5746809e-02
   2.9383363e-02
   1.9999388e-02
   4.3766321e-02
   2.9772052e-02
   1.8040221e-02
   1.8421590e-02
   8.1973040e-02
   2.6840732e-02
   9.0780972e-02
   5.0739090e-02
   2.8527416e-02
   4.6572162e-02
   2.9558142e-02
   3.9892604e-02
   9.8888472e-02
   1.9310008e-02
   4.1145422e-02
   4.1078473e-01
   6.3731294e-02
   3.4093775e-02
   1.6702801e-01
   1.2184463e-01
   2.5392563e-02
   1.7978240e-02
   2.6142865e-02
   5.8472690e-02
   3.6061203e-02
   3.4176481e-02
   2.6185165e-02
   5.2936453e-02
   3.2440952e-02
   3.5143242e-01
   2.7291377e-02
   2.7680546e-02
   2.9013319e-02
   5.6292234e-01
   2.9830830e-02
   3.4833119e-02
   2.1903579e-02
   2.5457176e-02
   1.2210239e-01
   3.6501329e-02
   6.2884863e-02
   3.0122756e-02
   4.2013680e-02
   2.7747268e-02
   3.4568807e-02
   2.2941046e-02
   3.5088100e-01
   3.0179528e-02
   2.2212184e-02
   3.7585282e-01
   6.5246553e-02
   3.5873585e-02
   6.4548664e-02
   3.7300216e-01
   4.8882170e-02
   2.7679038e-02
   2.6886741e-02
   2.6558337e-02
   2.2717745e-02
   2.4590837e-02
   6.4759882e-02
   9.3844954e-02
   5.2391791e-02
   3.8162132e-02
   9.4104275e-02
   4.5637051e-02
   2.7400220e-02
   4.1756787e-02
   2.8107851e-02
   2.8652295e-02
   1.0048238e-01
   3.4083972e-02
   5.6590053e-02
   2.4759550e-02
   3.6497564e-02
   1.7684099e-02
   3.4812304e-02
   3.4373293e-02
   4.5241165e-02
   3.7662107e-02
   1.3330450e-01
   2.3348084e-02
   3.5419099e-02
   1.5532258e-01
   5.0080855e-02
   9.9261495e-02
   3.1530970e-02
   2.8062401e-02
   8.1879387e-02
   3.9751560e-01
   2.4536269e-02
   3.6902986e-02
   5.8722245e-02
   3.5433921e-02
   2.4927362e-02
   1.2340275e-01
   4.7642563e-02
   2.0300667e-02
   5.2102289e-02
   8.9472509e-02
   2.1403267e-02
   3.7930603e-02
   3.6635805e-02
   2.4973609e-02
   4.3638593e-02
   3.1826147e-02
   1.1813361e-01
   3.2437866e-02
   6.3262317e-02
   3.0758184e-02
   3.6486395e-02
   5.0663402e-02
   3.0271009e-02
   5.5680599e-02
   4.5459229e-02
   1.4485277e-01
   4.7494971e-02
   2.3499196e-02
   1.5540088e-01
   2.2913067e-02
   2.3251966e-02
   2.4170765e-02
   1.8651834e-02
   3.0832880e-02
   1.0774008e-01
   1.9617095e-02
   5.0625312e-02
   3.8814553e-01
   2.3392408e-02
   4.7715006e-02
   3.3147347e-02
   3.2553088e-02
   4.3708572e-02
   5.0683247e-02
   3.9447100e-02
   7.1416180e-02
   2.1033071e-02
   4.3412165e-02
   3.1194542e-02
   5.4798089e-02
   5.2236026e-02
   3.6840714e-02
   8.6021581e-02
   2.0142006e-02
   2.1837820e-02
   3.2967113e-01
   3.6911779e-02
   4.7439455e-02
   9.0773792e-02
   2.4158159e-02
   2.6090238e-02
   5.5667882e-02
   2.6617533e-02
   3.9097391e-02
   1.5204831e-01
   3.1801547e-02
   4.2056018e-02
   3.7900843e-02
   3.0894126e-02
   2.4910568e-02
   3.3338464e-02
   1.5007437e-01
   1.7120355e-02
   5.1634264e-02
   2.2266340e-02
   2.4077510e-02
   2.3563859e-02
   3.2933171e-02
   3.2090142e-02
   3.4667527e-02
   8.4706694e-02
   4.8010761e-02
   4.9672634e-02
   2.5187560e-02
   6.5399839e-02
   2.6511161e-02
   2.3868443e-02
   2.4297755e-02
   8.9902427e-02
   2.6231606e-02
   1.9649780e-02
   8.5521342e-02
   3.4901499e-02
   2.7996529e-02
   5.4810309e-02
   2.0425265e-02
   4.5544664e-02
   2.2351506e-02
   6.4699396e-02
   5.2093929e-02
   3.4762619e-02
   3.8201282e-02
   2.6320370e-02
   2.4599250e-02
   2.3322136e-02
   2.1829846e-02
   2.9223455e-02
   2.4288673e-02
   4.2431127e-02
   9.1216048e-02
   5.5940551e-02
   2.9621501e-02
   2.4977406e-02
   2.0761764e-02
   3.9738233e-02
   1.4965601e-01
   2.7344378e-02
   6.3267107e-02
   4.1801386e-02
   4.8605579e-02
   3.9678208e-02
   4.9709406e-02
   2.9881708e-02
   7.2428358e-02
   6.3585331e-02
   1.9805927e-02
   3.3331547e-02
   3.9051502e-02
   5.7816158e-02
   6.1813731e-02
   2.0280423e-02
   2.8091220e-02
   1.9634737e-02
   2.2861460e-02
   2.1084763e-02
   3.5664599e-02
   2.6540477e-02
   1.9369902e-02
   2.6645208e-02
   7.4729858e-02
   6.2333941e-02
   2.3399447e-02
   8.3993521e-02
   7.2044013e-02
   1.8963519e-01
   3.2934163e-02
   3.4275277e-02
   3.9260676e-02
   5.0907367e-02
   4.4918850e-02
   3.1038598e-02
   1.9432699e-02
   9.8264982e-02
   2.8112825e-02
   1.9965322e-02
   1.3346017e-01
   4.6788829e-02
   3.2925167e-02
   8.1505077e-02
   4.9379818e-02
   5.0452837e-02
   7.6949944e-02
   3.5016175e-02
   2.9811284e-02
   2.3015670e-02
   3.4146554e-02
   2.0779156e-02
   6.0137628e-02
   2.8492988e-02
   7.7705066e-02
   2.2917718e-02
   2.4249701e-02
   4.2937206e-02
   2.7674263e-02
   3.1665373e-02
   7.9021035e-02
   8.6476872e-02
   1.8496542e-02
   2.3754975e-02
   1.9651084e-02
   2.4149538e-02
   3.6524744e-02
   5.1423748e-02
   2.8005056e-02
   3.5445617e-01
   2.1592362e-02
   3.4104127e-02
   1.9871731e-02
   7.3925348e-02
   5.2701550e-02
   2.5565031e-02
   4.0886085e-02
   1.0309164e-01
   8.2341343e-02
   3.6319906e-02
   2.7819281e-02
   7.8624428e-02
   2.1601581e-02
   4.8158826e-02
   2.4262311e-02
   2.4829094e-02
   5.1422074e-02
   3.3801267e-02
   4.3833099e-02
   7.1445865e-02
   1.7462994e-02
   1.8920896e-02
   3.6111072e-01
   4.4225801e-01
   3.0509157e-02
   1.7540659e-02
   5.3558997e-02
   2.1775410e-02
   2.8131228e-02
   1.0649963e-01
   7.5686854e-02
   2.3434296e-02
   1.3405479e-01
   3.1181763e-02
   2.2888536e-02
   4.7459157e-02
   7.8744360e-02
   2.2423357e-02
   2.6791403e-02
   5.2058670e-02
   7.3211094e-02
   8.6422898e-02
   2.9425873e-02
   3.0154785e-02
   1.9476256e-01
   3.5479337e-02
   4.5684418e-02
   3.0736515e-02
   2.4585552e-02
   8.9692381e-02
   3.3241291e-02
   1.3652445e-01
   7.2125236e-02
   5.7845684e-02
   3.3664270e-02
   6.5933923e-02
   2.0999561e-02
   2.7461521e-02
   3.5970888e-02
   4.1250522e-02
   3.1763560e-02
   8.7112938e-02
   2.2295443e-02
   3.6370407e-02
   3.6411809e-02
   7.5653747e-02
   2.2252967e-02
   8.2655663e-02
   3.6359518e-02
   3.6234208e-02
   3.3423551e-02
   4.1182064e-02
   2.8474780e-02
   2.3953632e-02
   2.4743676e-02
   7.7568059e-02
   3.7800098e-02
   3.4332351e-02
   2.8262857e-02
   4.3768448e-02
   5.5900577e-02
   3.1098607e-02
   2.9979530e-02
   4.9528669e-02
   3.7584654e-02
   2.5793013e-02
   3.4714587e-02
   4.5307271e-02
   2.1290955e-02
   1.4656454e-01
   1.6645239e-01
   6.8035260e-02
   1.3453847e-01
   4.4039629e-02
   6.3553853e-02
   2.4242563e-02
   3.8548408e-02
   1.9944977e-02
   1.9779033e-02
   2.6368340e-02
   5.2112624e-02
   2.0308932e-02
   2.1264928e-02
   2.3413109e-02
   3.2838116e-02
   2.7364578e-02
   9.6186749e-02
   3.2841189e-02
   3.1300835e-02
   2.6384628e-02
   1.9335572e-02
   1.9247166e-02
   3.6181926e-02
   7.8172236e-02
   3.7136156e-02
   4.4548526e-02
   3.4339489e-02
   2.2253964e-02
   2.6027055e-02
   3.4884792e-01
   4.0042083e-02
   2.4155221e-02
   2.0388500e-02
   3.4432656e-02
   2.3846514e-02
   3.1912543e-02
   2.8902265e-02
   2.2199903e-02
   3.1290177e-02
   9.9495959e-02
   1.0301740e-01
   5.5296458e-02
   3.5613723e-01
   5.5809453e-02
   3.6746487e-01
   7.9472024e-02
   5.9889517e-02
   4.4690798e-02
   2.3950328e-02
   3.7191885e-01
   2.3034641e-02
   1.8741504e-02
   6.6168410e-02
   5.4719410e-02
   1.2135137e-01
   6.4792653e-02
   3.6539272e-02
   2.2599646e-02
   2.4480701e-02
   3.7337517e-02
   2.8454356e-02
   5.5965471e-02
   2.5489093e-02
   2.6707176e-02
   7.2936283e-02
   2.4952775e-02
   1.4714626e-01
   2.3656299e-02
   3.3578962e-02
   2.7422965e-02
   3.3461481e-02
   1.2794015e-01
   1.8662418e-02
   2.4095182e-02
   1.4768131e-01
   2.9534751e-02
   3.6604073e-02
   3.7198177e-02
   3.4447379e-02
   2.8473410e-02
   5.5451299e-02
   2.5796295e-02
   6.2158730e-02
   2.2221315e-02
   2.8986782e-02
   2.1584481e-02
   3.4255771e-02
   3.5534731e-01
   5.1576846e-02
   4.6798863e-02
   6.8580729e-02
   4.2381095e-02
   6.4482836e-02
   1.2277965e-01
   3.6731927e-01
   1.5006253e-01
   2.2651631e-02
   1.0000728e-01
   4.5770229e-02
   2.7478494e-02
   1.3536280e-01
   3.1199029e-02
   2.8106612e-02
   1.7584346e-02
   1.9006358e-02
   2.2896166e-02
   2.6109760e-02
   3.0253100e-02
   3.2632490e-02
   4.4620897e-02
   5.4814783e-02
   2.7111417e-02
   4.9233483e-02
   2.7019608e-02
   2.9230539e-02
   1.1916391e-01
   5.0743524e-02
   8.9084539e-02
   3.5809901e-02
   2.2369982e-02
   2.1064294e-02
   2.2990050e-02
   2.3417843e-02
   2.3009750e-02
   2.5202662e-02
   7.2728729e-02
   2.7594402e-02
   7.8938731e-02
   4.7470067e-02
   3.2195544e-02
   2.5918779e-02
   3.7714923e-02
   3.0954227e-02
   5.8021294e-02
   2.7282838e-02
   2.2675657e-02
   1.9431323e-02
   3.4274537e-02
   1.6392431e-01
   3.6209316e-01
   1.2348285e-01
   1.8592116e-02
   3.4859711e-02
   5.5421948e-02
   3.9194941e-02
   2.7859079e-02
   9.7341609e-02
   2.0613196e-02
   6.4869920e-02
   2.7696783e-02
   4.8052641e-02
   1.3049244e-01
   3.5081875e-01
   6.4095210e-02
   4.7045949e-02
   1.1973899e-01
   3.1112826e-02
   2.6802858e-02
   3.2909143e-02
   4.7148438e-02
   4.1918042e-02
   9.0668472e-02
   3.0860137e-02
   6.7529153e-02
   7.4929785e-02
   2.0638340e-02
   2.2383207e-02
   1.9365288e-02
   4.3092634e-02
   2.0779156e-02
   8.3470043e-02
   2.5823495e-01
   4.4895865e-02
   4.8381398e-02
   8.4422863e-02
   5.8211621e-02
   3.8545940e-02
   2.1994038e-02
   3.8418885e-01
   3.3015008e-02
   2.4155227e-02
   9.4228184e-02
   5.0371237e-02
   3.9725942e-02
   2.7658957e-02
   4.1339850e-02
   2.6579994e-02
   2.1011052e-01
   6.8060999e-02
   3.3808675e-02
   6.5713687e-02
   2.5075750e-02
   3.2846677e-02
   1.3034575e-01
   2.4458399e-02
   2.0816187e-02
   3.5660584e-02
   9.5892109e-02
   1.3301385e-01
   4.2733564e-02
   4.5274755e-02
   2.2488661e-02
   2.3343572e-02
   2.2587860e-02
   2.2698115e-02
   3.3877713e-02
   3.9720836e-02
   4.6992043e-02
   2.4232952e-02
   3.8941675e-02
   6.2703624e-02
   3.9754041e-02
   1.8226712e-02
   5.1514239e-02
   3.5261117e-02
   1.5260560e-01
   1.9860166e-02
   1.8691811e-02
   5.7231077e-02
   1.9799997e-02
   5.3625277e-02
   1.8852594e-02
   4.8665209e-02
   2.8840403e-02
   2.8139647e-02
   3.1934539e-02
   7.2343689e-02
   2.9495529e-02
   1.5378340e-01
   1.8333036e-01
   2.9528418e-02
   6.0166674e-02
   2.0978750e-02
   1.3133542e-01
   5.8039157e-02
   2.9584937e-02
   1.3099194e-01
   2.1709299e-02
   4.3632397e-02
   1.7760360e-02
   5.0908549e-02
   3.3024082e-02
   3.1573697e-02
   3.3871539e-02
   2.4489067e-02
   2.6068911e-02
   3.1813056e-02
   4.0616221e-02
   3.5453026e-01
   2.3025792e-02
   4.2983406e-02
   6.6339092e-02
   5.6368443e-02
   4.0569086e-02
   3.2869395e-02
   4.0371056e-02
   4.4383879e-02
   2.1477161e-02
   3.5442919e-02
   2.3027847e-02
   4.1400029e-02
   2.2434728e-02
   2.7061456e-02
   2.6261055e-02
   2.1439247e-02
   2.1739349e-02
   2.5048750e-02
   3.7327972e-02
   2.6566860e-02
   2.7676597e-02
   2.6936894e-02
   4.5442497e-02
   6.9087046e-02
   2.9793486e-02
   1.1979067e-01
   2.4070313e-02
   2.5295585e-02
   5.6348886e-02
   5.8685741e-02
   3.1290996e-02
   1.0874080e-01
   6.2826166e-02
   7.4036610e-02
   2.1817448e-02
   2.9603166e-02
   2.9179590e-02
   4.7228324e-02
   4.2897789e-02
   2.2400659e-02
   1.8103361e-02
   2.1364486e-02
   4.4758403e-02
   3.2682144e-02
   2.6098718e-02
   4.2497504e-02
   6.8046742e-02
   1.8319985e-02
   3.2052581e-02
   1.2912373e-01
   5.1301863e-02
   4.3490262e-02
   2.1811327e-02
   4.6052420e-02
   3.1429763e-02
   3.0998286e-01
   2.5440123e-02
   3.2929469e-02
   2.6936054e-02
   6.5054305e-02
   3.6962856e-02
   2.8668606e-02
   2.7060441e-02
   2.7886508e-02
   7.3793827e-02
   2.6630930e-02
   2.2018108e-02
   4.5858933e-02
   2.2470190e-02
   1.0194868e-01
   6.4134547e-02
   1.2778523e-01
   2.3342763e-02
   3.5252488e-02
   3.1311911e-02
   2.2383964e-02
   2.5408623e-02
   5.0229442e-02
   2.0315244e-02
   7.5259908e-02
   6.3769207e-02
   4.8324777e-02
   3.6151415e-02
   3.8256321e-02
   3.4183143e-02
   5.8094954e-02
   2.1794201e-02
   2.4115259e-02
   2.8827134e-02
   1.9653742e-02
   2.0004561e-02
   5.9972281e-02
   1.7743157e-02
   3.5873078e-02
   3.0119420e-02
   3.3677730e-02
   3.1728682e-01
   4.4214382e-02
   3.2730611e-02
   3.9279899e-02
   5.3558997e-02
   2.5444530e-02
   1.6938413e-01
   4.9281976e-02
   6.9620474e-02
   4.6584215e-02
   8.1313362e-02
   2.4443488e-02
   3.3750131e-02
   2.2169008e-02
   4.7520684e-02
   5.0424460e-02
   2.9037423e-02
   6.8989474e-02
   8.0135533e-02
   6.9139097e-02
   1.8815624e-02
   3.6403404e-02
   8.9271443e-02
   1.0868903e-01
   3.7882496e-02
   1.3115065e-01
   4.1219059e-02
   2.4641708e-02
   4.8589935e-02
   6.9422149e-02
   3.5726111e-02
   2.4592243e-02
   2.1967244e-02
   3.3874956e-02
   4.6856503e-02
   2.6299076e-02
   3.4740281e-02
   2.3752477e-02
   2.7823169e-02
   3.4173517e-02
   2.5984498e-02
   9.5878032e-02
   2.6719349e-02
   4.8533614e-02
   3.2166061e-02
   3.0262557e-02
   8.2744172e-02
   1.7919070e-02
   2.2432098e-02
   3.4642544e-02
   3.4458823e-02
   5.3532608e-02
   4.8658591e-02
   2.0434272e-02
   4.4714994e-02
   2.5114140e-02
   8.9619769e-02
   2.5103797e-02
   3.3878206e-02
   1.9904586e-02
   4.8826038e-02
   3.1079825e-02
   3.9857209e-02
   3.5468401e-02
   3.6069048e-02
   3.5551093e-02
   2.4121294e-02
   5.8784994e-02
   1.7982342e-02
   6.4703895e-02
   3.3477654e-02
   3.4509101e-02
   1.3141063e-01
   5.2301454e-02
   3.3137794e-02
   2.5753150e-02
   1.1983017e-01
   2.6701570e-02
   4.5242680e-02
   2.3924719e-02
   2.2074157e-01
   4.9743424e-02
   6.4642530e-02
   2.6590601e-02
   4.9528669e-02
   2.1601446e-02
   2.0780102e-02
   1.6975223e-01
   3.7903046e-01
   3.8590249e-01
   3.2259209e-02
   8.0257247e-02
   2.0388500e-02
   3.5150274e-01
   2.1319604e-02
   3.1490484e-02
   2.5988938e-02
   3.6381370e-01
   3.5808497e-01
   6.6563895e-02
   6.4012508e-02
   2.6229534e-02
   2.3331002e-02
   3.7831595e-01
   4.2551942e-02
   3.6506071e-01
   6.1089741e-02
   3.5678214e-02
   2.5463942e-02
   4.1837509e-02
   3.2964256e-02
   3.8655674e-02
   2.7869371e-02
   3.5156613e-02
   3.3266097e-02
   3.3820898e-02
   4.7340910e-02
   3.0415812e-02
   7.4784440e-02
   2.1917246e-02
   3.0385294e-02
   3.3652745e-02
   3.4331978e-02
   3.6248696e-01
   3.6641201e-02
   5.6407011e-02
   3.2501708e-02
   4.5429586e-02
   8.7393362e-02
   3.1661779e-02
   2.7456802e-02
   1.8882157e-02
   2.6276211e-02
   2.2540065e-02
   4.6900756e-02
   3.8024634e-02
   4.4413023e-02
   8.8962166e-02
   4.4573641e-02
   3.1195172e-01
   2.8129710e-02
   2.2041146e-02
   2.5961885e-02
   6.5220637e-02
   4.6191524e-02
   2.0256746e-02
   8.0992496e-02
   8.6443712e-02
   5.8061674e-02
   2.4276190e-02
   3.8026350e-02
   2.3126207e-02
   3.1259338e-02
   4.2044853e-02
   3.5595482e-02
   2.6816345e-02
   3.5850535e-01
   3.0484199e-02
   4.0688198e-02
   5.7511499e-02
   1.3633662e-01
   2.0008251e-02
   4.1226331e-02
   3.2141803e-02
   5.6311008e-02
   5.3474228e-02
   2.8209894e-02
   2.2279555e-02
   6.3692953e-02
   7.6544381e-02
   4.4504795e-02
   4.0846013e-02
   6.5991723e-02
   4.9647579e-02
   4.1899525e-02
   5.2059169e-02
   8.6685443e-02
   4.1787510e-02
   2.0060232e-02
   5.2455694e-02
   3.8022284e-01
   2.1445693e-01
   2.1528153e-02
   2.1589318e-02
   3.1066777e-02
   2.6933988e-02
   3.4093150e-02
   2.7480789e-02
   2.6574920e-02
   5.3452614e-02
   2.8474030e-02
   2.2901670e-02
   5.0869558e-02
   4.3441735e-02
   3.6031021e-01
   4.7845092e-02
   2.8249324e-02
   2.2684257e-02
   5.2879364e-02
   3.1390881e-02
   3.6575270e-02
   3.0759396e-02
   4.4829858e-02
   1.9611541e-02
   1.0578818e-01
   6.9613470e-02
   2.0089288e-02
   3.5442414e-02
   1.5277916e-01
   7.0915697e-02
   2.3823720e-02
   4.8840446e-02
   4.2467646e-02
   3.7186070e-02
   3.4268886e-02
   4.0503218e-02
   2.0562211e-02
   2.6746895e-02
   6.2705580e-02
   3.5589287e-02
   1.8344848e-02
   8.1340605e-02
   4.4596177e-02
   1.4402910e-01
   4.3942866e-02
   3.6187760e-01
   5.0431888e-02
   2.5098503e-02
   9.3060684e-02
   2.6838415e-02
   4.2595948e-02
   2.5101660e-02
   9.9883697e-02
   8.5954661e-02
   3.3978647e-02
   4.3271995e-02
   8.5638560e-02
   2.7307117e-02
   2.0295821e-02
   2.5896940e-02
   3.1288782e-02
   3.7833231e-02
   3.9538052e-01
   4.8921707e-02
   3.6143821e-02
   3.2865241e-02
   5.7023905e-02
   3.0883120e-02
   2.0434275e-02
   5.1626536e-02
   2.1544282e-02
   3.6895998e-02
   3.5101305e-02
   2.1833359e-02
   5.7809824e-02
   2.7811784e-02
   8.9090507e-02
   3.6188144e-01
   2.0902164e-01
   2.9702045e-02
   3.4962570e-02
   2.3426296e-02
   2.0424559e-02
   2.7830111e-02
   3.4292003e-02
   2.4910307e-02
   2.5759639e-01
   1.4606125e-01
   7.0631426e-02
   2.2219701e-02
   2.3887995e-02
   1.3599843e-01
   2.9468927e-02
   5.3991377e-02
   2.8520688e-02
   4.5208583e-02
   3.8830953e-02
   5.0902954e-02
   3.9608949e-02
   2.6583633e-02
   2.1402955e-02
   2.1241462e-02
   2.5794826e-02
   2.0643444e-02
   5.5267401e-02
   2.6898690e-02
   4.7712409e-02
   3.1703837e-02
   5.8939799e-02
   2.1510203e-02
   2.8248085e-02
   3.4026216e-02
   3.6223041e-02
   2.5457777e-01
   3.1690870e-02
   1.1219584e-01
   3.3531771e-02
   5.1639771e-02
   5.2364073e-02
   5.4625599e-02
   4.1516643e-02
   3.3723871e-02
   2.4924641e-02
   3.7897434e-02
   1.1870753e-01
   3.9473146e-02
   3.2392521e-02
   2.4145238e-02
   1.5562545e-01
   2.6672605e-02
   2.5534966e-02
   3.8765965e-02
   3.1896246e-02
   2.2061223e-02
   5.1561754e-02
   2.8993313e-02
   4.3905184e-02
   2.2834995e-02
   6.9450814e-02
   4.0392373e-01
   2.9117519e-02
   4.8071064e-02
   5.0251766e-02
   4.3436684e-02
   3.1921030e-02
   3.6886657e-02
   1.3527877e-01
   5.0032534e-02
   4.8397521e-02
   4.1116523e-02
   4.6035696e-02
   2.4390227e-02
   4.9210235e-02
   2.0384362e-02
   2.7331048e-02
   2.2518129e-02
   2.8574862e-02
   4.2190139e-02
   6.2039003e-02
   4.7752983e-02
   2.6299076e-02
   4.0317858e-02
   3.6055506e-01
   1.0046170e-01
   7.1978716e-02
   1.8353828e-02
   6.7506208e-02
   7.9883972e-02
   2.9808039e-02
   2.5278927e-02
   8.1633355e-02
   3.6669429e-02
   3.6424621e-02
   8.6264503e-02
   1.8400641e-02
   2.8916546e-02
   4.3960402e-02
   2.8489721e-02
   2.0982008e-02
   6.7799092e-02
   3.5368417e-02
   4.6454914e-02
   4.0584946e-02
   2.6643063e-02
   2.8671090e-02
   4.4157585e-02
   2.3061559e-02
   4.9821564e-02
   1.8867830e-02
   2.5080979e-02
   2.1135082e-02
   3.6280933e-02
   3.4846456e-02
   1.1986176e-01
   3.7635368e-02
   3.7867123e-02
   3.9076246e-02
   3.5074236e-01
   2.4592243e-02
   3.0471413e-02
   8.1707335e-02
   2.2208964e-02
   1.9863433e-02
   6.5432724e-02
   3.4901477e-02
   3.5997427e-02
   1.6986855e-02
   4.0632839e-02
   1.0300255e-01
   4.6173483e-02
   1.7789233e-02
   3.3519052e-02
   4.7683237e-02
   3.1471437e-02
   4.1500453e-02
   5.1463084e-02
   2.5299994e-02
   2.5642202e-02
   5.3841013e-02
   1.8292797e-02
   1.8860512e-02
   2.8369649e-02
   3.3543079e-02
   4.0831990e-02
   3.2198565e-02
   6.3205782e-02
   3.1015916e-02
   2.6664380e-02
   3.2702025e-02
   6.6293896e-02
   3.4082005e-02
   4.6424490e-02
   1.9973774e-02
   2.3974113e-02
   6.8010420e-02
   5.5390497e-02
   2.0463928e-02
   2.4018301e-02
   1.1104025e-01
   3.9617788e-02
   5.8339316e-02
   2.4920845e-02
   3.7017873e-02
   3.3069585e-02
   2.6013220e-02
   3.9914501e-02
   3.8631549e-02
   2.5808591e-02
   3.6197830e-02
   3.5994772e-02
   5.4543583e-02
   4.5003176e-02
   6.0237949e-02
   6.6134416e-02
   1.8679210e-02
   4.1627777e-02
   6.0708335e-02
   6.8592881e-02
   7.9032900e-02
   5.2613562e-02
   3.0571765e-02
   5.4958785e-02
   1.9489869e-02
   2.6482675e-02
   1.9972487e-02
   3.6473086e-01
   2.9492056e-02
   2.6935666e-02
   2.5699211e-02
   2.7056006e-02
   4.5752120e-01
   2.8362486e-02
   1.8995341e-02
   1.9155666e-02
   3.6084589e-02
   3.8780100e-02
   4.2699984e-02
   8.3458255e-02
   2.5348534e-02
   2.8784507e-02
   4.4369724e-02
   5.1185870e-02
   9.7964172e-02
   4.0463098e-02
   2.3335026e-02
   2.4230358e-02
   4.9247714e-02
   1.5390822e-01
   3.5994356e-02
   1.2684220e-01
   2.7505016e-02
   2.8313459e-02
   3.0994333e-02
   5.6055809e-02
   2.9469460e-02
   6.1341586e-02
   3.2665268e-02
   4.3584401e-02
   2.8019574e-02
   3.1671379e-02
   1.9493806e-02
   2.8894599e-02
   4.3155978e-02
   2.2064726e-02
   7.4001170e-02
   1.1990764e-01
   4.1860537e-02
   4.6826910e-02
   2.7622299e-02
   1.9587873e-02
   1.9415851e-02
   3.7031756e-02
   3.7610130e-02
   2.2403915e-02
   3.6743665e-02
   1.9339627e-02
   3.0157640e-02
   3.4183304e-02
   3.0972050e-02
   3.2515895e-02
   3.5546679e-02
   3.0512725e-02
   8.2802288e-02
   8.4322294e-02
   2.6692090e-02
   5.3120579e-02
   7.2936390e-02
   1.9495102e-02
   3.1719305e-02
   1.9354308e-02
   1.0044245e-01
   2.6754943e-02
   5.3819269e-02
   5.6717002e-02
   4.3096240e-02
   2.6122524e-02
   3.1474964e-02
   2.2985294e-02
   3.6031402e-02
   2.6746718e-02
   1.7959424e-02
   4.1651873e-02
   2.0072846e-02
   8.5164858e-02
   4.4450491e-02
   4.0420161e-02
   4.6289898e-02
   4.0212685e-02
   2.6653694e-02
   1.4323477e-01
   2.7071206e-02
   6.4407574e-02
   2.5547999e-02
   4.0088773e-02
   5.0918030e-02
   7.9109892e-02
   7.7341434e-02
   5.7521023e-02
   3.3804492e-02
   5.2323499e-02
   3.5458885e-01
   2.9223019e-02
   2.9406778e-02
   2.4453202e-02
   2.3789219e-02
   3.8542152e-02
   3.0766397e-02
   1.9224905e-02
   2.1186168e-02
   3.5453625e-02
   9.9664249e-02
   6.5776627e-02
   4.9297444e-02
   2.0795553e-02
   1.7058199e-01
   3.4524060e-02
   4.6523146e-02
   1.7366921e-02
   3.5519666e-02
   7.8497787e-02
   2.3210925e-02
   2.3603768e-02
   2.8529090e-02
   3.3072622e-02
   4.5533579e-02
   3.9774601e-02
   2.7636293e-02
   4.2040723e-02
   4.8811881e-02
   2.5181023e-02
   3.2158929e-02
   1.9346946e-02
   3.6784202e-02
   2.1684556e-02
   9.9372876e-02
   2.5635468e-02
   4.5965730e-02
   7.7774179e-02
   1.3964162e-01
   4.4399204e-02
   2.8375168e-02
   6.1576617e-02
   3.6569906e-01
   3.6083772e-02
   3.3111582e-02
   2.7010665e-02
   3.3018107e-02
   2.3220899e-02
   5.0709907e-02
   3.4039948e-02
   2.1749951e-02
   3.0617220e-02
   2.5755309e-02
   3.3135457e-02
   3.1495268e-02
   3.1265215e-02
   3.9515937e-02
   3.4620406e-02
   2.8742140e-02
   3.7974773e-02
   3.9200319e-02
   4.1718477e-02
   1.0797443e-01
   2.5740941e-02
   4.4741786e-02
   2.4513593e-02
   2.3987444e-02
   1.4801510e-01
   2.0916697e-02
   1.0284199e-01
   5.2732557e-02
   2.2769921e-02
   2.7676644e-02
   6.4112928e-02
   2.8399192e-02
   3.6895382e-02
   2.4065645e-02
   3.5317810e-02
   3.3186486e-02
   2.2487170e-02
   4.0185434e-02
   5.5874606e-02
   2.8112135e-02
   2.4131549e-02
   1.8197077e-02
   6.6563895e-02
   2.5210589e-02
   5.1211053e-02
   3.4944124e-01
   2.9323471e-02
   4.6917396e-02
   2.9644782e-02
   3.5625405e-02
   2.1923616e-02
   3.7726544e-02
   7.3432580e-02
   2.4947111e-02
   3.5815157e-01
   6.6122858e-02
   2.4408415e-02
   5.0303876e-02
   5.8425872e-02
   6.5827881e-02
   3.0770806e-02
   2.5121823e-02
   7.8682011e-02
   4.5293496e-02
   2.9112617e-02
   5.5454095e-02
   4.1075094e-02
   2.7611815e-02
   3.0685785e-02
   4.2921225e-02
   4.4549229e-02
   1.0191902e-01
   3.2603920e-02
   6.7509635e-02
   1.2839540e-01
   4.1967260e-02
   1.9656020e-02
   4.3449547e-02
   3.6853721e-01
   7.4188171e-02
   4.3250599e-02
   4.9095137e-02
   2.2998558e-02
   2.6613690e-02
   3.5016077e-02
   2.5733362e-02
   4.8483509e-02
   3.6356433e-02
   6.5014868e-02
   6.2780366e-02
   6.7815582e-01
   2.8188217e-02
   2.3105550e-02
   2.2517352e-02
   3.4944738e-02
   1.0309242e-01
   2.0839271e-02
   4.1594814e-02
   2.9320393e-02
   5.1211053e-02
   7.5178341e-02
   3.7635465e-01
   3.9838393e-02
   3.6018201e-01
   1.3444119e-01
   3.2934308e-02
   4.3190726e-02
   3.2240323e-02
   4.3786556e-02
   2.1783822e-02
   8.9715690e-02
   1.2083484e-01
   6.7799957e-01
   9.2900184e-02
   2.9638420e-02
   4.1613971e-02
   2.9949329e-02
   3.2685145e-02
   4.8200568e-02
   3.4021897e-02
   2.9216809e-02
   4.6817536e-02
   2.2569569e-02
   2.6982393e-02
   1.8788317e-02
   4.2706306e-02
   4.5203603e-02
   8.1082986e-02
   4.5471705e-02
   3.8327065e-02
   2.9366989e-02
   3.1509590e-02
   2.3732677e-01
   2.2600302e-02
   2.7211441e-02
   4.0674384e-02
   2.1710248e-02
   2.5916461e-02
   2.8720954e-02
   3.5616801e-02
   4.7809168e-02
   9.8217795e-02
   2.1740340e-02
   3.5583141e-01
   2.2270764e-02
   1.3221108e-01
   3.5869249e-01
   7.9130301e-02
   3.0887834e-02
   2.2950940e-02
   5.0748954e-02
   3.1778374e-02
   2.4219504e-02
   3.8956869e-02
   8.0086165e-02
   7.7546362e-02
   2.4774511e-02
   3.2557818e-02
   4.4718440e-02
   4.8981808e-02
   3.4898841e-02
   6.5982465e-02
   3.4040364e-02
   4.1846968e-02
   6.6169603e-02
   2.4145238e-02
   6.5633153e-02
   3.1728682e-01
   3.7971728e-02
   3.0889703e-02
   4.7567627e-02
   3.1739487e-02
   2.7412133e-02
   3.2535173e-02
   8.8199767e-02
   2.7738630e-02
   8.3010735e-02
   4.2641683e-02
   3.1660630e-02
   9.9513458e-02
   2.2498397e-02
   4.3433021e-02
   3.8793350e-02
   2.2986693e-02
   3.4770529e-02
   3.2332783e-02
   2.7752737e-02
   5.9484836e-02
   2.8616653e-02
   3.8421928e-02
   4.8619445e-01
   4.2454252e-02
   2.0328344e-02
   1.7527524e-01
   3.9138520e-02
   5.0358159e-02
   3.0650498e-02
   1.4269021e-01
   7.4783436e-02
   7.8850910e-02
   7.3633441e-02
   2.5594629e-02
   2.9101973e-02
   5.0505551e-02
   2.6707901e-02
   2.6446173e-02
   5.1374749e-02
   3.5825032e-02
   2.2926179e-02
   7.6205952e-02
   7.3777386e-02
   4.3781084e-02
   2.9109618e-02
   2.2049540e-02
   4.1699627e-02
   7.1894589e-02
   2.6592546e-02
   2.4865945e-02
   1.0186363e-01
   2.7346387e-02
   2.8090201e-02
   3.1149958e-02
   2.0279566e-02
   4.1982988e-02
   2.3842219e-02
   1.8820240e-02
   2.9538235e-02
   3.5581447e-02
   9.3295818e-02
   2.7801982e-02
   4.4555898e-02
   2.3926616e-02
   4.4110345e-01
   5.0299783e-02
   2.4297931e-02
   3.6025754e-01
   3.3305143e-02
   1.4152095e-01
   2.6654537e-02
   4.2351589e-02
   3.7320033e-02
   2.3310249e-02
   1.9074524e-01
   3.3093760e-02
   3.5558317e-01
   1.9702195e-02
   3.6656242e-02
   2.2888536e-02
   5.1490303e-02
   1.0745278e-01
   7.3197152e-02
   2.5791681e-02
   5.5997466e-02
   3.2079647e-02
   3.2210700e-02
   5.2765671e-02
   3.0698260e-02
   4.1125222e-02
   7.8828542e-02
   4.6683508e-02
   7.2414981e-02
   2.7792418e-02
   4.3194234e-02
   1.8607071e-02
   1.1942270e-01
   2.4288495e-02
   2.1041446e-02
   3.0723094e-02
   3.6420144e-02
   5.9220019e-02
   2.1514503e-02
   4.4864890e-02
   1.2764336e-01
   3.1712150e-02
   1.5175026e-01
   3.5258685e-02
   1.9734638e-02
   3.9597402e-02
   2.5469345e-02
   3.2557318e-02
   2.8517933e-02
   3.2038010e-02
   2.2642856e-02
   6.1664519e-02
   5.7976191e-02
   2.4025043e-02
   2.9235167e-02
   5.2544675e-02
   2.4938195e-02
   4.1475607e-02
   4.6633474e-01
   8.1653802e-02
   3.9099937e-02
   2.9782711e-02
   4.6677572e-02
   2.4649054e-02
   2.2225347e-02
   2.0532929e-02
   3.6447177e-02
   3.4132817e-02
   2.5236373e-02
   3.7869027e-02
   7.0209189e-02
   3.5124638e-02
   9.7516578e-02
   9.3664953e-02
   1.2594477e-01
   2.2575336e-02
   4.0223681e-02
   7.1691380e-02
   2.8163162e-02
   7.9624628e-02
   2.3261535e-02
   6.0608305e-02
   3.4381600e-02
   7.3464065e-02
   4.5114385e-02
   5.8384190e-02
   2.7202253e-02
   2.3447282e-02
   6.0175736e-02
   4.7877690e-02
   6.2299413e-02
   5.2860448e-02
   3.9208315e-02
   3.5150303e-02
   2.3339783e-02
   2.2050645e-02
   5.1744209e-02
   6.0303089e-02
   2.2837024e-02
   9.3341252e-02
   6.1482556e-02
   5.2677020e-02
   2.5534671e-02
   2.5864883e-02
   3.2765784e-02
   3.0769301e-02
   2.3060918e-02
   4.0231067e-02
   2.6088004e-02
   3.5837211e-01
   2.3154479e-02
   4.0504232e-02
   4.0323369e-02
   2.6117104e-02
   2.2728004e-02
   1.9635171e-02
   3.0544957e-02
   3.3778967e-02
   4.5421257e-02
   3.0334980e-02
   2.0436541e-02
   3.0927566e-02
   3.8461735e-02
   2.1214034e-02
   4.3008550e-02
   3.5080242e-02
   4.2971378e-02
   7.1953398e-02
   2.9063999e-02
   2.6486681e-02
   2.0892415e-02
   1.0716169e-01
   6.3874600e-02
   1.6101997e-01
   6.8334284e-02
   1.9369902e-02
   5.8581926e-02
   2.5941914e-02
   3.5935791e-02
   3.8402127e-02
   1.6280381e-01
   3.9758545e-02
   2.9738407e-02
   4.3118374e-02
   2.2728004e-02
   4.0585500e-02
   2.5909037e-02
   3.1200921e-02
   2.1632492e-02
   6.0789505e-02
   4.4130129e-02
   4.9335534e-02
   2.0170315e-02
   2.2274051e-02
   7.8185541e-02
   4.5764501e-02
   3.0481492e-02
   4.8430739e-02
   4.6584736e-02
   2.6006135e-02
   8.1798649e-02
   6.3486202e-02
   3.0268242e-02
   6.8972678e-02
   5.6689437e-02
   1.7959712e-02
   1.9692592e-02
   4.4325010e-02
   2.7636293e-02
   3.7924193e-02
   5.8787185e-02
   5.3094268e-02
   2.4587883e-02
   3.6984208e-02
   1.0611760e-01
   6.2000940e-02
   5.9473436e-02
   2.4135513e-02
   2.2673731e-02
   3.3257371e-02
   3.4233769e-02
   1.9908919e-02
   3.6334478e-01
   1.9915797e-02
   3.1865479e-02
   2.6382954e-02
   5.0789035e-02
   2.1041205e-02
   2.1829450e-02
   2.3286730e-02
   4.8755794e-02
   2.2327874e-02
   9.0124492e-02
   2.2493530e-02
   2.2761051e-02
   7.6010311e-02
   3.5721540e-02
   1.9462342e-02
   2.2797743e-02
   2.4897463e-02
   9.8220420e-02
   3.5467359e-01
   3.1349129e-02
   3.7360827e-02
   3.0632590e-02
   1.1965509e-01
   3.4126990e-02
   7.6138153e-02
   8.5247113e-02
   2.4340869e-02
   2.2242938e-02
   2.2827642e-02
   2.3629550e-02
   2.0426653e-02
   2.8983877e-02
   4.2689369e-02
   2.2645805e-02
   7.1113559e-02
   1.9350188e-01
   3.6079253e-02
   6.1776204e-02
   4.6427934e-02
   2.0430738e-02
   3.1517352e-02
   5.7853859e-02
   2.3669058e-02
   7.5102802e-02
   2.7688356e-02
   9.8157961e-02
   4.3525602e-02
   2.4340869e-02
   2.4223935e-02
   5.6065000e-02
   6.0711253e-02
   3.6476632e-02
   1.3619207e-01
   2.3146633e-02
   3.2390709e-02
   2.8211566e-02
   6.6846940e-02
   2.7937352e-02
   3.4530241e-02
   3.3663448e-02
   3.8104210e-02
   4.4761156e-02
   5.1563292e-02
   3.6883297e-02
   3.9325765e-02
   2.0553959e-02
   3.8822397e-02
   4.1555832e-02
   6.1429015e-02
   2.5569501e-02
   6.9572813e-02
   1.9712798e-02
   1.8189253e-02
   2.4417644e-02
   2.9033141e-02
   2.4617645e-02
   3.6112224e-02
   3.2471604e-02
   3.5404281e-01
   2.2664192e-02
   3.6545148e-01
   2.7554799e-02
   2.8183317e-02
   8.9617824e-02
   3.8636444e-02
   2.3425686e-02
   6.1016803e-02
   3.5491957e-02
   6.1566439e-02
   5.9919427e-02
   3.6059434e-02
   2.4862782e-02
   3.7586636e-02
   2.8874118e-02
   4.3550277e-02
   5.8038193e-02
   4.2065321e-01
   7.7007144e-02
   3.6043134e-02
   3.0872090e-02
   3.0703380e-02
   8.2134580e-02
   2.0102756e-02
   2.0882997e-02
   2.0859495e-02
   1.8800517e-02
   4.6562314e-02
   2.2642306e-02
   4.4860294e-02
   3.5722516e-02
   4.0654247e-02
   3.6346521e-01
   1.7584346e-02
   7.1028851e-02
   3.4504902e-02
   1.9874451e-02
   3.9397679e-02
   3.2014852e-02
   4.4665294e-02
   4.4514993e-02
   3.4482695e-02
   2.5095437e-02
   9.3886764e-02
   2.3863357e-02
   5.9933386e-02
   1.0915707e-01
   3.4828718e-01
   7.5762519e-02
   3.8856817e-02
   5.4422359e-02
   2.7291956e-02
   6.3718345e-02
   5.5061070e-02
   5.7475817e-02
   2.8690379e-02
   9.4077561e-02
   2.4512712e-02
   3.8181225e-02
   2.6670447e-02
   2.2251167e-02
   6.2999763e-02
   4.9779212e-02
   3.5011470e-02
   1.9797430e-02
   5.5349403e-02
   2.3542263e-02
   3.4607962e-02
   5.0525833e-02
   1.2620583e-01
   1.5739462e-01
   4.2228706e-02
   2.8394418e-02
   2.4836165e-02
   2.2783901e-02
   3.1389228e-02
   2.9534871e-02
   4.4573245e-02
   6.6174528e-02
   8.8826590e-02
   2.2687007e-02
   2.4977587e-02
   3.3586263e-02
   4.7479660e-02
   7.8719105e-02
   6.8671050e-02
   3.6091769e-02
   1.7510353e-02
   2.3014789e-02
   3.1920858e-02
   3.5320724e-01
   2.5317780e-02
   4.3745621e-02
   7.5674489e-02
   4.5599311e-02
   3.9609949e-02
   3.3081716e-02
   3.1317899e-01
   1.2970666e-01
   2.0886569e-02
   2.1786110e-02
   8.6499405e-02
   3.9663230e-02
   5.5335925e-02
   2.4738451e-02
   5.2058207e-02
   2.1215499e-02
   2.1231168e-02
   9.6798198e-02
   4.6471267e-02
   3.6061274e-02
   2.3641284e-02
   2.9590371e-02
   2.6138565e-02
   2.6632035e-02
   8.1621701e-02
   3.0066735e-02
   3.1866706e-02
   2.2922047e-02
   3.9756853e-02
   9.0904139e-02
   2.3358604e-02
   4.7592298e-02
   3.3438869e-02
   1.1842743e-01
   5.5473364e-02
   2.2824187e-02
   2.1204403e-02
   2.5993938e-02
   4.2332877e-02
   2.6519134e-02
   3.6033847e-01
   1.4632539e-01
   1.2142999e-01
   5.2829619e-02
   3.4943269e-02
   3.2046387e-02
   9.3014199e-02
   9.5280406e-02
   1.3350167e-01
   2.0389240e-02
   4.5980745e-02
   8.4786418e-02
   6.6140645e-02
   5.1953358e-02
   4.1105704e-02
   7.3298763e-02
   3.2368890e-02
   2.6225062e-02
   4.3663699e-02
   1.2904838e-01
   2.0165829e-02
   6.1772699e-02
   3.5137553e-02
   2.7145086e-02
   6.3662578e-02
   1.7750818e-02
   9.0668472e-02
   3.2020895e-02
   2.7866024e-02
   9.6067696e-02
   2.4579932e-02
   4.0158155e-02
   2.3871520e-02
   2.2002704e-02
   1.4953353e-01
   2.4021343e-02
   3.4807268e-02
   2.4596998e-02
   3.0360012e-02
   5.1059407e-02
   4.7789841e-02
   2.6161570e-02
   1.8708096e-02
   1.9099036e-02
   2.0856445e-02
   2.5453563e-02
   3.9840394e-02
   1.2359346e-01
   6.4183947e-02
   3.8117778e-02
   5.1241872e-02
   3.5839686e-02
   2.5918532e-02
   3.7051810e-02
   4.5365109e-02
   3.4579945e-02
   9.0882530e-02
   1.2150313e-01
   5.7814957e-02
   5.4284453e-01
   2.8947913e-02
   2.3787739e-02
   3.1626542e-02
   5.9415551e-02
   3.3789752e-02
   2.1943408e-02
   7.2267731e-02
   5.1242222e-02
   5.3529638e-02
   2.7559682e-02
   1.9168004e-02
   2.5609363e-02
   1.3572182e-01
   3.0349215e-02
   1.2641194e-01
   7.9161286e-02
   3.2784701e-02
   3.2964256e-02
   3.0473195e-02
   2.5297073e-02
   4.3983936e-02
   1.0426630e-01
   2.3175897e-02
   7.7374880e-02
   3.4266805e-02
   5.2764324e-02
   2.7247514e-02
   5.7789013e-02
   8.1825510e-02
   7.5422337e-02
   3.6868574e-02
   4.5424546e-02
   2.1517106e-02
   2.0420375e-02
   4.7940910e-02
   2.6751693e-02
   3.3546773e-02
   4.2176428e-02
   7.2154313e-02
   2.1315882e-02
   3.2679105e-02
   4.0088773e-02
   3.3986848e-02
   7.8462176e-02
   2.3569197e-02
   4.3489552e-02
   2.1732031e-02
   1.8925142e-02
   3.3164225e-02
   1.1717888e-01
   2.6661742e-02
   7.8912935e-02
   5.1868631e-02
   8.4276267e-02
   2.6743279e-02
   6.2246414e-02
   3.6551814e-02
   3.0890724e-02
   3.6690219e-02
   3.7906416e-01
   3.5506323e-02
   2.2936815e-02
   7.0787338e-02
   2.5026936e-02
   2.3589746e-02
   5.8514496e-02
   5.4844983e-02
   4.7376812e-02
   1.9337174e-01
   3.0838760e-02
   8.5977857e-02
   3.6464898e-02
   3.1319234e-02
   2.2812156e-02
   2.6263910e-02
   4.6513108e-02
   4.4294243e-02
   3.3858862e-02
   5.0481943e-02
   2.8726389e-02
   3.3246260e-02
   1.4961711e-01
   2.5809856e-02
   2.8028054e-02
   3.6210792e-02
   2.7355788e-02
   2.5040228e-02
   3.6162749e-02
   1.6907078e-01
   4.1644909e-02
   3.5545031e-01
   3.0815533e-02
   6.4411757e-02
   2.0561076e-02
   2.9900425e-02
   3.0819033e-02
   1.0689917e-01
   2.2999350e-02
   3.5838842e-02
   6.1060204e-02
   6.2833128e-02
   2.8075662e-02
   3.1194640e-02
   7.3051037e-02
   4.2913618e-02
   5.0165531e-02
   1.4131894e-01
   4.9041664e-02
   3.8488114e-02
   7.8788570e-02
   3.4269490e-02
   3.2440846e-02
   2.4914820e-02
   1.9119081e-02
   3.4114713e-02
   3.2476099e-02
   3.8806859e-02
   2.9953562e-02
   1.0666508e-01
   2.3940693e-02
   2.3720654e-02
   3.9135625e-02
   2.7183671e-02
   3.4728829e-02
   2.6316065e-02
   4.2717159e-02
   3.6572787e-01
   8.0549425e-02
   2.5692094e-02
   3.1651799e-02
   8.4253442e-02
   3.1621756e-02
   3.1464714e-02
   2.1483377e-02
   3.4176481e-02
   2.9468118e-02
   2.1353115e-02
   9.2742516e-02
   2.6936701e-02
   5.3635771e-02
   3.9951633e-02
   7.4878504e-02
   4.6732868e-02
   3.5137503e-01
   8.0537636e-02
   6.0687430e-02
   3.4169399e-02
   2.5002309e-02
   2.7176404e-02
   2.6524871e-02
   5.8090110e-02
   3.6261368e-02
   1.1775362e-01
   4.7979029e-02
   7.4832793e-02
   2.4776056e-02
   2.2030817e-02
   1.2738670e-01
   3.1775002e-02
   4.6896663e-02
   4.5754330e-01
   2.3307099e-02
   2.8189758e-02
   2.7836896e-02
   3.3209175e-02
   3.9725369e-02
   1.2491550e-01
   2.6329376e-02
   2.2655480e-02
   2.6094623e-02
   2.2811714e-02
   2.5733423e-02
   1.9388555e-02
   1.4985405e-01
   5.7677297e-02
   4.2862038e-02
   4.9298611e-02
   3.0756400e-02
   3.3151297e-02
   2.9258147e-02
   7.1422888e-02
   2.9276028e-02
   2.2058809e-02
   3.3565176e-02
   4.3313973e-02
   8.1836379e-02
   1.0515300e-01
   5.2251485e-02
   8.7920752e-02
   3.9240946e-02
   4.8376628e-02
   6.5589117e-02
   2.2086944e-02
   3.0643101e-02
   3.8452181e-01
   5.0207532e-02
   2.5207238e-02
   3.5895763e-02
   7.8834698e-02
   2.3736357e-02
   2.4123584e-02
   3.3231768e-02
   3.1903332e-02
   3.9560722e-02
   3.5712522e-02
   2.3761975e-02
   2.9253774e-02
   4.3216375e-02
   4.0126360e-02
   5.0865465e-02
   5.4900090e-02
   4.3451665e-02
   2.3592774e-01
   5.5357546e-02
   2.1537516e-02
   4.1772208e-02
   2.4975280e-02
   3.5291981e-02
   4.2041516e-02
   2.5659063e-02
   4.5205890e-02
   2.8246817e-02
   2.8397663e-02
   5.2672120e-02
   9.6736614e-02
   3.9620519e-02
   8.4706694e-02
   6.8492968e-02
   3.6217166e-02
   3.2486634e-02
   3.5812895e-01
   2.0868751e-02
   6.0516845e-02
   2.0627666e-02
   3.3734482e-02
   3.9291735e-02
   3.5506331e-02
   4.9611168e-02
   4.0496809e-02
   2.6631279e-02
   2.2245271e-02
   6.6147581e-02
   3.8325984e-02
   1.3245420e-01
   3.7714923e-02
   4.5646068e-02
   3.3057067e-02
   2.5512143e-02
   3.5285630e-02
   2.8319792e-02
   2.0585670e-02
   2.6843670e-02
   3.5927919e-02
   2.0441613e-02
   1.8130882e-02
   3.3053250e-02
   4.2454969e-02
   2.3597926e-01
   5.4505472e-01
   4.7835960e-02
   1.2280300e-01
   2.9460900e-02
   2.9383724e-02
   8.4874549e-02
   4.3916322e-02
   2.5571504e-02
   5.5735740e-02
   1.9875646e-02
   2.7240989e-02
   2.2049283e-02
   7.9917874e-02
   1.8379708e-02
   6.5227385e-02
   3.5584845e-02
   2.1533382e-01
   1.8190095e-02
   3.7778080e-01
   2.6795821e-02
   1.2150540e-01
   2.8049293e-02
   6.5844191e-02
   3.5520272e-02
   2.6922824e-02
   5.9163511e-02
   4.8016930e-02
   2.0977228e-02
   2.9374991e-02
   4.3271686e-02
   4.8248869e-02
   9.3951358e-02
   3.9115936e-02
   6.7419473e-02
   4.1927271e-02
   3.9272274e-02
   3.4704604e-02
   1.9915725e-02
   3.0213697e-02
   4.7029244e-02
   3.4824014e-02
   4.9857815e-02
   3.2917345e-02
   2.4463641e-02
   2.5333057e-02
   2.2210507e-02
   1.3219971e-01
   1.8410576e-02
   3.0038775e-02
   6.1088048e-02
   2.4816762e-02
   3.8191741e-01
   5.6701949e-02
   2.4263772e-02
   2.6988036e-02
   2.8440240e-02
   3.6488035e-01
   2.2387186e-02
   3.6832194e-02
   2.5540065e-02
   4.3922625e-02
   9.8993701e-02
   2.1155182e-02
   3.3148264e-02
   4.4421644e-02
   3.9439028e-02
   3.5415928e-01
   6.2036445e-02
   3.7624336e-02
   2.2651380e-02
   2.7788274e-02
   2.9196536e-02
   3.8149273e-02
   2.9111085e-02
   5.6118182e-02
   6.0033838e-02
   4.7715006e-02
   3.6329999e-02
   3.9048834e-02
   3.7617121e-02
   2.7670725e-02
   3.0367994e-02
   1.8480245e-02
   9.0071603e-02
   5.3078625e-02
   2.4965132e-02
   4.3973149e-02
   3.5082518e-02
   3.5238463e-02
   2.6158802e-02
   3.0532664e-02
   2.2258362e-02
   2.3056816e-02
   5.1724301e-02
   1.1773177e-01
   3.5501677e-01
   7.1807219e-02
   3.4739633e-02
   3.0446547e-02
   2.7111954e-02
   1.9509860e-02
   8.4040005e-02
   3.2559192e-02
   4.1145422e-02
   2.0639552e-02
   3.2717261e-02
   2.7520643e-02
   4.9662126e-02
   3.9751560e-01
   5.0942751e-02
   9.5816313e-02
   3.8230250e-02
   3.6468097e-02
   1.3207753e-01
   7.8834698e-02
   2.3563859e-02
   4.9635927e-02
   3.0638367e-02
   2.8607039e-02
   6.4801707e-02
   2.3566240e-02
   3.5202282e-02
   7.5051520e-02
   2.5735383e-02
   1.8006729e-02
   4.1316449e-02
   2.4642048e-02
   2.9816231e-02
   2.2938791e-02
   6.6622413e-02
   3.2055865e-02
   8.8902624e-02
   1.0219118e-01
   2.5911577e-02
   3.0388970e-02
   2.6554494e-02
   2.6693222e-02
   2.1160638e-02
   3.1048829e-02
   4.8872872e-02
   6.8671050e-02
   2.9301343e-02
   2.4384152e-02
   1.4627880e-01
   5.0030753e-02
   3.5510888e-01
   2.6041335e-02
   5.4690832e-02
   2.8245511e-02
   3.1357503e-02
   2.2580347e-02
   3.2994484e-02
   3.2842604e-02
   2.3613853e-02
   4.2441005e-02
   5.2185017e-02
   7.6961618e-02
   3.6440796e-02
   6.4106641e-02
   3.6654751e-02
   4.2278813e-02
   2.3851418e-02
   3.9658521e-02
   4.1350056e-02
   9.3164053e-02
   3.7268681e-02
   3.8711064e-02
   5.8836846e-02
   3.8231462e-02
   3.7088987e-02
   3.2736972e-02
   2.5235154e-02
   3.6104703e-01
   9.2500092e-02
   2.5781408e-02
   5.1871426e-02
   5.1276847e-02
   4.0947620e-02
   3.9854931e-02
   3.6273743e-02
   1.8710134e-02
   2.9225553e-02
   2.7738704e-02
   4.4354884e-02
   4.3292843e-02
   3.3187252e-02
   3.0125191e-02
   2.2833789e-02
   2.8375693e-02
   3.1572189e-02
   4.7447719e-02
   6.7091730e-02
   6.6141828e-02
   3.5737147e-02
   7.4458036e-02
   2.1257696e-02
   2.7129927e-02
   3.5565747e-02
   2.1371485e-02
   2.5922770e-02
   2.8320559e-02
   1.4679064e-01
   2.6193039e-01
   2.5991943e-02
   3.3093830e-02
   2.3966742e-02
   6.4957232e-02
   2.0491575e-02
   2.1409011e-02
   6.3620018e-02
   2.5285774e-02
   2.3264765e-02
   2.8446834e-02
   3.2289154e-02
   3.4245007e-02
   1.9728991e-02
   2.6616344e-02
   3.1827865e-02
   1.8305807e-02
   2.3980578e-02
   4.2644884e-02
   8.1714249e-02
   3.9868825e-02
   1.9783674e-02
   2.2157778e-02
   2.0689111e-02
   8.1256498e-02
   8.4040005e-02
   2.5953908e-02
   3.8185671e-02
   4.4454530e-02
   4.6019551e-02
   2.2127155e-02
   3.8172782e-02
   5.0421135e-02
   2.0509498e-02
   7.4985270e-02
   6.1645909e-02
   8.3187966e-02
   4.1801386e-02
   5.0952539e-02
   2.9401370e-02
   5.4662440e-02
   1.0714660e-01
   4.7627751e-02
   1.6184681e-01
   1.7629026e-02
   3.1058771e-02
   2.9266194e-02
   2.2508116e-02
   2.0106337e-02
   2.2682485e-02
   7.4760604e-02
   1.0509982e-01
   9.2177437e-02
   9.1571658e-02
   2.9719068e-02
   4.5917029e-02
   3.4895298e-02
   1.3410857e-01
   3.2664738e-02
   3.4750285e-02
   2.2808214e-02
   3.0414734e-02
   3.0371194e-02
   9.2111174e-02
   3.3284212e-02
   2.2037671e-02
   1.2261741e-01
   3.5459376e-02
   2.1383957e-02
   7.2365852e-02
   6.8223374e-01
   8.2603772e-02
   3.2828670e-02
   3.4879659e-02
   2.5491725e-02
   9.0047811e-02
   2.4073930e-02
   4.7571537e-02
   1.0751362e-01
   8.5843638e-02
   3.5353019e-02
   1.7827589e-02
   8.4898546e-02
   2.7297120e-02
   1.2635396e-01
   1.4163673e-01
   1.9397691e-02
   1.9304109e-02
   3.8529605e-02
   4.0153156e-02
   2.6662539e-02
   7.1463969e-02
   5.4033158e-02
   2.7756052e-02
   3.8593632e-02
   5.7143896e-02
   6.9161476e-02
   6.2061068e-02
   2.9382340e-02
   6.1536551e-02
   1.3428690e-01
   3.8191703e-02
   7.3170534e-02
   4.3732331e-02
   3.7168875e-01
   6.0976383e-02
   2.1803840e-02
   3.1268776e-02
   3.9241469e-02
   2.5520290e-02
   2.2536224e-02
   2.9500680e-02
   4.7976541e-02
   4.7201183e-02
   7.1753303e-02
   1.8329577e-01
   4.2230102e-02
   9.3246128e-02
   2.8194898e-02
   4.7647902e-02
   5.0622335e-02
   2.8246652e-02
   9.8494362e-02
   2.0499606e-02
   2.1995214e-02
   7.6487781e-02
   3.5628535e-02
   2.8821750e-02
   2.4658635e-02
   1.4608276e-01
   7.7452993e-02
   2.4698974e-02
   4.1758949e-02
   3.4458823e-02
   7.1029786e-02
   2.7512297e-02
   5.9555062e-02
   2.8568542e-02
   3.4978264e-02
   2.3101935e-02
   4.2693146e-02
   4.7293024e-02
   4.1390574e-02
   4.5468442e-02
   5.4453300e-02
   3.3039161e-02
   9.5077988e-02
   4.3745621e-02
   1.2628609e-01
   1.1891855e-01
   3.5067557e-02
   2.3877507e-02
   9.1777856e-02
   2.9267803e-02
   1.3118799e-01
   5.0284876e-02
   1.2857978e-01
   4.4458031e-02
   4.6405408e-02
   2.1727668e-02
   2.4886421e-02
   2.4338675e-02
   6.0344117e-02
   3.0337446e-02
   1.6247242e-01
   1.2331574e-01
   2.5916774e-02
   3.0652225e-02
   2.9871565e-02
   4.0074022e-02
   1.2468247e-01
   3.9385706e-02
   5.1256794e-02
   5.9003655e-02
   3.5210807e-02
   2.4614955e-02
   1.9209093e-02
   3.0892143e-02
   2.5110078e-02
   3.6292014e-02
   2.0478383e-02
   6.7204524e-02
   4.2131743e-02
   4.7284071e-02
   3.1447639e-02
   3.1759698e-02
   4.8934139e-02
   5.3307097e-02
   1.4473328e-01
   6.8919316e-02
   2.0161160e-02
   1.9044148e-02
   1.1423889e-01
   4.0575888e-02
   6.4186356e-02
   3.3840488e-02
   5.8090027e-02
   3.5340600e-02
   3.3695495e-02
   2.9036267e-02
   1.4966364e-01
   5.0060301e-02
   3.6005284e-02
   5.1645078e-02
   3.2020902e-02
   2.4367087e-02
   7.2627003e-02
   2.7093611e-02
   1.8723323e-01
   3.5067437e-02
   3.1268273e-02
   2.7042355e-02
   1.9957551e-02
   3.1103452e-02
   2.5512143e-02
   3.3788842e-02
   4.0933421e-02
   2.6596693e-02
   2.4489238e-02
   1.7059169e-02
   2.2870149e-01
   5.0112162e-02
   2.3727864e-02
   6.1145348e-02
   2.9049358e-02
   2.2285580e-02
   6.8433945e-02
   3.5887021e-02
   2.5072023e-02
   4.3803162e-02
   9.9513458e-02
   2.0495577e-02
   1.9142993e-02
   3.7879053e-02
   2.6913369e-02
   1.7896708e-02
   3.9864512e-01
   2.9897065e-02
   2.3864218e-02
   2.2013447e-02
   2.6161848e-02
   7.9259930e-02
   2.4549728e-02
   5.0349859e-02
   3.8844638e-02
   2.2049540e-02
   2.1833359e-02
   1.8964139e-02
   1.9297112e-02
   2.8343179e-02
   3.8400970e-02
   2.3317426e-02
   4.4368172e-02
   4.9956303e-02
   3.3480518e-02
   3.8608614e-02
   1.7931610e-02
   7.4353273e-02
   9.5025536e-02
   2.8301477e-02
   3.5849941e-02
   6.0923626e-02
   3.9533745e-02
   6.7879053e-02
   9.0574874e-02
   2.3582676e-02
   4.3804195e-02
   1.8233592e-02
   3.4339141e-02
   3.8975107e-02
   2.4799870e-02
   4.1170790e-02
   2.3676434e-02
   8.7805812e-02
   2.4196670e-02
   7.4218394e-02
   1.8863247e-02
   5.7117789e-02
   3.0650498e-02
   7.1226996e-02
   2.3865474e-02
   7.0821275e-02
   3.6521847e-02
   4.7550465e-02
   3.3314866e-02
   5.8980082e-02
   2.7439308e-02
   2.8269831e-02
   3.3356027e-02
   2.2073882e-02
   2.8912496e-02
   2.2059765e-02
   2.6274050e-02
   2.1758865e-02
   2.2728085e-02
   5.4796034e-02
   5.2833075e-02
   2.7211024e-02
   4.4222942e-02
   2.3058470e-02
   3.6210639e-02
   2.2236535e-02
   2.9192106e-02
   3.5340534e-01
   2.2372016e-02
   2.9180186e-02
   2.6307198e-02
   3.7456180e-02
   5.1294596e-02
   1.9420912e-02
   6.2202956e-02
   2.3707345e-02
   5.5416846e-02
   2.6155653e-02
   4.7235475e-02
   4.3067952e-02
   8.6652907e-02
   4.9414945e-02
   2.3821867e-02
   2.5321129e-02
   4.4656407e-02
   1.1200108e-01
   2.3027365e-02
   5.5623349e-02
   1.2038449e-01
   6.0823369e-02
   1.3017426e-01
   2.4155228e-02
   4.6355822e-02
   2.5369251e-02
   2.6624504e-02
   6.1090085e-02
   4.9720917e-02
   8.4183284e-02
   2.6310668e-02
   3.5719033e-01
   3.4896387e-02
   3.8306347e-02
   5.2519604e-02
   4.4130574e-02
   2.2233221e-01
   7.2423567e-02
   5.8899982e-02
   8.0928088e-02
   1.9872115e-02
   2.7637487e-02
   2.3151131e-02
   9.5575529e-02
   3.3110677e-02
   4.1493082e-02
   3.5391171e-02
   6.7156286e-02
   3.2618691e-02
   2.8658009e-02
   4.0457991e-02
   2.6929417e-02
   7.5813246e-02
   6.5046445e-02
   2.8817590e-02
   3.7637025e-02
   3.7976583e-02
   7.4374802e-02
   2.3410155e-01
   6.5166211e-02
   3.0937851e-02
   5.5914006e-02
   1.1772275e-01
   3.0419760e-02
   2.2866067e-02
   3.0399674e-02
   2.6088437e-02
   3.7205958e-02
   1.8125200e-01
   2.0277749e-02
   3.3523065e-02
   2.2887331e-02
   2.8454815e-02
   4.6254014e-02
   3.2465269e-02
   2.8941123e-02
   3.3087452e-02
   1.0418020e-01
   4.3240527e-02
   2.9190409e-02
   4.0241414e-01
   2.3168897e-02
   2.8782471e-02
   2.3990943e-02
   5.9325637e-02
   4.6653778e-02
   2.0585670e-02
   2.9111037e-02
   3.1616679e-02
   3.0483587e-02
   4.1725718e-02
   3.4491376e-02
   2.8184078e-02
   2.8282021e-02
   2.4710118e-02
   2.3748849e-02
   2.4039980e-02
   2.0434456e-02
   2.0307130e-02
   1.2003193e-01
   2.8738825e-02
   4.4431038e-02
   2.1406332e-02
   1.0817551e-01
   9.1295712e-02
   2.0813893e-02
   4.6819265e-02
   3.5051711e-01
   3.2118993e-02
   2.6243608e-02
   3.5517206e-02
   8.7219758e-02
   2.6185556e-02
   2.3752881e-02
   4.9287941e-02
   2.8733916e-02
   2.4960721e-02
   1.8353502e-02
   5.1141031e-02
   2.1659641e-02
   6.4388450e-02
   5.2645260e-02
   5.0482398e-02
   2.9162218e-02
   3.8810742e-02
   2.3240643e-02
   3.0285787e-02
   9.3514399e-02
   4.7396415e-02
   3.7672036e-02
   1.6487713e-01
   2.3921141e-02
   5.0622755e-02
   1.4047465e-01
   3.6350663e-01
   1.9681067e-02
   5.7912758e-02
   2.0978337e-02
   2.8572833e-02
   2.8170157e-02
   2.6996321e-02
   1.3356256e-01
   4.6465056e-02
   2.9568087e-02
   3.1296279e-02
   3.3463234e-02
   5.7115203e-02
   3.5805127e-02
   1.8136271e-02
   1.5277916e-01
   4.4471634e-02
   7.2882812e-02
   4.9256684e-02
   2.7776008e-02
   2.2310890e-02
   2.3912527e-02
   2.7517304e-02
   9.6402792e-02
   8.7325164e-02
   6.5352401e-02
   2.1255856e-02
   1.3337193e-01
   2.8542648e-02
   2.5680944e-02
   4.1093084e-02
   4.2607424e-02
   5.4734860e-02
   3.3546952e-02
   3.9117685e-02
   1.9269789e-01
   2.6943484e-02
   3.2331227e-02
   3.3277686e-02
   3.9463635e-02
   2.8737002e-02
   4.2528147e-02
   3.1640989e-02
   1.3314778e-01
   6.5129419e-02
   3.0100546e-02
   4.4318547e-02
   4.8249998e-02
   3.1434404e-02
   2.9336434e-02
   4.1236956e-02
   3.8436633e-02
   1.8322675e-01
   3.4377155e-02
   2.7679116e-02
   2.3352276e-02
   1.0045096e-01
   2.4820272e-02
   3.4646089e-02
   5.2149778e-02
   1.7636173e-02
   2.6426069e-02
   4.4258322e-02
   2.6499384e-02
   4.0542714e-02
   5.0405273e-02
   8.5661785e-02
   8.7062831e-02
   2.7231806e-02
   4.2848152e-02
   2.5935784e-02
   1.1827330e-01
   6.2470349e-02
   3.6233210e-02
   4.2062314e-02
   2.8075270e-02
   4.8524456e-02
   2.4639411e-02
   7.1624454e-02
   4.0194108e-02
   2.6156132e-02
   2.1628262e-02
   3.5467674e-02
   2.9182537e-02
   1.9466189e-01
   3.4972279e-01
   4.5852860e-02
   2.3927270e-02
   2.2657374e-02
   2.8442191e-01
   3.3708110e-02
   2.0414448e-02
   2.1440797e-02
   2.6871477e-02
   8.7370445e-02
   1.2413057e-01
   2.6808587e-02
   8.0032479e-02
   2.2694626e-02
   3.9515609e-02
   2.1398992e-02
   2.3883853e-02
   4.1525183e-02
   2.5969298e-01
   5.8566033e-02
   2.2977330e-02
   2.4827038e-02
   5.0593960e-02
   3.1955215e-02
   2.9604884e-02
   3.1137547e-02
   2.6541929e-02
   2.3813445e-02
   5.4180580e-02
   4.2437147e-02
   4.0620971e-02
   1.8385575e-02
   1.1754124e-01
   4.4991896e-02
   3.4499774e-02
   2.8276171e-02
   5.0482398e-02
   1.9408800e-02
   1.8339204e-02
   5.4023701e-02
   5.6092536e-02
   2.7228345e-02
   3.0856526e-02
   2.3451712e-02
   3.6617901e-02
   1.3383676e-01
   4.8294507e-02
   4.2441487e-02
   3.4884146e-02
   6.0573298e-02
   5.2291231e-02
   3.7930611e-02
   7.9251178e-02
   4.6845222e-02
   2.6030363e-02
   3.5561529e-01
   5.6140825e-02
   2.7546067e-02
   1.8617190e-02
   1.2677339e-01
   2.5456311e-02
   8.1999671e-02
   2.1485547e-02
   5.5808638e-02
   5.4288889e-02
   2.8171748e-02
   4.8436398e-02
   1.8999885e-02
   6.9344961e-02
   1.0082576e-01
   2.9213656e-02
   1.1302820e-01
   3.6025306e-02
   3.0022915e-02
   2.1829817e-02
   3.5665290e-02
   2.8873964e-02
   2.4062087e-02
   2.2855322e-02
   1.1903509e-01
   2.8233841e-02
   9.2616564e-02
   3.4104127e-02
   3.2494069e-02
   6.4404379e-02
   8.8288902e-02
   8.8982839e-02
   2.2016052e-02
   3.4488751e-02
   6.0713347e-02
   3.6522454e-02
   6.9843653e-02
   3.7261870e-02
   2.4280474e-02
   2.5952940e-02
   4.2218675e-02
   1.5133297e-01
   2.7063125e-02
   4.9089482e-02
   2.3751974e-02
   3.4494245e-02
   3.0529617e-02
   2.0337046e-02
   4.1127018e-02
   3.1158296e-02
   4.6682101e-02
   2.7530451e-02
   5.0500466e-02
   4.5628843e-02
   2.1007294e-02
   7.3000803e-02
   2.1485209e-02
   3.1298695e-02
   3.6702319e-02
   2.4832737e-02
   6.4140840e-02
   5.7820848e-02
   1.4551949e-01
   3.1211234e-01
   3.5496849e-02
   2.0962052e-02
   5.8848273e-02
   2.4559590e-02
   2.6121279e-02
   8.4217465e-02
   5.2891943e-02
   2.4360730e-02
   2.7181312e-02
   4.2278813e-02
   1.9843728e-02
   9.1674269e-02
   4.7569257e-02
   1.9630725e-02
   4.8012152e-02
   2.3530437e-02
   7.4875475e-02
   3.1584274e-02
   1.8381394e-02
   2.6663583e-02
   2.2908177e-02
   2.8347591e-02
   4.2444567e-02
   2.2309414e-02
   3.5052988e-02
   8.2352136e-02
   9.9520492e-02
   2.1485372e-02
   6.0462998e-02
   2.2339940e-02
   3.3453301e-02
   4.0419241e-02
   3.6165269e-02
   2.4862921e-02
   4.0722730e-02
   1.9221083e-02
   5.5843610e-02
   2.8014810e-02
   3.8256401e-02
   2.7080208e-02
   7.8283316e-02
   3.7657165e-02
   3.6757221e-01
   7.8793184e-02
   1.5274750e-01
   1.9443288e-02
   3.6030018e-02
   3.6295160e-02
   7.3979751e-02
   4.3701277e-02
   3.0320668e-02
   1.8603647e-02
   3.8664813e-02
   2.7364037e-02
   6.7769948e-01
   6.1331736e-02
   2.6251210e-02
   5.5463846e-02
   3.2499372e-02
   2.7832242e-02
   1.8856073e-02
   4.3486128e-02
   2.2549114e-02
   2.4490929e-02
   2.6861764e-02
   6.3354589e-02
   3.1632201e-02
   4.2421162e-02
   7.9143012e-02
   1.8390927e-02
   2.8476342e-02
   2.5326258e-02
   2.0595746e-02
   4.3830391e-02
   2.9174874e-02
   3.5273557e-02
   9.2820113e-02
   8.9589875e-02
   1.1142619e-01
   7.2936390e-02
   3.3948757e-02
   3.5546117e-02
   2.1985867e-02
   2.6619485e-02
   5.3196045e-02
   2.4150750e-02
   2.3538622e-02
   2.8504570e-02
   2.1700993e-02
   2.8177159e-02
   2.3714830e-02
   7.9360199e-02
   3.0548072e-02
   4.6063444e-02
   4.6544428e-02
   3.2662550e-02
   1.6714318e-01
   5.9205786e-02
   7.1348302e-02
   5.4134894e-02
   2.2149266e-02
   2.6929865e-02
   5.2509863e-02
   1.1002704e-01
   4.0860450e-02
   2.7038185e-02
   2.7708712e-02
   6.6651230e-02
   4.9975692e-02
   2.2353884e-02
   2.1501253e-02
   4.5470790e-02
   5.7211645e-02
   4.0321143e-02
   3.9327246e-02
   4.3051261e-02
   6.9957285e-02
   1.1764622e-01
   5.7439476e-02
   4.5627749e-02
   3.0567869e-02
   2.3164861e-02
   3.9873327e-02
   1.2648730e-01
   4.6825642e-02
   8.2187234e-02
   3.4109759e-02
   3.0067662e-02
   4.6797645e-02
   6.4711215e-02
   2.0108469e-02
   2.9912762e-02
   2.5063385e-02
   2.4025066e-02
   2.5966385e-02
   3.4903108e-01
   4.7342501e-02
   4.0753104e-02
   3.7875297e-02
   3.9288931e-02
   2.7798893e-02
   3.4930709e-02
   3.0896055e-02
   2.6748633e-02
   2.7011813e-02
   2.1204403e-02
   2.5589372e-02
   3.1168585e-02
   6.6838980e-02
   1.4776435e-01
   6.3077751e-02
   1.9209352e-02
   2.0498127e-02
   2.4144788e-02
   2.4878445e-02
   3.6943314e-02
   3.2023863e-02
   2.3874031e-02
   3.0744260e-02
   3.1358666e-02
   2.6545489e-02
   3.1105382e-02
   2.9964239e-02
   3.4311776e-02
   2.0072846e-02
   3.6981949e-02
   2.1884899e-02
   3.3968243e-02
   4.0314958e-02
   3.7497135e-02
   1.0907996e-01
   6.9307796e-02
   5.6488458e-02
   5.4963895e-02
   2.1178853e-02
   3.7581615e-02
   3.6334119e-02
   5.1661242e-02
   1.5061964e-01
   8.5631177e-02
   3.5256056e-02
   1.0788466e-01
   6.3932967e-02
   9.8939576e-02
   6.2031739e-02
   5.7510723e-02
   7.6726780e-02
   2.9647787e-02
   1.3770078e-01
   2.8248486e-02
   2.5890002e-02
   3.9560511e-02
   3.4466193e-02
   2.1254732e-02
   2.5448528e-02
   1.4001759e-01
   2.1939167e-02
   2.0788018e-02
   1.7966223e-02
   1.0685566e-01
   2.9838757e-02
   2.0991811e-02
   2.3867154e-02
   2.7280160e-02
   1.9003628e-02
   5.1056933e-02
   3.2865482e-02
   7.0980413e-02
   4.9150894e-02
   7.6875210e-02
   2.5306374e-02
   8.0759220e-02
   5.0261717e-02
   4.2911309e-02
   2.8367845e-02
   3.0890533e-02
   9.0392949e-02
   2.8451805e-02
   1.8987509e-02
   6.1386810e-02
   2.2102759e-02
   5.7907530e-02
   3.2797840e-02
   3.8923277e-02
   2.9255347e-02
   4.1538050e-02
   5.3941516e-02
   1.1499262e-01
   2.4568508e-02
   2.5470487e-02
   4.1048663e-02
   1.2201919e-01
   1.2609057e-01
   3.7067635e-02
   3.5049052e-02
   4.9672634e-02
   4.7060443e-02
   3.4680402e-02
   3.9752023e-01
   3.2667344e-02
   2.5969218e-02
   2.7903067e-02
   2.1307420e-02
   1.7636288e-02
   4.6035235e-02
   3.6241193e-01
   3.6366440e-01
   2.5861863e-02
   5.6106584e-02
   3.0729343e-02
   6.6801341e-02
   5.0950747e-02
   2.7499177e-02
   3.0586625e-02
   4.1838328e-02
   2.1581420e-02
   4.4705990e-02
   1.9683812e-02
   8.7150926e-02
   2.0714161e-02
   8.3485985e-02
   3.0763752e-02
   3.5164118e-01
   2.6855649e-02
   3.6089317e-01
   3.8904016e-01
   4.8471423e-02
   1.6114676e-01
   4.4399204e-02
   2.6490258e-02
   4.9855307e-02
   2.4419497e-02
   2.5667169e-02
   2.5686933e-02
   5.1629566e-02
   6.1713208e-02
   2.2030340e-02
   3.8464539e-02
   2.3688648e-02
   3.3338778e-02
   3.6145029e-02
   2.6206257e-02
   5.4216356e-02
   2.0319475e-02
   4.3115724e-02
   1.9888762e-02
   2.7753150e-02
   3.7863369e-02
   5.7968588e-02
   2.4183812e-02
   4.0092158e-02
   2.0281953e-02
   7.0360329e-02
   3.1519144e-02
   1.2378860e-01
   3.7603498e-02
   2.9407370e-02
   3.7359667e-02
   1.9423619e-02
   3.2123054e-02
   5.5515424e-02
   2.2048824e-02
   4.1324538e-02
   2.0878707e-02
   2.5050411e-02
   5.5422939e-02
   4.9968780e-02
   4.3892661e-02
   1.3357895e-01
   3.3877963e-02
   3.6597546e-02
   3.7095611e-02
   3.1397102e-02
   3.2235541e-02
   3.5398313e-02
   3.2677688e-02
   4.7726486e-02
   4.2264327e-02
   1.8726817e-01
   3.9193880e-02
   6.4691652e-02
   2.1939292e-02
   7.5734855e-02
   2.7137953e-02
   4.2779251e-02
   1.0950691e-01
   2.6210862e-02
   5.6157179e-02
   3.5984455e-02
   2.9921481e-02
   6.0578752e-02
   2.6497222e-02
   5.3321943e-02
   3.1964576e-02
   2.3310249e-02
   6.5578479e-02
   3.7003401e-02
   1.7906961e-02
   2.3079175e-02
   3.0762738e-02
   3.0635367e-02
   2.2729861e-02
   1.6104236e-01
   3.0993002e-02
   4.5962057e-02
   3.9078154e-02
   3.7881341e-01
   2.5759450e-02
   3.9060308e-02
   3.1627118e-02
   2.6611199e-02
   2.0798097e-02
   1.0850334e-01
   2.2861460e-02
   7.3217386e-02
   3.2120369e-02
   1.8201829e-02
   3.4987912e-02
   2.0788018e-02
   3.7266870e-01
   6.2956088e-02
   2.3413677e-02
   2.3631190e-02
   7.3774063e-02
   3.8901006e-02
   2.3885506e-02
   2.9350425e-02
   2.1766481e-02
   2.4178631e-02
   3.9557451e-02
   1.0000503e-01
   2.1968583e-02
   3.8279542e-02
   3.6223705e-01
   3.0505671e-02
   4.3007048e-02
   2.0096347e-02
   2.1742514e-02
   3.7173376e-01
   5.4751228e-02
   5.9159380e-02
   8.6023799e-02
   2.5046176e-02
   2.1967244e-02
   6.3030322e-02
   2.6368340e-02
   3.3218647e-02
   1.3869251e-01
   8.1380024e-02
   3.9826832e-01
   1.8089463e-01
   2.7642977e-02
   3.2627820e-02
   1.3477020e-01
   3.4194934e-02
   3.1568186e-02
   5.0856763e-02
   5.3196494e-02
   2.0355252e-01
   2.9635785e-02
   7.7452562e-02
   3.8701055e-02
   2.3089956e-02
   1.0056721e-01
   3.6664865e-01
   2.1228323e-02
   3.0655540e-02
   6.2164911e-02
   2.5926077e-02
   7.9360199e-02
   7.4449020e-02
   2.4347277e-02
   3.5339971e-02
   1.6388202e-01
   3.6189610e-01
   2.8708946e-02
   1.9064451e-02
   2.3787809e-02
   2.8512687e-02
   3.5797259e-02
   6.8863102e-02
   5.0955006e-02
   2.5148615e-02
   1.3271036e-01
   7.2281435e-02
   5.4771686e-02
   7.9691234e-02
   2.4471466e-02
   2.4163296e-02
   1.9849679e-02
   2.8215971e-02
   3.1038598e-02
   9.7369497e-02
   2.9266808e-02
   7.4716950e-02
   3.1863152e-02
   8.6146763e-02
   5.9197910e-02
   4.8767833e-02
   7.2530549e-02
   1.0535460e-01
   2.1215499e-02
   2.6344364e-02
   2.8633577e-02
   2.3103830e-02
   3.8252298e-02
   2.6924149e-02
   6.3693408e-02
   9.5575529e-02
   2.0049537e-02
   3.2567132e-02
   5.0143509e-02
   8.5736429e-02
   2.5585888e-02
   2.6245658e-02
   2.3104916e-02
   3.0116494e-02
   1.9875546e-02
   3.1111908e-02
   6.9705108e-02
   2.1385692e-02
   8.6186563e-02
   8.4516030e-02
   2.9771485e-02
   2.6718111e-02
   3.1157798e-02
   1.9877439e-02
   4.5110397e-02
   3.6618358e-02
   2.8284016e-02
   4.0925477e-02
   3.4762767e-02
   2.1533636e-02
   6.7534577e-02
   2.1283991e-02
   2.9109618e-02
   3.2715607e-02
   2.4214758e-02
   1.8882775e-02
   2.1917306e-02
   2.2638907e-02
   5.3698677e-02
   3.8681815e-02
   6.5591703e-02
   2.7405037e-02
   1.9925313e-02
   3.3332030e-02
   8.7445885e-02
   1.5197004e-01
   3.5510168e-02
   3.1014741e-02
   2.6063474e-02
   2.9959618e-02
   3.4514448e-02
   2.6314048e-02
   2.2269495e-01
   6.6921415e-02
   4.3178625e-02
   1.0905579e-01
   4.6856503e-02
   8.2371309e-02
   3.7393501e-02
   2.5313675e-02
   4.7036302e-02
   3.5650586e-01
   2.7492665e-02
   4.0153674e-02
   3.0869195e-02
   2.5539384e-02
   6.6139665e-02
   2.2815125e-02
   1.2101854e-01
   3.7907392e-02
   3.3685703e-02
   8.4745044e-02
   2.6507783e-02
   3.4956012e-01
   5.4723526e-02
   2.3756886e-02
   2.4062803e-02
   1.7882189e-02
   4.2763253e-02
   3.4787452e-02
   7.4783656e-02
   4.0728203e-02
   2.0318849e-02
   3.6684189e-02
   6.3054741e-02
   5.5216567e-02
   2.2249575e-02
   6.7607942e-01
   2.1871166e-02
   7.4219880e-02
   3.5337719e-02
   2.1462900e-02
   3.7385923e-02
   2.3943004e-02
   4.5348396e-02
   3.0422106e-02
   4.2264463e-02
   3.3178531e-02
   2.9445071e-02
   2.7903877e-02
   3.7335896e-02
   1.7841298e-01
   7.7215240e-02
   4.2433446e-02
   2.0682675e-02
   2.6741345e-02
   2.5129348e-02
   3.1547679e-02
   6.9739362e-02
   2.4782607e-02
   2.5162187e-02
   2.8598817e-02
   3.8804717e-02
   4.1470817e-01
   7.8444312e-02
   2.3600306e-02
   3.0934383e-02
   3.1911670e-02
   5.2599853e-02
   4.8686354e-02
   3.5397197e-01
   6.2246340e-02
   5.9796924e-02
   6.5650920e-02
   2.8718000e-02
   2.8524281e-02
   3.8573848e-02
   5.1934171e-02
   2.9192226e-02
   8.8522407e-02
   3.0673112e-02
   2.7552403e-02
   2.6256967e-02
   2.3220157e-02
   5.4449767e-02
   4.7916781e-02
   3.1215020e-02
   8.3718125e-02
   4.8555766e-02
   1.8167876e-02
   4.8361519e-02
   2.8839245e-02
   2.4415318e-02
   4.1321276e-02
   2.9357272e-02
   7.7297903e-02
   2.0427997e-02
   3.4638008e-02
   4.1288610e-02
   3.7425774e-02
   3.5912463e-02
   2.7251222e-02
   3.7837467e-02
   2.3252587e-02
   4.0498003e-02
   3.3368031e-02
   2.1257859e-02
   4.1172265e-02
   2.2875772e-02
   5.5489942e-02
   2.5744481e-02
   4.3626284e-02
   3.0017622e-02
   1.2171995e-01
   4.6250379e-02
   2.2950464e-02
   2.1052099e-02
   3.1519635e-02
   1.9103179e-02
   4.2996472e-02
   2.9870332e-02
   5.1534150e-02
   2.3596505e-02
   7.6992856e-02
   2.4698382e-02
   5.0028892e-02
   2.8482125e-02
   3.2994484e-02
   3.4906123e-02
   4.2854458e-02
   3.2596596e-02
   6.7191450e-02
   3.4264008e-02
   3.5955647e-01
   3.6093947e-02
   2.6559619e-02
   3.5406920e-02
   2.5257550e-02
   4.9535833e-02
   1.7923697e-02
   3.7146659e-01
   5.8526498e-02
   2.3043482e-02
   3.3593738e-02
   2.2306452e-02
   2.7116283e-02
   7.8990624e-02
   1.9616952e-02
   3.7847987e-02
   2.4640742e-02
   4.0632909e-02
   3.9974038e-02
   3.8925315e-02
   3.9116476e-02
   1.9754822e-02
   3.5015226e-01
   2.8569262e-02
   4.4804130e-02
   3.3445295e-02
   3.3310377e-01
   1.9702633e-02
   2.7309042e-02
   4.4451188e-02
   3.9840394e-02
   4.9742739e-02
   3.1054484e-02
   9.7965126e-02
   3.8967506e-02
   2.5250924e-02
   2.7953866e-02
   4.6805872e-02
   3.5414832e-01
   2.3539447e-02
   2.4808624e-02
   2.8033386e-02
   3.1805992e-02
   2.0946080e-02
   1.2474941e-01
   1.0252577e-01
   3.2264452e-02
   2.7629002e-02
   5.0827962e-02
   1.3506662e-01
   2.7340157e-02
   6.1169237e-02
   2.1525280e-02
   2.5646154e-02
   3.8429050e-02
   2.4608594e-02
   3.6972776e-02
   5.9118959e-02
   6.1523285e-02
   2.3232738e-02
   2.1053450e-02
   2.4300523e-02
   1.8954854e-02
   7.6366636e-02
   4.1921578e-02
   2.1822037e-02
   4.9833249e-02
   7.9037383e-02
   2.5664716e-02
   3.6285807e-01
   2.4415207e-02
   3.6055506e-01
   4.7673306e-02
   7.6922599e-02
   2.4236444e-02
   9.8022941e-02
   1.4893821e-01
   4.1129964e-02
   6.4411757e-02
   4.8954266e-02
   2.8331115e-02
   4.4506141e-02
   6.1150925e-02
   2.8097046e-02
   3.3449940e-02
   2.7705412e-02
   3.2690895e-02
   2.5420890e-02
   2.2047105e-02
   3.7407490e-02
   3.7856586e-02
   3.5531854e-02
   5.2169238e-02
   2.1373991e-02
   1.9439100e-02
   3.4570003e-02
   5.0070413e-02
   2.9688478e-02
   3.2847076e-02
   7.9794233e-02
   2.4541470e-02
   5.7263157e-02
   6.2598070e-02
   2.2546218e-02
   4.8538905e-02
   2.4713889e-02
   2.9497552e-02
   3.3718999e-02
   2.8096307e-02
   2.5157721e-02
   6.7893891e-02
   2.6717409e-02
   3.2701193e-02
   1.6975248e-01
   2.7205716e-02
   2.8248388e-02
   2.7139311e-02
   1.6740509e-01
   1.0807446e-01
   3.1004701e-02
   3.1226796e-02
   3.8751753e-02
   2.0262154e-02
   6.4228178e-02
   4.3912730e-02
   1.5085443e-01
   2.2998604e-02
   1.9672447e-02
   1.7835087e-02
   2.7874232e-02
   4.9335450e-02
   2.4985226e-02
   2.5752608e-02
   4.4367436e-02
   2.3676660e-02
   3.1433381e-02
   3.1134927e-02
   2.1978243e-02
   2.9715433e-02
   3.0758184e-02
   3.3052306e-02
   2.0992843e-02
   2.7425743e-02
   3.3495637e-02
   2.8782679e-02
   1.9204362e-02
   5.3764419e-02
   2.9907713e-02
   2.4233378e-02
   8.6124584e-02
   5.1032468e-02
   5.1203559e-02
   1.0320966e-01
   6.6821210e-02
   2.5000847e-02
   3.4127257e-02
   3.4774293e-02
   5.1649459e-02
   3.6381863e-01
   5.5500772e-02
   3.5748749e-02
   2.2186369e-02
   2.3974193e-02
   3.7003519e-02
   1.9936997e-02
   6.6240078e-02
   5.2222935e-02
   2.2783130e-02
   3.9309714e-02
   4.4877221e-02
   1.0165034e-01
   5.5786521e-02
   5.2506081e-02
   3.9343790e-02
   3.1916394e-02
   6.8694101e-02
   7.6481648e-02
   4.9996110e-02
   2.9915446e-02
   2.1897198e-02
   4.3786556e-02
   1.0327655e-01
   2.2492538e-02
   8.8673200e-02
   2.7945652e-02
   4.5799653e-02
   2.8776222e-02
   8.3870181e-02
   3.5749077e-02
   2.3532400e-02
   2.1604445e-02
   6.3265778e-02
   2.7576335e-02
   3.8494641e-02
   3.8869629e-02
   2.5869685e-02
   6.4015372e-02
   9.4361313e-02
   2.7279734e-02
   3.0339012e-02
   3.4320130e-02
   3.9110307e-02
   7.1114182e-02
   2.1940013e-02
   1.3276464e-01
   3.9583792e-02
   5.0019531e-02
   5.5874606e-02
   1.2425489e-01
   2.3644241e-02
   1.9646750e-02
   3.5959096e-01
   2.0027333e-02
   2.6169234e-02
   5.8889858e-02
   2.5787266e-01
   6.3003124e-02
   4.7148438e-02
   4.8786221e-02
   6.5724101e-02
   3.6079515e-02
   3.1397815e-02
   1.9739221e-02
   7.3072479e-02
   4.7238247e-02
   4.9988317e-02
   3.4147502e-02
   3.3372400e-02
   2.6927018e-02
   3.0074393e-02
   5.3506339e-02
   2.4003974e-02
   5.8168332e-02
   2.8690379e-02
   2.5074151e-02
   3.7307466e-02
   2.9027506e-02
   3.7168005e-02
   2.2322321e-02
   2.4522654e-02
   1.9969479e-02
   5.8138073e-02
   5.1226210e-02
   3.3110677e-02
   5.4259687e-02
   7.7576515e-02
   2.5100907e-02
   2.9678269e-02
   3.5763524e-01
   2.3558114e-02
   3.3172268e-02
   2.5929620e-02
   3.1470877e-02
   3.3685342e-02
   8.5628179e-02
   6.1436456e-02
   4.1744495e-02
   2.6091591e-02
   8.5859579e-02
   2.4758008e-02
   3.1570778e-02
   2.1382987e-02
   2.4164606e-02
   2.2571332e-02
   2.4390227e-02
   3.3877412e-02
   5.3660177e-02
   3.9428079e-02
   2.2946955e-02
   7.0413554e-02
   2.6503108e-02
   2.1645292e-02
   2.4806833e-02
   7.4822992e-02
   1.3825471e-01
   3.2855067e-02
   2.9207116e-02
   3.6276094e-02
   2.5474603e-02
   2.2637211e-02
   2.0797279e-02
   3.9580234e-01
   3.0716871e-02
   2.7629700e-02
   7.3240737e-02
   1.8536040e-02
   3.2716964e-02
   2.5103423e-02
   5.7644619e-02
   7.0203335e-02
   2.1927277e-02
   4.1660942e-02
   4.7298381e-02
   2.5394837e-02
   1.4533217e-01
   3.6165997e-02
   2.3283053e-02
   2.3079175e-02
   2.5353131e-02
   4.6368464e-02
   2.5120438e-02
   3.5502383e-01
   3.6462801e-01
   3.7863155e-02
   5.2145232e-02
   3.6981071e-02
   3.6537928e-02
   3.4148646e-02
   2.6753507e-02
   2.5077170e-02
   5.1796471e-02
   2.6364548e-02
   4.9721284e-02
   2.0430322e-02
   2.7310643e-02
   2.5731922e-02
   2.9341428e-02
   2.0840781e-02
   2.2989149e-02
   6.8173427e-02
   6.6433605e-02
   2.7359847e-02
   1.0455345e-01
   7.5808543e-02
   1.9126221e-02
   3.2149933e-02
   9.2714814e-02
   3.6795697e-01
   2.3594015e-02
   1.8923447e-02
   2.3986145e-02
   2.5213409e-02
   9.1511261e-02
   3.1402710e-02
   3.0386940e-02
   3.9864842e-02
   1.0021222e-01
   3.2110278e-02
   2.1391788e-02
   2.4585552e-02
   7.6711823e-02
   2.6115542e-02
   2.8087224e-02
   1.9397450e-02
   4.2174776e-02
   1.2887295e-01
   2.9755587e-02
   2.0260099e-02
   3.2091781e-02
   1.9203353e-02
   2.5610025e-02
   2.7526111e-02
   4.1136042e-02
   4.0302723e-02
   2.4561040e-02
   4.4745145e-02
   2.7469788e-02
   4.9420346e-02
   1.3247770e-01
   3.3606055e-02
   3.4813624e-02
   2.3489309e-02
   2.6453632e-02
   1.2750573e-01
   1.9501966e-02
   2.0752214e-02
   3.3777954e-02
   3.4093150e-02
   2.7566669e-02
   5.8632016e-02
   3.5206308e-02
   5.4223590e-02
   2.8241846e-02
   4.0708394e-02
   5.5691919e-02
   4.1979699e-02
   4.1603608e-02
   3.9871599e-02
   3.0692644e-02
   1.9567567e-02
   3.2126927e-02
   2.4243212e-02
   3.4667175e-02
   2.8803908e-02
   5.4985099e-02
   3.6624107e-01
   3.2154586e-02
   8.1131928e-02
   1.3212871e-01
   2.2916137e-02
   2.8322606e-02
   2.0324764e-02
   4.9408893e-02
   3.0206920e-02
   4.5705040e-02
   2.3818784e-02
   2.4217861e-02
   3.9620554e-02
   4.7379275e-01
   3.5436266e-02
   2.8051926e-02
   4.1557664e-02
   3.8317059e-01
   1.7683507e-01
   4.4842854e-02
   2.2736913e-02
   1.2782236e-01
   3.1014630e-02
   1.9755033e-02
   5.7263157e-02
   4.3035504e-02
   2.5735680e-02
   2.5554689e-02
   8.5136035e-02
   2.5210981e-01
   4.1268011e-02
   3.8899295e-02
   4.1089669e-02
   2.8632061e-02
   2.8700818e-02
   3.7250860e-02
   5.2020148e-02
   6.7086882e-02
   2.7465057e-02
   3.5500705e-02
   2.6264926e-02
   3.3205503e-02
   4.1390507e-02
   2.0911601e-02
   2.9218487e-02
   2.2144431e-02
   6.0524634e-02
   3.2045064e-02
   3.9710041e-02
   4.3773405e-02
   1.5235227e-01
   2.5099901e-01
   5.1534150e-02
   2.7506285e-02
   3.5813814e-02
   6.0425796e-02
   3.1934539e-02
   5.0255414e-02
   4.5944845e-02
   4.6619355e-02
   2.1610318e-02
   2.3178819e-02
   2.0919689e-02
   1.3265020e-01
   2.2363147e-01
   3.8702207e-02
   4.0371021e-02
   1.6704161e-01
   8.5908419e-02
   2.4347975e-02
   7.5422337e-02
   3.4676012e-02
   1.8804057e-02
   1.0422814e-01
   2.9301752e-02
   2.1758630e-02
   3.3237589e-02
   2.6919292e-02
   2.7783369e-02
   3.7486795e-02
   3.3427697e-02
   2.8454230e-02
   5.0639121e-02
   4.7516801e-02
   2.6989390e-02
   3.5252785e-01
   3.1623182e-02
   5.9487945e-02
   4.6230143e-02
   4.4576311e-02
   3.2220549e-02
   2.1852403e-02
   2.8646638e-02
   2.1991898e-02
   5.0475340e-02
   3.5448463e-01
   7.5502524e-02
   2.2160716e-02
   3.6448943e-01
   3.4993165e-02
   2.3509955e-02
   6.9396165e-01
   3.2411554e-02
   2.7125816e-02
   2.7778477e-02
   3.4680402e-02
   3.2775820e-02
   4.5684940e-02
   3.3808299e-02
   3.7217157e-02
   6.0362265e-02
   2.3456772e-02
   6.0062642e-02
   5.1167956e-02
   2.1058754e-02
   6.6370196e-02
   2.9459772e-02
   2.2106379e-02
   5.0032534e-02
   3.9983423e-02
   1.9324066e-02
   5.1429017e-02
   2.8877124e-02
   3.8058259e-01
   2.5813067e-02
   1.3571295e-01
   1.2560109e-01
   4.0251196e-02
   2.5494381e-02
   3.1509243e-02
   3.1876510e-02
   2.2728004e-02
   3.8241388e-02
   3.5753211e-02
   1.9656367e-02
   2.3213568e-02
   2.1612873e-02
   4.3477667e-02
   4.5642190e-02
   2.2176669e-02
   2.4080765e-02
   5.7275934e-02
   2.4832049e-02
   2.0193863e-02
   5.7899344e-02
   3.6042239e-02
   4.1536076e-02
   2.6463193e-02
   2.6147484e-02
   2.0353737e-02
   3.6972784e-02
   5.0944587e-02
   1.7636288e-02
   8.1088019e-02
   3.3645562e-02
   2.2817331e-02
   4.6606713e-02
   4.0322349e-02
   3.3655041e-02
   1.8936502e-02
   1.1876017e-01
   4.1686350e-02
   3.7571534e-02
   3.6401901e-01
   2.5341667e-02
   2.0152231e-02
   3.0165382e-02
   3.2754723e-02
   8.0288962e-02
   1.8167876e-02
   2.1037395e-02
   3.0104283e-02
   1.8215020e-02
   4.2343571e-02
   2.8009267e-02
   1.8610362e-02
   2.6465549e-02
   3.6951883e-02
   2.5412630e-01
   1.5301633e-01
   2.6820956e-02
   6.5443868e-02
   2.8436279e-02
   2.0215250e-01
   7.2791038e-02
   4.3027059e-02
   2.5228770e-02
   2.9333261e-02
   2.2090882e-02
   2.0303846e-02
   2.6125926e-02
   4.4015299e-02
   5.2069769e-02
   1.2122240e-01
   2.3950408e-02
   1.9071273e-02
   7.2992261e-02
   8.0340293e-02
   1.4118435e-01
   2.1588308e-02
   2.6715161e-02
   2.8687551e-02
   2.1539125e-02
   2.2283943e-02
   2.9632026e-02
   2.3597706e-02
   4.0052984e-02
   3.5385168e-01
   2.5979065e-02
   2.8976388e-02
   2.7852725e-02
   3.3041765e-02
   7.8645746e-02
   5.6802604e-02
   1.8975503e-02
   6.2501027e-02
   1.7717254e-02
   3.8369996e-02
   9.2434379e-02
   2.4199594e-02
   3.0645976e-02
   1.8663255e-02
   3.8195057e-02
   1.5101840e-01
   3.3852810e-02
   3.2375255e-02
   4.2627134e-02
   8.2942725e-02
   4.3567047e-02
   2.4793660e-02
   7.6088310e-02
   3.5201110e-01
   4.7273168e-01
   2.8480492e-02
   2.4079336e-02
   2.9748082e-02
   2.3201163e-02
   2.0385157e-02
   3.7876547e-02
   4.6280505e-02
   3.1823473e-02
   3.0333500e-02
   2.5207633e-02
   4.7435218e-02
   5.3843182e-02
   2.0939113e-02
   5.3561385e-02
   2.3980199e-02
   4.0852377e-02
   3.6039775e-02
   3.1803165e-02
   2.1237431e-02
   2.0463001e-02
   7.4854836e-02
   2.2085068e-02
   2.2341842e-02
   2.5618803e-02
   2.7418485e-02
   6.7689842e-02
   2.3321410e-02
   2.8880438e-01
   3.8335467e-02
   2.0428052e-02
   2.2349752e-02
   3.2006917e-02
   3.5205950e-02
   3.5944964e-02
   1.8262688e-02
   5.7451666e-02
   2.4812614e-02
   1.3697829e-01
   2.8478854e-02
   7.5559396e-02
   4.8140535e-02
   2.9448120e-02
   2.2180682e-02
   2.1686739e-02
   3.5008922e-02
   3.8951676e-02
   2.3693718e-02
   4.1442313e-02
   3.0167067e-02
   2.7248232e-02
   3.3811562e-02
   5.6932559e-02
   2.3024142e-02
   4.6317398e-02
   3.5309886e-02
   3.7802827e-01
   2.2600606e-02
   6.1592185e-02
   6.1772583e-02
   2.5383593e-02
   3.6173750e-02
   3.7007706e-02
   2.2731067e-02
   2.5717767e-02
   3.0814755e-02
   3.9116476e-02
   3.3599183e-02
   2.8242192e-02
   2.1254862e-02
   6.4115225e-02
   2.2105984e-01
   3.8048438e-02
   2.9521334e-02
   2.8864067e-02
   7.7580777e-02
   2.6527515e-02
   5.5916378e-02
   2.8454815e-02
   5.0248922e-02
   3.3208012e-02
   6.5560622e-02
   1.8807814e-02
   3.7653803e-02
   2.0571677e-02
   5.5955815e-02
   2.5396552e-02
   2.2548709e-02
   3.2049444e-02
   3.3981687e-02
   2.0883890e-02
   7.9712286e-02
   2.5273865e-02
   2.3506911e-02
   1.3232177e-01
   1.9679590e-02
   2.4862959e-02
   3.3429888e-02
   2.3627344e-02
   8.4745044e-02
   3.3709337e-02
   3.5002287e-02
   4.0945561e-02
   5.3878233e-02
   2.8960105e-02
   7.1096335e-02
   5.7650230e-02
   1.0598680e-01
   4.1185279e-02
   4.9662729e-02
   1.8012630e-02
   8.9462397e-02
   3.2716503e-02
   1.9900636e-02
   3.5831138e-02
   4.9929382e-02
   3.7673763e-02
   2.2665187e-02
   2.3209288e-02
   4.3489707e-02
   3.4151863e-02
   3.1846180e-02
   3.5215296e-02
   3.4148476e-02
   2.3801882e-02
   1.6388202e-01
   1.1878375e-01
   4.7040824e-02
   9.2845394e-02
   2.4868519e-02
   2.5332395e-02
   5.7255158e-02
   6.8858524e-02
   4.3325426e-02
   3.8929413e-02
   1.9026840e-02
   6.2069879e-02
   1.8867830e-02
   3.1812915e-02
   2.1670236e-02
   5.8185460e-02
   1.9666673e-01
   7.1248390e-02
   2.4746285e-02
   2.7741338e-02
   2.9617070e-02
   5.1203856e-02
   3.8222741e-02
   2.0610774e-02
   6.1440213e-02
   3.6149940e-02
   7.3573360e-02
   6.3814695e-02
   2.2713911e-02
   1.3110494e-01
   3.6541380e-02
   5.0626690e-02
   1.9390484e-02
   4.2664199e-02
   4.5541456e-02
   4.1648659e-02
   2.4684613e-02
   3.8175712e-02
   4.5468256e-02
   3.9618321e-01
   9.2731903e-02
   7.9968147e-02
   5.3731584e-02
   3.0464490e-02
   1.9133535e-02
   1.9235840e-01
   3.9815721e-02
   2.3066450e-02
   4.9014439e-02
   1.4131894e-01
   3.4752903e-02
   2.7219366e-02
   6.0546939e-02
   4.7742521e-02
   1.1050423e-01
   2.4649907e-02
   3.4514448e-02
   8.1942406e-02
   6.2159233e-02
   2.0449534e-02
   2.5390472e-02
   5.2426592e-02
   3.2861923e-02
   1.2471775e-01
   2.7144998e-02
   2.8522536e-02
   3.4119338e-02
   5.3297666e-02
   4.1443635e-02
   4.6601359e-02
   9.2886677e-02
   3.9879628e-02
   5.4718835e-02
   4.5465063e-02
   2.4353927e-02
   6.3017202e-02
   4.4545071e-02
   4.5801158e-02
   1.0647459e-01
   4.9279506e-02
   2.2804126e-02
   3.3679776e-02
   2.6967913e-02
   9.7526039e-02
   2.8962001e-02
   2.6946903e-02
   3.1534956e-01
   4.8035368e-02
   4.2005044e-02
   5.7244457e-02
   1.8324178e-02
   7.9768327e-02
   2.8859992e-02
   4.0460797e-02
   3.6605689e-02
   2.5759771e-02
   6.1624403e-02
   1.1666648e-01
   6.5473269e-02
   2.5970340e-02
   2.6378128e-02
   1.1920611e-01
   2.0138154e-02
   3.1788750e-02
   3.0410872e-02
   2.9476621e-02
   2.5876689e-02
   5.6018754e-02
   3.0564829e-02
   4.0737658e-02
   2.4082862e-02
   3.4403939e-02
   1.9231402e-02
   6.5934008e-02
   8.3529238e-02
   2.4724982e-02
   2.8413375e-02
   2.1173725e-02
   3.6662265e-02
   9.5833406e-02
   9.9070650e-02
   2.0927529e-02
   4.2180767e-01
   2.7985036e-02
   2.0485477e-02
   1.2474941e-01
   4.9307125e-02
   2.0665541e-02
   2.2157883e-02
   4.5647346e-02
   5.7430703e-02
   1.9446895e-02
   1.4261308e-01
   2.8978212e-02
   3.5103666e-01
   2.7461001e-02
   6.0144992e-02
   4.2565981e-02
   2.6760570e-02
   2.4062057e-02
   3.4125679e-02
   4.0583215e-02
   2.9775928e-02
   2.5658200e-02
   2.2793282e-02
   3.7131856e-01
   2.5653709e-02
   4.9370015e-02
   2.4862921e-02
   2.7038474e-02
   8.6470186e-02
   3.7707266e-02
   4.2503499e-02
   2.3749614e-02
   3.6334085e-02
   4.0867693e-02
   3.7825302e-02
   1.8732448e-02
   2.9917076e-02
   2.0257426e-02
   2.4543525e-02
   2.5693354e-02
   2.7067293e-02
   2.4828457e-02
   4.0059547e-02
   2.3758522e-02
   9.1013695e-02
   2.9521372e-02
   8.6405407e-02
   5.6190772e-02
   2.9162980e-02
   2.6399994e-02
   4.8987881e-02
   6.3540948e-02
   3.4325174e-02
   2.6831083e-02
   4.8324777e-02
   1.7980890e-02
   1.7559790e-02
   4.0181650e-01
   2.7415321e-02
   1.8006729e-02
   4.7379285e-02
   4.4716551e-02
   3.0864223e-02
   2.4783379e-02
   2.7477001e-02
   3.4775283e-02
   6.8603024e-02
   2.5331879e-02
   2.8142831e-02
   2.8002309e-02
   2.4729295e-02
   2.9625146e-02
   4.4932313e-02
   3.5965601e-02
   4.9094283e-02
   5.9933386e-02
   2.5753663e-02
   3.4845935e-02
   1.1911390e-01
   5.0736482e-02
   1.8659497e-02
   1.2468247e-01
   3.5464325e-02
   4.7894030e-02
   3.8609022e-01
   5.9233264e-02
   6.4691652e-02
   1.9777877e-01
   2.1628358e-02
   1.0323829e-01
   1.1335183e-01
   3.6217166e-02
   3.1104212e-02
   2.5684294e-02
   1.9690761e-02
   2.4472932e-02
   7.5195064e-02
   2.1822885e-02
   4.3291854e-02
   2.9103060e-02
   3.2569165e-02
   3.7911950e-02
   4.6873585e-02
   2.2202430e-02
   1.3532871e-01
   8.2102522e-02
   1.9859669e-02
   2.3310447e-02
   1.6368515e-01
   7.5601570e-02
   6.3215913e-02
   3.4324280e-02
   2.1645504e-02
   2.6665905e-02
   3.9618352e-02
   3.8034391e-02
   2.4522411e-01
   8.3551018e-02
   4.1748478e-02
   3.1954809e-02
   3.5939967e-02
   2.2405957e-02
   1.2649760e-01
   2.4537657e-02
   2.0400822e-02
   2.8271424e-02
   2.2543875e-02
   3.8740566e-02
   3.4786564e-02
   5.7535224e-02
   3.3271510e-02
   2.9345406e-02
   2.9702558e-02
   1.6144310e-01
   3.6078050e-02
   4.6530856e-02
   3.4862825e-02
   1.1559983e-01
   2.2933317e-02
   2.0277868e-02
   3.0607797e-02
   8.6665003e-02
   3.1448790e-02
   1.4481549e-01
   6.8658423e-02
   4.0478376e-02
   9.6242879e-02
   2.9104892e-02
   6.8009046e-02
   3.0822040e-02
   3.6123301e-02
   3.5107265e-01
   3.7450469e-02
   3.1828434e-02
   2.5771338e-02
   1.8615487e-02
   4.8539908e-02
   3.5285630e-02
   7.7063149e-02
   2.1922253e-02
   4.8379733e-02
   3.5542476e-01
   3.8712421e-02
   2.4623213e-02
   1.0780143e-01
   3.3593900e-02
   3.4976132e-01
   3.5208244e-01
   7.5724217e-02
   1.8137939e-02
   3.0398657e-02
   2.9765892e-02
   3.8222875e-02
   3.2137027e-02
   1.4893821e-01
   2.1685608e-02
   1.2425504e-01
   1.0129683e-01
   2.8249701e-02
   3.5297124e-02
   9.9738093e-02
   3.8047392e-01
   4.2376476e-02
   2.6572595e-02
   5.1911140e-02
   2.8123285e-02
   3.0703279e-02
   8.3204341e-02
   2.1368751e-02
   7.1208903e-02
   5.5723964e-02
   2.4316242e-02
   2.0951307e-02
   3.4181103e-02
   3.7645704e-01
   4.5686957e-02
   2.4270366e-02
   3.6278381e-02
   1.8518111e-02
   6.2948444e-02
   3.0086155e-02
   3.6812711e-02
   3.1357158e-02
   3.5961746e-02
   3.5119380e-01
   1.5857078e-01
   2.0157096e-02
   5.6329846e-02
   2.1715174e-02
   5.1206895e-02
   2.6238697e-02
   8.8905741e-02
   3.1350474e-02
   2.1100747e-02
   5.1540712e-02
   4.5501227e-01
   4.2538327e-02
   4.9248253e-02
   5.0356900e-02
   5.9271374e-02
   4.2666621e-02
   4.8098027e-02
   2.9893694e-02
   5.7706195e-02
   8.7887419e-02
   1.9547824e-02
   2.7388697e-02
   9.5402210e-02
   2.1949375e-02
   2.1003220e-02
   3.2844435e-02
   3.7303728e-02
   1.8422143e-02
   3.9583792e-02
   2.9898370e-02
   8.9084539e-02
   6.3612759e-02
   3.7815031e-02
   9.7037423e-02
   6.6676369e-02
   3.5647821e-02
   2.8051562e-02
   1.9745232e-02
   2.1651108e-02
   1.1606157e-01
   2.2428244e-02
   1.8491085e-02
   3.7669582e-02
   3.5337664e-02
   3.8344635e-02
   2.5648123e-02
   3.5795930e-01
   3.9706085e-02
   4.1386725e-02
   1.2505134e-01
   3.1712662e-02
   1.3167371e-01
   1.8968975e-02
   2.1960143e-02
   1.8412857e-02
   4.7333488e-02
   5.7816158e-02
   2.3246246e-02
   4.1816922e-02
   3.8722471e-02
   6.2211203e-02
   1.4468209e-01
   3.1077977e-02
   4.8177170e-02
   3.9370604e-02
   9.3790411e-02
   3.4585420e-02
   3.8149273e-02
   4.6743579e-02
   2.3535493e-02
   2.2627962e-02
   5.6036449e-02
   1.0838570e-01
   1.9605128e-02
   6.8032902e-02
   6.4023774e-02
   5.1177719e-02
   1.7722467e-02
   9.3999317e-02
   3.7694055e-02
   8.4648862e-02
   2.6036549e-02
   4.4796838e-02
   3.7345271e-02
   2.2137494e-02
   5.1755099e-02
   3.1288782e-02
   3.5558991e-02
   6.6556983e-02
   5.4082841e-02
   2.5157088e-02
   3.2505331e-02
   2.8248683e-02
   1.9614814e-02
   6.7846706e-02
   4.2869578e-02
   4.6146752e-02
   1.1241995e-01
   3.8062500e-02
   2.7097753e-02
   9.7081313e-02
   2.5874892e-02
   1.8266123e-02
   5.6799844e-02
   3.9819468e-02
   8.6124593e-02
   2.8742322e-02
   1.8243807e-02
   2.5391018e-02
   2.6570393e-02
   2.8002333e-02
   2.8393269e-02
   2.8081392e-02
   1.0578818e-01
   3.9976623e-02
   2.8837040e-02
   2.5563027e-02
   3.1896247e-02
   4.5171505e-02
   2.3185368e-02
   4.5080756e-02
   2.2694595e-02
   1.3058860e-01
   3.4151863e-02
   6.1671052e-02
   3.6766268e-02
   2.1519567e-02
   2.6681074e-02
   1.8793565e-02
   2.7305020e-02
   3.3985771e-02
   2.6734942e-02
   4.3947486e-02
   2.4574689e-02
   2.0999312e-02
   2.9514364e-02
   3.6030218e-02
   4.1729391e-02
   2.2370225e-02
   2.4748664e-02
   2.8027292e-02
   1.8844627e-02
   5.2009598e-02
   2.4181731e-02
   4.5746496e-02
   2.1465458e-02
   3.1779144e-02
   4.1250278e-02
   2.7527400e-02
   5.2525633e-02
   6.7684359e-02
   2.0355252e-01
   7.0750463e-02
   2.5699211e-02
   2.6854329e-02
   1.7825083e-02
   2.3714369e-02
   1.0032055e-01
   4.4029968e-02
   3.9432892e-02
   2.1101092e-02
   1.8255291e-01
   2.4006818e-02
   3.2754723e-02
   5.4277680e-02
   4.5468755e-02
   6.8654755e-02
   5.1974641e-02
   1.2973897e-01
   4.1719702e-02
   5.7718498e-02
   1.0678340e-01
   4.7906696e-02
   4.7368497e-02
   2.7090613e-02
   3.6563052e-02
   3.3122869e-02
   4.9156858e-02
   4.0133964e-02
   2.9543434e-02
   3.9559387e-02
   2.8365811e-02
   3.4823273e-02
   7.5613285e-02
   3.0001791e-02
   2.1352045e-02
   3.1048457e-02
   2.5124548e-02
   5.5898010e-02
   3.5419554e-01
   4.4460502e-02
   2.2560928e-02
   1.9615844e-02
   2.8663087e-02
   4.7877674e-01
   3.1252591e-02
   2.3767530e-02
   3.5862629e-01
   6.5748690e-02
   3.6272277e-01
   3.2672620e-02
   5.9372208e-02
   5.0634612e-02
   4.8686348e-01
   2.1766383e-02
   2.1922548e-02
   2.6230607e-02
   4.9490596e-02
   2.0562978e-02
   4.0507228e-02
   4.2254244e-02
   2.1470903e-02
   2.0822037e-02
   7.1229043e-02
   4.4742981e-02
   8.6843041e-02
   2.3681551e-02
   1.3108861e-01
   4.5149866e-02
   2.6911165e-02
   4.5026745e-02
   3.3901942e-02
   3.9964041e-02
   1.9655816e-02
   2.8184151e-02
   2.8855842e-02
   6.6999710e-02
   2.0617146e-02
   5.4367381e-02
   6.2033309e-02
   1.4663615e-01
   5.0650013e-02
   2.3103773e-02
   4.3617812e-01
   2.5353411e-02
   1.2877075e-01
   8.9293979e-02
   8.6254072e-02
   2.5013518e-02
   9.0254813e-02
   5.2694883e-02
   2.2244949e-02
   2.3698512e-02
   8.0728434e-02
   4.0852377e-02
   5.1400474e-02
   2.8446003e-02
   3.8641091e-01
   8.1904975e-02
   3.1805992e-02
   4.0859277e-01
   1.9157800e-02
   6.0471692e-02
   4.3721855e-02
   5.4623687e-02
   2.4735416e-02
   3.0883495e-02
   3.7869027e-02
   2.7224913e-02
   2.4567855e-02
   3.5825370e-02
   2.1408883e-01
   1.9859669e-02
   2.1552593e-02
   2.1069340e-02
   3.5647706e-02
   5.1679160e-02
   2.8675442e-02
   2.6572708e-02
   3.4620501e-02
   4.5351989e-02
   4.3330297e-02
   2.3950328e-02
   5.2973451e-02
   2.0720238e-02
   4.2062203e-02
   2.7204626e-02
   2.7279119e-02
   2.7453960e-02
   9.2855591e-02
   8.1567575e-02
   5.4642486e-02
   4.7045039e-02
   3.8670074e-02
   2.9696383e-02
   3.5546679e-02
   3.3706781e-02
   4.4679894e-02
   9.6451942e-02
   7.7005711e-02
   5.9958445e-02
   3.4298327e-02
   3.3302459e-02
   1.8691001e-02
   2.1753502e-02
   5.5014617e-02
   6.0049676e-02
   3.7686252e-02
   3.6381370e-01
   2.9328177e-02
   1.8085569e-01
   9.4519237e-02
   2.6019365e-02
   4.7925253e-02
   6.4770203e-02
   3.3822244e-02
   3.7000594e-02
   6.1535100e-02
   2.3497488e-02
   4.5948575e-02
   4.9722013e-02
   2.8514916e-02
   3.2862114e-02
   2.6515103e-02
   5.0932067e-02
   2.6990040e-02
   2.2294550e-02
   2.9253967e-02
   2.8759453e-02
   3.2169025e-02
   1.5903216e-01
   3.9711933e-02
   7.5994998e-02
   3.3151297e-02
   2.7235620e-02
   3.9559387e-02
   2.1093270e-02
   2.5204028e-02
   2.4307977e-02
   7.1463450e-02
   2.4177101e-02
   2.6647857e-02
   2.5863377e-02
   3.3483951e-02
   2.2021397e-02
   3.9269103e-02
   4.6264060e-02
   3.6802238e-01
   4.1125828e-02
   5.4606130e-02
   3.9925925e-02
   4.7170880e-02
   9.1067232e-02
   2.5547785e-02
   3.7975506e-01
   1.9508132e-02
   2.7647627e-02
   3.3042745e-02
   2.8220177e-02
   2.4160259e-02
   4.1282420e-02
   2.1413194e-02
   3.1854563e-02
   3.2501116e-02
   3.3948304e-02
   4.5601007e-02
   2.3979795e-02
   2.7832242e-02
   4.3916322e-02
   2.8148661e-02
   3.5362090e-02
   4.9414945e-02
   4.8364707e-02
   4.1871400e-02
   2.6004119e-02
   3.7264976e-02
   3.6824750e-02
   3.2142835e-02
   1.0492620e-01
   1.9663854e-02
   3.0012185e-02
   2.0265944e-02
   3.1550069e-02
   6.0823397e-02
   2.4183370e-02
   5.9473436e-02
   5.1041203e-02
   3.2866815e-02
   7.4355588e-02
   4.7040310e-02
   2.8011035e-02
   3.6276089e-02
   3.7457829e-02
   3.6877935e-02
   9.1304629e-02
   5.9708747e-02
   5.4606130e-02
   5.9223174e-02
   1.3480308e-01
   2.8031260e-02
   3.7953181e-02
   3.8778663e-02
   3.8681362e-02
   5.7923696e-02
   2.8816027e-02
   3.3293425e-02
   2.3021870e-02
   3.2188124e-02
   2.1750425e-02
   3.3291200e-02
   2.7981282e-02
   3.0538008e-02
   4.9296059e-02
   3.6182421e-02
   6.7596143e-02
   2.2538753e-01
   1.0046040e-01
   4.6853987e-02
   2.7585313e-02
   2.6742491e-02
   3.5428356e-02
   4.3072978e-02
   2.0318097e-02
   2.9467738e-02
   3.3582543e-02
   1.8635991e-02
   2.6781495e-02
   1.9746686e-02
   3.6935247e-02
   2.7572245e-02
   1.9675279e-02
   3.4536966e-02
   3.0795255e-02
   2.0331760e-02
   4.1536531e-02
   2.8848482e-02
   3.1940744e-02
   6.8603024e-02
   9.2183844e-02
   6.9406067e-02
   2.3996483e-02
   3.4658610e-02
   2.6533283e-02
   5.5243291e-02
   8.1716764e-02
   4.6272589e-02
   3.5639939e-01
   2.8855059e-02
   4.7722204e-02
   3.5094352e-01
   2.4655914e-02
   4.4212273e-02
   6.2132872e-02
   4.9199128e-02
   3.2552827e-02
   2.3351214e-02
   2.1630218e-02
   3.4925017e-02
   2.4536529e-02
   3.8248953e-01
   3.3191723e-02
   5.7602288e-02
   2.3484063e-02
   1.3663051e-01
   2.7085210e-02
   2.1382164e-02
   3.2125736e-02
   1.0914885e-01
   4.4396744e-02
   9.4182707e-02
   3.5244692e-02
   4.9281976e-02
   2.3420684e-02
   7.6741774e-02
   3.6319906e-02
   1.2435915e-01
   2.9479687e-02
   4.4620897e-02
   7.0082634e-02
   3.9752977e-01
   2.2157954e-02
   3.2892117e-02
   2.3461189e-02
   3.9620200e-02
   1.8246387e-02
   2.2558593e-02
   3.5702999e-01
   2.4315922e-02
   2.8821965e-02
   2.4689218e-02
   3.1035614e-02
   1.3741897e-01
   2.7305762e-02
   2.7394496e-02
   7.2599342e-02
   4.2787898e-02
   1.1727425e-01
   7.8710911e-02
   1.3402835e-01
   3.6802929e-02
   2.6889195e-02
   2.2900716e-02
   2.8560830e-02
   5.1746108e-02
   1.9387255e-02
   2.8129560e-02
   1.2144670e-01
   3.2614836e-02
   2.4665780e-02
   5.0837875e-02
   2.4960309e-02
   6.5490070e-02
   5.8899982e-02
   7.5803706e-02
   4.6452501e-02
   3.6958671e-02
   4.6458838e-02
   3.7742354e-02
   2.1519682e-02
   6.8732542e-02
   1.9648041e-02
   7.5613285e-02
   1.2437570e-01
   4.1953513e-02
   3.6769613e-01
   2.6625692e-02
   2.5625632e-02
   1.2878827e-01
   1.9671593e-02
   4.4763578e-02
   2.3511561e-02
   3.5170522e-01
   1.9449274e-02
   2.1135160e-02
   3.9770482e-02
   2.8452872e-02
   3.6930141e-02
   4.2214047e-02
   3.3870636e-02
   2.4561292e-02
   2.8682700e-02
   4.6869896e-02
   8.1128446e-02
   7.9626994e-02
   3.5717103e-02
   3.4622124e-02
   1.9050715e-02
   1.2142820e-01
   2.5614611e-02
   2.2788084e-02
   7.8481463e-02
   3.4787452e-02
   2.3722611e-02
   8.5078868e-02
   5.7822574e-02
   4.1121096e-02
   2.7680546e-02
   5.4442669e-02
   1.4339117e-01
   3.4756404e-02
   3.8248435e-01
   8.9873642e-02
   2.2541332e-02
   3.9703313e-02
   2.1798435e-02
   2.3126866e-02
   2.2949942e-02
   2.5024098e-02
   9.4554053e-02
   5.2792947e-02
   3.7833415e-02
   2.1155540e-02
   3.4132817e-02
   8.9249728e-02
   3.9674593e-02
   6.5823953e-02
   1.8146830e-01
   3.4833536e-02
   1.3760229e-01
   4.7592298e-02
   2.1999599e-02
   2.9554318e-02
   2.2025577e-02
   3.0564829e-02
   2.7181003e-02
   6.6555244e-02
   1.0503892e-01
   2.7222903e-02
   3.4003135e-02
   1.9613733e-02
   9.5620690e-02
   3.5405227e-01
   2.5130557e-02
   2.1822037e-02
   2.9109367e-02
   2.0326374e-02
   2.9164412e-02
   1.9729283e-02
   7.3050676e-02
   2.1735117e-02
   4.4144989e-02
   3.9033663e-02
   5.8547874e-02
   2.7342601e-02
   7.3919444e-02
   2.1509505e-02
   5.7129823e-02
   1.9836747e-02
   3.9169597e-02
   3.6223705e-01
   4.5242970e-02
   4.3259763e-02
   2.8407834e-02
   2.6117104e-02
   2.1331530e-02
   3.8918249e-02
   6.6107853e-02
   2.4392185e-02
   3.7681627e-02
   2.1683616e-02
   2.6481530e-02
   2.1132678e-02
   2.2906652e-02
   2.4340424e-02
   6.6662053e-02
   3.6424621e-02
   2.0584610e-02
   9.0623339e-02
   3.8442764e-02
   4.4612892e-02
   3.7831963e-02
   6.4990050e-02
   1.8654923e-02
   1.2077704e-01
   2.2471111e-02
   4.1827545e-02
   3.2251152e-02
   8.0853761e-02
   6.1614693e-02
   3.1239866e-02
   3.8589664e-02
   3.0598273e-02
   2.2159085e-02
   1.0408085e-01
   1.6484609e-01
   2.4709160e-02
   2.0761589e-02
   3.2633052e-02
   3.4779131e-02
   2.8750948e-02
   8.0977022e-02
   2.7117216e-02
   8.7610076e-02
   2.0720722e-02
   6.0454418e-02
   4.5680360e-02
   4.1643374e-02
   3.2933183e-02
   2.3800699e-02
   3.1094049e-01
   2.5799413e-02
   6.1566563e-02
   4.4050875e-02
   1.2094792e-01
   8.1708763e-02
   2.1168813e-02
   3.1713824e-02
   1.0446834e-01
   7.2186365e-02
   3.0132745e-02
   7.1739536e-02
   4.8145558e-02
   3.6276472e-02
   3.1471644e-02
   2.1465458e-02
   4.8474731e-02
   2.0346329e-02
   2.9436697e-02
   3.5812745e-02
   3.9908734e-02
   4.5640636e-02
   4.3076778e-02
   6.1302410e-02
   3.8350659e-02
   2.1858218e-02
   3.3971122e-02
   2.9324353e-02
   2.8191275e-02
   1.2483957e-01
   3.5201804e-02
   5.9102628e-02
   2.0055015e-02
   3.5662122e-02
   2.6754943e-02
   3.5739875e-02
   2.9102559e-02
   2.2682208e-02
   2.8085737e-02
   4.3473165e-02
   3.7152652e-02
   3.0036336e-02
   2.4720172e-02
   4.4804657e-02
   3.5092768e-02
   2.6389357e-02
   4.8786221e-02
   8.4511729e-02
   1.4235266e-01
   1.8071457e-01
   2.2643092e-02
   5.0031083e-02
   2.6142358e-02
   3.7675444e-02
   3.4187291e-02
   4.7006991e-02
   3.9262807e-02
   3.2259164e-02
   3.5824542e-02
   2.8387812e-02
   6.2371808e-02
   2.7624358e-02
   3.1608525e-02
   4.7540170e-02
   3.5424251e-01
   3.3525980e-02
   1.9291160e-02
   2.6687078e-02
   3.4646643e-02
   3.0422853e-02
   3.0472577e-02
   3.5723179e-02
   3.2357876e-02
   1.8274075e-02
   3.4436620e-02
   3.6420144e-02
   2.3962309e-02
   2.0300905e-02
   2.9971015e-02
   6.3715024e-02
   3.7308220e-02
   2.5586022e-02
   6.0518148e-02
   2.7118538e-02
   9.3395626e-02
   5.3224760e-02
   3.7280553e-02
   3.9850330e-02
   7.1732725e-02
   3.7457887e-02
   3.7850060e-02
   3.2602003e-02
   3.3006301e-02
   3.4695789e-02
   6.0251397e-02
   3.3494928e-02
   1.1857958e-01
   5.2189191e-02
   5.0467241e-02
   6.3875538e-02
   3.1089420e-02
   2.1957502e-02
   3.1953021e-02
   4.2911385e-02
   2.7620295e-02
   1.5978412e-01
   4.9141281e-02
   2.3393528e-02
   3.9749868e-02
   5.2047877e-02
   2.8982651e-02
   2.2679940e-02
   2.6068831e-02
   8.8886173e-02
   1.9707017e-02
   6.6874239e-02
   3.0267559e-02
   4.6331623e-02
   3.4339807e-02
   3.9153224e-02
   5.0841549e-02
   2.1423426e-02
   6.1912432e-02
   2.7716016e-02
   3.1648023e-02
   6.0894505e-02
   5.7738235e-02
   2.6669559e-02
   2.6567293e-02
   3.8229518e-02
   1.2283548e-01
   4.6973363e-02
   3.9473146e-02
   2.1967244e-02
   9.4733029e-02
   2.2618356e-02
   4.8057049e-02
   2.9391840e-02
   8.0207262e-02
   3.1997149e-02
   5.5705997e-02
   2.3353563e-02
   2.3183586e-02
   3.8551655e-01
   1.9761501e-02
   6.8277064e-02
   1.4180211e-01
   4.3938085e-01
   2.4246961e-02
   6.7806042e-02
   4.0470816e-02
   2.8079098e-02
   1.0339409e-01
   2.6690965e-02
   4.2864335e-02
   3.1123157e-02
   3.2556026e-02
   4.4804130e-02
   3.6982729e-02
   4.0981209e-02
   1.9438815e-02
   2.0892212e-02
   1.9172380e-02
   3.6677380e-02
   1.8388440e-02
   2.5191659e-02
   2.4997121e-02
   4.7889678e-02
   2.4381299e-02
   1.2546490e-01
   5.9796924e-02
   3.0166302e-02
   2.6168917e-02
   2.5966893e-02
   2.3792583e-02
   3.7854663e-02
   4.1109081e-02
   6.5764065e-02
   2.2494673e-02
   3.8524149e-02
   1.8807461e-02
   2.3708021e-02
   3.2928741e-02
   2.2952903e-02
   4.1090227e-02
   2.6544384e-02
   1.9702969e-02
   3.6496325e-02
   3.8455851e-02
   6.5048893e-02
   3.5037959e-02
   9.8837053e-02
   3.6468742e-02
   6.8305865e-02
   2.1824697e-02
   3.7514369e-02
   2.1123362e-02
   2.1422737e-02
   2.6154040e-02
   5.0343486e-02
   2.4052686e-02
   2.6231606e-02
   2.6202280e-02
   2.5464627e-02
   5.0666637e-02
   6.7737771e-02
   8.5022421e-02
   1.9509860e-02
   1.4262704e-01
   2.9865083e-02
   7.4723922e-02
   1.0398197e-01
   4.8089748e-02
   3.9077130e-02
   4.2049708e-01
   5.2285674e-02
   2.2927960e-02
   2.9915950e-02
   4.5117995e-02
   1.8367017e-02
   2.8555598e-02
   2.5705489e-02
   1.9873893e-02
   2.8818963e-02
   3.3815840e-02
   6.1570895e-02
   3.0110900e-02
   4.7536294e-02
   1.2254481e-01
   1.8467394e-02
   9.3733551e-02
   2.1775713e-02
   1.9826282e-02
   8.7458549e-02
   2.6001005e-02
   3.2700780e-02
   4.6544018e-02
   2.5684525e-02
   2.4459122e-02
   6.4233552e-02
   6.8542379e-02
   5.4132652e-02
   7.4777617e-02
   4.3926329e-02
   3.3582543e-02
   4.7660754e-02
   4.5479824e-02
   4.3469403e-02
   3.9383526e-02
   2.7208869e-02
   2.8585269e-02
   3.2444939e-02
   3.4965548e-02
   7.1814398e-02
   3.0052155e-02
   2.0221266e-02
   3.2980621e-02
   2.3172024e-02
   3.3365886e-02
   4.6809808e-02
   7.6417174e-02
   3.8354198e-02
   1.0810408e-01
   3.0122937e-02
   3.7138177e-02
   2.1741790e-02
   3.2865482e-02
   2.1420744e-02
   5.5075750e-02
   3.8884444e-02
   8.9418314e-02
   5.5219304e-02
   5.6749685e-02
   1.3339026e-01
   1.9027747e-02
   1.6966263e-01
   3.6846919e-02
   5.6019139e-02
   3.5320986e-02
   4.6382597e-02
   2.0338145e-02
   1.9489526e-02
   2.8614219e-02
   1.9181294e-02
   2.0892981e-02
   9.4385605e-02
   6.7825237e-02
   2.3342647e-02
   2.7354537e-02
   5.3943863e-02
   4.8418095e-02
   3.7547171e-02
   4.2493708e-02
   3.6292349e-02
   4.4635117e-02
   1.0189383e-01
   2.5184241e-02
   7.4906143e-02
   7.4093164e-02
   2.6173792e-02
   1.2635103e-01
   5.8520499e-02
   1.0588308e-01
   6.3932967e-02
   2.2578068e-02
   2.1541360e-02
   5.3613187e-02
   2.7756244e-02
   1.0526121e-01
   2.6827632e-02
   6.3079150e-02
   3.5158891e-02
   2.5737456e-02
   4.3431819e-02
   3.8566240e-02
   2.6840732e-02
   1.9212850e-02
   2.8506543e-02
   4.5928465e-02
   2.7743259e-02
   4.8350985e-02
   2.4415207e-02
   4.5602672e-02
   4.8259595e-02
   3.9105613e-02
   3.6277661e-02
   1.8265115e-02
   2.6087904e-02
   1.2930018e-01
   3.0521078e-02
   2.7693785e-02
   2.7061983e-02
   8.0998644e-02
   5.0391126e-02
   4.2082748e-02
   5.0456388e-02
   2.7636309e-02
   3.5276369e-02
   3.7814523e-02
   7.4236063e-02
   4.9280831e-02
   1.7394888e-02
   5.0055141e-02
   6.5594325e-02
   5.7845684e-02
   4.7105130e-02
   4.1395010e-02
   2.8727989e-02
   3.6496949e-02
   4.2349826e-02
   2.3758835e-02
   2.8703594e-02
   2.5054094e-02
   3.2292191e-02
   2.6391483e-02
   2.0987004e-02
   1.1749952e-01
   1.1295908e-01
   3.2001617e-02
   2.0350868e-02
   3.9616051e-02
   4.4572477e-02
   2.2331395e-02
   3.2560921e-02
   2.2150400e-02
   5.0998046e-02
   1.3984758e-01
   2.2864532e-01
   4.4761715e-02
   1.1021934e-01
   2.3068785e-02
   2.6670549e-02
   8.2175050e-02
   2.2511954e-02
   4.4298937e-02
   2.4887677e-02
   2.4456719e-02
   3.0708642e-02
   6.3262316e-02
   2.2760123e-02
   6.6801702e-02
   2.8632301e-02
   7.3715790e-02
   2.6172632e-02
   2.4568266e-02
   1.2610118e-01
   3.0094020e-02
   2.7616860e-02
   1.6475328e-01
   2.4620810e-02
   4.2149187e-02
   3.7687407e-02
   2.8635320e-02
   2.9104124e-02
   3.4319867e-02
   4.5009504e-02
   4.0305799e-01
   6.5677779e-02
   3.1388532e-02
   1.8880199e-02
   4.7048967e-02
   2.9335547e-02
   1.0694559e-01
   2.7042028e-02
   8.7961123e-02
   2.5103769e-02
   4.0221422e-02
   3.5945289e-02
   3.1160443e-02
   3.1082574e-02
   9.6659099e-02
   4.1043024e-02
   3.2813183e-02
   2.6774496e-02
   3.1917592e-01
   3.6219611e-02
   7.0914252e-02
   2.6765259e-02
   7.4027367e-02
   2.6073285e-02
   8.1571029e-02
   3.9389178e-02
   2.8013280e-02
   2.9210549e-02
   2.1217370e-02
   5.6092536e-02
   2.3983362e-02
   3.9524062e-02
   4.1330177e-02
   3.3317669e-02
   3.4210694e-02
   3.6300453e-01
   2.3656094e-02
   6.0073506e-02
   2.1588308e-02
   5.6106066e-02
   2.2809765e-02
   2.3289710e-02
   2.3930443e-02
   1.8455817e-02
   3.0322107e-02
   2.7266926e-02
   4.0403596e-02
   2.9099304e-02
   1.2827963e-01
   3.8320238e-02
   4.2924448e-02
   6.6783763e-02
   2.7247243e-02
   5.1169433e-02
   3.3067150e-02
   3.0322792e-02
   1.7250501e-02
   4.0335963e-02
   3.2930172e-02
   5.3469433e-02
   2.7564015e-02
   2.1282280e-02
   2.7474214e-02
   3.2918643e-02
   8.2956917e-02
   2.9721076e-02
   1.0191860e-01
   3.0442593e-02
   1.2413157e-01
   3.4096021e-02
   2.9040075e-02
   2.1227302e-02
   2.4947209e-02
   8.4589074e-02
   3.1989460e-02
   5.7722311e-02
   4.9334515e-02
   1.5315119e-01
   3.4417865e-02
   3.0914084e-02
   2.1523519e-02
   2.4671024e-02
   4.3311708e-02
   2.5630864e-02
   5.6527776e-02
   3.4469461e-02
   2.7404711e-02
   2.9299183e-02
   7.8835040e-02
   2.2953494e-02
   2.3941158e-02
   2.4487961e-02
   4.8974002e-02
   2.9979530e-02
   2.5588535e-02
   3.5261006e-02
   8.6560053e-02
   3.6500028e-02
   3.6854956e-02
   1.7643017e-02
   3.6149940e-02
   3.4297314e-02
   1.9688076e-02
   4.8184679e-02
   2.6481680e-02
   3.3635123e-02
   2.6387082e-02
   1.8630414e-02
   2.8322568e-02
   2.8118629e-02
   6.7955769e-02
   4.9732494e-02
   3.6209176e-01
   3.7889215e-02
   1.7167981e-02
   2.9911013e-02
   2.2788321e-02
   3.0523723e-02
   2.8758464e-02
   4.0897035e-02
   6.0854919e-02
   5.8752894e-02
   1.0136988e-01
   1.2480797e-01
   2.7419742e-02
   2.9181691e-02
   2.1993530e-02
   2.4910307e-02
   2.1584774e-02
   4.6345767e-02
   3.7217960e-02
   4.0005472e-02
   6.9254938e-02
   3.6163766e-01
   3.8469146e-02
   4.3280495e-02
   3.0162123e-02
   1.9936160e-02
   2.4209478e-02
   3.0716871e-02
   2.9418770e-02
   3.2357021e-02
   3.0860148e-02
   2.5431887e-02
   2.4937117e-02
   2.6355123e-02
   2.3383794e-02
   2.7486573e-02
   2.7222826e-02
   4.9984023e-02
   9.7795845e-02
   4.1815073e-02
   3.0547786e-02
   2.0529239e-02
   3.4011563e-02
   1.9523015e-02
   2.3200286e-02
   2.5220793e-02
   3.1557712e-02
   2.7806235e-02
   4.7484575e-02
   2.0576534e-01
   6.6660306e-02
   2.5101952e-02
   5.5329325e-02
   2.0205492e-02
   3.3916864e-02
   2.5879036e-02
   2.8687519e-02
   7.5548864e-02
   4.9752887e-02
   2.1577395e-02
   1.1954388e-01
   3.5713963e-01
   3.3754909e-02
   2.5477745e-02
   7.7143041e-02
   4.2496270e-02
   2.4392022e-02
   3.2760092e-02
   2.3053640e-02
   3.1028318e-02
   3.6886531e-02
   3.5705430e-02
   8.4763420e-02
   7.3894610e-02
   4.3332896e-02
   4.6254533e-02
   2.0590099e-02
   9.7573117e-02
   3.2956978e-02
   1.8685716e-01
   4.9373370e-02
   7.8774419e-02
   5.7738836e-02
   2.7680697e-02
   1.1022432e-01
   2.6481151e-02
   4.8064911e-02
   3.3498550e-02
   3.5428356e-02
   3.6675424e-02
   2.1909751e-02
   6.2525265e-02
   2.0012645e-02
   3.2051252e-02
   5.7912284e-02
   3.2167484e-02
   2.7583975e-02
   2.2083994e-02
   3.3571464e-02
   7.4829046e-02
   7.3288861e-02
   7.8722688e-02
   2.4260409e-02
   3.0107487e-02
   4.5379374e-02
   8.4498648e-02
   1.8407757e-02
   5.0435518e-02
   3.4454003e-02
   2.0097838e-02
   6.5961177e-02
   5.3659971e-02
   4.8399268e-02
   1.2083484e-01
   2.0040841e-02
   3.0598499e-02
   5.5882102e-02
   3.2873213e-02
   5.3088412e-02
   3.2201450e-02
   4.3008599e-02
   2.9623903e-02
   5.1255114e-02
   3.6079515e-02
   3.3129355e-02
   3.0644047e-02
   6.6649285e-02
   1.3385163e-01
   3.1408715e-02
   3.6579227e-02
   2.7133875e-02
   6.4491320e-02
   2.8644710e-02
   3.3244834e-02
   2.4176621e-02
   5.6418546e-02
   7.3837225e-02
   3.1236921e-02
   2.2866709e-02
   5.4187103e-02
   2.0095191e-02
   2.9233413e-02
   3.0563653e-02
   1.2483947e-01
   4.3035260e-02
   2.0190390e-02
   6.2572992e-02
   2.9301752e-02
   5.9197224e-02
   4.3504807e-02
   6.5094497e-02
   1.9923927e-02
   2.4498861e-02
   6.3889869e-02
   1.2527319e-01
   3.2196444e-02
   4.8176366e-02
   4.4537904e-02
   1.8205170e-02
   3.3100399e-02
   2.0795048e-02
   2.1047674e-02
   2.0511544e-02
   3.2755338e-02
   6.5103694e-02
   2.9008202e-02
   2.5968062e-02
   1.9163309e-02
   6.6624062e-02
   2.0288418e-02
   1.6558137e-01
   6.2469113e-02
   4.0231367e-02
   2.3279990e-02
   3.6312186e-01
   6.3924089e-02
   3.5485199e-02
   2.3533372e-02
   3.7107379e-01
   4.5414893e-02
   2.4857187e-02
   3.5639939e-01
   2.7636293e-02
   6.7364327e-02
   2.5425347e-02
   2.3907578e-02
   3.4102023e-02
   8.6142283e-02
   2.0666674e-02
   2.8842209e-02
   3.1728090e-02
   3.5454609e-01
   2.9785053e-02
   4.2623399e-02
   2.1376489e-02
   5.1096062e-02
   4.5369901e-02
   4.1808675e-02
   1.8301812e-02
   4.8776051e-02
   5.4876218e-02
   3.7352696e-02
   2.8124524e-02
   1.0005447e-01
   5.8141001e-02
   6.3810308e-02
   8.4472684e-02
   2.3924685e-02
   2.5870032e-02
   5.5411345e-02
   2.6608244e-02
   2.0991064e-02
   3.5144323e-02
   3.7144358e-02
   2.4865993e-02
   3.5278577e-01
   5.2609640e-02
   2.1219577e-02
   4.6683508e-02
   3.2869165e-02
   4.1843230e-02
   3.1344993e-02
   2.2501271e-02
   4.8868492e-02
   9.7696109e-02
   4.1801959e-02
   2.9117836e-02
   3.6014357e-01
   3.2318810e-02
   2.2474457e-02
   2.6895236e-02
   3.0572710e-02
   9.1085006e-02
   4.5847148e-02
   3.6173344e-01
   2.5371734e-02
   6.1067009e-02
   4.8791669e-02
   2.1285038e-02
   2.1679895e-02
   3.7454125e-02
   6.5346486e-02
   2.9194737e-02
   2.5358911e-02
   4.4863274e-02
   3.5719136e-02
   2.8844979e-02
   4.4388413e-02
   3.8823650e-02
   4.6754788e-02
   4.3896247e-02
   4.6989041e-02
   3.9618476e-01
   9.4246206e-02
   2.1254546e-02
   9.1275014e-02
   3.3247223e-02
   1.9616738e-02
   5.4133250e-02
   1.3176991e-01
   1.9145764e-02
   2.5521281e-02
   1.9914885e-02
   2.3362905e-02
   3.3770863e-02
   2.6681074e-02
   3.0483011e-02
   3.1540588e-02
   3.6162215e-02
   1.5543784e-01
   2.3148078e-02
   9.8734327e-02
   2.7637984e-02
   4.4453063e-02
   2.0856533e-02
   7.1319227e-02
   3.9570178e-01
   4.1629237e-02
   5.0760089e-02
   3.3231304e-02
   1.4620660e-01
   2.0039184e-02
   6.4578029e-02
   3.5330096e-02
   3.1809780e-02
   4.0722728e-02
   1.3392563e-01
   6.3933260e-02
   2.4106732e-02
   3.1741583e-02
   5.5444830e-02
   1.8812298e-02
   5.1159133e-02
   2.7532787e-02
   6.7119539e-02
   2.8650339e-02
   3.7331262e-01
   3.7124299e-02
   2.4006585e-02
   2.4617566e-02
   1.6221235e-01
   1.8963519e-01
   3.6862497e-02
   3.1932911e-02
   1.3314407e-01
   3.2692333e-02
   2.9534679e-02
   3.6721931e-02
   2.2962622e-02
   2.4806183e-02
   2.4191049e-02
   3.2210069e-02
   5.5559062e-02
   5.3157224e-02
   4.1816624e-02
   3.9043320e-02
   2.9732526e-02
   3.5972421e-01
   3.9649100e-02
   3.9487650e-02
   2.5402422e-02
   3.7276177e-01
   2.4465686e-02
   3.2069874e-02
   2.3466655e-02
   2.5070147e-02
   3.0390424e-02
   2.7859079e-02
   2.9929159e-02
   3.0385294e-02
   3.2912773e-02
   3.9850196e-02
   2.6522307e-02
   3.5158717e-01
   1.2616745e-01
   3.1222025e-02
   2.4595278e-02
   4.1146196e-02
   4.7300552e-02
   2.7666696e-02
   2.4778992e-02
   2.6799184e-02
   2.8255700e-02
   2.7906844e-02
   9.9745020e-02
   8.7304483e-02
   5.1057792e-02
   1.4870600e-01
   4.4090567e-02
   2.5357246e-01
   9.8128915e-02
   2.9171606e-02
   4.2919091e-02
   4.3155978e-02
   8.8988056e-02
   2.1534612e-02
   8.9758384e-02
   4.2318391e-02
   2.4145257e-02
   8.4388508e-02
   1.0031360e-01
   3.1640256e-02
   2.5881342e-02
   1.5271344e-01
   4.1012963e-02
   2.4790386e-02
   8.4776966e-02
   3.2875604e-02
   7.0512048e-02
   2.3915593e-02
   1.1929349e-01
   2.7824509e-02
   4.8348761e-02
   3.3813367e-02
   4.8067250e-02
   2.4163148e-02
   3.6392894e-02
   2.0661625e-02
   9.0622979e-02
   2.5447669e-02
   2.4019447e-02
   7.1226996e-02
   2.4759521e-02
   2.8219339e-02
   5.4408822e-02
   5.7294295e-02
   2.7488113e-02
   4.6370210e-02
   2.8082202e-02
   3.5986774e-02
   3.7488076e-02
   1.0235909e-01
   4.2616249e-02
   2.1183909e-02
   2.0629944e-02
   6.2887957e-02
   4.9966482e-02
   6.0811556e-02
   3.8550128e-02
   2.4159561e-02
   4.5103975e-02
   2.5822406e-02
   1.1347801e-01
   2.5366522e-02
   2.1030436e-02
   5.2829619e-02
   2.5463942e-02
   3.0631386e-02
   5.3718007e-02
   3.9381414e-02
   9.3187567e-02
   3.0299687e-02
   4.2030783e-02
   6.5710831e-02
   8.8860712e-02
   3.6228848e-01
   2.0122141e-02
   2.4092131e-02
   3.5862506e-02
   5.3418308e-02
   2.5715113e-02
   3.0182965e-02
   1.4259155e-01
   4.1149076e-02
   9.0963972e-02
   3.8012729e-01
   2.5732700e-02
   7.9739811e-02
   1.9818469e-02
   3.1885774e-02
   4.7368040e-02
   4.2114124e-02
   2.2576501e-02
   2.4430293e-02
   2.3303614e-02
   3.2976787e-02
   3.2546200e-02
   4.5909019e-01
   4.0945487e-02
   3.7635368e-02
   2.8346057e-02
   2.5405904e-02
   5.6286205e-02
   2.5403647e-02
   8.2257828e-02
   1.9477112e-02
   1.9960972e-02
   1.9992592e-02
   5.8012206e-02
   1.8216643e-02
   1.2543246e-01
   1.0657503e-01
   2.8454815e-02
   3.4617316e-02
   2.3075730e-02
   2.0656456e-02
   3.3876677e-02
   2.0448783e-02
   1.9305971e-02
   5.1970199e-02
   3.5167714e-01
   4.3537324e-02
   4.3787918e-02
   9.4428822e-02
   2.0827111e-02
   1.1735138e-01
   2.1133347e-02
   4.4542671e-02
   2.6616050e-02
   2.1577604e-02
   1.9914596e-02
   4.9236565e-02
   5.3487683e-02
   2.5220793e-02
   2.6080978e-02
   2.5444268e-02
   3.8869619e-02
   2.5802951e-02
   2.5396712e-02
   1.9224275e-02
   3.2573208e-02
   4.6969618e-02
   3.2728416e-02
   2.2908245e-02
   2.3131036e-02
   2.8545554e-02
   1.8887517e-02
   2.7018016e-02
   1.4554933e-01
   2.3384030e-02
   2.0729272e-02
   2.0159438e-02
   3.1655794e-02
   1.9348390e-02
   2.2385750e-02
   7.0389601e-02
   5.3344264e-02
   2.6667054e-02
   1.6792277e-01
   4.3284808e-02
   3.2947193e-02
   3.2847076e-02
   2.6396255e-02
   2.5592349e-02
   2.1801118e-02
   3.0887614e-02
   2.6020668e-02
   2.2275833e-02
   5.4432259e-02
   3.4959888e-02
   2.9080988e-02
   2.6222671e-02
   9.9669707e-02
   6.5780709e-02
   4.4156676e-02
   2.0601496e-02
   3.6106568e-01
   2.8375822e-02
   1.2444681e-01
   3.7232334e-02
   4.0182500e-02
   4.6496236e-02
   6.9141426e-02
   2.6223798e-02
   1.4576683e-01
   3.9318936e-02
   2.2149779e-02
   6.7676372e-01
   1.9889003e-02
   5.2225816e-02
   3.6197523e-02
   3.9351096e-02
   4.6105061e-02
   5.9702432e-02
   2.9525809e-02
   9.2350481e-02
   3.3584222e-02
   2.4696320e-02
   2.8082008e-02
   5.0585629e-02
   5.4809432e-02
   2.9119822e-02
   2.6551677e-02
   8.6124584e-02
   3.7429858e-02
   3.5485097e-02
   5.3374744e-02
   3.4162322e-02
   3.6032804e-02
   6.1981821e-02
   5.8754019e-02
   5.8379130e-02
   6.9207198e-02
   2.9831301e-02
   4.8687185e-02
   2.7578087e-02
   4.2930624e-02
   5.2623784e-02
   2.7321361e-02
   2.2326424e-02
   3.7665893e-02
   2.9153678e-02
   2.5563475e-02
   3.5169010e-01
   1.6794325e-01
   3.0634229e-02
   3.1127756e-02
   2.8580836e-02
   3.1855897e-02
   1.9212618e-02
   5.1822719e-02
   8.1923366e-02
   3.4045709e-02
   4.3567047e-02
   3.2977120e-02
   4.0478376e-02
   3.4682443e-02
   4.7085822e-02
   4.8850184e-02
   1.4414543e-01
   3.6152522e-02
   2.5063459e-02
   2.1350359e-02
   2.4410867e-02
   3.4983922e-01
   2.5967154e-02
   1.8614214e-02
   2.9578575e-02
   8.9522428e-02
   2.3350780e-02
   2.1166400e-02
   4.8774081e-02
   1.9127324e-02
   2.3815799e-02
   2.2529152e-02
   3.7402684e-02
   2.9280516e-02
   4.2507124e-02
   1.7101142e-01
   3.2516680e-02
   2.7110623e-02
   3.3523750e-02
   6.2150739e-02
   4.7029244e-02
   7.6832266e-02
   4.0526203e-02
   3.6422645e-01
   4.5215392e-02
   6.3054736e-02
   3.0507136e-02
   2.8836839e-02
   7.4209022e-02
   4.7480851e-02
   7.2061932e-02
   2.5353131e-02
   1.8610047e-02
   4.5896730e-02
   4.2448268e-02
   3.9537430e-02
   1.9877335e-02
   3.5900093e-02
   1.9761549e-02
   3.4846396e-02
   6.6838980e-02
   1.5036610e-01
   4.2792969e-02
   3.0622944e-02
   6.1878888e-02
   1.3838633e-01
   4.7935055e-02
   3.7854095e-02
   4.1045065e-02
   2.8924739e-02
   6.3481761e-02
   2.0831097e-02
   1.5636492e-01
   2.1214410e-02
   2.1940910e-02
   3.7608501e-02
   2.9072795e-02
   6.0466832e-02
   2.5273096e-02
   1.7059643e-01
   2.1150016e-02
   3.2193893e-02
   3.5613158e-02
   4.1738007e-02
   4.0692933e-02
   2.0672405e-02
   5.5417505e-02
   4.0625413e-02
   4.8067250e-02
   2.3922087e-02
   2.4921950e-02
   5.1029588e-02
   6.8295253e-02
   2.9824139e-02
   8.3377301e-02
   2.5750976e-02
   5.8833674e-02
   2.4482660e-02
   2.0014250e-02
   3.1393656e-02
   4.2087960e-02
   1.8398444e-02
   5.0019531e-02
   2.6038807e-02
   8.3988561e-02
   6.2676177e-02
   6.9994430e-02
   4.4621399e-02
   2.9068976e-02
   3.0980431e-02
   6.1803950e-02
   1.1418930e-01
   2.5645223e-02
   2.7250480e-02
   3.1115243e-02
   2.2652456e-02
   5.0778955e-02
   6.5404719e-02
   4.1496714e-02
   1.7410390e-02
   8.6870847e-02
   6.4838991e-02
   8.6947287e-02
   3.6338554e-01
   5.2516922e-02
   3.7126810e-02
   5.3960449e-02
   3.0634589e-02
   2.0496789e-02
   4.4065813e-02
   3.8806430e-02
   1.1944907e-01
   1.3011549e-01
   2.3391902e-02
   6.0109612e-02
   3.5977247e-01
   4.9748125e-02
   3.1336935e-02
   2.5585888e-02
   3.8124819e-02
   6.8432119e-02
   2.1754296e-02
   3.7289937e-02
   2.5399719e-02
   1.8730638e-02
   7.4336298e-02
   4.0574197e-02
   6.1087370e-02
   4.1935407e-02
   7.4475644e-02
   7.3448195e-02
   4.1791119e-02
   1.5603883e-01
   2.8360766e-02
   5.0714539e-02
   2.5875594e-02
   3.4913283e-01
   8.2365409e-02
   9.9552484e-02
   2.9663522e-02
   2.1536560e-02
   5.8822801e-02
   2.3304853e-02
   3.5569455e-01
   2.8403329e-02
   2.2442964e-02
   4.0884892e-02
   2.6662206e-01
   2.1366613e-02
   7.5111559e-02
   8.1371920e-02
   1.2343435e-01
   9.8961086e-02
   2.1094549e-02
   4.7173004e-02
   3.1917825e-02
   2.5290344e-02
   3.9660638e-02
   6.1015766e-02
   3.9779769e-02
   3.7042624e-01
   3.7953684e-02
   2.9743391e-02
   4.4830359e-02
   2.5926077e-02
   4.4417255e-02
   5.7663774e-02
   2.7128140e-02
   9.4228931e-02
   3.3910970e-02
   5.5148690e-02
   1.2648730e-01
   2.6615053e-02
   2.8087868e-02
   8.0537636e-02
   2.8084523e-02
   4.3135974e-02
   2.2555944e-02
   5.5632418e-02
   3.4936939e-02
   2.7686877e-02
   1.3085839e-01
   4.0479443e-02
   3.8640422e-02
   3.8967506e-02
   2.8073800e-02
   1.8590089e-02
   1.2144000e-01
   2.2447788e-02
   4.0571229e-02
   1.1988785e-01
   2.9853704e-02
   8.9573950e-02
   2.7727901e-02
   3.6057487e-01
   5.3728523e-02
   1.8167366e-02
   6.5741687e-02
   2.6106786e-02
   5.0891473e-02
   1.0070915e-01
   2.2601339e-02
   2.5893631e-02
   3.5179094e-02
   6.1963823e-02
   6.8074278e-02
   4.6169443e-02
   4.0876127e-02
   2.5029449e-02
   4.7408463e-02
   1.3214769e-01
   1.0555886e-01
   2.4188470e-02
   3.5211786e-01
   3.7705004e-02
   3.8077298e-02
   2.0038243e-02
   2.3549201e-02
   5.1717613e-02
   5.3967694e-02
   4.2898972e-02
   3.0361198e-02
   5.7264588e-01
   3.5839048e-02
   3.6083481e-02
   1.3621911e-01
   3.0320948e-02
   3.2827958e-02
   3.2257964e-02
   2.9562939e-02
   3.4608679e-02
   6.2258274e-02
   7.0912207e-02
   2.7703229e-02
   2.1957502e-02
   2.8904907e-02
   5.7300934e-02
   2.4010672e-02
   4.9492434e-02
   2.6465254e-02
   5.9977490e-02
   3.5655938e-02
   3.8791643e-02
   3.3707017e-02
   3.5431007e-02
   6.1048122e-02
   4.3322074e-02
   1.2560685e-01
   3.0216852e-02
   2.0630630e-02
   3.1179547e-01
   8.4464938e-02
   5.2269597e-01
   2.0359277e-02
   1.9367732e-02
   3.7025803e-02
   4.7756765e-02
   2.8906672e-02
   2.2277075e-02
   2.9768104e-02
   6.6624606e-02
   2.0505380e-02
   2.0421590e-02
   5.1688808e-02
   2.2746399e-02
   7.8994982e-02
   4.9132942e-02
   3.6335071e-02
   1.7139615e-02
   2.9260242e-02
   1.8670105e-02
   2.9746004e-02
   3.4909769e-02
   4.6441912e-02
   2.3440057e-02
   2.9920009e-02
   8.6791900e-02
   2.7673751e-02
   3.0185524e-02
   3.4785037e-02
   3.5217520e-02
   1.2482146e-01
   3.0941922e-02
   3.8790900e-02
   2.5939223e-02
   7.4302269e-02
   1.9279674e-02
   2.2236535e-01
   1.1745265e-01
   2.2428166e-02
   6.3689950e-02
   3.3840488e-02
   3.0732899e-02
   5.4288889e-02
   4.0982674e-02
   1.2761120e-01
   4.9236756e-02
   2.3039272e-02
   6.4967630e-02
   3.9907886e-02
   2.3537191e-02
   5.0588867e-02
   3.7694625e-02
   6.5731250e-02
   1.9968245e-02
   6.3531496e-02
   3.9922547e-02
   3.0568137e-02
   1.0151031e-01
   8.5958885e-02
   3.8295514e-02
   3.7848656e-02
   3.2790910e-02
   7.3509223e-02
   2.1252805e-02
   2.1425944e-02
   3.3418200e-02
   4.2000851e-02
   4.0914266e-02
   5.4861877e-02
   2.6533150e-02
   1.3161800e-01
   2.0638161e-02
   3.5371313e-02
   6.0248113e-02
   2.1584456e-02
   1.3394407e-01
   1.6364640e-01
   3.6654269e-02
   1.9271660e-02
   1.8907658e-02
   6.0280615e-02
   5.3687968e-02
   3.4896407e-02
   2.2013341e-02
   2.9893256e-02
   2.2313739e-02
   5.8989584e-02
   3.5594863e-01
   1.9152828e-02
   5.0278881e-02
   8.7422673e-02
   1.9968597e-02
   5.4212127e-02
   1.9526533e-02
   3.6793529e-01
   5.5013437e-02
   8.3108485e-02
   7.7496853e-02
   2.0442930e-02
   2.1978243e-02
   2.2903589e-02
   1.4991672e-01
   3.1344637e-02
   1.2547297e-01
   2.7076641e-02
   9.1099207e-02
   5.4449364e-02
   4.0768093e-02
   2.5952312e-02
   3.6204101e-01
   4.4285081e-02
   2.6954281e-02
   1.9358584e-02
   2.6019519e-02
   2.3117847e-02
   3.9527900e-02
   1.3172622e-01
   2.7765175e-02
   6.0944613e-02
   2.7181176e-02
   1.5950632e-01
   4.2287370e-02
   1.2705655e-01
   3.8474764e-02
   1.7798308e-02
   2.1467022e-02
   3.0970965e-02
   2.1872470e-02
   4.8964493e-02
   4.3331416e-01
   2.4890922e-02
   2.8453725e-02
   3.1107799e-02
   2.0996720e-02
   4.9971967e-02
   2.1541662e-02
   5.4870802e-02
   4.1996976e-01
   2.5463875e-02
   2.4107182e-02
   3.1686774e-02
   6.4352816e-02
   2.3738540e-02
   4.7025757e-02
   1.5086418e-01
   3.6713821e-01
   2.8685471e-02
   4.5750185e-02
   5.0530076e-02
   2.3039546e-02
   5.9988275e-02
   2.6516166e-02
   4.1760208e-02
   1.9636651e-02
   1.9667540e-02
   3.8512185e-02
   7.2336918e-02
   4.6817536e-02
   4.8426913e-02
   2.9770339e-02
   8.7564508e-02
   2.1257859e-02
   3.4593753e-02
   2.8908302e-02
   3.3370411e-02
   1.7879833e-02
   6.4416967e-02
   7.1921150e-02
   7.7622312e-02
   3.0252308e-02
   2.6234105e-02
   2.3542263e-02
   3.5121270e-01
   3.9047674e-02
   9.9935202e-02
   4.0622614e-02
   3.8680920e-02
   4.1748292e-02
   7.1860089e-02
   5.5168580e-02
   2.7475479e-02
   1.8181949e-02
   4.4283742e-02
   2.0420264e-02
   3.1855066e-02
   2.2489368e-02
   4.4382437e-02
   5.5808638e-02
   3.2902389e-02
   1.2386344e-01
   4.3881960e-02
   1.3116571e-01
   2.6753539e-02
   4.0475806e-02
   8.8332070e-02
   3.3695717e-02
   2.5578019e-02
   5.0262363e-02
   9.8019949e-02
   8.4173342e-02
   2.2639173e-02
   6.8875968e-02
   4.5680172e-02
   1.8177268e-02
   3.6632677e-02
   2.7811823e-02
   4.2908775e-02
   1.9110474e-02
   2.0054918e-02
   2.6814976e-02
   3.5482944e-01
   3.8308953e-02
   2.0576855e-02
   3.1347970e-02
   2.5820018e-02
   5.3810708e-02
   3.0419648e-02
   3.0380922e-02
   2.1164059e-02
   8.3400122e-02
   3.7488076e-02
   2.5233742e-02
   9.2810280e-02
   7.2503911e-02
   3.2829535e-02
   2.0093754e-02
   2.8255708e-02
   1.4028349e-01
   3.0561252e-02
   2.9585755e-02
   4.2936800e-02
   5.1081839e-02
   2.5647362e-02
   3.3644182e-02
   5.0800968e-02
   3.9582204e-02
   1.2097778e-01
   2.7056336e-02
   2.0179397e-02
   2.5585728e-02
   2.5703865e-02
   3.3282474e-02
   2.5399719e-02
   1.4930798e-01
   1.3241622e-01
   2.5805127e-02
   3.2193145e-02
   1.0038232e-01
   2.2998558e-02
   2.8465872e-02
   2.8674919e-02
   1.1482839e-01
   4.5880471e-01
   3.4234703e-02
   3.4599401e-02
   3.8975518e-02
   4.1890365e-02
   4.1922331e-02
   3.9138563e-02
   3.4328866e-02
   2.1802290e-02
   3.3782553e-02
   3.9326126e-02
   7.9074840e-02
   2.5109849e-02
   2.6107317e-02
   2.6599806e-02
   2.2619018e-02
   2.4155228e-02
   4.0803950e-02
   2.8127383e-02
   2.6930299e-02
   4.0981209e-02
   6.3775756e-02
   1.0016542e-01
   3.4896353e-02
   1.6071988e-01
   2.5435145e-02
   4.2874268e-02
   3.7328957e-02
   2.2566538e-02
   2.5859591e-02
   4.7148950e-02
   2.2912507e-02
   2.2625903e-02
   2.3854078e-02
   3.5610040e-01
   2.7759134e-02
   8.1790054e-02
   4.1496714e-02
   2.3690466e-02
   2.6874014e-02
   1.7375632e-02
   2.1468660e-02
   4.8423024e-02
   2.5728623e-02
   1.0352125e-01
   5.8425998e-02
   6.4659988e-02
   2.8421188e-02
   1.4324271e-01
   4.1663521e-02
   1.9134520e-02
   1.1955988e-01
   3.8011470e-02
   7.9870172e-02
   2.2322448e-02
   7.0140377e-02
   2.7507755e-02
   4.8709341e-02
   2.1979771e-02
   3.6531557e-02
   2.5133358e-02
   2.5724044e-02
   3.2054797e-02
   2.8823390e-02
   2.1095623e-02
   1.9797430e-02
   2.8724286e-02
   8.1757609e-02
   3.0875537e-02
   3.8601678e-02
   2.1926873e-02
   5.0622755e-02
   4.6034829e-02
   2.0639552e-02
   5.0586904e-02
   2.1617148e-02
   5.8787185e-02
   2.7741714e-02
   2.0254144e-02
   5.3407632e-02
   3.8550128e-02
   2.6554885e-02
   1.0781964e-01
   5.8313062e-02
   3.2349822e-02
   4.0020995e-02
   2.6581488e-02
   2.8118906e-02
   2.0683424e-02
   3.5312895e-01
   2.3171005e-02
   2.4117422e-02
   2.7537682e-02
   2.5003497e-02
   1.7754812e-02
   3.6459714e-02
   2.1080794e-02
   2.4817525e-02
   1.9614721e-02
   2.6314048e-02
   9.9001989e-02
   3.5863757e-01
   1.8145779e-01
   4.7136780e-02
   3.1211397e-02
   2.7684944e-02
   7.3318630e-02
   3.6897544e-02
   4.3946458e-02
   5.0489235e-02
   4.3525634e-02
   7.3657357e-02
   4.9418532e-02
   3.3152993e-02
   2.1187067e-02
   5.9986529e-02
   5.9981434e-02
   6.6119886e-02
   1.9931723e-02
   2.5278927e-02
   5.0268314e-02
   5.4705628e-02
   6.3057070e-02
   1.8487123e-02
   2.6423745e-02
   2.1575302e-02
   3.4456449e-02
   4.0397741e-02
   4.2927652e-02
   2.0717532e-02
   5.0335811e-02
   2.4330876e-02
   8.1493991e-02
   3.6956582e-02
   6.5323664e-02
   3.8665618e-02
   2.6515712e-02
   6.2069879e-02
   3.7402684e-02
   2.8153340e-02
   1.9220165e-02
   2.0822037e-02
   5.7640858e-02
   1.6775846e-01
   1.8692386e-02
   3.6389480e-02
   5.4974442e-02
   2.1014282e-02
   6.0440128e-02
   3.9856683e-02
   6.3890071e-02
   3.3218386e-02
   4.9982509e-02
   3.8814999e-02
   8.3802337e-02
   4.5805026e-02
   2.7546194e-02
   3.7363102e-02
   5.1046030e-02
   1.1946671e-01
   4.2176428e-02
   3.6296860e-01
   4.1967733e-01
   9.3665505e-02
   4.1718074e-02
   3.6634191e-02
   4.2347308e-02
   2.1108850e-02
   2.6390151e-02
   2.3988391e-02
   3.6125364e-02
   3.9218070e-02
   3.5044737e-02
   6.7746669e-02
   2.6227377e-02
   3.1324177e-02
   1.3211660e-01
   2.5753624e-02
   7.4931233e-02
   3.5506636e-02
   1.4424309e-01
   5.2343523e-02
   4.3026422e-02
   3.6870444e-01
   2.8638169e-02
   3.5186486e-02
   4.5091774e-02
   3.8090314e-02
   2.4747958e-02
   1.2996960e-01
   2.7211024e-02
   2.6643325e-02
   5.2862917e-02
   3.9904129e-02
   2.1468467e-02
   3.8500960e-02
   3.0952571e-02
   2.1330224e-02
   3.4417072e-02
   2.6655238e-02
   4.0236921e-02
   3.4958163e-02
   2.6155009e-02
   3.0295801e-02
   1.2736605e-01
   2.8562409e-02
   1.8575520e-02
   9.8038097e-02
   2.2700169e-02
   2.1586563e-02
   4.4084871e-02
   3.1205328e-02
   3.5326048e-01
   2.3238525e-02
   3.1767782e-02
   1.8374925e-02
   2.4247310e-02
   3.6678226e-02
   2.6051484e-02
   3.7980736e-02
   4.2591870e-02
   4.2919091e-02
   2.5658255e-02
   2.4096062e-02
   6.9990402e-02
   1.9472090e-02
   1.9162075e-02
   2.6281500e-02
   2.2320900e-02
   3.6401810e-02
   7.8637679e-02
   1.0917491e-01
   3.6289817e-01
   2.0027339e-02
   4.9121650e-02
   2.6138397e-02
   3.1591616e-02
   6.5451270e-02
   5.1930075e-02
   3.1168762e-02
   3.2076031e-02
   2.0253669e-02
   4.2938939e-02
   4.5627044e-02
   6.9962058e-02
   3.5951031e-02
   3.8995525e-01
   6.0212471e-02
   9.3949860e-02
   2.5755053e-02
   1.2586462e-01
   2.1966440e-02
   4.9670848e-02
   3.5921266e-02
   2.3208246e-02
   5.0854499e-02
   3.7379517e-02
   2.5597255e-02
   3.6940546e-02
   2.9671194e-02
   3.8602682e-02
   4.0701492e-02
   4.6432085e-02
   5.8859160e-02
   5.8566033e-02
   2.7332866e-02
   1.9546063e-02
   3.6200189e-01
   3.7305870e-02
   2.5471983e-02
   3.6539275e-02
   3.1937969e-02
   2.4294319e-02
   2.4726754e-02
   3.2579940e-02
   2.4489142e-02
   2.8451885e-02
   3.8258949e-01
   1.9859534e-02
   9.2503246e-02
   1.0263554e-01
   6.5903967e-02
   7.6388568e-02
   6.7025064e-02
   5.6485623e-02
   2.1619775e-02
   3.3879747e-02
   3.8625065e-02
   4.5525942e-02
   2.3270873e-02
   2.7470190e-02
   3.3795916e-02
   9.0911111e-02
   4.5544825e-02
   1.1344954e-01
   1.3241622e-01
   8.2203910e-02
   3.3266160e-02
   3.6921575e-01
   2.7418179e-02
   1.0488442e-01
   2.3972082e-02
   7.5281727e-02
   1.9116312e-02
   5.4322479e-02
   1.3182632e-01
   1.3052647e-01
   2.0393802e-02
   2.0762004e-02
   7.1108467e-02
   4.0205316e-02
   3.2260852e-02
   5.6440465e-02
   2.0136707e-02
   6.9836856e-02
   4.8919889e-02
   2.4765765e-02
   3.1517261e-02
   3.7514777e-02
   4.3885285e-01
   4.1309467e-02
   5.8189057e-02
   4.0571229e-02
   7.3064755e-02
   3.3088740e-02
   5.4800293e-01
   4.1983390e-02
   1.9294389e-02
   1.0650973e-01
   2.9510621e-02
   2.9300528e-02
   5.3765992e-02
   4.1688055e-02
   3.5529116e-01
   2.6136598e-02
   3.5116383e-01
   3.7120330e-01
   4.1475797e-02
   2.5305431e-02
   2.6689073e-02
   1.7957358e-02
   3.1286064e-02
   3.0432072e-02
   2.6214342e-02
   2.1084178e-02
   2.2222333e-02
   3.0937043e-02
   2.0385209e-02
   6.3665580e-02
   2.6167549e-02
   3.7020776e-02
   8.9551055e-02
   4.2721234e-02
   2.6690523e-02
   3.1124159e-02
   2.5552614e-02
   2.7446439e-02
   8.4653996e-02
   2.5913192e-02
   2.9684375e-02
   1.8640418e-02
   2.2834995e-02
   1.9949709e-01
   6.6632744e-02
   3.7243358e-02
   3.7405947e-02
   3.0770806e-02
   3.3036095e-02
   3.5546117e-02
   9.9372876e-02
   2.1871696e-02
   2.0129532e-02
   2.6186273e-02
   8.5222913e-02
   2.7954706e-02
   8.2424219e-02
   3.3579310e-02
   4.8839411e-02
   3.6053958e-01
   3.1062925e-02
   2.0280062e-02
   1.0990088e-01
   3.0997618e-02
   3.6165269e-02
   2.9920378e-02
   2.5726172e-02
   2.8957041e-02
   2.1336901e-02
   4.2043031e-02
   6.5334297e-02
   3.7957668e-02
   8.2059500e-02
   3.1131407e-02
   3.8702207e-02
   3.7328494e-02
   2.9902997e-02
   2.9178576e-02
   3.1686808e-02
   2.6156252e-02
   8.3051511e-02
   5.0162175e-02
   4.0399357e-02
   4.3881960e-02
   5.0353539e-02
   3.5044138e-02
   2.9383216e-02
   5.7935547e-02
   2.4292985e-02
   2.5664606e-02
   2.0961196e-02
   2.3588599e-02
   2.8663475e-02
   4.0596840e-02
   2.8870151e-02
   2.6679438e-02
   8.8693573e-02
   3.5427528e-02
   3.1530970e-02
   2.4309815e-02
   2.9926222e-02
   3.1084097e-02
   4.4091798e-02
   2.0074650e-02
   1.2160608e-01
   2.4867520e-02
   4.9643235e-02
   2.3534181e-02
   8.1759758e-02
   3.5106923e-01
   2.8974753e-02
   8.9931525e-02
   2.5917501e-02
   3.2790899e-02
   2.5007470e-02
   3.6004619e-01
   6.1841795e-02
   2.9744990e-02
   7.6500825e-02
   1.4608761e-01
   7.5673133e-02
   2.6692090e-02
   1.3614357e-01
   1.9706746e-02
   2.1783418e-02
   8.0088862e-02
   6.4723166e-02
   1.9828330e-02
   3.3547123e-02
   2.6777748e-02
   5.4952523e-02
   2.0078711e-02
   3.5908717e-01
   2.8835261e-02
   2.5562183e-02
   3.1272556e-02
   3.5311171e-02
   1.9917851e-02
   2.4194593e-02
   5.2516922e-02
   9.2208358e-02
   2.8388088e-02
   1.9779033e-02
   2.1046351e-02
   4.3968452e-02
   3.3644222e-02
   2.1737592e-02
   3.5830708e-02
   3.0178339e-02
   3.5763596e-02
   2.0070998e-02
   9.6227325e-02
   2.8286445e-02
   5.0749901e-02
   2.1263940e-02
   2.8150146e-02
   2.5497573e-02
   5.2323765e-02
   2.6896731e-02
   1.2402406e-01
   3.1967938e-02
   6.5098612e-02
   2.1457143e-02
   4.3488000e-02
   8.9195093e-02
   3.6201937e-01
   3.3781587e-02
   3.6930141e-02
   5.0513917e-02
   2.8569262e-02
   2.4704945e-02
   3.7396485e-02
   2.1449010e-02
   5.7566299e-02
   4.3578929e-02
   8.9209065e-02
   2.3204880e-02
   2.3539447e-02
   2.2130832e-02
   2.6205615e-02
   3.8460068e-02
   3.1788884e-02
   3.3490419e-02
   3.6623963e-02
   3.8106269e-02
   1.9613613e-02
   2.6423058e-02
   4.6725990e-02
   2.5309417e-02
   2.8238096e-02
   8.2705147e-02
   3.1668921e-02
   1.9103961e-01
   2.1453428e-02
   3.5144643e-02
   2.3416236e-02
   1.9797708e-02
   2.2787867e-02
   3.0623518e-02
   3.4550923e-02
   3.5507545e-01
   1.3628702e-01
   8.0442451e-02
   2.2866736e-02
   2.0134003e-02
   6.3082108e-02
   4.9174524e-02
   3.1859524e-02
   9.4149571e-02
   1.9836399e-02
   2.1589017e-02
   4.3900382e-02
   2.4053475e-02
   3.7899985e-02
   1.3317739e-01
   1.4151173e-01
   9.0913991e-02
   1.9531777e-02
   4.2684315e-01
   2.8118629e-02
   2.4506988e-02
   3.7815502e-02
   2.5740116e-02
   2.0824566e-02
   3.4797285e-02
   3.9907886e-02
   3.8028351e-02
   4.3711526e-02
   4.1661814e-02
   3.5252768e-02
   5.0317281e-02
   3.0694953e-02
   4.1578924e-02
   2.2011089e-02
   5.2019267e-02
   3.6194467e-02
   4.9011111e-02
   3.2526580e-02
   2.8994842e-02
   4.3274019e-02
   1.2186083e-01
   4.6105531e-01
   4.4404150e-02
   3.7046621e-02
   3.8361587e-02
   3.2925167e-02
   4.5149866e-02
   2.0589050e-02
   4.8755794e-02
   2.1990218e-02
   2.7189636e-02
   2.5523496e-02
   2.7192016e-02
   3.1470976e-02
   1.8767517e-02
   5.7191129e-02
   4.9906770e-02
   2.5792315e-02
   3.6380213e-01
   4.8660004e-02
   4.9024749e-02
   5.4977469e-02
   2.2919272e-02
   3.4753983e-02
   1.3583362e-01
   2.5549369e-02
   4.6705725e-02
   1.3161067e-01
   2.0289431e-02
   3.7834109e-02
   2.2725022e-02
   1.8897608e-02
   1.9931385e-02
   3.2936147e-02
   4.0750263e-02
   1.8939327e-02
   3.7376320e-01
   2.5900513e-02
   2.0190316e-02
   6.3724477e-02
   6.4227140e-02
   3.0655590e-02
   3.0031868e-02
   1.1095752e-01
   2.5703558e-02
   4.6805872e-02
   3.3139335e-02
   9.6567708e-02
   4.9174655e-02
   5.5627033e-02
   3.4477158e-02
   2.1758865e-02
   9.1296267e-02
   5.9314393e-02
   4.2155353e-02
   4.6346552e-02
   7.6188371e-02
   3.8564248e-02
   1.8788953e-02
   2.1011616e-02
   6.6507941e-02
   4.1518065e-02
   3.1898999e-02
   3.6313137e-02
   5.6793696e-02
   8.3660005e-02
   1.5274018e-01
   1.8146559e-02
   2.7779563e-02
   2.7532341e-02
   3.9615196e-02
   3.1787015e-02
   3.8645969e-02
   1.8930213e-02
   3.6971731e-02
   1.4430021e-01
   2.5178643e-02
   3.7945445e-02
   3.8849319e-02
   3.3706781e-02
   1.8463913e-02
   3.6618942e-02
   3.3226200e-02
   5.1339356e-02
   2.1362796e-02
   5.1956178e-02
   4.5698902e-02
   4.1898102e-02
   4.0231367e-02
   6.3642598e-02
   7.3105961e-02
   3.7289937e-02
   4.3187586e-02
   2.3676434e-02
   4.9540532e-02
   4.8606237e-02
   9.2775206e-02
   2.1659008e-02
   5.0776497e-02
   5.7139248e-02
   3.3341213e-02
   2.1765727e-02
   3.8410380e-01
   5.6414542e-02
   6.9229389e-02
   2.3470825e-02
   3.8371741e-02
   5.2446578e-02
   2.7661903e-02
   2.3637711e-02
   2.1911003e-02
   2.0786312e-02
   3.2645529e-02
   2.4131385e-02
   6.5589117e-02
   2.0357688e-02
   4.2915236e-02
   7.0026399e-02
   2.1646551e-02
   2.2524172e-02
   5.4973991e-02
   3.1592938e-02
   4.2540257e-02
   3.5155477e-01
   2.6668045e-02
   2.4610883e-02
   7.1564718e-02
   3.2685410e-02
   3.1656282e-02
   1.9881655e-02
   2.0714190e-02
   5.2773059e-02
   3.3556342e-02
   2.0762290e-02
   3.7734461e-02
   2.5424551e-02
   3.5317810e-02
   1.9510374e-02
   3.0764614e-02
   4.8239726e-02
   9.2931397e-02
   2.4980692e-02
   3.0459833e-02
   8.7550165e-02
   3.0371007e-02
   2.2616377e-02
   1.8811256e-01
   5.5984828e-02
   2.6646266e-02
   4.8987881e-02
   6.1645909e-02
   2.0668101e-02
   3.9389178e-02
   2.5904651e-01
   1.3770472e-01
   3.0652258e-02
   2.3529997e-02
   3.3646131e-02
   3.2523723e-02
   3.7226795e-02
   9.1227171e-02
   1.1232794e-01
   3.8469269e-02
   5.6977699e-02
   2.3324477e-02
   3.1009067e-02
   2.5809856e-02
   2.8176393e-02
   2.7671277e-02
   2.5091606e-02
   9.6701080e-02
   8.2666088e-02
   2.6850486e-02
   2.0914955e-02
   4.8372436e-02
   3.7338468e-02
   2.9789075e-02
   3.2270451e-02
   2.3092888e-02
   4.5406489e-02
   2.4966381e-02
   1.5358436e-01
   2.1345592e-02
   2.6320935e-02
   3.1861986e-02
   5.5444830e-02
   2.9294699e-02
   3.4971886e-02
   1.7314441e-01
   3.4406275e-02
   3.0758685e-02
   2.3688941e-02
   3.2492339e-02
   3.7158575e-02
   8.9008319e-02
   2.4153980e-02
   3.3431703e-02
   2.3438517e-02
   2.5634837e-02
   3.4807268e-02
   4.3334358e-02
   4.1568504e-02
   8.1284131e-02
   1.6535326e-01
   4.9935880e-02
   8.5307271e-02
   4.1338768e-02
   2.5305431e-02
   3.4306105e-02
   3.0178912e-02
   5.4689044e-02
   3.3494928e-02
   4.1212916e-01
   2.1337380e-02
   2.6984644e-02
   2.4918393e-02
   4.4424653e-02
   3.5683465e-01
   5.0693022e-02
   5.5146781e-02
   3.1405064e-02
   4.5492952e-02
   2.3845155e-02
   6.6168222e-02
   2.3829734e-02
   4.3074312e-02
   1.2131471e-01
   2.6713236e-02
   4.0941543e-02
   5.1963329e-02
   3.5311369e-02
   2.1677724e-02
   2.1708224e-02
   6.1123869e-02
   1.9832034e-02
   2.5880540e-02
   3.5797413e-02
   2.5821282e-02
   2.5097286e-02
   7.1669703e-02
   4.7034202e-02
   8.4464475e-02
   3.9453142e-02
   2.8546973e-02
   2.6144558e-02
   2.3248945e-02
   2.3017316e-02
   3.2867496e-02
   2.9976052e-02
   4.0828678e-02
   2.0515168e-02
   3.6658049e-02
   4.4701057e-02
   3.1732481e-02
   2.4402127e-02
   2.0552428e-02
   8.5615734e-02
   4.6409097e-02
   2.2016498e-02
   9.5480881e-02
   1.5185754e-01
   2.7175749e-02
   2.0976072e-02
   7.4002146e-02
   6.0639560e-02
   2.4244715e-02
   6.3756445e-02
   5.3337392e-02
   4.2464431e-02
   2.5617416e-02
   2.6583461e-02
   3.6809890e-02
   7.0626319e-02
   1.3576676e-01
   2.1609777e-02
   1.9847658e-02
   2.2989149e-02
   3.5233689e-01
   7.3789477e-02
   6.2421573e-02
   2.1304060e-02
   6.7396223e-02
   2.0802889e-02
   4.2533770e-02
   6.6271818e-02
   1.4822899e-01
   1.9607104e-02
   4.8537093e-02
   2.4134998e-02
   3.0696718e-02
   2.9855373e-02
   1.9079327e-02
   5.7009963e-02
   3.6006834e-01
   7.3243506e-02
   1.6593810e-01
   3.5719477e-02
   2.4104781e-02
   1.9620218e-02
   2.0047418e-02
   3.0274716e-02
   4.5524792e-02
   3.6689905e-01
   2.2912002e-02
   2.3666399e-02
   3.5487352e-01
   2.4183072e-02
   5.1063779e-02
   4.0133964e-02
   2.9307759e-02
   8.5956427e-02
   2.8735413e-02
   3.2251779e-02
   4.1664118e-02
   1.8041575e-02
   4.6449653e-02
   9.0322578e-02
   2.7679038e-02
   2.2277075e-02
   3.6526048e-02
   2.8281949e-02
   8.4940542e-02
   6.3116871e-02
   2.3530931e-02
   1.8312503e-02
   4.4753558e-02
   3.5137503e-01
   3.5895796e-02
   2.8925722e-02
   4.5719125e-02
   4.0187266e-02
   3.3784851e-02
   8.0866726e-02
   2.8579980e-02
   3.0663901e-02
   3.6459714e-02
   2.1011616e-02
   3.0369342e-02
   3.0012185e-02
   3.2307562e-02
   3.3324110e-02
   2.7105093e-02
   8.5412990e-02
   2.4926783e-02
   1.2248994e-01
   4.4031599e-02
   2.8507212e-02
   2.9907125e-02
   2.5365616e-02
   3.5130257e-01
   6.3518545e-02
   3.0589632e-02
   6.0376078e-02
   3.0357438e-02
   2.6367739e-02
   2.9407370e-02
   4.3285522e-02
   2.9695640e-02
   5.2973451e-02
   4.3973747e-02
   2.8828435e-02
   1.9271660e-02
   2.8333472e-02
   3.7952541e-02
   2.2777150e-02
   2.5919802e-02
   3.1104645e-02
   2.7123574e-02
   4.3025051e-02
   2.8314466e-02
   2.8290890e-02
   4.8438110e-02
   3.3257371e-02
   2.3019968e-02
   4.0007872e-02
   4.3442691e-02
   1.7384001e-02
   2.6525212e-02
   6.3254835e-02
   3.9089930e-02
   5.1807787e-02
   4.4123433e-02
   3.9994807e-02
   2.5824742e-02
   2.2784001e-02
   4.6035143e-02
   3.3220427e-02
   4.4536449e-02
   5.9183691e-02
   2.4850886e-02
   7.2150447e-02
   2.2240044e-02
   4.1915133e-02
   3.6360612e-02
   2.5228889e-02
   2.2822180e-02
   2.8661650e-02
   3.2563530e-02
   3.4633383e-02
   2.4850886e-02
   2.3900603e-02
   3.1359649e-02
   2.1773737e-02
   6.2703624e-02
   2.7307976e-02
   3.4043783e-02
   2.5339523e-02
   3.2113625e-02
   4.4703928e-02
   2.2614813e-02
   3.1483091e-02
   2.8409326e-02
   2.2170720e-02
   1.8069376e-01
   3.3601626e-02
   2.9073608e-02
   3.1485288e-02
   1.2295354e-01
   4.2008843e-02
   2.8202886e-02
   5.3056481e-02
   2.7486306e-02
   4.9763363e-02
   4.1037113e-02
   2.2873037e-02
   2.6000082e-01
   3.1236918e-02
   9.7295779e-02
   3.5420820e-02
   3.2332799e-02
   8.3818962e-02
   3.8690002e-02
   3.7890420e-02
   2.5266328e-02
   5.5473364e-02
   2.1424700e-02
   2.6841261e-02
   2.2912957e-02
   1.3281501e-01
   5.7422469e-02
   3.7910008e-02
   7.4630755e-02
   2.0149210e-02
   3.4989777e-02
   4.9776597e-02
   7.9774225e-02
   1.0315111e-01
   1.1444797e-01
   1.7525692e-02
   4.1908106e-02
   3.6617901e-02
   4.2959354e-02
   3.1158296e-02
   5.5364451e-02
   2.3613419e-02
   3.9493108e-01
   3.5819281e-01
   2.0371351e-02
   2.0636670e-02
   2.0321334e-02
   9.5574078e-02
   4.4899288e-02
   7.3888518e-02
   2.4691607e-02
   8.8277115e-02
   2.4335634e-02
   3.8796036e-02
   2.2728004e-02
   2.7625483e-02
   2.6599779e-02
   3.7850113e-02
   4.6337936e-02
   2.3759991e-02
   4.1075008e-02
   2.9788349e-02
   2.0206908e-02
   1.9924216e-02
   4.7698093e-02
   3.7122254e-02
   3.5580442e-02
   4.1939119e-02
   2.7371311e-02
   2.4312611e-02
   3.3983915e-02
   2.3218852e-02
   2.4206031e-02
   5.2262309e-02
   5.4032876e-02
   5.6609281e-02
   4.3201521e-02
   2.7158523e-02
   2.3168497e-02
   1.6505554e-01
   8.4204156e-02
   3.2633052e-02
   2.8514916e-02
   7.2660556e-02
   3.2751026e-02
   5.4182430e-02
   3.9584172e-02
   5.1013265e-02
   3.4154818e-02
   2.7496219e-02
   1.2877075e-01
   4.5616929e-02
   3.7701665e-01
   3.5972891e-02
   2.9535478e-02
   2.3412322e-02
   4.0740666e-01
   2.4120607e-02
   1.9243528e-02
   2.3471258e-02
   1.3361082e-01
   2.8950129e-02
   1.1342936e-01
   2.9014714e-02
   2.5077169e-02
   3.1003162e-02
   2.8250572e-02
   2.9349065e-02
   2.4345308e-02
   3.2571917e-02
   7.0991616e-02
   2.0745887e-02
   7.4248662e-02
   1.9341662e-02
   2.8650291e-02
   2.2519964e-02
   3.5693860e-02
   2.0008981e-02
   1.0712216e-01
   5.6761948e-02
   4.7022628e-02
   2.2958627e-02
   8.7023687e-02
   3.4435380e-02
   4.0643603e-02
   4.2982351e-02
   2.2950940e-02
   3.6657379e-02
   3.4417865e-02
   3.1231398e-02
   3.4992725e-01
   2.4023838e-02
   5.2976176e-02
   3.0485172e-02
   4.9107051e-02
   1.9171269e-02
   7.8043151e-02
   5.6348886e-02
   2.9642062e-02
   4.1680575e-02
   4.8245465e-02
   5.8896181e-02
   6.1167681e-02
   2.9698450e-02
   7.3955591e-02
   2.6985686e-02
   4.0044172e-02
   5.4767704e-02
   3.1971471e-02
   3.2056609e-02
   3.7310791e-01
   2.1985283e-02
   1.7311938e-02
   2.5107508e-02
   2.4751391e-02
   2.4342170e-02
   3.5265274e-02
   5.3160726e-02
   2.1647352e-02
   5.3296914e-02
   3.6827520e-01
   2.8597897e-02
   4.3482253e-02
   2.9333229e-02
   3.2303895e-02
   2.1721864e-02
   2.5069606e-02
   3.9832462e-02
   5.3436700e-02
   3.9062683e-01
   1.9324070e-02
   5.1337272e-02
   3.3855953e-02
   2.8069726e-02
   3.4690511e-02
   2.8765878e-02
   2.2781898e-02
   4.5266631e-02
   4.6139184e-02
   3.0054440e-02
   2.0050536e-02
   2.7305257e-02
   3.4266617e-02
   8.9026612e-02
   4.5971541e-02
   3.4140627e-02
   3.5383510e-01
   4.5938511e-02
   2.4080765e-02
   2.1257850e-02
   5.8115080e-02
   3.6347690e-02
   2.0217342e-02
   3.9138520e-02
   3.0119646e-02
   2.7518011e-02
   1.8287560e-01
   2.6769495e-02
   4.5562956e-02
   2.7618352e-02
   6.2357490e-02
   6.0850157e-02
   2.1765727e-02
   2.4098750e-02
   8.8616759e-02
   2.1608199e-02
   2.7452080e-02
   3.0675312e-02
   4.0117159e-02
   4.2391314e-02
   7.3339976e-02
   9.7209477e-02
   4.4516953e-02
   4.1926710e-02
   2.4915695e-02
   3.2571125e-02
   7.8757670e-02
   2.2606803e-02
   2.9119829e-02
   5.8195665e-02
   3.6296380e-01
   3.5543102e-01
   2.7294503e-02
   5.5984976e-02
   5.0622755e-02
   2.6580508e-02
   1.9108664e-02
   2.0062773e-02
   3.2837247e-02
   1.8767210e-02
   2.1623131e-02
   3.0756880e-02
   7.5502524e-02
   2.7461674e-02
   1.8907646e-01
   1.8763986e-02
   4.3361032e-02
   3.3961313e-02
   2.6956385e-02
   3.6299646e-02
   4.0974857e-01
   9.2824645e-02
   5.5216567e-02
   4.8302458e-02
   2.3710624e-02
   1.4395813e-01
   2.4571046e-02
   2.3818444e-02
   2.6373252e-02
   6.3453442e-02
   4.8570320e-02
   3.1231300e-02
   3.9924838e-01
   3.9117392e-02
   9.0818196e-02
   5.4092925e-02
   2.4053982e-02
   3.3901919e-02
   5.9239175e-02
   2.4641106e-02
   2.6716907e-02
   2.0679105e-02
   2.1931339e-02
   2.3643585e-02
   1.8920711e-02
   2.3871698e-02
   3.4517487e-02
   4.3097519e-02
   2.3213494e-02
   1.9016556e-02
   3.8169661e-02
   1.9317441e-02
   4.2481569e-02
   2.0659834e-02
   7.6506190e-02
   2.9765892e-02
   2.7535033e-02
   2.1263588e-02
   2.0918772e-02
   2.7258938e-02
   5.3353585e-02
   2.4425675e-02
   1.4114576e-01
   2.2605009e-02
   2.4100856e-02
   4.7167130e-02
   3.3184916e-02
   5.1644243e-02
   3.9682129e-02
   6.7999317e-01
   9.6941853e-02
   2.9061875e-02
   3.9034767e-01
   3.8013193e-02
   3.9940102e-02
   4.2622800e-02
   3.6046373e-02
   3.4682318e-02
   2.8007566e-02
   1.2549227e-01
   5.9883084e-02
   2.1941436e-02
   4.0317126e-02
   9.5433601e-02
   3.6156157e-01
   3.1017289e-02
   6.3361313e-02
   4.0398540e-02
   7.0360329e-02
   2.0332543e-02
   3.1340611e-02
   2.3748707e-02
   5.4403710e-02
   2.7886180e-02
   2.6778753e-02
   1.9388410e-02
   1.8615487e-02
   4.7216479e-02
   7.6112590e-02
   2.6739014e-02
   3.8829853e-01
   1.3531844e-01
   3.0924427e-02
   6.3360854e-02
   2.9373508e-02
   7.2690309e-02
   2.0433891e-02
   2.5680258e-02
   2.9617137e-02
   6.7920060e-02
   1.2509157e-01
   2.3860680e-02
   6.2004834e-02
   2.0500126e-02
   1.8355544e-02
   2.4825907e-02
   1.8459111e-02
   3.8797301e-02
   3.3433010e-02
   2.3207813e-02
   3.6380213e-01
   2.0068643e-02
   2.4399862e-02
   2.6637770e-02
   3.6355603e-02
   6.9392441e-02
   3.6474325e-02
   2.8905016e-02
   8.1258991e-02
   2.3804929e-02
   7.7587055e-02
   4.7830990e-02
   2.9106546e-02
   2.5127324e-02
   3.5705055e-01
   3.1815115e-02
   4.3832353e-02
   5.8632532e-02
   7.4972431e-02
   6.9115729e-02
   8.2133020e-02
   6.0411761e-02
   2.4313145e-02
   3.6913536e-02
   2.4652443e-02
   2.4437958e-02
   4.2297675e-02
   2.2926390e-02
   3.9439314e-02
   2.5618835e-02
   5.2861630e-02
   3.2226019e-02
   2.4502493e-02
   1.9456123e-02
   2.5746016e-02
   4.2470427e-02
   3.5300832e-02
   4.4228461e-01
   5.1879776e-02
   4.9402417e-02
   2.7660293e-02
   1.0414159e-01
   3.5174034e-02
   2.7061997e-02
   3.3732112e-02
   3.4287787e-02
   2.8221985e-02
   2.3583808e-02
   3.7900843e-02
   2.0400818e-02
   4.1139879e-02
   6.0815462e-02
   3.5401419e-02
   1.3405166e-01
   3.9221799e-02
   2.6643714e-02
   3.1654201e-02
   3.4261004e-02
   9.6778038e-02
   6.9870330e-02
   2.1978974e-02
   2.4686127e-02
   2.0572284e-02
   2.8561588e-02
   4.3620920e-02
   3.7394808e-02
   4.5272369e-02
   7.2186365e-02
   3.7998262e-02
   7.1356993e-02
   2.0078464e-02
   2.7950516e-02
   4.2497584e-02
   3.5064479e-02
   2.5604717e-02
   2.7764037e-02
   4.8798805e-02
   9.6714476e-02
   3.5436480e-01
   2.5318083e-02
   4.6216872e-02
   3.2708188e-02
   4.1947285e-02
   4.7393824e-02
   6.1307318e-02
   4.0164458e-02
   5.0658661e-02
   1.2755675e-01
   2.2502640e-02
   8.1868820e-02
   7.0786430e-02
   4.1748292e-02
   1.3509499e-01
   5.1467615e-02
   2.8212445e-02
   2.1710132e-02
   2.7304212e-02
   3.0331747e-02
   2.3077568e-02
   3.4429225e-02
   2.7639492e-02
   2.3151722e-02
   1.9354706e-02
   2.4592566e-02
   4.5549029e-02
   8.7206547e-02
   6.7209799e-02
   9.5245371e-02
   5.6212704e-02
   2.7401612e-02
   2.1314101e-02
   3.9382425e-02
   1.8643185e-02
   4.0076778e-02
   1.2280997e-01
   2.9470453e-02
   3.6730293e-02
   5.1647508e-02
   2.6185131e-02
   3.9979233e-02
   3.2116529e-02
   2.4342712e-02
   3.1726195e-02
   8.0166224e-02
   1.5019159e-01
   5.4322479e-02
   2.3343254e-02
   3.5806951e-02
   4.5410192e-02
   4.9187093e-02
   2.4828265e-01
   2.4783379e-02
   5.0298264e-02
   4.5672991e-02
   7.5483590e-02
   2.3974193e-02
   2.9925095e-02
   4.6019551e-02
   2.8316286e-02
   3.6726940e-02
   3.7505109e-02
   1.6963876e-02
   4.1243018e-02
   3.7610524e-02
   3.6305259e-01
   2.8382998e-02
   2.4780882e-02
   1.8929533e-02
   3.4635015e-02
   3.3006762e-02
   2.4472824e-02
   2.4321015e-02
   3.4313550e-02
   2.6793019e-02
   6.2736001e-02
   4.5230006e-02
   1.0236366e-01
   2.7713595e-02
   5.3930359e-02
   6.1397848e-02
   9.1527777e-02
   4.2758907e-02
   2.6948614e-02
   2.0794351e-02
   3.7018422e-02
   3.6982204e-01
   3.0484653e-02
   1.4525745e-01
   1.7936742e-02
   5.2906639e-02
   3.9280001e-01
   2.2465113e-02
   9.7150387e-02
   4.4479748e-02
   2.2046202e-02
   1.2550120e-01
   3.4753653e-02
   4.5572557e-02
   2.9276549e-02
   3.2048934e-02
   6.6573742e-02
   1.3681111e-01
   3.8382503e-02
   2.9712025e-02
   1.0171357e-01
   5.8299472e-02
   6.2470185e-02
   2.4144898e-02
   2.2384972e-02
   2.9482657e-02
   3.9575653e-01
   3.8251501e-01
   2.3952546e-02
   4.0584237e-02
   5.0526258e-02
   2.2899278e-02
   7.5623002e-02
   2.0243895e-02
   7.5441389e-02
   2.7830464e-02
   1.0935612e-01
   2.5714992e-02
   3.0245320e-02
   2.5321930e-02
   8.5984160e-02
   2.6697345e-02
   3.6289807e-02
   2.9121449e-02
   2.7107043e-02
   2.5818738e-02
   3.5038011e-01
   7.5310120e-02
   3.5689554e-01
   2.9086710e-02
   3.8375961e-01
   4.0495633e-01
   3.8566769e-02
   3.8551912e-02
   3.1003675e-02
   3.6748109e-02
   3.3559147e-02
   8.0646627e-02
   3.2663505e-02
   5.6374421e-02
   3.0844535e-02
   2.1574939e-01
   1.9523927e-02
   1.2295134e-01
   2.1235434e-02
   2.4853396e-02
   3.5476064e-02
   6.8550880e-02
   4.7830079e-02
   4.0164549e-01
   3.8145628e-02
   3.3258285e-02
   3.6112056e-02
   3.6393178e-02
   3.1551990e-02
   2.5724376e-02
   3.6109257e-02
   1.9028402e-02
   6.6975109e-02
   2.9007291e-02
   2.5481488e-02
   2.6013144e-02
   1.4540947e-01
   3.1112401e-02
   1.0530061e-01
   2.9198249e-02
   6.8242520e-02
   2.8762230e-02
   5.5819133e-02
   6.6494496e-02
   2.2267421e-02
   2.2339940e-02
   3.1909371e-02
   3.3994105e-02
   5.0572232e-02
   1.7862913e-02
   3.1204195e-02
   1.0774008e-01
   4.9901060e-02
   3.4948141e-02
   3.4020536e-02
   2.9667013e-02
   2.9913042e-02
   5.4719155e-02
   2.0807064e-02
   2.1492201e-02
   4.2774495e-02
   3.4085567e-02
   3.9213082e-02
   5.6978551e-02
   4.7842656e-02
   2.3086060e-02
   3.8605851e-02
   1.0093664e-01
   4.3904797e-02
   4.8294535e-02
   2.8367135e-02
   8.9026612e-02
   3.3128699e-02
   3.1921261e-02
   2.4834720e-02
   4.3987952e-02
   5.5651829e-02
   2.3173649e-02
   3.3641238e-02
   3.4604743e-02
   4.2306432e-02
   2.7657088e-02
   5.9981434e-02
   3.1668005e-02
   3.9910827e-01
   2.2108904e-02
   4.8000260e-02
   4.6413879e-01
   5.4992238e-02
   3.1282949e-02
   4.1198929e-02
   3.0557295e-02
   2.2439371e-02
   1.1390822e-01
   2.1659641e-02
   2.1828613e-02
   3.1373869e-02
   4.1010503e-02
   3.4237609e-02
   2.0235610e-02
   1.1995081e-01
   3.2140706e-02
   3.7963542e-01
   6.9525000e-02
   2.0629698e-02
   4.9141281e-02
   3.9453142e-02
   3.3924771e-02
   3.1383108e-02
   5.5303723e-02
   2.6913369e-02
   8.5731568e-02
   2.8433644e-02
   3.3224915e-02
   4.2780022e-02
   1.2745065e-01
   2.1683151e-02
   1.8827650e-02
   6.5677779e-02
   3.0993355e-02
   1.9919415e-02
   3.0057163e-02
   3.5496224e-01
   5.1113438e-02
   2.0768414e-02
   2.3172884e-02
   2.5194892e-02
   2.9893464e-02
   6.2231542e-02
   2.5981249e-02
   3.3400340e-02
   3.7984065e-02
   8.5256479e-02
   3.0817347e-02
   5.1553337e-02
   1.1857958e-01
   2.1247972e-02
   4.7234617e-02
   3.4956450e-02
   1.8415322e-02
   5.1346945e-02
   2.9507657e-02
   2.0749662e-02
   3.4932864e-01
   4.0421502e-02
   3.2061464e-02
   3.2967547e-02
   2.6607332e-02
   3.5370358e-02
   3.7026005e-01
   5.9457986e-02
   7.0257694e-02
   1.4561124e-01
   3.2953981e-02
   1.8787787e-02
   2.4395754e-02
   6.0840709e-02
   9.8485228e-02
   1.8882157e-02
   3.8712797e-02
   2.6509473e-02
   4.0126506e-02
   9.3384222e-02
   2.5444268e-02
   1.0398840e-01
   6.0251397e-02
   3.2923317e-02
   1.2287086e-01
   5.8091624e-02
   3.1394771e-02
   5.5895182e-02
   1.8402990e-02
   3.5979103e-01
   2.0205538e-02
   4.2064283e-02
   3.8495728e-01
   1.0440935e-01
   4.0046544e-02
   2.4054626e-02
   3.6423386e-01
   3.7091222e-02
   2.4305759e-02
   3.4951648e-01
   2.5524932e-02
   3.1541856e-02
   4.3849235e-02
   9.3058509e-02
   4.1140293e-02
   1.2414259e-01
   4.0587358e-02
   4.5413311e-02
   8.8861642e-02
   2.7171907e-02
   3.4605797e-02
   3.9043542e-02
   3.7685440e-02
   2.3507160e-02
   2.9117565e-02
   2.8105802e-02
   3.8744555e-02
   2.1992085e-02
   3.6351231e-01
   4.2767873e-02
   2.1282100e-02
   1.3722737e-01
   3.8796036e-02
   4.7774839e-02
   1.2265682e-01
   3.2818736e-02
   3.6358050e-02
   4.7853640e-02
   3.5991465e-01
   1.5465296e-01
   3.5626405e-01
   2.0251100e-02
   4.0333620e-02
   3.9539162e-02
   6.6706511e-02
   8.2390851e-02
   1.0786945e-01
   2.5118728e-02
   8.3026719e-02
   3.1803035e-02
   6.7385906e-02
   2.8288868e-02
   2.6242636e-02
   3.6665659e-02
   2.0900850e-02
   3.3465031e-02
   1.0164333e-01
   4.5784249e-02
   1.1934270e-01
   2.5325176e-02
   4.1339053e-02
   2.8501944e-02
   2.0263186e-02
   2.1068732e-02
   4.2219344e-02
   6.3583722e-02
   4.2060549e-02
   2.6352039e-02
   2.5919477e-02
   1.3795489e-01
   2.3813954e-02
   2.7405717e-02
   2.0321334e-02
   4.1815156e-01
   5.5286199e-02
   3.8071449e-01
   4.2883191e-02
   2.2036874e-02
   9.2820113e-02
   2.8234151e-02
   4.0516609e-01
   1.2031676e-01
   3.5337719e-02
   2.0803686e-02
   3.5403170e-02
   3.7360458e-02
   5.9029271e-02
   7.9139053e-02
   5.0279246e-02
   2.7505680e-02
   5.6063030e-02
   2.4827365e-02
   2.0003418e-02
   2.8504768e-02
   6.4896511e-02
   2.8180795e-02
   3.5156931e-02
   1.1365760e-01
   3.8038330e-01
   2.9733674e-02
   3.1002164e-02
   3.0040618e-02
   2.1794252e-02
   3.5861831e-02
   3.6779026e-02
   5.0316778e-02
   3.8859098e-02
   2.8425578e-02
   4.9571851e-02
   3.2110275e-02
   6.3874600e-02
   3.8356280e-02
   9.8392190e-02
   5.9691775e-02
   2.4380705e-02
   1.8401850e-02
   2.4556959e-02
   4.8815231e-02
   2.3001936e-02
   2.2088313e-02
   1.9984894e-02
   2.2376143e-02
   3.6306026e-02
   4.5619765e-02
   3.0663540e-02
   1.3353764e-01
   5.6003162e-02
   7.8990231e-02
   2.2525608e-02
   3.9083318e-01
   2.9771919e-02
   2.9050915e-02
   3.6165258e-02
   2.3579947e-02
   2.3304853e-02
   2.0039109e-02
   4.1772762e-02
   2.4812273e-02
   3.1049870e-02
   5.2190873e-02
   3.5379068e-02
   2.0056155e-02
   2.4744273e-02
   1.9897779e-02
   2.9754857e-02
   2.5011213e-02
   2.8064111e-02
   5.3610908e-02
   2.4271658e-02
   5.7925574e-02
   2.2565981e-02
   2.8246031e-02
   2.4746698e-02
   3.5768950e-02
   3.8070271e-02
   3.8982211e-02
   2.8617623e-02
   3.0280434e-02
   4.7846962e-02
   2.1403229e-02
   4.0617333e-02
   2.5156337e-02
   5.4861877e-02
   2.7105093e-02
   3.8621646e-02
   2.3870777e-02
   3.1863706e-02
   4.9420346e-02
   3.3678067e-02
   3.3921006e-02
   3.3076140e-02
   3.3725342e-02
   2.7281583e-02
   2.5180267e-02
   4.3832353e-02
   7.0910360e-02
   3.3679655e-02
   2.2161418e-02
   5.1256794e-02
   5.6002123e-02
   5.2273508e-02
   3.0988672e-02
   3.2729048e-02
   2.1985867e-02
   3.2602095e-02
   2.5098716e-02
   6.7019428e-02
   4.0687697e-02
   4.5245913e-02
   2.3718921e-02
   5.0488773e-02
   4.7993249e-02
   8.5517152e-02
   3.1972221e-02
   4.4377358e-02
   6.4554380e-02
   2.0790132e-02
   3.0431292e-02
   5.9718561e-02
   3.0766694e-02
   8.9947466e-02
   3.8574279e-02
   5.1829548e-02
   2.2309670e-02
   2.9454450e-02
   3.2797840e-02
   2.7753150e-02
   3.6886531e-02
   5.2846993e-02
   3.2407633e-02
   3.5683395e-02
   1.3444299e-01
   2.5361104e-02
   4.5692443e-02
   2.4361468e-02
   3.8888378e-02
   4.8872897e-02
   6.9651338e-02
   2.3391902e-02
   2.4095064e-02
   2.9970529e-02
   2.7919967e-02
   3.5182815e-02
   2.1411741e-02
   3.3026403e-02
   2.3466165e-02
   2.5869016e-02
   6.4783755e-02
   3.8218853e-02
   5.6151610e-02
   7.8048149e-02
   3.4239326e-02
   2.4309043e-02
   1.8638056e-02
   2.8714307e-02
   9.5180368e-02
   6.2266295e-02
   2.0795019e-02
   8.6829556e-02
   3.2346757e-02
   5.3403665e-02
   6.1828466e-02
   3.7721784e-01
   3.1183546e-02
   2.1350624e-02
   2.8516536e-02
   9.0317410e-02
   8.3944257e-02
   9.9988546e-02
   4.3135974e-02
   3.3438445e-02
   4.5467514e-02
   5.5856415e-02
   3.1046106e-02
   2.9299734e-02
   3.6188193e-02
   3.9508749e-01
   2.0480536e-02
   2.6277522e-02
   5.8350665e-02
   3.2775375e-02
   3.0361198e-02
   2.3978371e-02
   3.6519062e-02
   3.4938125e-02
   2.5296660e-02
   4.0305799e-01
   3.6336441e-02
   1.9805927e-02
   3.5596999e-02
   4.0226160e-02
   2.1533724e-02
   6.8131547e-02
   3.7589803e-02
   1.6083916e-01
   3.6707321e-02
   1.5414652e-01
   2.0300714e-02
   2.6281500e-02
   4.0379048e-02
   2.1069670e-02
   6.6832155e-02
   2.7512927e-02
   6.4942516e-02
   2.6828340e-02
   3.4112500e-02
   2.7977400e-02
   4.3248354e-02
   2.1270856e-02
   3.8888378e-02
   3.3481757e-02
   6.1858604e-02
   5.1149524e-02
   3.9131067e-02
   2.2052647e-02
   2.2175794e-02
   4.0577345e-02
   2.4592243e-02
   3.0335153e-02
   3.0665416e-02
   1.9327585e-02
   3.7962066e-02
   4.9521089e-02
   1.8718696e-02
   2.6584020e-02
   2.6303024e-02
   4.7893915e-01
   3.5235921e-01
   3.7101795e-01
   5.5620484e-02
   2.0069512e-02
   6.8830466e-02
   1.1866632e-01
   2.0625923e-02
   9.1061432e-02
   5.0510118e-02
   2.6272413e-02
   2.2512071e-02
   2.7480231e-02
   2.8806713e-02
   4.9677879e-02
   2.2621058e-02
   2.0530686e-02
   2.2143790e-02
   2.0907938e-02
   4.9867908e-02
   2.7706418e-02
   2.1210418e-02
   1.6465272e-01
   5.4210513e-02
   3.3394940e-02
   3.0739607e-02
   1.0716169e-01
   3.1042963e-02
   2.2455123e-02
   2.2965283e-02
   1.4620660e-01
   5.4947415e-02
   2.3231503e-02
   4.7564291e-02
   4.0800519e-02
   2.8119447e-02
   2.5609897e-02
   5.5583941e-02
   2.7595606e-02
   3.3950197e-02
   2.0573518e-02
   1.8963738e-02
   4.8300456e-02
   1.1524199e-01
   5.2456970e-02
   2.6626908e-02
   2.8510946e-02
   2.6751918e-02
   1.4801510e-01
   4.5059202e-02
   1.8152521e-02
   3.9544184e-02
   4.4115958e-01
   3.0913935e-02
   1.9782630e-02
   4.4488086e-02
   3.8810785e-02
   2.3407449e-02
   3.2164310e-02
   3.2774999e-02
   4.5817566e-02
   4.0496580e-02
   2.5160473e-02
   4.1250522e-02
   1.8826518e-02
   6.4657446e-02
   1.7929923e-02
   3.3413438e-02
   5.1056933e-02
   2.4363629e-02
   6.1380462e-02
   5.1199895e-02
   3.1224436e-02
   2.4854280e-02
   4.1960702e-01
   5.1501072e-02
   1.1918424e-01
   5.8248790e-02
   3.0474082e-02
   1.2919579e-01
   2.2884299e-02
   7.2097956e-02
   2.9085395e-02
   2.0267666e-02
   5.1599437e-02
   3.1567069e-02
   1.9590223e-02
   1.0099981e-01
   2.1417786e-02
   2.6122834e-02
   2.2356836e-02
   6.1326094e-02
   3.5936301e-02
   1.7876884e-02
   3.9647452e-02
   3.5255219e-01
   3.6116852e-02
   8.9938179e-02
   2.5389532e-02
   4.4553532e-02
   2.3820135e-02
   2.2191728e-02
   5.5533201e-02
   3.0342653e-02
   2.2260473e-02
   3.5875186e-02
   2.8042123e-02
   2.6299845e-02
   3.7914139e-02
   5.4550972e-01
   3.1636694e-02
   3.4884722e-02
   2.9489478e-02
   4.8029235e-02
   2.9212056e-02
   5.4066198e-02
   6.3718899e-02
   6.8137736e-02
   4.2467646e-02
   2.5807218e-02
   2.3373165e-02
   2.0422188e-02
   2.3221531e-02
   2.6599817e-02
   2.1093157e-02
   5.8815761e-02
   2.1556226e-02
   2.8123513e-02
   9.5454853e-02
   7.7543530e-02
   2.6097267e-02
   3.1416322e-02
   3.7858475e-02
   3.1846813e-02
   3.2929469e-02
   2.7935168e-02
   4.9886626e-02
   4.8126679e-02
   2.3375371e-02
   1.7421613e-02
   2.4033355e-02
   3.9401377e-02
   2.7222056e-02
   4.9277934e-02
   4.1089669e-02
   3.8285124e-02
   2.5545475e-02
   2.7097681e-02
   1.7960212e-02
   3.8812039e-02
   3.4534670e-02
   4.5769307e-02
   2.0596366e-02
   3.9164702e-02
   1.3967278e-01
   5.0432239e-02
   2.4886643e-02
   3.4977233e-02
   4.7464524e-02
   2.4087568e-02
   5.1240069e-02
   2.6412045e-02
   1.2134625e-01
   6.5399839e-02
   1.3232982e-01
   3.5858257e-02
   5.8896181e-02
   2.1795767e-02
   2.7507041e-02
   3.4004622e-02
   4.0843430e-02
   2.1295342e-02
   8.5273024e-02
   2.8856639e-02
   2.2477574e-02
   8.3061084e-02
   1.4427058e-01
   2.1090151e-02
   3.9345300e-01
   3.4966153e-02
   7.3847500e-02
   1.9957551e-02
   2.2021620e-02
   1.8324178e-02
   2.0612599e-02
   2.8082202e-02
   3.9051938e-02
   2.7092470e-02
   2.1630806e-02
   2.1608547e-02
   4.0813845e-02
   1.3110494e-01
   2.8042141e-02
   3.9129383e-02
   3.2498673e-02
   3.7628560e-02
   3.9421858e-02
   2.1235906e-02
   2.7375673e-02
   1.1045843e-01
   4.5468569e-02
   3.0900487e-02
   3.1188848e-02
   3.0978181e-02
   1.9390226e-02
   3.4938048e-02
   2.1102262e-02
   3.7295686e-02
   3.7255279e-02
   2.6560345e-02
   2.4097793e-02
   2.3129629e-02
   5.4702640e-02
   2.1830761e-02
   2.9231294e-02
   6.3012102e-02
   4.2262992e-02
   2.1161979e-02
   3.5652263e-02
   6.8350876e-02
   4.0403219e-02
   3.4146554e-02
   4.4866700e-02
   2.6254291e-01
   2.3915147e-02
   2.2251143e-02
   2.5163669e-02
   3.1655268e-02
   4.3490262e-02
   4.0138066e-02
   5.9830002e-02
   2.3864933e-02
   3.1592144e-02
   2.8306208e-02
   4.1187599e-02
   5.1281268e-02
   2.1830628e-02
   2.8219339e-02
   1.4002472e-01
   2.8702100e-02
   2.2040668e-02
   4.2577430e-02
   8.8994135e-02
   2.0159969e-02
   2.4418440e-02
   1.6373911e-01
   5.1256402e-02
   2.3388823e-02
   2.8892610e-02
   9.6872507e-02
   2.1464482e-02
   4.4564240e-02
   3.1044346e-02
   4.1992122e-02
   2.5295482e-02
   9.4337539e-02
   2.8612404e-02
   5.9153289e-02
   1.1820963e-01
   7.5317446e-02
   3.7268681e-02
   2.4419982e-02
   1.0467185e-01
   2.2235541e-02
   3.1485288e-02
   2.6143646e-02
   2.8155948e-02
   4.5058520e-02
   9.4501873e-02
   2.5295585e-02
   3.1961848e-02
   7.8872720e-02
   2.5925214e-02
   4.3615960e-02
   8.0831723e-02
   3.5202321e-02
   1.9230618e-02
   2.2443711e-02
   6.3742887e-02
   5.4154616e-02
   8.6760147e-02
   1.9782630e-02
   3.5277553e-01
   4.3377186e-02
   2.2416349e-02
   5.3474228e-02
   6.4723624e-02
   3.5396848e-01
   2.0104290e-01
   2.6394091e-02
   8.9116518e-02
   3.2056150e-02
   4.2383920e-02
   3.5631958e-01
   2.9252061e-02
   8.8282558e-02
   5.5961603e-02
   1.8869737e-02
   3.0466361e-02
   8.1023694e-02
   8.2579988e-02
   1.2178704e-01
   4.4458564e-02
   3.9000108e-02
   1.8199371e-02
   2.0755301e-02
   2.6523826e-02
   3.8689599e-02
   2.8906801e-02
   3.0803577e-02
   6.0937907e-02
   7.3211094e-02
   4.5369351e-02
   7.3712741e-02
   2.0964835e-02
   2.5304235e-02
   2.3395988e-02
   2.6973981e-02
   2.8180364e-02
   6.1758321e-02
   3.3471622e-02
   3.9312046e-02
   1.9979941e-02
   5.0332045e-02
   4.1145807e-02
   3.3218666e-02
   1.4696312e-01
   2.1305072e-02
   1.9169928e-02
   2.3658184e-02
   3.7907392e-02
   3.8632025e-02
   3.5271817e-02
   1.9721321e-02
   2.4829234e-02
   4.8608644e-02
   4.1722334e-02
   3.5517206e-02
   2.4128919e-02
   8.4362140e-02
   4.6004656e-02
   2.9414243e-02
   9.4160191e-02
   2.3772786e-02
   3.0825224e-02
   2.1744515e-01
   2.8577896e-02
   4.5361659e-02
   5.3326284e-02
   5.8503069e-02
   2.6069913e-02
   9.1197889e-02
   2.1156127e-02
   1.9463894e-02
   3.6409848e-01
   3.5962971e-02
   2.3892216e-02
   5.5670999e-02
   3.1087509e-02
   5.6862343e-02
   8.4530675e-02
   2.0501546e-02
   4.1992040e-02
   3.5972839e-01
   3.0390424e-02
   3.1814917e-02
   3.1815115e-02
   5.3892091e-02
   4.3573682e-02
   3.3727684e-02
   1.0696397e-01
   2.9741749e-02
   1.5946307e-01
   2.0338069e-02
   7.3243506e-02
   6.1969230e-02
   3.1667224e-02
   4.7434874e-02
   3.0241195e-02
   2.3110194e-02
   3.9446299e-01
   2.1348499e-02
   5.6650918e-02
   9.9253764e-02
   2.4934427e-02
   6.9881477e-02
   3.1901327e-02
   3.6550122e-02
   3.7998727e-01
   1.1855847e-01
   2.5191591e-02
   2.3353488e-02
   2.6159831e-02
   4.6764747e-02
   7.8015285e-02
   2.0692554e-02
   3.6346528e-01
   4.7244103e-02
   8.6471518e-02
   3.2518677e-02
   2.9737740e-02
   2.8180838e-02
   3.9304566e-02
   2.1037307e-02
   3.6022401e-02
   4.6058091e-02
   2.2191802e-02
   2.2049223e-02
   3.7315469e-01
   7.2412935e-02
   5.7294663e-02
   5.3377353e-02
   3.2522363e-02
   5.1970199e-02
   1.9310008e-02
   2.7005570e-02
   3.1283597e-02
   5.1786996e-02
   9.9951849e-02
   3.4728829e-02
   5.5473264e-02
   2.7603024e-02
   4.6793838e-02
   5.7707422e-02
   4.0954342e-02
   3.2248481e-02
   2.8852019e-02
   2.9291950e-02
   1.9179432e-02
   2.7538145e-02
   1.3972998e-01
   2.8803025e-02
   3.5430390e-02
   3.0396903e-02
   2.4634830e-02
   6.0916115e-02
   1.2085868e-01
   3.6824916e-02
   3.6281512e-01
   2.8650089e-01
   7.1861891e-02
   4.2869885e-02
   3.3184051e-02
   3.4708425e-02
   2.6942760e-02
   7.6304348e-02
   5.5973100e-01
   2.0814404e-02
   4.9224171e-02
   1.4163673e-01
   2.2073882e-02
   3.5796643e-02
   3.6908892e-02
   5.3528290e-02
   7.0385720e-02
   2.4775472e-02
   3.3676428e-02
   1.2830272e-01
   3.4884146e-02
   4.1508531e-02
   4.8961593e-02
   3.5120968e-01
   1.4219524e-01
   3.0651335e-02
   2.0967585e-02
   2.0520939e-02
   3.0788469e-02
   3.5128518e-01
   2.3590935e-02
   2.3832998e-02
   4.7410023e-02
   2.1494628e-02
   3.6379257e-02
   4.6654337e-02
   2.1458888e-02
   5.1233454e-02
   2.1907245e-02
   2.8508209e-02
   1.0887664e-01
   3.2940131e-02
   7.0022110e-02
   7.2784334e-02
   4.1624950e-02
   3.8063497e-02
   5.0315119e-02
   4.9622259e-02
   1.9750125e-02
   2.1023324e-02
   3.4416562e-02
   5.4452575e-02
   4.0802743e-02
   3.3538809e-02
   4.2240556e-02
   2.2662464e-02
   9.5181847e-02
   4.4131933e-02
   2.4239723e-02
   4.8995354e-02
   3.4032475e-02
   2.9968918e-02
   3.1293970e-02
   2.2628113e-02
   7.2113359e-02
   8.2023896e-02
   1.4930798e-01
   4.3478343e-02
   5.1907062e-02
   1.5694554e-01
   2.4892499e-02
   8.6596866e-02
   3.8266315e-02
   3.6311079e-01
   8.4686213e-02
   2.8848482e-02
   4.0193831e-02
   3.4325174e-02
   2.9373511e-02
   2.2141030e-02
   6.9479320e-02
   1.3207523e-01
   7.8444312e-02
   2.5210087e-02
   6.7209799e-02
   3.5130764e-02
   2.4601445e-02
   8.6288799e-02
   2.1516818e-02
   5.1197142e-02
   3.5927241e-02
   6.5431923e-02
   1.2655942e-01
   2.4466843e-02
   1.9946420e-02
   6.2139854e-02
   2.9305331e-02
   2.4512710e-02
   2.0822287e-02
   2.0284298e-02
   2.6892360e-02
   3.3312846e-02
   7.8232280e-02
   4.0426133e-02
   2.7763114e-02
   3.2253846e-02
   2.0357688e-02
   4.7439455e-02
   2.7281524e-02
   2.5939663e-01
   2.0946380e-02
   4.1410161e-02
   2.7060930e-02
   3.3133241e-02
   2.5242877e-02
   3.6087216e-02
   5.1880651e-02
   7.7919309e-02
   3.6082820e-02
   1.1721251e-01
   4.8987896e-02
   2.2098460e-02
   2.6273334e-02
   9.7095121e-02
   1.3760617e-01
   3.2789434e-02
   7.4849195e-02
   4.1077012e-02
   3.6927950e-02
   2.7448820e-02
   2.1301449e-02
   3.0116724e-02
   2.0689743e-02
   5.6729482e-02
   2.7147368e-02
   6.2189955e-02
   3.3277584e-02
   3.9333975e-02
   4.0113780e-02
   2.6681126e-02
   2.5197206e-02
   4.1075725e-02
   4.0258696e-02
   3.6974425e-02
   3.6366498e-02
   2.5448100e-02
   5.8441443e-02
   3.3976973e-02
   4.4990895e-02
   3.6737383e-02
   2.0474145e-02
   1.7474457e-02
   7.9081935e-02
   1.7677948e-02
   2.0076102e-02
   3.2569830e-02
   6.7015825e-02
   4.0583474e-02
   3.0237571e-02
   6.2688948e-02
   1.8778867e-02
   3.1787964e-02
   2.2858832e-02
   1.1794256e-01
   5.3263068e-02
   1.3507732e-01
   3.7103024e-02
   4.3533155e-02
   3.6859475e-02
   2.5828987e-02
   3.1973914e-02
   3.1186627e-02
   2.1862234e-02
   3.8901829e-02
   3.9012361e-02
   5.1529285e-02
   2.2818878e-02
   1.2888795e-01
   6.7280171e-02
   3.9903846e-01
   6.8344909e-02
   2.5446558e-02
   2.5202255e-02
   4.5179780e-02
   2.1817154e-02
   4.3184346e-02
   1.4835791e-01
   5.2693836e-02
   2.2739349e-02
   4.0546409e-02
   3.5264933e-02
   3.3455968e-02
   4.2721234e-02
   4.1169999e-02
   2.4298786e-02
   3.9174105e-02
   4.1943109e-02
   6.1106394e-02
   2.1234379e-02
   2.0410155e-02
   5.9475992e-02
   2.7408319e-02
   8.0201116e-02
   7.2694973e-02
   1.9646234e-02
   2.1483791e-02
   4.9215260e-02
   4.6026590e-02
   3.8804130e-02
   2.2798895e-02
   2.1072589e-02
   2.1754296e-02
   2.2231247e-02
   4.4195503e-02
   2.4539698e-02
   6.7704041e-02
   2.2915080e-02
   8.5133096e-02
   8.8362668e-02
   3.5741064e-01
   1.3679871e-01
   3.0347531e-02
   3.8639304e-02
   2.2368009e-02
   5.3941516e-02
   2.1901117e-02
   2.2516340e-01
   7.2097956e-02
   2.5690336e-02
   2.7127530e-02
   6.6481823e-02
   8.0866172e-02
   5.2932960e-02
   2.4066228e-02
   3.4279131e-02
   2.8917184e-02
   2.7022222e-02
   9.2773601e-02
   3.6911779e-02
   2.1645538e-02
   4.6492226e-02
   6.8841186e-02
   1.3245757e-01
   2.2395527e-02
   3.3767967e-02
   2.9696195e-02
   2.8129025e-02
   3.4079850e-02
   1.9755066e-02
   2.4875576e-02
   3.6693829e-02
   3.1153607e-02
   7.7179863e-02
   1.8840767e-02
   3.6408594e-02
   5.3324129e-02
   2.7127938e-02
   4.8778344e-02
   2.6987698e-02
   4.6687815e-02
   5.3701020e-02
   2.3226312e-02
   3.1782376e-02
   2.3321410e-02
   3.0564414e-02
   3.7757866e-02
   3.5319517e-01
   2.3652114e-02
   3.7401973e-02
   2.6105128e-02
   2.6429780e-02
   3.3620279e-02
   1.1099218e-01
   3.5121075e-02
   3.7521254e-02
   5.2773013e-02
   2.4635902e-02
   3.8675576e-02
   4.9277934e-02
   1.1629486e-01
   1.1933859e-01
   8.0394076e-02
   3.4750285e-02
   9.9069211e-02
   1.9642031e-02
   3.1977120e-02
   2.8803351e-02
   9.4771960e-02
   1.3042249e-01
   5.0180277e-02
   3.7217916e-02
   4.2128428e-02
   2.6937614e-02
   3.6894219e-02
   2.6213190e-01
   1.9899479e-02
   1.3684397e-01
   1.9260034e-02
   3.5087923e-01
   2.9301250e-02
   4.3401437e-02
   6.2579652e-02
   4.0013920e-02
   3.5620893e-02
   6.1011091e-02
   4.6907258e-02
   5.9926013e-02
   2.2217819e-02
   2.4113467e-02
   2.4163296e-02
   2.0961196e-02
   2.5851913e-02
   3.2380962e-02
   6.2026468e-02
   3.1360591e-02
   2.0743355e-02
   6.3086407e-02
   1.4726689e-01
   3.7897434e-02
   3.4313253e-02
   3.2344648e-02
   2.7226905e-02
   2.8506564e-02
   3.0047392e-02
   3.0933135e-02
   3.5266221e-01
   3.2902649e-02
   2.1485547e-02
   2.9301343e-02
   2.3591891e-02
   6.4101879e-02
   2.0771869e-02
   1.8698053e-02
   3.6625634e-02
   2.7382274e-02
   1.8240909e-02
   2.7742401e-02
   3.9674195e-02
   7.3748359e-02
   3.1812477e-02
   2.1801118e-02
   1.8603580e-02
   2.6003671e-02
   4.7867823e-02
   2.6348338e-02
   4.3300273e-02
   2.7714528e-02
   2.2917531e-02
   3.6661537e-02
   1.8548494e-02
   4.6182054e-02
   1.3270921e-01
   8.3874942e-02
   2.0927020e-02
   3.0233192e-02
   4.1554328e-02
   3.5625405e-02
   2.0800460e-02
   5.5121134e-02
   4.3046213e-02
   2.2867968e-02
   2.4288673e-02
   2.2731746e-02
   2.1579161e-02
   7.0695951e-02
   2.3173345e-02
   3.0543637e-02
   2.7884111e-02
   1.3138767e-01
   1.3278437e-01
   1.2887639e-01
   2.6540477e-02
   2.2668187e-02
   3.8282330e-02
   5.4794248e-02
   4.4779208e-02
   2.8206447e-02
   5.0024576e-02
   1.8740565e-02
   2.1519088e-02
   4.0780658e-02
   3.0599153e-02
   4.4851242e-02
   7.4661119e-02
   2.1359984e-02
   2.4147851e-02
   1.0008598e-01
   6.6142443e-02
   2.8310539e-02
   3.7105709e-02
   1.2027485e-01
   2.0114583e-02
   1.8643404e-02
   2.5444191e-02
   4.5059202e-02
   2.5141946e-02
   3.8694961e-02
   1.8942930e-02
   3.8576685e-02
   5.4341296e-02
   3.7444222e-01
   5.7294310e-02
   3.0911762e-02
   4.0423143e-02
   5.0607917e-02
   2.8650291e-02
   3.1383646e-02
   3.3616362e-02
   5.3087288e-02
   2.0106656e-02
   2.6625461e-02
   2.4807874e-02
   3.7606457e-01
   2.2083523e-02
   3.6505980e-02
   4.5541456e-02
   2.2067777e-02
   3.8296248e-01
   2.3410180e-02
   2.6717409e-02
   2.6808587e-02
   1.8937272e-02
   2.2092039e-02
   2.8678452e-02
   8.8774963e-02
   3.4114713e-02
   6.7373480e-02
   7.9446514e-02
   4.1340074e-02
   1.9724469e-02
   3.4052685e-02
   4.5684418e-02
   7.6496746e-02
   1.2723053e-01
   1.2168191e-01
   1.2218944e-01
   3.5433370e-01
   4.8390840e-02
   4.6943186e-02
   3.2748526e-02
   2.2370199e-02
   2.5859591e-02
   1.9410903e-02
   5.9174024e-02
   9.1982263e-02
   5.1418943e-02
   2.1395279e-02
   3.1215020e-02
   3.6304226e-02
   3.3768146e-02
   2.2168264e-02
   6.1493429e-02
   2.9518028e-02
   2.4744119e-02
   3.9051351e-02
   6.4771101e-02
   4.0365452e-01
   2.7349438e-02
   2.4748664e-02
   2.8067889e-02
   6.1410030e-02
   2.3244669e-02
   6.5883426e-02
   4.4357934e-02
   4.7308591e-02
   1.4935897e-01
   2.2479929e-02
   2.6536301e-02
   2.1827173e-02
   4.1698576e-02
   2.6769635e-02
   7.7179863e-02
   4.4583201e-02
   3.3138809e-02
   1.3477020e-01
   3.7473435e-02
   4.1795503e-02
   5.5771399e-02
   8.9604574e-02
   3.6850912e-02
   2.3924719e-02
   3.1928037e-02
   3.3956570e-02
   2.8874705e-02
   3.1090648e-02
   4.7604192e-02
   2.0837221e-02
   3.2442797e-02
   4.1643374e-02
   2.7283102e-02
   2.9328194e-02
   5.2731309e-02
   2.9417471e-02
   1.9380896e-02
   2.0928207e-02
   4.0641798e-02
   1.4649258e-01
   3.8422326e-02
   1.1326682e-01
   2.4599846e-02
   2.3592437e-02
   3.2654703e-02
   7.3417167e-02
   4.5837351e-02
   2.5004610e-02
   6.7737771e-02
   3.8395886e-02
   5.5903208e-02
   3.5732249e-02
   1.9831678e-02
   2.6011479e-02
   2.3656962e-02
   3.2542564e-02
   2.3999023e-02
   3.5695562e-02
   3.3899110e-02
   6.1436456e-02
   3.4017497e-02
   3.1540810e-02
   9.5135513e-02
   2.7707781e-02
   8.2619001e-02
   2.6555324e-02
   2.7559887e-02
   2.6442334e-02
   2.0505879e-02
   7.3573464e-02
   3.1851575e-02
   5.9141271e-02
   3.3336989e-02
   3.4333043e-02
   3.4568943e-02
   3.1137547e-02
   5.4695505e-02
   7.7026358e-02
   1.0147195e-01
   5.7211645e-02
   2.6064087e-02
   7.7399960e-02
   3.1332266e-02
   2.6270008e-02
   1.7626972e-02
   3.6825556e-02
   3.5307955e-01
   5.1086887e-02
   1.1586568e-01
   2.8303889e-02
   5.5148690e-02
   2.3333065e-02
   6.8312184e-02
   3.2654710e-02
   2.7474407e-02
   1.0409846e-01
   1.3232101e-01
   2.1383662e-02
   4.8966329e-02
   3.0155263e-02
   2.5546476e-02
   3.6948055e-02
   3.4074072e-02
   2.0985233e-02
   4.9071543e-02
   4.6431020e-02
   1.0404397e-01
   2.5432196e-02
   4.4124497e-02
   2.0339855e-02
   4.3675318e-02
   2.0077512e-02
   3.5901080e-02
   2.0651235e-02
   2.5365616e-02
   1.1909804e-01
   2.2144978e-02
   7.9228111e-02
   3.1393792e-02
   3.2644477e-02
   1.7935088e-02
   1.8769518e-02
   8.2332626e-02
   2.0342151e-02
   3.8523581e-02
   2.5059176e-02
   2.8074427e-02
   1.8632250e-02
   2.3437825e-02
   3.9532581e-02
   8.3440069e-02
   2.3168639e-02
   2.1014868e-02
   3.5566267e-01
   4.5847751e-02
   2.5924048e-02
   3.3885194e-02
   6.0294009e-02
   2.0033577e-02
   1.2278668e-01
   3.2657318e-02
   7.0490983e-02
   6.0788364e-02
   3.2380008e-02
   3.1082526e-02
   1.8003576e-01
   4.2016412e-01
   3.3232039e-02
   5.5999651e-02
   3.2569639e-02
   3.1358542e-02
   1.2441397e-01
   2.3019091e-02
   1.9246772e-02
   2.2057310e-02
   3.7348726e-02
   2.2383429e-02
   2.6911079e-02
   2.4618630e-02
   1.8099572e-01
   3.1359649e-02
   4.6375420e-02
   1.1778867e-01
   1.3666501e-01
   6.3365285e-02
   3.2482255e-02
   9.2305196e-02
   5.8688916e-02
   1.9788957e-02
   4.5107671e-02
   5.9986529e-02
   5.4385144e-01
   3.6153262e-02
   3.8440481e-02
   3.7683976e-02
   2.0671455e-02
   6.9960960e-02
   4.4739416e-02
   2.7088947e-02
   3.2386016e-02
   3.7458422e-02
   8.8604759e-02
   2.7376092e-02
   2.2957830e-02
   5.5853314e-02
   2.5107508e-02
   8.5357394e-02
   2.7155087e-02
   3.1402710e-02
   5.9543331e-02
   3.7988764e-02
   3.8532550e-02
   4.8812014e-02
   7.5514677e-02
   6.7920060e-02
   2.4947111e-02
   2.4263144e-02
   4.1262526e-02
   9.6754482e-02
   3.3167088e-02
   3.6020732e-02
   4.4579417e-02
   3.4222964e-02
   3.3899761e-02
   1.2511893e-01
   1.1456342e-01
   3.5297647e-01
   7.5477430e-02
   1.5187058e-01
   2.4871092e-02
   2.0093754e-02
   3.6522055e-02
   1.3169710e-01
   5.7430703e-02
   3.1402710e-02
   7.3084584e-02
   7.1239644e-02
   3.8565275e-02
   4.3361415e-02
   5.2832260e-02
   2.7748627e-02
   6.7774075e-02
   3.6410031e-02
   3.2685766e-02
   3.5967787e-02
   2.2048545e-02
   3.8300231e-02
   3.6851139e-02
   4.4418086e-02
   2.2571662e-02
   3.8806430e-02
   2.4629924e-02
   3.3441764e-02
   1.2223723e-01
   7.1168240e-02
   2.5801100e-02
   3.1096341e-02
   2.6418482e-02
   3.8416795e-02
   2.9004772e-02
   2.2908134e-02
   9.2230447e-02
   2.9587933e-02
   2.2957830e-02
   6.5673193e-02
   1.8899425e-02
   4.3298718e-02
   3.0035912e-02
   5.1152169e-02
   1.9181120e-02
   8.0488872e-02
   3.2072794e-02
   1.2752851e-01
   2.5684385e-02
   2.4343805e-02
   1.0321853e-01
   2.3484920e-02
   6.8671044e-02
   3.7346408e-02
   4.4577504e-01
   1.8781053e-02
   2.6378463e-02
   3.1282576e-02
   4.0698223e-02
   1.9581343e-02
   2.0840917e-02
   2.9540518e-02
   4.5802665e-02
   2.2625903e-02
   5.0281513e-02
   5.4487240e-02
   2.2685150e-02
   2.7842186e-02
   4.3651638e-02
   2.8837056e-02
   5.5065488e-01
   2.8418074e-02
   2.5694614e-02
   9.7368096e-02
   3.4534670e-02
   1.6647117e-01
   3.0081307e-02
   2.0898173e-02
   7.0416750e-02
   2.2169534e-02
   2.9279746e-02
   2.7356263e-02
   2.3529748e-02
   2.3156696e-02
   5.3199130e-02
   6.2890516e-02
   6.2921857e-02
   2.1825682e-02
   9.7625214e-02
   2.3185367e-02
   2.9756986e-02
   3.1947196e-02
   5.8152219e-02
   2.9309557e-02
   5.3701020e-02
   1.8882775e-02
   2.9835262e-02
   5.3673997e-02
   2.4641990e-02
   6.2271019e-02
   3.9525753e-02
   1.3919788e-01
   1.2019964e-01
   2.3756946e-02
   1.1177687e-01
   2.0773921e-02
   7.2822073e-02
   3.3164225e-02
   2.7487303e-02
   2.5297073e-02
   5.3198804e-02
   3.4553849e-02
   3.6027768e-02
   2.1211047e-02
   2.8184765e-02
   3.2358915e-02
   4.8799536e-01
   2.1458686e-02
   2.1835172e-02
   3.5856037e-02
   4.1892382e-02
   6.3914928e-02
   2.0583878e-02
   2.4009829e-02
   2.0529731e-02
   3.7846973e-02
   2.0444391e-02
   3.3405405e-02
   2.0492564e-02
   3.2395661e-02
   4.5709154e-02
   1.9334872e-02
   1.9211752e-02
   2.6729672e-02
   2.7828643e-02
   2.1312106e-02
   3.1127756e-02
   6.2333941e-02
   3.1272556e-02
   2.4900675e-02
   3.1558222e-02
   4.0453509e-02
   1.1022498e-01
   2.7594402e-02
   1.2397951e-01
   4.1108632e-02
   4.6511720e-02
   3.4017497e-02
   3.6180278e-02
   4.0245221e-02
   1.9282929e-01
   3.5276369e-02
   2.4355332e-02
   2.7171382e-02
   4.2507124e-02
   1.8810647e-02
   3.0949690e-02
   3.3769764e-02
   2.5735383e-02
   7.6994388e-02
   3.5189342e-02
   7.8553095e-02
   2.9639802e-02
   3.3367230e-02
   3.5491250e-01
   3.6003187e-02
   1.9110474e-02
   1.8954940e-02
   6.1841238e-02
   3.3147347e-02
   2.2912002e-02
   2.3986450e-02
   2.8999686e-02
   3.3977487e-02
   7.5646734e-02
   6.2877767e-02
   2.2524685e-02
   2.2358012e-02
   3.3158739e-02
   2.5811785e-02
   3.5125753e-01
   2.9610635e-02
   4.3813932e-02
   6.0365259e-02
   4.3173948e-02
   5.4787120e-02
   2.2144944e-02
   5.6084225e-02
   3.8512273e-02
   2.6909552e-02
   4.2840479e-02
   1.9907403e-02
   5.1155229e-02
   2.6395716e-02
   7.1308349e-02
   5.7995981e-02
   4.4142645e-02
   3.0775917e-02
   1.9653864e-02
   2.3393454e-02
   2.0916622e-02
   2.3622810e-02
   3.3964021e-02
   8.1250669e-02
   3.1489503e-02
   6.6020438e-02
   2.7349636e-02
   4.1950811e-02
   4.0585281e-02
   6.5327447e-02
   4.2446821e-02
   2.8174420e-02
   2.9016201e-02
   2.5804604e-02
   5.5993698e-02
   1.9640310e-02
   2.9093525e-02
   5.8182766e-02
   2.6019647e-02
   6.1271464e-02
   2.0571261e-02
   3.9206339e-02
   3.3402936e-02
   8.7062831e-02
   2.6511161e-02
   3.7377152e-02
   2.6708435e-02
   3.6203819e-01
   2.6978135e-02
   3.4565519e-02
   3.5013553e-02
   4.0961891e-02
   4.9136991e-01
   7.1653696e-02
   1.5499808e-01
   2.8009267e-02
   2.1030436e-02
   2.2536849e-02
   3.1069067e-02
   2.4068534e-02
   2.4343720e-02
   4.7335381e-02
   1.1851106e-01
   2.9119648e-02
   8.9146123e-02
   4.4701057e-02
   4.4141517e-02
   4.5318073e-02
   4.3262975e-02
   3.4896407e-02
   4.4168807e-02
   4.1109526e-02
   5.5454095e-02
   3.5236127e-02
   1.9785841e-02
   4.9480841e-02
   3.4101152e-02
   2.1808311e-02
   7.1360540e-02
   3.6458245e-02
   3.6077305e-02
   6.8325399e-02
   5.7021351e-02
   2.7982364e-02
   2.4406069e-02
   8.4168145e-02
   6.1302173e-02
   3.7653588e-02
   2.4133176e-02
   6.5469994e-02
   3.0499418e-02
   2.4947625e-02
   2.1044758e-02
   2.4735628e-02
   2.5503433e-02
   3.6043561e-02
   2.5668475e-02
   6.5944958e-01
   2.7694656e-02
   2.1367059e-02
   5.3163652e-02
   4.1826883e-01
   3.2464494e-02
   3.7179797e-01
   2.4553442e-02
   4.4473510e-02
   1.0472075e-01
   7.5316558e-02
   1.0634985e-01
   1.9010000e-02
   2.8932881e-02
   2.7034898e-02
   2.7878750e-02
   2.7590600e-02
   2.2393155e-02
   7.0405354e-02
   5.1852811e-02
   2.5472302e-02
   2.0800053e-02
   2.4246961e-02
   3.7563014e-02
   2.1623494e-02
   3.5898012e-02
   4.1432410e-02
   2.3631190e-02
   3.0432072e-02
   3.7455781e-02
   3.0288899e-02
   6.8580729e-02
   3.2160817e-02
   3.4432061e-02
   1.5167670e-01
   4.1251593e-02
   5.4961423e-02
   2.5710504e-02
   2.2963203e-02
   2.3087887e-02
   2.2581303e-02
   3.3063584e-02
   2.9463216e-02
   3.2384923e-02
   3.1648328e-02
   5.9919388e-02
   7.5613285e-02
   1.9214896e-02
   6.8126536e-02
   2.0346329e-02
   3.9571698e-02
   1.3683871e-01
   5.3620599e-02
   5.5915943e-02
   8.7040735e-02
   5.5171904e-02
   7.5832746e-02
   1.3244777e-01
   4.2302768e-02
   3.8934800e-01
   3.1239719e-02
   2.0417197e-01
   5.4957647e-02
   4.5412550e-02
   1.8827130e-02
   1.9049064e-02
   2.3973735e-01
   2.8932908e-02
   3.7082593e-02
   6.5853254e-02
   4.4587559e-02
   3.4283238e-02
   4.4573726e-02
   3.9345255e-01
   2.2225076e-02
   2.5636404e-02
   4.5922571e-02
   4.7935465e-02
   3.0174706e-02
   1.2993177e-01
   5.3231657e-02
   2.5250903e-02
   3.8625065e-02
   3.1346420e-02
   7.9883972e-02
   1.2591989e-01
   1.8254725e-02
   4.1937917e-01
   8.9652217e-02
   7.1187384e-02
   5.1054309e-02
   2.8319235e-02
   2.0628475e-02
   2.6666397e-02
   2.6962258e-02
   2.2080102e-02
   2.4245017e-02
   1.2584648e-01
   5.9895066e-02
   2.5827049e-02
   3.6242566e-02
   2.7753092e-02
   5.3736570e-02
   2.2191802e-02
   8.0947453e-02
   2.7023408e-02
   3.6447177e-02
   3.7902999e-01
   3.4122534e-02
   2.5890062e-02
   2.2353884e-02
   2.5308931e-02
   6.4950077e-02
   1.9165071e-02
   2.2169121e-02
   4.4763578e-02
   4.8436803e-02
   1.2266485e-01
   2.5298626e-02
   2.3749614e-02
   3.6544972e-02
   2.7286947e-02
   3.6450374e-01
   1.9881715e-02
   1.9369218e-02
   2.8041265e-02
   4.3413492e-02
   2.2694626e-02
   2.7391533e-02
   4.0126506e-02
   2.3714381e-02
   4.0569582e-02
   1.4402910e-01
   4.2795068e-02
   2.4448765e-02
   3.6643702e-02
   6.4872504e-02
   1.8537279e-01
   2.7245816e-02
   4.8755794e-02
   2.6444380e-02
   3.5471513e-02
   7.8303559e-02
   3.4298327e-02
   2.5340542e-02
   2.1514503e-02
   2.8418847e-02
   1.8589563e-02
   3.2466515e-02
   3.5140820e-02
   2.2197590e-02
   3.2846677e-02
   2.9164888e-02
   4.1460946e-02
   4.8503354e-01
   2.7162859e-02
   2.2750964e-02
   1.6084103e-01
   4.7335381e-02
   1.6597760e-01
   3.5936004e-02
   1.9757417e-02
   2.8116134e-02
   3.6791489e-02
   4.7560563e-02
   1.1899050e-01
   4.9076138e-02
   7.1528936e-02
   3.8330951e-02
   2.4346528e-02
   2.0715378e-02
   1.5079683e-01
   7.4062326e-02
   6.9503427e-02
   8.1106462e-02
   3.1584899e-02
   2.4083808e-02
   2.1267566e-02
   2.0023753e-02
   3.1141032e-02
   2.0427638e-02
   1.9905460e-02
   3.5436745e-02
   2.6806844e-02
   2.4885041e-02
   2.5087767e-02
   4.6605128e-02
   1.9085701e-02
   6.1839385e-02
   1.4201475e-01
   4.8516355e-02
   1.5092914e-01
   3.6056443e-02
   4.2472186e-02
   2.4532066e-02
   6.6305628e-02
   2.0172616e-02
   3.8588065e-02
   2.7666696e-02
   3.5908717e-01
   2.4460085e-02
   2.7184516e-02
   2.4903193e-02
   6.4985098e-02
   5.6968579e-02
   1.9909544e-02
   2.4392175e-02
   8.9469656e-02
   3.6453052e-02
   3.0073683e-02
   2.0391807e-02
   3.9091867e-02
   2.1062950e-02
   4.5149740e-02
   3.1864050e-02
   2.1597761e-02
   2.7114899e-02
   6.2467528e-02
   9.2873160e-02
   3.3299275e-02
   7.4686999e-02
   3.8221964e-01
   2.9484227e-02
   2.6671106e-02
   3.3534212e-02
   2.3706518e-02
   8.7032042e-02
   5.7725119e-02
   1.9609200e-02
   8.5662067e-02
   9.0699981e-02
   3.6038778e-02
   5.7159206e-02
   2.5053678e-02
   4.1780455e-02
   8.9780344e-02
   3.5189098e-02
   4.0367205e-02
   6.1614693e-02
   1.5271344e-01
   2.3000025e-02
   3.2732153e-02
   3.7303697e-02
   7.4426644e-02
   2.7941576e-02
   3.0687557e-02
   3.1406030e-02
   2.8830971e-02
   9.8804829e-02
   2.2729898e-02
   1.9100655e-02
   1.3511296e-01
   3.0691679e-02
   2.5951102e-02
   2.2858493e-02
   2.8826864e-02
   3.0420342e-02
   4.1853758e-02
   5.7478001e-02
   4.4066012e-02
   3.2760366e-02
   3.5993862e-02
   3.5786537e-01
   9.3984986e-02
   2.3589721e-02
   3.7662628e-02
   4.0803111e-01
   3.3641238e-02
   6.5699132e-02
   2.1065232e-02
   2.6725186e-02
   5.1935385e-02
   4.3694754e-02
   5.6683396e-02
   3.8441697e-02
   2.8075722e-02
   1.1566346e-01
   2.3563462e-02
   2.9648940e-02
   2.5881764e-02
   4.0944240e-02
   6.6953349e-02
   2.8544299e-02
   2.7730857e-02
   5.7655519e-02
   2.6843935e-02
   2.8072676e-02
   9.3060761e-02
   4.7128885e-02
   4.2197095e-02
   2.9748229e-02
   6.1432204e-02
   2.7751554e-02
   8.5946982e-02
   3.7729792e-02
   2.7841654e-02
   4.6472823e-02
   2.6266092e-02
   1.9627055e-02
   3.6018201e-01
   2.4312611e-02
   7.4381483e-02
   2.8702690e-02
   2.7673313e-02
   2.2641355e-02
   4.3280495e-02
   4.2638991e-02
   4.4902575e-02
   2.5995065e-02
   4.6613053e-02
   2.2665187e-02
   1.7988212e-02
   2.9342484e-02
   3.1588339e-02
   4.0275358e-02
   2.2151303e-02
   3.7839010e-02
   3.0744936e-02
   2.4440925e-02
   1.9765443e-02
   3.2321695e-02
   4.2495528e-02
   3.1989460e-02
   9.7508999e-02
   4.0501535e-02
   2.6105324e-02
   2.7095802e-02
   4.7635357e-02
   3.2859606e-02
   7.2364809e-02
   1.0812608e-01
   3.6366718e-01
   2.9251440e-02
   3.9050527e-01
   4.7095786e-02
   3.4927766e-02
   3.0252308e-02
   2.1406138e-02
   4.3634648e-02
   2.9737740e-02
   6.9771349e-02
   2.7622299e-02
   8.0319592e-02
   7.2721210e-02
   3.6441344e-02
   3.1560896e-02
   2.6845265e-02
   3.9266822e-02
   9.6827567e-02
   5.1146527e-02
   6.8349092e-01
   3.4746756e-02
   2.4694064e-02
   2.1704553e-02
   2.8422527e-02
   2.1301449e-02
   5.9956461e-02
   3.5224170e-01
   2.6739014e-02
   2.5917319e-02
   9.2037396e-02
   6.1841238e-02
   2.1649016e-02
   2.5732132e-02
   1.1969636e-01
   1.0914255e-01
   2.7435616e-02
   6.1490171e-02
   2.5633138e-02
   2.4532066e-02
   6.2451953e-02
   5.0601121e-02
   3.0389748e-02
   5.1072452e-02
   3.5746100e-01
   2.5432544e-02
   1.1089589e-01
   4.2302506e-02
   2.8519969e-02
   2.5587571e-02
   3.6794230e-02
   2.9902997e-02
   7.1036178e-02
   3.2640660e-02
   1.9282408e-02
   1.3040753e-01
   3.9381484e-02
   3.6844398e-02
   2.4155944e-02
   5.1495891e-02
   2.9283983e-02
   3.1529313e-02
   2.2120887e-02
   3.2823643e-02
   5.2918029e-02
   5.5657325e-02
   2.4817525e-02
   2.2293334e-02
   2.4471273e-02
   3.1563814e-02
   2.5496994e-02
   3.0179861e-02
   3.9471248e-02
   3.3663794e-02
   1.2155220e-01
   2.1378729e-02
   2.5411394e-02
   6.3741373e-02
   6.5846098e-02
   2.7413865e-02
   2.9403808e-02
   3.7067257e-02
   3.4052614e-02
   6.9256812e-02
   2.3157860e-02
   2.4171165e-02
   4.0555081e-02
   2.7832912e-02
   1.8463632e-02
   2.6501821e-02
   6.1898311e-02
   2.8465872e-02
   7.4925255e-02
   2.3751624e-02
   2.4822630e-02
   2.5855941e-02
   2.5794044e-02
   4.2786515e-02
   3.3986848e-02
   4.0421502e-02
   4.3697662e-02
   6.5276362e-02
   1.9195110e-02
   1.8260965e-02
   2.8553994e-02
   1.0543234e-01
   3.7620035e-02
   2.4580599e-02
   5.9222848e-02
   2.7911637e-02
   2.4789053e-02
   2.3466655e-02
   1.2628963e-01
   1.0321564e-01
   3.4020536e-02
   5.2198050e-02
   2.6503648e-02
   2.6905800e-02
   2.5674500e-02
   2.1570127e-02
   1.3750546e-01
   2.1458711e-02
   3.0414326e-02
   2.6767591e-02
   5.4116449e-02
   2.0671486e-02
   2.3988017e-02
   3.3030740e-02
   1.4324941e-01
   3.5564003e-02
   5.8076721e-02
   1.9269238e-02
   3.0560741e-02
   1.3216508e-01
   5.4651803e-01
   7.7598333e-02
   5.6661304e-02
   2.5437978e-02
   7.4374802e-02
   2.2534783e-02
   4.1679251e-02
   2.8609962e-02
   9.5888454e-02
   2.2880555e-02
   3.7437728e-02
   3.5373601e-01
   1.8954854e-02
   3.2430816e-02
   1.5978412e-01
   5.3199485e-02
   3.1262721e-02
   6.4747523e-02
   2.1487856e-02
   6.8401348e-02
   3.0209114e-02
   5.5880600e-02
   4.6831215e-02
   5.0866864e-02
   2.9915123e-02
   5.4016353e-02
   3.0330982e-02
   3.2572381e-02
   2.1709321e-02
   1.9831726e-02
   3.5535578e-02
   2.9083276e-02
   3.3504739e-02
   5.0999579e-02
   2.1982491e-02
   2.6025818e-02
   6.4549814e-02
   3.3339396e-02
   1.8662543e-02
   6.6813879e-02
   3.0750332e-02
   4.9995018e-02
   6.3017360e-02
   2.5582539e-02
   1.2568673e-01
   2.6199660e-02
   2.2555726e-02
   2.9292718e-02
   2.7363111e-02
   5.1555497e-02
   9.5589680e-02
   3.2154416e-02
   4.3708680e-02
   9.6301448e-02
   8.6685532e-02
   1.1238289e-01
   3.0300063e-02
   1.2184169e-01
   3.9216413e-02
   2.9704739e-02
   2.6927779e-02
   9.4385605e-02
   1.2268682e-01
   2.1554559e-02
   2.7620295e-02
   2.1002033e-02
   3.4253598e-02
   2.5894074e-02
   3.9406263e-01
   3.9848159e-02
   3.9094514e-02
   8.6066358e-02
   2.8110452e-02
   1.0216221e-01
   4.3532450e-02
   8.0301974e-02
   2.0493654e-02
   6.3313317e-02
   6.4034247e-02
   4.2510776e-02
   3.9063508e-02
   3.7970517e-02
   2.9823814e-02
   2.9664940e-02
   2.5211981e-02
   3.5608103e-02
   2.4210972e-02
   4.1399759e-02
   4.8381398e-02
   3.2320537e-02
   2.3330165e-02
   2.3901479e-02
   2.7274584e-02
   6.0175736e-02
   6.2508592e-02
   2.1067883e-02
   1.7079338e-01
   8.8107063e-02
   4.4851386e-02
   4.0251196e-02
   4.7142848e-02
   4.9316263e-02
   2.9816301e-02
   2.1862026e-02
   3.5598424e-02
   2.7728110e-02
   1.0751547e-01
   3.1651471e-02
   3.9353793e-02
   2.3322076e-02
   2.4487125e-02
   7.6310313e-02
   3.8932085e-02
   7.4796012e-02
   1.3852017e-01
   3.7047408e-02
   1.7286979e-02
   2.2336031e-02
   3.6100070e-01
   4.4028795e-02
   3.7288165e-02
   2.0785593e-02
   3.4635015e-02
   4.8533675e-02
   2.8314339e-02
   3.6903596e-02
   2.3010812e-02
   3.4932236e-01
   1.1076568e-01
   2.2215497e-02
   3.0502051e-02
   2.4157299e-02
   3.7745668e-01
   1.9311957e-02
   3.2325136e-02
   1.0212307e-01
   1.7249017e-02
   2.5208300e-02
   2.5305590e-02
   6.5447657e-02
   6.2420481e-02
   2.9297279e-02
   4.5586297e-02
   1.5965987e-01
   2.2466994e-02
   2.9033141e-02
   2.3710733e-02
   2.7871447e-02
   2.3355418e-02
   3.5372591e-01
   3.9220796e-02
   2.3758483e-02
   1.1450532e-01
   2.9661934e-02
   3.3967161e-02
   5.8805463e-02
   8.3403837e-02
   1.7719607e-01
   3.7188621e-02
   2.8218285e-02
   3.5793116e-02
   3.6551298e-01
   2.2760975e-02
   6.2308603e-02
   2.1757842e-02
   3.0160274e-02
   8.4429266e-02
   4.0622614e-02
   4.1874713e-01
   6.6405814e-02
   2.5756710e-02
   1.5378340e-01
   5.3157497e-02
   3.3206297e-02
   3.7833154e-02
   2.5645223e-02
   1.8757232e-02
   2.2645493e-02
   3.6473573e-02
   2.2968263e-02
   2.4903427e-02
   3.7073940e-02
   1.8407128e-02
   2.4277575e-02
   3.5439622e-02
   4.1101853e-02
   2.4128919e-02
   2.3518436e-02
   3.3819410e-02
   3.6598604e-02
   5.5419670e-02
   4.7001033e-02
   2.3780562e-02
   2.4426312e-02
   3.4385206e-02
   2.8327638e-02
   3.3480890e-02
   2.1926143e-02
   3.5901678e-02
   5.6729594e-02
   2.2776745e-02
   2.6821891e-02
   2.4770170e-02
   2.0971466e-02
   6.8200584e-02
   5.2112724e-02
   2.7903556e-02
   1.9834517e-02
   1.1831705e-01
   3.6472636e-01
   2.0267666e-02
   5.4376796e-02
   3.0203793e-02
   6.3513441e-02
   2.4117022e-02
   5.4815546e-02
   3.2200308e-02
   5.4578350e-02
   2.2913650e-02
   3.4318236e-02
   3.2943730e-02
   3.4735222e-02
   4.5289266e-02
   2.0321084e-02
   2.8821750e-02
   5.4428208e-02
   3.5935147e-02
   3.7011312e-02
   3.8009294e-01
   2.6771570e-02
   2.6001532e-01
   2.7735449e-02
   4.5959458e-02
   1.3762818e-01
   2.8739416e-02
   2.6533941e-02
   3.9131067e-02
   2.9925225e-02
   3.3985701e-02
   2.4508538e-02
   2.2249288e-02
   2.3194621e-02
   5.9077251e-02
   5.5947247e-02
   2.3132686e-02
   1.1219731e-01
   4.8094418e-02
   6.5529960e-02
   4.4625463e-02
   3.0079486e-02
   4.5158132e-02
   3.1922088e-02
   1.6459409e-01
   3.0066318e-02
   4.4842397e-01
   3.4750729e-02
   1.8831345e-02
   5.0536760e-02
   1.8967605e-02
   2.6522422e-02
   2.2194534e-02
   2.9860228e-02
   1.8855076e-02
   2.4670995e-02
   4.9868180e-02
   4.8010761e-02
   4.3856459e-02
   4.7473246e-02
   2.9617137e-02
   3.9912483e-02
   2.4473619e-02
   2.7873572e-02
   3.8486934e-02
   2.3714369e-02
   8.1950029e-02
   4.0909245e-02
   2.2413112e-02
   4.1912066e-02
   2.3409135e-02
   2.4060883e-02
   3.3244482e-02
   2.3880539e-02
   1.5899210e-01
   4.4253103e-02
   1.9894841e-02
   2.9789953e-02
   2.7030224e-02
   2.1283991e-02
   1.2808760e-01
   2.7836967e-02
   1.9850288e-02
   2.1265599e-02
   8.9131207e-02
   3.6843414e-02
   2.7739949e-02
   3.7945892e-01
   2.1361204e-02
   2.8332153e-02
   3.5494136e-01
   3.1041692e-02
   2.6046112e-02
   5.6965839e-02
   1.9267007e-02
   4.2592256e-02
   6.1462775e-02
   1.0528972e-01
   4.5940497e-02
   1.4678192e-01
   2.3679299e-02
   3.5498917e-01
   3.2871867e-02
   2.3638924e-02
   2.2950193e-02
   5.9827203e-02
   4.5730819e-02
   1.9706884e-02
   4.0713939e-02
   4.2970896e-02
   2.7215082e-02
   2.2521648e-02
   3.4646885e-02
   5.5667882e-02
   2.4717396e-02
   5.8591852e-02
   2.6210650e-02
   4.3291854e-02
   2.2904744e-02
   2.9717911e-02
   3.1923117e-02
   1.3387190e-01
   7.2321063e-02
   3.6663820e-02
   3.5036971e-01
   4.4004769e-02
   2.9439375e-02
   6.4382719e-02
   2.5425930e-02
   5.3935688e-02
   2.5236373e-02
   5.2537615e-02
   4.2732955e-02
   2.1107951e-02
   3.4987628e-02
   3.0413411e-02
   1.1074390e-01
   4.3766237e-02
   2.0269673e-02
   5.1719942e-02
   2.7447421e-02
   1.8252066e-01
   2.4714454e-02
   4.2787496e-02
   6.9630398e-02
   2.6188090e-02
   3.3797651e-02
   5.3885871e-02
   1.2438196e-01
   3.5494566e-02
   8.2980377e-02
   3.5744092e-02
   4.1228023e-02
   2.8447740e-02
   2.2990089e-02
   2.3866422e-02
   8.3009662e-02
   6.8370967e-02
   1.3984270e-01
   2.5626782e-02
   2.2336739e-02
   3.3277542e-02
   2.2802432e-02
   1.8930659e-02
   2.7561252e-02
   3.8270396e-01
   2.6411498e-02
   5.5304163e-02
   2.0696013e-02
   2.4847489e-02
   5.8991240e-02
   2.5743700e-02
   1.3713350e-01
   2.3172024e-02
   4.8872999e-02
   2.7153570e-02
   2.5503559e-02
   1.5603883e-01
   3.9012874e-02
   8.1392724e-02
   2.5797220e-02
   3.6000321e-02
   4.1824140e-02
   4.0241969e-02
   1.1406401e-01
   6.7774075e-02
   8.5562229e-02
   2.6609030e-02
   3.0982133e-02
   5.2802582e-02
   1.1942691e-01
   2.0162335e-02
   2.3071450e-02
   2.4264073e-02
   2.6214439e-02
   3.7276177e-01
   3.5760995e-02
   2.7842394e-02
   1.2060486e-01
   1.8827130e-02
   3.9114651e-02
   1.9379844e-02
   2.2007030e-02
   2.0961249e-02
   5.7903984e-02
   2.9906035e-02
   2.8024870e-02
   2.8822983e-02
   2.0704777e-02
   3.6240313e-01
   3.2606051e-02
   2.8864586e-02
   3.6440202e-02
   1.8154224e-02
   2.0186123e-02
   3.2076031e-02
   2.3679044e-02
   2.0344209e-02
   5.0989317e-02
   4.7203704e-02
   2.6551616e-02
   5.7447700e-02
   3.1162221e-02
   3.4779131e-02
   6.0068914e-02
   3.2248634e-02
   3.7756559e-02
   2.7899836e-01
   4.3006276e-02
   9.5095917e-02
   7.6961811e-02
   7.6845226e-02
   2.6753507e-02
   3.7143610e-02
   2.6322073e-02
   2.8079418e-02
   2.0329566e-02
   3.5511469e-02
   2.7079320e-02
   2.1729424e-02
   2.6314048e-02
   1.6106629e-01
   2.6611393e-02
   2.2514877e-02
   2.7381408e-02
   4.8245465e-02
   1.5342296e-01
   2.2980061e-02
   2.6212450e-02
   2.2955615e-02
   1.4649258e-01
   6.8455160e-02
   1.4161964e-01
   2.0840524e-02
   3.0591853e-02
   6.2170334e-02
   4.0243700e-02
   1.2726444e-01
   3.2446870e-02
   2.0123016e-02
   4.0876495e-02
   2.7929283e-02
   2.9180541e-02
   2.3856813e-02
   3.3144122e-02
   4.0186057e-02
   4.2113785e-02
   5.9559751e-02
   3.9231181e-02
   3.5822254e-02
   3.5772689e-01
   2.7111417e-02
   2.3720451e-02
   3.9831685e-02
   3.2813385e-02
   3.5011390e-02
   5.2304888e-02
   4.5908323e-02
   2.7903877e-02
   2.9433841e-02
   3.7814156e-02
   2.9288120e-02
   4.6861701e-02
   8.0207690e-02
   5.6622946e-02
   6.2150739e-02
   3.4944900e-02
   3.3258353e-02
   3.0373659e-02
   3.3546849e-02
   4.4587541e-02
   1.5706640e-01
   2.3946965e-02
   1.9017350e-02
   2.6531610e-02
   3.2004390e-02
   1.3639647e-01
   2.2589839e-02
   2.1981882e-02
   2.9320393e-02
   3.0186741e-02
   3.6290909e-02
   9.0755611e-02
   3.4762619e-02
   6.5948529e-02
   5.8975715e-02
   5.0468597e-02
   6.5159842e-02
   3.0105215e-02
   1.7988772e-01
   3.3865047e-02
   2.8629898e-02
   2.3913439e-02
   4.0683961e-02
   2.7242630e-02
   5.5607199e-02
   8.0102307e-02
   2.0476893e-02
   3.6364774e-02
   3.1713824e-02
   4.2699619e-02
   4.7983224e-02
   3.0230367e-02
   3.1999281e-02
   5.7323340e-02
   6.9964457e-02
   5.0865833e-02
   5.0650561e-02
   2.4014938e-02
   3.5169802e-02
   2.3817615e-02
   3.4975659e-01
   1.0318696e-01
   2.9702553e-02
   1.1899709e-01
   1.9273679e-02
   6.9435000e-02
   4.3847706e-02
   1.9906781e-02
   2.3263811e-02
   3.2789564e-02
   3.4936611e-01
   6.9160439e-02
   2.1609616e-02
   4.1055685e-02
   7.8055934e-02
   5.0544541e-02
   5.7988082e-02
   6.7965705e-02
   3.4389807e-02
   3.7689834e-02
   6.6449722e-02
   4.3187586e-02
   2.5601076e-02
   3.7300264e-01
   2.4911417e-02
   5.0626690e-02
   3.6980603e-01
   4.5219632e-02
   5.4062468e-02
   3.7651972e-01
   3.4298562e-02
   4.1612237e-02
   3.4711681e-02
   2.6092633e-02
   1.0203444e-01
   2.7247858e-02
   5.1608097e-02
   3.4443278e-02
   3.6863853e-02
   2.2134060e-02
   2.0642087e-02
   3.0598887e-02
   5.5502131e-02
   4.1008368e-02
   4.6913986e-01
   1.8277786e-02
   3.1445312e-02
   6.9136914e-02
   4.6238959e-02
   2.0985667e-02
   2.2225076e-02
   3.9420365e-02
   5.8707572e-02
   2.3054049e-02
   3.1592873e-02
   4.0646391e-02
   5.8790467e-02
   7.4370240e-02
   2.6285541e-02
   2.4167143e-02
   4.4794504e-02
   2.7900331e-02
   2.7844596e-02
   3.6902527e-02
   7.4733537e-02
   5.9946048e-02
   3.6622747e-01
   4.1977376e-02
   5.6299453e-02
   3.0623103e-02
   4.0583215e-02
   2.0680295e-02
   1.9335552e-02
   2.2777708e-02
   5.2042665e-02
   3.4184386e-02
   3.0216380e-02
   4.3840145e-02
   2.6297311e-02
   2.9468619e-02
   3.4487747e-02
   2.9831083e-02
   2.1796344e-02
   4.9102610e-02
   3.0068482e-02
   2.5172468e-02
   1.9006868e-02
   3.5284121e-02
   2.2658344e-02
   2.6809745e-02
   3.0648384e-02
   2.9276068e-02
   2.9629545e-02
   2.0238934e-02
   3.3521590e-02
   8.0076293e-02
   3.0595882e-02
   3.6308142e-02
   4.8294535e-02
   3.8535856e-02
   4.3646251e-02
   3.2066766e-02
   2.1938356e-02
   2.3980732e-02
   3.0231045e-02
   3.7198177e-02
   6.2773826e-02
   1.2459020e-01
   5.5215678e-02
   1.2880164e-01
   1.8849464e-01
   2.2743748e-02
   2.2318224e-02
   5.9224528e-02
   2.6097999e-02
   3.1349193e-02
   1.1431385e-01
   3.7505252e-02
   1.4524781e-01
   5.5926171e-02
   1.3167371e-01
   1.2278239e-01
   2.6064720e-02
   3.2600957e-02
   3.7093395e-02
   1.8354069e-02
   9.1416590e-02
   4.2593752e-02
   1.9873523e-02
   2.3937693e-02
   4.4792814e-02
   5.5454095e-02
   9.6433409e-02
   2.1276531e-02
   1.8984354e-02
   2.3833827e-02
   2.8159416e-02
   7.4168541e-02
   2.6541064e-02
   7.0248601e-02
   4.1926915e-01
   2.6129554e-02
   2.0841609e-02
   2.7095802e-02
   3.4580091e-02
   2.6335814e-02
   1.0967720e-01
   4.3232452e-02
   5.6237075e-01
   2.3697036e-02
   3.9061207e-02
   3.5684355e-01
   5.5205268e-02
   2.9229163e-02
   2.6407287e-02
   3.1418094e-02
   5.8424303e-02
   2.1569357e-02
   3.2118993e-02
   3.9346086e-02
   7.2364120e-02
   1.9950002e-02
   2.8785247e-02
   4.5678285e-02
   2.2622734e-02
   5.0983661e-02
   3.1639022e-02
   6.2950359e-02
   8.0904449e-02
   4.0415285e-02
   2.0368427e-02
   2.2006588e-02
   3.9983423e-02
   2.7331664e-02
   3.2189960e-02
   1.7914821e-02
   2.0526367e-02
   2.2754822e-02
   2.6579484e-02
   6.2966095e-02
   2.6032979e-02
   8.3941246e-02
   5.7738235e-02
   2.8398326e-02
   7.8984933e-02
   5.2773110e-02
   2.6990040e-02
   3.1853796e-02
   4.1177502e-02
   1.2541412e-01
   8.6829556e-02
   2.8158053e-02
   3.7055652e-02
   4.0344184e-02
   3.0176262e-02
   7.8280231e-02
   1.5298188e-01
   5.3050110e-02
   5.4742740e-02
   4.9712063e-02
   2.8186385e-02
   6.4020724e-02
   3.4670682e-02
   3.2376536e-02
   2.6689073e-02
   2.2012678e-02
   7.6198031e-02
   2.2740701e-02
   5.8524937e-02
   8.0429070e-02
   2.5887307e-02
   4.4990346e-02
   3.8742034e-02
   2.3303489e-02
   2.2776725e-02
   3.1236107e-02
   7.2106552e-02
   3.8687379e-02
   3.4732272e-02
   3.8083627e-02
   5.6593711e-02
   3.6088167e-02
   6.0937662e-02
   3.4089591e-02
   5.5591897e-02
   4.3317334e-02
   2.7667261e-02
   1.8419623e-02
   6.8461605e-02
   5.0030753e-02
   9.1860322e-02
   3.9940100e-02
   4.8842009e-02
   5.6026324e-02
   3.0984875e-02
   3.0794188e-02
   3.3704707e-02
   2.3753379e-02
   4.4512820e-02
   2.0438701e-02
   1.2989524e-01
   2.2846101e-02
   1.3207523e-01
   2.3271327e-02
   2.0681018e-02
   5.3953188e-02
   2.1596176e-02
   1.0740542e-01
   2.7151352e-02
   2.4762772e-02
   3.5265234e-01
   2.4808358e-02
   2.6866660e-02
   2.9695030e-02
   8.8067502e-02
   2.7159672e-02
   2.7477300e-02
   1.8818000e-02
   2.6319267e-02
   3.6637777e-01
   1.2824385e-01
   3.8974005e-02
   8.8860712e-02
   3.5810561e-01
   2.1441794e-02
   9.4503578e-02
   3.3497295e-02
   2.0175892e-02
   6.6568895e-02
   3.6768823e-02
   3.6197523e-02
   1.9843867e-02
   2.2531190e-02
   4.9746435e-02
   3.3819702e-02
   1.2715088e-01
   6.3481761e-02
   3.8032798e-02
   3.9144838e-02
   6.3793663e-02
   1.7046560e-02
   3.2902389e-02
   2.5312960e-02
   6.1329392e-02
   8.3369323e-02
   1.0806046e-01
   3.9666774e-02
   3.6047308e-01
   2.5029658e-02
   3.2109284e-02
   1.1619317e-01
   3.6611602e-02
   5.7439476e-02
   3.1132515e-02
   4.7676822e-02
   3.1465892e-02
   2.1122615e-01
   2.5289580e-02
   1.9877648e-02
   3.9391457e-02
   8.5134315e-02
   1.9879509e-02
   2.1944785e-02
   3.7107379e-01
   2.1136178e-02
   7.0326002e-02
   3.3582069e-02
   2.0202707e-02
   3.9309283e-02
   3.2488839e-02
   6.3312953e-02
   7.0577912e-02
   8.5355245e-02
   3.2207011e-02
   3.4266617e-02
   3.0554497e-02
   2.5288953e-02
   5.9337109e-02
   3.7755395e-02
   2.1583118e-02
   4.4622078e-02
   2.6913809e-02
   2.3622810e-02
   3.5589377e-02
   4.1976245e-02
   3.0101086e-02
   4.7333031e-02
   3.1575148e-02
   3.8684964e-01
   1.3485169e-01
   7.4020845e-02
   4.7051482e-02
   2.5129969e-02
   5.1603174e-02
   4.6824162e-02
   1.3639647e-01
   3.6501569e-01
   4.3860967e-02
   2.1985014e-01
   1.8840767e-02
   1.8561881e-02
   2.2750703e-02
   3.3009179e-02
   2.6367876e-02
   5.5263981e-02
   4.7114163e-02
   2.6255344e-02
   3.6352676e-01
   2.2242897e-02
   3.4613775e-02
   2.0117455e-02
   3.6371865e-02
   3.8335152e-01
   3.6536154e-02
   4.0523307e-02
   3.5843858e-02
   1.9332440e-02
   4.3169820e-02
   2.4825646e-02
   2.7818590e-02
   8.3647902e-02
   2.7147514e-02
   2.3445109e-02
   3.1944258e-02
   3.6404392e-02
   3.7459799e-02
   2.0249986e-02
   2.7183876e-02
   9.0334442e-02
   7.0411145e-02
   3.8139203e-02
   3.1876491e-01
   7.8679500e-02
   6.2325961e-02
   2.1608547e-02
   3.0422106e-02
   7.2907781e-02
   5.1041325e-02
   2.9559799e-02
   4.2416111e-02
   3.6336441e-02
   6.5672014e-02
   3.1085963e-02
   2.3893843e-02
   6.5178157e-02
   2.2599447e-02
   2.0460400e-02
   4.6267630e-02
   3.3985771e-02
   5.5786521e-02
   2.3644052e-02
   2.5874260e-02
   2.5471365e-02
   1.2702261e-01
   4.5794094e-02
   3.6524723e-01
   2.2798083e-02
   3.4669244e-02
   2.2550347e-02
   4.6209296e-02
   4.5431434e-02
   6.5558090e-02
   2.4078717e-02
   3.3453301e-02
   2.4720558e-02
   7.7308488e-02
   3.1383412e-02
   1.4235343e-01
   2.4942764e-02
   4.1542653e-02
   2.7731597e-02
   2.6272701e-02
   3.5324016e-01
   2.4254486e-02
   1.8614186e-02
   3.2149263e-02
   4.1535131e-02
   4.3422808e-02
   3.1856270e-02
   2.9068440e-02
   3.2606729e-02
   6.8070908e-02
   4.2845211e-02
   4.5594758e-02
   2.9920236e-02
   8.6234879e-02
   3.6413502e-02
   2.4356613e-02
   3.4232084e-02
   3.4615080e-02
   6.1358910e-02
   9.1597382e-02
   3.2793598e-02
   8.1609675e-02
   8.8047711e-02
   3.5761742e-02
   3.2395292e-02
   4.1012384e-02
   2.8621641e-02
   2.3437301e-02
   7.0815155e-02
   4.2163108e-02
   3.6790874e-02
   4.6064620e-02
   4.5529203e-02
   4.0154419e-02
   2.7541074e-02
   1.9121484e-02
   4.3424013e-02
   3.1601878e-02
   3.6895793e-02
   2.1581420e-02
   5.0207532e-02
   9.8191217e-02
   9.2519580e-02
   5.0792257e-02
   2.1771012e-02
   3.3093401e-02
   1.9113968e-02
   2.4285168e-02
   1.1113910e-01
   1.2106879e-01
   3.5559637e-02
   2.1492098e-02
   3.9175363e-02
   3.1712690e-02
   4.8485479e-01
   3.6545900e-02
   8.4248632e-02
   4.9525298e-02
   3.2661511e-02
   1.7405338e-02
   1.9235840e-01
   7.0992174e-02
   5.3469851e-02
   1.8031138e-02
   2.2151303e-02
   3.6690579e-02
   3.2754487e-02
   2.7100398e-02
   3.2800797e-02
   2.8437640e-02
   5.4429184e-02
   3.0012515e-02
   5.6092536e-02
   4.0987357e-02
   5.0162003e-02
   2.0867167e-02
   4.4927572e-02
   3.8087032e-02
   7.7788857e-02
   3.2105750e-02
   2.0048387e-02
   7.3943125e-02
   2.2110318e-02
   3.6448930e-02
   2.0532661e-02
   3.7684808e-02
   2.7926270e-02
   1.0000000e+00
   4.1158613e-02
   3.7890851e-02
   3.5802785e-02
   3.7609105e-02
   4.6841175e-02
   4.5242970e-02
   4.3007437e-02
   2.8705343e-02
   4.4404076e-02
   1.2918918e-01
   2.4262318e-02
   6.7123251e-02
   4.1355289e-02
   2.5157721e-02
   6.2312594e-02
   4.6145477e-02
   2.3937983e-02
   3.9290727e-02
   4.6876405e-02
   2.2840280e-02
   4.8849794e-01
   2.0151280e-02
   9.4430282e-02
   6.4928290e-02
   3.1522866e-02
   3.4439147e-02
   3.3323562e-02
   2.5794953e-02
   1.8806743e-02
   1.2138156e-01
   3.7257001e-01
   2.4370035e-02
   3.1641091e-02
   2.2262354e-02
   2.4290125e-02
   3.5613363e-02
   9.3592840e-02
   3.9543178e-02
   4.8820512e-01
   4.3105058e-02
   4.4012067e-02
   3.6489319e-02
   8.4498648e-02
   2.0762574e-02
   4.0106079e-02
   4.7725645e-02
   2.9028782e-02
   2.6386726e-02
   4.8858226e-02
   2.5063985e-02
   2.8098622e-02
   2.5217158e-02
   2.5006198e-02
   5.2386487e-02
   3.9681298e-02
   1.8724743e-02
   4.4428368e-02
   2.3057077e-02
   8.4313880e-02
   3.1004436e-02
   3.2072690e-02
   3.2307562e-02
   3.5673107e-02
   2.9121667e-02
   2.8787053e-02
   1.0001028e-01
   2.3885506e-02
   2.6534746e-02
   6.7173953e-02
   2.1232122e-02
   4.7624990e-02
   1.0044245e-01
   2.3646877e-02
   5.4854566e-02
   4.5669596e-02
   2.3131496e-02
   3.4781175e-02
   2.4655134e-02
   3.4779040e-02
   2.1979176e-02
   1.1812155e-01
   3.0146146e-02
   6.0053076e-02
   2.6595076e-02
   2.0949713e-02
   1.0531563e-01
   5.7134967e-02
   8.1686906e-02
   4.2119339e-02
   3.4434764e-02
   2.1325470e-02
   7.0707112e-02
   2.5073151e-02
   3.1614776e-02
   4.7324014e-02
   6.8802030e-02
   3.0332254e-02
   4.1358392e-02
   2.3101071e-02
   7.2314725e-02
   4.7390407e-02
   2.0819823e-02
   2.3909014e-02
   1.7746786e-01
   6.9237279e-02
   3.1906471e-02
   1.3336607e-01
   9.2072991e-02
   6.0745170e-02
   8.6725024e-02
   3.8690002e-02
   3.5717608e-02
   2.3781610e-02
   2.4602990e-02
   2.7654871e-02
   7.1413462e-02
   2.9910720e-02
   3.2983844e-02
   2.7237740e-02
   4.1913443e-02
   4.1481379e-02
   1.3967278e-01
   1.8365911e-01
   2.3283597e-02
   3.4039350e-02
   1.9518610e-02
   2.8556036e-02
   4.3983170e-02
   2.3828834e-02
   3.4926767e-02
   4.1511557e-02
   2.4460368e-02
   1.9805409e-02
   4.0524527e-02
   3.5576316e-01
   3.6655788e-02
   1.9386270e-02
   2.1286569e-02
   2.6540195e-02
   2.6037498e-02
   5.2866490e-02
   8.9042534e-02
   2.6209553e-02
   3.7021153e-02
   3.6185749e-02
   4.2520290e-02
   3.1654327e-02
   5.6983306e-02
   2.8490362e-02
   4.1529847e-02
   3.6016968e-02
   2.2649230e-02
   4.2282578e-02
   3.0956563e-02
   3.0331929e-02
   2.4610862e-02
   3.7545599e-02
   5.3990733e-02
   3.2037042e-02
   2.8791838e-02
   3.3538809e-02
   4.4050969e-02
   2.0652869e-02
   3.4602789e-02
   7.1739536e-02
   2.2201791e-02
   3.6813807e-02
   1.2512344e-01
   4.2182067e-02
   2.7077603e-02
   3.0145133e-02
   7.4337294e-02
   1.8648425e-02
   1.2983016e-01
   2.2345569e-02
   1.2941009e-01
   2.1520616e-02
   6.8814066e-02
   1.2818621e-01
   4.4077550e-02
   3.3811562e-02
   5.1874943e-02
   4.0957295e-02
   1.9011179e-02
   2.8526489e-02
   4.9818112e-02
   1.4002234e-01
   2.5215560e-02
   3.9480320e-02
   1.2998361e-01
   2.6673502e-02
   2.7855509e-02
   2.3351103e-02
   2.6446846e-02
   2.7394447e-02
   8.1668652e-02
   4.1141882e-01
   2.1845030e-02
   3.9163515e-01
   2.2818713e-02
   3.6166104e-02
   2.1313404e-02
   6.7879053e-02
   2.6077260e-02
   3.8268056e-02
   2.2401440e-02
   9.2170366e-02
   4.7235475e-02
   4.2821361e-02
   4.4908734e-02
   3.5681076e-02
   2.5601094e-02
   2.7323408e-02
   2.8849408e-02
   3.5522118e-02
   2.2219571e-02
   2.9002099e-02
   1.9761549e-02
   1.8808551e-01
   2.1214721e-02
   5.4838811e-02
   8.6554851e-02
   4.4866700e-02
   2.7775904e-02
   7.1489641e-02
   3.1997149e-02
   2.1688127e-02
   6.8154381e-02
   3.4800383e-01
   1.9028431e-02
   1.3784816e-01
   3.6149940e-02
   3.6112753e-02
   3.8256401e-02
   6.1155352e-02
   2.6526018e-02
   4.4560387e-02
   8.7788461e-02
   5.9626249e-02
   2.6446009e-02
   3.7584514e-02
   3.7786733e-02
   4.4981496e-02
   4.0771834e-02
   2.4638762e-02
   1.1793840e-01
   8.3419294e-02
   2.4680860e-02
   2.5263181e-02
   5.0462729e-02
   2.9561021e-02
   6.9035724e-02
   1.9192639e-01
   7.7861166e-02
   2.3233275e-02
   4.2047758e-02
   5.1549048e-02
   2.5684309e-02
   4.3313472e-02
   4.4163329e-02
   4.5576839e-02
   3.2818736e-02
   5.7062597e-02
   1.1547393e-01
   2.9548587e-02
   4.2648637e-02
   2.1610861e-02
   3.4697967e-02
   2.7014381e-02
   3.1173205e-02
   2.7494420e-02
   3.1245693e-02
   2.2028526e-02
   3.5800048e-01
   6.1762032e-02
   7.6443393e-01
   7.7452562e-02
   2.4630217e-02
   2.3710080e-02
   1.2244503e-01
   3.4866679e-02
   4.9165682e-02
   3.9276479e-02
   2.1753350e-02
   4.1182064e-02
   2.1403689e-02
   7.3339976e-02
   4.5630386e-02
   2.8775050e-02
   3.4917061e-01
   8.2713978e-02
   5.2195064e-02
   5.1252997e-02
   4.6890289e-02
   2.5690297e-02
   7.1447250e-02
   2.1241331e-02
   3.9666499e-02
   2.2021548e-02
   2.6737585e-02
   6.2266295e-02
   2.2381814e-02
   2.3478553e-02
   3.0113843e-02
   2.8907690e-02
   2.6629378e-02
   1.4456856e-01
   3.4987686e-02
   6.4385524e-02
   3.5709364e-02
   6.6876949e-02
   4.2063508e-02
   6.0045050e-02
   3.2039467e-02
   2.5985065e-02
   6.2714164e-02
   5.3373276e-02
   3.7919936e-02
   3.5393869e-02
   2.7577466e-02
   4.1440444e-02
   1.3437573e-01
   3.4701296e-02
   3.0023574e-02
   3.0611771e-02
   2.6768085e-02
   4.0567539e-02
   5.1338149e-02
   3.5063688e-02
   1.9821813e-02
   5.6972385e-02
   8.4390179e-02
   4.5326703e-02
   3.6262896e-02
   2.7050435e-02
   3.0426940e-02
   4.9629014e-02
   2.3358803e-02
   4.5768098e-02
   3.6519410e-02
   8.5967936e-02
   9.4016147e-02
   2.0580737e-02
   2.6834832e-02
   8.6675518e-02
   3.9379967e-01
   4.5242680e-02
   5.8189057e-02
   3.6154150e-01
   3.3271417e-02
   8.3944257e-02
   3.1178175e-02
   2.9103835e-02
   7.8172236e-02
   2.1260607e-02
   8.4309237e-02
   6.6392660e-02
   2.4629348e-02
   1.9675491e-02
   5.8169814e-02
   3.3163152e-02
   2.2194792e-02
   3.1885774e-02
   8.5256479e-02
   4.7898921e-02
   7.6677793e-02
   3.6273743e-02
   1.0539772e-01
   2.0425887e-02
   4.2086638e-02
   5.5954886e-02
   2.6910064e-02
   2.9133665e-02
   2.5805512e-02
   2.4339644e-02
   3.0595635e-02
   5.9509041e-02
   1.9460765e-02
   5.0830441e-02
   2.4984174e-02
   2.5512437e-02
   8.1820342e-02
   2.3781522e-02
   2.0062009e-02
   4.5648322e-02
   3.4092921e-02
   1.2076223e-01
   2.1267665e-02
   3.3331858e-02
   5.6670317e-02
   3.1707378e-02
   2.3884059e-02
   3.4424028e-02
   7.2202755e-02
   2.2149486e-02
   5.4293243e-02
   4.5324893e-02
   1.9436600e-01
   2.7649609e-02
   3.1577912e-02
   5.2477707e-02
   3.2499043e-02
   3.8134661e-02
   2.3234213e-02
   5.5859976e-02
   1.9099638e-02
   6.3038835e-02
   3.3075960e-02
   7.7241423e-02
   1.9890563e-02
   2.4132041e-02
   2.5721862e-02
   3.5155330e-01
   3.0975421e-02
   2.6230681e-02
   1.3292597e-01
   7.9074840e-02
   6.0592539e-02
   2.1109069e-02
   5.3104832e-02
   3.1904667e-02
   9.7262136e-02
   7.1495621e-02
   4.4998340e-02
   8.8152642e-02
   4.0183220e-02
   2.2642529e-02
   2.9448428e-02
   2.3638837e-02
   4.2129261e-02
   3.1519266e-02
   3.9401377e-02
   3.5305408e-02
   3.0280434e-02
   1.2645589e-01
   4.3405752e-02
   1.9894841e-02
   3.1911343e-02
   2.5818738e-02
   4.2713842e-02
   3.5180766e-01
   3.2387655e-02
   1.8485627e-01
   1.3820404e-01
   3.9917571e-02
   4.7893002e-02
   2.9252641e-02
   4.6568592e-02
   2.3005402e-02
   6.0092269e-02
   3.5428356e-02
   4.5422462e-02
   2.6239213e-02
   3.6862107e-01
   2.6149264e-02
   3.7474339e-02
   9.6518180e-02
   1.8176209e-02
   1.9695581e-02
   3.2319317e-02
   1.8639147e-02
   2.1888280e-02
   2.9409877e-02
   2.6212450e-02
   2.9292761e-02
   2.6522635e-02
   3.1554948e-02
   1.9253007e-02
   2.7824687e-02
   2.0596174e-02
   4.1372815e-02
   1.4447936e-01
   4.1355289e-02
   1.8043676e-02
   3.7236386e-02
   4.1150195e-02
   5.6243885e-02
   3.1685450e-02
   2.6618697e-02
   1.9221208e-02
   4.2642300e-02
   2.1246045e-02
   3.7598698e-02
   5.8797510e-02
   3.2315106e-02
   7.2756115e-02
   2.4134998e-02
   2.7305479e-02
   2.2618886e-02
   4.7178598e-02
   3.7188016e-02
   7.0636439e-02
   2.5222112e-02
   4.4781984e-02
   1.7777056e-02
   2.7368822e-02
   4.2708279e-02
   4.8336595e-02
   2.0968251e-02
   2.0305817e-02
   2.7715156e-02
   3.5348932e-01
   2.6054413e-02
   4.8011727e-02
   4.1330666e-02
   3.6065027e-01
   3.3998938e-02
   8.4487534e-02
   2.2954483e-02
   2.5420890e-02
   3.3496585e-02
   3.4614729e-02
   3.3987332e-02
   2.2952577e-02
   3.4722290e-02
   2.4415188e-02
   4.1349986e-02
   1.8997261e-02
   5.0672577e-02
   2.5586218e-02
   4.9801309e-02
   4.7542543e-02
   4.3332434e-02
   8.5476364e-02
   9.1085006e-02
   3.1274210e-02
   2.1661748e-02
   2.3929362e-02
   2.7869508e-02
   1.8688384e-02
   2.0250517e-02
   1.3088024e-01
   3.4376191e-02
   2.6778753e-02
   3.3717961e-02
   2.2276531e-02
   3.7109028e-02
   2.2625012e-02
   5.0492725e-02
   2.6798111e-02
   4.1058081e-02
   4.7660754e-02
   5.0827127e-02
   2.8743030e-02
   2.7190875e-02
   2.1899905e-02
   3.1828447e-02
   3.7915757e-02
   3.2747673e-02
   1.8581680e-02
   2.6545705e-01
   2.9582105e-02
   3.9285859e-02
   2.0887121e-02
   2.7640932e-02
   5.6092536e-02
   6.3794952e-02
   2.5597381e-02
   4.0876289e-02
   3.5338120e-01
   2.5336425e-02
   7.6296801e-02
   2.0931646e-02
   4.6551743e-02
   4.7825444e-02
   5.5933844e-02
   2.9309995e-02
   2.3544412e-02
   2.4322915e-02
   7.4270514e-02
   4.6475021e-02
   5.5023709e-02
   2.6132878e-02
   6.5203551e-02
   3.0171610e-02
   4.2218905e-02
   8.9005699e-02
   1.6776098e-01
   5.2593918e-02
   2.1660370e-02
   3.9091867e-02
   2.6316161e-02
   8.0866726e-02
   2.0072555e-02
   2.7538045e-02
   3.4559410e-02
   3.3597037e-02
   1.8537907e-01
   2.5943124e-02
   3.7713667e-01
   4.3852523e-02
   3.1026067e-02
   2.2855530e-02
   4.4888481e-02
   4.0492214e-02
   3.9898122e-02
   2.1768754e-02
   4.0724322e-02
   4.1217917e-02
   1.9170547e-02
   2.0837887e-02
   8.5251053e-02
   3.5916385e-02
   2.7037327e-02
   2.6140243e-02
   2.1181131e-02
   4.2759623e-02
   5.3769313e-02
   2.6821075e-02
   3.3988014e-02
   1.0257434e-01
   4.3416183e-02
   3.2019722e-02
   3.3923569e-02
   2.4104246e-02
   7.3417167e-02
   1.4485277e-01
   4.1459842e-02
   1.8235439e-02
   2.4956753e-02
   2.1644706e-02
   1.0135808e-01
   6.3645093e-02
   2.5677027e-02
   2.1843200e-02
   2.7623974e-02
   1.9030932e-02
   2.3758589e-02
   3.6069752e-02
   2.0858315e-02
   2.7183418e-02
   5.6316782e-02
   3.6199324e-02
   3.1575148e-02
   1.9783649e-02
   4.1448283e-02
   2.8878476e-02
   2.1025445e-02
   6.2973177e-02
   2.4477264e-02
   2.1957495e-01
   1.6442801e-01
   4.1738201e-02
   2.4428808e-02
   1.0404397e-01
   6.1195284e-02
   2.6656128e-02
   1.2749755e-01
   2.6629327e-02
   2.9742073e-02
   1.9966744e-02
   2.8412131e-02
   2.6198199e-02
   6.2814287e-02
   2.0949141e-02
   4.8425985e-02
   4.5002231e-01
   3.8120692e-02
   6.1876730e-02
   4.0572486e-02
   3.6965897e-02
   6.4196888e-02
   6.5030511e-02
   2.5155932e-02
   2.2573912e-02
   5.4468675e-02
   1.4310714e-01
   5.5296729e-02
   5.0082002e-02
   3.6829319e-02
   6.3453442e-02
   5.7626031e-02
   3.3898023e-02
   2.1638349e-01
   2.8074703e-02
   3.3241884e-02
   2.6581911e-02
   4.0555607e-02
   5.2389955e-02
   8.9784936e-02
   2.3459611e-02
   2.4262311e-02
   4.0309621e-02
   2.6555484e-02
   2.4873012e-02
   1.4181909e-01
   3.3402936e-02
   4.5806024e-02
   2.0663877e-02
   5.5043419e-02
   7.6487781e-02
   1.9364633e-02
   3.7302453e-01
   3.1637299e-02
   2.1784833e-02
   2.3258589e-02
   3.7755571e-01
   3.8395685e-02
   3.0670180e-02
   2.3998436e-02
   1.9829384e-02
   2.2766144e-02
   2.1494934e-02
   3.2681269e-02
   2.3766125e-02
   4.1551167e-02
   6.0668078e-02
   3.8280520e-02
   2.9942013e-02
   3.0784608e-02
   2.0884877e-02
   3.8991450e-02
   6.2574790e-02
   3.6306026e-02
   3.3186799e-02
   3.2145383e-02
   4.5462026e-02
   6.9879298e-02
   2.1165973e-02
   8.4577581e-02
   3.8369996e-02
   3.5390756e-02
   2.8034572e-02
   2.1899905e-02
   6.0845766e-02
   1.5342296e-01
   2.4483728e-02
   7.3649666e-02
   2.5352449e-02
   5.5567018e-02
   3.7071838e-02
   2.4871092e-02
   4.2806130e-02
   1.9351868e-02
   6.0434561e-02
   3.3567613e-02
   5.7203828e-02
   4.0255593e-02
   8.4790212e-02
   7.0171392e-02
   2.2055025e-02
   5.4573250e-02
   2.7715156e-02
   1.1858346e-01
   5.8391725e-02
   2.5135826e-02
   2.4150960e-02
   2.6843670e-02
   2.3496475e-02
   1.8689721e-02
   2.7131131e-02
   5.7556626e-02
   2.2144008e-02
   4.8065762e-02
   8.8484013e-02
   3.1084745e-02
   4.8961956e-01
   4.1078381e-02
   2.0865462e-02
   5.8520499e-02
   2.4036421e-02
   1.8769442e-01
   5.2682199e-02
   2.5422578e-02
   2.2773618e-02
   6.2575047e-02
   3.1599815e-02
   5.8517804e-01
   4.1616783e-02
   3.4258408e-02
   4.7120303e-02
   2.6044907e-02
   2.1144474e-02
   2.8551028e-02
   2.0908559e-02
   9.6978221e-02
   2.6158802e-02
   2.4048409e-02
   2.6973373e-02
   2.3007188e-02
   4.5038400e-02
   2.7963952e-02
   4.0276962e-02
   5.0375435e-02
   3.1176379e-02
   4.7260264e-02
   2.8591124e-02
   2.3538622e-02
   3.8204972e-01
   4.7070936e-02
   2.7449065e-02
   2.7353867e-02
   9.7009197e-02
   3.5165758e-02
   3.7095611e-02
   3.4052251e-02
   3.2138622e-02
   2.1696276e-02
   2.2474973e-02
   4.3174843e-02
   5.9223174e-02
   2.2759201e-02
   3.8545940e-02
   4.1304488e-02
   2.0197141e-02
   2.8921948e-02
   2.2318467e-02
   1.9599811e-01
   2.9081826e-02
   4.3559471e-02
   4.2106917e-02
   2.1064535e-02
   6.8478420e-02
   9.4671080e-02
   2.8132817e-02
   2.7358623e-02
   2.9718236e-02
   4.8434590e-02
   6.1326094e-02
   2.7168322e-02
   2.8583844e-02
   3.7916109e-02
   2.6969425e-02
   4.3167901e-02
   3.5015032e-02
   5.5492773e-02
   4.8150961e-02
   1.2459321e-01
   2.5037911e-02
   5.4322453e-02
   2.4070313e-02
   3.0881857e-02
   3.3904148e-02
   2.1972513e-02
   4.8488033e-02
   4.2366078e-02
   2.0355832e-02
   2.2409584e-02
   3.0548959e-02
   3.3936629e-02
   2.1792363e-02
   5.6587925e-02
   3.3041692e-02
   2.2089667e-02
   2.7441671e-02
   3.9359118e-02
   1.2000754e-01
   4.2689887e-01
   2.9976052e-02
   2.2489736e-02
   9.6254642e-02
   8.3915362e-02
   1.9235629e-01
   3.1288782e-02
   6.0682368e-02
   2.6317179e-02
   4.2259491e-02
   5.4704378e-02
   2.9881381e-02
   2.5250680e-02
   3.5144643e-02
   2.0359615e-02
   3.1519604e-02
   4.1523882e-01
   2.9446737e-02
   8.0987603e-02
   2.0744263e-02
   2.1256592e-02
   3.0998656e-02
   4.0042796e-02
   2.7513003e-02
   4.6096881e-02
   1.5465296e-01
   1.9042686e-02
   8.0337090e-02
   3.7043884e-01
   8.7415624e-02
   1.8322911e-02
   5.4677351e-02
   1.1887819e-01
   2.5543203e-02
   8.0500687e-02
   1.2617379e-01
   3.8267553e-02
   2.9457167e-02
   5.1825288e-02
   2.6127168e-02
   3.4506589e-02
   2.2712017e-02
   3.5971114e-01
   2.8113544e-02
   3.1839358e-02
   2.2728085e-02
   7.7665737e-02
   4.8637854e-02
   1.3361366e-01
   3.5729743e-02
   4.2754820e-02
   2.6986322e-02
   3.6741980e-02
   2.5847422e-02
   8.3621674e-02
   6.0224963e-02
   2.3745045e-02
   2.8591124e-02
   2.3416680e-02
   3.6073011e-01
   4.6120042e-02
   4.0158213e-02
   2.6796250e-01
   3.6353890e-02
   2.3286915e-02
   5.9584285e-02
   2.4507851e-02
   2.4473790e-02
   3.0793533e-02
   3.9764081e-02
   2.6451170e-02
   2.4497492e-02
   3.5246866e-02
   2.6528455e-02
   4.3532450e-02
   7.0306287e-02
   3.6788933e-01
   1.1974988e-01
   2.4173531e-02
   1.4032663e-01
   3.0308256e-02
   9.7830145e-02
   1.9510374e-02
   2.3739286e-02
   2.4322065e-02
   4.4493276e-02
   3.3277190e-02
   1.0478762e-01
   1.9182500e-02
   3.3855886e-02
   3.1300033e-02
   2.6549870e-02
   2.3023953e-02
   1.9316084e-02
   2.9904334e-02
   3.1316327e-02
   3.6551298e-01
   4.5509014e-02
   4.8040811e-02
   2.2160205e-02
   4.7726279e-02
   8.4015577e-02
   7.0129110e-02
   7.5095395e-02
   5.2014337e-02
   2.9150492e-02
   5.3217629e-02
   2.7992496e-02
   8.1707335e-02
   2.5118749e-02
   7.3048035e-02
   3.4289158e-02
   8.9964575e-02
   2.7620961e-02
   2.2124788e-02
   2.8822862e-02
   2.6498033e-02
   3.3733819e-02
   2.8610306e-02
   3.4646478e-02
   3.7260846e-02
   2.1687568e-02
   1.9505801e-02
   6.6036035e-02
   6.7479584e-02
   2.7788929e-02
   1.0139957e-01
   1.9141906e-02
   4.0685297e-02
   9.6089317e-02
   7.9279373e-02
   2.0894782e-02
   4.0598945e-02
   4.6470695e-02
   2.7366399e-02
   2.4535721e-02
   7.9540211e-02
   3.4350222e-02
   3.7008775e-01
   1.2097778e-01
   5.1724402e-02
   2.2475952e-02
   4.9302543e-02
   6.5716727e-02
   4.3704385e-01
   5.4164369e-02
   2.7311997e-02
   4.7383661e-02
   2.1875780e-02
   3.6901380e-02
   9.1143082e-02
   2.3855036e-02
   1.9976238e-02
   4.7111345e-02
   2.1487517e-02
   3.5160540e-02
   4.1878787e-02
   3.7255279e-02
   1.8833076e-02
   3.5468401e-02
   7.1450735e-02
   4.3370215e-02
   5.4136979e-01
   4.2228706e-02
   3.8682631e-02
   2.7611104e-02
   3.0911198e-02
   5.7874540e-02
   3.7765395e-02
   1.0093153e-01
   2.3761400e-02
   2.8696179e-02
   2.4996942e-02
   4.5387743e-02
   1.2314505e-01
   2.6369443e-02
   3.3681642e-02
   3.6555548e-02
   3.0791650e-02
   2.7318223e-02
   2.5191465e-02
   2.1042767e-02
   9.9188783e-02
   1.0061645e-01
   3.5742611e-01
   3.0878962e-02
   2.9659670e-02
   4.8140246e-02
   3.7210323e-02
   2.5714992e-02
   1.9131814e-02
   2.6505355e-02
   1.2065616e-01
   2.0462186e-02
   3.4830771e-02
   5.5856415e-02
   4.9624724e-02
   4.8311578e-02
   6.9050898e-02
   2.1903603e-02
   5.1687924e-02
   2.1809004e-02
   2.5700712e-02
   6.9807738e-01
   2.4182506e-02
   2.6898340e-02
   3.8086191e-02
   4.5727636e-02
   9.0672241e-02
   3.0188942e-02
   1.9468055e-02
   2.2253964e-02
   3.5168231e-02
   2.2425012e-02
   3.7489647e-02
   3.1214576e-02
   3.5839686e-02
   3.0529617e-02
   3.2327861e-02
   8.3685673e-02
   3.9540312e-02
   2.5456347e-02
   2.2878844e-02
   2.3173822e-02
   1.9655151e-02
   2.2892657e-02
   2.8354574e-02
   3.7748291e-02
   4.0060223e-02
   6.1106394e-02
   3.2645495e-02
   6.0092269e-02
   6.2595733e-02
   5.6799572e-02
   5.5798134e-02
   6.7339390e-02
   6.5268772e-02
   3.2828769e-02
   3.3923569e-02
   3.9117685e-02
   6.1686680e-02
   3.1331582e-02
   7.7291945e-02
   8.4827933e-02
   6.5997323e-02
   1.9699565e-02
   3.7098911e-02
   1.9991865e-02
   6.6980220e-02
   2.9932567e-02
   4.3750928e-02
   2.4783727e-02
   3.2820066e-02
   3.1290996e-02
   6.1600614e-02
   4.4150107e-02
   1.2913941e-01
   2.7845188e-02
   2.7811823e-02
   2.9315952e-02
   4.0750490e-02
   5.0949201e-02
   2.5660231e-02
   3.5193417e-01
   2.0060232e-02
   2.3797129e-02
   1.3278547e-01
   2.5636404e-02
   8.4262919e-02
   2.1842924e-02
   2.7723625e-02
   2.8613047e-02
   6.2870571e-02
   3.2320537e-02
   2.3000437e-02
   2.3828812e-02
   1.2649362e-01
   5.1457054e-02
   4.1342489e-02
   3.3909346e-02
   3.8991613e-02
   3.7589024e-02
   2.8964859e-02
   3.4522020e-02
   4.1734116e-02
   2.6867129e-02
   2.1570127e-02
   2.0140187e-02
   2.4275301e-02
   1.2929357e-01
   2.2838207e-02
   2.9189331e-02
   4.2436656e-02
   3.8708191e-02
   2.0029773e-02
   8.4453463e-02
   4.8149574e-02
   2.6157320e-02
   3.5040796e-02
   6.7398814e-02
   5.0290022e-02
   2.9707164e-02
   4.6611920e-02
   4.4130952e-02
   3.9544819e-01
   4.3520390e-02
   3.0036694e-02
   2.4351096e-02
   3.8793609e-02
   1.9058206e-02
   2.2897355e-02
   2.7742432e-02
   3.9705610e-02
   2.8082202e-02
   3.1500813e-02
   1.7494392e-02
   3.6693829e-02
   2.7414184e-02
   4.8665079e-02
   3.2139375e-02
   9.3948766e-02
   2.3317565e-02
   2.7373193e-02
   3.2683057e-02
   3.0410382e-02
   8.5328806e-02
   2.1102216e-02
   2.7864929e-02
   3.2292563e-02
   2.5063478e-02
   1.4632539e-01
   3.5491706e-02
   3.3720918e-02
   3.9293137e-02
   2.3425005e-02
   7.2215189e-02
   2.1808720e-02
   5.9119203e-02
   3.4584624e-02
   1.6721926e-01
   2.3295951e-02
   5.0630332e-02
   2.4963907e-02
   2.2463450e-02
   2.5683561e-02
   6.5728592e-02
   2.4127696e-02
   4.7864063e-02
   2.9376556e-02
   8.3057856e-02
   3.8642982e-02
   1.3150569e-01
   2.8944904e-02
   4.0508646e-02
   2.3607905e-02
   5.7344088e-02
   3.2054797e-02
   3.1257535e-02
   5.7774175e-02
   2.7413696e-02
   1.4784149e-01
   2.9270271e-02
   3.5841525e-02
   3.1301115e-02
   1.8810008e-02
   4.0311473e-02
   3.9061159e-02
   4.9165699e-02
   2.6066745e-02
   1.8570878e-02
   3.8435928e-02
   7.0577912e-02
   1.8269792e-02
   4.5067764e-02
   1.3635707e-01
   6.6449722e-02
   4.0514821e-02
   1.9369902e-02
   6.0734343e-02
   1.3704328e-01
   1.2382446e-01
   3.1297920e-02
   2.6547236e-02
   2.4340878e-02
   2.7400595e-02
   6.6346125e-02
   1.2114092e-01
   3.7986510e-02
   2.9696766e-02
   1.0638056e-01
   2.1140436e-02
   2.0481431e-02
   2.2601962e-02
   5.1264223e-02
   2.6745372e-02
   2.6653283e-02
   5.4112939e-02
   5.6550975e-02
   2.6759558e-02
   2.4046081e-02
   4.1636102e-02
   5.0351230e-02
   2.1298934e-02
   3.5182815e-02
   7.0211933e-02
   3.6577747e-02
   2.2673107e-02
   2.1831824e-02
   2.0562609e-02
   2.4556959e-02
   4.2748876e-02
   9.8264982e-02
   6.2682702e-02
   9.4756430e-02
   5.5884727e-02
   2.7955455e-02
   1.7837216e-02
   5.4977469e-02
   3.0605164e-02
   2.3948341e-02
   3.8028207e-02
   6.0354124e-02
   1.9200851e-01
   3.6874299e-02
   6.4087385e-02
   3.6978790e-02
   3.1567069e-02
   3.3059125e-02
   3.1570432e-02
   3.0796598e-02
   1.9233589e-02
   5.8038827e-02
   2.6619166e-02
   2.3442330e-02
   3.1062098e-02
   2.8516883e-02
   1.0620279e-01
   3.5494662e-02
   3.4195647e-02
   6.0889689e-02
   9.7573117e-02
   2.5221386e-02
   6.3204320e-02
   1.8805266e-02
   3.3218666e-02
   1.2981447e-01
   2.1694607e-02
   6.5284567e-02
   1.8362619e-02
   2.6408863e-02
   2.8176888e-02
   4.6772897e-02
   4.8713299e-02
   4.7391717e-02
   1.7937610e-02
   4.7762700e-02
   3.9579383e-01
   3.7789614e-02
   3.6076797e-02
   4.8889629e-02
   2.7467628e-02
   3.2380329e-02
   4.8767358e-02
   5.3373250e-02
   5.0932940e-02
   2.1422737e-02
   2.2738134e-02
   7.4374802e-02
   2.4814646e-02
   5.8268671e-02
   2.3297785e-02
   6.9406918e-02
   2.1384278e-02
   3.3046479e-02
   1.9980355e-02
   2.7982364e-02
   3.0569957e-02
   3.0602890e-02
   4.1602452e-02
   2.0311946e-02
   8.2420894e-02
   5.1694631e-02
   4.8794705e-02
   2.3928599e-02
   3.5513754e-01
   2.3077639e-01
   4.8609788e-02
   4.7613705e-02
   3.3576945e-02
   6.4912596e-02
   6.7833725e-02
   2.8130196e-02
   2.9103060e-02
   5.1234198e-02
   4.6392052e-02
   6.7826269e-02
   7.2002122e-02
   3.6103632e-02
   2.3617582e-02
   2.1922581e-02
   5.1677799e-02
   2.1970914e-02
   3.0659538e-02
   1.2312361e-01
   8.9997703e-02
   4.0568099e-02
   3.4733154e-02
   2.3509962e-02
   6.2124810e-02
   3.0347490e-02
   1.8508655e-02
   1.9181410e-02
   7.5623591e-02
   3.3465691e-02
   5.7611036e-02
   4.4487202e-02
   1.9990913e-02
   9.2954292e-02
   3.4375255e-02
   2.7216082e-02
   1.0578818e-01
   4.7119166e-02
   7.4837659e-02
   3.8592394e-02
   2.7131843e-02
   7.3078757e-02
   3.2300241e-01
   2.3208889e-02
   1.1691242e-01
   2.1053299e-02
   2.9390419e-02
   3.8915403e-01
   7.0603310e-02
   2.0061656e-02
   1.7874338e-02
   2.4641708e-02
   2.5541593e-02
   1.9314227e-02
   2.1982491e-02
   3.4128524e-02
   2.5490670e-02
   6.6731348e-02
   2.7838256e-02
   2.1122814e-02
   3.5389088e-02
   2.1031966e-02
   1.8487207e-02
   3.7333057e-02
   3.5505901e-02
   5.8384190e-02
   2.7099524e-02
   1.9164800e-02
   4.2939552e-02
   3.2453007e-02
   5.4767704e-02
   3.4359897e-02
   3.2681269e-02
   4.5494299e-02
   2.7257643e-02
   3.8818314e-01
   4.7839276e-02
   4.9854955e-02
   4.5410192e-02
   4.5954128e-02
   3.4179545e-02
   1.1987769e-01
   3.1390881e-02
   2.0203799e-02
   2.2748477e-02
   6.1310102e-02
   3.4887695e-01
   1.6199734e-01
   5.4636089e-02
   1.7189085e-01
   5.2126014e-02
   3.4924348e-02
   4.2340288e-02
   2.1864818e-02
   3.8990134e-01
   2.1927277e-02
   2.4614043e-02
   6.6450290e-02
   2.5845963e-02
   2.5125776e-02
   2.5895608e-02
   5.3619992e-02
   2.5323140e-02
   5.5286199e-02
   9.4264056e-02
   2.4108659e-02
   8.0904449e-02
   3.5206308e-02
   7.4519477e-02
   1.8769487e-02
   4.2878689e-02
   2.5797227e-02
   3.8841732e-02
   3.7344097e-02
   1.4709072e-01
   8.0635991e-02
   2.6874633e-02
   7.7678981e-02
   2.5752608e-02
   4.6749742e-02
   5.1004261e-02
   1.9564796e-02
   2.5535721e-02
   2.0869494e-02
   4.9985838e-02
   6.6438935e-02
   9.7795845e-02
   3.3547124e-02
   4.1255380e-02
   2.8353463e-02
   2.5930520e-02
   4.8864545e-01
   3.3658019e-02
   2.0739218e-02
   3.4416090e-02
   2.5474858e-02
   4.6599142e-02
   2.2210507e-02
   4.6117192e-02
   3.4832970e-02
   3.7365169e-02
   4.7922700e-02
   8.1805891e-02
   2.4618637e-02
   2.3544648e-02
   7.2055683e-02
   1.0231548e-01
   4.7264037e-02
   3.7974109e-02
   5.5215297e-02
   2.0185409e-02
   6.6396439e-02
   4.0814022e-02
   4.5323914e-02
   3.6030973e-01
   4.4698295e-02
   2.8057089e-02
   4.1553804e-02
   5.4314504e-02
   5.5043419e-02
   5.5512342e-02
   5.8822801e-02
   3.4075814e-02
   2.1150103e-02
   3.2055865e-02
   3.0085611e-02
   1.2003353e-01
   4.8824051e-02
   2.5219952e-02
   3.1707010e-02
   3.5999508e-01
   4.6232221e-02
   8.4594514e-02
   3.5525443e-01
   8.8170746e-02
   2.5362466e-02
   2.7735539e-02
   2.2198328e-02
   6.6578074e-02
   2.2343235e-02
   2.7917271e-02
   2.4752463e-02
   3.3213521e-02
   1.9695992e-02
   3.7232840e-02
   3.0580395e-02
   2.7129975e-02
   2.8541839e-02
   5.3275323e-02
   5.2169238e-02
   4.3782532e-02
   2.2253945e-02
   2.8011534e-02
   5.3114006e-02
   2.9770615e-02
   6.3347450e-02
   2.5089700e-02
   1.2300321e-01
   5.4185944e-01
   2.8705100e-02
   2.1115343e-02
   3.4284728e-02
   2.4003713e-02
   2.1022103e-02
   3.6679541e-02
   2.2703818e-02
   4.5930895e-02
   1.9306013e-02
   2.7301915e-02
   3.3624254e-02
   3.6228196e-02
   3.0589632e-02
   1.2027485e-01
   2.4874107e-02
   3.7428104e-02
   3.9015341e-02
   2.3132703e-02
   4.3086434e-02
   1.4874641e-01
   2.1600502e-02
   3.2869018e-02
   5.1451636e-02
   3.5626453e-02
   3.7263337e-01
   5.5136196e-02
   3.9722192e-02
   4.7203704e-02
   4.8623235e-02
   6.2948444e-02
   4.8671798e-02
   2.2296467e-02
   2.7113707e-02
   5.0317553e-02
   4.7853640e-02
   1.2335554e-01
   2.1373991e-02
   2.6735344e-02
   8.3134577e-02
   3.9425779e-01
   4.9608085e-02
   2.1241904e-02
   2.1866340e-02
   1.9594489e-02
   2.0526338e-02
   2.6487260e-02
   3.7377939e-02
   6.0016701e-02
   3.7755571e-01
   2.6325286e-02
   1.2403907e-01
   3.6925310e-01
   5.6323167e-02
   4.2832219e-02
   2.3886418e-02
   5.7808719e-02
   3.7045680e-02
   2.1123278e-02
   2.0196373e-02
   4.7866627e-02
   2.8027531e-02
   4.2908875e-02
   3.7320465e-02
   6.7086882e-02
   2.5880565e-02
   2.7911190e-02
   2.8762779e-02
   8.2587689e-02
   1.9982249e-02
   2.4287139e-02
   6.6474831e-02
   3.0927792e-02
   2.3496573e-02
   6.2360164e-02
   5.1142540e-02
   9.0521247e-02
   5.3021241e-02
   3.9473421e-01
   2.6727528e-02
   2.8813040e-02
   2.5897067e-02
   6.5780709e-02
   6.0438170e-02
   3.5945353e-01
   4.0232818e-02
   2.3445109e-02
   2.8791026e-02
   2.2262633e-02
   2.2930625e-02
   1.8859110e-01
   3.4051605e-02
   4.8478736e-02
   2.3649754e-02
   2.2573717e-02
   3.5142656e-01
   5.8066138e-02
   3.2577693e-02
   2.0536182e-02
   1.2945874e-01
   1.9000986e-02
   2.2618356e-02
   4.2221411e-02
   2.8216277e-02
   2.9807559e-02
   2.5063478e-02
   3.6162749e-02
   7.5133049e-02
   2.3993679e-02
   3.2251779e-02
   1.8501988e-02
   4.4706486e-02
   8.5607108e-02
   2.7924262e-02
   3.9556345e-01
   3.1519635e-02
   3.6819092e-02
   3.8560655e-01
   4.4856100e-02
   4.5453094e-02
   4.5346282e-02
   2.4967783e-02
   5.8929423e-02
   1.9184367e-02
   5.1833474e-02
   5.2949023e-02
   1.2754991e-01
   3.8021203e-02
   8.4818680e-02
   3.7203011e-02
   3.6697116e-02
   2.2051056e-02
   4.4680247e-02
   2.9953997e-02
   1.1773430e-01
   5.5444088e-02
   2.1516559e-02
   3.0116890e-02
   7.3697912e-02
   7.0269218e-02
   1.9114494e-02
   6.2894415e-02
   1.3517426e-01
   2.5127231e-02
   1.2037246e-01
   3.2333708e-02
   8.2576547e-02
   1.0279167e-01
   3.8598151e-02
   4.7203393e-02
   2.5350957e-02
   5.7845684e-02
   1.3322130e-01
   5.2936453e-02
   4.5040091e-02
   2.2682393e-02
   3.3858800e-02
   8.8306129e-02
   3.0762876e-02
   4.6967375e-02
   4.5279915e-02
   2.4159867e-02
   4.0374189e-02
   2.8455258e-02
   5.2387407e-02
   1.2387165e-01
   5.6454305e-02
   6.4654947e-02
   1.8769442e-01
   1.3685830e-01
   7.2774393e-02
   4.0258949e-02
   4.4096231e-02
   2.3131678e-02
   2.5735680e-02
   2.7153570e-02
   2.1053299e-02
   1.8305807e-02
   2.7973323e-02
   3.3064704e-02
   1.8921863e-02
   8.1107437e-02
   3.7017053e-02
   2.1740637e-01
   8.4904897e-02
   2.4029056e-02
   4.8301166e-02
   3.3002033e-02
   4.2308551e-02
   2.4557649e-02
   2.7936961e-02
   2.5470487e-02
   1.9394820e-02
   6.4541857e-02
   3.0794354e-02
   2.0840689e-02
   3.5820452e-02
   5.8176736e-02
   3.2557318e-02
   3.6175137e-02
   3.5626538e-01
   5.2430462e-02
   1.6442801e-01
   5.0611404e-02
   4.8425785e-02
   9.2775206e-02
   4.8046395e-02
   5.1435176e-02
   2.1824739e-02
   5.2622363e-02
   4.4207059e-02
   3.3279321e-02
   2.5612672e-02
   3.8204972e-01
   1.8240363e-02
   2.9179895e-02
   5.7764049e-02
   3.9154530e-02
   2.0299253e-02
   4.4696034e-02
   3.6681478e-01
   2.7845446e-02
   2.4719472e-02
   3.1822459e-02
   1.1162473e-01
   7.8000833e-02
   9.4832935e-02
   1.7405048e-02
   4.8847026e-02
   5.6577330e-02
   4.4364811e-02
   3.5797259e-02
   3.6064579e-01
   1.5033688e-01
   4.1475676e-02
   4.1432487e-02
   6.6860777e-02
   1.8252982e-02
   2.9747072e-02
   1.9497633e-02
   5.4131215e-02
   2.4550191e-02
   1.9269265e-02
   5.6300117e-02
   2.6440543e-02
   2.2273526e-02
   2.1212843e-02
   4.3209506e-02
   1.7959712e-02
   3.4769493e-02
   5.1251056e-02
   1.3959899e-01
   8.5863502e-02
   3.9122580e-02
   3.1492163e-02
   2.2739328e-02
   1.0153687e-01
   2.9205498e-02
   1.2661153e-01
   2.1594389e-02
   2.4466908e-02
   5.6759746e-02
   4.2728106e-01
   2.5109559e-02
   2.2822180e-02
   3.2421201e-02
   1.9715071e-02
   3.4891375e-02
   2.0770428e-02
   3.7578218e-02
   3.5429687e-02
   3.3543079e-02
   5.3021352e-02
   4.0175627e-02
   2.3869367e-02
   1.0904392e-01
   1.9843867e-02
   3.3474681e-02
   9.6527158e-02
   3.5450957e-02
   2.2576456e-02
   3.7635948e-02
   7.7801995e-02
   3.5749077e-02
   3.7376445e-01
   4.5239071e-02
   6.2611365e-02
   2.6054517e-02
   4.7740084e-02
   2.2518141e-02
   4.4889379e-02
   3.8271257e-02
   5.3999150e-02
   4.9567590e-02
   2.0669053e-02
   2.7350623e-02
   4.5643659e-01
   4.9677879e-02
   9.4892514e-02
   2.2561137e-02
   3.2673133e-02
   4.9527665e-02
   5.7084881e-02
   2.9256229e-02
   2.2263133e-02
   2.9642752e-02
   3.3176266e-02
   8.2951401e-02
   5.3880820e-02
   2.2691610e-02
   3.0030924e-02
   1.2147691e-01
   6.5198038e-02
   3.0341408e-02
   1.2277965e-01
   2.8994144e-02
   3.3648057e-02
   2.0750238e-02
   2.1462443e-02
   3.2945384e-02
   3.2664435e-02
   6.0974977e-02
   2.4367869e-02
   5.3655314e-02
   1.1490572e-01
   2.0215349e-01
   3.9426625e-02
   2.8587562e-02
   6.1237443e-02
   3.2603820e-02
   3.2228448e-02
   4.5555937e-02
   4.8120482e-02
   2.6492416e-02
   2.3512852e-02
   3.5779812e-02
   2.6937786e-02
   2.5531251e-02
   2.1786110e-02
   3.5560180e-02
   4.2444158e-02
   4.1699946e-02
   2.7883691e-02
   3.1421663e-02
   2.8690379e-02
   3.0274554e-02
   2.5161236e-02
   2.8207914e-02
   2.5123798e-02
   3.1356116e-02
   1.9903859e-02
   2.9792550e-02
   1.9425792e-02
   1.9678191e-02
   3.0977486e-02
   1.9261089e-02
   2.2431798e-02
   4.4142645e-02
   3.1847061e-02
   3.5010437e-02
   4.0707017e-02
   6.6629932e-02
   5.0466406e-02
   3.4152906e-02
   2.3286870e-02
   3.0281975e-02
   7.6551790e-02
   2.9883481e-02
   1.7648168e-02
   6.8164155e-02
   2.8556427e-02
   5.9804557e-02
   3.7182038e-01
   3.0377403e-02
   2.5767972e-02
   2.0260639e-02
   1.0917491e-01
   4.7828821e-02
   9.8318136e-02
   2.7743140e-02
   2.2781235e-02
   3.1036155e-02
   2.9225553e-02
   3.2812137e-02
   9.6095795e-02
   4.3776111e-02
   7.5111559e-02
   2.1034448e-02
   2.4847477e-02
   4.2306396e-02
   2.7413941e-02
   2.1517106e-02
   9.3034707e-02
   3.8724009e-01
   2.3146871e-02
   3.8704719e-02
   2.8404995e-02
   1.9244141e-02
   2.3057077e-02
   3.9937091e-02
   2.0571656e-02
   9.5972589e-02
   2.5507294e-02
   7.5286530e-02
   4.8698638e-02
   6.0454418e-02
   1.3913852e-01
   2.2323161e-02
   2.5541380e-02
   4.7545848e-02
   2.6827602e-02
   2.5371671e-02
   2.8254033e-02
   2.7498135e-02
   2.8188176e-02
   3.5015085e-02
   6.0846009e-02
   4.8522643e-01
   2.9118684e-02
   9.0674604e-02
   3.0402275e-02
   6.4373899e-02
   5.6387857e-02
   2.1296902e-02
   4.7477064e-02
   4.0586599e-02
   1.9836958e-02
   2.6839521e-02
   2.9478294e-02
   4.3462343e-02
   4.7781311e-02
   5.4066198e-02
   2.4478824e-02
   2.1332787e-02
   6.6687655e-02
   3.0608358e-02
   9.3650970e-02
   2.9185003e-02
   5.2345164e-02
   3.5523447e-02
   2.2626142e-02
   3.1753734e-02
   5.0726677e-02
   3.7042382e-02
   2.5414844e-02
   3.2892244e-02
   8.1713363e-02
   2.6407486e-02
   3.0999920e-02
   3.2770606e-02
   2.8332884e-02
   2.2787343e-02
   6.6270359e-02
   4.5742007e-02
   5.2749288e-02
   5.1716628e-02
   1.3106506e-01
   3.6034924e-01
   1.0298134e-01
   3.2955396e-02
   2.7708399e-02
   3.1634469e-02
   5.0204900e-02
   1.2679136e-01
   3.1470353e-02
   2.1395751e-02
   2.8695916e-02
   3.2875821e-02
   3.2904006e-02
   2.0502707e-02
   2.9924859e-02
   2.4415207e-02
   6.7144772e-02
   2.7342601e-02
   3.8243182e-02
   4.2750972e-02
   5.4449767e-02
   8.8978510e-02
   1.4041753e-01
   3.4147105e-02
   3.0905626e-02
   4.6390757e-02
   3.3310102e-02
   2.4374495e-02
   5.0937869e-02
   2.2429998e-02
   2.9311778e-02
   2.2230937e-02
   3.2093305e-02
   2.9591334e-02
   2.6895421e-02
   3.3680845e-02
   5.6055809e-02
   1.4930798e-01
   3.5617563e-02
   3.8070271e-02
   4.4206441e-02
   5.4700169e-02
   2.4277357e-02
   2.4279614e-02
   3.5212497e-02
   5.2797027e-02
   3.8533615e-01
   5.2596481e-02
   1.9512708e-02
   1.3498859e-01
   3.0942315e-02
   3.6236603e-02
   6.1843490e-02
   5.6966029e-02
   2.7896285e-02
   7.5342813e-02
   2.8906672e-02
   3.7244576e-02
   6.7169412e-02
   2.4383541e-02
   5.9953299e-02
   2.9497686e-02
   6.9906225e-02
   6.3469889e-02
   3.5010319e-02
   2.1373675e-02
   6.2986762e-02
   2.2480558e-02
   1.1617942e-01
   2.8772683e-02
   2.5772342e-02
   2.2519978e-02
   2.9434560e-02
   2.8208125e-02
   7.8948617e-02
   2.5205720e-02
   3.1720252e-02
   3.9618478e-02
   4.6514737e-02
   8.4714574e-02
   2.4307760e-02
   2.1704854e-02
   2.1631494e-02
   1.5509997e-01
   2.8375488e-02
   4.8806815e-02
   4.0249351e-02
   2.2739349e-02
   2.5381772e-02
   4.3679385e-02
   7.1453427e-02
   2.3348084e-02
   1.2210239e-01
   2.4249584e-02
   2.7083482e-02
   6.9853576e-02
   4.4133555e-02
   2.6877853e-02
   6.5465602e-02
   3.5789126e-01
   3.3106384e-02
   2.4981655e-02
   2.2977321e-02
   4.6560929e-02
   3.5490158e-02
   1.0827801e-01
   6.8303017e-02
   2.5420825e-02
   1.1307605e-01
   3.7629182e-02
   3.5903904e-02
   2.9734680e-02
   3.2058713e-02
   2.3960414e-02
   8.4964795e-02
   3.0322791e-02
   4.0650680e-02
   2.0514931e-02
   7.4405856e-02
   3.4551129e-02
   1.9805719e-02
   2.4173477e-02
   9.4770787e-02
   3.2155249e-02
   2.1368930e-02
   2.6730881e-02
   2.4979768e-02
   4.4529977e-02
   3.7665172e-02
   3.6002269e-02
   3.9652505e-02
   1.6199734e-01
   1.8848367e-02
   2.6150996e-02
   2.1831313e-02
   3.9802051e-02
   5.9571681e-02
   2.7293028e-02
   2.9661391e-02
   2.0692554e-02
   4.7774839e-02
   8.9591966e-02
   3.6201511e-02
   2.0134003e-02
   2.4867085e-02
   4.5227676e-02
   4.1286479e-02
   3.2261596e-02
   6.2438772e-02
   3.3611283e-02
   2.1479744e-02
   5.1518114e-02
   1.9686567e-02
   5.7253993e-02
   2.9124194e-02
   2.2682838e-02
   2.0283725e-02
   2.9440466e-02
   2.8221985e-02
   8.4936974e-02
   3.0077902e-02
   2.0967263e-02
   4.2154970e-02
   1.3902726e-01
   3.5016296e-01
   3.2495002e-02
   2.0239493e-02
   3.4698365e-02
   3.1746606e-02
   3.3092905e-02
   7.5267558e-02
   2.9986673e-02
   2.4389619e-02
   3.6199842e-02
   2.0891446e-02
   1.3615888e-01
   2.4352597e-02
   2.5801516e-02
   3.0655902e-02
   2.6348104e-02
   4.0857706e-02
   3.1351022e-02
   6.9702095e-02
   2.2132317e-02
   5.2491279e-02
   2.9554318e-02
   2.2846390e-02
   5.9493397e-02
   3.9383526e-02
   2.0911886e-02
   2.5126096e-02
   3.8872355e-02
   2.1486831e-02
   3.5072091e-01
   7.6929545e-02
   4.6693296e-02
   4.5110144e-02
   4.4364811e-02
   4.0842318e-02
   2.3761677e-02
   4.1414022e-02
   3.0239197e-02
   2.8622157e-02
   3.3347400e-02
   1.9131205e-02
   2.0191427e-02
   3.0369342e-02
   6.3513441e-02
   6.1029112e-02
   4.6429572e-02
   7.4468243e-02
   3.6940700e-02
   3.8699724e-01
   3.9824254e-02
   1.8891879e-02
   2.1829846e-02
   5.5443545e-02
   3.2079647e-02
   3.0408685e-02
   8.3141434e-02
   2.2044298e-02
   7.0909149e-02
   5.2506064e-02
   5.3698677e-02
   3.3597037e-02
   8.7682810e-02
   1.6628206e-01
   3.9786135e-02
   2.6799920e-02
   5.3318117e-02
   2.1896180e-02
   2.5056563e-02
   2.8062913e-02
   2.4199354e-02
   1.1053591e-01
   2.9417471e-02
   3.0801740e-02
   3.9193234e-02
   2.1252829e-02
   3.9304566e-02
   2.1598472e-02
   6.9183470e-02
   1.0801404e-01
   2.4388880e-02
   3.4785958e-02
   1.1896695e-01
   3.7602001e-02
   2.5070402e-02
   3.9945894e-01
   3.7179694e-02
   2.2273526e-02
   5.1407645e-02
   2.6672520e-02
   3.8913951e-01
   7.0389021e-02
   2.4722135e-02
   2.5247975e-02
   2.8380049e-02
   3.1178834e-02
   6.3959166e-02
   1.4404864e-01
   2.8180638e-02
   3.4154314e-02
   3.6775935e-01
   2.7157690e-02
   4.6562179e-02
   9.8051514e-02
   6.7012962e-02
   3.2074178e-02
   3.1271841e-02
   2.9185580e-02
   2.7428447e-02
   7.4572059e-02
   2.3432408e-02
   4.8840446e-02
   2.9771485e-02
   2.6507691e-02
   5.8379925e-02
   6.4600536e-02
   5.2539185e-02
   2.7736048e-02
   3.9353020e-02
   2.0562182e-02
   2.9712081e-02
   2.2639812e-02
   4.5431773e-02
   2.7985036e-02
   3.1672198e-02
   4.1869744e-02
   3.5372822e-01
   3.2673389e-02
   2.3925560e-02
   2.1812356e-02
   3.5797302e-02
   1.2277484e-01
   4.1125365e-01
   2.1254353e-02
   2.7277624e-02
   2.2725217e-02
   1.8431627e-02
   2.1082453e-01
   1.9518568e-02
   3.0098452e-02
   3.6955998e-02
   1.8010977e-02
   3.4687846e-02
   2.9611577e-02
   2.2728050e-02
   2.0590099e-02
   4.6492693e-02
   5.0415308e-02
   3.0672412e-02
   2.9477093e-02
   3.6656939e-02
   6.7377305e-02
   4.2202464e-02
   3.3480890e-02
   7.4821713e-02
   4.8390082e-02
   6.8046742e-02
   2.4311585e-02
   2.9822153e-02
   5.0572232e-02
   2.1461821e-02
   2.0050169e-02
   2.2362840e-02
   3.6505931e-01
   2.8212445e-02
   1.8876618e-02
   3.7663888e-02
   2.5678549e-02
   3.4911077e-02
   2.0415681e-02
   4.7729395e-02
   3.0988586e-02
   2.5798841e-02
   3.9356364e-02
   7.3139641e-02
   2.1990605e-02
   3.5249777e-02
   3.5310990e-01
   4.1699979e-02
   4.1152114e-02
   5.8427724e-02
   3.0279141e-02
   2.7664991e-02
   1.9146190e-02
   3.4884792e-01
   2.4359873e-02
   2.4103767e-02
   1.0661249e-01
   3.0258172e-02
   4.2480089e-02
   2.4379862e-02
   3.9247683e-02
   5.3044420e-02
   6.3995072e-02
   6.0049676e-02
   3.1028625e-02
   3.4888396e-02
   2.4796178e-02
   5.1465114e-02
   4.6526084e-02
   2.2484519e-02
   6.2704293e-02
   2.0097574e-02
   2.7213002e-02
   3.2331863e-02
   3.9172380e-02
   2.8305951e-02
   3.6023868e-02
   9.8737346e-02
   4.7437294e-02
   4.0877559e-02
   4.1382997e-02
   2.8119893e-02
   9.5205511e-02
   1.8905149e-02
   3.3811121e-02
   1.3893898e-01
   2.2184733e-02
   6.1600614e-02
   4.1269636e-02
   2.2050156e-02
   7.2267088e-02
   2.8729865e-02
   4.3289646e-02
   2.3211608e-02
   4.3919607e-02
   3.9772117e-02
   2.2510241e-02
   3.7689834e-02
   3.4990940e-02
   5.2713753e-02
   2.5740685e-02
   3.7862246e-02
   2.9790906e-02
   6.4212643e-02
   3.6032904e-01
   2.7210281e-02
   2.2900395e-02
   2.2928224e-02
   3.3279321e-02
   2.7317667e-02
   2.7400995e-02
   4.3066316e-02
   1.8386623e-02
   9.0733062e-02
   3.3753315e-02
   2.4054295e-02
   1.9567199e-02
   2.3645707e-02
   4.7242296e-02
   4.0308895e-02
   4.2366078e-02
   2.4326743e-02
   3.5279479e-02
   3.7043816e-01
   6.9767472e-02
   2.4868901e-02
   2.1688284e-02
   4.5941154e-02
   2.5022740e-02
   7.3848616e-02
   3.3016269e-02
   2.6449814e-02
   1.2946352e-01
   2.9000362e-02
   3.5493285e-02
   3.2953834e-02
   1.8053968e-01
   4.3441735e-02
   2.5178052e-02
   4.8596753e-02
   2.8691977e-02
   2.7471900e-02
   4.3241241e-02
   8.4732174e-02
   5.5456907e-02
   1.8840767e-02
   1.1900131e-01
   4.0138066e-02
   2.0658950e-02
   3.8450964e-01
   2.4537522e-02
   2.3509566e-02
   5.7233505e-02
   4.2040723e-02
   3.2357157e-02
   2.9457806e-02
   5.7078752e-02
   3.7625998e-01
   8.1366675e-02
   4.1280020e-02
   2.7877704e-02
   3.6273501e-02
   3.7916109e-02
   4.9379131e-02
   1.8842130e-02
   2.6439358e-02
   2.3040797e-02
   1.9542595e-02
   2.9535839e-02
   2.6827602e-02
   2.1203937e-02
   7.4952061e-02
   2.5515338e-02
   2.8755115e-02
   3.4999946e-02
   3.5769170e-02
   2.9017500e-02
   1.4953353e-01
   2.5003394e-02
   4.1956788e-02
   3.0676062e-02
   7.5751444e-02
   4.4721041e-02
   3.7562698e-02
   3.7525553e-02
   6.2887957e-02
   3.1521689e-02
   3.2398070e-02
   3.4738399e-02
   4.4114214e-02
   3.3663448e-02
   3.0380922e-02
   2.1353789e-02
   6.0467408e-02
   1.2913295e-01
   8.3897712e-02
   6.1981930e-02
   2.7647549e-02
   4.0668309e-02
   2.8433916e-02
   4.0646485e-02
   1.0488941e-01
   4.7719662e-02
   3.4768386e-02
   5.8168332e-02
   1.5631615e-01
   1.9383949e-02
   3.7659839e-01
   1.0151031e-01
   1.9592740e-02
   1.2793555e-01
   2.7057755e-02
   5.2188171e-02
   4.8810079e-02
   2.5184025e-02
   3.3706781e-02
   4.3908585e-02
   2.6752923e-02
   3.3985771e-02
   2.9321090e-02
   2.7144658e-02
   2.6029914e-02
   8.8191046e-02
   2.8933176e-02
   2.6583358e-02
   9.1893619e-02
   3.5741160e-02
   3.5969622e-02
   5.7421945e-02
   4.3313942e-02
   4.1114938e-02
   1.1651863e-01
   3.9027890e-02
   3.5496619e-02
   2.9756986e-02
   3.2908715e-02
   1.6500404e-01
   2.6442708e-02
   5.2628659e-02
   4.9721364e-02
   2.2751928e-02
   4.0808980e-02
   3.2726198e-02
   3.5415715e-02
   2.1207438e-02
   2.8891931e-02
   2.5088197e-02
   2.5328847e-02
   3.2817163e-02
   2.6441552e-02
   4.9089674e-02
   9.8177043e-02
   2.9586187e-02
   4.5307672e-02
   8.0693072e-02
   2.2571074e-02
   5.3508783e-02
   3.1274756e-02
   1.8076429e-02
   2.4527630e-02
   2.5140754e-02
   7.2120359e-02
   1.4426607e-01
   2.2914192e-02
   7.1158543e-02
   2.4822630e-02
   2.0526338e-02
   3.0737136e-02
   2.4487387e-02
   1.8979414e-02
   7.4886658e-02
   3.3157844e-02
   3.5530410e-01
   4.9078817e-02
   3.1857454e-02
   3.2998370e-02
   3.2086221e-02
   3.7401973e-02
   4.4908467e-02
   3.7628790e-02
   2.9038121e-02
   4.6241030e-02
   3.2942991e-02
   2.2828078e-02
   7.1775770e-02
   2.5430748e-01
   2.5454824e-02
   4.6749237e-02
   2.6544011e-02
   4.1252471e-02
   7.8914361e-02
   2.9279290e-02
   3.2324153e-02
   8.0924812e-02
   3.6992036e-02
   4.6913958e-02
   3.7397387e-02
   4.4340765e-02
   2.8742917e-02
   2.5470466e-02
   2.1118070e-02
   2.8206799e-02
   1.8711191e-02
   3.4807459e-02
   3.5130255e-02
   6.6169603e-02
   3.0154590e-02
   5.3662042e-02
   4.2821361e-02
   5.7386767e-02
   6.5110377e-02
   2.2263754e-02
   6.0797827e-02
   2.7931619e-02
   9.1423394e-02
   3.7852964e-02
   6.6279715e-02
   1.5950632e-01
   5.2630574e-02
   3.9355978e-02
   2.2360252e-02
   2.9426011e-02
   2.2968742e-02
   4.4382437e-02
   6.6931821e-02
   5.2270656e-02
   2.4838357e-02
   4.8938136e-02
   4.1448814e-02
   3.1619670e-02
   2.4691176e-02
   3.3567432e-02
   1.2888795e-01
   3.1873531e-02
   3.5185485e-01
   3.2433975e-02
   2.2041586e-02
   4.0737658e-02
   5.2569613e-02
   2.7359847e-02
   2.3992112e-02
   1.9595433e-02
   1.9003773e-02
   3.2844435e-02
   1.9873732e-02
   2.8010027e-02
   3.6511641e-02
   3.0567869e-02
   2.6383662e-02
   4.6712570e-02
   3.2784383e-02
   5.8533869e-02
   9.5571108e-02
   7.8320245e-02
   3.9534466e-02
   2.1666970e-02
   6.7552677e-02
   1.9861672e-02
   2.2749239e-02
   8.8573460e-02
   1.9870849e-02
   1.9139199e-02
   4.3527539e-02
   2.9867797e-02
   2.6449168e-02
   2.5759634e-02
   3.6313998e-02
   2.4886787e-02
   2.8291637e-02
   5.3233674e-02
   2.4981585e-02
   4.2591870e-02
   3.2511771e-02
   3.0253284e-02
   2.7588444e-02
   8.2172231e-02
   7.1235637e-02
   3.8821362e-02
   3.0348270e-02
   8.5184645e-02
   3.8038330e-01
   2.7505884e-02
   5.2500720e-02
   2.7134337e-02
   1.1858951e-01
   2.0030651e-02
   2.6679702e-02
   3.9278995e-02
   2.7360875e-02
   4.3977966e-02
   3.3628582e-02
   3.9665608e-02
   3.5977156e-02
   3.9902673e-02
   1.0528242e-01
   2.7208992e-02
   5.1036401e-02
   8.4248632e-02
   2.3573700e-02
   3.6586964e-01
   2.2254139e-02
   3.5549364e-02
   2.1523162e-02
   3.1889953e-02
   4.2621221e-02
   3.7641241e-02
   2.2158918e-02
   4.5312513e-02
   2.1765080e-02
   1.4715426e-01
   6.8612159e-02
   1.9045573e-02
   4.6062943e-02
   2.8475272e-02
   2.3699350e-02
   2.5453944e-02
   2.5102737e-02
   4.2960173e-02
   3.3437226e-02
   3.6922378e-02
   6.5984128e-02
   2.4670684e-02
   3.5471439e-02
   7.0747471e-02
   9.5942469e-02
   4.4286632e-02
   2.3516671e-02
   2.5330415e-02
   2.9422314e-02
   1.2102780e-01
   8.0998644e-02
   3.4469965e-02
   2.0443317e-02
   3.0969181e-02
   3.3053250e-02
   2.1657386e-02
   2.2830868e-02
   8.5475901e-02
   2.2045280e-02
   2.8252363e-02
   5.5210730e-02
   4.2012176e-02
   3.7940697e-01
   3.0352923e-02
   8.2912691e-02
   5.9153289e-02
   5.0320002e-02
   3.2272691e-02
   3.9588208e-02
   7.9072052e-02
   1.0868903e-01
   6.9787153e-02
   5.3647358e-02
   2.3913397e-02
   2.6375857e-02
   2.1211047e-02
   6.2575925e-02
   5.2951561e-02
   1.8640418e-02
   4.6777541e-02
   2.9092315e-02
   2.2899838e-02
   2.0794038e-02
   2.3111607e-02
   2.1933747e-02
   3.5159852e-02
   2.2090240e-02
   2.0440228e-02
   3.7334205e-02
   8.8119075e-02
   2.6655238e-02
   2.0975139e-02
   1.8989377e-02
   2.7088806e-02
   1.8544716e-02
   6.4939988e-02
   3.3119764e-02
   1.5346058e-01
   3.6728962e-02
   2.0774097e-02
   2.6442113e-02
   7.1874401e-02
   2.1564112e-02
   1.8501881e-02
   3.8059326e-02
   3.2725354e-02
   2.3992735e-02
   1.9709146e-02
   2.0172420e-02
   2.0894865e-02
   2.7423272e-02
   3.4375255e-02
   7.5259908e-02
   2.4632080e-02
   3.2816515e-02
   4.0453586e-02
   2.4723988e-01
   2.0379401e-02
   4.3712592e-02
   3.0472763e-02
   1.8375363e-02
   2.6861095e-02
   3.5544253e-02
   1.0521380e-01
   2.4578663e-02
   2.5539384e-02
   3.7281602e-02
   3.5207937e-02
   3.6467395e-02
   2.1263940e-02
   2.5921811e-02
   1.8479250e-02
   1.8079277e-02
   3.6534781e-01
   2.4860136e-02
   1.3647139e-01
   1.9958647e-02
   2.7240364e-02
   4.1434483e-01
   2.5604695e-01
   3.5987149e-02
   8.5090778e-02
   2.0493658e-02
   3.9710041e-02
   2.2783130e-02
   3.6652833e-02
   3.5314648e-02
   2.3596863e-02
   3.3170387e-02
   1.5490567e-01
   3.2126927e-02
   2.9446737e-02
   5.9103834e-02
   4.4916836e-02
   6.7514206e-02
   3.6352676e-01
   2.5259314e-02
   5.7072580e-02
   3.4517487e-02
   2.5803274e-02
   1.8822677e-02
   3.9059428e-01
   3.5533688e-01
   3.9779698e-02
   2.6107319e-02
   2.2023987e-02
   4.2561919e-02
   2.6858617e-02
   2.1677376e-02
   4.6894604e-02
   2.6518969e-02
   1.9911325e-02
   2.0107418e-02
   3.5438763e-02
   1.9733997e-02
   1.5990796e-01
   4.0748336e-02
   6.3513441e-02
   2.5269039e-02
   2.0492661e-02
   2.4597673e-02
   5.6120258e-02
   2.5607343e-02
   1.3914471e-01
   2.4051385e-02
   8.5453086e-02
   1.9007289e-02
   4.9671169e-02
   3.6724117e-02
   8.2389819e-02
   2.3284875e-02
   1.9007501e-02
   1.9431347e-02
   3.0193897e-02
   8.8616759e-02
   2.0247550e-02
   3.0075129e-02
   2.4561581e-02
   3.4732207e-02
   3.2622441e-02
   4.4959115e-02
   3.2499808e-02
   2.4624742e-02
   2.7763063e-02
   9.8528370e-02
   2.3611710e-02
   3.6716580e-02
   3.7323234e-02
   3.5057115e-02
   2.5122449e-02
   2.5452087e-02
   1.7849060e-02
   3.3437090e-02
   2.4276212e-02
   5.4497325e-02
   2.6259929e-02
   3.0988696e-02
   2.7193244e-02
   4.9168710e-02
   3.1516570e-02
   8.1798649e-02
   3.7632362e-02
   4.6953074e-02
   2.0483441e-02
   4.4923386e-02
   4.8200383e-02
   3.4913637e-02
   3.1977513e-02
   5.0701963e-02
   2.9674658e-02
   5.1694509e-02
   6.2002762e-02
   2.2296605e-02
   4.3429668e-02
   2.0211116e-02
   4.4505487e-02
   2.2228632e-02
   2.3494490e-02
   5.4631658e-02
   1.5646834e-01
   5.2883989e-02
   4.3086162e-02
   2.8093822e-02
   3.6479145e-02
   3.4427078e-02
   1.3881350e-01
   4.1008284e-02
   2.1113241e-02
   3.0435478e-02
   6.9274883e-02
   2.9989363e-02
   7.1346168e-02
   2.1265829e-02
   2.1319544e-02
   2.0720565e-02
   4.7279376e-02
   7.0869901e-02
   1.1002176e-01
   6.6100727e-02
   4.5274398e-02
   3.8201282e-02
   8.3197249e-02
   4.6728216e-02
   2.1990218e-02
   5.1946623e-02
   7.1130495e-02
   2.9892698e-02
   5.4977145e-02
   2.4090220e-02
   1.8031664e-02
   3.5130833e-02
   2.1581420e-02
   3.5800303e-02
   1.7258248e-02
   4.5468569e-02
   3.1498051e-02
   6.8149342e-02
   3.0734337e-02
   2.0840781e-02
   3.6839374e-02
   1.0975523e-01
   3.4636292e-02
   2.1204480e-02
   2.5961221e-02
   8.1291714e-02
   2.7578010e-02
   3.4348261e-02
   4.4424653e-02
   1.2112983e-01
   9.7904444e-02
   3.5879409e-01
   2.6583820e-02
   2.5437978e-02
   3.1697069e-02
   1.7802181e-02
   3.9723783e-01
   2.2570624e-02
   3.4347450e-02
   3.4548910e-02
   2.6555429e-02
   3.8537169e-02
   1.7717547e-02
   2.7440165e-02
   2.9123788e-02
   3.0292531e-02
   3.8685490e-02
   2.6023175e-02
   8.7422826e-02
   3.3885194e-02
   2.4939511e-02
   4.7829886e-02
   1.9304642e-02
   3.1499518e-02
   1.8502241e-02
   2.6899050e-02
   3.5423634e-02
   3.5403749e-02
   4.1304488e-02
   4.1915133e-02
   5.6793456e-02
   1.0384548e-01
   2.0928127e-02
   5.6769627e-02
   3.4081705e-02
   2.7099411e-02
   2.6169209e-02
   6.4967630e-02
   3.4985339e-02
   2.6033518e-02
   3.7205958e-02
   2.7336051e-02
   1.1146605e-01
   5.2367746e-02
   3.3621263e-02
   4.0212033e-02
   1.9682450e-02
   2.5278579e-02
   4.8984799e-02
   2.5421022e-02
   4.6427227e-02
   1.8251691e-02
   1.8698262e-02
   4.4867682e-02
   2.6433803e-02
   3.5291640e-02
   3.7863171e-02
   7.5151560e-02
   1.9784156e-02
   3.3644182e-02
   2.3012480e-02
   1.1463543e-01
   3.3481757e-02
   8.3957004e-02
   5.5965471e-02
   2.2481436e-02
   2.4631610e-02
   1.1942270e-01
   4.8727170e-02
   3.5505901e-02
   1.9828330e-02
   3.5070349e-01
   2.5575033e-02
   2.4625483e-02
   4.6341164e-02
   2.7274584e-02
   3.9522493e-02
   3.8428072e-02
   2.1656617e-02
   3.1242247e-02
   1.9815223e-02
   2.5689276e-02
   2.7224913e-02
   2.0629698e-02
   6.4309804e-02
   3.0012904e-02
   3.5676684e-01
   3.9080296e-02
   4.4743798e-02
   3.1710134e-02
   3.5686309e-01
   3.4433481e-02
   2.2006633e-02
   6.1027238e-02
   2.6217022e-02
   2.5179056e-02
   2.5436717e-02
   3.8148614e-02
   3.6577651e-02
   3.2352729e-02
   6.8358940e-02
   2.6768414e-02
   4.1293039e-01
   4.4641687e-02
   5.7162755e-02
   4.0745585e-02
   2.0755301e-02
   5.1460985e-02
   4.1837509e-02
   5.0607917e-02
   2.1859000e-02
   3.1541264e-02
   6.1190050e-02
   1.4265702e-01
   3.2332438e-02
   2.6620704e-02
   3.2266692e-02
   4.6216123e-02
   6.5921960e-02
   2.3087972e-02
   9.4317941e-02
   6.4729578e-02
   2.8865005e-02
   1.6487713e-01
   2.4652638e-02
   2.7448039e-02
   1.8191686e-02
   3.9463412e-02
   3.4190255e-02
   3.8005507e-02
   2.3265349e-02
   4.2764124e-02
   2.3688895e-02
   3.9158227e-02
   5.6421169e-02
   2.5826615e-02
   3.4458056e-02
   2.2787365e-02
   6.0974980e-02
   3.0252532e-02
   3.4471073e-02
   4.6675946e-02
   3.5987644e-01
   1.9149372e-02
   4.1108009e-02
   7.3202873e-02
   9.5357768e-02
   3.9275212e-01
   2.1567916e-02
   7.5050160e-02
   4.1663465e-02
   9.9167566e-02
   1.3550244e-01
   3.4373750e-02
   8.4904897e-02
   6.3935759e-02
   1.1976969e-01
   2.2186683e-02
   2.4227974e-02
   3.5732941e-02
   3.7514177e-02
   4.2873474e-02
   5.8119279e-02
   2.7420331e-02
   2.6611195e-02
   2.4188470e-02
   2.7639953e-02
   3.5842954e-01
   8.7146832e-02
   3.6005082e-02
   2.1596936e-02
   4.8121012e-02
   4.5369901e-02
   5.6480931e-02
   2.1598509e-02
   8.9812733e-02
   1.5414652e-01
   3.6663768e-02
   9.1069913e-02
   4.9736946e-02
   4.8269452e-02
   4.3254710e-02
   4.8739170e-02
   6.0527437e-02
   2.5147942e-02
   4.7445503e-02
   3.0853612e-02
   2.1192040e-02
   3.2150041e-02
   3.0739610e-02
   6.9429305e-02
   4.9635927e-02
   3.7245472e-02
   4.2924774e-02
   4.1127018e-02
   3.5089831e-02
   2.1534072e-02
   2.1257696e-02
   2.0670302e-02
   2.2103652e-02
   7.7442637e-02
   3.3006480e-02
   2.1334584e-02
   2.5271515e-02
   1.9667540e-02
   1.2996960e-01
   4.3922084e-02
   1.2145818e-01
   2.8623895e-02
   4.4838414e-02
   2.8051926e-02
   1.5159854e-01
   3.1351022e-02
   1.7579566e-02
   3.0003136e-02
   3.8143608e-02
   2.8211566e-02
   4.1844657e-02
   4.4761183e-02
   4.7273168e-01
   2.4964772e-02
   1.8999509e-02
   2.3701768e-02
   2.2152135e-02
   1.6410855e-01
   4.1990127e-02
   2.1023500e-02
   6.4068266e-02
   2.1430416e-02
   4.2082748e-02
   3.2845279e-02
   1.5920735e-01
   6.7177424e-02
   3.5971920e-02
   3.1279361e-02
   3.3627892e-02
   6.5371206e-02
   4.0276000e-02
   4.1638771e-02
   6.5952778e-02
   2.6615428e-02
   4.9236756e-02
   1.2212849e-01
   3.5180432e-01
   2.8235309e-02
   2.7734317e-02
   2.5556190e-02
   5.9462332e-02
   2.9588601e-02
   3.2349822e-02
   1.7331581e-01
   3.5764781e-01
   2.3496366e-02
   2.4924010e-02
   2.8122218e-02
   8.3805606e-02
   4.3614265e-02
   8.0340293e-02
   3.1350206e-02
   2.1230141e-02
   3.1538170e-02
   2.3863229e-02
   5.6701426e-02
   4.7724942e-02
   3.3024904e-02
   3.3150902e-02
   4.0714878e-01
   3.3060671e-02
   3.6256269e-02
   1.1981994e-01
   6.3798942e-02
   2.4876574e-02
   3.8141367e-02
   2.3077691e-02
   6.1486108e-02
   2.8989357e-02
   2.2897840e-02
   2.3484150e-02
   4.3918030e-02
   2.8097973e-02
   5.9288090e-02
   2.8673381e-02
   3.5550093e-01
   2.7424302e-02
   5.0188674e-02
   3.8856817e-02
   2.9618503e-02
   4.7745872e-02
   3.6755566e-02
   3.0157640e-02
   3.3437185e-02
   2.5387918e-02
   2.3127499e-02
   6.0790619e-02
   3.3491068e-02
   5.4542121e-02
   2.0103310e-02
   2.5647225e-02
   2.2852492e-02
   8.4705390e-02
   2.5287158e-02
   1.0770211e-01
   3.5675487e-01
   2.4388646e-02
   4.4566519e-02
   4.6064620e-02
   1.9584613e-02
   2.7405717e-02
   3.1114758e-02
   7.7395339e-02
   3.2751802e-02
   3.1524731e-02
   2.6121272e-02
   2.1212813e-02
   3.6165997e-02
   2.3416771e-02
   2.8155447e-02
   8.9472509e-02
   3.1825507e-02
   2.6596693e-02
   1.2786001e-01
   4.6384529e-02
   2.4288735e-02
   2.7658957e-02
   1.4287077e-01
   1.7453978e-01
   1.8842130e-02
   2.3813445e-02
   3.3105913e-02
   2.8163452e-02
   2.1555401e-02
   2.9117519e-02
   3.3300587e-02
   2.7543963e-02
   4.4047162e-02
   6.0711253e-02
   5.2079124e-02
   3.5894175e-02
   2.0313254e-02
   4.5775428e-02
   3.0822417e-02
   3.4503359e-02
   2.1486700e-02
   6.2069879e-02
   2.6352039e-02
   3.4685574e-02
   5.8977887e-02
   4.0576986e-02
   3.1592293e-02
   5.5250327e-02
   2.4011193e-02
   3.1769178e-02
   2.3319628e-02
   1.8874745e-02
   8.3367932e-02
   8.5405012e-02
   2.2281602e-02
   3.6719401e-02
   2.0133641e-02
   2.4607634e-02
   2.3882421e-02
   5.4746737e-02
   2.8023461e-02
   4.3944215e-02
   3.3070552e-02
   5.5088196e-02
   7.9053751e-02
   2.8433644e-02
   1.8911506e-01
   5.4242097e-02
   3.8974005e-02
   2.1561947e-02
   4.5875362e-02
   5.9799055e-02
   3.1897684e-02
   1.0026570e-01
   3.5939967e-02
   4.0865519e-02
   3.1036457e-02
   2.9028030e-02
   1.2830272e-01
   3.7397387e-02
   6.1326094e-02
   4.4069076e-02
   6.2796758e-02
   1.1858830e-01
   3.0681070e-02
   4.0428349e-02
   7.5195064e-02
   3.2188438e-02
   5.6551283e-02
   2.7490515e-02
   4.0328957e-02
   2.2741896e-02
   2.1330250e-02
   2.0389081e-02
   2.0028024e-02
   2.3223089e-02
   3.4856670e-02
   6.0884260e-02
   5.8559542e-02
   2.1102216e-02
   9.9074752e-02
   2.2168178e-02
   4.2589142e-02
   6.9285433e-02
   2.4322915e-02
   2.7010025e-02
   7.4947083e-02
   2.6434496e-02
   2.4972730e-02
   2.1486529e-01
   2.2273740e-02
   2.0318031e-02
   4.7844953e-02
   2.7435616e-02
   9.7690644e-02
   4.1343759e-02
   2.7868906e-02
   3.1013278e-02
   2.5468155e-02
   5.1626614e-02
   1.8195796e-02
   6.8900670e-02
   6.3532870e-02
   4.6748105e-02
   1.8898744e-02
   5.6285651e-02
   2.3902083e-02
   3.0762738e-02
   3.8694505e-02
   4.2954469e-02
   2.2760975e-02
   1.9206076e-02
   3.4188965e-02
   7.7608361e-02
   2.7650758e-02
   3.5929520e-02
   1.2786001e-01
   3.9079296e-02
   3.1741801e-02
   3.6184841e-02
   3.9399408e-02
   4.4446242e-02
   3.3652802e-02
   3.8040404e-02
   8.6845205e-02
   2.9663836e-02
   6.7630431e-02
   1.1148578e-01
   4.4761183e-02
   3.0526267e-02
   3.6515470e-02
   3.2872157e-02
   3.0506638e-02
   2.2331515e-02
   4.1410529e-02
   3.1686569e-02
   2.3833827e-02
   5.2529705e-01
   3.4813524e-02
   3.4251567e-02
   6.2581655e-02
   1.2622222e-01
   2.9438591e-02
   3.5503869e-01
   3.8697279e-02
   6.0133851e-02
   2.6924733e-02
   3.6662579e-02
   4.6064119e-02
   1.9326888e-02
   1.9140220e-02
   2.1850384e-02
   2.2182966e-02
   6.0338105e-02
   9.3885607e-02
   2.9588199e-02
   2.2605031e-02
   1.9762714e-02
   4.1772750e-02
   3.4017497e-02
   5.4716963e-02
   3.1097599e-02
   5.9531810e-02
   2.2369745e-02
   4.5753835e-02
   6.3799963e-02
   7.1594664e-02
   7.9691234e-02
   1.9194347e-02
   6.1611927e-02
   3.1271443e-02
   2.1268708e-02
   2.4474768e-02
   3.6381982e-02
   4.2915941e-02
   3.6404392e-02
   2.7282523e-02
   1.2489957e-01
   3.7375614e-02
   5.0070837e-02
   2.0449715e-02
   8.2197166e-02
   3.9079658e-02
   4.8808808e-02
   3.5236127e-02
   2.5126096e-02
   2.5847050e-02
   4.4991896e-02
   2.5979881e-02
   5.3163929e-02
   4.9005974e-02
   3.8184230e-02
   3.5873664e-02
   2.5058518e-02
   3.4573478e-02
   6.2061068e-02
   4.8354646e-02
   2.4956728e-02
   3.4427569e-02
   3.1406516e-02
   3.5005037e-01
   3.5566007e-01
   2.5304235e-02
   4.9590307e-02
   3.4491133e-02
   5.8964371e-02
   2.3174033e-02
   2.2246661e-02
   1.9889935e-02
   3.5605878e-02
   2.6711262e-02
   3.4208549e-02
   3.2213221e-02
   3.7882573e-02
   2.2766174e-02
   3.5650586e-01
   7.8937436e-02
   2.7872083e-02
   4.9849215e-02
   4.2781233e-02
   4.0810659e-02
   1.8987044e-02
   3.5978796e-02
   4.2763253e-02
   3.0125191e-02
   8.0646117e-02
   1.9224275e-02
   2.1028122e-02
   1.9727140e-02
   3.2145150e-02
   4.8110300e-02
   1.0330218e-01
   2.2699373e-02
   5.0526258e-02
   2.6980536e-02
   6.4598772e-02
   7.3448195e-02
   4.6395590e-02
   2.9645157e-02
   2.8539967e-02
   6.8572561e-02
   6.3204320e-02
   2.6560407e-02
   2.4656155e-02
   3.1283883e-02
   3.2208696e-02
   3.3400564e-02
   5.3243140e-02
   4.4207059e-02
   3.6513187e-02
   4.2360607e-02
   4.1913443e-02
   4.3128415e-02
   2.7620295e-02
   2.3331002e-02
   2.6107312e-02
   2.0385157e-02
   2.9934687e-02
   2.5919477e-02
   4.4372091e-01
   3.2356439e-02
   2.5338156e-02
   2.3864218e-02
   3.0552661e-02
   3.0847311e-02
   2.4205690e-02
   2.8071188e-02
   3.3164225e-02
   2.0658950e-02
   4.5143506e-02
   2.8002333e-02
   4.3717194e-02
   4.8603671e-02
   3.3688576e-02
   2.0579084e-02
   2.2724649e-02
   1.3431343e-01
   8.4743389e-02
   1.9018232e-01
   3.2751026e-02
   2.4813274e-02
   2.4000023e-02
   4.5681976e-02
   4.0337000e-02
   4.0097414e-02
   4.5483997e-02
   3.8920343e-02
   1.2462101e-01
   3.5266129e-02
   1.9872895e-02
   2.2070776e-02
   3.7175012e-02
   5.7764710e-02
   2.1107726e-02
   2.3864776e-02
   2.3710874e-02
   3.2872035e-02
   4.6831708e-02
   2.6263981e-02
   4.0731307e-02
   2.9423415e-02
   3.3439938e-02
   2.2382679e-02
   5.2779915e-02
   2.5812768e-02
   2.6421303e-02
   1.2692890e-01
   3.6926511e-01
   3.2751084e-02
   2.0576834e-02
   2.7988012e-02
   3.1531329e-02
   3.1851306e-02
   2.6535347e-02
   4.2063726e-02
   2.8508852e-02
   6.9740121e-02
   1.8081090e-02
   3.4554311e-02
   3.4384006e-02
   4.9068446e-02
   3.6524077e-01
   3.3382036e-02
   2.8245757e-02
   3.2431323e-02
   3.8724118e-02
   4.3359732e-02
   4.0967457e-02
   6.0259553e-02
   5.8865707e-02
   6.9284367e-02
   2.8363771e-02
   2.7228403e-02
   4.0544606e-02
   6.8126536e-02
   8.9251108e-02
   4.6557692e-02
   6.9012662e-02
   5.6151860e-02
   4.3371982e-02
   9.5917396e-02
   1.8845597e-02
   3.6414880e-01
   8.2112534e-02
   1.5064658e-01
   3.6913014e-02
   2.0064683e-02
   2.7556467e-02
   3.7680929e-02
   3.5553912e-02
   4.2307537e-01
   3.2145383e-02
   3.7227771e-02
   1.2174009e-01
   3.2004390e-02
   9.9577109e-02
   3.5538611e-01
   4.8006329e-02
   3.2008061e-02
   2.0295432e-02
   3.4602607e-02
   2.4870147e-02
   2.5187959e-02
   2.7506009e-02
   5.1607218e-02
   2.3853219e-02
   3.7304857e-01
   4.1940061e-02
   7.3549050e-02
   1.2892515e-01
   6.1840069e-02
   3.0759396e-02
   4.4577504e-01
   2.9878849e-02
   6.4910530e-02
   1.2918918e-01
   3.1904326e-02
   3.1492561e-02
   3.2245843e-02
   6.3035618e-02
   6.3031193e-02
   2.1710056e-02
   2.7515322e-02
   2.8263605e-02
   3.8822630e-02
   5.0663402e-02
   5.0615373e-02
   4.9762098e-02
   2.3217527e-02
   4.4882185e-02
   3.7679004e-02
   3.9575585e-02
   2.1983406e-01
   2.6914239e-02
   8.7219758e-02
   7.3697912e-02
   1.2292291e-01
   5.4439139e-02
   2.4846171e-02
   2.3280748e-02
   4.8755107e-02
   2.1754225e-02
   3.0658633e-02
   5.2850582e-02
   2.7480395e-02
   2.6024322e-02
   5.0718829e-02
   1.8358733e-02
   3.5782442e-01
   2.4170945e-02
   3.3317911e-02
   2.5503400e-02
   3.6881183e-02
   2.4434532e-02
   2.2801058e-02
   3.7932843e-02
   2.8042123e-02
   2.0885411e-02
   2.4314637e-02
   2.2371962e-02
   5.1655578e-02
   3.7519333e-01
   3.9324603e-02
   2.5635484e-01
   2.2828078e-02
   2.5638382e-02
   3.3436512e-02
   6.7927878e-02
   3.8171187e-02
   6.1969230e-02
   1.4406815e-01
   3.1645414e-02
   2.8239004e-02
   1.8435105e-02
   2.3987602e-02
   4.6802848e-02
   4.0959707e-02
   4.1958987e-02
   3.4943535e-02
   3.0775697e-02
   3.5652397e-02
   1.9179402e-02
   3.2256235e-02
   6.8295253e-02
   2.6435938e-02
   5.2613562e-02
   1.8176209e-02
   4.0849795e-02
   2.9231537e-02
   1.9205701e-02
   2.5508744e-02
   1.8232281e-02
   5.2935980e-02
   3.6935247e-02
   2.9756617e-02
   2.3092247e-02
   3.8016831e-02
   1.7043212e-01
   2.0339709e-02
   4.9401012e-02
   1.1460981e-01
   3.7438236e-02
   2.8328015e-02
   7.9844168e-02
   2.7779364e-02
   3.2036139e-02
   3.1041344e-02
   2.8918097e-02
   1.8560950e-02
   2.1107951e-02
   2.6547929e-02
   3.6317758e-01
   3.2775756e-01
   5.5717936e-02
   1.8020459e-01
   9.6124870e-02
   3.0833198e-02
   2.6190396e-02
   2.5309417e-02
   3.6433929e-02
   4.0755668e-02
   1.2847009e-01
   2.4600498e-02
   3.3854219e-02
   5.5798134e-02
   1.8988417e-02
   2.2912957e-02
   2.8341781e-02
   4.8904736e-02
   4.5552425e-02
   2.0704684e-02
   7.5433676e-02
   1.8609485e-02
   4.0235020e-02
   5.2953910e-02
   2.6607880e-02
   5.0858836e-02
   1.1018323e-01
   2.6711678e-02
   4.1370674e-02
   3.6621260e-01
   2.0387912e-02
   3.5913281e-01
   2.4754525e-02
   4.9837137e-02
   2.1831824e-02
   1.9233196e-02
   2.9126110e-02
   5.2477967e-02
   2.4407776e-02
   2.0742922e-02
   6.5570725e-02
   3.6555971e-02
   7.5415880e-01
   6.5242116e-02
   1.9629975e-02
   2.0078806e-02
   3.8979886e-02
   9.0000134e-02
   4.7666490e-02
   2.6388045e-02
   4.0135599e-02
   1.2239205e-01
   6.1291915e-02
   3.0753675e-02
   3.0810415e-02
   3.5171032e-02
   2.6643626e-02
   3.3813526e-02
   4.4375212e-02
   2.0594177e-02
   8.1739801e-02
   2.5584933e-02
   3.0747207e-02
   4.8475643e-02
   2.3429787e-02
   1.5966324e-01
   1.0905579e-01
   2.6799446e-02
   4.4402544e-02
   1.7651694e-02
   1.2127342e-01
   3.3370319e-02
   3.8356557e-02
   4.4730508e-02
   2.0381257e-02
   6.1158485e-02
   2.3903570e-02
   3.5831424e-01
   4.8418623e-01
   6.6777000e-02
   2.2771711e-02
   1.2576722e-01
   2.0718574e-02
   1.0207001e-01
   3.1597046e-02
   3.1272145e-02
   4.0877348e-02
   2.3622827e-02
   2.3237112e-02
   2.7093190e-02
   4.5362017e-01
   3.6282114e-02
   3.4199085e-02
   1.3136287e-01
   1.1557159e-01
   3.6225126e-02
   2.4044619e-02
   1.9000161e-02
   2.2638540e-02
   6.3616104e-02
   2.8955829e-02
   1.3427738e-01
   2.5739913e-02
   3.4329277e-02
   4.1851451e-02
   2.4169368e-02
   2.6809098e-02
   2.7031258e-02
   3.2945766e-02
   2.9221175e-02
   4.3755326e-02
   6.2835689e-02
   3.5325044e-02
   7.3139641e-02
   4.2302347e-02
   3.3316146e-02
   4.5786011e-02
   2.2518205e-02
   2.7712045e-02
   3.6664269e-02
   3.9864512e-01
   2.2042402e-02
   6.9895191e-02
   3.2133773e-02
   1.9311963e-02
   2.0863478e-02
   1.2342691e-01
   2.5401209e-02
   2.5157426e-02
   3.1820401e-02
   1.0008598e-01
   3.1387281e-02
   2.5366781e-02
   3.3658410e-02
   4.8200568e-02
   4.6292116e-02
   3.7437728e-02
   2.4759550e-02
   2.3789514e-02
   4.4986893e-02
   2.2540065e-02
   8.8508252e-02
   2.5229405e-02
   3.5472605e-02
   4.5144570e-02
   5.5480966e-02
   3.1739150e-02
   4.3347985e-02
   3.8337636e-02
   3.7971728e-02
   3.1711742e-02
   2.5660621e-02
   1.2451471e-01
   4.7070301e-02
   1.7916617e-01
   3.0883879e-02
   3.4667983e-02
   3.4107059e-02
   3.9502530e-02
   2.0346186e-01
   3.3164225e-02
   3.2898435e-02
   3.1852962e-02
   6.5870663e-02
   2.8999765e-02
   8.2845734e-02
   1.9894289e-02
   2.0061656e-02
   2.4948135e-02
   2.6331555e-02
   7.2258019e-02
   4.7869407e-02
   3.4695789e-02
   2.0927186e-02
   1.9644513e-02
   2.5971702e-02
   2.2825595e-02
   2.1686514e-02
   1.2214431e-01
   2.5575062e-02
   6.8430455e-02
   1.8114988e-02
   2.5388415e-02
   4.3744229e-02
   2.6087606e-02
   5.2732478e-02
   3.6550122e-02
   2.4882928e-02
   8.6439784e-02
   4.0795367e-02
   3.1053669e-02
   4.6688049e-02
   2.0945915e-02
   6.8173427e-02
   6.3994093e-02
   2.3687035e-02
   5.2571164e-02
   4.6142115e-02
   4.1742591e-02
   2.7306982e-02
   3.9391457e-02
   3.7016767e-02
   3.1217024e-02
   2.7465627e-02
   8.3797831e-02
   2.9111710e-02
   2.3657767e-02
   3.4831998e-02
   3.8248435e-01
   5.0206963e-02
   2.8431313e-02
   2.1901576e-02
   2.8639013e-02
   3.1026067e-02
   4.5777709e-02
   2.6206928e-02
   5.1735477e-02
   1.4431582e-01
   2.2663773e-02
   2.1374576e-02
   3.6614538e-02
   1.1520630e-01
   3.8039421e-02
   5.8049073e-02
   4.1675524e-02
   2.2106921e-02
   5.0711131e-02
   2.0020169e-02
   8.3902169e-02
   2.7067293e-02
   2.4622455e-02
   1.4004461e-01
   2.5296792e-02
   3.0431375e-02
   2.9021106e-02
   1.9037859e-02
   4.2691727e-02
   2.5929869e-02
   3.6329472e-02
   4.4766033e-02
   2.4244715e-02
   3.0777306e-02
   2.6703347e-02
   4.6619564e-02
   3.2278634e-02
   2.0104290e-01
   3.3165319e-02
   1.4012534e-01
   3.4864961e-02
   4.8577571e-02
   4.0931441e-02
   3.3530847e-02
   1.9866634e-02
   2.6654319e-02
   4.0749672e-02
   3.3601746e-02
   2.4104885e-02
   2.5675282e-02
   1.8162182e-02
   9.2349656e-02
   4.0728944e-02
   4.2542496e-02
   3.9434942e-02
   4.3033020e-02
   2.3424058e-02
   3.8047722e-02
   2.9275566e-02
   3.1292559e-02
   3.4729390e-02
   3.0424334e-02
   4.0258780e-01
   5.2896016e-02
   1.8879284e-02
   3.2166306e-02
   4.2004640e-02
   4.4624888e-02
   1.0956904e-01
   8.4353911e-02
   4.5327732e-02
   2.1035303e-02
   7.3266456e-02
   3.8995098e-02
   2.4588853e-02
   4.3417667e-02
   1.3090928e-01
   1.8725742e-02
   2.6155684e-02
   5.9543331e-02
   2.0741906e-02
   3.5739082e-01
   4.1489825e-02
   1.3009948e-01
   2.7867860e-02
   4.3779657e-02
   1.5251191e-01
   3.7105709e-02
   2.2529507e-02
   2.0133264e-02
   2.4192133e-02
   2.7127554e-02
   3.2606051e-02
   1.9340754e-01
   2.5655444e-02
   2.7976535e-02
   2.8994531e-02
   7.9620232e-02
   4.7337902e-02
   2.2613001e-02
   2.3682246e-02
   1.1255707e-01
   2.2182091e-02
   3.7646054e-02
   5.7995981e-02
   2.4832587e-02
   2.7242630e-02
   4.3062290e-02
   2.0749689e-02
   2.5654598e-01
   5.6482363e-02
   2.7782494e-02
   3.3935720e-02
   1.9935279e-02
   3.3231908e-02
   1.2310265e-01
   2.6161570e-02
   3.6392784e-02
   1.3227772e-01
   4.3618399e-02
   4.3407860e-02
   8.2942759e-02
   3.0387154e-02
   3.2311954e-02
   2.9273927e-02
   3.2524157e-02
   2.2648955e-02
   2.2823965e-02
   3.4720419e-02
   1.3786146e-01
   9.7696109e-02
   4.6378142e-02
   4.8979161e-02
   2.4752866e-02
   6.3870078e-02
   2.2839867e-02
   3.0653755e-02
   2.1180323e-02
   4.5016853e-02
   2.1724598e-02
   2.6558337e-02
   3.8710990e-02
   2.1710093e-02
   1.9161061e-02
   1.3274603e-01
   6.3404483e-02
   2.0277974e-02
   4.9554383e-02
   3.4319867e-02
   4.0364490e-02
   3.6355620e-01
   4.2610938e-02
   4.4735142e-02
   2.1706300e-02
   2.5396712e-02
   2.2712548e-02
   2.6495133e-02
   2.3343221e-02
   1.9496945e-02
   2.5929245e-02
   1.8274030e-02
   3.3619873e-02
   6.2031739e-02
   2.7121766e-02
   4.0750490e-02
   8.2893699e-02
   5.0022938e-02
   3.0458846e-02
   4.9053371e-02
   4.7944272e-02
   6.9532454e-02
   5.8190293e-02
   7.9313125e-02
   5.5637118e-02
   2.9488490e-02
   1.9735692e-02
   4.7771922e-02
   2.6109922e-02
   1.0781964e-01
   2.2932245e-02
   4.2952986e-02
   1.9853616e-02
   2.9763816e-02
   1.0336115e-01
   5.0618337e-02
   6.7057138e-02
   4.5174659e-02
   3.3491808e-02
   3.6768823e-02
   2.1791041e-02
   4.4377358e-02
   8.5992490e-02
   5.6503120e-02
   1.3402835e-01
   1.4263514e-01
   2.0924431e-02
   3.6329472e-02
   4.7259766e-02
   2.1472471e-02
   1.2424395e-01
   6.8902223e-02
   4.3299548e-02
   5.2098691e-02
   3.5031817e-02
   2.1259922e-02
   3.3794309e-02
   3.7745508e-02
   3.6847800e-02
   2.9763439e-02
   5.5422131e-02
   2.7296125e-02
   1.2927998e-01
   5.0109719e-02
   4.6057987e-02
   5.2336239e-02
   2.3735261e-02
   4.1679159e-02
   2.1254581e-02
   3.2363233e-02
   3.0263939e-02
   2.4606342e-02
   3.7266869e-02
   1.0847345e-01
   2.9664398e-02
   2.4092959e-02
   3.7017873e-02
   2.4985226e-02
   2.5591689e-02
   2.7331713e-02
   2.7906844e-02
   2.2521060e-02
   4.7045525e-02
   2.0102673e-02
   2.2969152e-02
   5.1352212e-02
   2.3625143e-02
   2.1272177e-02
   5.7482363e-02
   3.4703308e-02
   7.8314989e-02
   3.0846430e-02
   4.2187746e-02
   2.6991077e-02
   5.3389787e-02
   2.4995985e-02
   2.2697467e-02
   4.2884467e-02
   2.7067727e-02
   2.0723022e-02
   3.4735147e-02
   2.1346175e-02
   1.2913295e-01
   4.9573291e-02
   2.7515361e-02
   1.5196408e-01
   3.8463015e-01
   3.0576422e-02
   3.7588337e-01
   2.4874522e-02
   3.5034284e-02
   6.3402310e-02
   3.0577209e-02
   4.2706306e-02
   3.7876547e-02
   3.5082286e-02
   4.0757692e-02
   3.0791650e-02
   3.7961435e-02
   2.3974804e-02
   1.8309704e-02
   2.5825586e-02
   5.2085841e-02
   4.4553532e-02
   4.3180676e-02
   4.0295455e-02
   5.2748753e-02
   3.4084117e-02
   3.6920340e-02
   2.3688584e-02
   1.9805719e-02
   2.9823814e-02
   5.7648645e-01
   6.2412270e-02
   3.0135618e-02
   5.3065578e-02
   3.7426387e-02
   8.1475354e-02
   4.0894258e-02
   4.5363793e-02
   3.7382884e-01
   1.2758351e-01
   2.5331315e-02
   2.5480754e-02
   3.8165368e-02
   5.3218132e-02
   5.3987118e-02
   3.5577752e-02
   5.0445121e-02
   2.0917519e-02
   3.4710020e-02
   3.3539049e-02
   2.4975408e-02
   4.5746970e-02
   2.9143946e-02
   4.6011615e-02
   4.0999369e-02
   3.4239869e-02
   5.1825708e-02
   2.5635484e-01
   3.3437185e-02
   2.0910725e-02
   7.1921150e-02
   2.6576021e-02
   2.1245383e-02
   2.6882124e-02
   8.0253214e-02
   3.7497917e-02
   4.7200652e-02
   9.3343012e-02
   2.4395754e-02
   4.6998802e-02
   5.0180277e-02
   2.6534746e-02
   5.9841754e-02
   3.3583329e-02
   3.3201244e-02
   6.7933754e-02
   3.2362693e-02
   3.6156697e-02
   5.2571325e-02
   9.5856594e-02
   5.0791161e-02
   5.0574456e-02
   2.2712050e-02
   3.0281975e-02
   2.5062813e-02
   4.9396956e-02
[truncated: 1,300,007 more chars]
