# Supplementary material for: Assessment of Network Inference Methods: How to Cope with an Underdetermined Problem
Source: PLoS One. 2014 Mar 6;9(3):e90481. doi: 10.1371/journal.pone.0090481 (PMC3946176; doi:10.1371/journal.pone.0090481)
Supplement: File S1 — MATLAB codes for the new assessment of network inference methods. (ZIP) [file pone.0090481.s001.zip › Siegenthaler_PONE_Code/INPUT/Random_Network_AUROC_AUPR_Values/Size_10_100000/Size10_4_AUROC_Values_DREAM4.txt]

   5.0000000e-01
   4.2000000e-01
   3.0000000e-01
   2.1333333e-01
   5.4666667e-01
   3.0000000e-01
   3.6666667e-01
   6.6000000e-01
   6.3333333e-01
   4.7333333e-01
   2.9333333e-01
   5.9333333e-01
   3.8000000e-01
   4.1333333e-01
   2.9333333e-01
   4.2666667e-01
   6.0000000e-02
   4.6000000e-01
   7.4000000e-01
   5.4666667e-01
   4.2666667e-01
   6.2000000e-01
   1.8666667e-01
   4.6000000e-01
   5.9333333e-01
   6.1333333e-01
   4.1333333e-01
   2.0666667e-01
   6.2666667e-01
   4.3333333e-01
   3.6666667e-01
   5.2666667e-01
   3.0000000e-01
   4.4666667e-01
   4.2000000e-01
   3.8000000e-01
   6.8666667e-01
   7.1333333e-01
   4.1333333e-01
   1.9333333e-01
   2.9333333e-01
   4.2666667e-01
   4.5333333e-01
   3.2666667e-01
   5.4666667e-01
   7.6666667e-01
   5.9333333e-01
   5.2000000e-01
   5.4000000e-01
   4.4000000e-01
   6.0000000e-01
   4.6000000e-01
   5.2000000e-01
   4.0000000e-01
   3.5333333e-01
   1.7333333e-01
   2.2666667e-01
   1.5333333e-01
   3.4666667e-01
   3.8000000e-01
   7.2000000e-01
   5.0666667e-01
   4.8666667e-01
   7.5333333e-01
   7.2666667e-01
   5.5333333e-01
   8.2000000e-01
   7.5333333e-01
   3.0000000e-01
   8.2000000e-01
   4.1333333e-01
   5.5333333e-01
   8.4000000e-01
   5.8666667e-01
   3.4666667e-01
   5.4000000e-01
   3.7333333e-01
   5.8000000e-01
   2.8000000e-01
   4.6666667e-01
   4.6666667e-01
   7.3333333e-01
   2.8666667e-01
   5.0000000e-01
   5.3333333e-01
   3.6666667e-01
   3.0666667e-01
   4.3333333e-01
   4.3333333e-01
   5.6000000e-01
   5.4000000e-01
   6.0666667e-01
   6.8666667e-01
   4.0666667e-01
   6.1333333e-01
   5.6000000e-01
   6.3333333e-01
   5.1333333e-01
   5.4000000e-01
   3.1333333e-01
   4.4000000e-01
   6.1333333e-01
   7.4000000e-01
   3.6666667e-01
   5.7333333e-01
   6.2000000e-01
   3.5333333e-01
   3.0666667e-01
   5.4000000e-01
   4.2666667e-01
   3.5333333e-01
   5.8666667e-01
   4.0666667e-01
   4.3333333e-01
   5.1333333e-01
   7.3333333e-01
   4.3333333e-01
   5.1333333e-01
   5.4000000e-01
   4.7333333e-01
   6.5333333e-01
   2.4000000e-01
   8.0000000e-01
   5.9333333e-01
   4.8666667e-01
   3.4000000e-01
   5.6666667e-01
   6.3333333e-01
   4.1333333e-01
   4.1333333e-01
   3.9333333e-01
   5.6000000e-01
   5.2666667e-01
   5.2000000e-01
   5.4666667e-01
   3.9333333e-01
   1.5333333e-01
   6.4666667e-01
   5.6000000e-01
   3.8666667e-01
   6.4000000e-01
   3.0666667e-01
   3.2666667e-01
   7.0666667e-01
   2.6666667e-01
   5.9333333e-01
   5.8666667e-01
   5.4666667e-01
   7.6000000e-01
   6.0000000e-01
   5.0666667e-01
   6.5333333e-01
   7.4000000e-01
   8.4666667e-01
   8.1333333e-01
   1.6666667e-01
   5.4666667e-01
   3.3333333e-01
   4.9333333e-01
   1.4000000e-01
   7.7333333e-01
   5.3333333e-01
   3.5333333e-01
   5.0666667e-01
   7.5333333e-01
   4.4000000e-01
   6.6666667e-01
   6.1333333e-01
   5.8666667e-01
   3.6666667e-01
   4.3333333e-01
   4.1333333e-01
   5.4666667e-01
   4.2666667e-01
   5.8000000e-01
   5.1333333e-01
   2.8000000e-01
   2.8000000e-01
   8.8666667e-01
   4.6666667e-01
   5.9333333e-01
   7.0000000e-01
   8.0000000e-01
   7.4000000e-01
   6.2000000e-01
   2.9333333e-01
   6.5333333e-01
   3.2000000e-01
   5.3333333e-01
   7.1333333e-01
   4.8666667e-01
   3.8666667e-01
   6.0000000e-01
   4.6000000e-01
   3.8666667e-01
   5.6666667e-01
   6.7333333e-01
   5.3333333e-01
   4.7333333e-01
   4.4000000e-01
   8.5333333e-01
   5.0666667e-01
   3.2666667e-01
   2.2000000e-01
   5.7333333e-01
   5.6666667e-01
   1.9333333e-01
   4.4666667e-01
   4.8666667e-01
   4.2000000e-01
   4.8000000e-01
   5.0000000e-01
   4.1333333e-01
   5.3333333e-01
   6.6666667e-01
   5.9333333e-01
   4.6666667e-01
   5.8666667e-01
   4.4000000e-01
   6.1333333e-01
   2.0666667e-01
   1.8000000e-01
   6.0666667e-01
   9.0000000e-01
   5.3333333e-01
   7.3333333e-01
   7.8666667e-01
   5.0000000e-01
   4.8666667e-01
   3.7333333e-01
   3.6000000e-01
   4.0666667e-01
   5.5333333e-01
   4.6666667e-01
   4.8666667e-01
   5.4666667e-01
   2.8000000e-01
   4.7333333e-01
   4.2666667e-01
   4.6000000e-01
   6.2666667e-01
   3.6666667e-01
   6.7333333e-01
   8.0666667e-01
   4.6000000e-01
   3.8000000e-01
   6.6000000e-01
   4.6000000e-01
   3.5333333e-01
   3.3333333e-01
   5.4000000e-01
   3.5333333e-01
   6.2000000e-01
   7.1333333e-01
   2.6000000e-01
   8.9333333e-01
   2.4000000e-01
   2.5333333e-01
   7.2666667e-01
   7.0666667e-01
   5.0000000e-01
   5.8000000e-01
   6.8666667e-01
   3.6000000e-01
   7.8666667e-01
   1.8000000e-01
   5.9333333e-01
   5.5333333e-01
   5.9333333e-01
   3.3333333e-01
   5.3333333e-01
   3.4000000e-01
   6.2666667e-01
   5.4000000e-01
   5.0666667e-01
   1.3333333e-01
   5.5333333e-01
   5.0666667e-01
   5.1333333e-01
   3.8000000e-01
   2.5333333e-01
   5.3333333e-01
   4.2000000e-01
   5.8000000e-01
   4.7333333e-01
   5.8666667e-01
   3.2000000e-01
   6.5333333e-01
   5.9333333e-01
   7.8666667e-01
   4.2000000e-01
   4.3333333e-01
   5.8666667e-01
   2.9333333e-01
   6.8000000e-01
   7.0000000e-01
   6.0666667e-01
   6.0000000e-01
   4.7333333e-01
   6.8666667e-01
   5.8666667e-01
   4.3333333e-01
   2.8666667e-01
   3.8666667e-01
   3.6000000e-01
   3.7333333e-01
   7.8000000e-01
   4.4000000e-01
   3.6000000e-01
   3.7333333e-01
   9.3333333e-02
   4.6000000e-01
   6.8666667e-01
   8.3333333e-01
   6.3333333e-01
   7.6666667e-01
   3.4000000e-01
   9.1333333e-01
   3.0666667e-01
   3.6666667e-01
   8.1333333e-01
   8.0666667e-01
   7.8666667e-01
   5.5333333e-01
   5.6666667e-01
   7.7333333e-01
   7.9333333e-01
   7.8666667e-01
   3.8000000e-01
   5.3333333e-01
   5.6666667e-01
   4.0000000e-01
   4.2666667e-01
   6.1333333e-01
   3.3333333e-01
   2.6666667e-01
   4.6666667e-01
   4.0666667e-01
   5.3333333e-01
   7.3333333e-01
   4.6000000e-01
   2.8666667e-01
   7.0666667e-01
   6.8000000e-01
   3.8666667e-01
   3.6000000e-01
   4.0000000e-01
   2.3333333e-01
   3.5333333e-01
   6.6000000e-01
   1.4666667e-01
   5.2000000e-01
   1.0666667e-01
   3.6666667e-01
   5.8000000e-01
   5.7333333e-01
   8.2666667e-01
   6.6666667e-01
   1.2666667e-01
   4.5333333e-01
   6.4666667e-01
   4.6666667e-01
   6.5333333e-01
   6.0666667e-01
   4.5333333e-01
   6.5333333e-01
   3.4666667e-01
   6.4000000e-01
   5.0666667e-01
   5.5333333e-01
   6.8000000e-01
   5.3333333e-01
   7.8000000e-01
   4.8666667e-01
   5.6666667e-01
   5.8666667e-01
   4.3333333e-01
   3.0666667e-01
   5.7333333e-01
   4.6000000e-01
   6.5333333e-01
   4.2000000e-01
   4.2000000e-01
   5.6666667e-01
   7.5333333e-01
   2.6000000e-01
   6.4666667e-01
   2.8000000e-01
   3.4000000e-01
   6.2000000e-01
   2.7333333e-01
   5.4000000e-01
   7.4000000e-01
   3.6666667e-01
   7.3333333e-01
   6.9333333e-01
   4.8000000e-01
   7.0000000e-01
   4.6000000e-01
   4.4000000e-01
   2.0000000e-01
   3.7333333e-01
   2.5333333e-01
   5.6666667e-01
   5.9333333e-01
   3.4000000e-01
   6.2666667e-01
   4.5333333e-01
   3.8666667e-01
   3.4666667e-01
   7.8666667e-01
   4.8000000e-01
   5.6666667e-01
   7.7333333e-01
   7.6666667e-01
   3.7333333e-01
   5.0000000e-01
   3.4000000e-01
   2.6666667e-01
   5.5333333e-01
   7.2000000e-01
   6.6666667e-01
   3.0666667e-01
   6.0000000e-01
   2.2666667e-01
   4.9333333e-01
   7.1333333e-01
   2.8000000e-01
   8.2000000e-01
   5.1333333e-01
   6.6666667e-01
   5.5333333e-01
   5.4666667e-01
   3.6666667e-01
   3.3333333e-01
   4.6000000e-01
   7.7333333e-01
   8.3333333e-01
   2.0666667e-01
   1.4666667e-01
   6.5333333e-01
   2.6666667e-01
   2.2666667e-01
   3.6666667e-01
   6.3333333e-01
   2.7333333e-01
   7.0000000e-01
   2.8666667e-01
   5.7333333e-01
   4.0000000e-01
   2.9333333e-01
   2.6000000e-01
   6.6666667e-01
   8.0000000e-01
   4.4666667e-01
   5.4000000e-01
   3.2000000e-01
   6.8000000e-01
   4.4000000e-01
   5.0000000e-01
   2.8666667e-01
   4.8666667e-01
   3.9333333e-01
   4.8666667e-01
   3.7333333e-01
   5.1333333e-01
   3.5333333e-01
   3.8000000e-01
   8.0000000e-02
   7.4666667e-01
   7.9333333e-01
   4.8000000e-01
   7.5333333e-01
   4.8000000e-01
   6.2000000e-01
   5.6000000e-01
   5.0000000e-01
   9.4000000e-01
   4.2666667e-01
   3.7333333e-01
   7.4666667e-01
   7.7333333e-01
   3.4666667e-01
   6.0000000e-01
   6.9333333e-01
   5.9333333e-01
   8.1333333e-01
   1.5333333e-01
   4.8000000e-01
   5.5333333e-01
   2.6666667e-01
   8.6000000e-01
   4.0000000e-01
   3.0000000e-01
   4.0666667e-01
   2.1333333e-01
   3.4000000e-01
   5.4000000e-01
   3.4000000e-01
   3.8666667e-01
   3.5333333e-01
   3.3333333e-01
   6.8666667e-01
   4.9333333e-01
   6.3333333e-01
   2.8666667e-01
   3.7333333e-01
   2.8666667e-01
   6.4666667e-01
   2.0666667e-01
   6.2000000e-01
   3.9333333e-01
   6.8666667e-01
   3.4666667e-01
   7.4666667e-01
   3.4666667e-01
   4.7333333e-01
   7.0000000e-01
   4.6666667e-01
   1.4666667e-01
   7.5333333e-01
   6.3333333e-01
   7.4666667e-01
   5.2666667e-01
   4.7333333e-01
   8.7333333e-01
   5.0666667e-01
   6.8000000e-01
   6.2000000e-01
   6.0000000e-01
   7.4000000e-01
   4.8666667e-01
   1.6000000e-01
   2.8666667e-01
   7.0666667e-01
   5.6000000e-01
   3.8000000e-01
   4.8666667e-01
   8.5333333e-01
   4.9333333e-01
   4.6000000e-01
   4.0000000e-01
   3.5333333e-01
   4.7333333e-01
   2.5333333e-01
   5.2666667e-01
   1.2000000e-01
   4.8000000e-01
   6.6666667e-01
   3.8666667e-01
   4.4666667e-01
   6.2666667e-01
   5.8666667e-01
   7.3333333e-01
   7.8000000e-01
   8.1333333e-01
   3.6000000e-01
   2.0666667e-01
   2.7333333e-01
   6.8666667e-01
   5.3333333e-01
   3.0000000e-01
   4.9333333e-01
   4.8666667e-01
   6.4666667e-01
   2.6666667e-01
   6.9333333e-01
   3.5333333e-01
   5.8000000e-01
   6.4666667e-01
   4.3333333e-01
   6.0666667e-01
   6.4000000e-01
   1.8666667e-01
   5.1333333e-01
   4.0000000e-01
   5.8666667e-01
   3.3333333e-01
   3.6666667e-01
   4.9333333e-01
   5.7333333e-01
   5.2000000e-01
   6.5333333e-01
   7.2666667e-01
   3.6666667e-01
   3.3333333e-01
   6.2666667e-01
   5.6666667e-01
   9.5333333e-01
   8.6666667e-02
   1.8666667e-01
   2.6000000e-01
   5.6000000e-01
   2.7333333e-01
   5.4000000e-01
   4.0000000e-01
   8.1333333e-01
   5.5333333e-01
   6.3333333e-01
   1.8666667e-01
   3.6666667e-01
   2.9333333e-01
   3.4000000e-01
   4.6666667e-01
   4.0666667e-01
   5.2666667e-01
   4.7333333e-01
   5.0666667e-01
   8.3333333e-01
   3.1333333e-01
   4.5333333e-01
   5.6000000e-01
   3.7333333e-01
   3.8666667e-01
   6.0666667e-01
   4.6000000e-01
   4.8666667e-01
   8.1333333e-01
   3.8666667e-01
   7.1333333e-01
   6.2666667e-01
   1.9333333e-01
   8.8000000e-01
   4.4000000e-01
   6.0000000e-01
   3.2666667e-01
   7.7333333e-01
   5.7333333e-01
   5.5333333e-01
   5.6666667e-01
   5.2000000e-01
   6.0666667e-01
   7.1333333e-01
   6.8000000e-01
   7.2000000e-01
   5.9333333e-01
   3.0000000e-01
   6.8000000e-01
   5.2666667e-01
   3.4000000e-01
   4.7333333e-01
   3.4000000e-01
   5.7333333e-01
   6.0666667e-01
   4.8000000e-01
   5.8666667e-01
   4.6666667e-01
   5.6000000e-01
   5.8666667e-01
   5.2000000e-01
   5.7333333e-01
   2.6000000e-01
   2.4000000e-01
   6.2000000e-01
   5.0000000e-01
   6.0666667e-01
   2.5333333e-01
   4.2666667e-01
   7.8666667e-01
   6.7333333e-01
   5.6666667e-01
   4.3333333e-01
   7.0000000e-01
   3.6000000e-01
   4.2666667e-01
   6.8000000e-01
   3.6000000e-01
   7.8000000e-01
   4.8000000e-01
   7.2000000e-01
   5.1333333e-01
   7.0666667e-01
   6.1333333e-01
   5.4666667e-01
   4.5333333e-01
   6.8666667e-01
   4.2000000e-01
   5.8000000e-01
   6.0000000e-01
   6.0666667e-01
   8.6666667e-01
   3.0000000e-01
   5.2666667e-01
   5.8000000e-01
   6.6666667e-01
   6.6666667e-01
   2.9333333e-01
   2.9333333e-01
   4.4666667e-01
   6.4666667e-01
   3.5333333e-01
   5.2666667e-01
   6.0666667e-01
   6.3333333e-01
   5.4000000e-01
   5.2666667e-01
   3.8000000e-01
   4.2000000e-01
   7.0666667e-01
   5.6000000e-01
   4.0000000e-01
   5.7333333e-01
   4.5333333e-01
   6.0000000e-01
   1.1333333e-01
   4.6000000e-01
   7.2666667e-01
   7.2666667e-01
   1.5333333e-01
   3.2000000e-01
   5.0666667e-01
   5.1333333e-01
   3.6666667e-01
   6.3333333e-01
   4.2666667e-01
   6.1333333e-01
   7.1333333e-01
   3.3333333e-01
   7.6000000e-01
   8.0000000e-01
   7.0666667e-01
   4.5333333e-01
   5.0666667e-01
   5.3333333e-01
   7.8000000e-01
   3.8000000e-01
   4.0000000e-01
   3.6666667e-01
   1.9333333e-01
   6.7333333e-01
   2.1333333e-01
   3.4000000e-01
   3.8666667e-01
   7.3333333e-01
   5.0666667e-01
   5.8666667e-01
   5.0666667e-01
   3.4000000e-01
   4.5333333e-01
   5.0000000e-01
   5.2666667e-01
   2.5333333e-01
   4.4666667e-01
   5.7333333e-01
   6.6000000e-01
   7.2666667e-01
   3.1333333e-01
   5.5333333e-01
   2.0000000e-01
   9.8000000e-01
   2.0666667e-01
   6.2666667e-01
   5.0000000e-01
   3.1333333e-01
   7.2666667e-01
   3.7333333e-01
   3.9333333e-01
   9.1333333e-01
   4.0000000e-01
   5.8000000e-01
   5.7333333e-01
   2.8666667e-01
   4.6666667e-01
   4.0666667e-01
   4.3333333e-01
   6.4666667e-01
   4.7333333e-01
   2.3333333e-01
   7.0666667e-01
   4.6000000e-01
   6.6666667e-01
   7.8000000e-01
   5.6666667e-01
   6.4000000e-01
   6.0666667e-01
   6.2000000e-01
   6.0000000e-01
   5.2000000e-01
   8.2000000e-01
   5.6000000e-01
   6.4666667e-01
   3.0000000e-01
   3.6666667e-01
   4.0000000e-01
   5.8666667e-01
   5.3333333e-01
   4.6666667e-01
   3.8000000e-01
   7.4000000e-01
   7.0666667e-01
   5.0666667e-01
   2.1333333e-01
   4.1333333e-01
   5.7333333e-01
   4.6000000e-01
   3.6000000e-01
   6.2666667e-01
   6.3333333e-01
   4.7333333e-01
   3.3333333e-01
   6.0000000e-01
   6.4666667e-01
   4.2666667e-01
   5.3333333e-01
   2.1333333e-01
   3.7333333e-01
   3.0666667e-01
   4.3333333e-01
   5.4666667e-01
   2.8666667e-01
   7.2666667e-01
   4.8666667e-01
   2.9333333e-01
   1.4666667e-01
   5.8666667e-01
   6.9333333e-01
   4.4000000e-01
   6.0000000e-01
   9.0666667e-01
   3.1333333e-01
   3.4666667e-01
   3.7333333e-01
   5.6000000e-01
   1.5333333e-01
   3.3333333e-01
   4.2666667e-01
   7.1333333e-01
   6.5333333e-01
   5.5333333e-01
   3.1333333e-01
   3.6666667e-01
   4.1333333e-01
   4.4666667e-01
   5.2666667e-01
   3.2000000e-01
   4.6666667e-01
   4.6000000e-01
   5.0666667e-01
   2.9333333e-01
   8.5333333e-01
   5.0000000e-01
   3.6666667e-01
   3.6000000e-01
   1.0666667e-01
   6.0666667e-01
   4.0000000e-01
   4.7333333e-01
   3.6666667e-01
   4.5333333e-01
   4.5333333e-01
   4.0666667e-01
   5.4000000e-01
   1.8000000e-01
   2.4000000e-01
   7.2666667e-01
   5.0666667e-01
   5.9333333e-01
   5.8666667e-01
   5.6000000e-01
   8.3333333e-01
   4.0666667e-01
   9.4000000e-01
   5.8000000e-01
   3.1333333e-01
   4.6666667e-01
   4.2666667e-01
   7.6666667e-01
   6.6666667e-01
   7.5333333e-01
   4.9333333e-01
   3.3333333e-01
   3.6000000e-01
   5.5333333e-01
   7.3333333e-01
   6.3333333e-01
   5.7333333e-01
   4.8666667e-01
   4.9333333e-01
   4.8666667e-01
   4.1333333e-01
   8.3333333e-01
   6.6666667e-01
   4.4666667e-01
   4.1333333e-01
   6.1333333e-01
   4.8666667e-01
   4.2666667e-01
   4.4000000e-01
   4.8666667e-01
   4.4000000e-01
   6.8000000e-01
   5.3333333e-01
   7.2666667e-01
   3.3333333e-01
   6.6000000e-01
   6.7333333e-01
   4.8666667e-01
   6.4000000e-01
   4.5333333e-01
   2.8666667e-01
   1.1333333e-01
   5.0000000e-01
   3.0000000e-01
   4.3333333e-01
   6.7333333e-01
   5.2000000e-01
   3.0666667e-01
   5.2666667e-01
   3.2666667e-01
   5.0000000e-01
   3.6000000e-01
   6.8000000e-01
   2.8000000e-01
   6.0000000e-01
   2.3333333e-01
   6.2666667e-01
   3.5333333e-01
   6.0000000e-01
   6.6666667e-01
   5.9333333e-01
   6.6000000e-01
   2.7333333e-01
   4.2000000e-01
   5.2000000e-01
   3.6000000e-01
   5.0666667e-01
   2.5333333e-01
   4.4000000e-01
   3.3333333e-01
   6.2000000e-01
   8.0000000e-01
   5.4666667e-01
   6.4666667e-01
   3.6000000e-01
   6.8000000e-01
   4.0666667e-01
   5.4000000e-01
   4.9333333e-01
   6.5333333e-01
   2.4666667e-01
   2.9333333e-01
   6.1333333e-01
   6.4666667e-01
   5.0666667e-01
   4.8000000e-01
   5.3333333e-01
   6.0666667e-01
   2.7333333e-01
   3.6666667e-01
   5.4666667e-01
   7.9333333e-01
   4.0000000e-01
   7.4000000e-01
   5.5333333e-01
   2.2666667e-01
   3.0000000e-01
   4.5333333e-01
   5.6666667e-01
   7.6000000e-01
   5.4000000e-01
   3.5333333e-01
   6.6666667e-01
   4.6666667e-01
   6.2666667e-01
   5.7333333e-01
   5.6666667e-01
   8.3333333e-01
   5.4000000e-01
   4.6000000e-01
   7.6666667e-01
   1.6666667e-01
   4.8000000e-01
   6.5333333e-01
   6.7333333e-01
   3.6666667e-01
   4.2000000e-01
   5.6666667e-01
   3.1333333e-01
   7.5333333e-01
   1.6666667e-01
   3.2666667e-01
   4.3333333e-01
   5.3333333e-01
   5.6000000e-01
   2.9333333e-01
   5.4666667e-01
   5.2000000e-01
   1.7333333e-01
   4.0666667e-01
   4.6666667e-01
   3.2666667e-01
   8.0000000e-01
   3.3333333e-01
   4.8666667e-01
   5.8666667e-01
   5.6666667e-01
   4.6000000e-01
   5.6000000e-01
   5.2666667e-01
   3.4666667e-01
   4.9333333e-01
   5.9333333e-01
   5.0000000e-01
   3.8000000e-01
   4.4000000e-01
   6.3333333e-01
   7.3333333e-01
   3.3333333e-01
   4.2000000e-01
   3.4666667e-01
   7.3333333e-01
   5.5333333e-01
   5.9333333e-01
   7.6666667e-01
   4.6666667e-01
   3.6666667e-01
   7.6666667e-01
   6.1333333e-01
   6.8666667e-01
   6.5333333e-01
   5.1333333e-01
   7.8000000e-01
   1.9333333e-01
   3.9333333e-01
   5.1333333e-01
   2.9333333e-01
   6.2666667e-01
   6.6666667e-01
   3.1333333e-01
   6.8666667e-01
   3.0666667e-01
   2.6000000e-01
   5.4666667e-01
   8.1333333e-01
   2.4666667e-01
   4.7333333e-01
   5.4000000e-01
   2.1333333e-01
   5.1333333e-01
   2.7333333e-01
   4.6666667e-01
   4.8666667e-01
   3.6000000e-01
   2.1333333e-01
   1.9333333e-01
   2.8000000e-01
   4.2000000e-01
   3.0000000e-01
   1.2000000e-01
   3.3333333e-01
   4.0666667e-01
   4.7333333e-01
   2.8666667e-01
   5.1333333e-01
   4.6666667e-01
   3.2000000e-01
   5.4000000e-01
   8.7333333e-01
   5.4666667e-01
   3.5333333e-01
   2.0666667e-01
   7.3333333e-01
   4.7333333e-01
   6.6000000e-01
   6.0666667e-01
   3.3333333e-01
   3.8000000e-01
   5.0000000e-01
   6.2666667e-01
   7.2000000e-01
   7.3333333e-01
   6.4666667e-01
   3.9333333e-01
   1.6666667e-01
   6.8000000e-01
   5.2000000e-01
   5.3333333e-01
   1.6000000e-01
   4.0000000e-01
   4.9333333e-01
   7.9333333e-01
   4.4000000e-01
   4.0000000e-01
   7.2000000e-01
   3.8666667e-01
   5.8000000e-01
   6.3333333e-01
   5.6666667e-01
   3.5333333e-01
   7.8000000e-01
   3.2000000e-01
   6.7333333e-01
   2.9333333e-01
   6.9333333e-01
   5.2666667e-01
   8.4666667e-01
   3.9333333e-01
   4.2666667e-01
   7.7333333e-01
   7.4666667e-01
   3.2666667e-01
   5.8666667e-01
   3.9333333e-01
   1.6000000e-01
   3.6000000e-01
   6.4000000e-01
   5.7333333e-01
   6.5333333e-01
   5.0000000e-01
   2.0000000e-01
   4.0666667e-01
   5.6666667e-01
   6.0000000e-01
   3.3333333e-01
   5.5333333e-01
   6.8000000e-01
   4.7333333e-01
   2.9333333e-01
   3.8000000e-01
   7.4666667e-01
   3.9333333e-01
   4.8666667e-01
   6.2666667e-01
   5.6000000e-01
   7.6666667e-01
   1.8000000e-01
   3.5333333e-01
   7.7333333e-01
   5.6000000e-01
   3.2000000e-01
   5.4000000e-01
   3.8000000e-01
   3.2666667e-01
   2.8666667e-01
   4.1333333e-01
   2.4666667e-01
   3.4000000e-01
   5.9333333e-01
   4.2666667e-01
   8.8666667e-01
   4.1333333e-01
   7.2666667e-01
   7.3333333e-01
   5.6666667e-01
   3.8000000e-01
   3.7333333e-01
   4.2000000e-01
   5.4000000e-01
   9.6000000e-01
   3.0666667e-01
   7.9333333e-01
   1.6000000e-01
   4.0666667e-01
   8.8666667e-01
   2.4666667e-01
   7.2000000e-01
   7.6000000e-01
   4.8000000e-01
   5.0666667e-01
   5.2666667e-01
   4.0666667e-01
   6.1333333e-01
   6.6000000e-01
   4.1333333e-01
   5.3333333e-01
   6.7333333e-01
   5.4666667e-01
   4.2666667e-01
   2.4000000e-01
   5.2000000e-01
   6.8000000e-01
   5.2000000e-01
   6.3333333e-01
   6.4000000e-01
   7.9333333e-01
   5.4000000e-01
   5.0666667e-01
   4.9333333e-01
   7.7333333e-01
   2.0000000e-01
   5.6666667e-01
   6.7333333e-01
   4.2000000e-01
   5.0666667e-01
   2.8666667e-01
   4.3333333e-01
   4.6666667e-01
   4.6666667e-01
   6.4000000e-01
   5.8666667e-01
   6.1333333e-01
   7.4666667e-01
   2.5333333e-01
   3.6666667e-01
   3.6666667e-01
   4.9333333e-01
   7.6666667e-01
   1.2000000e-01
   6.4666667e-01
   8.7333333e-01
   6.1333333e-01
   7.9333333e-01
   6.7333333e-01
   5.5333333e-01
   5.0000000e-01
   5.5333333e-01
   4.6000000e-01
   5.5333333e-01
   2.8000000e-01
   6.5333333e-01
   3.4666667e-01
   5.9333333e-01
   7.0000000e-01
   2.6666667e-01
   5.0000000e-01
   5.5333333e-01
   3.8000000e-01
   5.8666667e-01
   2.4666667e-01
   2.6666667e-01
   4.5333333e-01
   3.7333333e-01
   7.6666667e-01
   4.8666667e-01
   6.2666667e-01
   6.8666667e-01
   6.4000000e-01
   2.8000000e-01
   3.5333333e-01
   5.6666667e-01
   6.7333333e-01
   6.1333333e-01
   7.4000000e-01
   7.6666667e-01
   3.6666667e-01
   5.6666667e-01
   4.8000000e-01
   7.0666667e-01
   5.1333333e-01
   4.8666667e-01
   4.0000000e-01
   5.3333333e-01
   6.4666667e-01
   5.8000000e-01
   6.0000000e-01
   3.9333333e-01
   3.7333333e-01
   4.1333333e-01
   2.7333333e-01
   1.0666667e-01
   7.3333333e-01
   4.2666667e-01
   2.7333333e-01
   3.2666667e-01
   4.6000000e-01
   5.9333333e-01
   5.2666667e-01
   4.8000000e-01
   4.6000000e-01
   5.3333333e-01
   3.8666667e-01
   4.1333333e-01
   6.2000000e-01
   4.3333333e-01
   9.2000000e-01
   5.0000000e-01
   1.9333333e-01
   4.7333333e-01
   6.8000000e-01
   3.8000000e-01
   3.4000000e-01
   8.2666667e-01
   6.2000000e-01
   7.6666667e-01
   1.7333333e-01
   5.7333333e-01
   3.8000000e-01
   3.0666667e-01
   5.6000000e-01
   5.0000000e-01
   6.4000000e-01
   4.6666667e-01
   1.8666667e-01
   5.1333333e-01
   8.7333333e-01
   5.2666667e-01
   1.9333333e-01
   3.1333333e-01
   4.4666667e-01
   1.6666667e-01
   5.6666667e-01
   6.0666667e-01
   6.0666667e-01
   4.1333333e-01
   4.1333333e-01
   2.5333333e-01
   5.4000000e-01
   8.9333333e-01
   7.1333333e-01
   3.5333333e-01
   4.6000000e-01
   4.5333333e-01
   5.0000000e-01
   2.4666667e-01
   6.4000000e-01
   5.8666667e-01
   3.6666667e-01
   4.2000000e-01
   2.9333333e-01
   7.4666667e-01
   3.4000000e-01
   6.9333333e-01
   4.2666667e-01
   8.8666667e-01
   3.3333333e-01
   2.8666667e-01
   1.7333333e-01
   3.5333333e-01
   6.7333333e-01
   1.2000000e-01
   1.6000000e-01
   5.4000000e-01
   3.0000000e-01
   6.4000000e-01
   5.6000000e-01
   5.9333333e-01
   7.6000000e-01
   2.8666667e-01
   6.7333333e-01
   4.7333333e-01
   2.3333333e-01
   3.4000000e-01
   3.0666667e-01
   5.4666667e-01
   5.8000000e-01
   5.8666667e-01
   4.8000000e-01
   3.4000000e-01
   4.3333333e-01
   5.4666667e-01
   8.0666667e-01
   7.2666667e-01
   2.4666667e-01
   3.8000000e-01
   6.3333333e-01
   5.4000000e-01
   5.0666667e-01
   6.3333333e-01
   4.1333333e-01
   3.7333333e-01
   2.5333333e-01
   7.0666667e-01
   4.1333333e-01
   8.8000000e-01
   7.7333333e-01
   4.3333333e-01
   3.4666667e-01
   5.3333333e-01
   3.2666667e-01
   5.4000000e-01
   2.6666667e-01
   6.6666667e-01
   5.3333333e-01
   6.6000000e-01
   5.8666667e-01
   8.1333333e-01
   3.8666667e-01
   5.8666667e-01
   5.6666667e-01
   8.1333333e-01
   6.9333333e-01
   4.4000000e-01
   4.8000000e-01
   5.2000000e-01
   4.0666667e-01
   3.4000000e-01
   5.9333333e-01
   4.0000000e-01
   2.0000000e-01
   3.4000000e-01
   4.9333333e-01
   5.4666667e-01
   3.8666667e-01
   3.6666667e-01
   3.7333333e-01
   4.9333333e-01
   4.0000000e-01
   6.2666667e-01
   3.6000000e-01
   8.3333333e-01
   4.0666667e-01
   3.5333333e-01
   3.9333333e-01
   5.3333333e-01
   5.7333333e-01
   2.7333333e-01
   2.1333333e-01
   7.3333333e-01
   4.4666667e-01
   6.5333333e-01
   5.1333333e-01
   6.4000000e-01
   5.2666667e-01
   6.5333333e-01
   6.1333333e-01
   5.1333333e-01
   3.1333333e-01
   3.5333333e-01
   5.2000000e-01
   7.2000000e-01
   3.3333333e-01
   1.9333333e-01
   5.1333333e-01
   3.7333333e-01
   5.6000000e-01
   8.6666667e-02
   4.1333333e-01
   5.8666667e-01
   3.9333333e-01
   3.6000000e-01
   5.2000000e-01
   4.2000000e-01
   3.3333333e-01
   6.6000000e-01
   5.4666667e-01
   4.2666667e-01
   5.8000000e-01
   6.1333333e-01
   4.5333333e-01
   5.9333333e-01
   4.4000000e-01
   7.1333333e-01
   7.5333333e-01
   3.9333333e-01
   6.8000000e-01
   6.1333333e-01
   2.3333333e-01
   8.4000000e-01
   7.2666667e-01
   6.8666667e-01
   4.4666667e-01
   6.4000000e-01
   4.0000000e-01
   4.2666667e-01
   6.4666667e-01
   7.0000000e-01
   4.2666667e-01
   4.4666667e-01
   3.0000000e-01
   4.6000000e-01
   7.4666667e-01
   5.0000000e-01
   4.9333333e-01
   7.5333333e-01
   5.4666667e-01
   5.6666667e-01
   4.5333333e-01
   6.7333333e-01
   4.7333333e-01
   5.7333333e-01
   6.4666667e-01
   2.8666667e-01
   5.6000000e-01
   4.2000000e-01
   3.4666667e-01
   4.2000000e-01
   3.8666667e-01
   8.0000000e-01
   6.3333333e-01
   7.6666667e-01
   2.0000000e-01
   6.8000000e-01
   4.8000000e-01
   5.9333333e-01
   3.0000000e-01
   4.6000000e-01
   8.6000000e-01
   3.7333333e-01
   5.5333333e-01
   1.0000000e-01
   3.2666667e-01
   3.0000000e-01
   6.1333333e-01
   3.7333333e-01
   3.0666667e-01
   7.4666667e-01
   5.0666667e-01
   4.5333333e-01
   6.2666667e-01
   4.5333333e-01
   4.6666667e-01
   5.4000000e-01
   3.4000000e-01
   9.3333333e-02
   2.2000000e-01
   6.7333333e-01
   8.0666667e-01
   7.2000000e-01
   4.6000000e-01
   5.1333333e-01
   5.7333333e-01
   1.9333333e-01
   4.4000000e-01
   4.4000000e-01
   4.9333333e-01
   5.0666667e-01
   5.0000000e-01
   5.8000000e-01
   3.5333333e-01
   8.2666667e-01
   2.6000000e-01
   5.8666667e-01
   4.5333333e-01
   1.4000000e-01
   6.4666667e-01
   4.0666667e-01
   5.0666667e-01
   3.0666667e-01
   5.6000000e-01
   7.8000000e-01
   7.3333333e-01
   8.2666667e-01
   4.8000000e-01
   4.2000000e-01
   5.3333333e-01
   1.9333333e-01
   6.6666667e-01
   3.9333333e-01
   6.5333333e-01
   3.5333333e-01
   8.2666667e-01
   5.9333333e-01
   7.6000000e-01
   3.0000000e-01
   6.1333333e-01
   4.2000000e-01
   6.2000000e-01
   5.2666667e-01
   4.6000000e-01
   6.4000000e-01
   4.9333333e-01
   4.4000000e-01
   4.8666667e-01
   3.3333333e-01
   4.8666667e-01
   2.0000000e-01
   5.3333333e-02
   4.4666667e-01
   4.8000000e-01
   7.0000000e-01
   4.0666667e-01
   7.1333333e-01
   1.7333333e-01
   6.6000000e-01
   5.2666667e-01
   5.5333333e-01
   5.6000000e-01
   4.0666667e-01
   4.9333333e-01
   8.2000000e-01
   6.2000000e-01
   6.8666667e-01
   1.5333333e-01
   4.8000000e-01
   1.0000000e-01
   7.6000000e-01
   6.2000000e-01
   5.2000000e-01
   6.6666667e-01
   7.0000000e-01
   4.9333333e-01
   7.9333333e-01
   5.5333333e-01
   5.6666667e-01
   7.7333333e-01
   6.1333333e-01
   4.0666667e-01
   8.2666667e-01
   8.0000000e-01
   4.6000000e-01
   5.4666667e-01
   4.3333333e-01
   8.6000000e-01
   4.4000000e-01
   7.5333333e-01
   7.0000000e-01
   5.5333333e-01
   3.0666667e-01
   5.0666667e-01
   6.6666667e-02
   5.6666667e-01
   5.0666667e-01
   2.2000000e-01
   5.8666667e-01
   6.3333333e-01
   5.7333333e-01
   3.8666667e-01
   7.2666667e-01
   5.8666667e-01
   5.2000000e-01
   2.0000000e-01
   2.4666667e-01
   6.3333333e-01
   7.6000000e-01
   5.3333333e-01
   4.1333333e-01
   4.1333333e-01
   2.5333333e-01
   7.5333333e-01
   4.6000000e-01
   5.6000000e-01
   5.7333333e-01
   5.9333333e-01
   2.8000000e-01
   4.2666667e-01
   3.8666667e-01
   4.3333333e-01
   7.7333333e-01
   2.2000000e-01
   3.8666667e-01
   6.6666667e-02
   3.9333333e-01
   4.7333333e-01
   3.1333333e-01
   2.5333333e-01
   4.6666667e-01
   5.2000000e-01
   4.0666667e-01
   6.0666667e-01
   4.7333333e-01
   3.1333333e-01
   5.9333333e-01
   2.8666667e-01
   5.8000000e-01
   8.9333333e-01
   6.2000000e-01
   3.2000000e-01
   4.0666667e-01
   3.8666667e-01
   4.7333333e-01
   2.0666667e-01
   4.2000000e-01
   1.7333333e-01
   6.2666667e-01
   4.5333333e-01
   4.8000000e-01
   2.8000000e-01
   6.0666667e-01
   5.2000000e-01
   4.2666667e-01
   6.3333333e-01
   5.9333333e-01
   2.0000000e-01
   3.8000000e-01
   7.0000000e-01
   6.2666667e-01
   7.2666667e-01
   3.8666667e-01
   4.7333333e-01
   3.9333333e-01
   5.6000000e-01
   1.4000000e-01
   3.6666667e-01
   8.2666667e-01
   6.4000000e-01
   5.2666667e-01
   3.2666667e-01
   7.5333333e-01
   6.2666667e-01
   7.6000000e-01
   5.7333333e-01
   7.2000000e-01
   3.6666667e-01
   6.0000000e-01
   5.2666667e-01
   7.5333333e-01
   6.9333333e-01
   4.6666667e-01
   6.6666667e-01
   5.5333333e-01
   4.8000000e-01
   6.9333333e-01
   4.6000000e-01
   4.8666667e-01
   8.0666667e-01
   5.5333333e-01
   7.5333333e-01
   5.0000000e-01
   4.6666667e-01
   4.5333333e-01
   5.0666667e-01
   3.9333333e-01
   8.5333333e-01
   4.6666667e-01
   3.8000000e-01
   5.1333333e-01
   1.2000000e-01
   4.6000000e-01
   3.4666667e-01
   4.6666667e-01
   5.2000000e-01
   9.2666667e-01
   2.9333333e-01
   3.5333333e-01
   4.6000000e-01
   5.6666667e-01
   5.0666667e-01
   3.6000000e-01
   6.8666667e-01
   4.8000000e-01
   8.4666667e-01
   4.0666667e-01
   7.0000000e-01
   3.6000000e-01
   4.0000000e-01
   7.0666667e-01
   2.2666667e-01
   6.0000000e-01
   4.7333333e-01
   7.6000000e-01
   5.2000000e-01
   6.4666667e-01
   6.1333333e-01
   5.7333333e-01
   2.9333333e-01
   6.6000000e-01
   5.1333333e-01
   7.6666667e-01
   3.8666667e-01
   2.8666667e-01
   6.8000000e-01
   1.5333333e-01
   3.9333333e-01
   6.0666667e-01
   4.7333333e-01
   3.2000000e-01
   4.2666667e-01
   5.8000000e-01
   5.3333333e-01
   5.8000000e-01
   5.4666667e-01
   7.0000000e-01
   3.4000000e-01
   3.5333333e-01
   7.2666667e-01
   6.0000000e-01
   7.3333333e-01
   5.7333333e-01
   4.3333333e-01
   5.0666667e-01
   3.4666667e-01
   6.2666667e-01
   5.2000000e-01
   3.8666667e-01
   2.3333333e-01
   3.5333333e-01
   5.4000000e-01
   6.2666667e-01
   4.6666667e-01
   2.0666667e-01
   3.6000000e-01
   7.3333333e-01
   5.2000000e-01
   5.8666667e-01
   2.6000000e-01
   7.6000000e-01
   4.4000000e-01
   6.3333333e-01
   6.1333333e-01
   3.0000000e-01
   4.2000000e-01
   8.5333333e-01
   6.2000000e-01
   3.2666667e-01
   6.2666667e-01
   3.3333333e-01
   5.3333333e-01
   7.4666667e-01
   5.7333333e-01
   3.8666667e-01
   7.4666667e-01
   7.4000000e-01
   8.4666667e-01
   4.6666667e-01
   5.9333333e-01
   6.7333333e-01
   3.4666667e-01
   4.3333333e-01
   6.2000000e-01
   7.9333333e-01
   6.4000000e-01
   5.1333333e-01
   7.0000000e-01
   3.9333333e-01
   4.1333333e-01
   4.8000000e-01
   4.0000000e-01
   5.5333333e-01
   2.8000000e-01
   5.5333333e-01
   5.0666667e-01
   6.8000000e-01
   5.8000000e-01
   4.3333333e-01
   4.8666667e-01
   5.0000000e-01
   6.6666667e-01
   5.0000000e-01
   6.7333333e-01
   4.7333333e-01
   5.5333333e-01
   5.6666667e-01
   4.0666667e-01
   3.8666667e-01
   3.2666667e-01
   4.6666667e-01
   1.4666667e-01
   4.8666667e-01
   1.6000000e-01
   5.3333333e-01
   3.4000000e-01
   5.7333333e-01
   5.3333333e-02
   2.4666667e-01
   3.3333333e-01
   3.4000000e-01
   5.1333333e-01
   4.2000000e-01
   4.2000000e-01
   4.0666667e-01
   3.4666667e-01
   2.1333333e-01
   8.3333333e-01
   5.6000000e-01
   5.0000000e-01
   3.0666667e-01
   5.8666667e-01
   2.3333333e-01
   4.1333333e-01
   5.0666667e-01
   2.4666667e-01
   7.7333333e-01
   2.5333333e-01
   4.6666667e-01
   4.8666667e-01
   6.6666667e-01
   5.4666667e-01
   4.8000000e-01
   2.6666667e-01
   2.4666667e-01
   5.2666667e-01
   7.4000000e-01
   5.7333333e-01
   4.8666667e-01
   5.2666667e-01
   2.8666667e-01
   7.3333333e-01
   5.5333333e-01
   8.7333333e-01
   3.6666667e-01
   1.1333333e-01
   4.8666667e-01
   4.6000000e-01
   4.8666667e-01
   3.8000000e-01
   6.6000000e-01
   6.2000000e-01
   3.2666667e-01
   5.6000000e-01
   6.9333333e-01
   5.0000000e-01
   4.6000000e-01
   5.1333333e-01
   5.8666667e-01
   8.0000000e-01
   2.1333333e-01
   2.5333333e-01
   5.2666667e-01
   4.1333333e-01
   7.0000000e-01
   3.7333333e-01
   2.6000000e-01
   5.8000000e-01
   4.1333333e-01
   7.0666667e-01
   5.2666667e-01
   6.6000000e-01
   5.8666667e-01
   2.4666667e-01
   2.8000000e-01
   3.4000000e-01
   4.0666667e-01
   3.6000000e-01
   6.3333333e-01
   6.2666667e-01
   6.2666667e-01
   4.7333333e-01
   4.9333333e-01
   8.4000000e-01
   7.4000000e-01
   2.9333333e-01
   1.7333333e-01
   1.6000000e-01
   2.1333333e-01
   4.0000000e-01
   7.0000000e-01
   7.6000000e-01
   5.4000000e-01
   3.6666667e-01
   6.8000000e-01
   2.5333333e-01
   7.6666667e-01
   3.4000000e-01
   2.4666667e-01
   2.8666667e-01
   5.8000000e-01
   2.5333333e-01
   3.0000000e-01
   8.8666667e-01
   6.2666667e-01
   7.5333333e-01
   8.0000000e-01
   4.8666667e-01
   6.0666667e-01
   4.0000000e-01
   3.7333333e-01
   6.2000000e-01
   2.3333333e-01
   5.4000000e-01
   2.2666667e-01
   1.6000000e-01
   6.2000000e-01
   4.6000000e-01
   4.8666667e-01
   3.6000000e-01
   6.3333333e-01
   4.0000000e-01
   3.6666667e-01
   5.8666667e-01
   5.0666667e-01
   5.1333333e-01
   3.6666667e-01
   2.6666667e-01
   2.3333333e-01
   4.8000000e-01
   3.7333333e-01
   3.8000000e-01
   3.1333333e-01
   6.1333333e-01
   4.1333333e-01
   5.9333333e-01
   7.2000000e-01
   7.1333333e-01
   5.2666667e-01
   2.7333333e-01
   7.2000000e-01
   5.5333333e-01
   3.5333333e-01
   6.2000000e-01
   5.7333333e-01
   3.9333333e-01
   6.3333333e-01
   7.0000000e-01
   4.6000000e-01
   7.7333333e-01
   1.7333333e-01
   5.1333333e-01
   3.4666667e-01
   6.0000000e-01
   4.2666667e-01
   5.5333333e-01
   7.3333333e-01
   4.6000000e-01
   7.5333333e-01
   5.3333333e-01
   4.4000000e-01
   4.9333333e-01
   5.8000000e-01
   6.3333333e-01
   7.0666667e-01
   2.8000000e-01
   4.0666667e-01
   3.4666667e-01
   8.0666667e-01
   5.8666667e-01
   3.2666667e-01
   6.6666667e-01
   2.5333333e-01
   5.1333333e-01
   7.9333333e-01
   7.9333333e-01
   3.3333333e-01
   6.6666667e-01
   2.9333333e-01
   2.5333333e-01
   3.2666667e-01
   3.7333333e-01
   8.8000000e-01
   5.0666667e-01
   2.8000000e-01
   6.4666667e-01
   3.9333333e-01
   2.7333333e-01
   4.5333333e-01
   5.2666667e-01
   4.4666667e-01
   3.7333333e-01
   7.0666667e-01
   5.2000000e-01
   7.8000000e-01
   2.7333333e-01
   5.2666667e-01
   3.0000000e-01
   1.0000000e-01
   5.8000000e-01
   4.2666667e-01
   4.0666667e-01
   2.4666667e-01
   6.5333333e-01
   3.7333333e-01
   4.0666667e-01
   8.9333333e-01
   3.0666667e-01
   6.3333333e-01
   5.5333333e-01
   8.5333333e-01
   3.4666667e-01
   4.7333333e-01
   4.8666667e-01
   7.0000000e-01
   5.1333333e-01
   6.4666667e-01
   8.3333333e-01
   3.8666667e-01
   3.9333333e-01
   1.0000000e+00
   2.8000000e-01
   1.8666667e-01
   6.7333333e-01
   3.2000000e-01
   6.7333333e-01
   4.4000000e-01
   4.0666667e-01
   9.2000000e-01
   2.7333333e-01
   5.5333333e-01
   6.3333333e-01
   6.4666667e-01
   3.9333333e-01
   5.2000000e-01
   1.2000000e-01
   7.6666667e-01
   3.8666667e-01
   4.0666667e-01
   5.6666667e-01
   6.2666667e-01
   9.0666667e-01
   2.6000000e-01
   3.8666667e-01
   2.8666667e-01
   4.4666667e-01
   1.3333333e-01
   6.0666667e-01
   4.4000000e-01
   3.7333333e-01
   6.0000000e-01
   5.2666667e-01
   4.5333333e-01
   4.5333333e-01
   5.4666667e-01
   4.9333333e-01
   8.4000000e-01
   5.5333333e-01
   4.5333333e-01
   6.5333333e-01
   5.0000000e-01
   6.6666667e-01
   5.7333333e-01
   2.6666667e-01
   5.1333333e-01
   7.7333333e-01
   7.7333333e-01
   8.4666667e-01
   3.6000000e-01
   6.3333333e-01
   4.1333333e-01
   6.5333333e-01
   6.0000000e-01
   3.3333333e-01
   3.6666667e-01
   3.6666667e-01
   6.6000000e-01
   6.8000000e-01
   7.7333333e-01
   6.5333333e-01
   4.6000000e-01
   4.5333333e-01
   6.1333333e-01
   6.4000000e-01
   7.8666667e-01
   4.6000000e-01
   4.8000000e-01
   2.6666667e-01
   6.0666667e-01
   4.8666667e-01
   1.7333333e-01
   6.4666667e-01
   5.8666667e-01
   3.6000000e-01
   6.4000000e-01
   6.3333333e-01
   2.3333333e-01
   3.6666667e-01
   6.4666667e-01
   6.2666667e-01
   2.2666667e-01
   6.1333333e-01
   1.6000000e-01
   3.8666667e-01
   8.5333333e-01
   5.5333333e-01
   1.4000000e-01
   3.9333333e-01
   2.4000000e-01
   7.7333333e-01
   7.7333333e-01
   4.6666667e-01
   5.1333333e-01
   6.9333333e-01
   4.4666667e-01
   7.8666667e-01
   7.2000000e-01
   2.1333333e-01
   9.1333333e-01
   5.6666667e-01
   6.6666667e-01
   4.0666667e-01
   6.2666667e-01
   7.2000000e-01
   3.9333333e-01
   7.0000000e-01
   4.4666667e-01
   3.5333333e-01
   4.7333333e-01
   6.4666667e-01
   6.8666667e-01
   5.5333333e-01
   6.6000000e-01
   3.2666667e-01
   3.7333333e-01
   5.1333333e-01
   7.5333333e-01
   4.6666667e-01
   3.5333333e-01
   8.0000000e-02
   3.7333333e-01
   6.9333333e-01
   5.4000000e-01
   8.2000000e-01
   5.1333333e-01
   5.6666667e-01
   4.5333333e-01
   4.6000000e-01
   2.5333333e-01
   8.6666667e-01
   3.0666667e-01
   1.8666667e-01
   4.9333333e-01
   3.7333333e-01
   5.2000000e-01
   6.7333333e-01
   6.9333333e-01
   3.3333333e-01
   6.0666667e-01
   2.6666667e-01
   2.4666667e-01
   7.4666667e-01
   7.2000000e-01
   3.1333333e-01
   7.0666667e-01
   7.5333333e-01
   5.4000000e-01
   4.3333333e-01
   7.4666667e-01
   3.9333333e-01
   1.0666667e-01
   3.6000000e-01
   5.0000000e-01
   5.6666667e-01
   6.7333333e-01
   4.5333333e-01
   6.2666667e-01
   5.2000000e-01
   7.0666667e-01
   7.5333333e-01
   2.5333333e-01
   3.7333333e-01
   4.7333333e-01
   3.9333333e-01
   6.6666667e-01
   6.7333333e-01
   3.4666667e-01
   7.8000000e-01
   5.7333333e-01
   4.9333333e-01
   2.2000000e-01
   4.1333333e-01
   5.1333333e-01
   4.8666667e-01
   4.9333333e-01
   5.5333333e-01
   5.0000000e-01
   5.2000000e-01
   4.7333333e-01
   6.5333333e-01
   2.1333333e-01
   5.0666667e-01
   3.5333333e-01
   6.0000000e-01
   6.0666667e-01
   7.4000000e-01
   7.2666667e-01
   4.2666667e-01
   5.1333333e-01
   6.8666667e-01
   7.0666667e-01
   2.4666667e-01
   7.0000000e-01
   3.3333333e-01
   7.6666667e-01
   4.8666667e-01
   8.8000000e-01
   8.2000000e-01
   4.9333333e-01
   4.4666667e-01
   4.4666667e-01
   2.4000000e-01
   4.1333333e-01
   4.5333333e-01
   5.0666667e-01
   3.0000000e-01
   5.4000000e-01
   4.1333333e-01
   3.0000000e-01
   6.6000000e-01
   3.8000000e-01
   5.7333333e-01
   3.6666667e-01
   4.9333333e-01
   7.4000000e-01
   3.4666667e-01
   4.5333333e-01
   5.2000000e-01
   1.2666667e-01
   5.6000000e-01
   4.0666667e-01
   4.8666667e-01
   5.4666667e-01
   7.2666667e-01
   5.6666667e-01
   8.0666667e-01
   6.2666667e-01
   4.0666667e-01
   4.4666667e-01
   3.5333333e-01
   4.4666667e-01
   5.2666667e-01
   4.1333333e-01
   2.7333333e-01
   6.2000000e-01
   5.8666667e-01
   6.0000000e-01
   6.8000000e-01
   6.6666667e-01
   2.5333333e-01
   4.2666667e-01
   5.7333333e-01
   3.0666667e-01
   4.5333333e-01
   8.1333333e-01
   5.4666667e-01
   7.8666667e-01
   5.2666667e-01
   5.9333333e-01
   4.2000000e-01
   4.7333333e-01
   5.8666667e-01
   3.8666667e-01
   6.3333333e-01
   4.6666667e-01
   4.6666667e-01
   4.8000000e-01
   4.9333333e-01
   6.6666667e-01
   8.0666667e-01
   3.8666667e-01
   6.6666667e-01
   7.3333333e-01
   3.6666667e-01
   6.2666667e-01
   7.8666667e-01
   2.0000000e-01
   5.4666667e-01
   8.8666667e-01
   3.2000000e-01
   2.8666667e-01
   8.6666667e-01
   5.7333333e-01
   6.8666667e-01
   7.6000000e-01
   6.4000000e-01
   1.8000000e-01
   3.8666667e-01
   7.6666667e-01
   4.8000000e-01
   4.8666667e-01
   5.9333333e-01
   8.6666667e-01
   4.5333333e-01
   4.4666667e-01
   3.4666667e-01
   3.4000000e-01
   3.2666667e-01
   5.6666667e-01
   4.8000000e-01
   5.5333333e-01
   5.6000000e-01
   5.7333333e-01
   5.0000000e-01
   3.2000000e-01
   7.5333333e-01
   4.0666667e-01
   4.4000000e-01
   3.1333333e-01
   8.6000000e-01
   2.3333333e-01
   5.0000000e-01
   4.0000000e-01
   5.2666667e-01
   8.2666667e-01
   5.3333333e-01
   8.6000000e-01
   3.2000000e-01
   3.9333333e-01
   4.1333333e-01
   4.9333333e-01
   8.4666667e-01
   5.2000000e-01
   6.8666667e-01
   2.3333333e-01
   1.7333333e-01
   3.8000000e-01
   4.8666667e-01
   5.4000000e-01
   2.4666667e-01
   2.8000000e-01
   5.9333333e-01
   5.4666667e-01
   4.0000000e-01
   6.1333333e-01
   5.2000000e-01
   2.2666667e-01
   6.4666667e-01
   4.5333333e-01
   4.8666667e-01
   5.4000000e-01
   7.0000000e-01
   6.8666667e-01
   2.5333333e-01
   4.8666667e-01
   5.3333333e-01
   6.4000000e-01
   5.8666667e-01
   1.9333333e-01
   6.3333333e-01
   2.2666667e-01
   5.9333333e-01
   6.0000000e-01
   5.6666667e-01
   4.9333333e-01
   6.4666667e-01
   5.2666667e-01
   1.0666667e-01
   4.6000000e-01
   5.2000000e-01
   4.2000000e-01
   4.4666667e-01
   6.8000000e-01
   2.0000000e-01
   8.9333333e-01
   3.5333333e-01
   2.3333333e-01
   4.4000000e-01
   5.2000000e-01
   6.6666667e-01
   3.6000000e-01
   5.8666667e-01
   7.8000000e-01
   7.8000000e-01
   7.6000000e-01
   1.8666667e-01
   4.7333333e-01
   4.6666667e-01
   3.3333333e-01
   3.9333333e-01
   4.3333333e-01
   3.8666667e-01
   6.2666667e-01
   6.8666667e-01
   3.8000000e-01
   8.4000000e-01
   2.8666667e-01
   2.0666667e-01
   4.0000000e-01
   7.2666667e-01
   1.7333333e-01
   4.5333333e-01
   6.1333333e-01
   2.0000000e-01
   4.5333333e-01
   5.0666667e-01
   7.1333333e-01
   6.7333333e-01
   4.3333333e-01
   7.0000000e-01
   4.8000000e-01
   4.5333333e-01
   6.0000000e-01
   3.5333333e-01
   7.6000000e-01
   6.4000000e-01
   2.6666667e-01
   1.5333333e-01
   3.4000000e-01
   6.0666667e-01
   2.8666667e-01
   3.8000000e-01
   7.0000000e-01
   6.8666667e-01
   5.2000000e-01
   2.2666667e-01
   5.8000000e-01
   3.8000000e-01
   5.9333333e-01
   5.0000000e-01
   5.2666667e-01
   2.9333333e-01
   3.6666667e-01
   4.6000000e-01
   2.9333333e-01
   5.3333333e-01
   7.4666667e-01
   2.2666667e-01
   5.2000000e-01
   5.9333333e-01
   3.4666667e-01
   3.4000000e-01
   4.7333333e-01
   3.8666667e-01
   6.3333333e-01
   7.3333333e-01
   5.1333333e-01
   3.8000000e-01
   7.4666667e-01
   5.0666667e-01
   4.6666667e-01
   4.6000000e-01
   2.8000000e-01
   4.0666667e-01
   1.9333333e-01
   4.6000000e-01
   2.6666667e-01
   9.4000000e-01
   6.8666667e-01
   5.3333333e-01
   6.4000000e-01
   5.6666667e-01
   3.2666667e-01
   4.8000000e-01
   7.0000000e-01
   9.3333333e-02
   5.6666667e-01
   4.4666667e-01
   6.6000000e-01
   5.6000000e-01
   5.5333333e-01
   4.4666667e-01
   5.8000000e-01
   8.4666667e-01
   7.7333333e-01
   6.0666667e-01
   7.2000000e-01
   3.6666667e-01
   5.6000000e-01
   6.2666667e-01
   5.3333333e-01
   4.0666667e-01
   5.6666667e-01
   1.7333333e-01
   5.0000000e-01
   4.8666667e-01
   7.4666667e-01
   4.8666667e-01
   5.9333333e-01
   6.1333333e-01
   4.6666667e-01
   6.2666667e-01
   4.9333333e-01
   4.7333333e-01
   5.5333333e-01
   5.2000000e-01
   7.6000000e-01
   4.0000000e-01
   7.0000000e-01
   3.0666667e-01
   4.8666667e-01
   3.8666667e-01
   8.0666667e-01
   5.7333333e-01
   3.6666667e-01
   4.2666667e-01
   4.8666667e-01
   3.9333333e-01
   4.0000000e-01
   5.3333333e-01
   4.7333333e-01
   6.0000000e-01
   7.0666667e-01
   6.7333333e-01
   5.2666667e-01
   3.6000000e-01
   7.9333333e-01
   5.8666667e-01
   2.0000000e-01
   7.4000000e-01
   2.2000000e-01
   6.5333333e-01
   3.7333333e-01
   3.4000000e-01
   4.2666667e-01
   3.8000000e-01
   4.2666667e-01
   4.2000000e-01
   6.9333333e-01
   6.2666667e-01
   6.5333333e-01
   4.9333333e-01
   5.9333333e-01
   4.4000000e-01
   4.4666667e-01
   4.3333333e-01
   3.6000000e-01
   3.8000000e-01
   7.1333333e-01
   4.4000000e-01
   3.8666667e-01
   2.6000000e-01
   4.6666667e-01
   2.8000000e-01
   7.2000000e-01
   6.4000000e-01
   4.4666667e-01
   1.3333333e-01
   5.7333333e-01
   3.9333333e-01
   4.4000000e-01
   6.4666667e-01
   5.5333333e-01
   8.0000000e-02
   5.8666667e-01
   1.6000000e-01
   7.1333333e-01
   5.2666667e-01
   9.2666667e-01
   5.5333333e-01
   5.9333333e-01
   6.0666667e-01
   3.7333333e-01
   7.0666667e-01
   5.6666667e-01
   4.3333333e-01
   2.7333333e-01
   7.9333333e-01
   6.1333333e-01
   5.1333333e-01
   4.9333333e-01
   4.5333333e-01
   6.2000000e-01
   3.6666667e-01
   8.5333333e-01
   4.0000000e-01
   3.9333333e-01
   5.8000000e-01
   4.1333333e-01
   5.7333333e-01
   9.5333333e-01
   3.3333333e-01
   5.6000000e-01
   2.7333333e-01
   5.8000000e-01
   2.5333333e-01
   6.4000000e-01
   5.2000000e-01
   2.9333333e-01
   9.0666667e-01
   5.4000000e-01
   5.6000000e-01
   4.4666667e-01
   4.0000000e-01
   4.1333333e-01
   3.4000000e-01
   6.3333333e-01
   3.3333333e-01
   4.4000000e-01
   5.7333333e-01
   5.7333333e-01
   2.2666667e-01
   7.7333333e-01
   4.1333333e-01
   2.6000000e-01
   3.2000000e-01
   6.4666667e-01
   3.9333333e-01
   1.8666667e-01
   5.4000000e-01
   4.0000000e-01
   2.4000000e-01
   5.3333333e-02
   5.8000000e-01
   1.4666667e-01
   4.8000000e-01
   5.2000000e-01
   7.5333333e-01
   3.0666667e-01
   4.5333333e-01
   6.8000000e-01
   6.2666667e-01
   6.2000000e-01
   3.2666667e-01
   1.7333333e-01
   6.1333333e-01
   4.6666667e-01
   5.7333333e-01
   4.4000000e-01
   6.4000000e-01
   5.9333333e-01
   5.1333333e-01
   3.5333333e-01
   3.4000000e-01
   7.0000000e-01
   6.8000000e-01
   5.8666667e-01
   4.0666667e-01
   2.3333333e-01
   5.6666667e-01
   7.2666667e-01
   3.2666667e-01
   2.2000000e-01
   3.0666667e-01
   4.8000000e-01
   1.9333333e-01
   4.3333333e-01
   4.6666667e-01
   6.0666667e-01
   6.4666667e-01
   4.4000000e-01
   6.1333333e-01
   6.2000000e-01
   4.6000000e-01
   4.0000000e-01
   6.0000000e-01
   7.8666667e-01
   6.3333333e-01
   3.0666667e-01
   3.4666667e-01
   1.0000000e-01
   4.7333333e-01
   4.2666667e-01
   5.7333333e-01
   3.6666667e-01
   7.9333333e-01
   7.0666667e-01
   7.4000000e-01
   4.4000000e-01
   3.2666667e-01
   3.6666667e-01
   3.8000000e-01
   6.6666667e-01
   6.6666667e-01
   3.8666667e-01
   7.6000000e-01
   4.8666667e-01
   7.2666667e-01
   2.6000000e-01
   4.2666667e-01
   4.6666667e-01
   3.9333333e-01
   7.4000000e-01
   7.0000000e-01
   7.0666667e-01
   9.0000000e-01
   4.9333333e-01
   1.6000000e-01
   5.4000000e-01
   3.5333333e-01
   3.4000000e-01
   4.8666667e-01
   4.9333333e-01
   5.0666667e-01
   2.8666667e-01
   5.9333333e-01
   6.4666667e-01
   3.2000000e-01
   6.0666667e-01
   6.9333333e-01
   4.8666667e-01
   3.0000000e-01
   4.8000000e-01
   2.1333333e-01
   5.9333333e-01
   3.4666667e-01
   6.6666667e-01
   4.3333333e-01
   4.6666667e-01
   3.4666667e-01
   4.8666667e-01
   6.8000000e-01
   6.7333333e-01
   7.6666667e-01
   2.0666667e-01
   5.6000000e-01
   2.6666667e-01
   4.6000000e-01
   3.0666667e-01
   6.8666667e-01
   3.7333333e-01
   5.4666667e-01
   4.3333333e-01
   3.0000000e-01
   3.9333333e-01
   5.8666667e-01
   4.6666667e-01
   5.4666667e-01
   6.4666667e-01
   6.3333333e-01
   5.0666667e-01
   5.9333333e-01
   6.8000000e-01
   3.6000000e-01
   1.0000000e-01
   6.5333333e-01
   6.9333333e-01
   7.0000000e-01
   7.3333333e-01
   6.3333333e-01
   8.4666667e-01
   5.2666667e-01
   3.6666667e-01
   4.2666667e-01
   2.9333333e-01
   6.8000000e-01
   3.6666667e-01
   3.6000000e-01
   6.1333333e-01
   5.6000000e-01
   3.7333333e-01
   4.8000000e-01
   2.3333333e-01
   3.6000000e-01
   2.4000000e-01
   6.0000000e-02
   5.0666667e-01
   4.8000000e-01
   4.4000000e-01
   6.7333333e-01
   4.6000000e-01
   4.4000000e-01
   7.2000000e-01
   4.8666667e-01
   9.3333333e-01
   2.6000000e-01
   5.4666667e-01
   4.7333333e-01
   4.4000000e-01
   5.2000000e-01
   8.9333333e-01
   1.0666667e-01
   8.4000000e-01
   6.2666667e-01
   1.3333333e-01
   2.6666667e-01
   6.1333333e-01
   7.7333333e-01
   3.9333333e-01
   4.6000000e-01
   4.7333333e-01
   3.3333333e-01
   5.6000000e-01
   5.6000000e-01
   7.0000000e-01
   2.0666667e-01
   4.8000000e-01
   7.6666667e-01
   7.4000000e-01
   4.5333333e-01
   9.0000000e-01
   4.2666667e-01
   3.8000000e-01
   5.1333333e-01
   4.6666667e-01
   6.0666667e-01
   4.7333333e-01
   3.4666667e-01
   4.8000000e-01
   7.8000000e-01
   6.4000000e-01
   2.2000000e-01
   7.2000000e-01
   4.6000000e-01
   6.2000000e-01
   2.2000000e-01
   6.2666667e-01
   5.8000000e-01
   4.4666667e-01
   4.7333333e-01
   3.8000000e-01
   5.1333333e-01
   3.6666667e-01
   2.2666667e-01
   5.5333333e-01
   8.0666667e-01
   7.5333333e-01
   7.6666667e-01
   2.8000000e-01
   5.1333333e-01
   1.6000000e-01
   3.6666667e-01
   7.2666667e-01
   5.3333333e-01
   3.2666667e-01
   4.0000000e-02
   5.6000000e-01
   2.2000000e-01
   6.0666667e-01
   4.6000000e-01
   4.7333333e-01
   6.4666667e-01
   6.3333333e-01
   3.3333333e-01
   2.7333333e-01
   5.2666667e-01
   4.0666667e-01
   6.2666667e-01
   5.9333333e-01
   6.0666667e-01
   5.6000000e-01
   5.3333333e-01
   4.9333333e-01
   6.2666667e-01
   6.5333333e-01
   3.7333333e-01
   4.8000000e-01
   5.6666667e-01
   5.0000000e-01
   3.4000000e-01
   3.2000000e-01
   2.9333333e-01
   3.2000000e-01
   6.8666667e-01
   5.8000000e-01
   4.8666667e-01
   6.4000000e-01
   7.6666667e-01
   6.8000000e-01
   7.2000000e-01
   2.8666667e-01
   5.2000000e-01
   2.8666667e-01
   5.4000000e-01
   4.2666667e-01
   3.2000000e-01
   5.0000000e-01
   7.9333333e-01
   6.4000000e-01
   5.4666667e-01
   5.8666667e-01
   7.6000000e-01
   7.3333333e-01
   5.5333333e-01
   5.0000000e-01
   3.2000000e-01
   3.3333333e-01
   6.4000000e-01
   5.4000000e-01
   6.9333333e-01
   9.2000000e-01
   5.1333333e-01
   3.6666667e-01
   6.1333333e-01
   5.6666667e-01
   5.3333333e-01
   6.0666667e-01
   3.6666667e-01
   7.5333333e-01
   5.6000000e-01
   5.1333333e-01
   5.8666667e-01
   3.6000000e-01
   3.2666667e-01
   3.2666667e-01
   2.6666667e-01
   3.4666667e-01
   4.5333333e-01
   5.5333333e-01
   2.4000000e-01
   6.8000000e-01
   4.2000000e-01
   9.3333333e-02
   6.4000000e-01
   3.6000000e-01
   5.1333333e-01
   7.1333333e-01
   9.2666667e-01
   5.8000000e-01
   5.4666667e-01
   5.8666667e-01
   4.1333333e-01
   5.3333333e-01
   4.5333333e-01
   6.0000000e-01
   2.4000000e-01
   3.4000000e-01
   5.9333333e-01
   8.2000000e-01
   7.5333333e-01
   6.4666667e-01
   7.4000000e-01
   5.8000000e-01
   7.5333333e-01
   5.9333333e-01
   4.2000000e-01
   5.0000000e-01
   3.9333333e-01
   3.4666667e-01
   7.1333333e-01
   5.4000000e-01
   7.6000000e-01
   6.2666667e-01
   5.0000000e-01
   3.4666667e-01
   7.7333333e-01
   4.2666667e-01
   4.3333333e-01
   5.2666667e-01
   7.2000000e-01
   4.0000000e-01
   2.2000000e-01
   3.0000000e-01
   2.5333333e-01
   6.6000000e-01
   3.8000000e-01
   6.3333333e-01
   6.6666667e-01
   5.5333333e-01
   2.9333333e-01
   7.6666667e-01
   7.2000000e-01
   6.4666667e-01
   5.8666667e-01
   3.0000000e-01
   3.1333333e-01
   5.0000000e-01
   8.6000000e-01
   5.3333333e-01
   3.6000000e-01
   6.4000000e-01
   6.3333333e-01
   6.0000000e-01
   2.1333333e-01
   3.2666667e-01
   5.8666667e-01
   4.9333333e-01
   5.0000000e-01
   8.7333333e-01
   3.0666667e-01
   5.8666667e-01
   5.4666667e-01
   3.8666667e-01
   6.1333333e-01
   4.0000000e-01
   4.5333333e-01
   4.2666667e-01
   5.4666667e-01
   6.2000000e-01
   8.6666667e-02
   5.4000000e-01
   2.0666667e-01
   3.0666667e-01
   6.6000000e-01
   5.4000000e-01
   1.8000000e-01
   9.4666667e-01
   6.8666667e-01
   4.8000000e-01
   7.2000000e-01
   5.4000000e-01
   4.2666667e-01
   1.2666667e-01
   6.0000000e-01
   6.2666667e-01
   5.7333333e-01
   6.1333333e-01
   3.8000000e-01
   3.5333333e-01
   5.4666667e-01
   3.9333333e-01
   6.6000000e-01
   1.4666667e-01
   6.8666667e-01
   5.6000000e-01
   6.1333333e-01
   5.8666667e-01
   5.9333333e-01
   4.6666667e-01
   1.9333333e-01
   6.5333333e-01
   4.8666667e-01
   3.4000000e-01
   6.4666667e-01
   4.2666667e-01
   7.9333333e-01
   5.4666667e-01
   3.8666667e-01
   6.7333333e-01
   4.6000000e-01
   5.0000000e-01
   6.2000000e-01
   2.2666667e-01
   3.3333333e-01
   7.5333333e-01
   6.0000000e-01
   4.9333333e-01
   3.2666667e-01
   5.2000000e-01
   6.3333333e-01
   7.2666667e-01
   4.3333333e-01
   6.6666667e-01
   6.9333333e-01
   7.4666667e-01
   3.2666667e-01
   3.4000000e-01
   6.8000000e-01
   7.4666667e-01
   4.8000000e-01
   5.0666667e-01
   3.5333333e-01
   3.3333333e-01
   5.3333333e-01
   5.0000000e-01
   2.4666667e-01
   5.2000000e-01
   3.5333333e-01
   3.6666667e-01
   7.1333333e-01
   4.8000000e-01
   6.6000000e-01
   6.1333333e-01
   6.8000000e-01
   5.5333333e-01
   3.7333333e-01
   5.8666667e-01
   8.5333333e-01
   2.5333333e-01
   4.0666667e-01
   4.6666667e-01
   8.0000000e-01
   4.1333333e-01
   6.9333333e-01
   4.2000000e-01
   5.9333333e-01
   3.8666667e-01
   3.6666667e-01
   4.4000000e-01
   6.5333333e-01
   6.3333333e-01
   2.4000000e-01
   4.2666667e-01
   9.6666667e-01
   3.6000000e-01
   2.2000000e-01
   2.0666667e-01
   5.9333333e-01
   2.0666667e-01
   5.6000000e-01
   7.5333333e-01
   2.4000000e-01
   8.4666667e-01
   5.6000000e-01
   7.2666667e-01
   2.9333333e-01
   6.8666667e-01
   4.6666667e-01
   5.3333333e-01
   6.0000000e-01
   1.6000000e-01
   6.6000000e-01
   6.7333333e-01
   3.9333333e-01
   3.5333333e-01
   3.0666667e-01
   6.6666667e-01
   4.2666667e-01
   2.2666667e-01
   8.1333333e-01
   3.8666667e-01
   7.0000000e-01
   2.4666667e-01
   5.8000000e-01
   4.0666667e-01
   4.7333333e-01
   6.4000000e-01
   2.4666667e-01
   3.5333333e-01
   8.3333333e-01
   4.7333333e-01
   6.9333333e-01
   6.3333333e-01
   4.8000000e-01
   5.8000000e-01
   3.4666667e-01
   2.4666667e-01
   3.7333333e-01
   6.6000000e-01
   6.8000000e-01
   6.4000000e-01
   6.4666667e-01
   6.4000000e-01
   3.9333333e-01
   5.0000000e-01
   5.4000000e-01
   4.0000000e-01
   6.6666667e-01
   7.0666667e-01
   3.5333333e-01
   6.3333333e-01
   5.6000000e-01
   5.5333333e-01
   4.0000000e-01
   6.5333333e-01
   3.8666667e-01
   4.8666667e-01
   5.5333333e-01
   3.9333333e-01
   3.3333333e-01
   1.3333333e-01
   6.3333333e-01
   3.4666667e-01
   5.4666667e-01
   2.6666667e-01
   5.6666667e-01
   3.6666667e-01
   5.9333333e-01
   4.4666667e-01
   6.0000000e-01
   5.1333333e-01
   7.8666667e-01
   8.0666667e-01
   7.2666667e-01
   3.7333333e-01
   3.6666667e-01
   4.3333333e-01
   4.9333333e-01
   6.3333333e-01
   4.4000000e-01
   7.6666667e-01
   7.0000000e-01
   6.1333333e-01
   3.8666667e-01
   3.5333333e-01
   6.6666667e-01
   7.8666667e-01
   6.2000000e-01
   2.8666667e-01
   3.4000000e-01
   4.1333333e-01
   5.9333333e-01
   4.8000000e-01
   3.6666667e-01
   6.0666667e-01
   4.0666667e-01
   6.2666667e-01
   4.4000000e-01
   6.8666667e-01
   6.3333333e-01
   6.3333333e-01
   5.0000000e-01
   4.1333333e-01
   8.8666667e-01
   6.2666667e-01
   5.3333333e-01
   6.3333333e-01
   6.2666667e-01
   1.9333333e-01
   3.8666667e-01
   3.7333333e-01
   4.8000000e-01
   6.4000000e-01
   4.0666667e-01
   3.6000000e-01
   2.2000000e-01
   5.8000000e-01
   6.0000000e-02
   2.4666667e-01
   5.1333333e-01
   4.6000000e-01
   5.3333333e-01
   5.4666667e-01
   2.9333333e-01
   3.0666667e-01
   8.9333333e-01
   2.6666667e-01
   6.4666667e-01
   7.4000000e-01
   3.6666667e-01
   1.3333333e-01
   5.7333333e-01
   6.4000000e-01
   4.0000000e-01
   6.1333333e-01
   8.5333333e-01
   4.8666667e-01
   5.7333333e-01
   2.4000000e-01
   4.8666667e-01
   6.6666667e-01
   5.3333333e-01
   6.1333333e-01
   5.8666667e-01
   6.0000000e-01
   4.0000000e-01
   6.1333333e-01
   3.5333333e-01
   7.0000000e-01
   6.7333333e-01
   2.0000000e-01
   6.1333333e-01
   5.3333333e-01
   6.7333333e-01
   2.6666667e-01
   4.8000000e-01
   6.8666667e-01
   4.0000000e-01
   2.2000000e-01
   3.9333333e-01
   7.8000000e-01
   4.8000000e-01
   6.2000000e-01
   3.2666667e-01
   6.2000000e-01
   5.1333333e-01
   3.8000000e-01
   3.9333333e-01
   2.0666667e-01
   6.7333333e-01
   3.0666667e-01
   3.4666667e-01
   3.4000000e-01
   7.0000000e-01
   5.4000000e-01
   2.5333333e-01
   5.2666667e-01
   5.0000000e-01
   4.4666667e-01
   4.2000000e-01
   4.2666667e-01
   2.3333333e-01
   3.0000000e-01
   5.5333333e-01
   6.2666667e-01
   4.0000000e-01
   4.3333333e-01
   3.8666667e-01
   4.8000000e-01
   4.2000000e-01
   2.8666667e-01
   4.6666667e-01
   4.0666667e-01
   2.4000000e-01
   6.8000000e-01
   5.8000000e-01
   6.6000000e-01
   3.0666667e-01
   2.5333333e-01
   5.6666667e-01
   6.4000000e-01
   4.6666667e-01
   4.7333333e-01
   2.4666667e-01
   2.4666667e-01
   5.5333333e-01
   7.2000000e-01
   7.9333333e-01
   2.4000000e-01
   4.7333333e-01
   7.2000000e-01
   4.1333333e-01
   5.9333333e-01
   4.4000000e-01
   4.6000000e-01
   3.4666667e-01
   4.2000000e-01
   4.2666667e-01
   4.4000000e-01
   3.6000000e-01
   5.7333333e-01
   3.3333333e-01
   4.4666667e-01
   5.2666667e-01
   9.2000000e-01
   6.4666667e-01
   6.0666667e-01
   6.8666667e-01
   8.2666667e-01
   1.6666667e-01
   6.5333333e-01
   6.4666667e-01
   5.1333333e-01
   1.9333333e-01
   5.2666667e-01
   6.6000000e-01
   3.5333333e-01
   6.7333333e-01
   4.6000000e-01
   7.4666667e-01
   4.8666667e-01
   7.4000000e-01
   7.5333333e-01
   2.6000000e-01
   6.0666667e-01
   5.5333333e-01
   4.8666667e-01
   6.2666667e-01
   4.7333333e-01
   6.6000000e-01
   6.6666667e-01
   8.7333333e-01
   3.4000000e-01
   7.9333333e-01
   4.7333333e-01
   4.8000000e-01
   5.0666667e-01
   5.4000000e-01
   2.2666667e-01
   5.0666667e-01
   6.8666667e-01
   7.2000000e-01
   4.0000000e-01
   6.5333333e-01
   3.0666667e-01
   4.6000000e-01
   2.3333333e-01
   3.6666667e-01
   7.4000000e-01
   7.2666667e-01
   6.4000000e-01
   6.0000000e-01
   5.5333333e-01
   6.1333333e-01
   4.5333333e-01
   2.6666667e-01
   5.0000000e-01
   5.1333333e-01
   4.4666667e-01
   5.1333333e-01
   3.5333333e-01
   6.0000000e-01
   3.6000000e-01
   5.6666667e-01
   3.7333333e-01
   3.0000000e-01
   4.9333333e-01
   6.0666667e-01
   4.9333333e-01
   6.6000000e-01
   3.0000000e-01
   4.7333333e-01
   5.0000000e-01
   6.2666667e-01
   3.0666667e-01
   6.6000000e-01
   5.0666667e-01
   3.6000000e-01
   5.2666667e-01
   6.9333333e-01
   4.8000000e-01
   4.0000000e-01
   4.9333333e-01
   6.6000000e-01
   2.1333333e-01
   5.7333333e-01
   4.1333333e-01
   5.2666667e-01
   6.0666667e-01
   5.7333333e-01
   6.9333333e-01
   3.0666667e-01
   5.4000000e-01
   8.8000000e-01
   6.1333333e-01
   5.7333333e-01
   5.6000000e-01
   5.0000000e-01
   3.0000000e-01
   7.7333333e-01
   4.5333333e-01
   8.0666667e-01
   5.3333333e-01
   3.5333333e-01
   2.7333333e-01
   1.8666667e-01
   4.6666667e-01
   4.4000000e-01
   5.6666667e-01
   6.2000000e-01
   3.1333333e-01
   3.6666667e-01
   2.0000000e-01
   5.8666667e-01
   5.5333333e-01
   3.8000000e-01
   5.0000000e-01
   5.0000000e-01
   6.1333333e-01
   6.6000000e-01
   6.8000000e-01
   4.4666667e-01
   4.8000000e-01
   4.6666667e-01
   4.1333333e-01
   4.1333333e-01
   3.6666667e-01
   6.8000000e-01
   3.8666667e-01
   4.0000000e-01
   4.0666667e-01
   5.2000000e-01
   7.2666667e-01
   5.4000000e-01
   4.8000000e-01
   7.0000000e-01
   1.4000000e-01
   2.4000000e-01
   6.2666667e-01
   5.2666667e-01
   4.8000000e-01
   3.1333333e-01
   3.3333333e-01
   6.5333333e-01
   3.9333333e-01
   2.7333333e-01
   5.2000000e-01
   6.2666667e-01
   6.2000000e-01
   7.2666667e-01
   3.8666667e-01
   6.7333333e-01
   6.0666667e-01
   2.7333333e-01
   5.7333333e-01
   4.2000000e-01
   4.6000000e-01
   2.4000000e-01
   5.6000000e-01
   1.0000000e-01
   1.0666667e-01
   2.4666667e-01
   3.8000000e-01
   8.6666667e-01
   1.7333333e-01
   6.2000000e-01
   3.3333333e-01
   2.8666667e-01
   6.3333333e-01
   5.0000000e-01
   7.2666667e-01
   5.6000000e-01
   4.2666667e-01
   7.1333333e-01
   5.8000000e-01
   3.9333333e-01
   3.7333333e-01
   5.0666667e-01
   4.8666667e-01
   3.0666667e-01
   4.4000000e-01
   1.4666667e-01
   7.3333333e-01
   3.2666667e-01
   5.2666667e-01
   5.6666667e-01
   5.4000000e-01
   8.5333333e-01
   2.8666667e-01
   5.6000000e-01
   4.8000000e-01
   3.1333333e-01
   2.6000000e-01
   6.0000000e-01
   4.4000000e-01
   4.0666667e-01
   3.2000000e-01
   1.8000000e-01
   5.6000000e-01
   3.8000000e-01
   3.2000000e-01
   4.2666667e-01
   6.7333333e-01
   5.8000000e-01
   3.8666667e-01
   7.1333333e-01
   3.7333333e-01
   6.7333333e-01
   3.8666667e-01
   7.0000000e-01
   3.9333333e-01
   7.1333333e-01
   3.4000000e-01
   6.0000000e-01
   5.4666667e-01
   5.0000000e-01
   5.8666667e-01
   3.6000000e-01
   4.6666667e-01
   7.7333333e-01
   5.8666667e-01
   1.0666667e-01
   6.4666667e-01
   4.2000000e-01
   4.2666667e-01
   8.7333333e-01
   6.4000000e-01
   4.2000000e-01
   4.6666667e-01
   5.6666667e-01
   4.8000000e-01
   6.2000000e-01
   6.2000000e-01
   7.0666667e-01
   4.7333333e-01
   4.0666667e-01
   4.9333333e-01
   2.4000000e-01
   3.7333333e-01
   2.9333333e-01
   3.3333333e-01
   3.0000000e-01
   4.4000000e-01
   6.0000000e-01
   6.0666667e-01
   4.5333333e-01
   9.2666667e-01
   4.8666667e-01
   3.9333333e-01
   6.3333333e-01
   5.2000000e-01
   5.6000000e-01
   5.8000000e-01
   2.0000000e-01
   6.8000000e-01
   5.5333333e-01
   4.8000000e-01
   4.2000000e-01
   6.6000000e-01
   5.2666667e-01
   5.4000000e-01
   4.6666667e-01
   4.2666667e-01
   7.7333333e-01
   5.1333333e-01
   4.5333333e-01
   6.3333333e-01
   5.9333333e-01
   5.2666667e-01
   2.9333333e-01
   3.6000000e-01
   5.4000000e-01
   6.1333333e-01
   4.4000000e-01
   4.0000000e-01
   3.4666667e-01
   1.8666667e-01
   6.1333333e-01
   7.6000000e-01
   6.0000000e-01
   3.7333333e-01
   3.9333333e-01
   6.4666667e-01
   4.6666667e-01
   2.8000000e-01
   7.2666667e-01
   4.3333333e-01
   7.3333333e-02
   7.8666667e-01
   4.2666667e-01
   5.0000000e-01
   5.9333333e-01
   7.7333333e-01
   3.2666667e-01
   9.5333333e-01
   5.3333333e-01
   4.4666667e-01
   3.6666667e-01
   5.2666667e-01
   3.1333333e-01
   6.7333333e-01
   7.3333333e-01
   3.3333333e-01
   7.0000000e-01
   5.8000000e-01
   4.3333333e-01
   3.0666667e-01
   5.6000000e-01
   4.5333333e-01
   5.2000000e-01
   5.6000000e-01
   3.4000000e-01
   7.1333333e-01
   6.0000000e-01
   3.8666667e-01
   1.5333333e-01
   7.2000000e-01
   4.2666667e-01
   5.0000000e-01
   4.5333333e-01
   4.6000000e-01
   8.1333333e-01
   5.5333333e-01
   7.2000000e-01
   6.0666667e-01
   6.4000000e-01
   5.2666667e-01
   6.2000000e-01
   3.3333333e-01
   4.0000000e-01
   5.7333333e-01
   3.4666667e-01
   5.0000000e-01
   3.8000000e-01
   4.9333333e-01
   1.4666667e-01
   3.0666667e-01
   8.5333333e-01
   6.4666667e-01
   4.6000000e-01
   5.4000000e-01
   5.8666667e-01
   5.3333333e-01
   3.0666667e-01
   6.7333333e-01
   3.6000000e-01
   6.8000000e-01
   3.9333333e-01
   3.8000000e-01
   4.4000000e-01
   3.3333333e-01
   6.2000000e-01
   6.2666667e-01
   6.0666667e-01
   5.9333333e-01
   3.5333333e-01
   5.8000000e-01
   4.9333333e-01
   3.6000000e-01
   2.0000000e-01
   6.5333333e-01
   5.4000000e-01
   4.2000000e-01
   5.3333333e-01
   2.7333333e-01
   6.2666667e-01
   6.1333333e-01
   6.6666667e-01
   6.0666667e-01
   5.9333333e-01
   7.4000000e-01
   2.6666667e-01
   3.1333333e-01
   6.0000000e-01
   4.0666667e-01
   6.4666667e-01
   3.4000000e-01
   5.6000000e-01
   3.4000000e-01
   6.1333333e-01
   5.1333333e-01
   7.0666667e-01
   8.4000000e-01
   3.4000000e-01
   3.7333333e-01
   7.3333333e-01
   7.2666667e-01
   2.8000000e-01
   3.1333333e-01
   3.2000000e-01
   3.5333333e-01
   6.0000000e-01
   8.2666667e-01
   8.4666667e-01
   4.8000000e-01
   7.6666667e-01
   5.8000000e-01
   5.6000000e-01
   3.4666667e-01
   5.7333333e-01
   4.0000000e-01
   3.8000000e-01
   5.7333333e-01
   7.1333333e-01
   6.3333333e-01
   5.2666667e-01
   4.2666667e-01
   2.6000000e-01
   1.2000000e-01
   6.2666667e-01
   4.2000000e-01
   7.8000000e-01
   4.6000000e-01
   4.6666667e-01
   4.9333333e-01
   6.3333333e-01
   3.3333333e-01
   4.9333333e-01
   4.2000000e-01
   7.2000000e-01
   7.2000000e-01
   6.0000000e-01
   5.6000000e-01
   3.5333333e-01
   3.6000000e-01
   5.9333333e-01
   4.2000000e-01
   3.7333333e-01
   6.6666667e-01
   7.2666667e-01
   7.6666667e-01
   5.3333333e-01
   3.9333333e-01
   4.1333333e-01
   4.2666667e-01
   2.4666667e-01
   7.1333333e-01
   6.6000000e-01
   5.7333333e-01
   1.5333333e-01
   7.3333333e-01
   5.6666667e-01
   4.2000000e-01
   3.8666667e-01
   6.4000000e-01
   2.0000000e-01
   4.1333333e-01
   7.2000000e-01
   5.2000000e-01
   5.2000000e-01
   3.4000000e-01
   5.0000000e-01
   4.8000000e-01
   4.8666667e-01
   5.8000000e-01
   6.0666667e-01
   6.4666667e-01
   4.0000000e-01
   5.0666667e-01
   7.0000000e-01
   2.5333333e-01
   5.4666667e-01
   8.0666667e-01
   7.0666667e-01
   4.7333333e-01
   4.2000000e-01
   3.8666667e-01
   3.8666667e-01
   3.2000000e-01
   7.4000000e-01
   5.5333333e-01
   5.4666667e-01
   7.9333333e-01
   6.4666667e-01
   4.2000000e-01
   5.4000000e-01
   5.4000000e-01
   6.0666667e-01
   4.9333333e-01
   4.2666667e-01
   6.8000000e-01
   4.7333333e-01
   5.8666667e-01
   4.4000000e-01
   5.2666667e-01
   3.8000000e-01
   7.9333333e-01
   3.0666667e-01
   7.9333333e-01
   2.5333333e-01
   5.8000000e-01
   6.6666667e-01
   6.2000000e-01
   6.0000000e-01
   4.2666667e-01
   6.4000000e-01
   4.2666667e-01
   5.4000000e-01
   5.3333333e-01
   2.5333333e-01
   5.9333333e-01
   4.8000000e-01
   5.4666667e-01
   2.3333333e-01
   6.0000000e-01
   5.7333333e-01
   6.6666667e-01
   4.5333333e-01
   6.0666667e-01
   8.6666667e-02
   8.6666667e-02
   6.3333333e-01
   4.3333333e-01
   5.1333333e-01
   6.2000000e-01
   5.6666667e-01
   6.2666667e-01
   5.0000000e-01
   5.6000000e-01
   4.1333333e-01
   3.1333333e-01
   4.8000000e-01
   5.6000000e-01
   5.0666667e-01
   2.8000000e-01
   2.4000000e-01
   4.7333333e-01
   5.6666667e-01
   5.0000000e-01
   4.8666667e-01
   3.5333333e-01
   5.3333333e-01
   5.8666667e-01
   6.6000000e-01
   6.6000000e-01
   4.4666667e-01
   5.8666667e-01
   5.0666667e-01
   7.2666667e-01
   4.6666667e-01
   4.1333333e-01
   2.1333333e-01
   7.0000000e-01
   7.5333333e-01
   6.1333333e-01
   2.9333333e-01
   6.7333333e-01
   4.2000000e-01
   7.2000000e-01
   4.4000000e-01
   6.0000000e-01
   5.8666667e-01
   2.8666667e-01
   7.9333333e-01
   6.4000000e-01
   2.4000000e-01
   8.0000000e-01
   3.9333333e-01
   3.8000000e-01
   7.7333333e-01
   2.9333333e-01
   4.5333333e-01
   5.4000000e-01
   4.8000000e-01
   7.2666667e-01
   6.5333333e-01
   6.6666667e-02
   5.2000000e-01
   2.8000000e-01
   7.9333333e-01
   6.1333333e-01
   5.8000000e-01
   3.8000000e-01
   2.2666667e-01
   3.6666667e-01
   4.8000000e-01
   6.9333333e-01
   3.6000000e-01
   7.6000000e-01
   6.2666667e-01
   8.3333333e-01
   4.6000000e-01
   7.4666667e-01
   5.2666667e-01
   5.3333333e-01
   6.0000000e-01
   4.1333333e-01
   5.0666667e-01
   3.9333333e-01
   5.6666667e-01
   3.8666667e-01
   4.7333333e-01
   3.4666667e-01
   4.4666667e-01
   7.1333333e-01
   5.4000000e-01
   4.4666667e-01
   7.0000000e-01
   4.0666667e-01
   6.4000000e-01
   4.6000000e-01
   7.4666667e-01
   4.0666667e-01
   3.8666667e-01
   2.8000000e-01
   6.3333333e-01
   7.9333333e-01
   3.9333333e-01
   4.9333333e-01
   9.8000000e-01
   5.6666667e-01
   5.3333333e-01
   3.8666667e-01
   6.5333333e-01
   7.3333333e-01
   2.8666667e-01
   3.2000000e-01
   4.4000000e-01
   7.6000000e-01
   5.4666667e-01
   4.7333333e-01
   6.8000000e-01
   4.2666667e-01
   4.1333333e-01
   4.4666667e-01
   3.6666667e-01
   6.4000000e-01
   2.5333333e-01
   5.9333333e-01
   4.6000000e-01
   4.6000000e-01
   1.6666667e-01
   2.7333333e-01
   3.1333333e-01
   6.8666667e-01
   4.4000000e-01
   4.8000000e-01
   5.4000000e-01
   5.0666667e-01
   6.6666667e-01
   3.9333333e-01
   3.0000000e-01
   6.2666667e-01
   7.2000000e-01
   6.4666667e-01
   7.5333333e-01
   1.6666667e-01
   4.2666667e-01
   4.0000000e-01
   5.9333333e-01
   6.1333333e-01
   7.8666667e-01
   3.9333333e-01
   5.4000000e-01
   6.6000000e-01
   5.2666667e-01
   2.0000000e-01
   5.4000000e-01
   5.6666667e-01
   5.6000000e-01
   6.7333333e-01
   4.4666667e-01
   5.6666667e-01
   5.0666667e-01
   6.2000000e-01
   4.7333333e-01
   3.6000000e-01
   4.9333333e-01
   2.6000000e-01
   4.4666667e-01
   7.3333333e-01
   8.2666667e-01
   7.4666667e-01
   3.9333333e-01
   4.4000000e-01
   8.4000000e-01
   6.2000000e-01
   5.4000000e-01
   2.8666667e-01
   7.0000000e-01
   5.4000000e-01
   6.0666667e-01
   4.2000000e-01
   5.3333333e-01
   3.2000000e-01
   1.9333333e-01
   8.7333333e-01
   6.2000000e-01
   2.7333333e-01
   6.6666667e-01
   5.2666667e-01
   7.0666667e-01
   6.0666667e-01
   4.0666667e-01
   5.1333333e-01
   5.5333333e-01
   3.8666667e-01
   5.2000000e-01
   6.8000000e-01
   8.6000000e-01
   3.6000000e-01
   9.1333333e-01
   5.7333333e-01
   3.2000000e-01
   4.6000000e-01
   3.9333333e-01
   2.2666667e-01
   3.4000000e-01
   4.5333333e-01
   2.4666667e-01
   5.3333333e-01
   6.0666667e-01
   4.4000000e-01
   4.1333333e-01
   6.2666667e-01
   6.4666667e-01
   5.8000000e-01
   4.4666667e-01
   3.6000000e-01
   2.0666667e-01
   5.0000000e-01
   8.0000000e-01
   7.3333333e-01
   4.8666667e-01
   8.2666667e-01
   4.8666667e-01
   6.0666667e-01
   7.5333333e-01
   4.4666667e-01
   1.6000000e-01
   6.8000000e-01
   5.8666667e-01
   5.8666667e-01
   5.7333333e-01
   4.4666667e-01
   4.4666667e-01
   2.1333333e-01
   8.1333333e-01
   3.3333333e-01
   7.3333333e-01
   6.5333333e-01
   8.1333333e-01
   6.8000000e-01
   3.9333333e-01
   4.5333333e-01
   8.1333333e-01
   5.2666667e-01
   2.4666667e-01
   7.5333333e-01
   7.6000000e-01
   4.8666667e-01
   2.7333333e-01
   5.6666667e-01
   3.4000000e-01
   4.7333333e-01
   1.8666667e-01
   7.4666667e-01
   6.0000000e-01
   8.8000000e-01
   8.0000000e-01
   7.0666667e-01
   4.3333333e-01
   3.2000000e-01
   5.2000000e-01
   3.5333333e-01
   6.0000000e-01
   1.4000000e-01
   3.8666667e-01
   2.8000000e-01
   2.5333333e-01
   3.0000000e-01
   4.4666667e-01
   7.7333333e-01
   2.6000000e-01
   4.0666667e-01
   4.9333333e-01
   4.5333333e-01
   6.6000000e-01
   8.9333333e-01
   7.3333333e-02
   3.1333333e-01
   7.1333333e-01
   6.6666667e-02
   4.0666667e-01
   6.4000000e-01
   3.8666667e-01
   6.0000000e-01
   4.0666667e-01
   4.0666667e-01
   6.0666667e-01
   7.6000000e-01
   6.2000000e-01
   4.0000000e-01
   4.2666667e-01
   4.3333333e-01
   5.5333333e-01
   7.7333333e-01
   3.6666667e-01
   3.2000000e-01
   3.2666667e-01
   5.8000000e-01
   5.1333333e-01
   7.2666667e-01
   3.2000000e-01
   7.0666667e-01
   4.0666667e-01
   4.2000000e-01
   5.9333333e-01
   5.4000000e-01
   5.0000000e-01
   8.1333333e-01
   3.6666667e-01
   1.6666667e-01
   4.0666667e-01
   4.5333333e-01
   2.5333333e-01
   3.0000000e-01
   3.0666667e-01
   5.2666667e-01
   5.6000000e-01
   3.6000000e-01
   3.4000000e-01
   7.4000000e-01
   2.7333333e-01
   6.3333333e-01
   5.2666667e-01
   6.6000000e-01
   5.8000000e-01
   6.1333333e-01
   3.5333333e-01
   2.6000000e-01
   6.6000000e-01
   3.2000000e-01
   4.8000000e-01
   4.6000000e-01
   4.9333333e-01
   5.8000000e-01
   4.1333333e-01
   2.4000000e-01
   6.0666667e-01
   4.4000000e-01
   5.5333333e-01
   4.4000000e-01
   5.7333333e-01
   4.9333333e-01
   7.0666667e-01
   3.2000000e-01
   8.1333333e-01
   3.9333333e-01
   4.4666667e-01
   5.8666667e-01
   7.4666667e-01
   7.8666667e-01
   5.3333333e-02
   6.4666667e-01
   4.8000000e-01
   6.5333333e-01
   2.7333333e-01
   4.8000000e-01
   6.5333333e-01
   4.4666667e-01
   4.6000000e-01
   6.0000000e-01
   5.2000000e-01
   7.7333333e-01
   5.6666667e-01
   6.2000000e-01
   2.6000000e-01
   3.3333333e-01
   5.4666667e-01
   5.2000000e-01
   2.9333333e-01
   7.1333333e-01
   5.9333333e-01
   5.2666667e-01
   4.2000000e-01
   2.0000000e-01
   5.8000000e-01
   4.4666667e-01
   1.8666667e-01
   5.8000000e-01
   3.4000000e-01
   6.4000000e-01
   4.6000000e-01
   3.6666667e-01
   4.0000000e-01
   5.6666667e-01
   7.7333333e-01
   4.8666667e-01
   5.8666667e-01
   2.8666667e-01
   5.4000000e-01
   2.0000000e-01
   1.8666667e-01
   5.2000000e-01
   3.0666667e-01
   3.0000000e-01
   3.4666667e-01
   3.6000000e-01
   4.6000000e-01
   7.4666667e-01
   7.0666667e-01
   4.2666667e-01
   5.0000000e-01
   2.4666667e-01
   6.8000000e-01
   4.2666667e-01
   3.2000000e-01
   6.5333333e-01
   7.0000000e-01
   3.6666667e-01
   4.6666667e-01
   2.9333333e-01
   4.6000000e-01
   5.4666667e-01
   6.4000000e-01
   5.3333333e-01
   7.5333333e-01
   2.6666667e-01
   5.0666667e-01
   4.0000000e-01
   5.9333333e-01
   6.4000000e-01
   2.2000000e-01
   3.8000000e-01
   5.7333333e-01
   3.8666667e-01
   2.8000000e-01
   5.4666667e-01
   7.8000000e-01
   6.4000000e-01
   4.7333333e-01
   4.9333333e-01
   8.8000000e-01
   3.8666667e-01
   2.4666667e-01
   5.4666667e-01
   5.5333333e-01
   6.3333333e-01
   2.5333333e-01
   5.9333333e-01
   8.2666667e-01
   3.0000000e-01
   8.6666667e-02
   6.2666667e-01
   7.1333333e-01
   5.2000000e-01
   5.2666667e-01
   4.8000000e-01
   5.7333333e-01
   2.8000000e-01
   6.6666667e-01
   6.0000000e-01
   7.1333333e-01
   3.6000000e-01
   4.6666667e-01
   6.7333333e-01
   3.6000000e-01
   3.5333333e-01
   6.0000000e-01
   4.2000000e-01
   3.9333333e-01
   3.5333333e-01
   3.4000000e-01
   5.6666667e-01
   5.3333333e-01
   3.2000000e-01
   6.6000000e-01
   6.4000000e-01
   3.5333333e-01
   4.8666667e-01
   3.0666667e-01
   6.5333333e-01
   5.5333333e-01
   3.1333333e-01
   8.8000000e-01
   5.7333333e-01
   2.8000000e-01
   6.8000000e-01
   7.8000000e-01
   5.2000000e-01
   1.2666667e-01
   6.2000000e-01
   8.0000000e-01
   7.6666667e-01
   3.8666667e-01
   5.3333333e-01
   3.2666667e-01
   5.0000000e-01
   1.6666667e-01
   4.6666667e-01
   5.8666667e-01
   4.6666667e-01
   5.2666667e-01
   2.2666667e-01
   6.8000000e-01
   6.2000000e-01
   2.5333333e-01
   4.2000000e-01
   5.5333333e-01
   3.0666667e-01
   2.9333333e-01
   8.8666667e-01
   2.8000000e-01
   2.5333333e-01
   8.2666667e-01
   5.8666667e-01
   3.6666667e-01
   6.2000000e-01
   3.6000000e-01
   5.2666667e-01
   3.2000000e-01
   6.0000000e-01
   3.5333333e-01
   4.6666667e-01
   5.0000000e-01
   6.9333333e-01
   4.0000000e-01
   1.6000000e-01
   3.2666667e-01
   4.2666667e-01
   5.0000000e-01
   8.8666667e-01
   6.8000000e-01
   3.0000000e-01
   3.0666667e-01
   5.4000000e-01
   6.7333333e-01
   4.0000000e-01
   6.6000000e-01
   2.3333333e-01
   2.6666667e-01
   4.6666667e-01
   2.0666667e-01
   5.9333333e-01
   2.4000000e-01
   5.6000000e-01
   5.1333333e-01
   4.0000000e-01
   5.3333333e-01
   4.0000000e-01
   4.8000000e-01
   5.1333333e-01
   7.4000000e-01
   8.0000000e-01
   5.2000000e-01
   5.8000000e-01
   5.9333333e-01
   3.4666667e-01
   8.0000000e-01
   5.2666667e-01
   5.2000000e-01
   7.4666667e-01
   4.7333333e-01
   2.4666667e-01
   8.2666667e-01
   8.6666667e-01
   5.4000000e-01
   6.6666667e-01
   5.1333333e-01
   3.6666667e-01
   7.2666667e-01
   6.0000000e-01
   6.0000000e-01
   7.0666667e-01
   5.4666667e-01
   5.7333333e-01
   3.8000000e-01
   3.2666667e-01
   3.2000000e-01
   7.2000000e-01
   4.5333333e-01
   1.8666667e-01
   5.7333333e-01
   9.2000000e-01
   7.4666667e-01
   2.3333333e-01
   7.6000000e-01
   6.6000000e-01
   2.7333333e-01
   5.2000000e-01
   8.6666667e-02
   5.6000000e-01
   6.6000000e-01
   6.5333333e-01
   4.7333333e-01
   2.6000000e-01
   4.8666667e-01
   5.7333333e-01
   8.4666667e-01
   6.7333333e-01
   5.8000000e-01
   4.3333333e-01
   6.0666667e-01
   8.4666667e-01
   6.0666667e-01
   3.7333333e-01
   4.0666667e-01
   3.6666667e-01
   7.5333333e-01
   7.2666667e-01
   6.6000000e-01
   3.3333333e-01
   3.0000000e-01
   4.2000000e-01
   4.6000000e-01
   6.4000000e-01
   2.3333333e-01
   3.5333333e-01
   4.6666667e-01
   8.7333333e-01
   8.3333333e-01
   4.3333333e-01
   7.9333333e-01
   6.2666667e-01
   2.0000000e-01
   4.4000000e-01
   4.7333333e-01
   6.7333333e-01
   5.2000000e-01
   5.7333333e-01
   5.5333333e-01
   5.8666667e-01
   9.2000000e-01
   9.3333333e-02
   6.5333333e-01
   5.8666667e-01
   6.6666667e-01
   3.4666667e-01
   7.1333333e-01
   4.6000000e-01
   6.4000000e-01
   3.1333333e-01
   6.2666667e-01
   5.3333333e-01
   6.7333333e-01
   7.2000000e-01
   5.4666667e-01
   6.8666667e-01
   8.6000000e-01
   7.1333333e-01
   4.0666667e-01
   7.6000000e-01
   6.8000000e-01
   4.6666667e-01
   6.6666667e-01
   6.8000000e-01
   4.6000000e-01
   2.7333333e-01
   6.2666667e-01
   4.7333333e-01
   6.1333333e-01
   4.5333333e-01
   5.8666667e-01
   6.6666667e-01
   7.7333333e-01
   4.8666667e-01
   6.5333333e-01
   6.2666667e-01
   1.9333333e-01
   6.6666667e-01
   7.0000000e-01
   7.4666667e-01
   6.8666667e-01
   4.3333333e-01
   6.7333333e-01
   7.4000000e-01
   4.6666667e-01
   6.6666667e-01
   5.0666667e-01
   8.2666667e-01
   6.8000000e-01
   5.3333333e-01
   7.5333333e-01
   3.3333333e-01
   4.8000000e-01
   4.2666667e-01
   6.4000000e-01
   3.2000000e-01
   4.0000000e-01
   7.0000000e-01
   3.8000000e-01
   4.2666667e-01
   7.6000000e-01
   6.2666667e-01
   7.8000000e-01
   6.4000000e-01
   6.8666667e-01
   3.7333333e-01
   7.1333333e-01
   3.5333333e-01
   9.3333333e-01
   4.4666667e-01
   3.1333333e-01
   6.2000000e-01
   5.9333333e-01
   2.3333333e-01
   3.6000000e-01
   3.2000000e-01
   6.0666667e-01
   5.3333333e-01
   6.8000000e-01
   2.8000000e-01
   4.0666667e-01
   7.3333333e-01
   9.7333333e-01
   3.8000000e-01
   4.3333333e-01
   7.0000000e-01
   7.5333333e-01
   4.6000000e-01
   5.7333333e-01
   4.0000000e-01
   4.8000000e-01
   4.7333333e-01
   4.4666667e-01
   6.5333333e-01
   7.8666667e-01
   4.7333333e-01
   6.7333333e-01
   3.5333333e-01
   6.2000000e-01
   2.8000000e-01
   5.2000000e-01
   5.2666667e-01
   7.6666667e-01
   5.4000000e-01
   3.4000000e-01
   2.4666667e-01
   4.6666667e-01
   1.6666667e-01
   7.0000000e-01
   6.2000000e-01
   4.4666667e-01
   8.6000000e-01
   8.0666667e-01
   4.4666667e-01
   7.5333333e-01
   4.6666667e-01
   8.2000000e-01
   4.0000000e-01
   5.5333333e-01
   7.0666667e-01
   1.8666667e-01
   6.5333333e-01
   5.3333333e-01
   6.0666667e-01
   8.0666667e-01
   5.8666667e-01
   6.0000000e-01
   7.0666667e-01
   4.2000000e-01
   3.9333333e-01
   3.8666667e-01
   5.8000000e-01
   4.2666667e-01
   4.4000000e-01
   7.5333333e-01
   5.7333333e-01
   6.4666667e-01
   6.0666667e-01
   7.8000000e-01
   4.9333333e-01
   5.0000000e-01
   3.9333333e-01
   4.6666667e-01
   2.4666667e-01
   5.4000000e-01
   7.0666667e-01
   5.4000000e-01
   2.9333333e-01
   6.6000000e-01
   2.5333333e-01
   4.6666667e-01
   4.9333333e-01
   4.0000000e-01
   4.0000000e-01
   3.9333333e-01
   7.5333333e-01
   3.9333333e-01
   6.0666667e-01
   1.8000000e-01
   5.1333333e-01
   5.3333333e-01
   2.3333333e-01
   6.6666667e-01
   7.4666667e-01
   1.6000000e-01
   6.8666667e-01
   5.4666667e-01
   5.0000000e-01
   7.2666667e-01
   4.0666667e-01
   4.7333333e-01
   2.6000000e-01
   4.2666667e-01
   6.0000000e-01
   5.4666667e-01
   6.3333333e-01
   6.6666667e-01
   5.7333333e-01
   4.5333333e-01
   4.3333333e-01
   5.6000000e-01
   3.3333333e-01
   3.6666667e-01
   7.4666667e-01
   4.7333333e-01
   3.9333333e-01
   4.8666667e-01
   6.3333333e-01
   7.4000000e-01
   5.2666667e-01
   5.8000000e-01
   4.8666667e-01
   2.9333333e-01
   6.7333333e-01
   5.9333333e-01
   6.3333333e-01
   3.6000000e-01
   4.1333333e-01
   3.6000000e-01
   6.3333333e-01
   4.1333333e-01
   4.2666667e-01
   2.8000000e-01
   7.6000000e-01
   3.5333333e-01
   2.2000000e-01
   7.2000000e-01
   1.6000000e-01
   7.2000000e-01
   3.8666667e-01
   4.6666667e-01
   6.2666667e-01
   7.4666667e-01
   7.0000000e-01
   5.5333333e-01
   6.7333333e-01
   3.1333333e-01
   3.0000000e-01
   3.4666667e-01
   6.8000000e-01
   7.8000000e-01
   6.4000000e-01
   2.4666667e-01
   3.1333333e-01
   7.6666667e-01
   9.0666667e-01
   6.8666667e-01
   5.9333333e-01
   8.0666667e-01
   4.8666667e-01
   5.2666667e-01
   5.2666667e-01
   3.6000000e-01
   2.0666667e-01
   5.2666667e-01
   7.5333333e-01
   4.7333333e-01
   6.0666667e-01
   6.1333333e-01
   3.7333333e-01
   3.8000000e-01
   2.8666667e-01
   4.0000000e-01
   3.6000000e-01
   6.7333333e-01
   5.4000000e-01
   5.0000000e-01
   6.4000000e-01
   3.7333333e-01
   2.8000000e-01
   3.4000000e-01
   2.0000000e-01
   3.9333333e-01
   3.9333333e-01
   6.7333333e-01
   1.5333333e-01
   2.6000000e-01
   2.0000000e-01
   5.4666667e-01
   3.9333333e-01
   3.2000000e-01
   3.4666667e-01
   4.7333333e-01
   6.0000000e-01
   5.9333333e-01
   6.3333333e-01
   5.5333333e-01
   5.4000000e-01
   4.8666667e-01
   5.5333333e-01
   7.6000000e-01
   5.5333333e-01
   5.1333333e-01
   6.0666667e-01
   6.0666667e-01
   3.8000000e-01
   6.1333333e-01
   8.6000000e-01
   4.9333333e-01
   4.5333333e-01
   6.0000000e-01
   5.4666667e-01
   4.0000000e-01
   2.4000000e-01
   6.9333333e-01
   6.1333333e-01
   5.0000000e-01
   6.7333333e-01
   3.7333333e-01
   6.2000000e-01
   1.5333333e-01
   6.0000000e-01
   2.0666667e-01
   5.9333333e-01
   4.0000000e-01
   3.3333333e-01
   7.1333333e-01
   7.8000000e-01
   7.9333333e-01
   5.3333333e-02
   4.0666667e-01
   4.2000000e-01
   3.4666667e-01
   3.4666667e-01
   1.2666667e-01
   8.2000000e-01
   6.0000000e-01
   6.3333333e-01
   6.2000000e-01
   4.8000000e-01
   6.3333333e-01
   3.2000000e-01
   5.4000000e-01
   4.3333333e-01
   6.4666667e-01
   6.5333333e-01
   9.2666667e-01
   3.7333333e-01
   8.5333333e-01
   8.2000000e-01
   8.2000000e-01
   7.2000000e-01
   5.7333333e-01
   4.0000000e-01
   8.4666667e-01
   2.6666667e-01
   4.7333333e-01
   5.3333333e-01
   8.4666667e-01
   6.2000000e-01
   8.7333333e-01
   4.4666667e-01
   3.9333333e-01
   4.4666667e-01
   4.7333333e-01
   4.2666667e-01
   1.1333333e-01
   7.6666667e-01
   7.4666667e-01
   7.0666667e-01
   2.2666667e-01
   4.4000000e-01
   6.1333333e-01
   3.7333333e-01
   8.9333333e-01
   8.2000000e-01
   8.2000000e-01
   6.8666667e-01
   4.6000000e-01
   6.5333333e-01
   4.6000000e-01
   3.0000000e-01
   8.6666667e-01
   5.4666667e-01
   4.3333333e-01
   4.6000000e-01
   4.4666667e-01
   7.2666667e-01
   1.3333333e-01
   4.4666667e-01
   5.8666667e-01
   2.5333333e-01
   2.6666667e-01
   3.2666667e-01
   7.4666667e-01
   5.4000000e-01
   6.6666667e-01
   7.0000000e-01
   6.6666667e-01
   5.7333333e-01
   8.2666667e-01
   6.1333333e-01
   5.3333333e-01
   4.4000000e-01
   5.8000000e-01
   3.0666667e-01
   6.4000000e-01
   5.6666667e-01
   4.5333333e-01
   2.7333333e-01
   4.6666667e-01
   3.0666667e-01
   2.1333333e-01
   5.4000000e-01
   3.6666667e-01
   4.6000000e-01
   5.1333333e-01
   8.7333333e-01
   8.9333333e-01
   5.7333333e-01
   8.0666667e-01
   6.8666667e-01
   3.8666667e-01
   6.0666667e-01
   6.2666667e-01
   4.1333333e-01
   6.5333333e-01
   1.2666667e-01
   4.6000000e-01
   5.1333333e-01
   3.8000000e-01
   6.0666667e-01
   4.7333333e-01
   2.6666667e-01
   1.8666667e-01
   3.4666667e-01
   6.9333333e-01
   3.5333333e-01
   3.1333333e-01
   3.6000000e-01
   3.8000000e-01
   1.3333333e-01
   5.8666667e-01
   3.7333333e-01
   5.3333333e-01
   6.7333333e-01
   8.0000000e-01
   3.3333333e-01
   5.4000000e-01
   6.0666667e-01
   3.6000000e-01
   4.9333333e-01
   6.2666667e-01
   5.1333333e-01
   6.4000000e-01
   5.9333333e-01
   3.1333333e-01
   5.6666667e-01
   5.9333333e-01
   3.8666667e-01
   2.4666667e-01
   5.8666667e-01
   4.0666667e-01
   5.6666667e-01
   5.9333333e-01
   7.0666667e-01
   6.3333333e-01
   7.8666667e-01
   5.6666667e-01
   6.4000000e-01
   6.2666667e-01
   3.4000000e-01
   2.8000000e-01
   3.2000000e-01
   4.9333333e-01
   8.7333333e-01
   4.8000000e-01
   6.6000000e-01
   2.9333333e-01
   4.4666667e-01
   3.4666667e-01
   4.8000000e-01
   5.6666667e-01
   5.7333333e-01
   5.0000000e-01
   4.3333333e-01
   4.8666667e-01
   6.8000000e-01
   5.8666667e-01
   4.6000000e-01
   7.3333333e-01
   1.0666667e-01
   7.5333333e-01
   4.6000000e-01
   7.9333333e-01
   6.0000000e-01
   5.4666667e-01
   5.4666667e-01
   6.1333333e-01
   3.8000000e-01
   6.8666667e-01
   5.6000000e-01
   5.4000000e-01
   2.0000000e-01
   5.8000000e-01
   3.9333333e-01
   5.4000000e-01
   3.0000000e-01
   1.9333333e-01
   7.7333333e-01
   6.8666667e-01
   5.6000000e-01
   3.1333333e-01
   4.9333333e-01
   5.5333333e-01
   5.2666667e-01
   4.2000000e-01
   3.9333333e-01
   4.9333333e-01
   5.2666667e-01
   6.8666667e-01
   5.0666667e-01
   8.0000000e-01
   5.3333333e-01
   5.4666667e-01
   7.4000000e-01
   5.0000000e-01
   3.8000000e-01
   6.5333333e-01
   5.8666667e-01
   3.0666667e-01
   4.5333333e-01
   7.3333333e-01
   6.9333333e-01
   4.0666667e-01
   6.8666667e-01
   5.4000000e-01
   5.6666667e-01
   9.6666667e-01
   7.0000000e-01
   7.7333333e-01
   9.6666667e-01
   4.6666667e-01
   4.5333333e-01
   5.1333333e-01
   3.6666667e-01
   4.7333333e-01
   5.9333333e-01
   6.4666667e-01
   6.7333333e-01
   3.0666667e-01
   4.6000000e-01
   7.8000000e-01
   2.8000000e-01
   6.1333333e-01
   5.6000000e-01
   6.1333333e-01
   2.2666667e-01
   5.3333333e-01
   2.7333333e-01
   3.0666667e-01
   4.0666667e-01
   4.1333333e-01
   7.4000000e-01
   5.8666667e-01
   4.3333333e-01
   1.2000000e-01
   3.9333333e-01
   2.4000000e-01
   5.8000000e-01
   5.2666667e-01
   3.6000000e-01
   4.5333333e-01
   5.8666667e-01
   3.8666667e-01
   6.1333333e-01
   4.8000000e-01
   6.8000000e-01
   3.9333333e-01
   4.2000000e-01
   5.0000000e-01
   2.2666667e-01
   6.0000000e-01
   3.2666667e-01
   5.4000000e-01
   2.0000000e-01
   3.8000000e-01
   6.4666667e-01
   5.8666667e-01
   1.6000000e-01
   4.3333333e-01
   5.6000000e-01
   7.2666667e-01
   6.3333333e-01
   4.4666667e-01
   6.3333333e-01
   6.0000000e-01
   8.9333333e-01
   6.2000000e-01
   6.0000000e-01
   3.7333333e-01
   4.8000000e-01
   4.9333333e-01
   5.1333333e-01
   5.1333333e-01
   2.5333333e-01
   3.4000000e-01
   4.7333333e-01
   1.7333333e-01
   6.2666667e-01
   6.8666667e-01
   4.0666667e-01
   4.5333333e-01
   5.8000000e-01
   4.0666667e-01
   5.1333333e-01
   5.6000000e-01
   4.5333333e-01
   4.6000000e-01
   7.2000000e-01
   3.6000000e-01
   4.0666667e-01
   4.0000000e-01
   3.7333333e-01
   4.2000000e-01
   6.5333333e-01
   7.7333333e-01
   6.3333333e-01
   4.4000000e-01
   4.4666667e-01
   3.6666667e-01
   3.7333333e-01
   6.4000000e-01
   3.8666667e-01
   9.1333333e-01
   5.4000000e-01
   2.3333333e-01
   3.9333333e-01
   6.1333333e-01
   6.9333333e-01
   7.0666667e-01
   5.8000000e-01
   6.0666667e-01
   6.2666667e-01
   5.0666667e-01
   5.3333333e-01
   6.7333333e-01
   4.0666667e-01
   3.4000000e-01
   4.4000000e-01
   6.2666667e-01
   6.5333333e-01
   5.3333333e-01
   5.0000000e-01
   3.4000000e-01
   7.0000000e-01
   7.6000000e-01
   5.0000000e-01
   5.4000000e-01
   3.9333333e-01
   5.9333333e-01
   2.8666667e-01
   5.6666667e-01
   4.4000000e-01
   5.5333333e-01
   7.3333333e-01
   4.6666667e-01
   5.8000000e-01
   8.6666667e-01
   1.0666667e-01
   2.5333333e-01
   2.6666667e-01
   8.6666667e-01
   6.6666667e-01
   6.6000000e-01
   2.7333333e-01
   5.0666667e-01
   6.5333333e-01
   4.8000000e-01
   3.2666667e-01
   2.9333333e-01
   2.2666667e-01
   7.0000000e-01
   1.9333333e-01
   4.2666667e-01
   4.0000000e-01
   6.9333333e-01
   6.0666667e-01
   6.0000000e-01
   3.6666667e-01
   5.1333333e-01
   2.0000000e-01
   7.0000000e-01
   4.3333333e-01
   3.4000000e-01
   7.0666667e-01
   4.4000000e-01
   6.6000000e-01
   3.5333333e-01
   6.9333333e-01
   3.4666667e-01
   5.0666667e-01
   5.8000000e-01
   4.6000000e-01
   2.4666667e-01
   3.4000000e-01
   1.8000000e-01
   6.8666667e-01
   3.4000000e-01
   3.9333333e-01
   3.1333333e-01
   3.3333333e-01
   6.6666667e-01
   3.2000000e-01
   3.5333333e-01
   4.2666667e-01
   5.9333333e-01
   5.2000000e-01
   3.8000000e-01
   4.8000000e-01
   7.6000000e-01
   4.0666667e-01
   5.6666667e-01
   4.9333333e-01
   4.0666667e-01
   6.4666667e-01
   7.3333333e-01
   2.5333333e-01
   5.6666667e-01
   3.6000000e-01
   7.2000000e-01
   2.8666667e-01
   7.2666667e-01
   4.4666667e-01
   8.2666667e-01
   7.3333333e-01
   1.0666667e-01
   5.3333333e-01
   4.6666667e-01
   9.0666667e-01
   4.7333333e-01
   2.8666667e-01
   3.0000000e-01
   4.4666667e-01
   4.4000000e-01
   6.1333333e-01
   3.3333333e-01
   2.4000000e-01
   4.0000000e-01
   3.8666667e-01
   3.9333333e-01
   2.3333333e-01
   7.2000000e-01
   6.6000000e-01
   7.2000000e-01
   4.8000000e-01
   5.8000000e-01
   6.2666667e-01
   5.4000000e-01
   6.9333333e-01
   8.3333333e-01
   4.0666667e-01
   7.0000000e-01
   5.7333333e-01
   6.2666667e-01
   6.9333333e-01
   2.6666667e-01
   1.2666667e-01
   7.5333333e-01
   3.4666667e-01
   7.0000000e-01
   7.4000000e-01
   1.7333333e-01
   1.8666667e-01
   1.4666667e-01
   8.2666667e-01
   3.4000000e-01
   3.2000000e-01
   4.3333333e-01
   6.5333333e-01
   4.2666667e-01
   5.2000000e-01
   3.4666667e-01
   5.4000000e-01
   4.4000000e-01
   5.2000000e-01
   4.8666667e-01
   6.9333333e-01
   4.6000000e-01
   3.6000000e-01
   7.7333333e-01
   3.3333333e-01
   5.4000000e-01
   4.9333333e-01
   7.0666667e-01
   7.1333333e-01
   1.9333333e-01
   7.4000000e-01
   3.8000000e-01
   3.6000000e-01
   2.2000000e-01
   2.2666667e-01
   3.5333333e-01
   5.2666667e-01
   2.0666667e-01
   3.6000000e-01
   5.1333333e-01
   3.0666667e-01
   7.2000000e-01
   2.0666667e-01
   6.7333333e-01
   7.0000000e-01
   5.4666667e-01
   5.5333333e-01
   3.9333333e-01
   6.0666667e-01
   7.6666667e-01
   5.6000000e-01
   6.8666667e-01
   4.1333333e-01
   4.4666667e-01
   7.3333333e-01
   4.7333333e-01
   5.0000000e-01
   6.7333333e-01
   4.2666667e-01
   3.8000000e-01
   4.4000000e-01
   2.6666667e-01
   6.6666667e-01
   5.2666667e-01
   4.6000000e-01
   4.8000000e-01
   5.0666667e-01
   3.7333333e-01
   6.7333333e-01
   4.3333333e-01
   4.6000000e-01
   5.2666667e-01
   3.3333333e-01
   5.0666667e-01
   7.9333333e-01
   2.1333333e-01
   5.0666667e-01
   5.5333333e-01
   5.0000000e-01
   5.2000000e-01
   5.1333333e-01
   7.0666667e-01
   5.2000000e-01
   4.8000000e-01
   4.1333333e-01
   7.9333333e-01
   1.2666667e-01
   7.4666667e-01
   5.4666667e-01
   5.2666667e-01
   6.6000000e-01
   3.0000000e-01
   4.2666667e-01
   5.4666667e-01
   2.8666667e-01
   6.9333333e-01
   4.9333333e-01
   3.8000000e-01
   2.7333333e-01
   5.0666667e-01
   3.8000000e-01
   8.1333333e-01
   2.9333333e-01
   4.4000000e-01
   6.4666667e-01
   4.1333333e-01
   5.8666667e-01
   1.4000000e-01
   6.7333333e-01
   1.0666667e-01
   5.8000000e-01
   3.4000000e-01
   3.0666667e-01
   5.0666667e-01
   4.8000000e-01
   5.7333333e-01
   3.6666667e-01
   4.8666667e-01
   2.8666667e-01
   1.8666667e-01
   6.1333333e-01
   5.2000000e-01
   4.7333333e-01
   5.0666667e-01
   3.7333333e-01
   5.4666667e-01
   4.8000000e-01
   4.4666667e-01
   4.8666667e-01
   6.8000000e-01
   4.3333333e-01
   8.6666667e-01
   5.9333333e-01
   2.0000000e-01
   1.7333333e-01
   7.6000000e-01
   4.7333333e-01
   2.2000000e-01
   5.9333333e-01
   4.2000000e-01
   4.0000000e-01
   3.2666667e-01
   2.7333333e-01
   3.1333333e-01
   4.4000000e-01
   3.8666667e-01
   3.8000000e-01
   4.6666667e-01
   6.0666667e-01
   2.1333333e-01
   5.8000000e-01
   5.7333333e-01
   3.1333333e-01
   2.4000000e-01
   4.6000000e-01
   6.0000000e-01
   4.8000000e-01
   3.5333333e-01
   6.4000000e-01
   6.8000000e-01
   4.2000000e-01
   3.6666667e-01
   3.8666667e-01
   3.6000000e-01
   5.4666667e-01
   6.6666667e-02
   4.2666667e-01
   4.2000000e-01
   5.1333333e-01
   2.5333333e-01
   7.0000000e-01
   2.6666667e-01
   2.7333333e-01
   6.2000000e-01
   8.2666667e-01
   3.4000000e-01
   4.2666667e-01
   3.6000000e-01
   3.2666667e-01
   8.8000000e-01
   6.4666667e-01
   2.0000000e-01
   5.8666667e-01
   3.4000000e-01
   6.7333333e-01
   6.9333333e-01
   6.9333333e-01
   7.0000000e-01
   3.6000000e-01
   4.9333333e-01
   3.7333333e-01
   6.4000000e-01
   2.8000000e-01
   5.3333333e-01
   4.0000000e-01
   6.4000000e-01
   5.6000000e-01
   5.2666667e-01
   4.0666667e-01
   3.2000000e-01
   4.4000000e-01
   4.6000000e-01
   5.3333333e-01
   4.1333333e-01
   6.6666667e-01
   4.9333333e-01
   4.6000000e-01
   5.4666667e-01
   4.7333333e-01
   5.4666667e-01
   3.6000000e-01
   6.9333333e-01
   8.1333333e-01
   6.9333333e-01
   2.1333333e-01
   2.1333333e-01
   4.7333333e-01
   3.4000000e-01
   3.8000000e-01
   6.6000000e-01
   3.2000000e-01
   3.3333333e-01
   6.1333333e-01
   4.2666667e-01
   8.4000000e-01
   5.6000000e-01
   7.7333333e-01
   6.5333333e-01
   3.8666667e-01
   4.5333333e-01
   2.2666667e-01
   7.3333333e-01
   2.3333333e-01
   4.0000000e-01
   3.6666667e-01
   3.8666667e-01
   4.6000000e-01
   5.2666667e-01
   8.0000000e-01
   3.2000000e-01
   7.8666667e-01
   6.0666667e-01
   3.8666667e-01
   5.2666667e-01
   5.2000000e-01
   5.2000000e-01
   5.8666667e-01
   4.5333333e-01
   4.6000000e-01
   4.9333333e-01
   6.7333333e-01
   3.8666667e-01
   8.8000000e-01
   5.2666667e-01
   1.4000000e-01
   5.4000000e-01
   4.0666667e-01
   3.8666667e-01
   5.4666667e-01
   4.4666667e-01
   5.6666667e-01
   5.0000000e-01
   6.0666667e-01
   4.9333333e-01
   3.8000000e-01
   4.0666667e-01
   5.4000000e-01
   6.8000000e-01
   2.2000000e-01
   4.0666667e-01
   5.4666667e-01
   1.2000000e-01
   4.1333333e-01
   6.2000000e-01
   6.8000000e-01
   4.4666667e-01
   7.3333333e-01
   5.0666667e-01
   7.9333333e-01
   3.6000000e-01
   5.3333333e-01
   4.0000000e-01
   5.0000000e-01
   5.6000000e-01
   3.2000000e-01
   6.5333333e-01
   4.0000000e-01
   6.3333333e-01
   4.2000000e-01
   6.0666667e-01
   4.8000000e-01
   6.1333333e-01
   5.1333333e-01
   4.4666667e-01
   2.1333333e-01
   6.5333333e-01
   8.2000000e-01
   5.0666667e-01
   6.6000000e-01
   7.6666667e-01
   7.1333333e-01
   3.8666667e-01
   6.2000000e-01
   2.9333333e-01
   3.7333333e-01
   7.2000000e-01
   5.0666667e-01
   5.4666667e-01
   6.5333333e-01
   4.3333333e-01
   6.0666667e-01
   3.6666667e-01
   6.2000000e-01
   7.0666667e-01
   4.2000000e-01
   3.1333333e-01
   5.0666667e-01
   4.3333333e-01
   6.7333333e-01
   3.5333333e-01
   7.8000000e-01
   5.8666667e-01
   4.5333333e-01
   6.0666667e-01
   5.6666667e-01
   7.5333333e-01
   5.3333333e-01
   3.0000000e-01
   3.8000000e-01
   4.3333333e-01
   6.9333333e-01
   8.0000000e-01
   5.2000000e-01
   5.9333333e-01
   3.0666667e-01
   3.3333333e-01
   8.4666667e-01
   7.0666667e-01
   3.8666667e-01
   2.6666667e-01
   7.0666667e-01
   5.6666667e-01
   9.3333333e-01
   5.4000000e-01
   5.6666667e-01
   2.1333333e-01
   3.4000000e-01
   5.0000000e-01
   5.4666667e-01
   4.9333333e-01
   8.0000000e-01
   4.4666667e-01
   4.1333333e-01
   5.2000000e-01
   5.4666667e-01
   4.9333333e-01
   4.8000000e-01
   2.4000000e-01
   3.8666667e-01
   3.5333333e-01
   1.7333333e-01
   3.5333333e-01
   4.3333333e-01
   6.5333333e-01
   5.0666667e-01
   5.2666667e-01
   2.1333333e-01
   5.6666667e-01
   4.2000000e-01
   4.8000000e-01
   5.7333333e-01
   6.0666667e-01
   4.3333333e-01
   5.5333333e-01
   3.6000000e-01
   8.0666667e-01
   4.3333333e-01
   2.8666667e-01
   4.4666667e-01
   7.8666667e-01
   4.6666667e-01
   6.2000000e-01
   6.3333333e-01
   2.7333333e-01
   5.6000000e-01
   4.2666667e-01
   5.0666667e-01
   6.0000000e-01
   4.5333333e-01
   6.6000000e-01
   6.2000000e-01
   7.8000000e-01
   6.6666667e-01
   4.6666667e-01
   4.4000000e-01
   3.4000000e-01
   4.8666667e-01
   2.8000000e-01
   8.2666667e-01
   7.6000000e-01
   4.9333333e-01
   4.3333333e-01
   6.8000000e-01
   3.4666667e-01
   4.6666667e-01
   3.4666667e-01
   5.6000000e-01
   6.6000000e-01
   4.8000000e-01
   3.0000000e-01
   7.2000000e-01
   4.9333333e-01
   3.0666667e-01
   2.5333333e-01
   4.4000000e-01
   4.5333333e-01
   3.7333333e-01
   6.9333333e-01
   2.1333333e-01
   6.7333333e-01
   5.7333333e-01
   3.4000000e-01
   5.2666667e-01
   4.6000000e-01
   6.2000000e-01
   6.5333333e-01
   3.0666667e-01
   3.8000000e-01
   6.2666667e-01
   4.7333333e-01
   6.4666667e-01
   5.7333333e-01
   3.4000000e-01
   2.9333333e-01
   5.6666667e-01
   5.0000000e-01
   5.3333333e-01
   3.8000000e-01
   2.8666667e-01
   6.0666667e-01
   8.7333333e-01
   4.8666667e-01
   4.4666667e-01
   3.0666667e-01
   7.4666667e-01
   1.7333333e-01
   5.5333333e-01
   4.6000000e-01
   8.2000000e-01
   6.7333333e-01
   5.6000000e-01
   2.8000000e-01
   7.0666667e-01
   3.8666667e-01
   2.4000000e-01
   6.7333333e-01
   4.6666667e-01
   8.0000000e-01
   2.6000000e-01
   5.5333333e-01
   6.2666667e-01
   7.5333333e-01
   2.2000000e-01
   7.8000000e-01
   8.0666667e-01
   5.0000000e-01
   1.2000000e-01
   5.4666667e-01
   5.4000000e-01
   4.4000000e-01
   6.6000000e-01
   3.0000000e-01
   8.0000000e-01
   7.0666667e-01
   3.4000000e-01
   3.8666667e-01
   5.2000000e-01
   7.4000000e-01
   3.5333333e-01
   4.0666667e-01
   5.2000000e-01
   1.7333333e-01
   2.4666667e-01
   4.0666667e-01
   5.6000000e-01
   7.5333333e-01
   4.9333333e-01
   4.1333333e-01
   7.2666667e-01
   4.1333333e-01
   7.7333333e-01
   4.4666667e-01
   5.1333333e-01
   6.6666667e-01
   2.6666667e-01
   5.6666667e-01
   5.3333333e-01
   2.5333333e-01
   7.2000000e-01
   5.7333333e-01
   5.8000000e-01
   3.8000000e-01
   4.3333333e-01
   6.6666667e-01
   5.9333333e-01
   4.8666667e-01
   3.1333333e-01
   5.2000000e-01
   4.4666667e-01
   4.0666667e-01
   3.0666667e-01
   1.2666667e-01
   4.7333333e-01
   3.4000000e-01
   3.0000000e-01
   7.4000000e-01
   8.0000000e-01
   4.0000000e-01
   3.9333333e-01
   7.5333333e-01
   6.2000000e-01
   4.9333333e-01
   3.4666667e-01
   5.8666667e-01
   2.8000000e-01
   4.0000000e-01
   6.2000000e-01
   4.9333333e-01
   7.9333333e-01
   6.9333333e-01
   5.6000000e-01
   4.6666667e-01
   6.8000000e-01
   5.2666667e-01
   3.7333333e-01
   3.8000000e-01
   4.6000000e-01
   2.1333333e-01
   4.8666667e-01
   3.2666667e-01
   5.9333333e-01
   3.1333333e-01
   1.2000000e-01
   4.9333333e-01
   2.2666667e-01
   5.8000000e-01
   3.0666667e-01
   2.7333333e-01
   4.4666667e-01
   4.8000000e-01
   4.5333333e-01
   4.5333333e-01
   5.8000000e-01
   4.8000000e-01
   1.6000000e-01
   4.6666667e-01
   4.6666667e-01
   4.6666667e-01
   4.0666667e-01
   3.8000000e-01
   5.9333333e-01
   5.0000000e-01
   4.8666667e-01
   7.3333333e-01
   4.0000000e-01
   3.3333333e-01
   7.6000000e-01
   5.0000000e-01
   5.4000000e-01
   4.6666667e-01
   7.5333333e-01
   2.0000000e-01
   2.4000000e-01
   4.0666667e-01
   6.2666667e-01
   5.0000000e-01
   1.5333333e-01
   6.3333333e-01
   3.3333333e-01
   6.1333333e-01
   5.9333333e-01
   3.9333333e-01
   2.3333333e-01
   2.7333333e-01
   4.1333333e-01
   5.0000000e-01
   3.6000000e-01
   6.3333333e-01
   4.0666667e-01
   3.6000000e-01
   2.5333333e-01
   3.9333333e-01
   5.8000000e-01
   4.5333333e-01
   4.6666667e-01
   6.3333333e-01
   1.1333333e-01
   4.5333333e-01
   4.7333333e-01
   5.2000000e-01
   5.3333333e-01
   4.9333333e-01
   5.9333333e-01
   4.2666667e-01
   4.0000000e-01
   4.8000000e-01
   6.5333333e-01
   5.0000000e-01
   4.8000000e-01
   4.4000000e-01
   3.8666667e-01
   6.3333333e-01
   4.0000000e-01
   3.9333333e-01
   1.7333333e-01
   1.4666667e-01
   7.9333333e-01
   2.0666667e-01
   4.5333333e-01
   6.8666667e-01
   5.9333333e-01
   5.5333333e-01
   6.1333333e-01
   4.8000000e-01
   7.1333333e-01
   5.7333333e-01
   7.1333333e-01
   5.3333333e-01
   3.9333333e-01
   3.0000000e-01
   1.8666667e-01
   3.0666667e-01
   5.2000000e-01
   5.8666667e-01
   1.4666667e-01
   4.2666667e-01
   2.6000000e-01
   8.0666667e-01
   4.3333333e-01
   4.3333333e-01
   4.0000000e-01
   3.5333333e-01
   6.7333333e-01
   3.8000000e-01
   6.2666667e-01
   4.0666667e-01
   4.2666667e-01
   5.2666667e-01
   6.2666667e-01
   7.2000000e-01
   3.8666667e-01
   4.6666667e-01
   4.0000000e-01
   6.5333333e-01
   4.6666667e-01
   2.4666667e-01
   3.1333333e-01
   5.1333333e-01
   2.9333333e-01
   6.1333333e-01
   5.2666667e-01
   7.1333333e-01
   6.0000000e-01
   5.2000000e-01
   6.6000000e-01
   5.8666667e-01
   4.8666667e-01
   2.5333333e-01
   6.8000000e-01
   5.2666667e-01
   6.2000000e-01
   5.9333333e-01
   3.4000000e-01
   1.3333333e-01
   5.6000000e-01
   5.6000000e-01
   4.0000000e-01
   4.0000000e-01
   2.4666667e-01
   3.4666667e-01
   6.7333333e-01
   6.6666667e-01
   4.4000000e-01
   4.0666667e-01
   5.2000000e-01
   4.0666667e-01
   3.6666667e-01
   4.7333333e-01
   6.2666667e-01
   7.8666667e-01
   6.3333333e-01
   2.5333333e-01
   6.5333333e-01
   3.4666667e-01
   5.8000000e-01
   7.6666667e-01
   7.3333333e-01
   5.5333333e-01
   5.3333333e-01
   5.8666667e-01
   6.8000000e-01
   2.2666667e-01
   5.6000000e-01
   2.8666667e-01
   3.9333333e-01
   4.5333333e-01
   2.3333333e-01
   6.6000000e-01
   4.7333333e-01
   3.3333333e-01
   4.3333333e-01
   3.9333333e-01
   3.9333333e-01
   4.7333333e-01
   3.5333333e-01
   6.7333333e-01
   6.4000000e-01
   5.2666667e-01
   1.5333333e-01
   7.0000000e-01
   3.0000000e-01
   4.5333333e-01
   7.2000000e-01
   3.4666667e-01
   4.3333333e-01
   5.0000000e-01
   2.4666667e-01
   6.7333333e-01
   7.0666667e-01
   5.8666667e-01
   7.6000000e-01
   2.0666667e-01
   4.1333333e-01
   4.4666667e-01
   4.0666667e-01
   6.2000000e-01
   3.2666667e-01
   6.0666667e-01
   5.2666667e-01
   3.5333333e-01
   2.9333333e-01
   4.3333333e-01
   4.4666667e-01
   5.8666667e-01
   4.1333333e-01
   6.7333333e-01
   6.7333333e-01
   2.2666667e-01
   7.1333333e-01
   3.4000000e-01
   4.6000000e-01
   7.2666667e-01
   3.0000000e-01
   6.1333333e-01
   8.1333333e-01
   1.8666667e-01
   4.8666667e-01
   5.8666667e-01
   6.2666667e-01
   3.6000000e-01
   1.8666667e-01
   5.2666667e-01
   3.2000000e-01
   3.2666667e-01
   2.2000000e-01
   3.6000000e-01
   3.5333333e-01
   3.9333333e-01
   3.7333333e-01
   5.4000000e-01
   2.0000000e-01
   6.0666667e-01
   1.6000000e-01
   7.1333333e-01
   4.2000000e-01
   5.4666667e-01
   5.0000000e-01
   3.6666667e-01
   2.8000000e-01
   5.1333333e-01
   3.3333333e-01
   3.2666667e-01
   2.3333333e-01
   5.6666667e-01
   3.4000000e-01
   5.4000000e-01
   3.2666667e-01
   3.7333333e-01
   6.5333333e-01
   5.0000000e-01
   4.8000000e-01
   4.2000000e-01
   6.4666667e-01
   5.8666667e-01
   5.6666667e-01
   7.5333333e-01
   7.3333333e-01
   5.4000000e-01
   8.8666667e-01
   3.8000000e-01
   5.5333333e-01
   3.1333333e-01
   3.7333333e-01
   5.2666667e-01
   1.6000000e-01
   6.4000000e-01
   3.4000000e-01
   4.7333333e-01
   6.8000000e-01
   4.8666667e-01
   3.8666667e-01
   5.5333333e-01
   4.7333333e-01
   2.7333333e-01
   5.6000000e-01
   4.9333333e-01
   4.9333333e-01
   8.2666667e-01
   9.2666667e-01
   5.5333333e-01
   5.0000000e-01
   6.3333333e-01
   4.5333333e-01
   4.0666667e-01
   4.8000000e-01
   5.2666667e-01
   5.3333333e-01
   4.7333333e-01
   3.7333333e-01
   6.4000000e-01
   6.0000000e-01
   6.8666667e-01
   6.5333333e-01
   6.0000000e-01
   5.1333333e-01
   7.6666667e-01
   4.7333333e-01
   5.2666667e-01
   6.5333333e-01
   7.4000000e-01
   6.4000000e-01
   7.3333333e-01
   3.6666667e-01
   4.5333333e-01
   1.8666667e-01
   4.6000000e-01
   3.2000000e-01
   5.4000000e-01
   4.8666667e-01
   3.8666667e-01
   3.3333333e-01
   3.9333333e-01
   4.7333333e-01
   3.4666667e-01
   2.8000000e-01
   7.5333333e-01
   2.4000000e-01
   2.0000000e-01
   8.0000000e-02
   1.6000000e-01
   4.6666667e-01
   1.8000000e-01
   3.2000000e-01
   6.3333333e-01
   4.5333333e-01
   4.0000000e-01
   6.2000000e-01
   2.6000000e-01
   4.2666667e-01
   5.2666667e-01
   6.4000000e-01
   6.8000000e-01
   7.4666667e-01
   8.2666667e-01
   2.0666667e-01
   6.0666667e-01
   8.4666667e-01
   5.4000000e-01
   5.8666667e-01
   4.4666667e-01
   8.2000000e-01
   3.6000000e-01
   6.2000000e-01
   4.4666667e-01
   6.5333333e-01
   4.6666667e-01
   3.1333333e-01
   3.5333333e-01
   6.3333333e-01
   3.5333333e-01
   6.3333333e-01
   5.4666667e-01
   2.0000000e-01
   6.6666667e-01
   7.5333333e-01
   3.8000000e-01
   3.7333333e-01
   8.3333333e-01
   8.6666667e-01
   5.7333333e-01
   4.8666667e-01
   2.6000000e-01
   3.6666667e-01
   4.2666667e-01
   7.8666667e-01
   6.2666667e-01
   3.8000000e-01
   1.8000000e-01
   3.3333333e-01
   3.7333333e-01
   4.7333333e-01
   5.6000000e-01
   5.4000000e-01
   2.2000000e-01
   5.8000000e-01
   5.2666667e-01
   3.9333333e-01
   5.1333333e-01
   2.6666667e-01
   8.6000000e-01
   6.2000000e-01
   5.8000000e-01
   1.8666667e-01
   3.8666667e-01
   7.8666667e-01
   5.8666667e-01
   2.8666667e-01
   5.2000000e-01
   5.6666667e-01
   5.7333333e-01
   5.2000000e-01
   3.6000000e-01
   6.4666667e-01
   5.6000000e-01
   5.0666667e-01
   5.0000000e-01
   5.2666667e-01
   4.7333333e-01
   5.1333333e-01
   3.6000000e-01
   4.2000000e-01
   4.8666667e-01
   4.4666667e-01
   3.6000000e-01
   6.6000000e-01
   5.4666667e-01
   4.7333333e-01
   4.3333333e-01
   6.0000000e-01
   4.0000000e-01
   4.6666667e-01
   5.2666667e-01
   6.0666667e-01
   3.6666667e-01
   3.4666667e-01
   7.8000000e-01
   5.6666667e-01
   4.8000000e-01
   2.9333333e-01
   3.5333333e-01
   2.2000000e-01
   4.8666667e-01
   6.8000000e-01
   5.4666667e-01
   9.3333333e-02
   5.6000000e-01
   4.3333333e-01
   6.7333333e-01
   4.8666667e-01
   7.6000000e-01
   4.4666667e-01
   3.8000000e-01
   3.7333333e-01
   5.2666667e-01
   5.0000000e-01
   7.1333333e-01
   3.0000000e-01
   5.3333333e-01
   4.8666667e-01
   2.4000000e-01
   4.0666667e-01
   3.8666667e-01
   5.4000000e-01
   1.7333333e-01
   4.1333333e-01
   3.8666667e-01
   4.6000000e-01
   4.0000000e-01
   7.7333333e-01
   6.6000000e-01
   1.7333333e-01
   2.0666667e-01
   7.0000000e-01
   2.8000000e-01
   6.8666667e-01
   4.8666667e-01
   6.0666667e-01
   1.5333333e-01
   3.4666667e-01
   4.5333333e-01
   3.6666667e-01
   3.6666667e-01
   4.4666667e-01
   5.4666667e-01
   6.2666667e-01
   6.2000000e-01
   4.4000000e-01
   4.4666667e-01
   6.0666667e-01
   6.5333333e-01
   3.0000000e-01
   4.9333333e-01
   4.8000000e-01
   3.1333333e-01
   4.4000000e-01
   2.6666667e-01
   5.6666667e-01
   7.8000000e-01
   1.7333333e-01
   5.7333333e-01
   2.2666667e-01
   2.0666667e-01
   5.4000000e-01
   6.2666667e-01
   4.2000000e-01
   8.6000000e-01
   1.9333333e-01
   7.6666667e-01
   6.8666667e-01
   5.7333333e-01
   5.8000000e-01
   5.0000000e-01
   8.2666667e-01
   3.1333333e-01
   8.5333333e-01
   1.8000000e-01
   4.0666667e-01
   6.2000000e-01
   6.6000000e-01
   7.2000000e-01
   7.6000000e-01
   2.6000000e-01
   5.6666667e-01
   3.8000000e-01
   4.5333333e-01
   5.9333333e-01
   4.6666667e-01
   5.2000000e-01
   3.7333333e-01
   3.8666667e-01
   5.6666667e-01
   4.7333333e-01
   5.0666667e-01
   5.1333333e-01
   6.4666667e-01
   3.7333333e-01
   2.0666667e-01
   7.0666667e-01
   6.0666667e-01
   4.0666667e-01
   4.4666667e-01
   5.7333333e-01
   6.6666667e-01
   3.1333333e-01
   2.3333333e-01
   2.6000000e-01
   7.7333333e-01
   5.4000000e-01
   3.6666667e-01
   7.1333333e-01
   8.2000000e-01
   6.9333333e-01
   5.7333333e-01
   6.0000000e-01
   3.9333333e-01
   1.5333333e-01
   5.0666667e-01
   2.5333333e-01
   2.9333333e-01
   8.6666667e-02
   3.0000000e-01
   3.1333333e-01
   4.4000000e-01
   2.1333333e-01
   3.8666667e-01
   4.8666667e-01
   5.0000000e-01
   4.8666667e-01
   6.6666667e-01
   3.5333333e-01
   7.2666667e-01
   7.2666667e-01
   5.2666667e-01
   4.3333333e-01
   5.0000000e-01
   6.4000000e-01
   9.6666667e-01
   7.4666667e-01
   3.8666667e-01
   4.1333333e-01
   5.2000000e-01
   4.8000000e-01
   2.8000000e-01
   5.6000000e-01
   5.6000000e-01
   3.0000000e-01
   6.8666667e-01
   5.3333333e-01
   4.7333333e-01
   4.9333333e-01
   2.1333333e-01
   6.0666667e-01
   4.7333333e-01
   4.2000000e-01
   2.8000000e-01
   2.9333333e-01
   6.2000000e-01
   3.0666667e-01
   6.4000000e-01
   4.9333333e-01
   4.9333333e-01
   4.3333333e-01
   5.5333333e-01
   4.8666667e-01
   4.8000000e-01
   5.2000000e-01
   5.8000000e-01
   6.0000000e-01
   8.2000000e-01
   5.7333333e-01
   8.2000000e-01
   1.6000000e-01
   3.3333333e-01
   4.9333333e-01
   2.8666667e-01
   6.4000000e-01
   5.3333333e-01
   6.7333333e-01
   5.2000000e-01
   6.6666667e-01
   1.2666667e-01
   1.9333333e-01
   6.5333333e-01
   3.4000000e-01
   4.8000000e-01
   3.5333333e-01
   2.1333333e-01
   3.6666667e-01
   3.7333333e-01
   6.8666667e-01
   5.5333333e-01
   5.0666667e-01
   7.8666667e-01
   5.1333333e-01
   4.2666667e-01
   7.2666667e-01
   4.0666667e-01
   6.5333333e-01
   6.6000000e-01
   1.0666667e-01
   6.2000000e-01
   4.5333333e-01
   5.8666667e-01
   4.6000000e-01
   5.0666667e-01
   3.0000000e-01
   8.6000000e-01
   3.5333333e-01
   4.0666667e-01
   5.7333333e-01
   6.8666667e-01
   5.1333333e-01
   7.6666667e-01
   4.8666667e-01
   4.8666667e-01
   3.4000000e-01
   6.0000000e-01
   4.2666667e-01
   5.7333333e-01
   2.3333333e-01
   5.9333333e-01
   3.8000000e-01
   5.0666667e-01
   1.2666667e-01
   6.5333333e-01
   7.6666667e-01
   6.2666667e-01
   2.1333333e-01
   5.3333333e-01
   4.8666667e-01
   5.8000000e-01
   4.6666667e-01
   6.8666667e-01
   1.8000000e-01
   3.2000000e-01
   5.8666667e-01
   6.4666667e-01
   8.4000000e-01
   4.2666667e-01
   5.2000000e-01
   6.5333333e-01
   3.4000000e-01
   5.0666667e-01
   6.2666667e-01
   4.2666667e-01
   5.3333333e-01
   8.0000000e-02
   4.3333333e-01
   4.2666667e-01
   6.0666667e-01
   5.0666667e-01
   3.5333333e-01
   4.0666667e-01
   5.8666667e-01
   4.8666667e-01
   5.8000000e-01
   6.0000000e-01
   3.6000000e-01
   5.9333333e-01
   6.2666667e-01
   2.8666667e-01
   2.8000000e-01
   4.4000000e-01
   3.5333333e-01
   5.2000000e-01
   5.1333333e-01
   5.3333333e-01
   2.5333333e-01
   4.9333333e-01
   3.9333333e-01
   8.8000000e-01
   5.2000000e-01
   1.4666667e-01
   5.8666667e-01
   6.6666667e-01
   4.3333333e-01
   5.6000000e-01
   7.6000000e-01
   2.2000000e-01
   3.1333333e-01
   4.8666667e-01
   3.6666667e-01
   5.4666667e-01
   6.5333333e-01
   2.3333333e-01
   6.4666667e-01
   3.9333333e-01
   2.1333333e-01
   6.7333333e-01
   3.8000000e-01
   5.6000000e-01
   3.6666667e-01
   4.2666667e-01
   5.6666667e-01
   5.6666667e-01
   7.0000000e-01
   3.0666667e-01
   7.0000000e-01
   3.2000000e-01
   5.8000000e-01
   6.0000000e-01
   2.0666667e-01
   6.2666667e-01
   2.3333333e-01
   6.9333333e-01
   4.8666667e-01
   5.9333333e-01
   6.4666667e-01
   7.0666667e-01
   2.9333333e-01
   4.0666667e-01
   5.2000000e-01
   6.0666667e-01
   9.0000000e-01
   5.1333333e-01
   6.4000000e-01
   5.9333333e-01
   6.1333333e-01
   5.6666667e-01
   4.4000000e-01
   7.8666667e-01
   5.4000000e-01
   6.6666667e-01
   5.4000000e-01
   4.3333333e-01
   4.1333333e-01
   4.6666667e-01
   6.8000000e-01
   6.4666667e-01
   7.1333333e-01
   3.4666667e-01
   5.3333333e-01
   6.5333333e-01
   6.0666667e-01
   4.5333333e-01
   5.2000000e-01
   2.6000000e-01
   3.2666667e-01
   2.2666667e-01
   1.9333333e-01
   4.9333333e-01
   4.4000000e-01
   4.2666667e-01
   5.1333333e-01
   4.6666667e-01
   8.4666667e-01
   1.7333333e-01
   3.9333333e-01
   3.8666667e-01
   5.9333333e-01
   7.8666667e-01
   6.9333333e-01
   5.8666667e-01
   6.8666667e-01
   4.9333333e-01
   3.0000000e-01
   5.6666667e-01
   4.7333333e-01
   4.6000000e-01
   1.8666667e-01
   5.9333333e-01
   4.8000000e-01
   3.2666667e-01
   3.0000000e-01
   4.4000000e-01
   9.3333333e-01
   5.3333333e-01
   6.7333333e-01
   6.2000000e-01
   8.0000000e-02
   3.0000000e-01
   5.4666667e-01
   5.9333333e-01
   3.2000000e-01
   4.6666667e-01
   5.8000000e-01
   4.6666667e-01
   7.8000000e-01
   3.6666667e-01
   1.0666667e-01
   4.9333333e-01
   4.0000000e-01
   1.9333333e-01
   4.0666667e-01
   7.6000000e-01
   8.2666667e-01
   3.9333333e-01
   4.9333333e-01
   6.0000000e-01
   7.1333333e-01
   5.1333333e-01
   5.2000000e-01
   6.9333333e-01
   6.4000000e-01
   5.1333333e-01
   3.9333333e-01
   5.8000000e-01
   7.5333333e-01
   6.0000000e-01
   5.2000000e-01
   1.5333333e-01
   4.0000000e-01
   4.4666667e-01
   4.8000000e-01
   4.9333333e-01
   6.9333333e-01
   5.5333333e-01
   5.8000000e-01
   3.1333333e-01
   6.5333333e-01
   3.2000000e-01
   4.0666667e-01
   4.0666667e-01
   6.0666667e-01
   4.2666667e-01
   3.7333333e-01
   3.8666667e-01
   1.0000000e-01
   2.4000000e-01
   5.3333333e-01
   4.6666667e-01
   3.8666667e-01
   1.8000000e-01
   2.6000000e-01
   3.2000000e-01
   2.9333333e-01
   2.4666667e-01
   3.0666667e-01
   7.3333333e-01
   4.9333333e-01
   5.5333333e-01
   6.8666667e-01
   6.5333333e-01
   6.0000000e-01
   4.2000000e-01
   4.2666667e-01
   6.2666667e-01
   2.6666667e-01
   5.3333333e-01
   4.0666667e-01
   4.4000000e-01
   7.4666667e-01
   3.7333333e-01
   5.9333333e-01
   7.8000000e-01
   7.5333333e-01
   5.2000000e-01
   6.9333333e-01
   5.2666667e-01
   3.2000000e-01
   6.0000000e-01
   5.2666667e-01
   3.8000000e-01
   1.9333333e-01
   7.2000000e-01
   1.9333333e-01
   4.3333333e-01
   5.3333333e-01
   6.7333333e-01
   5.8666667e-01
   7.0666667e-01
   3.5333333e-01
   5.3333333e-01
   7.4666667e-01
   5.7333333e-01
   3.0666667e-01
   4.6666667e-01
   2.8666667e-01
   5.0000000e-01
   4.0000000e-01
   4.0000000e-01
   3.2000000e-01
   6.4000000e-01
   5.4000000e-01
   4.3333333e-01
   6.2000000e-01
   3.8000000e-01
   1.4000000e-01
   4.6000000e-01
   5.2000000e-01
   3.2666667e-01
   4.8000000e-01
   4.0666667e-01
   6.0666667e-01
   6.0000000e-01
   2.4666667e-01
   3.1333333e-01
   3.1333333e-01
   2.4666667e-01
   3.6000000e-01
   1.8666667e-01
   8.1333333e-01
   4.6000000e-01
   4.8666667e-01
   5.7333333e-01
   3.4666667e-01
   4.2000000e-01
   6.6000000e-01
   4.0000000e-01
   1.6000000e-01
   5.8000000e-01
   5.9333333e-01
   5.0666667e-01
   7.8000000e-01
   6.0000000e-01
   5.6666667e-01
   5.2666667e-01
   3.2000000e-01
   5.4000000e-01
   2.4666667e-01
   4.5333333e-01
   1.7333333e-01
   5.2000000e-01
   6.7333333e-01
   4.0666667e-01
   6.6000000e-01
   1.6000000e-01
   6.4666667e-01
   5.7333333e-01
   6.2666667e-01
   4.4000000e-01
   6.6000000e-01
   2.6000000e-01
   4.9333333e-01
   4.5333333e-01
   8.4000000e-01
   4.5333333e-01
   5.0666667e-01
   3.8000000e-01
   4.0666667e-01
   7.3333333e-01
   4.9333333e-01
   1.8666667e-01
   3.6000000e-01
   4.4666667e-01
   3.8666667e-01
   1.4666667e-01
   6.6666667e-01
   4.5333333e-01
   6.7333333e-01
   7.5333333e-01
   3.2666667e-01
   4.3333333e-01
   5.2000000e-01
   1.0666667e-01
   5.4000000e-01
   4.7333333e-01
   6.2000000e-01
   7.3333333e-01
   2.9333333e-01
   3.2000000e-01
   4.4666667e-01
   2.5333333e-01
   6.8666667e-01
   4.0000000e-01
   5.9333333e-01
   1.0666667e-01
   4.6000000e-01
   1.6666667e-01
   8.6666667e-01
   1.8000000e-01
   1.2000000e-01
   2.2666667e-01
   4.2666667e-01
   5.5333333e-01
   4.1333333e-01
   5.7333333e-01
   3.6000000e-01
   4.1333333e-01
   5.2666667e-01
   5.9333333e-01
   4.6000000e-01
   7.0666667e-01
   3.5333333e-01
   4.8666667e-01
   4.6000000e-01
   4.0000000e-01
   5.1333333e-01
   7.7333333e-01
   4.8000000e-01
   5.2000000e-01
   5.1333333e-01
   3.5333333e-01
   4.0666667e-01
   5.8666667e-01
   2.7333333e-01
   5.0000000e-01
   4.7333333e-01
   5.5333333e-01
   6.4000000e-01
   4.4000000e-01
   5.3333333e-01
   4.2000000e-01
   3.8000000e-01
   4.8000000e-01
   3.6000000e-01
   5.4666667e-01
   2.8666667e-01
   8.0000000e-01
   5.4666667e-01
   5.0666667e-01
   5.0666667e-01
   7.4666667e-01
   5.6000000e-01
   5.6666667e-01
   5.1333333e-01
   5.4000000e-01
   6.4666667e-01
   2.6000000e-01
   7.6666667e-01
   5.6666667e-01
   6.2666667e-01
   6.2000000e-01
   5.1333333e-01
   3.7333333e-01
   4.7333333e-01
   6.6666667e-01
   5.6666667e-01
   4.2000000e-01
   4.5333333e-01
   4.4000000e-01
   3.8000000e-01
   7.1333333e-01
   4.3333333e-01
   2.7333333e-01
   8.1333333e-01
   3.8666667e-01
   5.4000000e-01
   5.5333333e-01
   4.9333333e-01
   4.4666667e-01
   4.9333333e-01
   5.1333333e-01
   7.0000000e-01
   5.4666667e-01
   6.9333333e-01
   5.7333333e-01
   3.0000000e-01
   6.4000000e-01
   3.8666667e-01
   1.9333333e-01
   8.1333333e-01
   6.0666667e-01
   2.8000000e-01
   1.2666667e-01
   5.6666667e-01
   8.3333333e-01
   8.1333333e-01
   2.5333333e-01
   7.3333333e-01
   8.8000000e-01
   3.2000000e-01
   6.4666667e-01
   4.1333333e-01
   2.6666667e-01
   3.6666667e-01
   3.2000000e-01
   5.3333333e-01
   5.7333333e-01
   6.4000000e-01
   6.8000000e-01
   5.3333333e-01
   4.2000000e-01
   5.3333333e-01
   7.0666667e-01
   8.4000000e-01
   1.0000000e-01
   3.4000000e-01
   5.6666667e-01
   5.5333333e-01
   6.7333333e-01
   2.9333333e-01
   3.0000000e-01
   4.2000000e-01
   4.2000000e-01
   4.5333333e-01
   3.5333333e-01
   4.5333333e-01
   6.3333333e-01
   3.8000000e-01
   4.3333333e-01
   5.2000000e-01
   9.0666667e-01
   5.6666667e-01
   7.5333333e-01
   5.7333333e-01
   4.5333333e-01
   5.7333333e-01
   5.0666667e-01
   4.3333333e-01
   5.0000000e-01
   4.7333333e-01
   6.0000000e-01
   3.2666667e-01
   4.5333333e-01
   3.8666667e-01
   4.4000000e-01
   6.4666667e-01
   6.2666667e-01
   7.6666667e-01
   5.3333333e-01
   3.2666667e-01
   6.6000000e-01
   1.4000000e-01
   3.4666667e-01
   3.6000000e-01
   7.6000000e-01
   6.3333333e-01
   5.2666667e-01
   7.2666667e-01
   3.9333333e-01
   7.1333333e-01
   3.2666667e-01
   6.3333333e-01
   3.6000000e-01
   3.0666667e-01
   1.8000000e-01
   7.4000000e-01
   3.6666667e-01
   5.4666667e-01
   4.7333333e-01
   3.9333333e-01
   1.1333333e-01
   4.4000000e-01
   5.2666667e-01
   4.2000000e-01
   4.0000000e-01
   5.4000000e-01
   4.2666667e-01
   1.4666667e-01
   6.3333333e-01
   6.0000000e-01
   5.0666667e-01
   6.1333333e-01
   8.6000000e-01
   5.6666667e-01
   5.6666667e-01
   5.3333333e-01
   3.3333333e-01
   3.0666667e-01
   6.3333333e-01
   1.8666667e-01
   7.6000000e-01
   7.2666667e-01
   4.1333333e-01
   3.4666667e-01
   6.0000000e-01
   3.0000000e-01
   4.3333333e-01
   4.1333333e-01
   3.6000000e-01
   2.6000000e-01
   3.5333333e-01
   5.6000000e-01
   6.0666667e-01
   7.6000000e-01
   5.6666667e-01
   5.8000000e-01
   7.9333333e-01
   6.8000000e-01
   6.0666667e-01
   4.4666667e-01
   5.7333333e-01
   4.0666667e-01
   7.4000000e-01
   3.9333333e-01
   5.5333333e-01
   1.4666667e-01
   4.9333333e-01
   5.0000000e-01
   3.2666667e-01
   6.9333333e-01
   2.4000000e-01
   4.6666667e-01
   5.1333333e-01
   5.2000000e-01
   4.3333333e-01
   4.4000000e-01
   5.4000000e-01
   2.5333333e-01
   3.1333333e-01
   4.6666667e-01
   6.9333333e-01
   5.1333333e-01
   5.4000000e-01
   4.3333333e-01
   4.2000000e-01
   8.4666667e-01
   6.9333333e-01
   2.8000000e-01
   7.5333333e-01
   3.3333333e-01
   4.0000000e-01
   6.0000000e-01
   7.8666667e-01
   2.9333333e-01
   5.5333333e-01
   5.4666667e-01
   7.1333333e-01
   6.6666667e-01
   5.4666667e-01
   3.8000000e-01
   4.7333333e-01
   4.6000000e-01
   7.4000000e-01
   7.7333333e-01
   2.9333333e-01
   5.7333333e-01
   4.2666667e-01
   4.1333333e-01
   1.5333333e-01
   8.0000000e-01
   5.4666667e-01
   9.5333333e-01
   5.0666667e-01
   3.6000000e-01
   4.8000000e-01
   4.2000000e-01
   5.5333333e-01
   6.9333333e-01
   5.6000000e-01
   6.2000000e-01
   2.9333333e-01
   6.7333333e-01
   5.8000000e-01
   7.5333333e-01
   8.4666667e-01
   5.1333333e-01
   5.2000000e-01
   4.8000000e-01
   5.2666667e-01
   5.4000000e-01
   3.6000000e-01
   2.7333333e-01
   3.2666667e-01
   4.9333333e-01
   8.2000000e-01
   7.9333333e-01
   5.6000000e-01
   4.6000000e-01
   4.0666667e-01
   3.8000000e-01
   5.8666667e-01
   7.1333333e-01
   2.0000000e-01
   7.3333333e-02
   7.0666667e-01
   6.3333333e-01
   4.6666667e-01
   5.4000000e-01
   8.7333333e-01
   5.8666667e-01
   7.4000000e-01
   5.5333333e-01
   1.5333333e-01
   3.4000000e-01
   3.8666667e-01
   3.3333333e-01
   5.4666667e-01
   4.6000000e-01
   7.1333333e-01
   6.6666667e-02
   3.7333333e-01
   6.8000000e-01
   7.0000000e-01
   5.4000000e-01
   4.4000000e-01
   3.2000000e-01
   3.6000000e-01
   7.6666667e-01
   5.2666667e-01
   5.2000000e-01
   7.6666667e-01
   6.5333333e-01
   5.0000000e-01
   8.6000000e-01
   8.8000000e-01
   8.2666667e-01
   5.3333333e-01
   5.5333333e-01
   6.6666667e-01
   4.3333333e-01
   2.9333333e-01
   5.3333333e-01
   6.4000000e-01
   5.7333333e-01
   3.0666667e-01
   5.2000000e-01
   3.4000000e-01
   4.0000000e-01
   2.2666667e-01
   3.3333333e-01
   5.0000000e-01
   5.6666667e-01
   4.0666667e-01
   5.8666667e-01
   5.0000000e-01
   3.4000000e-01
   6.4000000e-01
   5.6000000e-01
   8.9333333e-01
   7.0666667e-01
   4.0000000e-01
   5.0666667e-01
   2.8666667e-01
   4.5333333e-01
   4.6666667e-01
   5.6666667e-01
   4.2666667e-01
   6.5333333e-01
   6.5333333e-01
   5.4000000e-01
   3.3333333e-01
   7.2666667e-01
   3.6666667e-01
   3.6666667e-01
   5.4666667e-01
   6.7333333e-01
   5.0000000e-01
   6.2666667e-01
   1.9333333e-01
   4.7333333e-01
   2.8666667e-01
   5.9333333e-01
   1.6000000e-01
   5.2000000e-01
   2.6666667e-01
   5.0000000e-01
   1.9333333e-01
   7.8666667e-01
   6.0666667e-01
   3.8666667e-01
   1.8666667e-01
   5.8000000e-01
   7.9333333e-01
   4.0666667e-01
   5.9333333e-01
   1.2666667e-01
   7.2000000e-01
   3.8000000e-01
   4.2666667e-01
   5.4666667e-01
   5.8666667e-01
   7.8000000e-01
   4.7333333e-01
   5.5333333e-01
   5.8666667e-01
   7.2000000e-01
   3.8666667e-01
   3.9333333e-01
   5.1333333e-01
   2.8000000e-01
   2.4666667e-01
   5.1333333e-01
   2.8000000e-01
   4.8666667e-01
   3.5333333e-01
   5.3333333e-01
   3.0000000e-01
   2.1333333e-01
   2.4000000e-01
   5.2000000e-01
   6.8666667e-01
   6.2666667e-01
   5.6000000e-01
   6.8000000e-01
   6.2666667e-01
   4.1333333e-01
   5.0666667e-01
   5.1333333e-01
   8.1333333e-01
   3.8666667e-01
   7.8666667e-01
   4.1333333e-01
   5.7333333e-01
   5.6666667e-01
   2.2000000e-01
   3.3333333e-01
   6.0666667e-01
   4.6666667e-01
   5.6666667e-01
   3.2666667e-01
   5.7333333e-01
   4.5333333e-01
   9.0000000e-01
   3.5333333e-01
   5.8000000e-01
   9.1333333e-01
   1.2666667e-01
   2.9333333e-01
   3.6666667e-01
   6.6666667e-01
   4.6666667e-01
   4.8000000e-01
   7.4000000e-01
   3.0666667e-01
   7.8666667e-01
   6.5333333e-01
   3.9333333e-01
   3.2000000e-01
   5.3333333e-01
   5.1333333e-01
   5.0000000e-01
   6.6000000e-01
   3.5333333e-01
   3.0000000e-01
   5.0666667e-01
   5.6666667e-01
   4.5333333e-01
   5.4666667e-01
   7.4666667e-01
   6.3333333e-01
   3.3333333e-01
   3.5333333e-01
   6.0666667e-01
   4.5333333e-01
   5.7333333e-01
   5.9333333e-01
   3.8666667e-01
   8.1333333e-01
   5.0666667e-01
   4.8666667e-01
   4.9333333e-01
   6.4000000e-01
   4.5333333e-01
   7.7333333e-01
   6.5333333e-01
   4.6000000e-01
   7.2666667e-01
   3.7333333e-01
   6.6000000e-01
   8.5333333e-01
   6.3333333e-01
   7.6666667e-01
   3.8000000e-01
   6.8000000e-01
   6.8000000e-01
   4.0000000e-01
   4.6000000e-01
   4.0666667e-01
   2.1333333e-01
   7.9333333e-01
   4.3333333e-01
   3.0000000e-01
   5.8000000e-01
   6.8000000e-01
   2.4666667e-01
   7.0666667e-01
   5.4000000e-01
   3.6000000e-01
   5.4000000e-01
   3.8000000e-01
   2.6666667e-01
   6.7333333e-01
   5.2666667e-01
   4.8000000e-01
   7.4666667e-01
   5.2000000e-01
   8.1333333e-01
   1.0666667e-01
   6.0000000e-01
   5.6666667e-01
   7.0666667e-01
   3.8666667e-01
   5.4000000e-01
   5.1333333e-01
   4.2000000e-01
   4.6666667e-01
   3.8666667e-01
   4.8000000e-01
   7.0666667e-01
   5.7333333e-01
   4.9333333e-01
   4.4666667e-01
   5.4666667e-01
   4.2666667e-01
   3.8000000e-01
   1.7333333e-01
   7.2666667e-01
   4.9333333e-01
   6.2000000e-01
   4.6000000e-01
   4.4000000e-01
   4.6666667e-01
   7.0666667e-01
   4.0000000e-01
   6.8000000e-01
   7.7333333e-01
   5.3333333e-01
   4.8666667e-01
   2.8000000e-01
   3.1333333e-01
   3.6666667e-01
   5.4666667e-01
   2.4000000e-01
   7.1333333e-01
   1.8666667e-01
   7.0000000e-01
   6.8666667e-01
   4.8000000e-01
   4.3333333e-01
   6.6666667e-02
   4.2000000e-01
   2.7333333e-01
   3.6000000e-01
   7.0666667e-01
   6.4000000e-01
   5.0666667e-01
   4.0666667e-01
   6.2666667e-01
   3.2000000e-01
   3.1333333e-01
   2.0000000e-01
   6.4666667e-01
   2.4666667e-01
   6.2666667e-01
   5.7333333e-01
   2.4666667e-01
   3.2666667e-01
   3.8000000e-01
   6.8000000e-01
   4.5333333e-01
   8.1333333e-01
   7.4666667e-01
   6.2666667e-01
   5.2666667e-01
   5.5333333e-01
   3.6000000e-01
   2.7333333e-01
   3.1333333e-01
   3.8666667e-01
   2.9333333e-01
   4.0666667e-01
   5.8666667e-01
   1.9333333e-01
   6.8000000e-01
   5.0666667e-01
   4.0666667e-01
   3.4666667e-01
   3.3333333e-01
   7.4666667e-01
   4.5333333e-01
   4.8000000e-01
   6.2000000e-01
   6.6666667e-01
   5.9333333e-01
   3.1333333e-01
   4.8000000e-01
   3.2000000e-01
   4.8000000e-01
   6.8000000e-01
   1.6666667e-01
   5.6000000e-01
   4.2666667e-01
   1.8666667e-01
   5.8000000e-01
   6.1333333e-01
   2.8000000e-01
   4.3333333e-01
   8.3333333e-01
   6.2666667e-01
   6.4000000e-01
   4.2000000e-01
   5.6666667e-01
   3.0666667e-01
   3.1333333e-01
   7.9333333e-01
   4.7333333e-01
   4.0666667e-01
   3.2000000e-01
   4.4000000e-01
   4.7333333e-01
   2.3333333e-01
   2.5333333e-01
   4.0666667e-01
   5.4666667e-01
   5.5333333e-01
   6.4666667e-01
   3.0000000e-01
   4.7333333e-01
   1.2666667e-01
   4.3333333e-01
   5.4000000e-01
   8.0000000e-01
   6.5333333e-01
   4.6666667e-01
   5.3333333e-01
   7.2000000e-01
   1.1333333e-01
   6.8666667e-01
   4.4000000e-01
   5.2666667e-01
   4.4000000e-01
   4.2666667e-01
   4.4666667e-01
   5.0666667e-01
   5.3333333e-01
   5.9333333e-01
   3.7333333e-01
   7.0000000e-01
   6.4666667e-01
   4.4000000e-01
   6.7333333e-01
   5.6666667e-01
   1.8666667e-01
   5.4000000e-01
   5.3333333e-01
   4.1333333e-01
   2.2666667e-01
   4.8000000e-01
   3.4000000e-01
   1.1333333e-01
   1.6000000e-01
   6.4000000e-01
   3.5333333e-01
   8.2000000e-01
   5.8000000e-01
   4.5333333e-01
   5.3333333e-01
   4.2666667e-01
   5.4000000e-01
   8.8000000e-01
   2.0000000e-01
   6.8000000e-01
   7.0000000e-01
   6.0666667e-01
   5.0000000e-01
   7.5333333e-01
   4.7333333e-01
   4.3333333e-01
   1.2000000e-01
   4.4000000e-01
   7.3333333e-01
   5.0666667e-01
   4.5333333e-01
   3.4000000e-01
   6.0000000e-01
   5.0666667e-01
   4.6666667e-01
   3.8666667e-01
   4.7333333e-01
   4.8666667e-01
   9.4000000e-01
   4.8666667e-01
   5.2000000e-01
   3.1333333e-01
   3.8666667e-01
   4.8000000e-01
   5.2000000e-01
   5.8000000e-01
   4.4666667e-01
   5.4000000e-01
   4.3333333e-01
   5.1333333e-01
   3.4666667e-01
   9.6666667e-01
   5.6000000e-01
   3.1333333e-01
   7.2666667e-01
   6.4000000e-01
   3.8666667e-01
   7.1333333e-01
   6.8666667e-01
   6.4666667e-01
   4.0000000e-01
   4.8000000e-01
   4.1333333e-01
   3.7333333e-01
   3.6666667e-01
   7.6666667e-01
   7.2000000e-01
   6.4666667e-01
   5.5333333e-01
   8.4666667e-01
   6.3333333e-01
   4.5333333e-01
   6.0000000e-01
   4.2666667e-01
   4.2666667e-01
   8.0666667e-01
   5.0666667e-01
   8.1333333e-01
   3.4000000e-01
   5.3333333e-01
   1.0666667e-01
   5.8666667e-01
   5.0666667e-01
   5.9333333e-01
   6.3333333e-01
   8.1333333e-01
   3.1333333e-01
   4.8000000e-01
   6.3333333e-01
   6.6000000e-01
   7.2666667e-01
   4.8666667e-01
   4.6000000e-01
   7.0666667e-01
   8.7333333e-01
   4.2666667e-01
   5.7333333e-01
   6.8000000e-01
   4.4666667e-01
   3.9333333e-01
   8.8000000e-01
   6.0000000e-01
   3.1333333e-01
   6.0000000e-01
   8.6666667e-01
   2.6666667e-01
   6.0666667e-01
   5.6666667e-01
   4.2000000e-01
   5.0000000e-01
   4.0666667e-01
   6.4000000e-01
   4.4666667e-01
   7.6000000e-01
   4.7333333e-01
   6.0666667e-01
   7.0000000e-01
   3.4666667e-01
   5.1333333e-01
   6.5333333e-01
   7.8000000e-01
   6.1333333e-01
   2.9333333e-01
   9.5333333e-01
   3.3333333e-01
   3.2666667e-01
   3.0666667e-01
   8.0000000e-02
   5.4000000e-01
   7.7333333e-01
   2.0666667e-01
   7.0000000e-01
   8.2666667e-01
   3.5333333e-01
   6.0000000e-01
   5.0666667e-01
   5.0666667e-01
   6.0666667e-01
   5.3333333e-01
   6.2000000e-01
   7.4666667e-01
   2.4666667e-01
   6.6000000e-01
   4.6666667e-01
   7.0666667e-01
   6.7333333e-01
   5.6000000e-01
   5.4666667e-01
   2.1333333e-01
   2.2666667e-01
   9.2000000e-01
   4.3333333e-01
   4.2000000e-01
   8.4000000e-01
   3.8666667e-01
   3.9333333e-01
   6.3333333e-01
   4.4000000e-01
   4.8000000e-01
   7.8000000e-01
   4.5333333e-01
   6.5333333e-01
   5.4666667e-01
   4.8666667e-01
   3.3333333e-01
   5.5333333e-01
   6.6000000e-01
   0.0000000e+00
   6.7333333e-01
   2.8000000e-01
   3.8000000e-01
   3.6000000e-01
   4.5333333e-01
   5.5333333e-01
   4.6666667e-01
   5.3333333e-01
   5.8000000e-01
   6.6666667e-01
   3.7333333e-01
   5.2000000e-01
   4.4000000e-01
   3.7333333e-01
   2.8666667e-01
   6.0000000e-01
   4.0666667e-01
   2.0000000e-01
   5.7333333e-01
   6.0666667e-01
   3.9333333e-01
   6.9333333e-01
   2.2666667e-01
   6.7333333e-01
   3.1333333e-01
   4.4666667e-01
   6.4666667e-01
   5.5333333e-01
   6.2000000e-01
   3.9333333e-01
   4.5333333e-01
   3.8000000e-01
   2.4666667e-01
   4.2666667e-01
   3.8000000e-01
   6.3333333e-01
   6.5333333e-01
   5.9333333e-01
   4.2666667e-01
   3.9333333e-01
   2.2000000e-01
   5.8000000e-01
   7.6000000e-01
   4.0000000e-01
   7.2666667e-01
   7.0666667e-01
   5.1333333e-01
   5.2666667e-01
   6.6666667e-01
   4.3333333e-01
   7.4000000e-01
   7.0000000e-01
   1.9333333e-01
   5.8000000e-01
   5.2666667e-01
   7.3333333e-01
   7.2000000e-01
   2.7333333e-01
   4.2666667e-01
   2.0000000e-01
   3.0666667e-01
   2.2000000e-01
   5.8000000e-01
   3.2666667e-01
   2.5333333e-01
   3.2666667e-01
   6.7333333e-01
   4.1333333e-01
   3.2666667e-01
   6.6666667e-01
   7.6000000e-01
   8.2000000e-01
   4.8666667e-01
   5.5333333e-01
   5.6666667e-01
   4.8000000e-01
   6.0000000e-01
   5.4666667e-01
   1.9333333e-01
   8.4000000e-01
   4.2666667e-01
   2.4000000e-01
   7.1333333e-01
   6.6000000e-01
   5.6666667e-01
   8.4000000e-01
   7.0000000e-01
   6.2000000e-01
   8.2000000e-01
   5.3333333e-01
   4.3333333e-01
   3.4666667e-01
   5.6000000e-01
   2.2666667e-01
   6.4000000e-01
   5.0000000e-01
   6.4666667e-01
   3.1333333e-01
   3.7333333e-01
   6.2666667e-01
   4.0666667e-01
   4.6000000e-01
   6.0666667e-01
   7.2666667e-01
   1.6000000e-01
   3.8000000e-01
   1.8000000e-01
   3.8666667e-01
   6.2000000e-01
   5.0666667e-01
   4.4666667e-01
   4.9333333e-01
   3.1333333e-01
   4.3333333e-01
   2.2000000e-01
   6.0000000e-01
   5.5333333e-01
   4.1333333e-01
   6.2666667e-01
   6.2666667e-01
   7.4000000e-01
   5.9333333e-01
   4.2666667e-01
   7.2000000e-01
   3.0666667e-01
   6.4666667e-01
   3.6666667e-01
   3.7333333e-01
   5.1333333e-01
   4.3333333e-01
   6.3333333e-01
   7.8000000e-01
   5.3333333e-02
   1.8666667e-01
   5.8000000e-01
   9.4000000e-01
   4.5333333e-01
   6.6666667e-02
   6.7333333e-01
   3.1333333e-01
   5.0000000e-01
   8.8000000e-01
   6.5333333e-01
   3.3333333e-01
   7.2000000e-01
   5.4666667e-01
   2.3333333e-01
   4.2666667e-01
   7.8000000e-01
   2.4666667e-01
   3.9333333e-01
   6.1333333e-01
   5.4000000e-01
   6.1333333e-01
   5.4666667e-01
   4.8666667e-01
   8.9333333e-01
   4.6000000e-01
   6.0666667e-01
   4.6000000e-01
   4.3333333e-01
   7.7333333e-01
   4.8666667e-01
   6.7333333e-01
   6.8666667e-01
   7.0666667e-01
   4.8000000e-01
   4.9333333e-01
   3.1333333e-01
   3.7333333e-01
   5.8666667e-01
   5.6000000e-01
   4.8666667e-01
   6.2666667e-01
   3.2000000e-01
   5.6000000e-01
   4.8000000e-01
   8.0000000e-01
   2.8666667e-01
   6.4666667e-01
   5.8666667e-01
   5.5333333e-01
   4.5333333e-01
   6.5333333e-01
   4.7333333e-01
   3.4000000e-01
   4.0000000e-01
   7.2000000e-01
   6.3333333e-01
   4.2000000e-01
   4.3333333e-01
   6.6000000e-01
   8.1333333e-01
   4.6666667e-01
   4.6000000e-01
   6.7333333e-01
   5.2000000e-01
   3.8000000e-01
   3.5333333e-01
   7.0000000e-01
   2.3333333e-01
   7.4000000e-01
   6.6000000e-01
   5.3333333e-01
   7.9333333e-01
   5.7333333e-01
   6.8000000e-01
   3.4666667e-01
   4.5333333e-01
   2.8000000e-01
   2.2000000e-01
   4.0666667e-01
   4.0000000e-01
   2.7333333e-01
   2.8666667e-01
   3.4666667e-01
   5.2666667e-01
   5.3333333e-01
   7.4666667e-01
   5.3333333e-01
   3.4666667e-01
   3.8000000e-01
   1.7333333e-01
   1.6666667e-01
   5.8666667e-01
   7.2666667e-01
   5.0666667e-01
   6.4666667e-01
   4.5333333e-01
   2.8666667e-01
   4.2666667e-01
   3.6666667e-01
   4.3333333e-01
   3.6000000e-01
   2.4666667e-01
   4.8666667e-01
   2.9333333e-01
   5.4000000e-01
   3.9333333e-01
   2.7333333e-01
   5.9333333e-01
   5.7333333e-01
   8.8666667e-01
   7.6666667e-01
   5.2666667e-01
   6.7333333e-01
   7.2666667e-01
   6.4000000e-01
   6.6000000e-01
   5.4000000e-01
   2.9333333e-01
   6.2000000e-01
   3.2000000e-01
   1.8000000e-01
   8.0000000e-01
   6.0000000e-01
   8.2666667e-01
   4.8000000e-01
   5.7333333e-01
   2.9333333e-01
   3.4000000e-01
   5.1333333e-01
   4.0666667e-01
   5.5333333e-01
   3.7333333e-01
   4.6666667e-01
   7.3333333e-01
   3.6000000e-01
   8.5333333e-01
   3.7333333e-01
   4.6666667e-01
   4.2666667e-01
   5.5333333e-01
   6.3333333e-01
   1.0666667e-01
   4.0666667e-01
   6.6666667e-01
   4.8666667e-01
   5.6000000e-01
   6.2000000e-01
   6.0666667e-01
   3.6000000e-01
   6.4000000e-01
   3.4666667e-01
   4.0000000e-01
   2.5333333e-01
   5.1333333e-01
   3.0000000e-01
   5.3333333e-01
   5.3333333e-01
   5.5333333e-01
   6.1333333e-01
   6.6666667e-01
   6.4666667e-01
   6.0000000e-01
   9.0666667e-01
   6.7333333e-01
   9.2666667e-01
   3.4000000e-01
   7.6000000e-01
   6.0000000e-01
   4.5333333e-01
   6.6666667e-01
   5.2666667e-01
   4.5333333e-01
   1.2000000e-01
   1.8000000e-01
   3.0666667e-01
   3.8000000e-01
   4.8666667e-01
   4.4000000e-01
   6.4000000e-01
   4.4666667e-01
   3.9333333e-01
   6.6666667e-01
   3.8000000e-01
   3.6666667e-01
   7.4666667e-01
   6.2666667e-01
   7.4000000e-01
   4.0000000e-01
   3.0666667e-01
   2.1333333e-01
   2.9333333e-01
   3.4000000e-01
   3.6000000e-01
   4.1333333e-01
   8.0000000e-01
   3.6666667e-01
   6.4666667e-01
   6.4666667e-01
   4.7333333e-01
   4.0000000e-01
   5.1333333e-01
   5.0000000e-01
   6.6666667e-01
   4.0666667e-01
   2.6000000e-01
   2.0000000e-01
   5.4666667e-01
   7.5333333e-01
   6.8000000e-01
   5.0666667e-01
   1.1333333e-01
   5.0000000e-01
   6.5333333e-01
   5.7333333e-01
   3.9333333e-01
   7.0000000e-01
   2.6000000e-01
   7.9333333e-01
   4.7333333e-01
   6.4666667e-01
   6.6000000e-01
   4.4000000e-01
   7.8000000e-01
   5.2000000e-01
   4.4666667e-01
   4.9333333e-01
   3.4000000e-01
   5.2666667e-01
   6.0000000e-01
   6.1333333e-01
   8.1333333e-01
   5.0666667e-01
   7.6666667e-01
   6.2666667e-01
   2.2666667e-01
   2.8000000e-01
   1.6666667e-01
   6.4666667e-01
   2.0000000e-01
   5.2000000e-01
   9.6000000e-01
   5.3333333e-01
   6.5333333e-01
   8.5333333e-01
   6.6000000e-01
   5.2666667e-01
   2.4666667e-01
   7.3333333e-01
   5.0000000e-01
   3.0666667e-01
   7.8666667e-01
   5.7333333e-01
   6.5333333e-01
   4.2666667e-01
   5.5333333e-01
   3.8666667e-01
   8.6000000e-01
   6.6666667e-01
   4.4666667e-01
   8.0000000e-01
   3.6666667e-01
   4.4000000e-01
   6.4000000e-01
   3.6666667e-01
   3.0000000e-01
   4.5333333e-01
   8.6000000e-01
   8.9333333e-01
   5.4666667e-01
   6.5333333e-01
   3.5333333e-01
   2.7333333e-01
   2.9333333e-01
   2.9333333e-01
   5.2000000e-01
   5.6000000e-01
   6.3333333e-01
   3.6000000e-01
   5.4666667e-01
   5.6666667e-01
   5.8000000e-01
   8.6666667e-02
   5.3333333e-01
   4.6000000e-01
   6.8000000e-01
   2.4000000e-01
   1.6000000e-01
   7.2000000e-01
   1.0000000e-01
   6.6666667e-01
   2.0000000e-01
   6.2000000e-01
   3.6666667e-01
   4.9333333e-01
   4.8666667e-01
   6.0000000e-01
   4.8666667e-01
   8.0000000e-01
   9.5333333e-01
   4.4666667e-01
   6.6666667e-01
   2.6666667e-01
   8.4000000e-01
   4.9333333e-01
   5.3333333e-01
   6.8666667e-01
   3.0000000e-01
   6.4000000e-01
   2.0000000e-02
   6.3333333e-01
   5.5333333e-01
   5.2000000e-01
   5.4666667e-01
   3.3333333e-01
   4.5333333e-01
   5.5333333e-01
   6.7333333e-01
   5.0000000e-01
   2.9333333e-01
   4.7333333e-01
   6.6666667e-01
   7.0666667e-01
   4.7333333e-01
   5.4666667e-01
   5.8666667e-01
   6.2666667e-01
   3.2000000e-01
   4.8666667e-01
   3.2666667e-01
   5.9333333e-01
   3.5333333e-01
   4.0666667e-01
   4.0666667e-01
   2.6666667e-01
   3.0666667e-01
   3.9333333e-01
   5.0666667e-01
   3.8666667e-01
   4.8000000e-01
   3.2000000e-01
   5.4000000e-01
   6.1333333e-01
   4.7333333e-01
   4.2000000e-01
   3.2666667e-01
   3.8666667e-01
   6.5333333e-01
   7.2000000e-01
   4.5333333e-01
   8.1333333e-01
   4.2000000e-01
   8.4666667e-01
   2.7333333e-01
   4.2666667e-01
   4.5333333e-01
   6.6666667e-01
   4.2666667e-01
   2.6666667e-01
   1.0666667e-01
   2.7333333e-01
   5.2666667e-01
   5.2000000e-01
   4.3333333e-01
   6.0666667e-01
   7.6000000e-01
   4.6666667e-02
   5.2000000e-01
   6.2666667e-01
   5.8000000e-01
   6.8000000e-01
   2.8000000e-01
   6.5333333e-01
   5.4000000e-01
   6.7333333e-01
   3.7333333e-01
   5.6666667e-01
   3.8666667e-01
   7.0666667e-01
   5.5333333e-01
   3.8666667e-01
   3.9333333e-01
   4.2000000e-01
   6.7333333e-01
   4.4666667e-01
   2.2666667e-01
   5.8000000e-01
   3.2666667e-01
   8.2666667e-01
   5.9333333e-01
   7.6666667e-01
   2.9333333e-01
   5.1333333e-01
   4.2666667e-01
   3.1333333e-01
   4.5333333e-01
   6.5333333e-01
   1.9333333e-01
   7.7333333e-01
   6.0000000e-01
   6.9333333e-01
   4.9333333e-01
   6.6000000e-01
   4.8000000e-01
   6.8000000e-01
   2.7333333e-01
   3.4000000e-01
   3.5333333e-01
   1.8666667e-01
   2.5333333e-01
   5.8666667e-01
   4.0000000e-02
   5.3333333e-01
   4.4000000e-01
   3.8666667e-01
   8.1333333e-01
   4.9333333e-01
   5.0666667e-01
   5.7333333e-01
   7.2000000e-01
   3.3333333e-01
   7.7333333e-01
   6.1333333e-01
   6.7333333e-01
   6.0000000e-01
   4.4000000e-01
   3.3333333e-01
   4.8666667e-01
   3.2666667e-01
   6.5333333e-01
   6.8666667e-01
   3.8000000e-01
   7.8000000e-01
   4.2000000e-01
   6.2000000e-01
   1.0666667e-01
   4.0666667e-01
   5.6000000e-01
   7.8000000e-01
   5.3333333e-01
   8.8666667e-01
   6.4000000e-01
   3.5333333e-01
   5.8666667e-01
   7.8666667e-01
   4.1333333e-01
   3.4666667e-01
   2.9333333e-01
   5.0666667e-01
   6.2000000e-01
   4.2000000e-01
   5.6666667e-01
   2.6666667e-01
   4.0000000e-01
   3.8666667e-01
   3.9333333e-01
   6.9333333e-01
   4.1333333e-01
   6.3333333e-01
   4.6000000e-01
   3.9333333e-01
   6.8000000e-01
   8.6666667e-02
   3.0000000e-01
   5.3333333e-01
   5.2000000e-01
   7.0000000e-01
   4.9333333e-01
   2.5333333e-01
   5.6666667e-01
   4.0666667e-01
   6.7333333e-01
   3.4666667e-01
   5.1333333e-01
   2.0000000e-01
   6.7333333e-01
   4.3333333e-01
   5.9333333e-01
   3.9333333e-01
   4.6666667e-01
   6.4666667e-01
   3.2666667e-01
   6.4666667e-01
   7.3333333e-02
   6.1333333e-01
   5.0666667e-01
   5.4666667e-01
   6.7333333e-01
   7.0000000e-01
   5.0000000e-01
   4.1333333e-01
   4.1333333e-01
   3.6000000e-01
   7.2000000e-01
   3.5333333e-01
   8.9333333e-01
   5.7333333e-01
   6.8000000e-01
   3.1333333e-01
   7.1333333e-01
   2.5333333e-01
   2.8000000e-01
   8.6000000e-01
   6.7333333e-01
   8.1333333e-01
   5.2666667e-01
   7.7333333e-01
   1.8000000e-01
   4.6000000e-01
   2.6666667e-01
   4.6000000e-01
   4.1333333e-01
   6.5333333e-01
   6.4000000e-01
   6.8666667e-01
   6.5333333e-01
   4.0666667e-01
   3.0666667e-01
   8.0666667e-01
   6.6000000e-01
   6.2666667e-01
   3.4666667e-01
   5.1333333e-01
   4.1333333e-01
   5.6666667e-01
   5.8666667e-01
   4.9333333e-01
   4.6666667e-01
   4.5333333e-01
   5.6000000e-01
   5.2000000e-01
   5.2666667e-01
   4.5333333e-01
   7.0666667e-01
   2.3333333e-01
   5.0666667e-01
   4.6666667e-01
   4.2666667e-01
   6.7333333e-01
   6.1333333e-01
   4.8000000e-01
   4.6000000e-01
   6.0666667e-01
   8.4000000e-01
   3.9333333e-01
   4.0666667e-01
   1.5333333e-01
   3.1333333e-01
   3.2000000e-01
   6.0666667e-01
   5.3333333e-01
   5.9333333e-01
   6.2000000e-01
   5.7333333e-01
   7.2666667e-01
   4.1333333e-01
   2.8666667e-01
   3.7333333e-01
   7.7333333e-01
   6.8666667e-01
   2.2666667e-01
   4.5333333e-01
   8.2666667e-01
   7.3333333e-01
   2.4000000e-01
   5.2666667e-01
   2.5333333e-01
   4.4666667e-01
   6.0666667e-01
   5.0666667e-01
   5.0666667e-01
   5.9333333e-01
   4.6666667e-01
   6.2666667e-01
   7.6666667e-01
   6.6666667e-01
   2.2000000e-01
   5.6000000e-01
   5.3333333e-01
   4.9333333e-01
   7.2666667e-01
   4.1333333e-01
   2.0666667e-01
   4.4000000e-01
   6.9333333e-01
   6.8000000e-01
   6.2000000e-01
   7.7333333e-01
   7.2000000e-01
   3.8000000e-01
   5.9333333e-01
   5.6000000e-01
   5.6000000e-01
   2.3333333e-01
   6.5333333e-01
   7.1333333e-01
   9.2666667e-01
   3.2000000e-01
   2.8666667e-01
   5.0000000e-01
   4.4666667e-01
   5.3333333e-01
   4.5333333e-01
   3.6000000e-01
   7.1333333e-01
   5.2666667e-01
   3.4000000e-01
   7.2666667e-01
   5.6666667e-01
   6.6000000e-01
   6.6666667e-01
   4.8000000e-01
   3.3333333e-01
   6.6666667e-01
   4.4000000e-01
   5.3333333e-01
   5.3333333e-01
   6.6666667e-01
   2.6000000e-01
   6.3333333e-01
   6.6000000e-01
   2.3333333e-01
   6.0000000e-01
   7.6000000e-01
   7.6000000e-01
   3.7333333e-01
   6.4666667e-01
   6.0000000e-01
   5.8000000e-01
   4.6000000e-01
   4.5333333e-01
   2.1333333e-01
   3.2000000e-01
   4.3333333e-01
   6.3333333e-01
   1.2666667e-01
   8.3333333e-01
   5.9333333e-01
   7.2666667e-01
   5.8000000e-01
   6.0000000e-01
   7.0666667e-01
   3.4666667e-01
   7.9333333e-01
   3.6000000e-01
   6.1333333e-01
   3.8666667e-01
   7.2666667e-01
   6.4666667e-01
   5.4000000e-01
   5.7333333e-01
   5.8666667e-01
   4.2666667e-01
   2.4666667e-01
   4.0666667e-01
   5.1333333e-01
   5.2000000e-01
   7.9333333e-01
   6.7333333e-01
   5.3333333e-01
   4.8666667e-01
   5.6666667e-01
   4.4000000e-01
   2.7333333e-01
   5.8666667e-01
   2.6000000e-01
   5.4000000e-01
   5.1333333e-01
   3.1333333e-01
   6.2000000e-01
   4.2666667e-01
   5.6000000e-01
   7.0000000e-01
   9.6000000e-01
   4.7333333e-01
   6.4000000e-01
   3.6666667e-01
   2.8000000e-01
   4.1333333e-01
   5.3333333e-01
   4.1333333e-01
   7.8666667e-01
   6.1333333e-01
   6.2666667e-01
   3.2000000e-01
   3.4666667e-01
   6.4666667e-01
   4.8000000e-01
   7.0000000e-01
   4.2666667e-01
   5.7333333e-01
   5.6000000e-01
   6.9333333e-01
   6.6000000e-01
   4.1333333e-01
   2.4000000e-01
   2.6000000e-01
   4.0666667e-01
   2.7333333e-01
   5.0000000e-01
   4.3333333e-01
   5.4666667e-01
   4.1333333e-01
   7.5333333e-01
   3.2000000e-01
   4.5333333e-01
   5.2000000e-01
   6.3333333e-01
   7.0000000e-01
   5.3333333e-01
   8.6000000e-01
   4.8000000e-01
   6.7333333e-01
   5.8666667e-01
   7.6666667e-01
   4.9333333e-01
   5.0000000e-01
   3.8666667e-01
   4.6000000e-01
   4.2000000e-01
   5.6666667e-01
   5.8000000e-01
   3.0666667e-01
   8.2666667e-01
   4.7333333e-01
   4.4000000e-01
   4.7333333e-01
   5.2666667e-01
   1.2000000e-01
   5.6000000e-01
   4.6666667e-01
   6.0000000e-01
   3.4000000e-01
   7.5333333e-01
   8.8000000e-01
   5.2666667e-01
   5.5333333e-01
   4.8000000e-01
   5.8000000e-01
   5.2666667e-01
   5.4666667e-01
   8.4666667e-01
   6.3333333e-01
   5.2000000e-01
   4.8000000e-01
   6.4666667e-01
   3.2000000e-01
   6.0666667e-01
   2.6000000e-01
   3.9333333e-01
   4.1333333e-01
   4.7333333e-01
   3.8666667e-01
   6.8000000e-01
   6.4000000e-01
   4.7333333e-01
   4.8000000e-01
   6.5333333e-01
   7.9333333e-01
   6.2000000e-01
   1.2666667e-01
   6.4000000e-01
   6.6000000e-01
   5.1333333e-01
   4.1333333e-01
   7.3333333e-01
   5.7333333e-01
   5.7333333e-01
   7.8000000e-01
   1.6666667e-01
   4.2000000e-01
   7.3333333e-01
   4.6000000e-01
   2.8000000e-01
   7.3333333e-01
   5.0000000e-01
   6.2666667e-01
   6.4666667e-01
   4.2666667e-01
   3.9333333e-01
   6.0666667e-01
   3.2000000e-01
   6.0000000e-01
   1.6000000e-01
   4.3333333e-01
   1.8000000e-01
   4.5333333e-01
   4.9333333e-01
   7.2000000e-01
   5.8000000e-01
   4.0000000e-01
   6.1333333e-01
   4.2666667e-01
   4.3333333e-01
   5.0000000e-01
   6.7333333e-01
   3.2666667e-01
   2.3333333e-01
   7.7333333e-01
   3.3333333e-01
   3.8666667e-01
   2.6666667e-02
   5.2666667e-01
   7.7333333e-01
   5.8666667e-01
   8.0000000e-02
   5.2666667e-01
   6.7333333e-01
   5.0666667e-01
   5.5333333e-01
   5.7333333e-01
   2.8666667e-01
   3.8666667e-01
   7.6000000e-01
   1.4000000e-01
   1.7333333e-01
   4.2000000e-01
   4.3333333e-01
   4.8000000e-01
   4.7333333e-01
   5.9333333e-01
   5.0666667e-01
   4.4666667e-01
   5.2000000e-01
   6.6666667e-01
   5.3333333e-01
   6.1333333e-01
   2.3333333e-01
   3.4000000e-01
   7.0666667e-01
   5.9333333e-01
   2.2000000e-01
   3.2666667e-01
   7.8000000e-01
   4.5333333e-01
   5.2000000e-01
   4.1333333e-01
   4.8000000e-01
   4.9333333e-01
   4.5333333e-01
   5.1333333e-01
   5.6666667e-01
   3.8000000e-01
   5.5333333e-01
   3.9333333e-01
   4.2666667e-01
   5.2666667e-01
   7.6000000e-01
   5.2000000e-01
   1.5333333e-01
   6.2666667e-01
   7.0666667e-01
   6.7333333e-01
   7.6000000e-01
   6.0000000e-01
   4.6000000e-01
   6.5333333e-01
   1.6666667e-01
   3.8000000e-01
   2.4666667e-01
   6.4000000e-01
   4.3333333e-01
   4.5333333e-01
   3.3333333e-01
   4.4666667e-01
   7.6666667e-01
   4.4000000e-01
   1.6666667e-01
   1.8666667e-01
   5.8666667e-01
   6.2666667e-01
   6.1333333e-01
   6.5333333e-01
   3.8666667e-01
   4.7333333e-01
   6.6666667e-01
   5.5333333e-01
   8.4000000e-01
   5.5333333e-01
   3.0000000e-01
   4.3333333e-01
   5.6666667e-01
   8.2666667e-01
   6.4000000e-01
   6.0000000e-01
   4.2666667e-01
   4.1333333e-01
   4.8666667e-01
   5.8666667e-01
   5.0000000e-01
   7.4666667e-01
   4.7333333e-01
   6.1333333e-01
   4.8666667e-01
   5.2666667e-01
   2.1333333e-01
   4.5333333e-01
   4.6000000e-01
   3.3333333e-01
   6.0000000e-01
   4.4000000e-01
   5.4666667e-01
   6.7333333e-01
   4.2666667e-01
   2.1333333e-01
   1.8666667e-01
   5.8666667e-01
   5.9333333e-01
   2.5333333e-01
   6.2000000e-01
   1.2666667e-01
   5.4000000e-01
   3.6666667e-01
   4.2666667e-01
   3.8666667e-01
   5.4000000e-01
   4.5333333e-01
   8.0000000e-01
   8.1333333e-01
   4.1333333e-01
   7.7333333e-01
   6.8000000e-01
   2.0666667e-01
   5.2000000e-01
   1.7333333e-01
   8.1333333e-01
   4.4000000e-01
   6.6666667e-01
   7.0666667e-01
   6.6000000e-01
   3.8000000e-01
   5.1333333e-01
   2.7333333e-01
   5.1333333e-01
   4.5333333e-01
   8.6666667e-02
   5.2000000e-01
   1.8666667e-01
   6.6666667e-01
   6.2000000e-01
   4.2000000e-01
   6.0666667e-01
   4.9333333e-01
   4.1333333e-01
   6.9333333e-01
   3.8666667e-01
   7.6000000e-01
   3.7333333e-01
   5.7333333e-01
   5.4000000e-01
   7.2000000e-01
   7.1333333e-01
   6.6000000e-01
   5.0666667e-01
   7.4000000e-01
   5.4666667e-01
   4.0666667e-01
   4.8666667e-01
   3.6666667e-01
   3.5333333e-01
   5.4666667e-01
   4.9333333e-01
   1.8000000e-01
   2.3333333e-01
   5.3333333e-01
   8.4666667e-01
   5.2000000e-01
   7.0000000e-01
   2.2666667e-01
   8.0000000e-01
   5.4666667e-01
   7.4000000e-01
   4.6666667e-02
   5.0000000e-01
   3.5333333e-01
   3.1333333e-01
   2.9333333e-01
   4.5333333e-01
   5.1333333e-01
   6.4666667e-01
   5.2666667e-01
   4.3333333e-01
   5.9333333e-01
   6.3333333e-01
   3.7333333e-01
   5.7333333e-01
   1.4666667e-01
   6.3333333e-01
   3.1333333e-01
   8.2666667e-01
   3.9333333e-01
   6.1333333e-01
   8.2666667e-01
   6.9333333e-01
   5.0000000e-01
   4.4666667e-01
   3.6666667e-01
   6.7333333e-01
   5.4000000e-01
   5.2666667e-01
   4.2000000e-01
   5.7333333e-01
   3.2000000e-01
   6.0000000e-01
   5.1333333e-01
   2.6000000e-01
   3.9333333e-01
   3.4000000e-01
   4.0666667e-01
   4.6000000e-01
   5.0666667e-01
   5.1333333e-01
   5.5333333e-01
   5.0000000e-01
   5.0666667e-01
   5.4000000e-01
   5.7333333e-01
   7.2000000e-01
   4.3333333e-01
   6.2000000e-01
   3.6666667e-01
   3.4666667e-01
   7.7333333e-01
   2.4000000e-01
   7.2000000e-01
   6.8666667e-01
   2.9333333e-01
   3.6000000e-01
   5.8666667e-01
   4.0666667e-01
   6.1333333e-01
   3.7333333e-01
   5.3333333e-01
   5.3333333e-01
   3.1333333e-01
   5.7333333e-01
   5.9333333e-01
   4.2000000e-01
   3.2666667e-01
   1.2666667e-01
   6.8666667e-01
   3.4666667e-01
   5.6666667e-01
   3.9333333e-01
   5.1333333e-01
   6.5333333e-01
   4.8666667e-01
   5.3333333e-01
   2.6666667e-01
   5.6666667e-01
   6.6000000e-01
   4.0666667e-01
   6.0000000e-01
   5.8666667e-01
   3.9333333e-01
   6.4000000e-01
   5.2666667e-01
   5.2666667e-01
   4.6000000e-01
   3.9333333e-01
   7.4666667e-01
   5.8000000e-01
   4.6000000e-01
   6.2666667e-01
   5.8000000e-01
   4.2666667e-01
   4.2000000e-01
   5.8666667e-01
   6.5333333e-01
   7.5333333e-01
   4.6666667e-01
   7.3333333e-01
   7.8000000e-01
   6.0000000e-01
   1.6000000e-01
   5.8000000e-01
   6.2666667e-01
   7.4666667e-01
   5.6000000e-01
   6.6000000e-01
   2.9333333e-01
   4.2000000e-01
   5.1333333e-01
   4.6666667e-01
   6.8000000e-01
   4.8666667e-01
   6.8000000e-01
   6.2000000e-01
   7.4000000e-01
   4.8666667e-01
   3.4000000e-01
   2.8000000e-01
   5.0666667e-01
   6.8666667e-01
   1.6666667e-01
   6.5333333e-01
   5.2000000e-01
   5.6666667e-01
   7.9333333e-01
   7.9333333e-01
   5.8666667e-01
   6.2666667e-01
   9.0000000e-01
   5.2666667e-01
   6.1333333e-01
   5.6000000e-01
   5.4000000e-01
   2.2666667e-01
   5.8000000e-01
   8.2666667e-01
   7.2666667e-01
   8.6666667e-01
   4.0000000e-01
   5.1333333e-01
   4.7333333e-01
   5.1333333e-01
   4.9333333e-01
   4.1333333e-01
   5.4000000e-01
   7.3333333e-01
   3.0000000e-01
   4.4000000e-01
   1.6000000e-01
   5.4666667e-01
   6.2666667e-01
   6.2666667e-01
   5.0666667e-01
   5.6000000e-01
   4.8666667e-01
   4.8666667e-01
   8.8000000e-01
   2.6000000e-01
   4.9333333e-01
   5.6666667e-01
   2.8666667e-01
   3.0000000e-01
   4.5333333e-01
   4.7333333e-01
   6.8000000e-01
   7.1333333e-01
   2.4000000e-01
   5.3333333e-01
   2.9333333e-01
   6.2000000e-01
   5.7333333e-01
   4.0000000e-01
   5.2000000e-01
   3.1333333e-01
   5.8000000e-01
   5.0666667e-01
   3.6666667e-01
   5.8666667e-01
   4.2666667e-01
   6.6666667e-01
   3.7333333e-01
   5.3333333e-01
   6.0000000e-01
   6.0666667e-01
   5.0000000e-01
   5.8000000e-01
   4.8000000e-01
   5.5333333e-01
   4.8666667e-01
   3.0000000e-01
   7.0666667e-01
   8.2666667e-01
   5.8666667e-01
   3.0000000e-01
   5.9333333e-01
   4.5333333e-01
   4.7333333e-01
   4.5333333e-01
   6.8666667e-01
   5.0000000e-01
   5.0666667e-01
   4.3333333e-01
   3.8000000e-01
   6.6666667e-01
   3.3333333e-01
   5.6000000e-01
   5.3333333e-01
   3.0000000e-01
   4.5333333e-01
   5.4000000e-01
   3.8666667e-01
   7.8666667e-01
   4.4666667e-01
   5.6000000e-01
   9.2000000e-01
   6.0000000e-01
   1.9333333e-01
   7.6666667e-01
   6.0666667e-01
   6.4666667e-01
   5.0666667e-01
   8.7333333e-01
   7.6666667e-01
   7.7333333e-01
   7.0666667e-01
   2.9333333e-01
   4.6000000e-01
   7.4000000e-01
   3.4666667e-01
   4.5333333e-01
   6.8666667e-01
   5.3333333e-01
   3.2666667e-01
   6.2666667e-01
   6.9333333e-01
   4.2000000e-01
   4.1333333e-01
   2.6666667e-01
   6.2666667e-01
   7.9333333e-01
   3.6000000e-01
   3.8000000e-01
   8.3333333e-01
   4.7333333e-01
   4.2666667e-01
   5.0666667e-01
   2.3333333e-01
   6.5333333e-01
   3.7333333e-01
   1.6666667e-01
   4.4666667e-01
   5.3333333e-01
   7.8666667e-01
   4.2000000e-01
   7.0666667e-01
   2.8000000e-01
   8.2666667e-01
   6.5333333e-01
   4.0666667e-01
   5.4666667e-01
   4.6666667e-01
   6.2000000e-01
   4.6000000e-01
   6.0000000e-01
   6.4000000e-01
   3.4000000e-01
   8.2666667e-01
   5.3333333e-01
   5.6000000e-01
   2.4666667e-01
   6.0000000e-01
   2.5333333e-01
   7.2000000e-01
   7.9333333e-01
   5.6666667e-01
   4.0666667e-01
   5.5333333e-01
   4.8000000e-01
   4.8666667e-01
   6.9333333e-01
   5.0000000e-01
   5.4000000e-01
   3.8666667e-01
   5.6000000e-01
   6.3333333e-01
   3.6666667e-01
   5.8666667e-01
   1.6000000e-01
   7.2000000e-01
   2.8000000e-01
   2.3333333e-01
   4.8000000e-01
   4.2666667e-01
   5.5333333e-01
   2.9333333e-01
   4.4666667e-01
   5.9333333e-01
   5.2666667e-01
   8.6000000e-01
   4.8000000e-01
   1.2000000e-01
   6.0666667e-01
   3.2000000e-01
   4.9333333e-01
   4.2000000e-01
   4.8000000e-01
   3.1333333e-01
   6.2666667e-01
   5.6000000e-01
   3.6000000e-01
   4.0666667e-01
   6.9333333e-01
   3.8000000e-01
   6.4666667e-01
   8.6000000e-01
   4.8666667e-01
   5.4666667e-01
   4.4000000e-01
   5.6666667e-01
   3.6000000e-01
   2.8666667e-01
   2.5333333e-01
   6.5333333e-01
   4.8666667e-01
   4.2000000e-01
   5.9333333e-01
   6.2666667e-01
   4.8000000e-01
   8.3333333e-01
   6.6666667e-01
   8.4666667e-01
   2.6000000e-01
   6.2666667e-01
   6.9333333e-01
   3.5333333e-01
   3.8666667e-01
   3.0666667e-01
   5.9333333e-01
   5.6666667e-01
   7.0666667e-01
   6.8000000e-01
   6.5333333e-01
   5.0000000e-01
   3.2666667e-01
   6.8000000e-01
   6.7333333e-01
   6.1333333e-01
   7.3333333e-01
   6.0666667e-01
   5.8666667e-01
   3.2666667e-01
   2.4666667e-01
   6.6666667e-01
   7.4666667e-01
   2.8666667e-01
   7.2000000e-01
   7.4666667e-01
   6.8666667e-01
   3.9333333e-01
   3.4666667e-01
   5.4666667e-01
   4.4666667e-01
   3.2666667e-01
   4.2666667e-01
   3.8666667e-01
   6.0000000e-01
   3.0666667e-01
   5.2666667e-01
   6.1333333e-01
   4.8000000e-01
   3.3333333e-01
   2.1333333e-01
   4.8666667e-01
   5.4000000e-01
   5.4666667e-01
   5.2000000e-01
   2.1333333e-01
   5.2000000e-01
   5.6666667e-01
   2.2000000e-01
   6.4666667e-01
   5.6666667e-01
   6.4000000e-01
   6.0000000e-01
   3.9333333e-01
   4.2000000e-01
   1.8666667e-01
   6.8666667e-01
   5.0000000e-01
   6.8666667e-01
   7.7333333e-01
   2.0000000e-01
   7.0000000e-01
   4.0666667e-01
   4.4666667e-01
   5.6666667e-01
   7.1333333e-01
   5.8000000e-01
   5.0000000e-01
   6.2666667e-01
   3.4666667e-01
   4.4666667e-01
   3.4000000e-01
   5.7333333e-01
   3.1333333e-01
   6.0000000e-01
   6.2000000e-01
   7.2666667e-01
   2.5333333e-01
   2.6000000e-01
   6.0666667e-01
   7.0000000e-01
   4.7333333e-01
   5.0000000e-01
   5.6000000e-01
   4.1333333e-01
   8.0000000e-01
   4.3333333e-01
   4.3333333e-01
   7.4000000e-01
   7.4666667e-01
   1.1333333e-01
   2.0666667e-01
   6.3333333e-01
   4.1333333e-01
   4.8000000e-01
   7.2000000e-01
   4.2000000e-01
   3.8666667e-01
   6.2000000e-01
   7.6666667e-01
   7.2666667e-01
   7.8666667e-01
   3.7333333e-01
   3.4666667e-01
   5.6000000e-01
   4.6000000e-01
   2.0000000e-01
   6.4000000e-01
   1.8666667e-01
   5.2666667e-01
   4.1333333e-01
   5.8000000e-01
   2.0000000e-01
   3.0666667e-01
   3.0000000e-01
   6.2666667e-01
   2.6000000e-01
   6.4000000e-01
   3.3333333e-01
   3.4000000e-01
   7.8666667e-01
   7.0000000e-01
   1.8666667e-01
   2.7333333e-01
   3.5333333e-01
   8.7333333e-01
   5.4000000e-01
   5.4666667e-01
   6.2000000e-01
   4.8666667e-01
   4.4666667e-01
   4.6666667e-01
   6.2000000e-01
   5.5333333e-01
   3.9333333e-01
   2.5333333e-01
   2.8666667e-01
   3.8666667e-01
   2.4000000e-01
   4.3333333e-01
   6.2000000e-01
   3.4666667e-01
   7.6000000e-01
   9.2000000e-01
   6.4666667e-01
   6.4666667e-01
   4.3333333e-01
   1.8000000e-01
   5.5333333e-01
   6.6000000e-01
   3.0000000e-01
   7.4666667e-01
   4.0000000e-01
   7.4666667e-01
   4.6000000e-01
   4.5333333e-01
   4.2000000e-01
   7.2000000e-01
   6.4666667e-01
   5.6666667e-01
   6.9333333e-01
   2.9333333e-01
   4.3333333e-01
   4.6000000e-01
   6.7333333e-01
   4.8666667e-01
   5.0000000e-01
   4.0000000e-01
   6.2000000e-01
   6.2666667e-01
   3.6666667e-01
   5.2000000e-01
   5.0000000e-01
   2.2000000e-01
   5.7333333e-01
   6.2666667e-01
   3.6666667e-01
   4.1333333e-01
   5.8000000e-01
   2.0666667e-01
   1.2666667e-01
   3.6000000e-01
   4.0666667e-01
   3.4666667e-01
   5.7333333e-01
   5.2000000e-01
   5.0666667e-01
   3.6000000e-01
   6.4666667e-01
   4.3333333e-01
   4.3333333e-01
   5.5333333e-01
   5.9333333e-01
   3.8666667e-01
   7.4666667e-01
   4.6666667e-01
   6.0666667e-01
   7.4666667e-01
   3.6666667e-01
   3.4000000e-01
   5.3333333e-01
   4.7333333e-01
   5.8666667e-01
   6.6000000e-01
   9.2000000e-01
   6.4666667e-01
   5.5333333e-01
   5.8000000e-01
   4.6000000e-01
   4.6000000e-01
   1.2000000e-01
   2.6666667e-01
   2.7333333e-01
   9.3333333e-02
   5.4000000e-01
   3.6000000e-01
   5.8000000e-01
   4.1333333e-01
   5.0666667e-01
   7.0000000e-01
   7.3333333e-02
   8.0666667e-01
   5.4666667e-01
   2.2666667e-01
   5.4666667e-01
   5.2666667e-01
   4.8000000e-01
   6.4666667e-01
   6.0666667e-01
   3.8666667e-01
   6.7333333e-01
   3.4000000e-01
   6.2666667e-01
   7.8666667e-01
   3.3333333e-01
   7.8666667e-01
   5.8000000e-01
   7.6666667e-01
   3.4000000e-01
   6.5333333e-01
   7.0000000e-01
   6.5333333e-01
   5.0666667e-01
   8.6000000e-01
   4.0000000e-01
   5.6666667e-01
   3.9333333e-01
   3.6666667e-01
   8.0666667e-01
   6.5333333e-01
   5.9333333e-01
   1.7333333e-01
   5.4000000e-01
   3.6666667e-01
   5.1333333e-01
   6.8000000e-01
   5.8000000e-01
   7.3333333e-01
   6.8000000e-01
   4.4666667e-01
   3.8000000e-01
   3.5333333e-01
   4.4000000e-01
   4.9333333e-01
   6.2000000e-01
   6.6000000e-01
   6.0666667e-01
   3.4666667e-01
   4.0666667e-01
   5.5333333e-01
   6.2000000e-01
   6.3333333e-01
   7.6000000e-01
   5.4000000e-01
   7.3333333e-02
   3.2000000e-01
   4.6666667e-01
   5.1333333e-01
   3.4000000e-01
   5.7333333e-01
   6.6666667e-01
   5.8666667e-01
   5.0000000e-01
   5.4000000e-01
   7.6666667e-01
   8.2000000e-01
   2.4666667e-01
   2.8666667e-01
   5.4000000e-01
   5.8666667e-01
   7.1333333e-01
   3.8666667e-01
   6.2666667e-01
   2.4666667e-01
   3.1333333e-01
   8.3333333e-01
   6.2666667e-01
   5.1333333e-01
   3.8000000e-01
   3.4666667e-01
   3.8000000e-01
   4.3333333e-01
   7.0000000e-01
   4.9333333e-01
   4.8000000e-01
   3.0666667e-01
   5.0000000e-01
   6.4666667e-01
   3.7333333e-01
   6.6000000e-01
   5.1333333e-01
   3.6666667e-01
   7.0666667e-01
   3.4666667e-01
   2.7333333e-01
   4.4666667e-01
   5.4666667e-01
   4.0000000e-01
   6.4666667e-01
   7.5333333e-01
   4.7333333e-01
   5.6000000e-01
   5.7333333e-01
   5.5333333e-01
   8.1333333e-01
   8.4666667e-01
   6.2666667e-01
   1.6000000e-01
   5.8666667e-01
   7.6666667e-01
   5.2000000e-01
   5.2000000e-01
   6.2000000e-01
   6.6000000e-01
   4.2000000e-01
   3.4000000e-01
   6.3333333e-01
   8.2000000e-01
   2.2000000e-01
   7.5333333e-01
   4.8000000e-01
   3.9333333e-01
   7.0000000e-01
   9.3333333e-02
   7.5333333e-01
   4.3333333e-01
   4.0000000e-01
   6.6000000e-01
   3.7333333e-01
   6.6000000e-01
   3.7333333e-01
   3.1333333e-01
   6.4000000e-01
   3.2000000e-01
   6.0000000e-01
   3.7333333e-01
   4.5333333e-01
   6.8666667e-01
   6.4000000e-01
   3.8000000e-01
   1.3333333e-01
   1.6666667e-01
   2.3333333e-01
   4.3333333e-01
   5.3333333e-01
   5.2000000e-01
   7.0000000e-01
   6.4000000e-01
   6.0000000e-01
   5.1333333e-01
   3.4000000e-01
   5.4666667e-01
   4.8666667e-01
   5.0000000e-01
   5.6000000e-01
   4.6666667e-01
   5.4666667e-01
   7.2666667e-01
   4.6666667e-01
   3.6666667e-01
   5.2000000e-01
   6.6000000e-01
   4.8666667e-01
   2.8666667e-01
   7.4000000e-01
   3.3333333e-01
   6.8000000e-01
   4.8666667e-01
   2.1333333e-01
   4.6000000e-01
   9.0000000e-01
   4.5333333e-01
   6.0666667e-01
   3.8666667e-01
   4.7333333e-01
   5.4666667e-01
   5.1333333e-01
   3.3333333e-01
   5.6000000e-01
   6.8000000e-01
   3.2000000e-01
   7.9333333e-01
   3.9333333e-01
   5.6000000e-01
   4.0666667e-01
   7.4666667e-01
   7.5333333e-01
   8.1333333e-01
   5.7333333e-01
   5.4000000e-01
   2.9333333e-01
   2.2666667e-01
   4.1333333e-01
   4.9333333e-01
   5.0000000e-01
   6.2000000e-01
   6.5333333e-01
   2.4000000e-01
   5.6000000e-01
   5.6666667e-01
   4.4666667e-01
   7.8666667e-01
   3.2000000e-01
   5.8000000e-01
   2.6666667e-01
   1.1333333e-01
   4.7333333e-01
   8.7333333e-01
   4.1333333e-01
   8.0000000e-01
   6.2666667e-01
   8.5333333e-01
   3.8000000e-01
   6.2000000e-01
   4.8666667e-01
   4.9333333e-01
   4.8666667e-01
   7.6000000e-01
   5.5333333e-01
   2.8666667e-01
   8.3333333e-01
   3.8666667e-01
   2.9333333e-01
   6.4000000e-01
   6.8000000e-01
   6.2000000e-01
   9.1333333e-01
   4.7333333e-01
   7.4666667e-01
   6.0666667e-01
   5.2666667e-01
   2.6666667e-01
   4.6666667e-01
   6.0666667e-01
   5.0666667e-01
   5.4666667e-01
   6.8666667e-01
   4.5333333e-01
   5.5333333e-01
   7.4666667e-01
   3.5333333e-01
   4.7333333e-01
   3.6000000e-01
   4.3333333e-01
   3.6666667e-01
   4.4666667e-01
   9.4666667e-01
   6.2000000e-01
   5.6666667e-01
   5.6000000e-01
   6.7333333e-01
   3.0000000e-01
   4.7333333e-01
   4.8666667e-01
   7.9333333e-01
   2.9333333e-01
   5.8000000e-01
   6.8666667e-01
   7.8666667e-01
   3.6666667e-01
   5.1333333e-01
   6.6666667e-01
   6.0666667e-01
   6.3333333e-01
   8.4000000e-01
   7.1333333e-01
   4.8000000e-01
   7.4000000e-01
   5.2000000e-01
   4.2666667e-01
   4.4000000e-01
   2.1333333e-01
   5.2000000e-01
   4.2000000e-01
   3.5333333e-01
   4.4000000e-01
   8.4666667e-01
   3.5333333e-01
   3.8000000e-01
   5.3333333e-01
   5.5333333e-01
   5.5333333e-01
   3.7333333e-01
   5.9333333e-01
   6.6666667e-01
   7.7333333e-01
   3.9333333e-01
   5.1333333e-01
   6.4666667e-01
   3.4666667e-01
   4.6666667e-01
   2.8000000e-01
   5.2000000e-01
   4.3333333e-01
   2.2666667e-01
   5.8666667e-01
   4.2666667e-01
   7.3333333e-01
   6.0666667e-01
   6.7333333e-01
   5.5333333e-01
   4.3333333e-01
   4.4000000e-01
   7.1333333e-01
   4.6000000e-01
   4.2000000e-01
   3.7333333e-01
   3.8666667e-01
   7.3333333e-01
   5.3333333e-01
   3.6666667e-01
   5.6666667e-01
   7.6000000e-01
   3.6000000e-01
   2.8000000e-01
   5.8000000e-01
   4.4666667e-01
   5.0666667e-01
   9.0666667e-01
   3.1333333e-01
   4.4000000e-01
   4.4000000e-01
   4.8000000e-01
   5.2666667e-01
   6.3333333e-01
   3.9333333e-01
   3.1333333e-01
   3.9333333e-01
   3.4666667e-01
   4.4666667e-01
   2.0666667e-01
   8.6666667e-01
   7.5333333e-01
   6.5333333e-01
   7.3333333e-01
   4.8666667e-01
   5.3333333e-01
   4.6666667e-01
   6.9333333e-01
   4.3333333e-01
   2.7333333e-01
   4.4000000e-01
   4.3333333e-01
   8.2666667e-01
   6.5333333e-01
   6.8666667e-01
   8.0666667e-01
   6.4666667e-01
   6.2000000e-01
   4.7333333e-01
   2.4000000e-01
   4.4000000e-01
   7.8000000e-01
   5.6000000e-01
   3.4000000e-01
   4.4000000e-01
   7.7333333e-01
   2.9333333e-01
   3.0666667e-01
   3.8666667e-01
   4.2666667e-01
   5.5333333e-01
   5.8000000e-01
   3.7333333e-01
   4.6000000e-01
   5.8000000e-01
   5.8000000e-01
   7.0666667e-01
   6.5333333e-01
   6.0666667e-01
   8.6000000e-01
   6.9333333e-01
   2.1333333e-01
   5.5333333e-01
   3.3333333e-01
   4.2000000e-01
   5.7333333e-01
   2.6000000e-01
   5.7333333e-01
   3.0000000e-01
   4.3333333e-01
   7.0000000e-01
   8.1333333e-01
   5.2666667e-01
   5.8000000e-01
   7.0000000e-01
   5.7333333e-01
   4.8666667e-01
   6.2000000e-01
   2.2666667e-01
   7.4000000e-01
   2.0666667e-01
   4.6000000e-01
   5.6000000e-01
   6.4666667e-01
   6.7333333e-01
   5.8666667e-01
   4.0666667e-01
   3.6666667e-01
   5.0000000e-01
   6.2666667e-01
   6.5333333e-01
   5.1333333e-01
   6.5333333e-01
   3.2666667e-01
   3.9333333e-01
   5.4000000e-01
   3.6000000e-01
   2.3333333e-01
   4.1333333e-01
   3.7333333e-01
   2.5333333e-01
   8.6666667e-02
   5.1333333e-01
   5.8666667e-01
   8.5333333e-01
   7.8000000e-01
   4.6000000e-01
   4.9333333e-01
   4.6666667e-01
   4.4000000e-01
   7.1333333e-01
   5.2666667e-01
   3.0666667e-01
   4.8666667e-01
   2.6666667e-01
   4.6666667e-01
   2.7333333e-01
   7.8666667e-01
   1.2666667e-01
   4.8666667e-01
   6.0666667e-01
   8.9333333e-01
   1.0000000e-01
   7.4666667e-01
   4.2000000e-01
   4.9333333e-01
   4.1333333e-01
   6.4666667e-01
   5.0666667e-01
   4.2000000e-01
   6.6000000e-01
   6.1333333e-01
   2.6000000e-01
   4.4666667e-01
   5.3333333e-01
   6.9333333e-01
   8.4000000e-01
   6.2000000e-01
   7.0000000e-01
   6.4666667e-01
   4.7333333e-01
   5.2000000e-01
   1.8666667e-01
   5.1333333e-01
   5.4000000e-01
   5.5333333e-01
   5.5333333e-01
   4.5333333e-01
   4.4000000e-01
   4.0666667e-01
   1.5333333e-01
   6.2666667e-01
   1.8000000e-01
   4.6666667e-01
   7.6666667e-01
   3.7333333e-01
   7.9333333e-01
   7.4666667e-01
   3.8666667e-01
   4.0666667e-01
   4.8000000e-01
   6.6666667e-01
   3.4666667e-01
   6.4000000e-01
   4.5333333e-01
   5.6666667e-01
   7.2666667e-01
   2.8000000e-01
   4.4666667e-01
   5.8000000e-01
   4.9333333e-01
   5.4000000e-01
   5.2666667e-01
   5.2000000e-01
   3.8000000e-01
   3.4666667e-01
   4.2000000e-01
   5.6666667e-01
   4.7333333e-01
   8.3333333e-01
   6.8000000e-01
   6.4666667e-01
   5.4000000e-01
   5.6666667e-01
   5.6000000e-01
   3.6000000e-01
   5.0000000e-01
   1.4666667e-01
   8.0666667e-01
   6.0666667e-01
   3.7333333e-01
   6.8000000e-01
   3.6000000e-01
   5.6000000e-01
   3.7333333e-01
   3.9333333e-01
   2.8000000e-01
   2.6666667e-01
   7.2666667e-01
   8.8000000e-01
   5.7333333e-01
   7.7333333e-01
   4.5333333e-01
   4.3333333e-01
   3.8666667e-01
   1.8000000e-01
   8.2666667e-01
   3.7333333e-01
   6.2666667e-01
   2.4666667e-01
   4.8666667e-01
   4.6666667e-01
   6.1333333e-01
   8.8666667e-01
   5.4000000e-01
   6.6666667e-01
   5.4000000e-01
   5.4666667e-01
   7.0000000e-01
   7.1333333e-01
   3.2666667e-01
   6.2666667e-01
   4.6666667e-01
   3.8666667e-01
   4.2000000e-01
   3.6666667e-01
   5.2000000e-01
   7.6666667e-01
   3.5333333e-01
   1.0000000e-01
   5.1333333e-01
   3.1333333e-01
   5.0000000e-01
   2.8666667e-01
   6.6666667e-01
   4.8000000e-01
   7.6666667e-01
   6.8666667e-01
   3.8000000e-01
   5.4000000e-01
   3.8666667e-01
   4.0000000e-01
   2.6000000e-01
   4.8000000e-01
   5.6666667e-01
   7.8000000e-01
   4.2000000e-01
   3.7333333e-01
   6.2000000e-01
   5.2666667e-01
   5.5333333e-01
   4.0000000e-01
   6.4666667e-01
   4.2666667e-01
   4.9333333e-01
   3.1333333e-01
   5.3333333e-01
   5.3333333e-01
   3.8000000e-01
   4.0666667e-01
   6.4000000e-01
   8.1333333e-01
   5.4666667e-01
   7.6000000e-01
   4.3333333e-01
   4.8666667e-01
   3.8666667e-01
   4.9333333e-01
   5.6666667e-01
   6.5333333e-01
   5.2000000e-01
   5.6666667e-01
   6.6000000e-01
   6.8000000e-01
   5.0666667e-01
   5.8666667e-01
   2.9333333e-01
   6.7333333e-01
   6.6666667e-01
   4.0666667e-01
   6.2000000e-01
   6.6666667e-01
   6.7333333e-01
   5.1333333e-01
   5.6000000e-01
   1.2000000e-01
   5.0000000e-01
   4.2000000e-01
   7.0000000e-01
   4.8000000e-01
   4.7333333e-01
   4.8000000e-01
   3.5333333e-01
   4.8000000e-01
   5.4000000e-01
   6.2666667e-01
   7.2000000e-01
   4.8000000e-01
   5.4666667e-01
   5.6000000e-01
   2.6000000e-01
   3.6666667e-01
   5.2666667e-01
   2.4666667e-01
   4.0666667e-01
   5.1333333e-01
   9.1333333e-01
   9.8000000e-01
   4.2666667e-01
   5.2666667e-01
   3.3333333e-01
   7.7333333e-01
   2.6000000e-01
   2.7333333e-01
   7.8666667e-01
   4.1333333e-01
   3.2000000e-01
   3.6000000e-01
   4.9333333e-01
   4.6666667e-01
   1.4666667e-01
   3.0000000e-01
   4.7333333e-01
   1.4666667e-01
   3.4666667e-01
   6.1333333e-01
   6.2666667e-01
   5.8000000e-01
   2.0666667e-01
   2.8666667e-01
   2.8000000e-01
   4.6000000e-01
   8.1333333e-01
   4.0666667e-01
   4.8666667e-01
   5.9333333e-01
   6.2000000e-01
   3.4666667e-01
   4.9333333e-01
   6.4666667e-01
   2.6666667e-01
   7.6666667e-01
   7.4666667e-01
   6.2666667e-01
   6.6000000e-01
   5.2000000e-01
   4.5333333e-01
   6.4666667e-01
   7.8666667e-01
   7.5333333e-01
   7.2000000e-01
   9.3333333e-02
   4.5333333e-01
   4.6666667e-01
   2.6666667e-01
   2.2666667e-01
   3.0666667e-01
   8.2666667e-01
   8.5333333e-01
   7.9333333e-01
   7.1333333e-01
   4.4000000e-01
   6.6000000e-01
   5.8666667e-01
   8.2000000e-01
   5.8000000e-01
   4.3333333e-01
   3.1333333e-01
   4.2000000e-01
   4.4000000e-01
   5.6666667e-01
   5.2666667e-01
   3.0000000e-01
   5.6000000e-01
   6.2000000e-01
   3.2000000e-01
   6.6000000e-01
   8.2000000e-01
   8.0666667e-01
   3.5333333e-01
   5.6000000e-01
   4.0666667e-01
   8.1333333e-01
   3.8666667e-01
   6.0000000e-01
   9.2666667e-01
   6.5333333e-01
   5.0000000e-01
   6.0000000e-02
   5.4666667e-01
   4.0666667e-01
   8.6000000e-01
   8.6666667e-01
   1.8000000e-01
   1.4666667e-01
   4.8666667e-01
   5.7333333e-01
   4.2666667e-01
   7.6666667e-01
   6.6666667e-01
   3.4666667e-01
   4.8666667e-01
   7.2666667e-01
   5.7333333e-01
   7.6000000e-01
   4.9333333e-01
   3.6666667e-01
   7.3333333e-01
   5.9333333e-01
   6.4000000e-01
   5.9333333e-01
   7.4666667e-01
   6.0666667e-01
   3.0666667e-01
   5.1333333e-01
   6.4000000e-01
   3.6000000e-01
   3.0666667e-01
   4.4000000e-01
   6.8000000e-01
   7.2666667e-01
   8.2000000e-01
   7.7333333e-01
   5.6000000e-01
   5.6666667e-01
   4.7333333e-01
   7.0000000e-01
   6.8000000e-01
   4.3333333e-01
   8.0666667e-01
   2.4000000e-01
   3.0000000e-01
   7.6666667e-01
   5.6000000e-01
   4.2666667e-01
   3.3333333e-01
   7.8666667e-01
   7.4000000e-01
   3.6000000e-01
   5.8666667e-01
   5.4000000e-01
   6.8666667e-01
   3.8000000e-01
   7.4000000e-01
   4.6000000e-01
   5.5333333e-01
   3.4000000e-01
   5.6000000e-01
   7.9333333e-01
   5.8666667e-01
   5.0666667e-01
   5.8666667e-01
   5.3333333e-01
   6.9333333e-01
   5.9333333e-01
   5.8000000e-01
   4.0666667e-01
   4.7333333e-01
   3.3333333e-01
   7.0666667e-01
   3.6000000e-01
   6.0000000e-01
   6.4000000e-01
   6.6000000e-01
   5.6000000e-01
   6.8000000e-01
   2.8000000e-01
   3.5333333e-01
   2.7333333e-01
   6.6666667e-01
   5.1333333e-01
   8.6666667e-01
   5.4000000e-01
   2.8666667e-01
   4.2666667e-01
   3.7333333e-01
   6.4000000e-01
   8.1333333e-01
   5.2000000e-01
   7.0666667e-01
   6.0666667e-01
   5.4666667e-01
   3.3333333e-01
   1.6000000e-01
   4.6666667e-01
   2.9333333e-01
   3.9333333e-01
   2.5333333e-01
   7.6000000e-01
   6.4666667e-01
   7.0666667e-01
   5.0000000e-01
   4.7333333e-01
   6.6666667e-01
   4.3333333e-01
   8.8666667e-01
   6.7333333e-01
   2.0666667e-01
   1.4000000e-01
   6.6666667e-01
   5.3333333e-01
   7.4666667e-01
   4.0666667e-01
   5.8000000e-01
   5.0666667e-01
   4.9333333e-01
   3.5333333e-01
   6.6000000e-01
   6.9333333e-01
   4.6666667e-01
   5.4000000e-01
   4.6000000e-01
   4.0000000e-01
   7.6000000e-01
   3.2666667e-01
   9.0000000e-01
   5.9333333e-01
   4.6666667e-01
   5.0666667e-01
   1.9333333e-01
   5.2000000e-01
   3.8666667e-01
   5.0000000e-01
   6.1333333e-01
   3.7333333e-01
   4.0000000e-01
   3.3333333e-02
   8.4666667e-01
   6.0666667e-01
   3.2000000e-01
   6.5333333e-01
   4.4000000e-01
   3.0000000e-01
   5.9333333e-01
   5.7333333e-01
   3.6666667e-01
   6.2000000e-01
   6.6666667e-01
   2.1333333e-01
   2.0666667e-01
   5.8666667e-01
   3.8000000e-01
   8.6666667e-02
   7.8000000e-01
   5.2666667e-01
   3.3333333e-01
   2.9333333e-01
   4.1333333e-01
   6.0666667e-01
   2.9333333e-01
   6.7333333e-01
   6.0666667e-01
   3.3333333e-01
   2.4666667e-01
   1.2666667e-01
   1.8000000e-01
   4.3333333e-01
   4.6666667e-01
   2.9333333e-01
   5.7333333e-01
   6.4000000e-01
   4.0666667e-01
   5.6666667e-01
   1.1333333e-01
   7.6666667e-01
   8.0000000e-01
   3.5333333e-01
   5.0000000e-01
   5.6666667e-01
   5.4666667e-01
   5.6666667e-01
   6.2666667e-01
   3.0666667e-01
   6.0666667e-01
   1.2000000e-01
   5.0000000e-01
   5.6666667e-01
   2.6666667e-01
   4.7333333e-01
   3.2000000e-01
   6.0666667e-01
   3.0666667e-01
   7.8000000e-01
   1.7333333e-01
   5.0666667e-01
   5.4000000e-01
   6.2000000e-01
   3.4000000e-01
   6.8666667e-01
   5.6000000e-01
   5.9333333e-01
   4.9333333e-01
   6.2666667e-01
   4.4000000e-01
   5.3333333e-01
   4.8666667e-01
   3.4000000e-01
   3.7333333e-01
   2.3333333e-01
   3.9333333e-01
   2.2666667e-01
   3.6000000e-01
   7.3333333e-01
   6.5333333e-01
   4.2000000e-01
   6.4666667e-01
   2.9333333e-01
   5.1333333e-01
   3.2666667e-01
   4.8666667e-01
   5.1333333e-01
   2.7333333e-01
   4.6000000e-01
   3.4666667e-01
   4.9333333e-01
   6.3333333e-01
   2.3333333e-01
   6.6666667e-01
   2.7333333e-01
   7.0000000e-01
   3.7333333e-01
   4.4666667e-01
   6.2000000e-01
   8.6666667e-01
   7.8000000e-01
   3.6000000e-01
   3.4000000e-01
   6.1333333e-01
   7.6666667e-01
   3.4000000e-01
   7.1333333e-01
   4.4666667e-01
   6.1333333e-01
   5.6000000e-01
   3.1333333e-01
   5.2000000e-01
   3.8666667e-01
   4.7333333e-01
   7.1333333e-01
   7.0000000e-01
   8.2666667e-01
   3.6000000e-01
   5.6666667e-01
   3.6000000e-01
   5.6666667e-01
   5.8000000e-01
   6.9333333e-01
   6.6000000e-01
   8.2666667e-01
   5.2666667e-01
   4.4000000e-01
   1.2000000e-01
   4.6666667e-01
   3.3333333e-01
   8.5333333e-01
   4.5333333e-01
   6.2666667e-01
   5.1333333e-01
   5.7333333e-01
   5.4666667e-01
   4.9333333e-01
   4.8666667e-01
   3.3333333e-01
   7.7333333e-01
   5.1333333e-01
   4.9333333e-01
   5.6000000e-01
   5.2666667e-01
   7.2666667e-01
   8.2666667e-01
   6.3333333e-01
   5.0666667e-01
   6.4000000e-01
   3.4000000e-01
   4.8666667e-01
   3.0666667e-01
   5.0000000e-01
   3.8666667e-01
   6.2000000e-01
   9.1333333e-01
   2.2666667e-01
   5.8000000e-01
   3.0000000e-01
   4.3333333e-01
   6.4000000e-01
   5.1333333e-01
   3.8000000e-01
   3.5333333e-01
   8.2666667e-01
   6.4666667e-01
   5.0666667e-01
   8.6000000e-01
   3.2666667e-01
   4.2666667e-01
   3.6666667e-01
   6.5333333e-01
   6.4666667e-01
   2.5333333e-01
   4.6666667e-01
   5.0000000e-01
   4.8666667e-01
   5.2666667e-01
   5.3333333e-01
   4.5333333e-01
   3.8000000e-01
   3.2666667e-01
   3.2666667e-01
   3.8666667e-01
   2.4000000e-01
   2.0000000e-01
   8.7333333e-01
   4.2666667e-01
   5.8666667e-01
   2.2000000e-01
   8.4666667e-01
   6.3333333e-01
   2.6000000e-01
   6.8666667e-01
   4.4000000e-01
   4.7333333e-01
   4.0000000e-01
   5.6000000e-01
   5.4000000e-01
   5.0666667e-01
   4.2666667e-01
   5.8666667e-01
   4.0000000e-01
   4.3333333e-01
   1.3333333e-01
   7.1333333e-01
   3.2000000e-01
   7.0666667e-01
   6.2666667e-01
   6.2000000e-01
   4.4000000e-01
   5.6000000e-01
   3.5333333e-01
   5.0000000e-01
   6.2000000e-01
   7.0000000e-01
   5.2666667e-01
   6.8000000e-01
   3.2666667e-01
   6.9333333e-01
   6.9333333e-01
   6.4000000e-01
   1.5333333e-01
   6.7333333e-01
   2.8000000e-01
   4.9333333e-01
   3.2000000e-01
   4.2000000e-01
   6.2666667e-01
   6.0000000e-01
   4.0666667e-01
   4.9333333e-01
   4.2666667e-01
   7.4000000e-01
   4.8000000e-01
   8.0000000e-02
   7.8000000e-01
   4.8666667e-01
   6.3333333e-01
   5.5333333e-01
   4.3333333e-01
   2.8666667e-01
   3.1333333e-01
   4.1333333e-01
   6.6000000e-01
   5.8000000e-01
   6.0000000e-01
   3.3333333e-01
   5.8666667e-01
   4.9333333e-01
   4.5333333e-01
   6.2000000e-01
   5.5333333e-01
   4.5333333e-01
   5.1333333e-01
   5.3333333e-01
   7.7333333e-01
   3.2666667e-01
   4.8666667e-01
   4.7333333e-01
   5.7333333e-01
   4.2000000e-01
   5.8666667e-01
   4.0000000e-01
   6.8666667e-01
   4.9333333e-01
   4.8000000e-01
   5.6666667e-01
   5.3333333e-01
   5.2666667e-01
   4.3333333e-01
   5.4666667e-01
   5.5333333e-01
   9.4666667e-01
   5.4666667e-01
   4.2666667e-01
   3.5333333e-01
   8.2000000e-01
   3.0000000e-01
   5.6666667e-01
   3.9333333e-01
   1.0000000e-01
   3.5333333e-01
   6.2000000e-01
   3.8666667e-01
   4.8666667e-01
   6.4666667e-01
   5.6666667e-01
   5.5333333e-01
   3.9333333e-01
   5.4666667e-01
   3.3333333e-01
   3.8666667e-01
   5.6000000e-01
   5.1333333e-01
   6.1333333e-01
   3.7333333e-01
   6.5333333e-01
   3.4000000e-01
   7.4000000e-01
   5.6666667e-01
   4.2666667e-01
   3.0000000e-01
   5.6000000e-01
   4.4000000e-01
   9.0000000e-01
   3.8666667e-01
   5.6666667e-01
   3.8000000e-01
   2.6000000e-01
   9.1333333e-01
   5.0666667e-01
   2.5333333e-01
   2.8666667e-01
   3.7333333e-01
   5.8666667e-01
   8.4000000e-01
   3.8666667e-01
   4.3333333e-01
   3.2000000e-01
   5.0666667e-01
   2.7333333e-01
   2.7333333e-01
   5.4000000e-01
   7.5333333e-01
   7.4000000e-01
   3.1333333e-01
   2.8666667e-01
   5.7333333e-01
   5.0666667e-01
   4.3333333e-01
   4.6666667e-01
   4.3333333e-01
   3.9333333e-01
   7.9333333e-01
   6.2000000e-01
   6.0666667e-01
   1.3333333e-01
   3.4000000e-01
   5.8000000e-01
   5.7333333e-01
   3.7333333e-01
   6.4666667e-01
   2.3333333e-01
   1.2000000e-01
   4.6000000e-01
   6.7333333e-01
   4.0666667e-01
   4.9333333e-01
   3.0666667e-01
   5.8666667e-01
   6.3333333e-01
   6.8666667e-01
   4.4666667e-01
   5.6000000e-01
   6.6000000e-01
   5.1333333e-01
   5.2000000e-01
   3.9333333e-01
   7.1333333e-01
   4.3333333e-01
   5.4666667e-01
   6.4666667e-01
   4.2666667e-01
   1.4666667e-01
   6.0666667e-01
   4.1333333e-01
   4.8666667e-01
   2.8000000e-01
   6.7333333e-01
   6.8000000e-01
   4.2000000e-01
   7.0000000e-01
   1.6000000e-01
   5.5333333e-01
   8.0000000e-01
   4.6666667e-01
   8.0666667e-01
   4.9333333e-01
   4.7333333e-01
   2.8666667e-01
   6.2000000e-01
   4.0666667e-01
   3.0666667e-01
   3.6000000e-01
   7.1333333e-01
   4.5333333e-01
   7.8666667e-01
   4.4000000e-01
   5.4000000e-01
   5.8666667e-01
   5.8666667e-01
   6.2000000e-01
   2.5333333e-01
   5.6000000e-01
   5.6000000e-01
   6.6000000e-01
   6.0666667e-01
   5.6666667e-01
   3.8666667e-01
   4.0666667e-01
   5.4000000e-01
   7.9333333e-01
   3.5333333e-01
   6.2000000e-01
   3.7333333e-01
   5.0666667e-01
   4.6666667e-01
   1.4666667e-01
   5.7333333e-01
   4.3333333e-01
   6.6000000e-01
   4.5333333e-01
   5.0000000e-01
   4.9333333e-01
   1.8666667e-01
   6.9333333e-01
   2.9333333e-01
   4.9333333e-01
   5.2666667e-01
   4.2000000e-01
   6.9333333e-01
   7.4000000e-01
   6.8666667e-01
   7.3333333e-01
   5.5333333e-01
   2.4666667e-01
   6.0666667e-01
   3.2666667e-01
   3.9333333e-01
   7.4666667e-01
   5.6666667e-01
   3.8666667e-01
   3.5333333e-01
   4.8000000e-01
   1.9333333e-01
   6.2666667e-01
   4.2666667e-01
   1.5333333e-01
   6.7333333e-01
   3.3333333e-01
   6.3333333e-01
   5.1333333e-01
   1.0666667e-01
   3.0000000e-01
   3.4000000e-01
   4.1333333e-01
   6.6666667e-01
   2.8000000e-01
   5.8000000e-01
   4.7333333e-01
   8.8000000e-01
   2.5333333e-01
   7.4666667e-01
   2.6666667e-01
   5.2666667e-01
   6.2666667e-01
   5.6000000e-01
   4.3333333e-01
   6.0000000e-01
   1.9333333e-01
   7.3333333e-01
   4.0666667e-01
   5.5333333e-01
   3.6000000e-01
   7.9333333e-01
   5.2000000e-01
   7.2000000e-01
   6.5333333e-01
   8.6000000e-01
   2.0666667e-01
   4.6000000e-01
   4.9333333e-01
   7.1333333e-01
   6.0000000e-01
   3.7333333e-01
   1.9333333e-01
   5.8000000e-01
   4.4000000e-01
   7.2000000e-01
   6.6666667e-01
   4.0000000e-01
   7.6666667e-01
   4.2666667e-01
   4.2666667e-01
   1.8000000e-01
   5.0666667e-01
   3.0000000e-01
   3.3333333e-01
   3.8000000e-01
   4.3333333e-01
   4.2000000e-01
   5.6666667e-01
   6.8000000e-01
   1.4000000e-01
   4.1333333e-01
   3.5333333e-01
   1.8666667e-01
   7.0666667e-01
   5.2666667e-01
   5.2666667e-01
   6.2000000e-01
   5.9333333e-01
   8.7333333e-01
   6.6666667e-01
   4.8000000e-01
   5.7333333e-01
   2.8666667e-01
   4.2666667e-01
   7.1333333e-01
   2.8666667e-01
   3.7333333e-01
   4.6666667e-01
   2.5333333e-01
   4.2000000e-01
   3.9333333e-01
   6.7333333e-01
   4.3333333e-01
   5.3333333e-01
   5.2000000e-01
   6.0000000e-01
   8.8000000e-01
   7.0000000e-01
   6.3333333e-01
   4.5333333e-01
   2.8666667e-01
   4.1333333e-01
   5.8000000e-01
   7.8666667e-01
   5.6666667e-01
   4.0000000e-01
   3.8000000e-01
   6.1333333e-01
   7.2000000e-01
   2.8666667e-01
   2.8000000e-01
   6.6666667e-01
   5.1333333e-01
   5.6666667e-01
   6.2000000e-01
   5.9333333e-01
   7.1333333e-01
   7.9333333e-01
   6.5333333e-01
   5.7333333e-01
   4.0000000e-01
   3.2000000e-01
   5.0000000e-01
   5.9333333e-01
   6.0000000e-01
   7.2000000e-01
   4.6666667e-01
   4.5333333e-01
   6.6000000e-01
   6.6000000e-01
   2.8000000e-01
   4.8666667e-01
   4.0666667e-01
   2.9333333e-01
   3.2000000e-01
   3.6000000e-01
   6.2000000e-01
   6.3333333e-01
   4.8666667e-01
   6.6000000e-01
   3.8000000e-01
   5.2000000e-01
   4.2000000e-01
   3.0000000e-01
   4.1333333e-01
   2.6000000e-01
   3.8000000e-01
   4.8666667e-01
   5.1333333e-01
   6.8666667e-01
   6.6666667e-01
   1.6666667e-01
   2.6000000e-01
   2.8666667e-01
   3.1333333e-01
   4.1333333e-01
   5.8000000e-01
   3.6666667e-01
   4.8666667e-01
   5.0000000e-01
   4.2000000e-01
   3.7333333e-01
   3.4000000e-01
   4.8000000e-01
   2.4666667e-01
   5.3333333e-01
   2.4000000e-01
   4.6666667e-01
   6.6000000e-01
   6.2666667e-01
   9.1333333e-01
   7.2000000e-01
   6.4666667e-01
   6.5333333e-01
   2.3333333e-01
   5.4666667e-01
   4.6666667e-01
   7.7333333e-01
   7.4666667e-01
   4.6666667e-01
   5.2000000e-01
   8.2666667e-01
   8.0666667e-01
   6.8000000e-01
   6.4000000e-01
   6.5333333e-01
   7.9333333e-01
   4.0000000e-01
   7.8000000e-01
   3.7333333e-01
   3.9333333e-01
   6.8666667e-01
   3.2666667e-01
   3.0000000e-01
   3.6666667e-01
   6.6000000e-01
   2.6000000e-01
   2.3333333e-01
   1.0666667e-01
   7.6000000e-01
   4.5333333e-01
   2.8666667e-01
   3.7333333e-01
   4.4000000e-01
   1.2666667e-01
   7.0000000e-01
   4.6000000e-01
   7.9333333e-01
   6.6000000e-01
   7.9333333e-01
   3.6666667e-01
   4.0666667e-01
   6.4000000e-01
   5.5333333e-01
   4.6000000e-01
   4.2666667e-01
   7.2000000e-01
   4.7333333e-01
   1.6666667e-01
   7.0000000e-01
   3.2000000e-01
   7.1333333e-01
   4.6000000e-01
   5.0666667e-01
   4.9333333e-01
   6.1333333e-01
   5.9333333e-01
   7.6666667e-01
   2.8000000e-01
   3.8000000e-01
   6.7333333e-01
   5.1333333e-01
   5.6000000e-01
   5.6666667e-01
   5.5333333e-01
   6.4666667e-01
   5.8000000e-01
   4.6000000e-01
   7.1333333e-01
   5.7333333e-01
   3.6666667e-01
   4.7333333e-01
   2.6666667e-01
   7.3333333e-02
   5.4666667e-01
   6.8666667e-01
   6.9333333e-01
   4.4000000e-01
   6.4000000e-01
   4.4666667e-01
   5.5333333e-01
   7.2000000e-01
   4.2000000e-01
   4.4666667e-01
   6.6666667e-01
   2.8666667e-01
   6.0666667e-01
   1.9333333e-01
   5.6000000e-01
   2.5333333e-01
   5.5333333e-01
   4.4000000e-01
   4.4000000e-01
   4.2666667e-01
   5.7333333e-01
   7.7333333e-01
   6.6000000e-01
   7.4666667e-01
   5.4666667e-01
   4.1333333e-01
   6.7333333e-01
   4.4666667e-01
   3.4000000e-01
   4.0000000e-01
   6.6666667e-01
   5.6666667e-01
   2.0666667e-01
   4.4666667e-01
   3.1333333e-01
   5.8000000e-01
   5.9333333e-01
   3.6666667e-01
   7.2666667e-01
   2.2000000e-01
   6.4000000e-01
   1.4000000e-01
   4.6000000e-01
   5.4666667e-01
   5.8666667e-01
   3.3333333e-01
   5.2000000e-01
   1.6000000e-01
   7.6000000e-01
   4.2000000e-01
   7.9333333e-01
   4.8000000e-01
   3.8000000e-01
   6.6000000e-01
   2.1333333e-01
   5.4000000e-01
   6.3333333e-01
   3.2000000e-01
   6.0666667e-01
   1.8666667e-01
   4.1333333e-01
   7.3333333e-01
   6.4666667e-01
   6.2000000e-01
   6.6000000e-01
   5.2000000e-01
   4.6000000e-01
   5.2666667e-01
   5.2000000e-01
   5.3333333e-01
   5.2000000e-01
   4.8666667e-01
   6.7333333e-01
   5.6000000e-01
   8.2666667e-01
   5.3333333e-01
   6.4666667e-01
   3.0000000e-01
   6.5333333e-01
   4.1333333e-01
   5.5333333e-01
   8.2000000e-01
   4.4000000e-01
   6.7333333e-01
   6.3333333e-01
   4.0000000e-01
   6.3333333e-01
   4.3333333e-01
   4.1333333e-01
   4.5333333e-01
   2.6666667e-01
   7.4000000e-01
   5.9333333e-01
   9.3333333e-02
   3.2666667e-01
   4.7333333e-01
   5.0666667e-01
   2.8666667e-01
   8.4666667e-01
   4.1333333e-01
   6.4666667e-01
   4.3333333e-01
   7.3333333e-01
   4.2000000e-01
   6.3333333e-01
   3.8000000e-01
   4.1333333e-01
   2.6000000e-01
   7.1333333e-01
   3.4000000e-01
   7.2666667e-01
   5.0666667e-01
   6.6666667e-02
   5.5333333e-01
   2.5333333e-01
   7.6000000e-01
   7.4000000e-01
   3.2666667e-01
   3.0666667e-01
   5.6000000e-01
   5.6000000e-01
   3.4666667e-01
   3.6000000e-01
   3.3333333e-01
   3.3333333e-01
   5.5333333e-01
   8.2666667e-01
   2.6666667e-01
   4.2000000e-01
   6.4666667e-01
   4.6666667e-01
   4.4000000e-01
   1.6000000e-01
   3.3333333e-01
   7.3333333e-01
   6.2000000e-01
   7.8000000e-01
   7.6666667e-01
   3.9333333e-01
   2.4000000e-01
   6.6000000e-01
   4.4000000e-01
   6.1333333e-01
   6.7333333e-01
   4.8000000e-01
   8.2000000e-01
   7.2666667e-01
   4.5333333e-01
   5.3333333e-01
   6.9333333e-01
   5.2666667e-01
   4.7333333e-01
   7.0666667e-01
   5.9333333e-01
   8.4666667e-01
   4.8666667e-01
   5.5333333e-01
   5.0000000e-01
   3.0000000e-01
   6.8000000e-01
   6.6666667e-01
   3.1333333e-01
   4.7333333e-01
   7.0000000e-01
   4.1333333e-01
   6.4666667e-01
   8.0000000e-01
   4.0666667e-01
   4.0666667e-01
   7.6666667e-01
   6.6000000e-01
   4.9333333e-01
   1.8000000e-01
   3.4000000e-01
   4.4666667e-01
   4.5333333e-01
   6.5333333e-01
   6.5333333e-01
   4.6666667e-01
   7.0666667e-01
   6.2000000e-01
   7.0666667e-01
   3.6666667e-01
   3.6666667e-01
   3.9333333e-01
   2.0000000e-01
   4.0666667e-01
   4.6000000e-01
   7.1333333e-01
   4.6000000e-01
   6.5333333e-01
   5.2000000e-01
   6.8000000e-01
   5.7333333e-01
   4.8666667e-01
   8.3333333e-01
   8.8000000e-01
   2.7333333e-01
   3.7333333e-01
   4.2000000e-01
   2.8000000e-01
   4.4000000e-01
   3.8000000e-01
   5.2666667e-01
   8.8000000e-01
   1.8000000e-01
   4.2000000e-01
   6.1333333e-01
   8.6000000e-01
   3.6666667e-01
   3.6666667e-01
   3.2000000e-01
   4.6000000e-01
   2.0666667e-01
   5.0666667e-01
   7.4000000e-01
   2.5333333e-01
   5.3333333e-01
   5.0666667e-01
   5.4000000e-01
   3.5333333e-01
   4.5333333e-01
   1.7333333e-01
   6.5333333e-01
   5.2000000e-01
   3.7333333e-01
   4.4000000e-01
   5.8666667e-01
   2.8666667e-01
   7.1333333e-01
   2.6000000e-01
   4.7333333e-01
   5.2666667e-01
   3.8666667e-01
   1.4666667e-01
   3.3333333e-01
   3.5333333e-01
   7.4000000e-01
   4.2666667e-01
   7.5333333e-01
   4.6666667e-01
   1.8666667e-01
   4.4666667e-01
   7.9333333e-01
   8.0000000e-01
   6.1333333e-01
   4.4666667e-01
   4.0666667e-01
   4.8666667e-01
   4.4000000e-01
   3.6000000e-01
   6.7333333e-01
   5.0666667e-01
   5.8666667e-01
   7.9333333e-01
   6.0666667e-01
   4.8000000e-01
   5.2666667e-01
   4.5333333e-01
   6.6666667e-01
   5.3333333e-01
   4.6666667e-01
   5.8666667e-01
   4.5333333e-01
   3.9333333e-01
   6.8666667e-01
   2.9333333e-01
   4.8000000e-01
   5.6666667e-01
   5.8666667e-01
   8.1333333e-01
   3.5333333e-01
   4.0000000e-01
   6.5333333e-01
   3.2000000e-01
   3.6666667e-01
   4.0000000e-02
   5.5333333e-01
   4.2666667e-01
   6.7333333e-01
   6.1333333e-01
   2.2666667e-01
   6.2000000e-01
   7.0666667e-01
   7.1333333e-01
   2.7333333e-01
   6.7333333e-01
   2.8666667e-01
   6.3333333e-01
   4.5333333e-01
   2.0000000e-01
   5.5333333e-01
   3.7333333e-01
   5.6666667e-01
   4.2000000e-01
   6.6666667e-01
   4.6666667e-01
   4.9333333e-01
   4.5333333e-01
   5.4666667e-01
   6.6666667e-01
   6.8666667e-01
   6.2666667e-01
   2.4000000e-01
   4.3333333e-01
   2.8666667e-01
   4.7333333e-01
   6.1333333e-01
   3.6666667e-01
   3.5333333e-01
   4.0000000e-01
   4.6000000e-01
   8.8666667e-01
   6.3333333e-01
   2.8666667e-01
   4.6666667e-01
   5.0666667e-01
   5.4000000e-01
   6.9333333e-01
   5.0666667e-01
   6.7333333e-01
   7.4666667e-01
   6.3333333e-01
   3.8666667e-01
   4.0666667e-01
   3.8000000e-01
   7.0000000e-01
   4.3333333e-01
   7.8000000e-01
   4.2666667e-01
   4.0666667e-01
   4.4666667e-01
   3.2666667e-01
   7.1333333e-01
   6.5333333e-01
   4.8000000e-01
   5.0000000e-01
   5.1333333e-01
   1.2000000e-01
   6.6666667e-01
   4.1333333e-01
   3.9333333e-01
   4.4000000e-01
   4.4000000e-01
   6.6666667e-01
   2.5333333e-01
   4.3333333e-01
   5.5333333e-01
   4.3333333e-01
   5.9333333e-01
   4.5333333e-01
   3.7333333e-01
   3.1333333e-01
   6.1333333e-01
   5.5333333e-01
   2.6666667e-01
   6.7333333e-01
   2.9333333e-01
   7.5333333e-01
   3.4000000e-01
   5.5333333e-01
   5.7333333e-01
   4.9333333e-01
   5.8000000e-01
   2.8000000e-01
   2.2666667e-01
   4.5333333e-01
   1.6000000e-01
   6.4000000e-01
   4.0000000e-01
   7.0000000e-01
   2.8666667e-01
   7.5333333e-01
   2.8666667e-01
   6.4000000e-01
   4.4000000e-01
   5.5333333e-01
   6.3333333e-01
   6.0000000e-01
   3.7333333e-01
   5.4666667e-01
   5.6000000e-01
   6.2666667e-01
   5.1333333e-01
   4.1333333e-01
   6.1333333e-01
   3.5333333e-01
   5.8666667e-01
   8.6666667e-02
   6.6666667e-01
   7.8666667e-01
   2.8666667e-01
   5.3333333e-01
   2.3333333e-01
   4.8666667e-01
   3.6000000e-01
   2.1333333e-01
   6.6000000e-01
   3.1333333e-01
   6.1333333e-01
   4.4000000e-01
   6.1333333e-01
   5.1333333e-01
   2.2000000e-01
   4.0666667e-01
   4.4000000e-01
   7.0666667e-01
   5.2666667e-01
   9.0000000e-01
   1.5333333e-01
   4.4000000e-01
   6.8000000e-01
   5.4000000e-01
   6.4000000e-01
   5.3333333e-01
   6.8666667e-01
   6.2000000e-01
   3.6000000e-01
   3.6000000e-01
   5.8000000e-01
   5.1333333e-01
   2.7333333e-01
   3.7333333e-01
   4.2000000e-01
   4.2000000e-01
   2.2000000e-01
   7.2666667e-01
   9.0666667e-01
   5.9333333e-01
   3.8666667e-01
   5.9333333e-01
   6.0666667e-01
   3.9333333e-01
   5.9333333e-01
   2.6666667e-01
   4.0000000e-01
   5.8000000e-01
   3.6000000e-01
   5.3333333e-01
   7.3333333e-01
   7.2000000e-01
   3.1333333e-01
   2.2666667e-01
   3.7333333e-01
   9.3333333e-02
   6.3333333e-01
   6.3333333e-01
   2.8666667e-01
   4.6666667e-01
   3.7333333e-01
   4.4666667e-01
   6.1333333e-01
   3.4666667e-01
   6.6000000e-01
   6.2000000e-01
   6.9333333e-01
   3.9333333e-01
   7.4666667e-01
   7.9333333e-01
   6.5333333e-01
   7.3333333e-01
   4.6666667e-01
   4.5333333e-01
   5.3333333e-01
   7.3333333e-01
   5.1333333e-01
   5.2000000e-01
   5.0666667e-01
   5.0666667e-01
   4.2000000e-01
   2.8000000e-01
   6.1333333e-01
   5.0000000e-01
   5.5333333e-01
   3.8000000e-01
   2.9333333e-01
   1.8000000e-01
   6.0000000e-01
   4.6666667e-01
   3.0000000e-01
   4.8000000e-01
   6.8000000e-01
   3.5333333e-01
   6.0666667e-01
   6.0000000e-01
   3.2000000e-01
   6.9333333e-01
   3.6000000e-01
   4.5333333e-01
   5.2666667e-01
   4.9333333e-01
   3.8666667e-01
   7.2000000e-01
   4.4000000e-01
   5.2666667e-01
   8.2000000e-01
   4.2666667e-01
   4.4000000e-01
   3.9333333e-01
   8.4000000e-01
   8.3333333e-01
   4.2000000e-01
   5.0666667e-01
   5.0666667e-01
   1.4666667e-01
   6.5333333e-01
   6.2666667e-01
   8.6666667e-01
   3.8666667e-01
   1.7333333e-01
   1.2666667e-01
   3.8000000e-01
   6.6000000e-01
   3.3333333e-01
   3.3333333e-01
   5.8666667e-01
   4.1333333e-01
   5.2666667e-01
   4.4000000e-01
   2.6666667e-01
   4.4666667e-01
   4.6000000e-01
   5.0666667e-01
   2.0666667e-01
   4.0666667e-01
   5.2666667e-01
   4.5333333e-01
   1.2000000e-01
   6.8000000e-01
   4.8000000e-01
   3.4666667e-01
   6.6666667e-01
   7.3333333e-01
   7.2000000e-01
   6.1333333e-01
   7.0666667e-01
   3.1333333e-01
   5.0000000e-01
   4.8000000e-01
   6.8000000e-01
   6.8000000e-01
   6.4000000e-01
   6.1333333e-01
   3.2666667e-01
   2.9333333e-01
   4.7333333e-01
   2.4000000e-01
   7.4000000e-01
   7.0666667e-01
   3.4666667e-01
   6.4666667e-01
   5.4666667e-01
   6.4000000e-01
   4.9333333e-01
   7.0666667e-01
   5.6000000e-01
   5.5333333e-01
   8.2666667e-01
   7.4000000e-01
   5.3333333e-01
   4.8000000e-01
   2.7333333e-01
   5.5333333e-01
   8.4666667e-01
   3.1333333e-01
   5.6666667e-01
   4.2000000e-01
   5.4666667e-01
   4.5333333e-01
   5.1333333e-01
   5.2666667e-01
   2.7333333e-01
   3.2666667e-01
   6.4000000e-01
   4.4666667e-01
   5.6000000e-01
   5.8000000e-01
   4.3333333e-01
   6.7333333e-01
   7.0000000e-01
   4.2666667e-01
   4.5333333e-01
   5.2666667e-01
   6.1333333e-01
   7.8666667e-01
   3.1333333e-01
   6.6000000e-01
   6.0666667e-01
   4.7333333e-01
   5.5333333e-01
   5.6000000e-01
   4.0000000e-01
   1.8666667e-01
   6.3333333e-01
   2.8000000e-01
   4.6666667e-01
   5.7333333e-01
   9.2666667e-01
   5.9333333e-01
   6.0000000e-01
   6.7333333e-01
   5.8666667e-01
   4.8666667e-01
   4.5333333e-01
   1.7333333e-01
   6.5333333e-01
   6.0000000e-01
   6.2000000e-01
   4.4666667e-01
   5.3333333e-01
   3.1333333e-01
   5.0000000e-01
   7.0000000e-01
   3.4666667e-01
   7.0666667e-01
   4.0666667e-01
   3.7333333e-01
   5.9333333e-01
   5.0666667e-01
   5.3333333e-01
   2.8000000e-01
   3.7333333e-01
   2.0000000e-01
   6.0000000e-01
   6.6000000e-01
   4.9333333e-01
   5.6000000e-01
   6.0666667e-01
   4.1333333e-01
   4.5333333e-01
   6.0000000e-01
   3.3333333e-01
   5.2666667e-01
   3.5333333e-01
   5.2666667e-01
   5.3333333e-01
   6.3333333e-01
   6.9333333e-01
   5.2666667e-01
   3.4000000e-01
   7.4666667e-01
   3.6000000e-01
   4.8666667e-01
   3.0666667e-01
   3.3333333e-01
   3.1333333e-01
   3.5333333e-01
   5.4000000e-01
   7.0000000e-01
   5.6666667e-01
   3.4000000e-01
   8.6666667e-01
   3.4666667e-01
   2.6000000e-01
   3.1333333e-01
   7.4666667e-01
   7.2000000e-01
   5.0000000e-01
   4.8000000e-01
   5.9333333e-01
   3.4000000e-01
   2.8666667e-01
   2.5333333e-01
   6.7333333e-01
   4.2000000e-01
   4.6000000e-01
   7.5333333e-01
   1.1333333e-01
   5.4666667e-01
   3.4666667e-01
   5.5333333e-01
   6.9333333e-01
   3.0000000e-01
   5.2000000e-01
   6.8000000e-01
   3.4000000e-01
   9.4666667e-01
   5.4666667e-01
   4.0000000e-01
   3.5333333e-01
   4.2000000e-01
   6.0666667e-01
   3.9333333e-01
   5.2000000e-01
   6.8000000e-01
   6.0666667e-01
   6.2666667e-01
   4.3333333e-01
   5.3333333e-01
   5.0666667e-01
   4.2000000e-01
   3.5333333e-01
   7.4666667e-01
   3.6000000e-01
   6.2000000e-01
   2.2666667e-01
   3.4666667e-01
   3.2000000e-01
   3.8000000e-01
   2.0666667e-01
   3.0666667e-01
   6.1333333e-01
   5.6000000e-01
   4.3333333e-01
   8.2666667e-01
   7.0666667e-01
   2.0666667e-01
   5.3333333e-01
   6.4666667e-01
   7.6666667e-01
   3.3333333e-01
   1.3333333e-01
   3.9333333e-01
   2.9333333e-01
   8.0000000e-01
   4.9333333e-01
   4.6000000e-01
   6.2666667e-01
   7.6666667e-01
   4.9333333e-01
   2.2666667e-01
   3.7333333e-01
   6.4666667e-01
   3.6666667e-01
   4.0000000e-01
   1.6000000e-01
   6.2000000e-01
   6.2666667e-01
   3.6666667e-01
   2.5333333e-01
   4.4666667e-01
   2.2000000e-01
   4.1333333e-01
   4.0666667e-01
   5.1333333e-01
   4.8000000e-01
   3.5333333e-01
   7.1333333e-01
   4.8666667e-01
   6.5333333e-01
   6.4666667e-01
   4.6666667e-01
   5.3333333e-01
   3.4000000e-01
   3.9333333e-01
   7.8666667e-01
   1.8666667e-01
   2.4666667e-01
   4.8666667e-01
   5.8000000e-01
   3.7333333e-01
   6.0666667e-01
   5.4000000e-01
   7.1333333e-01
   4.6000000e-01
   5.9333333e-01
   6.1333333e-01
   5.6000000e-01
   5.6000000e-01
   5.8666667e-01
   4.0666667e-01
   2.2000000e-01
   4.5333333e-01
   3.4000000e-01
   5.2666667e-01
   4.3333333e-01
   6.8000000e-01
   7.2666667e-01
   5.0666667e-01
   8.4666667e-01
   6.6666667e-01
   3.1333333e-01
   3.6000000e-01
   2.7333333e-01
   6.2666667e-01
   3.4000000e-01
   6.0000000e-01
   3.8000000e-01
   3.4000000e-01
   4.1333333e-01
   9.0666667e-01
   5.3333333e-01
   4.4000000e-01
   6.1333333e-01
   8.2000000e-01
   9.2666667e-01
   5.4666667e-01
   3.1333333e-01
   8.8000000e-01
   5.2000000e-01
   2.4000000e-01
   5.7333333e-01
   6.6000000e-01
   4.4666667e-01
   4.3333333e-01
   5.3333333e-01
   9.3333333e-01
   5.4666667e-01
   5.2666667e-01
   5.2666667e-01
   4.5333333e-01
   5.0000000e-01
   5.4000000e-01
   5.9333333e-01
   6.6666667e-01
   4.6000000e-01
   6.2000000e-01
   3.6666667e-01
   5.1333333e-01
   5.4000000e-01
   2.8000000e-01
   4.2000000e-01
   2.7333333e-01
   6.6000000e-01
   4.7333333e-01
   5.2666667e-01
   6.3333333e-01
   7.1333333e-01
   9.5333333e-01
   6.5333333e-01
   4.0666667e-01
   5.2666667e-01
   6.8666667e-01
   4.9333333e-01
   7.0666667e-01
   6.1333333e-01
   5.2000000e-01
   2.6666667e-01
   3.2000000e-01
   2.4000000e-01
   6.4000000e-01
   9.1333333e-01
   5.8666667e-01
   6.0666667e-01
   9.0000000e-01
   8.0666667e-01
   4.0666667e-01
   7.4666667e-01
   5.0666667e-01
   1.0000000e-01
   6.7333333e-01
   4.2666667e-01
   2.3333333e-01
   5.5333333e-01
   4.0000000e-01
   3.4000000e-01
   5.4666667e-01
   5.3333333e-01
   2.8666667e-01
   6.8000000e-01
   6.6000000e-01
   4.0666667e-01
   4.8666667e-01
   4.4666667e-01
   7.2666667e-01
   6.4000000e-01
   6.4000000e-01
   5.2000000e-01
   2.4000000e-01
   3.6666667e-01
   3.0666667e-01
   6.3333333e-01
   5.8000000e-01
   6.8666667e-01
   3.0000000e-01
   6.6000000e-01
   5.6666667e-01
   3.6666667e-01
   8.8666667e-01
   5.4666667e-01
   4.6666667e-01
   3.8666667e-01
   4.6000000e-01
   5.6666667e-01
   6.7333333e-01
   6.0000000e-01
   5.6000000e-01
   6.0000000e-01
   3.2000000e-01
   7.2000000e-01
   7.0666667e-01
   1.8666667e-01
   5.2666667e-01
   5.4666667e-01
   2.7333333e-01
   6.2000000e-01
   4.3333333e-01
   2.2000000e-01
   6.4666667e-01
   3.8666667e-01
   6.5333333e-01
   4.1333333e-01
   7.0666667e-01
   5.6666667e-01
   5.5333333e-01
   3.3333333e-01
   5.1333333e-01
   4.9333333e-01
   3.0666667e-01
   6.4000000e-01
   3.6666667e-01
   2.0666667e-01
   3.0000000e-01
   2.3333333e-01
   6.4666667e-01
   7.0000000e-01
   2.2000000e-01
   4.0000000e-01
   7.0000000e-01
   4.0000000e-01
   1.8666667e-01
   7.5333333e-01
   5.4666667e-01
   5.4000000e-01
   3.2000000e-01
   4.4666667e-01
   2.6000000e-01
   5.7333333e-01
   7.2000000e-01
   5.3333333e-02
   8.2000000e-01
   4.9333333e-01
   3.9333333e-01
   4.1333333e-01
   6.0000000e-01
   4.4000000e-01
   1.2000000e-01
   3.8666667e-01
   5.6666667e-01
   4.4000000e-01
   6.8000000e-01
   3.7333333e-01
   2.5333333e-01
   3.2666667e-01
   5.2000000e-01
   4.1333333e-01
   9.3333333e-02
   2.4000000e-01
   4.7333333e-01
   1.2666667e-01
   6.0666667e-01
   4.2000000e-01
   1.6000000e-01
   4.0000000e-01
   5.3333333e-01
   9.0000000e-01
   6.8666667e-01
   4.0000000e-01
   6.3333333e-01
   3.6666667e-01
   6.8000000e-01
   6.9333333e-01
   4.2666667e-01
   3.8000000e-01
   4.7333333e-01
   2.9333333e-01
   2.6666667e-01
   3.8000000e-01
   5.2000000e-01
   3.9333333e-01
   7.8666667e-01
   3.6000000e-01
   1.7333333e-01
   8.0666667e-01
   6.6000000e-01
   7.0666667e-01
   2.6666667e-01
   3.6666667e-01
   4.4000000e-01
   2.5333333e-01
   3.6000000e-01
   4.4000000e-01
   3.4666667e-01
   5.5333333e-01
   5.9333333e-01
   4.0000000e-01
   3.9333333e-01
   4.6000000e-01
   3.6000000e-01
   8.0666667e-01
   7.6000000e-01
   1.6666667e-01
   5.9333333e-01
   1.2666667e-01
   5.2666667e-01
   7.2666667e-01
   4.0000000e-01
   4.6666667e-01
   1.7333333e-01
   5.3333333e-01
   8.6666667e-01
   4.5333333e-01
   3.1333333e-01
   4.3333333e-01
   5.0000000e-01
   6.3333333e-01
   3.2000000e-01
   6.6666667e-01
   4.3333333e-01
   8.9333333e-01
   4.0000000e-01
   3.6000000e-01
   6.0000000e-01
   3.3333333e-01
   1.4000000e-01
   6.6666667e-01
   6.0666667e-01
   5.2000000e-01
   4.1333333e-01
   3.8000000e-01
   5.4000000e-01
   7.1333333e-01
   2.3333333e-01
   5.3333333e-01
   3.1333333e-01
   6.4666667e-01
   5.3333333e-01
   4.5333333e-01
   2.8000000e-01
   2.8000000e-01
   6.4666667e-01
   3.0000000e-01
   2.9333333e-01
   3.3333333e-01
   4.9333333e-01
   7.3333333e-01
   2.8666667e-01
   9.2666667e-01
   6.0666667e-01
   2.4666667e-01
   2.6666667e-01
   4.8666667e-01
   5.4000000e-01
   5.6000000e-01
   1.2000000e-01
   5.9333333e-01
   3.0000000e-01
   7.4000000e-01
   4.4666667e-01
   6.6666667e-01
   6.1333333e-01
   4.7333333e-01
   2.5333333e-01
   3.5333333e-01
   4.8666667e-01
   6.2666667e-01
   3.6000000e-01
   4.7333333e-01
   4.8666667e-01
   4.4000000e-01
   5.6000000e-01
   6.8000000e-01
   3.5333333e-01
   5.6666667e-01
   5.4666667e-01
   7.3333333e-01
   3.2666667e-01
   6.3333333e-01
   7.2000000e-01
   3.2000000e-01
   5.4000000e-01
   5.3333333e-01
   3.0666667e-01
   3.3333333e-01
   4.8000000e-01
   5.3333333e-01
   5.0666667e-01
   4.5333333e-01
   2.6666667e-01
   6.8666667e-01
   8.0666667e-01
   5.2666667e-01
   4.8000000e-01
   3.9333333e-01
   6.8000000e-01
   3.6000000e-01
   5.2000000e-01
   4.5333333e-01
   6.9333333e-01
   5.1333333e-01
   6.7333333e-01
   1.8000000e-01
   5.4000000e-01
   1.8666667e-01
   7.5333333e-01
   3.2666667e-01
   3.5333333e-01
   5.1333333e-01
   5.1333333e-01
   1.4000000e-01
   8.3333333e-01
   3.3333333e-01
   2.9333333e-01
   6.5333333e-01
   2.4000000e-01
   2.8000000e-01
   5.4000000e-01
   3.2666667e-01
   8.0666667e-01
   4.7333333e-01
   5.8000000e-01
   5.0000000e-01
   6.1333333e-01
   5.3333333e-01
   6.5333333e-01
   6.2666667e-01
   8.0666667e-01
   5.6666667e-01
   6.7333333e-01
   1.0666667e-01
   5.8000000e-01
   5.4666667e-01
   2.0666667e-01
   4.0666667e-01
   6.5333333e-01
   5.4666667e-01
   3.2000000e-01
   3.4000000e-01
   6.9333333e-01
   5.2000000e-01
   4.4666667e-01
   6.1333333e-01
   5.2000000e-01
   3.4666667e-01
   8.0666667e-01
   4.0666667e-01
   5.3333333e-01
   8.3333333e-01
   3.8000000e-01
   3.1333333e-01
   7.1333333e-01
   5.0666667e-01
   6.1333333e-01
   4.2666667e-01
   1.6000000e-01
   6.7333333e-01
   1.6000000e-01
   5.4666667e-01
   2.8000000e-01
   6.8666667e-01
   8.4666667e-01
   6.6000000e-01
   3.7333333e-01
   3.6666667e-01
   4.2666667e-01
   4.6000000e-01
   5.2666667e-01
   2.5333333e-01
   7.2666667e-01
   4.6000000e-01
   7.1333333e-01
   5.7333333e-01
   2.6666667e-01
   6.5333333e-01
   6.0666667e-01
   4.9333333e-01
   2.5333333e-01
   5.7333333e-01
   3.4666667e-01
   6.0666667e-01
   3.8000000e-01
   6.1333333e-01
   6.8666667e-01
   6.6000000e-01
   6.8666667e-01
   3.9333333e-01
   6.6000000e-01
   4.4666667e-01
   1.4000000e-01
   8.6000000e-01
   6.0000000e-01
   3.4000000e-01
   5.4666667e-01
   7.8000000e-01
   5.3333333e-01
   4.4000000e-01
   6.0000000e-01
   6.0000000e-01
   7.2666667e-01
   3.2000000e-01
   5.0000000e-01
   7.5333333e-01
   3.9333333e-01
   2.0666667e-01
   4.4666667e-01
   4.0666667e-01
   5.8000000e-01
   8.1333333e-01
   4.0000000e-01
   4.0000000e-01
   3.5333333e-01
   6.6000000e-01
   3.5333333e-01
   7.0666667e-01
   6.2666667e-01
   4.2000000e-01
   7.2666667e-01
   6.2666667e-01
   3.7333333e-01
   6.0666667e-01
   5.5333333e-01
   6.4000000e-01
   6.9333333e-01
   7.3333333e-01
   3.0666667e-01
   3.8000000e-01
   3.9333333e-01
   7.1333333e-01
   3.4666667e-01
   3.3333333e-01
   9.6666667e-01
   6.5333333e-01
   6.5333333e-01
   7.3333333e-01
   1.6666667e-01
   8.2000000e-01
   4.6666667e-01
   6.6000000e-01
   5.2666667e-01
   4.0666667e-01
   6.9333333e-01
   6.4000000e-01
   4.9333333e-01
   3.6666667e-01
   3.9333333e-01
   7.0000000e-01
   2.3333333e-01
   4.2000000e-01
   3.7333333e-01
   3.8666667e-01
   3.4666667e-01
   7.2000000e-01
   4.6666667e-01
   5.9333333e-01
   3.6666667e-01
   5.2000000e-01
   1.6000000e-01
   7.1333333e-01
   7.4666667e-01
   3.2000000e-01
   3.4000000e-01
   2.6000000e-01
   5.0666667e-01
   7.3333333e-01
   8.1333333e-01
   3.0000000e-01
   8.6000000e-01
   4.2666667e-01
   2.5333333e-01
   7.4000000e-01
   5.8666667e-01
   2.4000000e-01
   2.8000000e-01
   6.4000000e-01
   5.8000000e-01
   1.4666667e-01
   9.1333333e-01
   4.5333333e-01
   4.1333333e-01
   3.8000000e-01
   5.8666667e-01
   5.8000000e-01
   4.2000000e-01
   3.4000000e-01
   5.5333333e-01
   5.9333333e-01
   5.0000000e-01
   4.2666667e-01
   2.6000000e-01
   6.6000000e-01
   4.7333333e-01
   6.8666667e-01
   4.0666667e-01
   4.2666667e-01
   5.6000000e-01
   5.4666667e-01
   6.3333333e-01
   3.5333333e-01
   5.3333333e-01
   5.2666667e-01
   5.4000000e-01
   1.4000000e-01
   4.4000000e-01
   1.8666667e-01
   3.5333333e-01
   3.8000000e-01
   4.6000000e-01
   3.6666667e-01
   5.6666667e-01
   3.4666667e-01
   7.6666667e-01
   4.2666667e-01
   5.9333333e-01
   6.0000000e-01
   4.8000000e-01
   3.7333333e-01
   6.6666667e-01
   5.6666667e-01
   5.2666667e-01
   4.4000000e-01
   6.7333333e-01
   1.2000000e-01
   2.6666667e-02
   8.2666667e-01
   4.4000000e-01
   8.6666667e-02
   6.8666667e-01
   6.1333333e-01
   4.2666667e-01
   3.1333333e-01
   5.2000000e-01
   5.6000000e-01
   7.7333333e-01
   4.4666667e-01
   2.9333333e-01
   3.8000000e-01
   3.9333333e-01
   4.5333333e-01
   6.4666667e-01
   4.8666667e-01
   6.6666667e-01
   6.0000000e-01
   4.3333333e-01
   4.9333333e-01
   4.4000000e-01
   5.6666667e-01
   1.4000000e-01
   8.2666667e-01
   5.1333333e-01
   5.0000000e-01
   7.2000000e-01
   7.0000000e-01
   6.7333333e-01
   9.1333333e-01
   2.6666667e-01
   7.9333333e-01
   8.9333333e-01
   4.8666667e-01
   4.4666667e-01
   4.0000000e-01
   1.6000000e-01
   3.6666667e-01
   6.0666667e-01
   2.9333333e-01
   6.8000000e-01
   5.0666667e-01
   5.8000000e-01
   5.6000000e-01
   4.1333333e-01
   2.4666667e-01
   6.6000000e-01
   4.9333333e-01
   1.8666667e-01
   3.0000000e-01
   7.5333333e-01
   8.8000000e-01
   4.2000000e-01
   5.6666667e-01
   2.4000000e-01
   3.9333333e-01
   5.4000000e-01
   5.8666667e-01
   9.1333333e-01
   7.6000000e-01
   6.4000000e-01
   4.8000000e-01
   4.9333333e-01
   2.8666667e-01
   5.2000000e-01
   3.6000000e-01
   2.2666667e-01
   4.4000000e-01
   2.9333333e-01
   5.6000000e-01
   5.3333333e-01
   6.3333333e-01
   5.4666667e-01
   3.8000000e-01
   4.1333333e-01
   7.4000000e-01
   5.2000000e-01
   5.4000000e-01
   5.4666667e-01
   8.4666667e-01
   2.6666667e-01
   2.0666667e-01
   4.8666667e-01
   6.5333333e-01
   5.3333333e-01
   9.1333333e-01
   5.6000000e-01
   5.2666667e-01
   6.5333333e-01
   3.8666667e-01
   7.2000000e-01
   4.9333333e-01
   4.6666667e-01
   4.5333333e-01
   5.5333333e-01
   4.9333333e-01
   3.4000000e-01
   1.1333333e-01
   5.4000000e-01
   5.6666667e-01
   8.0666667e-01
   2.4666667e-01
   6.3333333e-01
   5.7333333e-01
   6.2666667e-01
   3.1333333e-01
   8.3333333e-01
   4.6000000e-01
   3.9333333e-01
   4.4000000e-01
   7.4666667e-01
   1.2000000e-01
   3.3333333e-01
   4.4666667e-01
   6.0666667e-01
   4.6666667e-01
   7.8000000e-01
   2.8000000e-01
   5.8000000e-01
   6.9333333e-01
   4.4666667e-01
   5.8000000e-01
   8.0666667e-01
   7.8666667e-01
   6.7333333e-01
   4.0000000e-01
   5.3333333e-01
   4.6666667e-01
   3.7333333e-01
   5.2666667e-01
   2.8000000e-01
   7.1333333e-01
   7.6666667e-01
   3.6666667e-01
   2.4666667e-01
   4.8666667e-01
   7.1333333e-01
   6.4000000e-01
   3.8000000e-01
   5.2666667e-01
   1.0666667e-01
   7.0666667e-01
   3.8000000e-01
   5.6000000e-01
   5.1333333e-01
   5.0666667e-01
   4.5333333e-01
   8.5333333e-01
   1.6000000e-01
   7.4000000e-01
   3.2666667e-01
   6.3333333e-01
   3.8666667e-01
   5.8666667e-01
   5.2666667e-01
   2.4666667e-01
   6.9333333e-01
   6.9333333e-01
   6.6666667e-01
   5.2666667e-01
   4.7333333e-01
   7.4000000e-01
   5.2000000e-01
   4.8666667e-01
   5.4000000e-01
   6.8666667e-01
   7.4666667e-01
   1.1333333e-01
   4.9333333e-01
   8.6000000e-01
   2.8000000e-01
   2.3333333e-01
   5.2000000e-01
   3.6000000e-01
   9.3333333e-02
   6.4666667e-01
   4.2666667e-01
   7.8666667e-01
   7.4666667e-01
   5.8000000e-01
   7.4666667e-01
   7.7333333e-01
   5.2000000e-01
   4.7333333e-01
   2.3333333e-01
   2.5333333e-01
   6.2666667e-01
   3.0000000e-01
   1.4666667e-01
   5.4666667e-01
   4.7333333e-01
   5.0666667e-01
   3.8000000e-01
   5.8000000e-01
   5.4666667e-01
   5.8000000e-01
   5.7333333e-01
   5.2000000e-01
   6.6000000e-01
   1.2666667e-01
   2.7333333e-01
   6.6666667e-02
   7.0666667e-01
   6.7333333e-01
   3.1333333e-01
   6.2000000e-01
   5.5333333e-01
   7.8666667e-01
   7.1333333e-01
   4.8000000e-01
   5.4000000e-01
   4.9333333e-01
   8.2666667e-01
   5.2666667e-01
   5.1333333e-01
   4.0666667e-01
   2.8666667e-01
   3.2000000e-01
   7.4666667e-01
   8.1333333e-01
   1.8666667e-01
   7.6666667e-01
   7.2000000e-01
   7.3333333e-01
   1.0666667e-01
   6.2666667e-01
   6.6666667e-01
   7.7333333e-01
   4.0000000e-01
   6.4000000e-01
   6.4000000e-01
   2.9333333e-01
   5.4000000e-01
   5.0000000e-01
   5.2000000e-01
   7.1333333e-01
   5.5333333e-01
   4.1333333e-01
   5.0666667e-01
   5.0666667e-01
   2.0000000e-01
   7.1333333e-01
   5.3333333e-01
   4.0666667e-01
   8.5333333e-01
   4.4666667e-01
   5.2666667e-01
   7.3333333e-01
   3.6666667e-01
   1.2666667e-01
   5.6666667e-01
   3.9333333e-01
   7.3333333e-01
   3.8000000e-01
   9.3333333e-02
   4.4000000e-01
   4.2666667e-01
   4.3333333e-01
   4.7333333e-01
   3.8666667e-01
   6.4000000e-01
   5.1333333e-01
   4.2666667e-01
   4.4666667e-01
   4.9333333e-01
   5.6000000e-01
   3.2000000e-01
   6.9333333e-01
   3.2000000e-01
   6.5333333e-01
   5.2000000e-01
   7.2666667e-01
   5.4666667e-01
   2.8666667e-01
   4.0000000e-01
   1.5333333e-01
   4.5333333e-01
   5.2666667e-01
   3.8000000e-01
   6.6000000e-01
   3.6666667e-01
   2.6000000e-01
   3.8666667e-01
   5.0666667e-01
   6.5333333e-01
   2.8000000e-01
   3.1333333e-01
   4.6666667e-01
   1.1333333e-01
   6.6000000e-01
   3.5333333e-01
   6.0666667e-01
   3.2666667e-01
   5.0666667e-01
   4.5333333e-01
   3.8666667e-01
   4.0000000e-01
   6.7333333e-01
   8.2000000e-01
   6.8000000e-01
   4.2000000e-01
   3.6000000e-01
   8.6666667e-02
   2.7333333e-01
   8.2666667e-01
   6.0666667e-01
   5.8666667e-01
   2.7333333e-01
   7.6000000e-01
   3.4666667e-01
   4.9333333e-01
   6.3333333e-01
   6.4000000e-01
   5.5333333e-01
   5.3333333e-01
   5.8000000e-01
   6.0000000e-01
   7.3333333e-01
   8.1333333e-01
   5.9333333e-01
   5.7333333e-01
   4.4666667e-01
   6.2666667e-01
   4.9333333e-01
   5.6666667e-01
   5.3333333e-01
   4.1333333e-01
   6.0000000e-01
   4.9333333e-01
   5.0000000e-01
   6.4666667e-01
   5.0666667e-01
   2.2666667e-01
   4.6000000e-01
   3.6666667e-01
   6.6666667e-01
   5.6666667e-01
   5.2000000e-01
   3.0666667e-01
   1.7333333e-01
   4.7333333e-01
   9.2000000e-01
   4.8000000e-01
   2.5333333e-01
   6.0666667e-01
   8.2000000e-01
   6.5333333e-01
   4.7333333e-01
   6.2000000e-01
   4.8000000e-01
   7.4000000e-01
   2.6000000e-01
   3.0666667e-01
   4.0666667e-01
   5.7333333e-01
   2.0666667e-01
   6.6666667e-01
   6.3333333e-01
   2.6000000e-01
   2.6000000e-01
   7.0666667e-01
   7.0000000e-01
   6.4666667e-01
   3.4666667e-01
   6.6000000e-01
   6.0000000e-01
   4.4000000e-01
   5.8666667e-01
   5.0000000e-01
   6.0000000e-01
   2.0666667e-01
   3.8000000e-01
   4.1333333e-01
   7.1333333e-01
   2.4666667e-01
   6.2000000e-01
   3.8000000e-01
   7.3333333e-01
   7.2000000e-01
   3.0000000e-01
   8.6000000e-01
   4.2000000e-01
   6.1333333e-01
   6.6666667e-01
   5.7333333e-01
   4.0000000e-01
   6.3333333e-01
   5.3333333e-01
   3.0666667e-01
   3.2000000e-01
   6.2666667e-01
   5.8666667e-01
   7.0000000e-01
   4.6666667e-01
   7.8000000e-01
   4.9333333e-01
   3.2666667e-01
   8.6000000e-01
   1.9333333e-01
   7.2000000e-01
   6.0666667e-01
   5.7333333e-01
   4.4666667e-01
   4.4000000e-01
   5.6000000e-01
   4.1333333e-01
   3.6666667e-01
   4.8666667e-01
   6.7333333e-01
   2.3333333e-01
   3.0666667e-01
   2.0666667e-01
   5.6666667e-01
   6.5333333e-01
   5.0000000e-01
   3.8666667e-01
   5.5333333e-01
   6.0000000e-01
   4.8666667e-01
   3.0000000e-01
   6.5333333e-01
   2.1333333e-01
   5.9333333e-01
   3.8000000e-01
   3.7333333e-01
   4.8000000e-01
   6.4666667e-01
   6.7333333e-01
   7.2000000e-01
   6.4666667e-01
   5.5333333e-01
   3.8000000e-01
   5.1333333e-01
   4.7333333e-01
   6.6000000e-01
   6.6000000e-01
   6.4666667e-01
   5.6666667e-01
   5.0000000e-01
   5.5333333e-01
   1.2666667e-01
   3.0000000e-01
   6.8666667e-01
   5.8666667e-01
   5.8000000e-01
   6.3333333e-01
   4.6666667e-01
   8.2666667e-01
   7.8666667e-01
   4.0000000e-01
   6.9333333e-01
   7.2000000e-01
   5.8666667e-01
   5.2666667e-01
   7.6000000e-01
   2.7333333e-01
   6.0666667e-01
   7.4000000e-01
   4.6000000e-01
   5.8000000e-01
   4.0000000e-01
   3.2000000e-01
   4.4666667e-01
   3.2000000e-01
   3.9333333e-01
   4.4000000e-01
   4.9333333e-01
   8.2666667e-01
   4.4000000e-01
   6.2666667e-01
   5.2666667e-01
   4.0000000e-01
   5.3333333e-01
   2.3333333e-01
   3.8000000e-01
   3.6000000e-01
   7.4666667e-01
   4.0000000e-01
   4.4666667e-01
   3.7333333e-01
   4.0666667e-01
   3.1333333e-01
   5.8666667e-01
   6.0666667e-01
   6.6666667e-01
   6.0666667e-01
   7.2000000e-01
   5.4000000e-01
   6.1333333e-01
   8.0000000e-01
   3.8000000e-01
   6.2000000e-01
   1.4000000e-01
   4.2666667e-01
   5.2000000e-01
   3.6000000e-01
   2.6666667e-01
   6.6666667e-01
   2.4666667e-01
   5.2000000e-01
   5.3333333e-01
   5.2000000e-01
   5.5333333e-01
   3.0666667e-01
   3.9333333e-01
   5.0666667e-01
   3.6666667e-01
   5.6666667e-01
   6.8000000e-01
   5.7333333e-01
   4.6000000e-01
   4.0666667e-01
   5.6666667e-01
   5.1333333e-01
   3.6000000e-01
   6.4666667e-01
   2.2000000e-01
   5.2666667e-01
   2.2000000e-01
   4.6666667e-01
   6.6666667e-01
   3.6666667e-01
   6.9333333e-01
   5.2666667e-01
   4.8000000e-01
   6.6666667e-01
   5.6000000e-01
   5.0666667e-01
   6.3333333e-01
   3.2666667e-01
   5.8000000e-01
   8.2666667e-01
   5.8666667e-01
   6.6000000e-01
   5.7333333e-01
   6.2666667e-01
   3.4000000e-01
   5.5333333e-01
   4.2000000e-01
   6.2666667e-01
   6.6000000e-01
   4.4000000e-01
   4.4666667e-01
   2.9333333e-01
   5.8666667e-01
   2.1333333e-01
   5.1333333e-01
   4.6000000e-01
   4.7333333e-01
   7.0000000e-01
   5.0666667e-01
   7.8000000e-01
   7.6000000e-01
   6.8666667e-01
   6.4000000e-01
   4.3333333e-01
   3.6666667e-01
   4.7333333e-01
   6.0666667e-01
   2.4000000e-01
   3.2000000e-01
   5.6000000e-01
   8.0000000e-02
   4.0666667e-01
   2.0000000e-01
   5.0666667e-01
   3.1333333e-01
   2.0666667e-01
   3.3333333e-01
   4.8666667e-01
   1.8666667e-01
   5.9333333e-01
   4.0666667e-01
   5.1333333e-01
   6.7333333e-01
   6.6666667e-01
   6.4666667e-01
   3.3333333e-01
   4.5333333e-01
   4.2666667e-01
   7.2000000e-01
   4.5333333e-01
   6.8000000e-01
   5.7333333e-01
   4.5333333e-01
   6.7333333e-01
   4.2666667e-01
   3.4666667e-01
   6.4000000e-01
   5.4666667e-01
   6.1333333e-01
   5.8000000e-01
   3.6666667e-01
   3.2000000e-01
   5.5333333e-01
   3.7333333e-01
   7.9333333e-01
   4.6000000e-01
   5.2666667e-01
   3.0000000e-01
   6.2000000e-01
   4.6666667e-01
   2.8666667e-01
   4.4666667e-01
   7.6666667e-01
   6.4666667e-01
   8.4666667e-01
   5.5333333e-01
   5.6000000e-01
   3.2000000e-01
   7.1333333e-01
   6.0000000e-01
   5.4666667e-01
   4.8000000e-01
   6.5333333e-01
   7.1333333e-01
   8.3333333e-01
   3.4666667e-01
   5.4666667e-01
   3.1333333e-01
   5.2666667e-01
   1.5333333e-01
   3.0000000e-01
   6.1333333e-01
   4.1333333e-01
   4.3333333e-01
   3.8666667e-01
   4.5333333e-01
   7.6000000e-01
   4.2666667e-01
   3.3333333e-01
   7.5333333e-01
   5.3333333e-01
   7.3333333e-01
   6.2666667e-01
   6.2000000e-01
   5.3333333e-01
   5.0000000e-01
   3.1333333e-01
   3.6666667e-01
   6.5333333e-01
   2.4666667e-01
   3.9333333e-01
   5.0666667e-01
   5.2666667e-01
   2.8000000e-01
   5.2666667e-01
   3.4666667e-01
   7.6666667e-01
   4.8666667e-01
   6.6666667e-01
   3.9333333e-01
   5.2666667e-01
   6.0666667e-01
   4.8000000e-01
   3.3333333e-01
   8.0000000e-01
   2.4000000e-01
   6.4000000e-01
   5.6000000e-01
   6.5333333e-01
   6.6666667e-01
   4.5333333e-01
   3.2000000e-01
   5.8666667e-01
   2.0666667e-01
   5.7333333e-01
   3.1333333e-01
   4.8666667e-01
   1.8000000e-01
   2.6666667e-01
   6.0666667e-01
   4.6666667e-01
   5.2666667e-01
   5.4000000e-01
   5.0666667e-01
   3.2666667e-01
   4.6000000e-01
   6.7333333e-01
   4.6000000e-01
   7.8666667e-01
   5.8000000e-01
   4.8000000e-01
   1.8666667e-01
   4.8000000e-01
   4.0666667e-01
   2.9333333e-01
   5.5333333e-01
   4.0000000e-01
   3.0666667e-01
   8.0666667e-01
   5.2666667e-01
   5.4666667e-01
   4.4000000e-01
   4.7333333e-01
   9.1333333e-01
   5.0000000e-01
   6.0666667e-01
   6.0666667e-01
   3.6000000e-01
   5.5333333e-01
   3.0000000e-01
   2.8666667e-01
   3.4666667e-01
   4.2666667e-01
   7.4000000e-01
   5.9333333e-01
   5.3333333e-01
   3.1333333e-01
   5.2000000e-01
   5.6666667e-01
   6.1333333e-01
   6.0000000e-01
   7.3333333e-01
   6.3333333e-01
   7.2000000e-01
   7.1333333e-01
   3.3333333e-01
   4.4000000e-01
   3.4666667e-01
   4.0000000e-01
   4.2666667e-01
   7.3333333e-01
   7.0666667e-01
   4.0000000e-01
   5.1333333e-01
   1.7333333e-01
   6.3333333e-01
   4.9333333e-01
   3.6666667e-01
   2.4666667e-01
   5.1333333e-01
   2.6666667e-01
   4.9333333e-01
   2.0666667e-01
   7.9333333e-01
   2.5333333e-01
   6.8000000e-01
   5.9333333e-01
   5.9333333e-01
   4.5333333e-01
   6.9333333e-01
   2.3333333e-01
   4.9333333e-01
   2.3333333e-01
   4.3333333e-01
   6.1333333e-01
   6.5333333e-01
   6.8000000e-01
   4.8666667e-01
   3.9333333e-01
   3.2666667e-01
   3.8666667e-01
   7.7333333e-01
   2.8666667e-01
   5.3333333e-01
   3.4000000e-01
   3.6000000e-01
   2.6666667e-01
   3.4666667e-01
   4.2000000e-01
   7.2666667e-01
   5.4000000e-01
   2.0000000e-01
   7.4000000e-01
   4.2000000e-01
   5.6666667e-01
   5.4000000e-01
   7.3333333e-01
   1.0666667e-01
   4.6000000e-01
   3.2000000e-01
   5.5333333e-01
   5.4000000e-01
   4.7333333e-01
   6.2000000e-01
   5.2000000e-01
   5.4000000e-01
   4.4666667e-01
   2.2666667e-01
   8.0000000e-01
   8.4000000e-01
   3.2000000e-01
   2.8000000e-01
   5.0666667e-01
   6.0666667e-01
   5.6666667e-01
   8.4000000e-01
   4.8000000e-01
   7.4666667e-01
   1.6000000e-01
   6.1333333e-01
   6.2666667e-01
   5.6666667e-01
   4.7333333e-01
   3.3333333e-01
   6.9333333e-01
   3.8666667e-01
   3.8000000e-01
   6.0000000e-01
   4.6000000e-01
   4.3333333e-01
   2.8000000e-01
   4.4666667e-01
   7.7333333e-01
   7.8666667e-01
   5.1333333e-01
   8.3333333e-01
   6.8666667e-01
   6.2000000e-01
   3.6000000e-01
   2.9333333e-01
   5.9333333e-01
   2.0666667e-01
   3.6000000e-01
   5.4666667e-01
   6.8000000e-01
   7.0666667e-01
   6.1333333e-01
   3.8000000e-01
   5.2666667e-01
   2.5333333e-01
   5.7333333e-01
   4.4666667e-01
   4.4666667e-01
   5.6666667e-01
   4.9333333e-01
   7.5333333e-01
   2.2000000e-01
   5.0666667e-01
   4.0000000e-01
   5.9333333e-01
   4.0666667e-01
   3.1333333e-01
   4.4666667e-01
   7.0666667e-01
   5.5333333e-01
   4.5333333e-01
   3.4000000e-01
   4.4000000e-01
   4.9333333e-01
   3.6000000e-01
   6.6000000e-01
   5.2000000e-01
   6.0000000e-01
   7.0666667e-01
   3.0000000e-01
   5.6666667e-01
   4.3333333e-01
   5.4666667e-01
   5.4000000e-01
   6.1333333e-01
   3.8000000e-01
   5.3333333e-01
   5.3333333e-01
   4.9333333e-01
   6.9333333e-01
   4.0666667e-01
   4.5333333e-01
   5.7333333e-01
   5.6000000e-01
   3.5333333e-01
   1.2666667e-01
   4.0000000e-01
   5.1333333e-01
   5.0666667e-01
   4.6666667e-01
   4.3333333e-01
   5.2666667e-01
   1.5333333e-01
   5.5333333e-01
   4.2000000e-01
   4.0000000e-01
   2.2000000e-01
   4.8666667e-01
   6.2000000e-01
   6.1333333e-01
   3.7333333e-01
   7.4666667e-01
   4.4666667e-01
   8.2000000e-01
   6.4666667e-01
   6.0666667e-01
   5.8666667e-01
   6.0666667e-01
   4.8000000e-01
   5.4000000e-01
   4.8000000e-01
   4.4666667e-01
   5.9333333e-01
   8.1333333e-01
   5.2666667e-01
   3.8000000e-01
   5.2666667e-01
   4.8666667e-01
   4.5333333e-01
   5.4000000e-01
   2.6666667e-01
   5.2000000e-01
   5.6000000e-01
   4.3333333e-01
   6.6000000e-01
   6.7333333e-01
   2.9333333e-01
   5.2000000e-01
   5.6666667e-01
   4.2666667e-01
   3.2666667e-01
   4.2000000e-01
   8.0666667e-01
   2.5333333e-01
   5.2666667e-01
   4.8666667e-01
   4.2000000e-01
   4.7333333e-01
   5.4000000e-01
   6.6666667e-01
   2.5333333e-01
   3.5333333e-01
   4.2000000e-01
   4.6666667e-01
   6.4000000e-01
   6.6666667e-01
   4.4666667e-01
   4.2000000e-01
   5.6666667e-01
   6.4000000e-01
   5.6000000e-01
   5.4666667e-01
   2.4666667e-01
   6.6666667e-01
   3.2666667e-01
   5.3333333e-01
   4.6666667e-01
   7.0000000e-01
   5.1333333e-01
   6.6000000e-01
   3.1333333e-01
   2.8000000e-01
   7.0666667e-01
   1.5333333e-01
   5.8000000e-01
   6.2666667e-01
   9.1333333e-01
   3.2666667e-01
   7.6000000e-01
   6.3333333e-01
   4.5333333e-01
   7.5333333e-01
   4.4666667e-01
   6.2000000e-01
   4.9333333e-01
   5.7333333e-01
   7.3333333e-01
   5.4000000e-01
   5.8666667e-01
   1.8666667e-01
   3.0000000e-01
   1.6000000e-01
   5.6000000e-01
   1.3333333e-01
   3.9333333e-01
   3.1333333e-01
   6.8666667e-01
   4.0000000e-01
   7.6000000e-01
   6.5333333e-01
   4.6666667e-01
   3.8000000e-01
   4.0666667e-01
   3.1333333e-01
   5.6666667e-01
   6.8666667e-01
   7.0666667e-01
   3.0666667e-01
   5.4666667e-01
   2.0000000e-01
   3.2666667e-01
   5.2666667e-01
   2.5333333e-01
   6.0000000e-01
   4.0666667e-01
   1.8666667e-01
   5.6000000e-01
   5.4666667e-01
   4.6666667e-01
   5.7333333e-01
   7.6666667e-01
   4.8000000e-01
   7.6666667e-01
   3.8000000e-01
   5.2000000e-01
   2.5333333e-01
   2.6666667e-01
   3.8666667e-01
   5.3333333e-01
   3.1333333e-01
   4.4000000e-01
   3.5333333e-01
   3.6000000e-01
   7.2000000e-01
   7.0666667e-01
   7.2000000e-01
   1.3333333e-01
   8.1333333e-01
   5.2000000e-01
   7.3333333e-01
   7.8000000e-01
   6.4000000e-01
   5.7333333e-01
   6.8000000e-01
   6.3333333e-01
   3.0666667e-01
   4.6000000e-01
   5.6666667e-01
   1.0666667e-01
   4.2666667e-01
   4.5333333e-01
   2.2000000e-01
   4.4000000e-01
   4.8666667e-01
   6.6000000e-01
   4.6666667e-01
   4.8666667e-01
   5.2000000e-01
   1.2666667e-01
   6.8000000e-01
   2.4000000e-01
   2.6000000e-01
   7.1333333e-01
   3.6000000e-01
   4.8000000e-01
   6.2000000e-01
   3.5333333e-01
   3.9333333e-01
   4.7333333e-01
   7.8666667e-01
   6.8666667e-01
   6.2000000e-01
   5.4000000e-01
   5.4000000e-01
   6.8000000e-01
   5.6000000e-01
   6.2000000e-01
   6.0000000e-01
   2.8000000e-01
   4.5333333e-01
   4.3333333e-01
   5.2666667e-01
   7.8666667e-01
   4.4666667e-01
   2.0000000e-01
   4.4000000e-01
   3.2666667e-01
   4.8000000e-01
   6.2666667e-01
   8.1333333e-01
   5.0666667e-01
   8.4000000e-01
   4.8000000e-01
   6.1333333e-01
   3.0000000e-01
   4.8666667e-01
   2.7333333e-01
   7.2666667e-01
   6.4666667e-01
   5.7333333e-01
   4.6666667e-01
   7.4000000e-01
   6.4666667e-01
   1.9333333e-01
   7.5333333e-01
   5.5333333e-01
   6.4666667e-01
   4.6000000e-01
   6.2666667e-01
   2.0666667e-01
   2.2666667e-01
   4.4000000e-01
   1.7333333e-01
   2.6000000e-01
   7.1333333e-01
   7.7333333e-01
   3.1333333e-01
   4.4000000e-01
   6.3333333e-01
   6.3333333e-01
   6.2000000e-01
   5.4666667e-01
   5.5333333e-01
   6.6666667e-01
   8.5333333e-01
   3.3333333e-01
   7.8000000e-01
   6.5333333e-01
   4.1333333e-01
   6.0000000e-01
   5.4666667e-01
   8.8000000e-01
   7.9333333e-01
   3.5333333e-01
   2.5333333e-01
   7.0000000e-01
   3.8000000e-01
   7.2000000e-01
   3.8666667e-01
   7.2666667e-01
   5.2666667e-01
   4.4666667e-01
   5.6666667e-01
   5.8666667e-01
   3.9333333e-01
   1.6666667e-01
   3.8000000e-01
   6.0000000e-01
   4.4000000e-01
   5.1333333e-01
   3.4666667e-01
   5.2000000e-01
   4.6000000e-01
   5.0666667e-01
   4.0000000e-01
   1.5333333e-01
   3.4000000e-01
   6.0000000e-01
   4.9333333e-01
   3.8000000e-01
   4.2000000e-01
   4.6000000e-01
   6.4000000e-01
   5.4000000e-01
   4.9333333e-01
   4.4000000e-01
   5.1333333e-01
   5.9333333e-01
   8.4000000e-01
   6.5333333e-01
   8.0000000e-02
   5.5333333e-01
   6.5333333e-01
   7.8000000e-01
   5.0666667e-01
   5.6666667e-01
   5.3333333e-01
   5.0000000e-01
   4.2000000e-01
   3.2000000e-01
   4.3333333e-01
   3.8666667e-01
   4.6000000e-01
   4.0666667e-01
   2.6000000e-01
   6.7333333e-01
   8.8000000e-01
   4.8666667e-01
   1.8000000e-01
   5.6000000e-01
   6.4000000e-01
   2.5333333e-01
   5.4666667e-01
   3.0666667e-01
   3.2666667e-01
   7.6000000e-01
   8.0666667e-01
   4.8666667e-01
   7.2000000e-01
   3.4000000e-01
   4.4666667e-01
   8.0666667e-01
   3.0666667e-01
   6.1333333e-01
   3.2666667e-01
   3.6666667e-01
   4.4666667e-01
   6.2666667e-01
   2.7333333e-01
   7.4000000e-01
   3.9333333e-01
   8.0666667e-01
   3.8000000e-01
   4.2000000e-01
   8.8000000e-01
   3.6666667e-01
   4.4666667e-01
   6.4000000e-01
   4.2000000e-01
   5.4000000e-01
   5.4666667e-01
   4.3333333e-01
   4.2666667e-01
   4.9333333e-01
   6.8000000e-01
   8.4000000e-01
   6.6666667e-01
   4.2000000e-01
   1.4000000e-01
   6.3333333e-01
   4.8666667e-01
   7.6000000e-01
   3.9333333e-01
   7.4000000e-01
   3.2666667e-01
   3.0000000e-01
   4.3333333e-01
   5.1333333e-01
   4.5333333e-01
   8.7333333e-01
   6.6000000e-01
   5.0000000e-01
   3.9333333e-01
   8.0666667e-01
   5.7333333e-01
   6.5333333e-01
   3.4666667e-01
   8.2666667e-01
   4.0000000e-01
   7.8000000e-01
   5.2666667e-01
   4.8000000e-01
   4.8000000e-01
   2.9333333e-01
   6.6666667e-01
   3.7333333e-01
   5.6000000e-01
   6.3333333e-01
   5.4000000e-01
   4.7333333e-01
   6.0000000e-01
   3.9333333e-01
   6.4666667e-01
   2.6666667e-01
   6.6666667e-01
   2.4666667e-01
   3.6000000e-01
   4.3333333e-01
   1.4666667e-01
   3.4000000e-01
   4.3333333e-01
   5.6000000e-01
   4.2666667e-01
   5.6000000e-01
   6.0666667e-01
   5.3333333e-01
   7.6666667e-01
   3.8666667e-01
   5.3333333e-01
   5.0000000e-01
   5.2666667e-01
   7.3333333e-02
   4.2000000e-01
   4.4000000e-01
   5.8000000e-01
   4.7333333e-01
   2.4666667e-01
   4.7333333e-01
   4.8666667e-01
   7.2666667e-01
   5.2666667e-01
   8.1333333e-01
   5.0000000e-01
   5.3333333e-01
   5.2666667e-01
   5.2000000e-01
   2.5333333e-01
   3.6000000e-01
   7.2000000e-01
   5.2000000e-01
   5.0666667e-01
   5.9333333e-01
   7.5333333e-01
   5.3333333e-01
   5.0666667e-01
   3.1333333e-01
   3.7333333e-01
   5.7333333e-01
   4.0666667e-01
   7.8000000e-01
   4.8666667e-01
   4.1333333e-01
   4.6000000e-01
   6.9333333e-01
   3.4666667e-01
   3.4000000e-01
   4.0000000e-01
   7.4000000e-01
   5.1333333e-01
   3.6666667e-01
   4.8000000e-01
   5.4666667e-01
   5.6666667e-01
   5.1333333e-01
   3.3333333e-02
   5.2000000e-01
   5.4000000e-01
   1.6666667e-01
   6.8666667e-01
   4.1333333e-01
   5.3333333e-01
   4.1333333e-01
   1.1333333e-01
   4.5333333e-01
   4.2666667e-01
   5.7333333e-01
   7.2000000e-01
   6.0666667e-01
   4.8000000e-01
   2.6666667e-02
   4.6666667e-01
   3.4000000e-01
   4.7333333e-01
   5.0000000e-01
   5.8000000e-01
   7.3333333e-01
   6.8000000e-01
   6.1333333e-01
   6.2666667e-01
   2.9333333e-01
   4.7333333e-01
   2.4666667e-01
   3.6000000e-01
   2.9333333e-01
   7.0000000e-01
   5.8666667e-01
   5.2666667e-01
   6.6000000e-01
   6.8000000e-01
   3.6666667e-01
   5.3333333e-01
   4.3333333e-01
   2.6000000e-01
   3.9333333e-01
   5.2666667e-01
   4.7333333e-01
   4.5333333e-01
   4.3333333e-01
   3.9333333e-01
   4.0000000e-01
   4.4666667e-01
   4.0000000e-01
   3.7333333e-01
   4.0000000e-01
   5.8666667e-01
   6.9333333e-01
   6.0666667e-01
   4.6000000e-01
   2.2000000e-01
   4.4000000e-01
   2.0000000e-01
   3.2666667e-01
   4.7333333e-01
   5.2000000e-01
   4.2666667e-01
   4.2000000e-01
   9.2000000e-01
   6.4666667e-01
   3.3333333e-01
   4.4000000e-01
   2.5333333e-01
   4.7333333e-01
   3.5333333e-01
   3.6666667e-01
   8.5333333e-01
   6.8666667e-01
   2.6000000e-01
   4.4000000e-01
   5.4000000e-01
   5.2666667e-01
   3.8666667e-01
   7.5333333e-01
   5.1333333e-01
   3.4000000e-01
   4.8666667e-01
   3.0666667e-01
   4.3333333e-01
   3.9333333e-01
   6.1333333e-01
   6.4666667e-01
   5.5333333e-01
   6.2666667e-01
   5.8666667e-01
   2.2666667e-01
   6.1333333e-01
   5.2000000e-01
   8.0666667e-01
   6.4000000e-01
   7.0000000e-01
   7.0666667e-01
   4.2666667e-01
   7.4666667e-01
   3.8000000e-01
   4.5333333e-01
   3.9333333e-01
   4.4666667e-01
   5.4000000e-01
   2.6666667e-01
   5.8666667e-01
   2.7333333e-01
   4.4000000e-01
   6.8000000e-01
   5.1333333e-01
   4.4000000e-01
   2.7333333e-01
   5.2666667e-01
   6.2000000e-01
   5.9333333e-01
   7.8000000e-01
   3.8666667e-01
   4.8000000e-01
   3.3333333e-01
   7.4666667e-01
   1.6666667e-01
   6.4666667e-01
   4.9333333e-01
   1.7333333e-01
   4.9333333e-01
   5.2666667e-01
   5.6000000e-01
   7.8666667e-01
   2.5333333e-01
   5.4000000e-01
   7.1333333e-01
   4.9333333e-01
   6.2000000e-01
   5.0666667e-01
   5.9333333e-01
   4.8000000e-01
   6.0666667e-01
   4.8666667e-01
   4.8666667e-01
   5.2666667e-01
   7.4666667e-01
   8.0000000e-01
   4.9333333e-01
   6.3333333e-01
   4.0666667e-01
   7.6666667e-01
   3.8666667e-01
   4.2000000e-01
   3.6000000e-01
   6.2000000e-01
   7.9333333e-01
   5.4666667e-01
   3.4666667e-01
   6.7333333e-01
   1.4666667e-01
   4.9333333e-01
   4.8666667e-01
   5.6000000e-01
   7.2666667e-01
   2.0000000e-01
   3.9333333e-01
   4.3333333e-01
   6.8666667e-01
   4.6000000e-01
   6.2666667e-01
   2.2000000e-01
   3.6666667e-01
   4.4666667e-01
   5.0666667e-01
   3.7333333e-01
   6.4666667e-01
   6.9333333e-01
   1.5333333e-01
   5.5333333e-01
   2.4666667e-01
   2.8000000e-01
   2.1333333e-01
   5.3333333e-01
   4.9333333e-01
   3.8666667e-01
   4.0000000e-01
   1.6666667e-01
   6.6000000e-01
   1.9333333e-01
   8.0666667e-01
   6.9333333e-01
   4.9333333e-01
   3.0666667e-01
   6.0000000e-01
   7.1333333e-01
   4.1333333e-01
   3.0666667e-01
   7.5333333e-01
   5.1333333e-01
   3.8000000e-01
   5.8666667e-01
   4.8666667e-01
   7.3333333e-01
   4.8000000e-01
   4.2000000e-01
   5.3333333e-01
   5.8666667e-01
   2.6000000e-01
   4.6000000e-01
   4.4666667e-01
   5.5333333e-01
   4.4666667e-01
   6.0666667e-01
   2.4000000e-01
   6.3333333e-01
   6.8000000e-01
   6.6000000e-01
   6.0000000e-02
   6.4666667e-01
   6.2000000e-01
   3.3333333e-01
   4.1333333e-01
   8.7333333e-01
   6.5333333e-01
   7.2000000e-01
   4.8666667e-01
   4.0666667e-01
   4.0000000e-01
   6.6000000e-01
   4.3333333e-01
   3.0666667e-01
   4.5333333e-01
   5.4666667e-01
   3.9333333e-01
   5.0666667e-01
   6.1333333e-01
   2.6666667e-01
   6.1333333e-01
   5.5333333e-01
   6.2000000e-01
   4.6000000e-01
   2.5333333e-01
   7.0000000e-01
   7.8666667e-01
   6.4666667e-01
   4.4666667e-01
   6.2000000e-01
   4.4666667e-01
   2.9333333e-01
   3.6666667e-01
   4.8666667e-01
   8.2666667e-01
   5.4666667e-01
   6.3333333e-01
   3.7333333e-01
   7.6000000e-01
   4.4000000e-01
   2.3333333e-01
   2.9333333e-01
   5.6666667e-01
   6.6000000e-01
   4.2666667e-01
   3.6666667e-01
   6.0000000e-01
   6.0000000e-01
   4.7333333e-01
   5.0666667e-01
   5.2666667e-01
   6.4000000e-01
   6.1333333e-01
   7.1333333e-01
   9.2000000e-01
   6.8666667e-01
   3.0666667e-01
   6.4666667e-01
   4.4666667e-01
   2.4000000e-01
   5.6666667e-01
   6.7333333e-01
   1.4000000e-01
   3.4666667e-01
   2.0000000e-01
   3.2000000e-01
   5.4000000e-01
   4.2000000e-01
   4.2666667e-01
   4.8000000e-01
   5.2000000e-01
   6.4000000e-01
   3.0000000e-01
   8.6666667e-01
   5.0666667e-01
   6.8666667e-01
   2.1333333e-01
   7.4666667e-01
   8.4666667e-01
   5.0666667e-01
   6.1333333e-01
   5.2666667e-01
   7.8000000e-01
   2.2666667e-01
   4.3333333e-01
   4.9333333e-01
   5.2000000e-01
   6.0666667e-01
   6.6666667e-01
   4.8666667e-01
   3.6000000e-01
   5.2000000e-01
   7.2000000e-01
   1.5333333e-01
   5.6666667e-01
   4.6666667e-01
   6.6666667e-01
   4.7333333e-01
   7.8666667e-01
   3.1333333e-01
   3.9333333e-01
   3.0000000e-01
   7.0666667e-01
   8.3333333e-01
   5.8666667e-01
   3.6666667e-01
   5.8000000e-01
   6.0000000e-01
   4.8000000e-01
   5.8000000e-01
   3.0666667e-01
   3.4666667e-01
   3.8666667e-01
   5.2000000e-01
   6.4666667e-01
   6.0000000e-01
   6.2666667e-01
   5.4666667e-01
   5.0666667e-01
   6.0000000e-01
   6.2666667e-01
   5.9333333e-01
   3.6000000e-01
   9.8666667e-01
   3.1333333e-01
   5.0000000e-01
   3.1333333e-01
   4.4666667e-01
   4.8000000e-01
   5.0000000e-01
   3.9333333e-01
   5.2000000e-01
   3.7333333e-01
   4.1333333e-01
   4.0000000e-01
   4.2666667e-01
   5.4000000e-01
   5.2666667e-01
   2.9333333e-01
   4.4000000e-01
   6.2666667e-01
   3.9333333e-01
   3.2666667e-01
   3.9333333e-01
   4.3333333e-01
   3.6000000e-01
   8.2666667e-01
   5.6666667e-01
   6.8666667e-01
   6.3333333e-01
   5.8000000e-01
   6.7333333e-01
   6.9333333e-01
   4.3333333e-01
   5.6000000e-01
   4.1333333e-01
   6.7333333e-01
   2.6666667e-01
   6.2000000e-01
   6.0000000e-01
   3.4666667e-01
   7.7333333e-01
   7.2000000e-01
   4.4666667e-01
   3.8666667e-01
   8.1333333e-01
   5.4000000e-01
   4.4666667e-01
   8.7333333e-01
   4.4666667e-01
   7.0000000e-01
   3.0000000e-01
   3.8666667e-01
   3.3333333e-01
   6.2666667e-01
   4.9333333e-01
   5.8666667e-01
   3.8000000e-01
   5.6666667e-01
   2.4000000e-01
   6.7333333e-01
   4.0666667e-01
   2.8666667e-01
   6.2666667e-01
   3.9333333e-01
   3.5333333e-01
   6.3333333e-01
   6.5333333e-01
   4.4666667e-01
   4.8666667e-01
   4.3333333e-01
   5.3333333e-01
   6.2000000e-01
   8.0666667e-01
   4.8666667e-01
   2.4666667e-01
   2.6000000e-01
   6.6666667e-01
   5.2666667e-01
   5.9333333e-01
   5.7333333e-01
   3.8000000e-01
   5.4666667e-01
   4.1333333e-01
   6.6666667e-01
   2.8666667e-01
   2.3333333e-01
   5.2666667e-01
   4.1333333e-01
   4.8000000e-01
   6.2666667e-01
   5.5333333e-01
   6.2666667e-01
   5.4000000e-01
   4.3333333e-01
   7.2000000e-01
   5.8000000e-01
   6.6666667e-01
   2.0666667e-01
   3.3333333e-01
   6.2666667e-01
   4.6666667e-01
   3.5333333e-01
   4.8000000e-01
   6.2000000e-01
   5.8000000e-01
   7.6000000e-01
   8.0000000e-01
   3.4000000e-01
   6.3333333e-01
   2.4666667e-01
   4.4000000e-01
   5.7333333e-01
   4.5333333e-01
   3.0666667e-01
   4.0666667e-01
   3.2000000e-01
   4.4000000e-01
   5.0666667e-01
   7.8000000e-01
   4.9333333e-01
   5.8000000e-01
   5.0000000e-01
   3.2666667e-01
   6.8000000e-01
   4.1333333e-01
   4.8666667e-01
   1.4000000e-01
   2.4000000e-01
   2.2000000e-01
   7.0000000e-01
   1.3333333e-01
   7.5333333e-01
   8.4000000e-01
   4.8000000e-01
   4.7333333e-01
   2.8000000e-01
   2.4666667e-01
   5.1333333e-01
   1.9333333e-01
   2.0000000e-01
   4.0000000e-01
   4.5333333e-01
   6.4000000e-01
   4.4000000e-01
   7.8666667e-01
   2.4666667e-01
   7.7333333e-01
   2.1333333e-01
   5.2000000e-01
   3.8666667e-01
   2.6666667e-01
   2.4666667e-01
   7.1333333e-01
   7.2666667e-01
   3.9333333e-01
   3.8666667e-01
   3.8000000e-01
   5.8666667e-01
   4.4666667e-01
   3.8000000e-01
   1.2666667e-01
   4.4666667e-01
   6.6666667e-01
   5.0666667e-01
   2.8000000e-01
   3.2000000e-01
   3.8666667e-01
   1.2000000e-01
   4.6666667e-01
   7.7333333e-01
   3.1333333e-01
   2.6000000e-01
   2.7333333e-01
   4.6000000e-01
   1.6666667e-01
   3.3333333e-01
   6.0666667e-01
   4.4000000e-01
   4.3333333e-01
   9.0666667e-01
   5.2666667e-01
   4.8666667e-01
   5.0666667e-01
   4.2000000e-01
   4.0000000e-01
   2.5333333e-01
   5.2000000e-01
   4.3333333e-01
   3.4666667e-01
   7.6000000e-01
   5.5333333e-01
   4.9333333e-01
   3.8000000e-01
   6.8666667e-01
   6.5333333e-01
   6.2666667e-01
   2.2000000e-01
   5.8666667e-01
   5.3333333e-01
   4.8666667e-01
   5.3333333e-01
   5.0000000e-01
   5.9333333e-01
   7.0000000e-01
   4.0000000e-01
   7.8666667e-01
   5.4000000e-01
   2.4666667e-01
   6.8666667e-01
   1.9333333e-01
   6.7333333e-01
   5.7333333e-01
   5.0666667e-01
   4.8000000e-01
   6.4000000e-01
   4.6000000e-01
   7.9333333e-01
   6.0666667e-01
   3.7333333e-01
   4.4666667e-01
   6.8666667e-01
   5.6000000e-01
   3.9333333e-01
   4.2666667e-01
   6.6000000e-01
   5.8666667e-01
   5.4666667e-01
   6.9333333e-01
   5.8000000e-01
   5.3333333e-01
   6.7333333e-01
   7.4000000e-01
   6.4666667e-01
   7.3333333e-01
   5.3333333e-01
   5.4000000e-01
   4.6000000e-01
   5.6000000e-01
   7.3333333e-01
   3.8000000e-01
   2.8666667e-01
   6.6000000e-01
   4.7333333e-01
   4.0666667e-01
   4.3333333e-01
   8.4666667e-01
   4.7333333e-01
   4.6000000e-01
   3.3333333e-01
   3.2000000e-01
   1.4666667e-01
   3.5333333e-01
   4.8666667e-01
   5.0000000e-01
   6.2666667e-01
   4.0666667e-01
   6.1333333e-01
   5.4666667e-01
   5.0666667e-01
   4.8000000e-01
   7.3333333e-01
   6.2000000e-01
   3.0666667e-01
   2.6000000e-01
   4.4000000e-01
   3.9333333e-01
   4.6000000e-01
   1.3333333e-01
   4.0666667e-01
   8.4000000e-01
   3.4666667e-01
   3.2000000e-01
   7.2666667e-01
   1.8000000e-01
   3.0666667e-01
   2.9333333e-01
   5.8000000e-01
   4.4666667e-01
   5.4666667e-01
   6.9333333e-01
   4.4666667e-01
   3.5333333e-01
   5.2666667e-01
   4.0666667e-01
   5.8000000e-01
   7.8000000e-01
   6.1333333e-01
   6.4000000e-01
   6.7333333e-01
   7.8000000e-01
   4.5333333e-01
   3.4666667e-01
   7.0000000e-01
   7.1333333e-01
   7.6000000e-01
   4.0000000e-01
   1.5333333e-01
   6.4666667e-01
   5.8666667e-01
   4.1333333e-01
   2.1333333e-01
   5.6666667e-01
   1.9333333e-01
   5.2000000e-01
   5.2000000e-01
   7.2000000e-01
   6.0000000e-01
   4.8666667e-01
   6.7333333e-01
   7.2666667e-01
   4.3333333e-01
   5.2000000e-01
   5.3333333e-01
   4.9333333e-01
   4.3333333e-01
   2.5333333e-01
   7.4666667e-01
   3.0666667e-01
   3.0000000e-01
   5.4666667e-01
   4.7333333e-01
   7.2000000e-01
   3.7333333e-01
   8.3333333e-01
   3.2000000e-01
   4.6000000e-01
   4.2666667e-01
   4.9333333e-01
   6.0666667e-01
   2.6666667e-01
   6.3333333e-01
   5.0000000e-01
   5.6666667e-01
   3.6666667e-01
   3.7333333e-01
   6.3333333e-01
   5.8000000e-01
   4.7333333e-01
   5.2666667e-01
   3.6666667e-01
   5.5333333e-01
   4.2666667e-01
   2.4666667e-01
   4.0000000e-01
   5.6000000e-01
   1.4000000e-01
   5.2666667e-01
   3.8666667e-01
   5.2666667e-01
   7.4666667e-01
   6.7333333e-01
   5.2666667e-01
   3.8666667e-01
   5.3333333e-01
   5.4000000e-01
   8.5333333e-01
   3.6666667e-01
   4.4666667e-01
   4.6666667e-01
   3.1333333e-01
   6.0000000e-01
   7.1333333e-01
   6.1333333e-01
   6.0000000e-02
   5.8000000e-01
   7.5333333e-01
   7.3333333e-01
   6.9333333e-01
   7.4000000e-01
   6.2666667e-01
   6.4666667e-01
   5.3333333e-01
   2.1333333e-01
   6.0000000e-01
   4.8000000e-01
   4.1333333e-01
   6.7333333e-01
   3.7333333e-01
   6.1333333e-01
   5.4666667e-01
   6.3333333e-01
   4.5333333e-01
   4.3333333e-01
   5.3333333e-01
   5.6666667e-01
   2.8666667e-01
   5.2000000e-01
   3.4000000e-01
   1.3333333e-01
   6.7333333e-01
   4.6666667e-01
   7.0000000e-01
   6.6666667e-01
   7.7333333e-01
   6.6000000e-01
   6.3333333e-01
   9.0666667e-01
   4.6666667e-01
   7.3333333e-01
   3.4666667e-01
   3.8666667e-01
   6.7333333e-01
   7.5333333e-01
   5.0000000e-01
   2.8000000e-01
   6.3333333e-01
   3.7333333e-01
   5.7333333e-01
   3.8666667e-01
   3.0666667e-01
   5.2000000e-01
   9.6666667e-01
   2.6000000e-01
   6.4666667e-01
   7.5333333e-01
   5.5333333e-01
   6.9333333e-01
   2.4000000e-01
   6.4666667e-01
   5.2000000e-01
   3.4666667e-01
   5.8000000e-01
   3.4666667e-01
   6.0666667e-01
   7.2000000e-01
   5.0000000e-01
   4.8666667e-01
   6.6000000e-01
   3.2000000e-01
   5.8000000e-01
   6.4000000e-01
   3.6666667e-01
   6.0666667e-01
   5.6666667e-01
   7.1333333e-01
   5.8666667e-01
   4.6000000e-01
   4.3333333e-01
   4.0666667e-01
   4.0666667e-01
   6.1333333e-01
   3.0000000e-01
   6.0000000e-01
   4.9333333e-01
   5.1333333e-01
   6.2666667e-01
   5.8666667e-01
   4.2000000e-01
   6.3333333e-01
   3.8666667e-01
   1.8000000e-01
   4.9333333e-01
   2.5333333e-01
   6.2666667e-01
   4.2000000e-01
   4.6000000e-01
   6.2666667e-01
   4.4666667e-01
   6.6000000e-01
   6.6000000e-01
   8.6666667e-02
   7.6666667e-01
   4.2666667e-01
   6.2666667e-01
   8.4000000e-01
   2.0666667e-01
   4.0666667e-01
   5.8666667e-01
   6.4666667e-01
   6.0000000e-01
   5.3333333e-01
   5.8666667e-01
   4.0666667e-01
   7.3333333e-01
   5.8666667e-01
   8.0000000e-01
   3.3333333e-01
   4.5333333e-01
   5.4666667e-01
   5.0666667e-01
   2.4666667e-01
   3.0000000e-01
   5.2666667e-01
   6.7333333e-01
   5.0000000e-01
   5.1333333e-01
   9.5333333e-01
   5.5333333e-01
   5.6666667e-01
   8.6666667e-01
   4.4000000e-01
   5.5333333e-01
   5.2666667e-01
   3.0666667e-01
   5.6000000e-01
   4.0666667e-01
   7.7333333e-01
   4.0666667e-01
   2.9333333e-01
   4.7333333e-01
   6.3333333e-01
   3.9333333e-01
   5.6666667e-01
   4.3333333e-01
   6.5333333e-01
   5.4666667e-01
   5.4000000e-01
   4.8000000e-01
   5.0000000e-01
   3.5333333e-01
   4.8000000e-01
   8.4666667e-01
   4.4000000e-01
   1.8000000e-01
   7.0666667e-01
   6.8000000e-01
   9.4666667e-01
   2.0000000e-01
   1.8000000e-01
   6.2666667e-01
   6.2666667e-01
   4.0666667e-01
   2.9333333e-01
   5.0000000e-01
   6.2666667e-01
   1.4000000e-01
   1.9333333e-01
   7.2666667e-01
   2.7333333e-01
   6.4666667e-01
   6.5333333e-01
   4.8666667e-01
   3.3333333e-02
   4.7333333e-01
   1.8000000e-01
   5.0000000e-01
   5.2666667e-01
   7.2666667e-01
   3.1333333e-01
   4.6666667e-01
   6.8000000e-01
   4.2666667e-01
   4.7333333e-01
   5.3333333e-01
   5.6666667e-01
   4.8666667e-01
   4.0000000e-01
   5.8666667e-01
   3.4666667e-01
   7.0666667e-01
   1.8000000e-01
   9.5333333e-01
   7.8666667e-01
   3.0666667e-01
   7.0000000e-01
   4.6000000e-01
   5.6666667e-01
   6.4666667e-01
   5.9333333e-01
   8.5333333e-01
   5.0666667e-01
   3.2666667e-01
   7.4000000e-01
   5.8666667e-01
   3.0000000e-01
   6.5333333e-01
   5.4666667e-01
   6.8000000e-01
   2.0666667e-01
   7.2666667e-01
   5.5333333e-01
   4.5333333e-01
   6.8000000e-01
   7.6000000e-01
   5.8666667e-01
   5.0666667e-01
   5.4000000e-01
   6.6666667e-01
   2.7333333e-01
   2.7333333e-01
   5.8666667e-01
   5.8000000e-01
   4.8000000e-01
   6.2666667e-01
   3.7333333e-01
   9.0666667e-01
   2.3333333e-01
   4.8666667e-01
   5.3333333e-01
   2.8666667e-01
   6.7333333e-01
   8.2000000e-01
   3.9333333e-01
   1.4000000e-01
   1.3333333e-01
   7.4000000e-01
   4.3333333e-01
   4.6666667e-01
   2.5333333e-01
   4.8000000e-01
   2.8666667e-01
   6.8000000e-01
   5.6666667e-01
   1.6666667e-01
   5.8666667e-01
   7.6000000e-01
   2.0666667e-01
   7.4000000e-01
   1.6000000e-01
   6.9333333e-01
   7.8666667e-01
   5.1333333e-01
   7.6000000e-01
   2.0000000e-01
   3.2000000e-01
   3.2666667e-01
   6.7333333e-01
   4.5333333e-01
   7.7333333e-01
   4.1333333e-01
   6.7333333e-01
   7.6000000e-01
   6.2000000e-01
   4.2666667e-01
   6.4666667e-01
   6.5333333e-01
   4.6666667e-01
   1.5333333e-01
   3.6666667e-01
   2.8666667e-01
   5.2000000e-01
   6.2000000e-01
   4.8666667e-01
   6.0000000e-01
   3.8666667e-01
   8.6000000e-01
   6.8000000e-01
   5.4000000e-01
   4.6666667e-01
   1.4000000e-01
   3.0666667e-01
   4.0000000e-01
   2.8000000e-01
   5.6666667e-01
   6.6000000e-01
   3.8666667e-01
   4.5333333e-01
   4.8666667e-01
   2.4666667e-01
   5.8666667e-01
   1.8000000e-01
   6.3333333e-01
   6.8666667e-01
   3.8000000e-01
   3.8666667e-01
   4.9333333e-01
   7.8000000e-01
   3.0666667e-01
   6.9333333e-01
   8.4000000e-01
   6.6666667e-01
   4.9333333e-01
   6.1333333e-01
   6.8666667e-01
   2.8666667e-01
   7.0000000e-01
   3.6666667e-01
   5.2666667e-01
   2.0000000e-01
   2.4000000e-01
   5.5333333e-01
   5.9333333e-01
   6.2666667e-01
   6.9333333e-01
   4.2000000e-01
   7.2666667e-01
   1.8666667e-01
   4.8666667e-01
   4.0666667e-01
   5.8666667e-01
   9.3333333e-02
   7.3333333e-01
   6.0666667e-01
   8.1333333e-01
   4.6000000e-01
   4.0666667e-01
   3.6000000e-01
   4.6000000e-01
   6.7333333e-01
   7.6666667e-01
   6.5333333e-01
   4.5333333e-01
   6.8666667e-01
   6.3333333e-01
   5.7333333e-01
   4.1333333e-01
   1.4666667e-01
   6.2666667e-01
   2.5333333e-01
   5.5333333e-01
   3.2666667e-01
   5.1333333e-01
   7.2666667e-01
   3.8666667e-01
   5.7333333e-01
   5.6000000e-01
   6.9333333e-01
   4.0666667e-01
   5.8666667e-01
   6.4000000e-01
   4.9333333e-01
   3.8666667e-01
   6.8666667e-01
   6.9333333e-01
   5.2000000e-01
   3.4000000e-01
   6.8000000e-01
   5.0666667e-01
   1.4000000e-01
   5.6666667e-01
   4.5333333e-01
   5.5333333e-01
   1.9333333e-01
   1.9333333e-01
   4.0666667e-01
   5.8000000e-01
   6.1333333e-01
   2.8666667e-01
   4.9333333e-01
   4.0666667e-01
   6.2000000e-01
   4.5333333e-01
   4.1333333e-01
   2.4666667e-01
   7.7333333e-01
   6.1333333e-01
   4.0666667e-01
   8.2666667e-01
   5.6666667e-01
   4.9333333e-01
   2.2000000e-01
   4.6000000e-01
   7.2666667e-01
   5.0666667e-01
   3.6666667e-01
   4.0666667e-01
   7.0666667e-01
   3.7333333e-01
   5.0000000e-01
   6.4666667e-01
   6.5333333e-01
   5.1333333e-01
   3.4000000e-01
   1.8666667e-01
   2.8000000e-01
   3.6666667e-01
   4.9333333e-01
   3.6666667e-01
   7.7333333e-01
   6.6666667e-01
   4.0000000e-01
   5.2666667e-01
   8.0666667e-01
   2.8666667e-01
   4.2666667e-01
   4.3333333e-01
   7.9333333e-01
   8.3333333e-01
   5.8000000e-01
   4.5333333e-01
   5.2000000e-01
   5.4666667e-01
   5.8666667e-01
   6.1333333e-01
   5.0666667e-01
   2.8666667e-01
   5.1333333e-01
   6.0000000e-01
   3.8000000e-01
   3.7333333e-01
   3.2666667e-01
   4.0000000e-01
   3.0000000e-01
   3.6000000e-01
   6.5333333e-01
   4.4000000e-01
   3.8000000e-01
   6.2000000e-01
   6.7333333e-01
   6.9333333e-01
   5.1333333e-01
   6.5333333e-01
   4.1333333e-01
   6.0666667e-01
   5.5333333e-01
   3.4666667e-01
   4.2000000e-01
   4.8666667e-01
   3.8000000e-01
   2.9333333e-01
   3.8666667e-01
   5.6666667e-01
   3.1333333e-01
   8.0000000e-01
   6.4666667e-01
   2.9333333e-01
   4.4666667e-01
   5.3333333e-02
   3.0000000e-01
   6.7333333e-01
   4.1333333e-01
   8.0000000e-01
   7.6000000e-01
   7.4666667e-01
   4.1333333e-01
   6.4000000e-01
   5.8666667e-01
   1.4666667e-01
   4.4000000e-01
   6.6000000e-01
   8.0666667e-01
   2.7333333e-01
   5.5333333e-01
   4.2000000e-01
   7.0666667e-01
   1.8666667e-01
   6.0000000e-01
   3.7333333e-01
   4.0000000e-01
   4.8666667e-01
   4.9333333e-01
   3.0000000e-01
   1.7333333e-01
   4.6666667e-01
   4.4000000e-01
   5.4000000e-01
   5.0000000e-01
   2.4666667e-01
   7.2666667e-01
   6.2666667e-01
   2.3333333e-01
   5.2666667e-01
   2.8000000e-01
   7.0666667e-01
   4.5333333e-01
   2.4000000e-01
   4.2000000e-01
   5.8000000e-01
   4.9333333e-01
   8.6666667e-01
   8.0666667e-01
   5.9333333e-01
   5.0666667e-01
   4.0666667e-01
   4.3333333e-01
   2.0000000e-01
   5.0666667e-01
   3.6666667e-01
   3.2000000e-01
   3.8666667e-01
   3.0000000e-01
   6.6666667e-02
   5.3333333e-01
   2.4000000e-01
   4.0666667e-01
   1.8000000e-01
   4.8666667e-01
   6.2000000e-01
   6.1333333e-01
   8.7333333e-01
   5.6000000e-01
   5.0000000e-01
   4.6666667e-01
   5.5333333e-01
   5.1333333e-01
   6.1333333e-01
   7.0666667e-01
   6.5333333e-01
   6.7333333e-01
   6.6666667e-01
   6.0000000e-01
   2.8666667e-01
   7.2000000e-01
   7.9333333e-01
   6.0666667e-01
   1.8000000e-01
   4.4000000e-01
   6.4666667e-01
   6.0666667e-01
   3.9333333e-01
   1.3333333e-01
   3.4000000e-01
   3.0000000e-01
   5.3333333e-01
   6.4000000e-01
   5.4666667e-01
   2.2000000e-01
   5.8666667e-01
   3.2666667e-01
   4.6000000e-01
   4.8000000e-01
   4.8000000e-01
   5.4000000e-01
   4.3333333e-01
   5.8000000e-01
   6.3333333e-01
   4.4000000e-01
   1.7333333e-01
   2.7333333e-01
   7.5333333e-01
   8.6000000e-01
   1.3333333e-01
   5.1333333e-01
   6.2666667e-01
   3.0000000e-01
   5.5333333e-01
   4.6666667e-01
   6.4666667e-01
   4.5333333e-01
   7.1333333e-01
   5.3333333e-01
   5.2666667e-01
   6.0666667e-01
   4.6666667e-01
   4.6666667e-01
   5.5333333e-01
   8.6000000e-01
   6.6666667e-01
   6.9333333e-01
   8.6000000e-01
   5.5333333e-01
   5.9333333e-01
   5.7333333e-01
   4.7333333e-01
   2.6666667e-01
   3.6000000e-01
   3.6666667e-01
   4.8000000e-01
   6.0666667e-01
   3.7333333e-01
   8.0000000e-01
   4.2000000e-01
   5.0666667e-01
   6.0666667e-01
   3.4666667e-01
   7.6000000e-01
   4.6666667e-01
   7.5333333e-01
   5.8000000e-01
   6.2666667e-01
   7.1333333e-01
   4.0000000e-01
   5.2000000e-01
   6.6666667e-01
   5.5333333e-01
   3.6000000e-01
   6.5333333e-01
   4.8000000e-01
   4.3333333e-01
   4.0666667e-01
   6.2666667e-01
   2.6666667e-01
   4.6666667e-01
   4.9333333e-01
   2.0666667e-01
   5.4666667e-01
   3.7333333e-01
   4.8000000e-01
   4.9333333e-01
   3.8000000e-01
   4.4666667e-01
   5.6000000e-01
   4.0666667e-01
   1.3333333e-01
   6.4666667e-01
   2.9333333e-01
   2.7333333e-01
   6.2000000e-01
   5.0666667e-01
   4.8666667e-01
   3.5333333e-01
   5.7333333e-01
   1.2000000e-01
   4.0666667e-01
   5.7333333e-01
   3.8666667e-01
   6.4000000e-01
   6.6000000e-01
   5.8666667e-01
   2.6000000e-01
   2.4666667e-01
   6.2666667e-01
   1.8666667e-01
   1.3333333e-01
   3.6666667e-01
   3.4666667e-01
   5.8000000e-01
   3.5333333e-01
   7.2666667e-01
   7.0666667e-01
   2.4000000e-01
   5.9333333e-01
   3.7333333e-01
   4.8000000e-01
   6.6000000e-01
   7.2000000e-01
   4.8666667e-01
   5.0666667e-01
   1.9333333e-01
   4.9333333e-01
   5.2666667e-01
   7.4666667e-01
   4.7333333e-01
   7.2666667e-01
   7.7333333e-01
   6.4666667e-01
   4.2666667e-01
   5.6666667e-01
   2.6666667e-01
   6.2000000e-01
   5.5333333e-01
   3.8666667e-01
   5.3333333e-01
   5.2666667e-01
   3.2666667e-01
   4.8000000e-01
   5.4000000e-01
   5.2666667e-01
   5.2000000e-01
   5.9333333e-01
   7.0000000e-01
   6.8000000e-01
   4.2666667e-01
   2.0666667e-01
   6.4666667e-01
   5.6000000e-01
   3.2000000e-01
   5.8666667e-01
   3.3333333e-01
   3.4666667e-01
   3.5333333e-01
   5.4666667e-01
   3.6666667e-01
   4.7333333e-01
   6.3333333e-01
   2.1333333e-01
   6.0666667e-01
   8.0666667e-01
   7.3333333e-01
   7.2000000e-01
   5.2000000e-01
   7.4666667e-01
   2.7333333e-01
   5.1333333e-01
   6.1333333e-01
   6.8000000e-01
   3.0000000e-01
   5.0666667e-01
   3.7333333e-01
   8.0000000e-01
   7.0666667e-01
   8.4666667e-01
   6.2000000e-01
   8.5333333e-01
   4.6666667e-01
   7.4666667e-01
   3.0666667e-01
   7.8666667e-01
   3.8000000e-01
   7.2666667e-01
   1.9333333e-01
   5.9333333e-01
   6.0000000e-01
   7.8000000e-01
   1.9333333e-01
   2.5333333e-01
   7.4666667e-01
   6.1333333e-01
   4.2666667e-01
   5.8666667e-01
   1.9333333e-01
   6.7333333e-01
   4.7333333e-01
   3.4666667e-01
   4.4666667e-01
   3.6000000e-01
   7.6666667e-01
   6.2666667e-01
   5.2000000e-01
   6.1333333e-01
   8.2000000e-01
   5.2000000e-01
   8.1333333e-01
   4.8666667e-01
   1.2666667e-01
   6.4666667e-01
   4.8666667e-01
   3.6666667e-01
   5.6666667e-01
   5.7333333e-01
   5.6666667e-01
   4.0000000e-01
   4.6666667e-01
   7.4666667e-01
   5.7333333e-01
   3.6000000e-01
   3.8000000e-01
   9.3333333e-02
   4.2000000e-01
   4.9333333e-01
   4.0000000e-01
   2.6666667e-01
   2.6666667e-01
   5.1333333e-01
   2.5333333e-01
   7.6666667e-01
   3.2666667e-01
   6.0666667e-01
   8.3333333e-01
   5.1333333e-01
   4.6000000e-01
   4.1333333e-01
   3.6666667e-01
   4.1333333e-01
   5.2000000e-01
   3.9333333e-01
   4.6000000e-01
   1.4000000e-01
   2.7333333e-01
   8.9333333e-01
   7.2666667e-01
   5.8000000e-01
   6.0000000e-01
   4.8666667e-01
   4.6000000e-01
   6.1333333e-01
   8.4000000e-01
   3.2000000e-01
   1.8666667e-01
   3.5333333e-01
   7.0666667e-01
   3.8666667e-01
   7.2000000e-01
   4.1333333e-01
   6.6666667e-01
   6.5333333e-01
   5.8000000e-01
   2.3333333e-01
   6.3333333e-01
   5.2000000e-01
   4.8666667e-01
   3.9333333e-01
   3.4000000e-01
   4.5333333e-01
   3.2666667e-01
   6.0666667e-01
   6.2000000e-01
   5.3333333e-01
   7.0666667e-01
   4.5333333e-01
   5.7333333e-01
   5.6000000e-01
   4.7333333e-01
   4.2000000e-01
   5.4666667e-01
   4.2000000e-01
   5.0666667e-01
   6.8000000e-01
   5.7333333e-01
   5.9333333e-01
   6.9333333e-01
   5.4000000e-01
   3.8000000e-01
   6.1333333e-01
   3.9333333e-01
   3.6000000e-01
   2.8000000e-01
   4.2000000e-01
   5.0666667e-01
   5.5333333e-01
   4.3333333e-01
   4.2000000e-01
   7.9333333e-01
   6.0000000e-01
   5.4000000e-01
   3.8000000e-01
   4.6666667e-01
   4.7333333e-01
   6.2666667e-01
   2.1333333e-01
   8.2666667e-01
   3.1333333e-01
   6.7333333e-01
   3.3333333e-01
   4.7333333e-01
   4.8666667e-01
   4.0000000e-01
   7.4666667e-01
   3.8000000e-01
   3.6000000e-01
   4.5333333e-01
   6.1333333e-01
   5.8666667e-01
   5.0666667e-01
   6.4000000e-01
   6.8000000e-01
   6.0000000e-01
   3.5333333e-01
   6.8000000e-01
   2.3333333e-01
   2.7333333e-01
   7.6666667e-01
   7.2666667e-01
   1.4000000e-01
   4.8000000e-01
   4.0000000e-01
   4.6000000e-01
   2.0000000e-01
   6.5333333e-01
   4.6000000e-01
   4.2666667e-01
   4.0666667e-01
   4.4000000e-01
   1.6000000e-01
   3.3333333e-01
   7.2666667e-01
   8.1333333e-01
   3.8666667e-01
   2.2000000e-01
   2.6666667e-01
   5.8000000e-01
   4.8000000e-01
   2.4000000e-01
   5.8000000e-01
   5.2000000e-01
   5.0666667e-01
   2.2666667e-01
   6.6666667e-01
   4.5333333e-01
   6.2666667e-01
   2.5333333e-01
   3.8666667e-01
   4.7333333e-01
   6.8666667e-01
   4.5333333e-01
   5.4666667e-01
   4.4000000e-01
   6.8666667e-01
   2.6000000e-01
   6.4000000e-01
   7.0666667e-01
   6.2000000e-01
   4.4666667e-01
   5.2666667e-01
   5.6000000e-01
   4.2666667e-01
   3.6666667e-01
   4.5333333e-01
   2.7333333e-01
   6.8666667e-01
   7.0000000e-01
   8.2666667e-01
   3.3333333e-01
   3.0000000e-01
   2.9333333e-01
   4.2666667e-01
   5.4666667e-01
   4.6000000e-01
   5.8666667e-01
   4.5333333e-01
   5.4666667e-01
   1.3333333e-01
   4.6666667e-01
   6.9333333e-01
   3.8666667e-01
   4.3333333e-01
   8.8000000e-01
   5.1333333e-01
   7.4666667e-01
   2.7333333e-01
   4.4666667e-01
   3.6666667e-01
   1.4666667e-01
   3.1333333e-01
   4.4000000e-01
   5.0666667e-01
   5.2666667e-01
   7.0000000e-01
   7.6000000e-01
   3.4000000e-01
   2.2000000e-01
   6.8000000e-01
   6.4666667e-01
   3.7333333e-01
   6.9333333e-01
   1.8000000e-01
   3.0666667e-01
   4.7333333e-01
   2.4000000e-01
   5.1333333e-01
   6.5333333e-01
   7.4000000e-01
   8.1333333e-01
   2.2000000e-01
   9.0000000e-01
   4.5333333e-01
   3.2000000e-01
   4.8666667e-01
   4.4666667e-01
   2.3333333e-01
   5.2000000e-01
   5.2000000e-01
   5.3333333e-01
   6.1333333e-01
   5.8000000e-01
   4.4000000e-01
   7.4000000e-01
   5.0666667e-01
   4.9333333e-01
   2.6666667e-01
   5.1333333e-01
   6.2666667e-01
   6.5333333e-01
   5.0666667e-01
   4.2666667e-01
   6.4000000e-01
   5.0666667e-01
   8.4666667e-01
   4.4666667e-01
   5.6000000e-01
   4.5333333e-01
   4.6000000e-01
   6.2000000e-01
   2.3333333e-01
   6.0000000e-01
   2.1333333e-01
   4.2000000e-01
   3.9333333e-01
   4.2000000e-01
   5.0666667e-01
   1.4666667e-01
   7.0666667e-01
   7.0666667e-01
   3.8666667e-01
   6.8000000e-01
   7.0666667e-01
   7.1333333e-01
   6.4000000e-01
   3.2666667e-01
   5.5333333e-01
   7.5333333e-01
   3.3333333e-01
   6.4000000e-01
   6.2000000e-01
   1.8000000e-01
   5.2666667e-01
   3.2000000e-01
   1.4666667e-01
   2.2000000e-01
   6.2666667e-01
   5.1333333e-01
   2.0666667e-01
   7.4000000e-01
   3.8666667e-01
   2.4666667e-01
   6.2666667e-01
   4.7333333e-01
   5.7333333e-01
   5.0000000e-01
   6.6666667e-01
   4.4000000e-01
   6.2000000e-01
   5.8666667e-01
   8.0666667e-01
   4.4666667e-01
   7.2666667e-01
   4.8000000e-01
   2.5333333e-01
   6.3333333e-01
   6.8000000e-01
   6.2666667e-01
   6.6666667e-01
   5.6000000e-01
   4.7333333e-01
   1.8666667e-01
   2.4000000e-01
   5.8666667e-01
   5.0000000e-01
   4.2000000e-01
   5.8000000e-01
   5.3333333e-01
   5.9333333e-01
   7.8000000e-01
   1.0000000e-01
   3.7333333e-01
   4.6000000e-01
   6.2000000e-01
   5.1333333e-01
   5.2000000e-01
   1.6666667e-01
   4.4666667e-01
   8.0666667e-01
   3.7333333e-01
   5.3333333e-01
   6.0000000e-01
   5.0666667e-01
   1.4666667e-01
   6.0000000e-01
   5.4666667e-01
   5.2666667e-01
   3.2000000e-01
   5.6666667e-01
   5.4000000e-01
   6.0000000e-01
   5.0000000e-01
   7.0000000e-01
   5.6000000e-01
   5.1333333e-01
   4.9333333e-01
   3.3333333e-01
   6.5333333e-01
   6.5333333e-01
   8.0000000e-01
   2.8000000e-01
   6.7333333e-01
   5.0000000e-01
   5.4000000e-01
   2.4000000e-01
   8.1333333e-01
   6.1333333e-01
   6.0666667e-01
   3.0000000e-01
   5.7333333e-01
   6.6000000e-01
   3.3333333e-01
   3.6666667e-01
   2.8666667e-01
   2.4666667e-01
   5.0666667e-01
   3.6666667e-01
   5.7333333e-01
   1.9333333e-01
   5.8000000e-01
   5.4000000e-01
   3.2000000e-01
   3.2666667e-01
   5.0000000e-01
   5.1333333e-01
   5.6666667e-01
   4.6000000e-01
   3.8000000e-01
   3.2666667e-01
   8.0666667e-01
   3.2000000e-01
   5.4000000e-01
   2.4000000e-01
   2.0000000e-01
   6.6666667e-01
   4.5333333e-01
   2.8666667e-01
   5.4000000e-01
   3.2000000e-01
   5.0000000e-01
   1.8666667e-01
   5.6000000e-01
   5.9333333e-01
   6.5333333e-01
   2.7333333e-01
   3.8000000e-01
   8.4000000e-01
   4.1333333e-01
   3.0000000e-01
   6.6000000e-01
   6.9333333e-01
   3.9333333e-01
   7.0000000e-01
   7.8000000e-01
   2.9333333e-01
   6.0000000e-01
   9.1333333e-01
   6.8000000e-01
   3.5333333e-01
   2.7333333e-01
   3.5333333e-01
   5.0666667e-01
   5.6666667e-01
   6.8000000e-01
   9.3333333e-01
   5.7333333e-01
   6.1333333e-01
   3.3333333e-01
   4.8666667e-01
   3.7333333e-01
   4.0000000e-01
   4.4666667e-01
   3.2666667e-01
   6.2000000e-01
   4.6666667e-01
   3.8666667e-01
   2.2666667e-01
   4.4666667e-01
   4.4000000e-01
   4.8000000e-01
   5.0666667e-01
   3.2666667e-01
   6.2000000e-01
   3.6000000e-01
   8.2666667e-01
   2.6000000e-01
   4.0000000e-01
   4.8666667e-01
   7.3333333e-01
   4.9333333e-01
   5.9333333e-01
   8.8000000e-01
   5.2000000e-01
   4.9333333e-01
   3.3333333e-01
   4.4666667e-01
   6.4000000e-01
   7.7333333e-01
   3.4000000e-01
   5.4000000e-01
   3.2000000e-01
   4.0000000e-01
   5.4000000e-01
   5.5333333e-01
   6.8666667e-01
   4.2000000e-01
   9.2000000e-01
   6.5333333e-01
   8.2666667e-01
   6.2000000e-01
   3.2000000e-01
   3.4000000e-01
   5.4000000e-01
   6.3333333e-01
   5.2000000e-01
   7.0000000e-01
   2.2666667e-01
   4.3333333e-01
   4.0000000e-01
   5.8000000e-01
   6.1333333e-01
   7.5333333e-01
   7.4000000e-01
   4.8000000e-01
   6.6666667e-01
   3.3333333e-01
   6.8000000e-01
   3.4666667e-01
   5.3333333e-01
   6.9333333e-01
   3.8000000e-01
   6.0666667e-01
   5.4000000e-01
   5.8666667e-01
   3.0000000e-01
   2.6000000e-01
   6.5333333e-01
   1.8666667e-01
   3.7333333e-01
   3.9333333e-01
   3.8000000e-01
   4.6666667e-01
   5.8000000e-01
   6.7333333e-01
   7.4666667e-01
   5.0666667e-01
   4.5333333e-01
   3.6666667e-01
   2.8666667e-01
   3.1333333e-01
   4.2000000e-01
   4.8666667e-01
   6.3333333e-01
   1.9333333e-01
   6.6000000e-01
   6.4000000e-01
   5.0666667e-01
   3.4666667e-01
   2.6000000e-01
   8.3333333e-01
   6.5333333e-01
   3.4666667e-01
   6.7333333e-01
   7.7333333e-01
   3.8000000e-01
   2.9333333e-01
   5.6666667e-01
   5.8000000e-01
   3.5333333e-01
   4.3333333e-01
   6.1333333e-01
   6.1333333e-01
   4.0666667e-01
   4.1333333e-01
   4.2666667e-01
   7.6000000e-01
   7.6000000e-01
   2.7333333e-01
   1.9333333e-01
   3.3333333e-01
   4.8000000e-01
   5.6000000e-01
   7.4000000e-01
   2.7333333e-01
   6.8666667e-01
   2.6666667e-01
   6.4000000e-01
   6.6666667e-01
   7.5333333e-01
   1.8000000e-01
   6.0000000e-01
   3.4000000e-01
   5.3333333e-01
   4.8000000e-01
   2.0000000e-01
   5.6000000e-01
   5.8666667e-01
   7.6000000e-01
   6.7333333e-01
   5.5333333e-01
   3.4000000e-01
   2.0000000e-01
   2.4000000e-01
   4.6000000e-01
   6.0000000e-01
   6.6666667e-01
   3.2000000e-01
   2.9333333e-01
   5.6000000e-01
   3.5333333e-01
   6.5333333e-01
   5.4000000e-01
   4.5333333e-01
   7.6666667e-01
   5.2666667e-01
   5.5333333e-01
   6.3333333e-01
   8.0000000e-02
   6.5333333e-01
   8.3333333e-01
   4.1333333e-01
   3.0000000e-01
   5.4666667e-01
   4.7333333e-01
   7.8000000e-01
   4.5333333e-01
   2.8000000e-01
   1.1333333e-01
   6.6666667e-01
   4.8000000e-01
   5.8666667e-01
   4.9333333e-01
   6.6666667e-01
   5.7333333e-01
   5.0000000e-01
   4.5333333e-01
   4.3333333e-01
   4.4000000e-01
   4.9333333e-01
   2.2666667e-01
   4.6000000e-01
   4.7333333e-01
   4.7333333e-01
   5.4666667e-01
   4.1333333e-01
   8.7333333e-01
   3.8666667e-01
   7.6000000e-01
   6.2000000e-01
   4.4666667e-01
   4.5333333e-01
   3.9333333e-01
   4.8666667e-01
   6.2000000e-01
   5.1333333e-01
   5.4666667e-01
   5.0666667e-01
   2.9333333e-01
   3.4000000e-01
   6.6666667e-01
   4.8000000e-01
   6.8666667e-01
   6.2666667e-01
   4.6000000e-01
   2.1333333e-01
   4.6666667e-01
   5.8666667e-01
   2.8666667e-01
   4.0000000e-01
   5.2000000e-01
   5.0000000e-01
   7.1333333e-01
   4.6000000e-01
   4.2000000e-01
   6.8000000e-01
   4.9333333e-01
   3.7333333e-01
   5.9333333e-01
   6.6000000e-01
   3.3333333e-02
   4.2000000e-01
   4.2666667e-01
   5.8666667e-01
   6.4000000e-01
   6.2000000e-01
   5.7333333e-01
   3.7333333e-01
   3.0000000e-01
   5.6000000e-01
   5.0000000e-01
   5.7333333e-01
   7.4666667e-01
   4.1333333e-01
   8.0666667e-01
   2.4666667e-01
   5.3333333e-01
   5.8666667e-01
   3.2000000e-01
   3.0000000e-01
   5.1333333e-01
   4.9333333e-01
   5.1333333e-01
   3.5333333e-01
   3.4000000e-01
   5.0000000e-01
   2.8000000e-01
   5.4666667e-01
   4.3333333e-01
   4.6000000e-01
   3.8666667e-01
   5.2000000e-01
   6.0666667e-01
   3.4000000e-01
   3.6666667e-01
   4.7333333e-01
   3.1333333e-01
   8.8000000e-01
   5.0000000e-01
   5.2666667e-01
   4.6666667e-01
   5.3333333e-01
   5.2666667e-01
   3.8000000e-01
   5.8666667e-01
   4.2000000e-01
   6.7333333e-01
   4.2000000e-01
   3.4000000e-01
   8.1333333e-01
   4.3333333e-01
   7.8666667e-01
   6.0000000e-01
   5.4000000e-01
   7.6000000e-01
   5.0000000e-01
   5.0666667e-01
   3.7333333e-01
   6.8666667e-01
   2.8000000e-01
   3.5333333e-01
   2.8666667e-01
   6.9333333e-01
   7.4000000e-01
   5.2666667e-01
   6.4666667e-01
   2.2000000e-01
   5.3333333e-01
   6.6666667e-01
   6.0666667e-01
   6.4666667e-01
   8.0000000e-01
   8.0000000e-02
   5.6666667e-01
   6.2666667e-01
   5.7333333e-01
   4.5333333e-01
   6.8666667e-01
   3.3333333e-01
   8.1333333e-01
   5.6666667e-01
   2.2000000e-01
   2.4666667e-01
   2.6000000e-01
   8.0666667e-01
   6.4000000e-01
   6.5333333e-01
   3.3333333e-01
   7.4000000e-01
   3.6666667e-01
   5.8666667e-01
   3.4000000e-01
   4.4666667e-01
   3.6666667e-01
   4.2666667e-01
   7.0666667e-01
   3.4000000e-01
   6.4666667e-01
   5.0666667e-01
   1.8666667e-01
   1.8000000e-01
   6.9333333e-01
   5.8666667e-01
   4.6000000e-01
   5.6666667e-01
   4.4666667e-01
   3.1333333e-01
   5.3333333e-01
   3.4000000e-01
   3.2000000e-01
   6.1333333e-01
   4.7333333e-01
   5.8000000e-01
   7.2000000e-01
   4.6666667e-01
   3.8000000e-01
   8.5333333e-01
   5.4000000e-01
   4.6666667e-01
   4.6000000e-01
   6.0666667e-01
   6.0000000e-01
   7.4000000e-01
   5.4000000e-01
   7.0666667e-01
   4.6666667e-01
   4.4666667e-01
   6.0000000e-01
   5.6666667e-01
   7.8000000e-01
   5.0666667e-01
   5.0666667e-01
   3.7333333e-01
   7.4666667e-01
   3.3333333e-01
   1.6666667e-01
   3.0000000e-01
   6.0000000e-01
   4.5333333e-01
   7.8666667e-01
   4.7333333e-01
   3.4000000e-01
   4.6000000e-01
   4.2000000e-01
   4.4000000e-01
   2.8000000e-01
   5.4000000e-01
   8.5333333e-01
   2.0666667e-01
   7.8666667e-01
   1.1333333e-01
   4.4666667e-01
   3.6000000e-01
   5.6000000e-01
   1.4000000e-01
   8.2000000e-01
   6.5333333e-01
   5.3333333e-01
   3.7333333e-01
   8.3333333e-01
   5.4000000e-01
   5.8000000e-01
   6.4000000e-01
   3.2666667e-01
   5.5333333e-01
   5.4000000e-01
   5.1333333e-01
   3.8666667e-01
   3.6666667e-01
   5.6666667e-01
   4.4000000e-01
   6.6666667e-01
   1.3333333e-01
   5.6666667e-01
   6.6666667e-01
   4.9333333e-01
   5.9333333e-01
   5.6000000e-01
   7.6666667e-01
   5.6000000e-01
   4.3333333e-01
   6.6000000e-01
   4.7333333e-01
   6.8000000e-01
   6.4000000e-01
   5.2666667e-01
   5.4666667e-01
   6.7333333e-01
   2.6666667e-01
   8.6666667e-02
   3.2000000e-01
   3.6000000e-01
   3.3333333e-01
   5.1333333e-01
   5.8000000e-01
   2.6000000e-01
   4.6000000e-01
   7.4666667e-01
   5.1333333e-01
   5.7333333e-01
   4.6000000e-01
   4.5333333e-01
   3.3333333e-01
   4.4666667e-01
   4.9333333e-01
   6.3333333e-01
   7.1333333e-01
   1.6666667e-01
   6.0000000e-01
   4.6666667e-01
   3.7333333e-01
   5.5333333e-01
   4.8000000e-01
   3.0000000e-01
   6.4666667e-01
   6.4666667e-01
   4.7333333e-01
   2.4666667e-01
   4.0666667e-01
   5.5333333e-01
   6.5333333e-01
   3.6000000e-01
   5.2000000e-01
   5.0000000e-01
   5.1333333e-01
   2.8000000e-01
   2.5333333e-01
   6.5333333e-01
   5.0666667e-01
   2.6666667e-01
   5.4000000e-01
   4.2666667e-01
   4.2666667e-01
   8.6666667e-01
   3.9333333e-01
   6.1333333e-01
   3.9333333e-01
   4.1333333e-01
   7.4666667e-01
   2.8666667e-01
   4.3333333e-01
   7.2666667e-01
   2.6666667e-01
   3.6000000e-01
   4.7333333e-01
   6.5333333e-01
   5.8000000e-01
   7.4666667e-01
   7.1333333e-01
   6.1333333e-01
   4.0000000e-01
   4.0666667e-01
   4.9333333e-01
   7.2000000e-01
   2.8666667e-01
   4.1333333e-01
   7.4666667e-01
   6.4000000e-01
   5.3333333e-01
   3.8666667e-01
   7.2666667e-01
   7.1333333e-01
   4.2000000e-01
   1.7333333e-01
   2.5333333e-01
   4.6000000e-01
   1.3333333e-01
   2.7333333e-01
   4.7333333e-01
   6.4000000e-01
   3.8000000e-01
   7.6000000e-01
   1.6666667e-01
   5.4000000e-01
   5.8666667e-01
   4.5333333e-01
   5.7333333e-01
   7.7333333e-01
   7.6666667e-01
   7.2000000e-01
   4.0000000e-01
   4.0666667e-01
   6.2000000e-01
   3.6000000e-01
   3.7333333e-01
   4.2000000e-01
   6.9333333e-01
   5.9333333e-01
   4.2666667e-01
   7.4000000e-01
   5.4000000e-01
   7.4666667e-01
   6.9333333e-01
   3.9333333e-01
   4.5333333e-01
   7.2666667e-01
   3.2000000e-01
   4.3333333e-01
   1.6000000e-01
   3.2000000e-01
   2.9333333e-01
   1.8666667e-01
   3.2666667e-01
   4.1333333e-01
   6.7333333e-01
   3.1333333e-01
   1.8666667e-01
   5.3333333e-01
   1.5333333e-01
   5.8000000e-01
   2.2666667e-01
   6.0000000e-01
   4.3333333e-01
   4.0000000e-01
   2.8000000e-01
   2.6666667e-01
   3.8000000e-01
   5.2666667e-01
   3.2000000e-01
   9.0000000e-01
   2.9333333e-01
   3.4000000e-01
   6.4000000e-01
   4.5333333e-01
   6.8000000e-01
   6.0000000e-01
   7.7333333e-01
   7.6666667e-01
   4.7333333e-01
   7.4666667e-01
   5.0666667e-01
   4.8000000e-01
   6.2666667e-01
   5.6000000e-01
   4.0000000e-01
   4.6000000e-01
   6.3333333e-01
   7.1333333e-01
   3.4000000e-01
   6.4000000e-01
   6.4000000e-01
   5.9333333e-01
   5.2000000e-01
   6.6666667e-01
   6.4666667e-01
   7.8000000e-01
   2.6666667e-01
   5.4000000e-01
   3.3333333e-01
   7.0000000e-01
   4.0666667e-01
   3.0666667e-01
   1.3333333e-01
   1.6000000e-01
   5.8000000e-01
   8.4000000e-01
   4.5333333e-01
   8.3333333e-01
   6.8666667e-01
   3.5333333e-01
   7.0000000e-01
   4.9333333e-01
   6.0666667e-01
   2.2666667e-01
   4.0000000e-01
   4.6000000e-01
   7.0666667e-01
   5.8666667e-01
   3.8666667e-01
   7.4000000e-01
   2.2666667e-01
   1.6666667e-01
   4.3333333e-01
   1.5333333e-01
   6.6666667e-01
   4.5333333e-01
   2.8000000e-01
   7.0000000e-01
   1.3333333e-01
   3.8000000e-01
   4.2666667e-01
   6.3333333e-01
   5.2666667e-01
   3.6666667e-01
   3.6000000e-01
   8.2666667e-01
   3.8000000e-01
   7.8000000e-01
   6.7333333e-01
   3.7333333e-01
   3.5333333e-01
   5.8000000e-01
   5.0666667e-01
   5.4000000e-01
   7.6000000e-01
   6.0666667e-01
   7.6000000e-01
   8.2000000e-01
   6.1333333e-01
   3.2000000e-01
   5.8666667e-01
   3.8000000e-01
   3.6000000e-01
   4.0666667e-01
   3.0000000e-01
   5.3333333e-01
   3.6666667e-01
   4.0000000e-01
   5.2666667e-01
   3.3333333e-01
   2.0666667e-01
   3.4000000e-01
   5.6666667e-01
   4.8000000e-01
   8.0000000e-01
   5.2000000e-01
   6.7333333e-01
   4.5333333e-01
   7.7333333e-01
   5.1333333e-01
   4.3333333e-01
   4.9333333e-01
   4.9333333e-01
   3.7333333e-01
   3.1333333e-01
   5.1333333e-01
   2.0000000e-01
   3.8666667e-01
   8.1333333e-01
   4.8000000e-01
   7.0666667e-01
   7.2666667e-01
   4.8000000e-01
   4.9333333e-01
   3.4666667e-01
   7.0000000e-01
   8.0666667e-01
   3.2000000e-01
   2.8000000e-01
   2.5333333e-01
   4.3333333e-01
   6.4000000e-01
   5.7333333e-01
   6.6666667e-01
   7.9333333e-01
   6.0666667e-01
   8.2000000e-01
   2.0666667e-01
   3.8000000e-01
   4.1333333e-01
   5.4666667e-01
   4.3333333e-01
   3.2666667e-01
   7.0000000e-01
   6.6666667e-01
   5.3333333e-01
   3.7333333e-01
   6.8666667e-01
   5.1333333e-01
   6.2666667e-01
   6.8000000e-01
   6.9333333e-01
   6.0000000e-01
   6.0000000e-01
   8.7333333e-01
   3.1333333e-01
   4.8666667e-01
   7.4666667e-01
   6.2000000e-01
   7.4666667e-01
   5.0000000e-01
   3.4000000e-01
   3.1333333e-01
   4.4666667e-01
   4.0666667e-01
   3.2000000e-01
   5.0000000e-01
   4.2666667e-01
   2.9333333e-01
   2.2666667e-01
   3.2666667e-01
   6.2000000e-01
   5.8666667e-01
   7.4666667e-01
   7.7333333e-01
   6.8000000e-01
   3.8666667e-01
   2.8000000e-01
   4.3333333e-01
   1.4000000e-01
   5.4000000e-01
   7.7333333e-01
   4.8666667e-01
   6.0000000e-01
   3.6000000e-01
   4.0000000e-01
   5.4000000e-01
   4.8666667e-01
   3.4666667e-01
   4.7333333e-01
   4.0000000e-01
   7.2000000e-01
   6.1333333e-01
   2.8666667e-01
   5.8000000e-01
   5.4666667e-01
   5.8666667e-01
   9.4000000e-01
   3.6000000e-01
   5.1333333e-01
   6.2000000e-01
   6.6666667e-01
   3.9333333e-01
   3.7333333e-01
   6.6000000e-01
   4.4666667e-01
   4.9333333e-01
   5.3333333e-01
   2.0000000e-02
   6.6000000e-01
   5.3333333e-01
   6.0666667e-01
   3.8000000e-01
   4.0666667e-01
   1.4000000e-01
   5.6666667e-01
   5.6000000e-01
   3.6666667e-01
   2.5333333e-01
   5.1333333e-01
   4.7333333e-01
   4.1333333e-01
   5.2000000e-01
   7.0000000e-01
   4.0666667e-01
   5.8000000e-01
   5.2666667e-01
   6.6000000e-01
   6.4666667e-01
   4.4000000e-01
   2.9333333e-01
   5.8000000e-01
   6.8000000e-01
   4.8000000e-01
   6.9333333e-01
   1.2666667e-01
   7.4666667e-01
   7.6000000e-01
   3.2666667e-01
   7.8000000e-01
   5.6666667e-01
   2.5333333e-01
   6.1333333e-01
   5.4666667e-01
   6.4000000e-01
   4.4666667e-01
   4.6000000e-01
   6.6666667e-01
   7.6666667e-01
   5.3333333e-01
   5.0666667e-01
   7.2000000e-01
   7.3333333e-01
   4.1333333e-01
   3.8000000e-01
   3.0000000e-01
   4.3333333e-01
   8.3333333e-01
   8.0666667e-01
   4.0000000e-01
   6.7333333e-01
   5.6666667e-01
   2.9333333e-01
   7.6666667e-01
   1.8000000e-01
   6.9333333e-01
   4.6666667e-01
   6.8666667e-01
   3.3333333e-01
   4.5333333e-01
   3.4000000e-01
   5.9333333e-01
   4.5333333e-01
   5.5333333e-01
   4.3333333e-01
   4.0000000e-01
   4.3333333e-01
   4.5333333e-01
   6.3333333e-01
   6.0666667e-01
   4.7333333e-01
   8.1333333e-01
   7.3333333e-01
   5.3333333e-01
   6.0000000e-01
   5.5333333e-01
   5.8000000e-01
   5.2000000e-01
   4.3333333e-01
   4.2000000e-01
   7.2000000e-01
   4.0666667e-01
   7.0000000e-01
   2.2666667e-01
   7.2666667e-01
   2.6666667e-01
   4.2000000e-01
   4.0000000e-01
   7.0000000e-01
   6.2000000e-01
   8.4666667e-01
   5.3333333e-01
   3.8000000e-01
   6.0666667e-01
   4.2000000e-01
   4.6000000e-01
   3.7333333e-01
   5.3333333e-01
   2.0666667e-01
   4.8666667e-01
   4.3333333e-01
   4.2000000e-01
   4.3333333e-01
   6.6666667e-01
   4.9333333e-01
   7.4666667e-01
   4.6000000e-01
   6.8666667e-01
   5.1333333e-01
   5.6666667e-01
   6.0000000e-01
   3.6666667e-01
   2.6666667e-01
   4.6000000e-01
   4.3333333e-01
   6.6000000e-01
   1.2666667e-01
   3.6666667e-01
   7.8666667e-01
   7.2666667e-01
   5.2000000e-01
   5.6666667e-01
   5.1333333e-01
   4.6666667e-01
   7.0666667e-01
   2.6000000e-01
   2.5333333e-01
   5.4666667e-01
   5.4000000e-01
   5.1333333e-01
   6.2666667e-01
   5.7333333e-01
   3.5333333e-01
   5.7333333e-01
   6.8666667e-01
   5.5333333e-01
   6.5333333e-01
   4.5333333e-01
   6.8000000e-01
   5.2666667e-01
   4.5333333e-01
   3.6000000e-01
   5.8000000e-01
   7.1333333e-01
   3.2000000e-01
   3.8000000e-01
   5.4666667e-01
   5.7333333e-01
   3.7333333e-01
   7.4000000e-01
   4.6666667e-01
   8.8000000e-01
   3.3333333e-01
   5.6666667e-01
   9.3333333e-01
   6.8000000e-01
   4.4000000e-01
   5.8000000e-01
   5.0666667e-01
   2.7333333e-01
   7.9333333e-01
   3.4000000e-01
   3.0666667e-01
   4.8666667e-01
   6.0666667e-01
   4.4000000e-01
   1.8000000e-01
   4.7333333e-01
   3.5333333e-01
   9.6666667e-01
   7.2000000e-01
   1.9333333e-01
   6.2000000e-01
   5.2666667e-01
   5.4666667e-01
   4.8000000e-01
   5.7333333e-01
   4.4666667e-01
   5.6666667e-01
   4.5333333e-01
   5.4666667e-01
   6.6000000e-01
   6.1333333e-01
   2.7333333e-01
   1.2000000e-01
   6.9333333e-01
   5.5333333e-01
   2.0666667e-01
   5.6666667e-01
   5.2000000e-01
   6.0666667e-01
   2.4666667e-01
   2.8666667e-01
   3.4666667e-01
   4.7333333e-01
   7.5333333e-01
   3.7333333e-01
   5.6666667e-01
   5.6666667e-01
   8.4666667e-01
   4.8000000e-01
   6.8666667e-01
   3.8000000e-01
   2.4666667e-01
   5.4666667e-01
   5.2666667e-01
   1.4666667e-01
   6.6666667e-01
   4.8000000e-01
   2.2000000e-01
   3.6666667e-01
   5.6666667e-01
   4.5333333e-01
   4.9333333e-01
   4.9333333e-01
   5.8000000e-01
   7.4666667e-01
   6.0666667e-01
   7.6000000e-01
   6.8666667e-01
   5.2000000e-01
   1.2666667e-01
   3.5333333e-01
   3.4000000e-01
   7.6000000e-01
   2.0666667e-01
   5.2666667e-01
   4.5333333e-01
   6.2666667e-01
   8.9333333e-01
   4.1333333e-01
   7.6666667e-01
   7.4666667e-01
   4.9333333e-01
   7.8666667e-01
   6.5333333e-01
   5.1333333e-01
   6.0666667e-01
   1.5333333e-01
   6.1333333e-01
   2.4666667e-01
   6.0666667e-01
   8.4000000e-01
   8.4000000e-01
   6.0000000e-01
   3.0000000e-01
   6.5333333e-01
   6.2666667e-01
   2.7333333e-01
   3.9333333e-01
   4.2666667e-01
   4.8666667e-01
   4.2000000e-01
   6.6000000e-01
   5.8666667e-01
   5.7333333e-01
   6.5333333e-01
   5.8666667e-01
   5.9333333e-01
   4.4666667e-01
   4.9333333e-01
   6.0666667e-01
   3.6000000e-01
   3.2000000e-01
   3.3333333e-01
   4.2666667e-01
   5.0000000e-01
   3.0000000e-01
   5.9333333e-01
   4.7333333e-01
   1.9333333e-01
   6.9333333e-01
   5.0666667e-01
   6.6666667e-01
   4.6666667e-01
   5.0000000e-01
   6.4000000e-01
   7.1333333e-01
   6.4000000e-01
   6.6000000e-01
   5.4000000e-01
   2.8000000e-01
   5.0000000e-01
   6.0000000e-01
   6.7333333e-01
   6.9333333e-01
   8.5333333e-01
   3.9333333e-01
   7.8666667e-01
   5.0000000e-01
   6.0666667e-01
   4.2000000e-01
   4.2000000e-01
   5.8000000e-01
   2.8666667e-01
   4.9333333e-01
   8.2666667e-01
   5.3333333e-01
   4.0666667e-01
   4.0000000e-01
   5.9333333e-01
   5.0666667e-01
   1.5333333e-01
   2.7333333e-01
   6.7333333e-01
   8.4666667e-01
   5.4000000e-01
   3.7333333e-01
   4.2000000e-01
   6.4666667e-01
   4.1333333e-01
   4.4000000e-01
   2.4666667e-01
   8.8000000e-01
   7.0666667e-01
   7.6000000e-01
   4.3333333e-01
   2.6000000e-01
   6.0666667e-01
   3.9333333e-01
   7.4000000e-01
   7.4666667e-01
   4.9333333e-01
   2.2000000e-01
   5.4666667e-01
   4.2666667e-01
   8.0000000e-01
   6.0666667e-01
   5.4000000e-01
   4.0666667e-01
   7.4666667e-01
   3.2000000e-01
   1.6000000e-01
   4.0666667e-01
   5.8666667e-01
   3.5333333e-01
   5.2666667e-01
   8.0666667e-01
   7.8666667e-01
   5.5333333e-01
   5.5333333e-01
   4.8000000e-01
   3.3333333e-01
   4.8000000e-01
   4.8666667e-01
   5.4000000e-01
   5.5333333e-01
   3.4000000e-01
   4.9333333e-01
   4.2666667e-01
   4.4000000e-01
   5.2000000e-01
   8.4000000e-01
   5.4000000e-01
   3.3333333e-01
   6.0000000e-02
   3.7333333e-01
   6.7333333e-01
   3.1333333e-01
   3.2000000e-01
   2.0666667e-01
   2.9333333e-01
   5.3333333e-01
   5.4000000e-01
   4.8000000e-01
   6.4000000e-01
   7.0000000e-01
   7.8666667e-01
   2.8666667e-01
   6.4666667e-01
   5.1333333e-01
   4.2000000e-01
   5.2666667e-01
   2.8000000e-01
   3.4000000e-01
   2.0000000e-01
   6.3333333e-01
   4.0666667e-01
   4.2000000e-01
   7.2666667e-01
   5.8666667e-01
   2.0000000e-01
   3.3333333e-01
   2.2666667e-01
   4.1333333e-01
   3.9333333e-01
   4.3333333e-01
   6.8666667e-01
   3.2000000e-01
   5.6000000e-01
   3.4666667e-01
   4.6666667e-01
   3.9333333e-01
   6.6666667e-01
   6.2666667e-01
   5.7333333e-01
   4.4666667e-01
   5.0666667e-01
   7.0666667e-01
   2.9333333e-01
   5.6666667e-01
   3.8666667e-01
   6.2666667e-01
   4.4000000e-01
   5.0666667e-01
   3.1333333e-01
   4.6666667e-01
   6.6666667e-01
   5.6000000e-01
   4.8000000e-01
   3.8666667e-01
   4.8000000e-01
   3.9333333e-01
   3.6000000e-01
   5.0666667e-01
   5.4666667e-01
   3.6666667e-01
   3.6000000e-01
   7.4666667e-01
   6.3333333e-01
   6.2000000e-01
   4.8666667e-01
   5.6000000e-01
   2.6666667e-01
   5.9333333e-01
   3.3333333e-01
   6.2000000e-01
   6.0000000e-01
   6.6666667e-01
   3.3333333e-01
   6.4000000e-01
   5.7333333e-01
   7.0000000e-01
   4.8000000e-01
   5.1333333e-01
   8.0666667e-01
   1.8666667e-01
   4.6000000e-01
   6.4000000e-01
   4.8666667e-01
   5.5333333e-01
   4.0000000e-01
   7.1333333e-01
   3.2000000e-01
   4.6000000e-01
   4.9333333e-01
   4.2666667e-01
   3.9333333e-01
   6.7333333e-01
   4.3333333e-01
   6.4000000e-01
   7.3333333e-01
   4.0000000e-01
   7.2000000e-01
   3.6666667e-01
   4.4666667e-01
   5.5333333e-01
   7.4666667e-01
   3.4000000e-01
   3.6000000e-01
   5.1333333e-01
   4.8666667e-01
   4.6666667e-01
   1.4666667e-01
   4.2666667e-01
   3.4666667e-01
   3.6666667e-01
   5.9333333e-01
   5.2000000e-01
   6.0000000e-01
   7.6666667e-01
   4.6000000e-01
   4.2666667e-01
   1.6666667e-01
   5.0666667e-01
   6.6000000e-01
   5.7333333e-01
   3.0000000e-01
   5.8666667e-01
   5.3333333e-01
   6.7333333e-01
   6.1333333e-01
   6.1333333e-01
   4.2666667e-01
   2.2000000e-01
   4.4000000e-01
   7.1333333e-01
   5.4666667e-01
   8.3333333e-01
   5.6666667e-01
   5.0000000e-01
   5.8000000e-01
   5.7333333e-01
   5.4666667e-01
   4.3333333e-01
   5.0000000e-01
   8.4000000e-01
   2.4666667e-01
   4.2666667e-01
   6.2666667e-01
   4.3333333e-01
   5.3333333e-01
   3.7333333e-01
   5.5333333e-01
   3.9333333e-01
   3.4000000e-01
   9.0000000e-01
   5.4666667e-01
   2.4666667e-01
   4.1333333e-01
   5.6666667e-01
   3.2666667e-01
   6.2666667e-01
   5.0000000e-01
   9.3333333e-01
   5.7333333e-01
   8.6000000e-01
   2.2000000e-01
   3.4000000e-01
   5.8666667e-01
   2.8666667e-01
   5.4000000e-01
   3.6666667e-01
   7.1333333e-01
   4.2666667e-01
   5.2666667e-01
   4.0666667e-01
   6.9333333e-01
   2.4666667e-01
   4.6000000e-01
   5.9333333e-01
   7.0666667e-01
   6.0000000e-01
   5.5333333e-01
   2.2666667e-01
   3.1333333e-01
   4.6666667e-01
   3.0666667e-01
   5.0000000e-01
   4.4666667e-01
   1.6666667e-01
   4.7333333e-01
   6.0000000e-01
   1.6666667e-01
   4.1333333e-01
   3.2666667e-01
   8.8000000e-01
   5.2666667e-01
   6.7333333e-01
   6.8000000e-01
   2.4000000e-01
   7.6666667e-01
   3.7333333e-01
   2.9333333e-01
   8.7333333e-01
   5.2666667e-01
   4.2000000e-01
   3.0000000e-01
   3.8666667e-01
   4.9333333e-01
   7.0000000e-01
   2.4666667e-01
   2.4666667e-01
   3.0000000e-01
   1.8666667e-01
   6.3333333e-01
   4.8000000e-01
   2.0666667e-01
   8.8000000e-01
   6.0000000e-01
   3.2666667e-01
   5.6666667e-01
   6.7333333e-01
   4.5333333e-01
   2.4666667e-01
   3.4000000e-01
   7.9333333e-01
   5.9333333e-01
   3.6666667e-01
   4.6000000e-01
   5.7333333e-01
   4.7333333e-01
   3.7333333e-01
   6.6666667e-01
   4.4000000e-01
   4.9333333e-01
   2.7333333e-01
   1.9333333e-01
   5.6000000e-01
   7.8000000e-01
   7.7333333e-01
   4.2000000e-01
   3.5333333e-01
   4.8666667e-01
   7.6666667e-01
   6.7333333e-01
   1.0666667e-01
   4.7333333e-01
   8.9333333e-01
   4.8666667e-01
   1.6666667e-01
   6.4000000e-01
   6.4666667e-01
   2.9333333e-01
   4.2666667e-01
   5.5333333e-01
   5.8666667e-01
   3.9333333e-01
   3.4666667e-01
   5.4666667e-01
   1.6000000e-01
   4.5333333e-01
   1.2000000e-01
   4.7333333e-01
   6.8666667e-01
   2.8000000e-01
   7.7333333e-01
   5.9333333e-01
   4.7333333e-01
   3.9333333e-01
   6.8666667e-01
   5.9333333e-01
   8.3333333e-01
   6.5333333e-01
   5.0666667e-01
   6.1333333e-01
   3.2000000e-01
   8.3333333e-01
   4.5333333e-01
   2.4000000e-01
   6.9333333e-01
   4.7333333e-01
   1.8666667e-01
   8.8000000e-01
   2.4666667e-01
   4.0000000e-01
   3.6000000e-01
   7.8666667e-01
   6.0666667e-01
   1.0666667e-01
   4.1333333e-01
   4.8666667e-01
   5.6666667e-01
   7.6000000e-01
   3.5333333e-01
   5.9333333e-01
   2.8000000e-01
   3.9333333e-01
   6.4000000e-01
   4.6666667e-01
   3.3333333e-01
   4.9333333e-01
   3.6000000e-01
   4.1333333e-01
   5.2666667e-01
   7.8666667e-01
   4.6666667e-01
   5.6666667e-01
   4.8666667e-01
   6.0666667e-01
   4.9333333e-01
   6.8666667e-01
   6.7333333e-01
   7.3333333e-01
   6.0666667e-01
   4.0000000e-01
   3.2000000e-01
   2.1333333e-01
   3.0666667e-01
   4.0000000e-01
   1.9333333e-01
   5.6000000e-01
   2.8000000e-01
   4.5333333e-01
   7.8666667e-01
   7.9333333e-01
   4.2000000e-01
   4.4666667e-01
   5.8666667e-01
   4.2000000e-01
   5.2666667e-01
   4.1333333e-01
   6.0000000e-01
   6.6666667e-01
   3.2000000e-01
   8.0000000e-02
   3.4000000e-01
   4.0000000e-01
   4.2666667e-01
   5.9333333e-01
   5.3333333e-01
   5.4666667e-01
   3.8000000e-01
   3.3333333e-01
   8.0000000e-02
   5.0000000e-01
   6.2666667e-01
   3.7333333e-01
   1.9333333e-01
   4.6666667e-01
   6.8000000e-01
   7.3333333e-01
   3.6000000e-01
   4.2666667e-01
   6.6666667e-01
   3.0666667e-01
   5.5333333e-01
   3.6666667e-01
   5.0666667e-01
   4.9333333e-01
   6.2000000e-01
   5.2666667e-01
   7.8666667e-01
   3.2666667e-01
   3.6000000e-01
   4.5333333e-01
   5.5333333e-01
   2.4666667e-01
   5.6666667e-01
   4.1333333e-01
   1.9333333e-01
   8.1333333e-01
   8.0666667e-01
   2.4666667e-01
   8.0666667e-01
   4.8000000e-01
   8.0000000e-01
   1.7333333e-01
   2.3333333e-01
   1.3333333e-01
   2.4666667e-01
   4.2666667e-01
   4.5333333e-01
   4.0000000e-01
   2.7333333e-01
   2.4666667e-01
   5.8000000e-01
   6.4000000e-01
   4.0000000e-01
   4.0000000e-01
   5.2000000e-01
   4.8666667e-01
   5.2666667e-01
   2.7333333e-01
   4.9333333e-01
   7.0666667e-01
   6.3333333e-01
   4.4000000e-01
   5.3333333e-01
   4.2666667e-01
   2.2666667e-01
   4.9333333e-01
   2.4000000e-01
   5.2000000e-01
   5.5333333e-01
   3.5333333e-01
   3.2666667e-01
   3.2666667e-01
   6.9333333e-01
   3.2000000e-01
   5.3333333e-01
   5.6666667e-01
   6.0000000e-01
   2.8000000e-01
   5.2666667e-01
   7.3333333e-01
   6.5333333e-01
   4.9333333e-01
   6.8000000e-01
   8.4666667e-01
   3.6000000e-01
   2.7333333e-01
   3.6666667e-01
   4.5333333e-01
   6.3333333e-01
   4.7333333e-01
   7.0000000e-01
   4.2000000e-01
   4.2000000e-01
   5.0000000e-01
   5.7333333e-01
   5.6666667e-01
   2.6000000e-01
   4.6000000e-01
   7.0000000e-01
   3.6000000e-01
   3.0666667e-01
   5.8000000e-01
   5.9333333e-01
   2.2666667e-01
   3.4666667e-01
   6.6666667e-01
   6.1333333e-01
   3.4666667e-01
   4.6000000e-01
   5.8000000e-01
   2.6000000e-01
   5.7333333e-01
   4.4000000e-01
   6.4000000e-01
   3.3333333e-01
   7.5333333e-01
   4.4000000e-01
   7.8666667e-01
   3.6666667e-01
   6.7333333e-01
   5.1333333e-01
   3.2666667e-01
   7.3333333e-01
   2.9333333e-01
   5.1333333e-01
   3.3333333e-01
   4.6000000e-01
   5.4000000e-01
   5.8000000e-01
   3.8666667e-01
   5.6000000e-01
   8.2000000e-01
   4.1333333e-01
   4.4666667e-01
   4.0666667e-01
   5.8000000e-01
   1.3333333e-01
   3.0666667e-01
   8.0000000e-01
   7.4000000e-01
   7.2666667e-01
   1.7333333e-01
   4.6666667e-01
   3.9333333e-01
   3.1333333e-01
   7.3333333e-01
   7.8666667e-01
   5.0000000e-01
   9.2000000e-01
   4.0000000e-01
   8.2000000e-01
   4.7333333e-01
   6.3333333e-01
   5.2000000e-01
   4.4666667e-01
   7.2666667e-01
   4.8000000e-01
   1.8000000e-01
   4.4666667e-01
   7.4666667e-01
   5.0000000e-01
   4.4666667e-01
   6.2000000e-01
   6.2666667e-01
   1.4000000e-01
   2.8000000e-01
   3.2000000e-01
   6.4666667e-01
   4.8000000e-01
   4.4666667e-01
   5.7333333e-01
   5.6666667e-01
   5.8000000e-01
   6.0000000e-01
   2.2000000e-01
   3.8000000e-01
   3.4666667e-01
   4.8666667e-01
   3.8000000e-01
   7.5333333e-01
   5.4666667e-01
   6.0666667e-01
   1.4666667e-01
   5.7333333e-01
   5.2000000e-01
   4.8000000e-01
   7.0666667e-01
   2.8666667e-01
   2.0000000e-01
   2.8000000e-01
   5.4666667e-01
   6.0000000e-01
   5.3333333e-01
   1.6666667e-01
   4.1333333e-01
   6.2666667e-01
   5.9333333e-01
   5.6000000e-01
   3.5333333e-01
   7.2666667e-01
   3.6666667e-01
   4.3333333e-01
   7.8000000e-01
   2.6000000e-01
   5.8666667e-01
   9.2666667e-01
   3.9333333e-01
   5.8666667e-01
   7.0666667e-01
   6.1333333e-01
   4.2000000e-01
   8.3333333e-01
   2.1333333e-01
   1.7333333e-01
   7.0000000e-01
   4.6666667e-01
   3.1333333e-01
   7.3333333e-01
   4.8666667e-01
   7.0666667e-01
   7.1333333e-01
   1.8000000e-01
   6.6000000e-01
   6.2000000e-01
   4.7333333e-01
   4.5333333e-01
   5.2666667e-01
   6.8666667e-01
   6.1333333e-01
   3.8666667e-01
   7.6000000e-01
   4.7333333e-01
   9.2666667e-01
   1.8666667e-01
   7.6666667e-01
   3.6666667e-01
   5.0666667e-01
   7.4666667e-01
   4.5333333e-01
   3.5333333e-01
   8.8000000e-01
   2.6666667e-01
   6.2666667e-01
   8.3333333e-01
   3.8000000e-01
   6.6000000e-01
   4.2666667e-01
   5.4666667e-01
   7.8000000e-01
   4.0000000e-01
   4.5333333e-01
   2.9333333e-01
   3.9333333e-01
   3.8000000e-01
   7.0000000e-01
   2.2666667e-01
   6.5333333e-01
   4.4666667e-01
   7.1333333e-01
   5.2000000e-01
   4.3333333e-01
   2.9333333e-01
   5.0666667e-01
   3.1333333e-01
   4.9333333e-01
   6.7333333e-01
   3.0666667e-01
   3.0000000e-01
   6.7333333e-01
   6.4000000e-01
   7.2000000e-01
   7.6000000e-01
   4.6666667e-01
   3.8000000e-01
   2.0666667e-01
   3.6666667e-01
   4.8000000e-01
   6.8000000e-01
   6.2000000e-01
   4.9333333e-01
   5.5333333e-01
   4.8000000e-01
   6.2666667e-01
   5.4000000e-01
   6.3333333e-01
   4.8666667e-01
   4.2000000e-01
   4.7333333e-01
   1.6000000e-01
   4.7333333e-01
   7.2000000e-01
   4.6666667e-01
   4.8000000e-01
   4.8000000e-01
   3.8666667e-01
   7.6000000e-01
   8.6000000e-01
   5.6000000e-01
   6.6000000e-01
   9.2666667e-01
   6.8666667e-01
   4.8000000e-01
   5.0000000e-01
   4.4666667e-01
   4.4000000e-01
   6.6000000e-01
   8.8666667e-01
   2.4000000e-01
   6.7333333e-01
   9.1333333e-01
   2.2666667e-01
   4.8666667e-01
   5.1333333e-01
   5.8000000e-01
   7.5333333e-01
   3.6666667e-01
   6.0666667e-01
   6.0000000e-01
   5.6000000e-01
   4.6666667e-01
   4.8000000e-01
   4.4000000e-01
   7.5333333e-01
   3.9333333e-01
   2.8000000e-01
   2.5333333e-01
   4.8666667e-01
   4.5333333e-01
   3.6000000e-01
   3.4666667e-01
   5.6666667e-01
   2.3333333e-01
   5.1333333e-01
   5.7333333e-01
   2.5333333e-01
   6.7333333e-01
   2.6000000e-01
   4.9333333e-01
   6.9333333e-01
   5.8666667e-01
   6.2000000e-01
   6.4000000e-01
   5.8666667e-01
   6.2666667e-01
   6.6000000e-01
   6.8000000e-01
   2.2000000e-01
   2.6666667e-01
   5.9333333e-01
   4.3333333e-01
   5.1333333e-01
   4.8666667e-01
   4.2666667e-01
   2.4666667e-01
   8.5333333e-01
   6.4000000e-01
   3.6666667e-01
   6.6666667e-01
   5.4666667e-01
   4.9333333e-01
   5.0000000e-01
   3.4000000e-01
   5.8000000e-01
   6.8000000e-01
   7.8666667e-01
   6.4666667e-01
   7.5333333e-01
   9.2000000e-01
   4.3333333e-01
   5.7333333e-01
   6.1333333e-01
   5.8666667e-01
   5.2000000e-01
   4.0666667e-01
   6.2000000e-01
   5.8666667e-01
   4.3333333e-01
   3.0000000e-01
   7.3333333e-01
   8.6000000e-01
   6.9333333e-01
   4.6000000e-01
   8.4000000e-01
   5.9333333e-01
   3.6000000e-01
   5.8000000e-01
   2.8666667e-01
   7.3333333e-01
   5.4666667e-01
   6.0000000e-01
   6.2000000e-01
   3.4000000e-01
   2.2666667e-01
   7.2000000e-01
   5.0000000e-01
   3.8666667e-01
   2.5333333e-01
   2.2000000e-01
   3.8666667e-01
   4.7333333e-01
   8.4666667e-01
   5.1333333e-01
   4.7333333e-01
   5.0000000e-01
   2.3333333e-01
   4.2666667e-01
   3.5333333e-01
   8.0666667e-01
   2.5333333e-01
   5.4000000e-01
   4.3333333e-01
   5.3333333e-01
   4.0666667e-01
   4.8666667e-01
   5.8000000e-01
   6.0666667e-01
   5.6666667e-01
   6.9333333e-01
   5.8666667e-01
   3.0666667e-01
   4.6000000e-01
   6.2000000e-01
   6.9333333e-01
   5.2000000e-01
   5.4000000e-01
   6.7333333e-01
   5.0666667e-01
   3.6666667e-01
   2.7333333e-01
   4.2666667e-01
   2.8666667e-01
   6.5333333e-01
   4.5333333e-01
   7.2000000e-01
   4.8666667e-01
   5.0666667e-01
   5.2666667e-01
   4.0666667e-01
   3.9333333e-01
   5.8666667e-01
   5.2666667e-01
   5.5333333e-01
   4.8666667e-01
   4.0000000e-01
   7.1333333e-01
   5.2666667e-01
   5.8000000e-01
   6.0000000e-01
   2.2000000e-01
   7.3333333e-02
   7.1333333e-01
   9.3333333e-02
   2.4000000e-01
   5.4666667e-01
   7.9333333e-01
   4.8666667e-01
   4.7333333e-01
   7.2666667e-01
   1.9333333e-01
   5.4000000e-01
   3.5333333e-01
   7.4666667e-01
   5.6666667e-01
   6.7333333e-01
   5.2666667e-01
   5.0666667e-01
   5.6000000e-01
   4.1333333e-01
   3.4666667e-01
   4.5333333e-01
   2.8666667e-01
   6.0000000e-01
   5.6000000e-01
   6.5333333e-01
   2.8000000e-01
   6.0000000e-01
   5.4000000e-01
   7.7333333e-01
   6.8666667e-01
   3.4666667e-01
   3.2666667e-01
   5.6000000e-01
   3.0666667e-01
   5.9333333e-01
   7.7333333e-01
   7.5333333e-01
   2.9333333e-01
   5.5333333e-01
   6.0000000e-01
   5.3333333e-01
   4.6000000e-01
   3.5333333e-01
   4.0666667e-01
   5.4666667e-01
   5.6666667e-01
   7.6000000e-01
   1.9333333e-01
   1.9333333e-01
   7.6000000e-01
   4.6000000e-01
   6.2666667e-01
   6.7333333e-01
   1.6666667e-01
   2.2000000e-01
   5.2000000e-01
   5.9333333e-01
   5.4000000e-01
   3.1333333e-01
   2.6666667e-01
   2.7333333e-01
   2.4666667e-01
   5.3333333e-01
   3.5333333e-01
   5.1333333e-01
   2.8666667e-01
   7.8000000e-01
   8.2666667e-01
   5.8000000e-01
   8.4000000e-01
   5.0000000e-01
   5.2000000e-01
   3.0000000e-01
   6.6666667e-01
   2.8666667e-01
   9.1333333e-01
   7.6666667e-01
   4.2666667e-01
   4.6666667e-01
   7.4666667e-01
   8.1333333e-01
   5.6000000e-01
   4.1333333e-01
   5.3333333e-01
   4.8000000e-01
   5.0000000e-01
   6.0666667e-01
   4.3333333e-01
   2.8000000e-01
   6.6000000e-01
   6.6000000e-01
   6.2666667e-01
   2.5333333e-01
   6.0000000e-01
   4.6666667e-01
   3.9333333e-01
   6.2666667e-01
   2.2000000e-01
   3.7333333e-01
   5.6666667e-01
   4.6000000e-01
   6.9333333e-01
   1.6666667e-01
   5.2666667e-01
   7.5333333e-01
   4.4666667e-01
   6.7333333e-01
   4.4000000e-01
   4.9333333e-01
   6.8000000e-01
   3.6666667e-01
   4.7333333e-01
   2.4666667e-01
   5.2000000e-01
   6.2666667e-01
   5.4000000e-01
   3.4666667e-01
   5.6666667e-01
   4.2000000e-01
   4.1333333e-01
   5.2666667e-01
   7.8000000e-01
   5.4000000e-01
   3.3333333e-01
   5.8000000e-01
   3.0666667e-01
   5.1333333e-01
   5.7333333e-01
   8.2000000e-01
   4.2000000e-01
   4.3333333e-01
   4.0666667e-01
   6.9333333e-01
   1.4666667e-01
   5.2000000e-01
   4.3333333e-01
   6.6000000e-01
   6.0000000e-01
   7.4666667e-01
   6.0666667e-01
   4.8666667e-01
   3.8666667e-01
   5.6000000e-01
   8.2666667e-01
   2.2666667e-01
   7.0666667e-01
   1.5333333e-01
   4.1333333e-01
   4.7333333e-01
   4.5333333e-01
   6.3333333e-01
   4.3333333e-01
   5.5333333e-01
   6.5333333e-01
   5.8000000e-01
   6.2000000e-01
   2.6666667e-01
   3.6666667e-01
   4.0000000e-01
   2.8666667e-01
   4.0666667e-01
   5.2000000e-01
   6.0000000e-01
   4.7333333e-01
   2.7333333e-01
   6.9333333e-01
   7.4666667e-01
   5.1333333e-01
   5.3333333e-01
   6.0666667e-01
   4.8666667e-01
   4.6000000e-01
   4.8000000e-01
   4.0000000e-01
   4.8000000e-01
   5.1333333e-01
   2.7333333e-01
   4.2000000e-01
   3.0666667e-01
   6.4000000e-01
   2.0000000e-01
   1.4000000e-01
   4.8000000e-01
   4.0666667e-01
   1.5333333e-01
   3.3333333e-01
   6.0000000e-01
   7.0666667e-01
   5.3333333e-01
   2.4666667e-01
   1.6666667e-01
   4.0666667e-01
   5.6666667e-01
   4.6000000e-01
   6.1333333e-01
   4.4666667e-01
   3.0666667e-01
   6.0000000e-01
   1.6000000e-01
   4.8000000e-01
   6.0666667e-01
   6.6666667e-01
   2.0000000e-01
   4.7333333e-01
   5.3333333e-01
   5.4000000e-01
   2.2666667e-01
   4.8666667e-01
   5.7333333e-01
   3.2666667e-01
   3.4000000e-01
   3.1333333e-01
   2.4000000e-01
   7.8666667e-01
   3.2000000e-01
   4.9333333e-01
   4.4666667e-01
   6.4666667e-01
   8.4666667e-01
   6.6000000e-01
   4.2000000e-01
   3.3333333e-01
   5.0666667e-01
   7.3333333e-01
   6.4666667e-01
   4.3333333e-01
   7.5333333e-01
   1.2000000e-01
   3.1333333e-01
   5.8000000e-01
   4.4000000e-01
   6.8000000e-01
   8.0000000e-01
   2.4666667e-01
   3.8666667e-01
   6.4666667e-01
   6.7333333e-01
   4.0000000e-01
   4.2666667e-01
   4.6666667e-01
   2.4000000e-01
   1.4666667e-01
   4.4000000e-01
   5.8666667e-01
   3.2666667e-01
   3.8000000e-01
   1.8000000e-01
   6.8666667e-01
   7.6000000e-01
   7.6666667e-01
   7.6000000e-01
   3.8666667e-01
   5.9333333e-01
   7.2666667e-01
   4.0666667e-01
   5.0000000e-01
   5.2000000e-01
   6.6666667e-01
   2.5333333e-01
   3.9333333e-01
   3.7333333e-01
   7.6000000e-01
   3.4000000e-01
   5.4000000e-01
   3.4666667e-01
   2.5333333e-01
   8.3333333e-01
   3.9333333e-01
   4.0666667e-01
   4.0000000e-01
   1.8000000e-01
   2.5333333e-01
   4.4000000e-01
   6.9333333e-01
   5.1333333e-01
   5.4000000e-01
   3.9333333e-01
   5.2000000e-01
   1.2000000e-01
   5.5333333e-01
   5.8666667e-01
   6.2666667e-01
   7.4666667e-01
   4.8000000e-01
   5.1333333e-01
   4.9333333e-01
   4.6666667e-01
   6.1333333e-01
   5.2000000e-01
   2.7333333e-01
   4.2000000e-01
   2.5333333e-01
   7.0666667e-01
   8.1333333e-01
   6.4000000e-01
   2.6000000e-01
   4.9333333e-01
   5.9333333e-01
   5.4666667e-01
   2.9333333e-01
   7.0000000e-01
   4.2666667e-01
   3.5333333e-01
   5.2000000e-01
   7.4000000e-01
   6.8666667e-01
   4.2000000e-01
   3.8666667e-01
   4.4666667e-01
   7.1333333e-01
   3.0666667e-01
   7.8000000e-01
   4.9333333e-01
   5.0666667e-01
   8.1333333e-01
   3.8000000e-01
   3.5333333e-01
   3.1333333e-01
   6.2000000e-01
   4.0666667e-01
   6.8666667e-01
   5.8000000e-01
   5.0000000e-01
   6.8666667e-01
   5.9333333e-01
   5.2000000e-01
   5.7333333e-01
   6.6666667e-01
   5.0000000e-01
   3.5333333e-01
   3.6000000e-01
   4.8666667e-01
   3.6000000e-01
   4.7333333e-01
   7.4000000e-01
   2.3333333e-01
   5.1333333e-01
   7.0000000e-01
   2.9333333e-01
   4.4000000e-01
   6.4666667e-01
   4.4000000e-01
   2.1333333e-01
   2.7333333e-01
   4.8000000e-01
   7.2666667e-01
   5.0000000e-01
   7.7333333e-01
   3.2666667e-01
   2.9333333e-01
   5.2000000e-01
   7.8000000e-01
   6.1333333e-01
   3.4666667e-01
   7.0666667e-01
   5.8666667e-01
   5.4000000e-01
   5.4666667e-01
   2.4666667e-01
   4.0000000e-01
   3.3333333e-01
   4.8666667e-01
   3.1333333e-01
   5.8666667e-01
   4.9333333e-01
   7.4666667e-01
   5.2000000e-01
   4.7333333e-01
   6.9333333e-01
   4.0666667e-01
   8.4666667e-01
   4.4000000e-01
   4.3333333e-01
   3.5333333e-01
   1.5333333e-01
   6.5333333e-01
   4.6000000e-01
   6.7333333e-01
   5.2000000e-01
   4.5333333e-01
   6.0000000e-01
   4.3333333e-01
   6.7333333e-01
   7.5333333e-01
   6.8000000e-01
   5.4000000e-01
   3.2000000e-01
   6.8666667e-01
   4.4666667e-01
   3.6000000e-01
   6.6666667e-02
   5.8000000e-01
   5.5333333e-01
   8.0000000e-01
   8.2666667e-01
   4.6666667e-01
   6.8666667e-01
   3.2666667e-01
   5.6666667e-01
   5.2666667e-01
   3.7333333e-01
   8.0000000e-01
   6.7333333e-01
   2.2000000e-01
   5.8000000e-01
   3.8000000e-01
   3.8666667e-01
   6.2666667e-01
   5.0000000e-01
   2.6000000e-01
   5.7333333e-01
   7.4666667e-01
   7.4000000e-01
   3.7333333e-01
   6.1333333e-01
   2.5333333e-01
   6.7333333e-01
   2.3333333e-01
   3.6666667e-01
   2.3333333e-01
   4.1333333e-01
   4.3333333e-01
   3.2000000e-01
   8.2666667e-01
   4.6666667e-01
   5.0000000e-01
   1.0000000e-01
   1.6666667e-01
   8.1333333e-01
   2.8666667e-01
   4.4666667e-01
   3.3333333e-01
   4.2666667e-01
   1.4666667e-01
   2.3333333e-01
   5.6000000e-01
   5.2000000e-01
   3.2000000e-01
   2.6000000e-01
   5.7333333e-01
   6.0000000e-01
   3.9333333e-01
   4.6666667e-01
   6.0000000e-01
   2.2000000e-01
   5.2000000e-01
   5.0000000e-01
   7.4000000e-01
   6.4000000e-01
   6.0000000e-01
   5.0000000e-01
   8.3333333e-01
   8.2000000e-01
   5.4666667e-01
   6.2000000e-01
   5.8000000e-01
   4.3333333e-01
   5.4666667e-01
   2.9333333e-01
   1.4666667e-01
   3.2666667e-01
   5.6000000e-01
   2.2000000e-01
   4.0000000e-01
   3.4000000e-01
   8.4666667e-01
   4.8666667e-01
   7.6000000e-01
   3.4666667e-01
   6.1333333e-01
   6.4666667e-01
   5.2666667e-01
   7.6666667e-01
   7.0000000e-01
   2.0666667e-01
   6.4000000e-01
   7.6666667e-01
   7.2666667e-01
   4.8666667e-01
   6.0666667e-01
   5.8000000e-01
   2.4000000e-01
   5.8000000e-01
   5.4000000e-01
   4.5333333e-01
   4.8000000e-01
   5.6000000e-01
   8.2000000e-01
   4.1333333e-01
   2.8000000e-01
   8.0000000e-01
   3.0666667e-01
   8.2000000e-01
   4.7333333e-01
   4.6666667e-01
   5.2666667e-01
   4.2666667e-01
   4.6666667e-01
   6.4666667e-01
   5.9333333e-01
   7.2666667e-01
   3.8000000e-01
   3.8000000e-01
   5.6666667e-01
   7.4000000e-01
   3.8000000e-01
   5.2666667e-01
   6.5333333e-01
   5.9333333e-01
   5.1333333e-01
   5.3333333e-01
   8.2000000e-01
   4.8000000e-01
   6.8000000e-01
   6.2666667e-01
   3.7333333e-01
   1.6000000e-01
   5.0666667e-01
   6.5333333e-01
   6.0666667e-01
   4.9333333e-01
   7.8000000e-01
   7.1333333e-01
   6.4666667e-01
   6.5333333e-01
   6.5333333e-01
   4.2666667e-01
   6.5333333e-01
   4.4666667e-01
   3.7333333e-01
   5.3333333e-01
   2.9333333e-01
   5.9333333e-01
   6.0000000e-01
   4.9333333e-01
   3.0666667e-01
   4.4000000e-01
   3.6666667e-01
   3.8666667e-01
   8.8000000e-01
   6.7333333e-01
   4.0666667e-01
   4.6000000e-01
   3.2666667e-01
   6.2666667e-01
   2.8000000e-01
   2.7333333e-01
   8.7333333e-01
   4.6000000e-01
   3.0666667e-01
   5.1333333e-01
   1.6666667e-01
   6.7333333e-01
   4.0000000e-01
   6.0000000e-01
   1.9333333e-01
   3.8666667e-01
   5.5333333e-01
   6.5333333e-01
   3.6000000e-01
   3.2000000e-01
   8.4000000e-01
   3.3333333e-01
   5.6000000e-01
   6.4666667e-01
   8.4000000e-01
   9.3333333e-02
   3.4000000e-01
   4.8000000e-01
   4.4666667e-01
   1.9333333e-01
   2.4666667e-01
   4.7333333e-01
   6.5333333e-01
   3.4000000e-01
   5.4666667e-01
   5.8000000e-01
   2.8000000e-01
   3.8000000e-01
   6.5333333e-01
   4.5333333e-01
   8.2000000e-01
   3.7333333e-01
   3.6000000e-01
   8.6000000e-01
   6.2000000e-01
   6.8666667e-01
   5.1333333e-01
   2.3333333e-01
   6.4000000e-01
   3.2000000e-01
   5.0000000e-01
   4.5333333e-01
   3.2000000e-01
   3.2666667e-01
   4.0666667e-01
   7.3333333e-01
   5.6666667e-01
   2.7333333e-01
   6.8000000e-01
   3.6000000e-01
   4.4666667e-01
   5.8666667e-01
   7.0666667e-01
   4.3333333e-01
   7.0666667e-01
   1.9333333e-01
   3.0000000e-01
   6.2000000e-01
   3.4666667e-01
   6.8000000e-01
   5.9333333e-01
   9.0000000e-01
   8.9333333e-01
   3.8000000e-01
   8.4000000e-01
   2.6000000e-01
   6.3333333e-01
   5.3333333e-01
   5.6666667e-01
   4.2000000e-01
   5.6000000e-01
   4.4000000e-01
   5.2666667e-01
   2.4666667e-01
   4.0666667e-01
   5.0000000e-01
   7.6666667e-01
   2.6000000e-01
   2.6000000e-01
   5.7333333e-01
   5.9333333e-01
   7.5333333e-01
   2.0666667e-01
   3.6000000e-01
   2.4000000e-01
   5.6666667e-01
   1.6666667e-01
   4.8000000e-01
   2.2666667e-01
   4.4000000e-01
   7.5333333e-01
   1.2666667e-01
   1.1333333e-01
   4.0666667e-01
   4.0000000e-01
   2.7333333e-01
   5.0666667e-01
   4.2666667e-01
   4.6000000e-01
   4.0666667e-01
   5.0666667e-01
   5.4000000e-01
   7.6666667e-01
   3.8666667e-01
   5.2000000e-01
   5.8000000e-01
   5.4000000e-01
   4.9333333e-01
   5.4666667e-01
   5.7333333e-01
   8.8666667e-01
   5.1333333e-01
   3.7333333e-01
   4.6000000e-01
   5.7333333e-01
   1.4666667e-01
   5.2000000e-01
   5.8000000e-01
   3.3333333e-01
   6.6000000e-01
   5.8000000e-01
   6.9333333e-01
   4.4666667e-01
   4.3333333e-01
   5.3333333e-01
   5.3333333e-01
   2.0000000e-01
   1.2000000e-01
   3.5333333e-01
   4.6000000e-01
   3.0666667e-01
   3.5333333e-01
   4.6000000e-01
   4.4000000e-01
   8.0000000e-01
   7.0666667e-01
   3.1333333e-01
   2.8000000e-01
   5.0666667e-01
   3.8666667e-01
   4.8666667e-01
   4.2666667e-01
   4.7333333e-01
   7.2666667e-01
   5.6666667e-01
   6.6000000e-01
   3.0666667e-01
   8.2000000e-01
   3.7333333e-01
   4.0000000e-01
   6.2666667e-01
   2.6000000e-01
   6.7333333e-01
   3.6666667e-01
   5.7333333e-01
   6.4000000e-01
   5.8000000e-01
   4.1333333e-01
   2.0000000e-01
   3.4666667e-01
   2.8000000e-01
   3.6000000e-01
   5.0000000e-01
   7.6666667e-01
   4.1333333e-01
   5.0000000e-01
   3.6666667e-01
   6.6666667e-01
   5.2666667e-01
   7.8666667e-01
   5.4000000e-01
   4.2000000e-01
   4.0000000e-01
   4.2000000e-01
   6.1333333e-01
   2.1333333e-01
   4.3333333e-01
   6.6666667e-01
   4.2000000e-01
   7.6000000e-01
   2.4000000e-01
   5.3333333e-01
   4.3333333e-01
   5.4666667e-01
   4.3333333e-01
   4.8000000e-01
   5.0000000e-01
   6.2666667e-01
   4.2000000e-01
   4.8000000e-01
   5.0666667e-01
   5.2000000e-01
   8.2666667e-01
   7.8666667e-01
   8.0666667e-01
   4.4000000e-01
   2.2000000e-01
   3.5333333e-01
   5.4000000e-01
   3.3333333e-01
   3.8666667e-01
   6.6666667e-01
   3.8000000e-01
   3.9333333e-01
   7.0666667e-01
   6.4666667e-01
   6.2666667e-01
   7.4666667e-01
   6.7333333e-01
   6.2000000e-01
   6.3333333e-01
   6.6000000e-01
   6.4666667e-01
   4.9333333e-01
   2.3333333e-01
   6.8666667e-01
   4.6666667e-01
   2.7333333e-01
   6.1333333e-01
   4.7333333e-01
   5.2666667e-01
   6.0666667e-01
   5.2666667e-01
   4.6000000e-01
   3.6666667e-01
   8.2666667e-01
   6.6000000e-01
   6.0666667e-01
   3.7333333e-01
   7.8000000e-01
   5.1333333e-01
   3.8666667e-01
   2.2666667e-01
   3.8000000e-01
   4.0000000e-01
   5.3333333e-01
   4.1333333e-01
   9.8666667e-01
   4.0000000e-01
   2.4666667e-01
   6.2000000e-01
   8.7333333e-01
   6.0000000e-01
   6.5333333e-01
   3.6666667e-01
   6.0666667e-01
   8.5333333e-01
   7.1333333e-01
   7.9333333e-01
   1.7333333e-01
   4.6000000e-01
   4.4666667e-01
   4.6000000e-01
   4.5333333e-01
   2.5333333e-01
   6.0666667e-01
   6.1333333e-01
   4.2666667e-01
   2.2666667e-01
   3.7333333e-01
   4.3333333e-01
   2.8666667e-01
   5.5333333e-01
   3.6000000e-01
   3.6000000e-01
   4.6666667e-01
   6.2666667e-01
   4.2666667e-01
   6.5333333e-01
   4.6666667e-01
   5.3333333e-01
   9.3333333e-01
   5.1333333e-01
   6.9333333e-01
   3.7333333e-01
   3.4000000e-01
   4.1333333e-01
   2.8000000e-01
   5.8000000e-01
   4.6000000e-01
   3.5333333e-01
   4.5333333e-01
   6.6000000e-01
   6.2666667e-01
   1.6000000e-01
   7.4000000e-01
   1.7333333e-01
   6.0666667e-01
   8.6666667e-01
   7.6000000e-01
   6.4000000e-01
   7.8000000e-01
   6.2000000e-01
   6.6666667e-01
   6.4666667e-01
   5.8000000e-01
   7.9333333e-01
   5.2666667e-01
   7.4000000e-01
   5.6666667e-01
   5.2000000e-01
   1.2000000e-01
   1.4666667e-01
   9.2666667e-01
   5.1333333e-01
   5.0666667e-01
   6.8666667e-01
   5.7333333e-01
   5.4000000e-01
   6.8666667e-01
   7.2666667e-01
   3.0000000e-01
   4.1333333e-01
   6.6000000e-01
   4.4000000e-01
   4.0000000e-01
   6.2666667e-01
   6.7333333e-01
   4.5333333e-01
   6.4666667e-01
   5.1333333e-01
   6.1333333e-01
   7.8666667e-01
   8.6666667e-02
   6.6666667e-01
   8.2666667e-01
   7.7333333e-01
   7.7333333e-01
   4.2666667e-01
   2.2000000e-01
   3.9333333e-01
   3.7333333e-01
   3.4000000e-01
   3.8666667e-01
   5.4000000e-01
   8.2666667e-01
   3.8000000e-01
   5.4666667e-01
   3.9333333e-01
   6.5333333e-01
   2.6000000e-01
   4.4666667e-01
   4.0666667e-01
   5.8000000e-01
   7.1333333e-01
   5.9333333e-01
   4.4000000e-01
   2.8666667e-01
   4.4000000e-01
   4.9333333e-01
   1.5333333e-01
   2.8666667e-01
   5.6666667e-01
   5.8000000e-01
   4.8666667e-01
   3.8666667e-01
   3.7333333e-01
   4.6666667e-01
   4.1333333e-01
   6.2666667e-01
   2.3333333e-01
   2.0000000e-01
   4.4000000e-01
   6.6666667e-01
   3.1333333e-01
   4.0000000e-01
   6.6000000e-01
   2.9333333e-01
   6.5333333e-01
   7.4000000e-01
   6.8666667e-01
   3.3333333e-01
   6.0666667e-01
   6.0666667e-01
   7.2000000e-01
   3.2000000e-01
   6.0000000e-01
   3.4000000e-01
   5.3333333e-01
   6.3333333e-01
   4.9333333e-01
   3.8666667e-01
   3.0000000e-01
   4.2000000e-01
   1.2666667e-01
   4.6666667e-01
   5.4666667e-01
   3.4666667e-01
   4.4000000e-01
   4.4000000e-01
   6.0666667e-01
   9.8000000e-01
   3.9333333e-01
   3.2000000e-01
   7.8666667e-01
   6.3333333e-01
   7.4000000e-01
   4.9333333e-01
   2.0666667e-01
   3.4666667e-01
   5.8000000e-01
   6.8000000e-01
   4.0000000e-01
   4.9333333e-01
   7.6000000e-01
   5.5333333e-01
   3.8666667e-01
   2.4000000e-01
   7.6666667e-01
   8.0000000e-01
   7.6666667e-01
   7.2000000e-01
   4.4000000e-01
   3.9333333e-01
   2.6666667e-01
   1.9333333e-01
   4.4000000e-01
   2.4000000e-01
   1.6000000e-01
   5.0666667e-01
   4.0000000e-01
   3.1333333e-01
   3.6000000e-01
   5.6000000e-01
   1.8666667e-01
   6.2666667e-01
   7.6000000e-01
   5.5333333e-01
   7.5333333e-01
   4.8666667e-01
   5.6000000e-01
   3.3333333e-01
   5.4000000e-01
   2.6666667e-01
   5.8666667e-01
   4.7333333e-01
   6.4666667e-01
   3.6666667e-01
   4.4000000e-01
   4.2666667e-01
   6.0000000e-01
   5.1333333e-01
   1.6000000e-01
   3.5333333e-01
   7.4666667e-01
   5.6000000e-01
   4.8666667e-01
   2.6666667e-01
   5.4000000e-01
   2.6000000e-01
   6.3333333e-01
   4.4666667e-01
   2.4000000e-01
   4.8000000e-01
   7.2666667e-01
   6.5333333e-01
   4.0666667e-01
   6.0666667e-01
   6.9333333e-01
   4.4666667e-01
   3.8000000e-01
   4.6666667e-01
   3.7333333e-01
   8.2666667e-01
   7.2666667e-01
   2.0000000e-01
   8.3333333e-01
   6.0000000e-01
   5.8000000e-01
   8.0000000e-01
   3.8666667e-01
   4.8000000e-01
   6.8666667e-01
   5.6000000e-01
   6.0000000e-01
   5.6000000e-01
   8.0000000e-01
   3.4000000e-01
   5.0666667e-01
   3.3333333e-01
   7.2000000e-01
   4.2000000e-01
   4.3333333e-01
   5.2666667e-01
   5.0666667e-01
   6.1333333e-01
   2.8000000e-01
   1.3333333e-01
   6.7333333e-01
   4.6666667e-01
   3.9333333e-01
   3.0666667e-01
   4.7333333e-01
   4.6666667e-01
   5.7333333e-01
   6.1333333e-01
   5.0000000e-01
   5.0666667e-01
   5.8666667e-01
   5.5333333e-01
   6.4000000e-01
   3.4000000e-01
   4.8666667e-01
   8.9333333e-01
   4.0000000e-01
   4.6000000e-01
   2.7333333e-01
   3.8666667e-01
   7.7333333e-01
   6.7333333e-01
   7.2666667e-01
   6.2000000e-01
   4.7333333e-01
   8.1333333e-01
   3.9333333e-01
   4.2000000e-01
   4.4000000e-01
   5.9333333e-01
   6.1333333e-01
   4.2000000e-01
   4.2000000e-01
   5.2000000e-01
   4.4000000e-01
   4.0000000e-01
   7.0000000e-01
   6.7333333e-01
   6.3333333e-01
   4.5333333e-01
   7.5333333e-01
   4.0000000e-01
   6.9333333e-01
   4.7333333e-01
   4.3333333e-01
   6.6666667e-01
   4.0666667e-01
   1.4000000e-01
   5.6000000e-01
   3.6000000e-01
   8.0000000e-01
   5.0000000e-01
   3.0666667e-01
   3.2666667e-01
   5.4666667e-01
   4.9333333e-01
   6.8000000e-01
   3.9333333e-01
   6.4000000e-01
   3.2666667e-01
   6.6666667e-02
   4.4666667e-01
   5.2666667e-01
   4.4000000e-01
   3.0000000e-01
   5.3333333e-01
   5.2666667e-01
   3.1333333e-01
   1.8666667e-01
   5.0666667e-01
   6.6666667e-01
   5.2666667e-01
   8.5333333e-01
   6.2000000e-01
   4.1333333e-01
   4.8666667e-01
   6.4000000e-01
   5.2666667e-01
   7.2000000e-01
   8.5333333e-01
   7.1333333e-01
   4.3333333e-01
   7.9333333e-01
   5.6000000e-01
   5.8000000e-01
   4.8000000e-01
   2.3333333e-01
   5.5333333e-01
   4.4666667e-01
   6.2000000e-01
   3.8000000e-01
   7.6000000e-01
   8.2000000e-01
   5.9333333e-01
   5.2000000e-01
   4.0666667e-01
   5.9333333e-01
   6.9333333e-01
   6.6000000e-01
   8.1333333e-01
   5.4000000e-01
   2.2666667e-01
   3.2666667e-01
   4.5333333e-01
   2.6666667e-01
   7.5333333e-01
   4.8666667e-01
   4.5333333e-01
   2.9333333e-01
   8.2666667e-01
   3.6666667e-01
   2.7333333e-01
   3.8666667e-01
   8.8000000e-01
   8.8666667e-01
   3.7333333e-01
   3.9333333e-01
   3.7333333e-01
   3.8000000e-01
   7.2000000e-01
   6.6000000e-01
   4.0666667e-01
   7.0000000e-01
   6.1333333e-01
   4.0000000e-01
   7.9333333e-01
   5.4000000e-01
   4.2666667e-01
   3.8000000e-01
   6.6000000e-01
   4.2666667e-01
   7.1333333e-01
   4.2000000e-01
   1.2000000e-01
   5.8000000e-01
   5.2666667e-01
   3.0666667e-01
   3.0666667e-01
   7.2666667e-01
   4.7333333e-01
   4.2000000e-01
   3.0000000e-01
   4.6666667e-01
   6.4000000e-01
   6.6666667e-01
   3.8666667e-01
   2.6000000e-01
   3.7333333e-01
   4.4000000e-01
   3.3333333e-01
   4.4666667e-01
   5.9333333e-01
   4.9333333e-01
   8.0000000e-01
   2.6000000e-01
   3.4000000e-01
   4.6666667e-01
   6.6000000e-01
   3.2000000e-01
   3.8666667e-01
   5.6000000e-01
   5.4000000e-01
   7.5333333e-01
   2.6000000e-01
   3.4000000e-01
   5.7333333e-01
   4.0000000e-01
   1.3333333e-01
   3.8666667e-01
   5.9333333e-01
   4.0666667e-01
   6.8666667e-01
   3.6666667e-01
   3.5333333e-01
   3.7333333e-01
   3.9333333e-01
   6.3333333e-01
   4.3333333e-01
   5.5333333e-01
   5.8666667e-01
   7.5333333e-01
   1.7333333e-01
   1.0000000e-01
   3.7333333e-01
   8.8000000e-01
   5.7333333e-01
   3.2000000e-01
   6.2666667e-01
   4.2000000e-01
   4.2666667e-01
   3.8000000e-01
   5.6000000e-01
   7.7333333e-01
   6.1333333e-01
   3.9333333e-01
   4.2666667e-01
   3.8666667e-01
   3.9333333e-01
   2.8000000e-01
   7.4666667e-01
   2.4000000e-01
   4.1333333e-01
   4.0000000e-01
   4.4000000e-01
   1.7333333e-01
   3.0666667e-01
   4.9333333e-01
   7.8000000e-01
   5.6666667e-01
   6.8000000e-01
   1.4666667e-01
   4.2666667e-01
   8.3333333e-01
   7.9333333e-01
   7.8000000e-01
   5.2000000e-01
   3.6666667e-01
   7.4000000e-01
   2.6666667e-01
   6.0666667e-01
   3.8666667e-01
   8.0666667e-01
   3.1333333e-01
   5.9333333e-01
   5.5333333e-01
   1.6000000e-01
   5.4666667e-01
   6.2000000e-01
   7.1333333e-01
   4.2000000e-01
   7.2000000e-01
   3.0000000e-01
   6.4000000e-01
   4.3333333e-01
   5.1333333e-01
   6.2666667e-01
   6.9333333e-01
   4.5333333e-01
   4.6000000e-01
   5.4000000e-01
   5.0000000e-01
   2.8666667e-01
   2.2666667e-01
   5.5333333e-01
   4.8000000e-01
   5.4000000e-01
   6.2000000e-01
   2.9333333e-01
   4.3333333e-01
   5.9333333e-01
   5.6000000e-01
   1.5333333e-01
   5.0000000e-01
   5.2000000e-01
   5.4666667e-01
   8.0000000e-01
   4.0666667e-01
   5.5333333e-01
   3.9333333e-01
   3.1333333e-01
   4.5333333e-01
   4.2666667e-01
   5.1333333e-01
   8.1333333e-01
   3.8666667e-01
   6.1333333e-01
   6.4666667e-01
   5.4666667e-01
   8.2000000e-01
   4.9333333e-01
   9.0000000e-01
   4.8666667e-01
   5.3333333e-01
   3.9333333e-01
   7.4000000e-01
   8.6000000e-01
   3.1333333e-01
   4.5333333e-01
   3.0666667e-01
   4.8666667e-01
   4.1333333e-01
   7.2666667e-01
   6.1333333e-01
   6.6666667e-01
   8.0666667e-01
   4.4666667e-01
   7.2666667e-01
   6.5333333e-01
   6.9333333e-01
   2.7333333e-01
   5.8666667e-01
   7.6666667e-01
   5.4666667e-01
   5.8666667e-01
   3.6666667e-01
   4.7333333e-01
   4.5333333e-01
   3.9333333e-01
   5.4666667e-01
   2.8000000e-01
   6.2666667e-01
   5.9333333e-01
   5.6000000e-01
   3.2666667e-01
   3.7333333e-01
   4.8000000e-01
   7.2666667e-01
   7.0666667e-01
   2.2000000e-01
   8.0000000e-01
   8.2000000e-01
   5.4666667e-01
   5.8666667e-01
   6.6000000e-01
   4.8666667e-01
   4.3333333e-01
   3.1333333e-01
   5.6666667e-01
   4.4000000e-01
   8.4000000e-01
   5.4000000e-01
   6.2666667e-01
   3.3333333e-01
   3.7333333e-01
   8.2000000e-01
   5.9333333e-01
   7.6666667e-01
   7.0666667e-01
   4.8666667e-01
   5.3333333e-02
   3.3333333e-01
   5.8000000e-01
   5.3333333e-01
   6.3333333e-01
   2.4666667e-01
   5.7333333e-01
   6.0000000e-01
   2.8000000e-01
   5.2000000e-01
   2.4000000e-01
   3.8000000e-01
   7.4666667e-01
   2.3333333e-01
   3.4000000e-01
   3.0666667e-01
   7.3333333e-01
   1.8666667e-01
   5.1333333e-01
   6.3333333e-01
   2.0000000e-02
   3.8000000e-01
   3.1333333e-01
   6.5333333e-01
   6.8000000e-01
   5.6000000e-01
   6.6000000e-01
   7.8666667e-01
   3.4000000e-01
   4.0666667e-01
   3.4666667e-01
   4.5333333e-01
   3.5333333e-01
   5.7333333e-01
   4.8666667e-01
   3.2000000e-01
   6.8666667e-01
   4.6000000e-01
   5.1333333e-01
   6.4666667e-01
   4.8666667e-01
   9.1333333e-01
   4.8000000e-01
   3.8666667e-01
   4.8000000e-01
   6.8000000e-01
   3.4666667e-01
   7.0666667e-01
   2.6000000e-01
   4.8000000e-01
   8.1333333e-01
   6.4666667e-01
   8.2666667e-01
   7.1333333e-01
   3.2666667e-01
   8.2666667e-01
   7.4666667e-01
   5.0666667e-01
   5.7333333e-01
   3.8666667e-01
   2.1333333e-01
   2.7333333e-01
   5.0666667e-01
   2.8666667e-01
   3.2666667e-01
   5.2000000e-01
   1.1333333e-01
   3.8000000e-01
   5.8666667e-01
   5.6000000e-01
   3.2000000e-01
   3.4000000e-01
   5.6000000e-01
   5.9333333e-01
   4.8666667e-01
   6.8000000e-01
   3.6000000e-01
   3.2000000e-01
   5.6666667e-01
   4.0000000e-01
   4.3333333e-01
   2.9333333e-01
   5.7333333e-01
   5.0666667e-01
   2.4000000e-01
   3.9333333e-01
   3.4000000e-01
   2.8000000e-01
   7.3333333e-01
   4.1333333e-01
   4.2000000e-01
   2.1333333e-01
   3.7333333e-01
   6.5333333e-01
   2.0666667e-01
   6.9333333e-01
   4.7333333e-01
   6.6000000e-01
   3.2666667e-01
   6.1333333e-01
   4.8666667e-01
   7.4666667e-01
   3.4666667e-01
   4.2000000e-01
   4.4000000e-01
   5.6000000e-01
   4.7333333e-01
   2.6000000e-01
   4.4000000e-01
   5.4666667e-01
   5.5333333e-01
   5.5333333e-01
   6.2000000e-01
   4.2666667e-01
   9.2000000e-01
   4.4000000e-01
   6.1333333e-01
   8.9333333e-01
   4.2000000e-01
   4.6000000e-01
   5.5333333e-01
   4.0000000e-01
   5.2666667e-01
   3.5333333e-01
   3.0666667e-01
   3.6666667e-01
   6.2000000e-01
   7.1333333e-01
   3.4000000e-01
   7.7333333e-01
   5.5333333e-01
   7.4666667e-01
   5.9333333e-01
   4.6000000e-01
   6.5333333e-01
   4.9333333e-01
   7.0000000e-01
   4.5333333e-01
   8.7333333e-01
   5.1333333e-01
   1.4000000e-01
   6.8000000e-01
   1.5333333e-01
   4.0000000e-01
   2.7333333e-01
   4.2000000e-01
   1.8000000e-01
   3.0000000e-01
   6.9333333e-01
   5.6666667e-01
   6.1333333e-01
   5.4666667e-01
   4.4666667e-01
   6.0000000e-01
   2.6666667e-01
   4.4666667e-01
   6.0000000e-01
   2.9333333e-01
   4.6000000e-01
   6.1333333e-01
   3.4666667e-01
   5.6666667e-01
   3.0000000e-01
   2.9333333e-01
   4.4666667e-01
   3.5333333e-01
   8.2000000e-01
   4.8666667e-01
   2.5333333e-01
   4.8666667e-01
   4.1333333e-01
   2.9333333e-01
   5.6000000e-01
   3.5333333e-01
   2.4666667e-01
   2.5333333e-01
   5.6000000e-01
   5.3333333e-01
   4.4666667e-01
   8.2666667e-01
   2.4666667e-01
   3.6666667e-01
   5.6000000e-01
   4.6666667e-01
   4.0000000e-01
   6.0666667e-01
   2.1333333e-01
   6.0000000e-01
   6.0000000e-01
   8.0000000e-01
   5.5333333e-01
   7.8666667e-01
   3.9333333e-01
   5.4000000e-01
   5.6000000e-01
   3.6000000e-01
   2.7333333e-01
   6.6666667e-01
   5.3333333e-01
   1.6666667e-01
   6.4000000e-01
   6.7333333e-01
   4.0666667e-01
   3.3333333e-01
   5.9333333e-01
   6.5333333e-01
   4.1333333e-01
   7.1333333e-01
   3.8000000e-01
   6.2666667e-01
   3.4000000e-01
   5.0666667e-01
   5.2000000e-01
   6.8000000e-01
   7.4666667e-01
   5.4000000e-01
   4.2666667e-01
   6.6000000e-01
   4.5333333e-01
   6.7333333e-01
   4.3333333e-01
   6.1333333e-01
   3.1333333e-01
   7.0000000e-01
   6.3333333e-01
   2.8000000e-01
   5.1333333e-01
   4.3333333e-01
   7.1333333e-01
   4.7333333e-01
   2.2000000e-01
   6.8000000e-01
   4.6000000e-01
   6.5333333e-01
   4.0000000e-01
   6.0666667e-01
   5.8000000e-01
   4.0000000e-01
   4.4000000e-01
   4.6000000e-01
   5.6000000e-01
   4.4666667e-01
   6.2666667e-01
   5.6000000e-01
   6.1333333e-01
   4.7333333e-01
   2.7333333e-01
   3.2000000e-01
   7.6000000e-01
   6.8666667e-01
   6.2666667e-01
   3.1333333e-01
   2.7333333e-01
   6.0000000e-01
   2.7333333e-01
   1.6000000e-01
   4.1333333e-01
   7.2000000e-01
   3.4000000e-01
   6.9333333e-01
   2.1333333e-01
   3.4000000e-01
   5.7333333e-01
   4.4000000e-01
   7.2000000e-01
   3.8000000e-01
   6.6666667e-01
   3.8000000e-01
   3.3333333e-01
   8.9333333e-01
   6.3333333e-01
   4.3333333e-01
   3.7333333e-01
   6.4666667e-01
   6.1333333e-01
   6.4000000e-01
   7.1333333e-01
   6.4000000e-01
   7.7333333e-01
   3.8666667e-01
   5.4000000e-01
   7.2666667e-01
   4.2666667e-01
   2.0000000e-01
   2.9333333e-01
   3.0000000e-01
   3.6666667e-01
   9.5333333e-01
   5.0666667e-01
   4.4000000e-01
   4.7333333e-01
   1.6000000e-01
   5.2666667e-01
   2.2000000e-01
   2.9333333e-01
   2.3333333e-01
   6.3333333e-01
   3.4000000e-01
   4.8666667e-01
   4.9333333e-01
   2.1333333e-01
   6.4666667e-01
   4.8666667e-01
   4.2000000e-01
   6.0666667e-01
   1.2000000e-01
   2.2000000e-01
   5.1333333e-01
   4.0666667e-01
   2.3333333e-01
   5.9333333e-01
   6.8666667e-01
   4.1333333e-01
   6.7333333e-01
   4.8666667e-01
   5.1333333e-01
   6.7333333e-01
   4.4666667e-01
   5.6000000e-01
   9.4666667e-01
   6.6000000e-01
   6.8666667e-01
   7.4000000e-01
   7.6000000e-01
   4.0666667e-01
   5.5333333e-01
   3.9333333e-01
   3.5333333e-01
   2.4666667e-01
   5.4666667e-01
   3.8000000e-01
   2.7333333e-01
   4.0000000e-01
   8.4000000e-01
   4.2666667e-01
   3.4000000e-01
   4.0666667e-01
   5.2666667e-01
   7.3333333e-01
   3.1333333e-01
   3.6666667e-01
   2.7333333e-01
   7.4666667e-01
   5.6000000e-01
   7.0666667e-01
   2.2000000e-01
   4.6666667e-01
   6.4000000e-01
   5.4000000e-01
   6.6000000e-01
   4.4000000e-01
   2.0666667e-01
   4.8666667e-01
   3.8666667e-01
   4.4666667e-01
   3.0666667e-01
   5.0666667e-01
   6.4666667e-01
   6.0666667e-01
   6.7333333e-01
   6.0666667e-01
   5.6666667e-01
   6.2000000e-01
   4.7333333e-01
   3.8666667e-01
   6.1333333e-01
   6.1333333e-01
   6.0000000e-01
   6.3333333e-01
   6.0000000e-01
   4.4000000e-01
   4.8000000e-01
   5.8666667e-01
   4.1333333e-01
   7.1333333e-01
   3.8000000e-01
   6.9333333e-01
   3.7333333e-01
   5.2000000e-01
   5.5333333e-01
   4.0666667e-01
   4.7333333e-01
   3.2000000e-01
   8.5333333e-01
   3.0000000e-01
   1.4666667e-01
   3.5333333e-01
   4.2000000e-01
   7.0000000e-01
   3.0666667e-01
   2.9333333e-01
   4.7333333e-01
   4.2000000e-01
   5.6000000e-01
   6.2000000e-01
   5.0000000e-01
   7.0666667e-01
   7.5333333e-01
   6.2666667e-01
   7.6666667e-01
   5.0000000e-01
   6.8666667e-01
   5.1333333e-01
   4.4000000e-01
   3.6000000e-01
   5.6666667e-01
   3.6000000e-01
   7.3333333e-01
   7.2666667e-01
   2.3333333e-01
   4.8666667e-01
   5.8666667e-01
   6.0666667e-01
   6.2666667e-01
   4.4000000e-01
   5.2000000e-01
   5.8666667e-01
   6.4000000e-01
   7.1333333e-01
   5.1333333e-01
   3.4000000e-01
   5.2666667e-01
   3.9333333e-01
   3.9333333e-01
   7.5333333e-01
   4.7333333e-01
   4.2666667e-01
   1.8666667e-01
   6.4666667e-01
   6.3333333e-01
   1.5333333e-01
   2.6000000e-01
   5.8666667e-01
   3.8666667e-01
   6.2000000e-01
   3.3333333e-01
   5.8666667e-01
   7.7333333e-01
   6.9333333e-01
   8.2666667e-01
   6.4666667e-01
   5.6000000e-01
   5.7333333e-01
   6.6666667e-01
   6.6666667e-01
   4.0666667e-01
   6.4666667e-01
   3.4666667e-01
   5.6000000e-01
   6.0000000e-01
   5.9333333e-01
   4.0666667e-01
   6.4000000e-01
   3.8000000e-01
   5.0000000e-01
   5.2666667e-01
   4.6000000e-01
   8.8000000e-01
   4.2000000e-01
   3.5333333e-01
   5.5333333e-01
   4.6666667e-01
   3.1333333e-01
   2.4666667e-01
   5.0000000e-01
   7.4000000e-01
   5.6666667e-01
   8.8000000e-01
   9.3333333e-02
   4.9333333e-01
   7.4666667e-01
   6.3333333e-01
   2.4666667e-01
   3.4000000e-01
   5.8000000e-01
   6.1333333e-01
   2.4666667e-01
   4.6666667e-01
   3.2000000e-01
   6.3333333e-01
   7.3333333e-01
   4.0000000e-01
   3.4666667e-01
   6.7333333e-01
   3.3333333e-01
   4.4666667e-01
   6.0666667e-01
   6.2000000e-01
   6.6000000e-01
   7.0666667e-01
   6.1333333e-01
   5.2000000e-01
   4.6000000e-01
   6.3333333e-01
   3.0000000e-01
   2.0000000e-01
   2.6000000e-01
   6.3333333e-01
   5.2000000e-01
   5.4000000e-01
   6.6666667e-01
   4.2666667e-01
   4.6000000e-01
   5.2666667e-01
   4.6000000e-01
   2.9333333e-01
   6.7333333e-01
   4.2666667e-01
   3.0666667e-01
   2.0000000e-01
   5.0666667e-01
   3.2000000e-01
   3.9333333e-01
   5.3333333e-01
   4.2000000e-01
   5.4000000e-01
   2.3333333e-01
   5.6000000e-01
   4.3333333e-01
   4.9333333e-01
   3.8666667e-01
   6.2000000e-01
   5.5333333e-01
   6.0000000e-01
   5.4000000e-01
   2.9333333e-01
   3.2666667e-01
   4.0000000e-01
   6.0666667e-01
   6.6666667e-01
   5.5333333e-01
   6.6000000e-01
   6.0666667e-01
   7.5333333e-01
   3.4666667e-01
   2.8666667e-01
   7.3333333e-01
   4.1333333e-01
   4.7333333e-01
   8.0666667e-01
   6.3333333e-01
   7.6666667e-01
   5.7333333e-01
   6.1333333e-01
   5.6000000e-01
   4.4666667e-01
   5.0000000e-01
   4.4000000e-01
   1.6000000e-01
   6.4000000e-01
   6.6666667e-01
   2.2666667e-01
   3.4000000e-01
   7.0000000e-01
   5.9333333e-01
   6.8000000e-01
   2.8000000e-01
   1.4666667e-01
   3.4000000e-01
   4.8000000e-01
   8.2000000e-01
   4.3333333e-01
   7.2666667e-01
   6.7333333e-01
   3.8000000e-01
   2.8000000e-01
   3.8666667e-01
   5.0000000e-01
   3.7333333e-01
   8.2666667e-01
   6.1333333e-01
   9.8666667e-01
   3.2000000e-01
   5.4666667e-01
   5.8000000e-01
   6.6666667e-01
   5.0000000e-01
   3.8666667e-01
   5.2666667e-01
   6.4666667e-01
   2.6000000e-01
   5.0000000e-01
   5.7333333e-01
   6.2000000e-01
   2.4000000e-01
   4.7333333e-01
   5.4666667e-01
   3.2000000e-01
   6.2000000e-01
   5.2666667e-01
   5.7333333e-01
   8.5333333e-01
   5.5333333e-01
   2.3333333e-01
   3.1333333e-01
   4.5333333e-01
   4.0666667e-01
   4.5333333e-01
   1.0000000e-01
   2.2000000e-01
   3.4000000e-01
   3.8666667e-01
   7.4000000e-01
   3.6666667e-01
   7.0666667e-01
   6.9333333e-01
   4.3333333e-01
   7.4666667e-01
   6.6666667e-01
   4.2000000e-01
   5.3333333e-01
   5.3333333e-01
   6.2666667e-01
   5.0666667e-01
   5.4000000e-01
   4.8000000e-01
   5.6000000e-01
   5.0666667e-01
   3.4666667e-01
   7.5333333e-01
   6.2666667e-01
   6.7333333e-01
   6.4000000e-01
   4.2000000e-01
   4.2000000e-01
   5.9333333e-01
   5.1333333e-01
   4.1333333e-01
   3.0000000e-01
   8.1333333e-01
   2.9333333e-01
   7.4666667e-01
   4.4000000e-01
   3.0666667e-01
   6.2666667e-01
   5.8666667e-01
   3.2666667e-01
   2.9333333e-01
   5.2666667e-01
   5.9333333e-01
   5.6666667e-01
   6.0000000e-01
   5.9333333e-01
   7.2000000e-01
   3.6666667e-01
   6.7333333e-01
   5.0000000e-01
   6.9333333e-01
   6.2666667e-01
   3.7333333e-01
   1.4000000e-01
   7.2666667e-01
   5.3333333e-01
   6.2000000e-01
   5.1333333e-01
   6.6000000e-01
   6.3333333e-01
   4.4666667e-01
   3.8666667e-01
   4.5333333e-01
   3.6000000e-01
   6.2666667e-01
   1.9333333e-01
   6.4000000e-01
   3.0000000e-01
   8.6000000e-01
   3.6666667e-01
   2.7333333e-01
   5.8000000e-01
   3.3333333e-01
   8.4666667e-01
   4.6666667e-01
   3.1333333e-01
   5.0666667e-01
   3.8666667e-01
   4.4000000e-01
   4.2666667e-01
   7.9333333e-01
   4.6666667e-01
   3.8000000e-01
   1.7333333e-01
   4.2000000e-01
   6.5333333e-01
   5.9333333e-01
   4.8666667e-01
   5.8000000e-01
   5.5333333e-01
   1.7333333e-01
   7.2666667e-01
   5.3333333e-01
   2.3333333e-01
   7.0666667e-01
   5.3333333e-01
   4.8666667e-01
   2.0000000e-01
   2.7333333e-01
   6.2666667e-01
   5.8666667e-01
   6.1333333e-01
   4.1333333e-01
   5.6000000e-01
   5.4666667e-01
   7.3333333e-01
   0.0000000e+00
   3.8666667e-01
   4.4666667e-01
   7.2000000e-01
   5.4666667e-01
   7.6666667e-01
   5.2000000e-01
   5.6000000e-01
   3.9333333e-01
   4.4666667e-01
   7.0666667e-01
   4.6666667e-01
   6.7333333e-01
   5.0666667e-01
   7.2666667e-01
   5.2000000e-01
   8.8000000e-01
   4.0000000e-01
   2.0000000e-01
   5.3333333e-01
   5.2000000e-01
   2.0666667e-01
   2.0000000e-01
   7.6000000e-01
   2.6666667e-01
   5.6666667e-01
   5.8000000e-01
   2.4666667e-01
   6.2000000e-01
   5.7333333e-01
   7.1333333e-01
   6.3333333e-01
   8.5333333e-01
   5.5333333e-01
   6.0000000e-01
   4.8666667e-01
   3.9333333e-01
   5.5333333e-01
   3.4666667e-01
   3.0000000e-01
   5.0666667e-01
   3.9333333e-01
   3.5333333e-01
   5.6666667e-01
   5.2666667e-01
   4.5333333e-01
   6.8000000e-01
   4.4000000e-01
   6.6666667e-01
   9.0000000e-01
   7.2000000e-01
   6.0666667e-01
   3.9333333e-01
   7.0666667e-01
   5.9333333e-01
   6.6666667e-01
   7.2666667e-01
   6.0666667e-01
   7.4000000e-01
   1.2666667e-01
   1.4000000e-01
   3.0000000e-01
   5.8000000e-01
   3.6666667e-01
   6.0666667e-01
   4.6666667e-01
   3.8666667e-01
   6.6666667e-01
   2.8000000e-01
   5.2000000e-01
   2.4000000e-01
   5.6000000e-01
   7.0666667e-01
   4.6666667e-01
   4.9333333e-01
   5.7333333e-01
   1.5333333e-01
   6.4666667e-01
   4.0000000e-01
   4.0666667e-01
   7.5333333e-01
   3.8000000e-01
   2.9333333e-01
   4.4666667e-01
   5.0666667e-01
   5.2000000e-01
   2.5333333e-01
   3.6666667e-01
   7.7333333e-01
   5.4666667e-01
   5.2666667e-01
   8.2000000e-01
   3.4000000e-01
   6.2666667e-01
   2.7333333e-01
   4.0000000e-01
   6.9333333e-01
   6.8000000e-01
   3.8000000e-01
   5.4000000e-01
   6.1333333e-01
   6.0000000e-01
   4.7333333e-01
   3.4666667e-01
   6.8666667e-01
   3.2666667e-01
   2.0666667e-01
   4.2000000e-01
   5.0666667e-01
   4.7333333e-01
   3.4666667e-01
   3.9333333e-01
   2.6666667e-01
   6.2000000e-01
   6.7333333e-01
   6.2000000e-01
   2.8666667e-01
   6.2666667e-01
   3.2000000e-01
   6.8666667e-01
   3.6666667e-01
   4.8666667e-01
   3.5333333e-01
   5.4000000e-01
   3.5333333e-01
   7.4666667e-01
   4.6666667e-01
   6.9333333e-01
   3.4666667e-01
   5.8000000e-01
   4.9333333e-01
   4.0666667e-01
   5.4000000e-01
   3.5333333e-01
   1.7333333e-01
   4.6000000e-01
   6.0666667e-01
   5.3333333e-01
   3.7333333e-01
   4.1333333e-01
   4.8000000e-01
   6.3333333e-01
   4.9333333e-01
   5.8666667e-01
   4.6000000e-01
   7.8000000e-01
   5.0000000e-01
   3.6666667e-01
   5.8000000e-01
   5.4666667e-01
   6.0666667e-01
   6.0000000e-01
   5.0666667e-01
   7.2000000e-01
   6.8000000e-01
   5.3333333e-01
   5.1333333e-01
   5.6666667e-01
   4.8000000e-01
   3.4000000e-01
   7.7333333e-01
   6.4666667e-01
   4.8666667e-01
   7.0666667e-01
   3.6666667e-01
   5.1333333e-01
   4.1333333e-01
   1.3333333e-01
   6.3333333e-01
   4.6000000e-01
   6.4666667e-01
   3.0000000e-01
   5.6000000e-01
   6.4000000e-01
   6.3333333e-01
   6.2666667e-01
   2.9333333e-01
   4.4666667e-01
   1.6666667e-01
   3.6000000e-01
   7.5333333e-01
   4.6666667e-01
   4.0666667e-01
   2.8666667e-01
   6.2666667e-01
   5.4666667e-01
   6.8000000e-01
   5.4000000e-01
   7.0666667e-01
   6.6000000e-01
   5.4000000e-01
   2.6666667e-02
   8.7333333e-01
   8.2000000e-01
   6.7333333e-01
   7.3333333e-02
   2.6666667e-01
   5.6000000e-01
   5.1333333e-01
   4.6000000e-01
   5.2666667e-01
   5.0000000e-01
   7.2666667e-01
   4.8000000e-01
   6.3333333e-01
   4.9333333e-01
   6.1333333e-01
   2.5333333e-01
   6.0000000e-01
   4.8666667e-01
   6.8666667e-01
   4.0666667e-01
   2.5333333e-01
   6.9333333e-01
   2.7333333e-01
   5.8000000e-01
   2.2666667e-01
   6.1333333e-01
   3.7333333e-01
   1.0000000e+00
   5.7333333e-01
   5.3333333e-01
   5.3333333e-01
   5.3333333e-01
   5.8666667e-01
   6.2000000e-01
   6.6000000e-01
   3.8000000e-01
   5.2000000e-01
   8.6000000e-01
   4.0666667e-01
   7.3333333e-01
   6.2000000e-01
   4.6666667e-01
   5.8000000e-01
   6.1333333e-01
   3.5333333e-01
   5.4666667e-01
   6.5333333e-01
   3.4666667e-01
   9.2666667e-01
   2.2666667e-01
   8.1333333e-01
   4.9333333e-01
   5.8666667e-01
   5.5333333e-01
   5.2666667e-01
   3.8000000e-01
   1.1333333e-01
   4.8000000e-01
   6.8000000e-01
   4.3333333e-01
   4.6666667e-01
   2.7333333e-01
   4.0666667e-01
   6.2000000e-01
   7.2000000e-01
   6.0666667e-01
   7.4666667e-01
   6.3333333e-01
   6.2000000e-01
   5.6666667e-01
   7.2000000e-01
   2.3333333e-01
   6.4666667e-01
   6.0666667e-01
   4.4666667e-01
   4.1333333e-01
   6.9333333e-01
   3.8000000e-01
   4.0666667e-01
   3.8666667e-01
   4.2666667e-01
   7.1333333e-01
   5.4000000e-01
   1.6666667e-01
   6.0000000e-01
   2.8000000e-01
   7.8000000e-01
   3.8666667e-01
   4.2000000e-01
   4.6000000e-01
   3.8000000e-01
   4.0000000e-01
   4.8000000e-01
   7.9333333e-01
   3.8000000e-01
   4.4000000e-01
   8.3333333e-01
   2.8000000e-01
   5.7333333e-01
   8.3333333e-01
   3.8000000e-01
   7.1333333e-01
   6.8000000e-01
   2.4666667e-01
   4.9333333e-01
   3.4000000e-01
   6.0000000e-01
   2.6000000e-01
   3.7333333e-01
   5.0000000e-01
   7.2666667e-01
   4.0666667e-01
   2.6000000e-01
   9.0666667e-01
   6.8000000e-01
   5.0000000e-01
   5.0666667e-01
   5.9333333e-01
   2.9333333e-01
   6.6000000e-01
   2.9333333e-01
   4.4666667e-01
   5.6000000e-01
   6.6666667e-01
   4.4000000e-01
   6.8000000e-01
   3.4000000e-01
   8.0666667e-01
   7.2000000e-01
   3.2000000e-01
   3.2000000e-01
   8.4666667e-01
   6.6666667e-01
   5.4666667e-01
   8.4666667e-01
   6.1333333e-01
   6.3333333e-01
   6.0666667e-01
   5.1333333e-01
   6.2000000e-01
   3.2666667e-01
   4.2000000e-01
   4.2000000e-01
   7.6000000e-01
   4.7333333e-01
   4.6000000e-01
   4.1333333e-01
   5.4666667e-01
   3.7333333e-01
   7.0000000e-01
   9.2000000e-01
   2.7333333e-01
   5.6000000e-01
   2.2000000e-01
   4.5333333e-01
   5.6666667e-01
   3.1333333e-01
   4.3333333e-01
   6.1333333e-01
   3.0000000e-01
   2.4666667e-01
   6.2000000e-01
   5.4666667e-01
   5.2666667e-01
   1.8666667e-01
   2.9333333e-01
   4.1333333e-01
   3.8000000e-01
   6.8666667e-01
   8.5333333e-01
   4.6000000e-01
   5.1333333e-01
   5.0000000e-01
   4.0666667e-01
   5.2000000e-01
   6.5333333e-01
   4.6666667e-01
   6.2000000e-01
   5.4000000e-01
   3.0666667e-01
   4.9333333e-01
   4.6666667e-01
   4.9333333e-01
   3.9333333e-01
   6.1333333e-01
   4.4666667e-01
   4.6000000e-01
   4.0666667e-01
   4.6000000e-01
   6.6000000e-01
   2.5333333e-01
   4.9333333e-01
   7.8000000e-01
   3.0666667e-01
   5.5333333e-01
   5.7333333e-01
   6.4666667e-01
   3.8000000e-01
   5.1333333e-01
   6.9333333e-01
   1.6000000e-01
   6.0666667e-01
   2.8666667e-01
   6.0000000e-01
   2.5333333e-01
   8.0666667e-01
   9.6000000e-01
   6.2666667e-01
   5.1333333e-01
   5.5333333e-01
   6.1333333e-01
   1.7333333e-01
   4.4000000e-01
   4.6000000e-01
   7.2000000e-01
   3.5333333e-01
   5.2000000e-01
   5.9333333e-01
   3.4000000e-01
   4.5333333e-01
   3.0000000e-01
   4.0000000e-01
   3.8666667e-01
   7.9333333e-01
   7.1333333e-01
   2.8666667e-01
   7.8666667e-01
   2.7333333e-01
   5.4666667e-01
   2.8666667e-01
   5.4000000e-01
   4.2000000e-01
   3.9333333e-01
   3.5333333e-01
   8.4666667e-01
   4.1333333e-01
   6.5333333e-01
   6.0666667e-01
   4.9333333e-01
   4.2666667e-01
   3.7333333e-01
   3.1333333e-01
   5.7333333e-01
   2.6666667e-01
   3.6666667e-01
   2.3333333e-01
   8.2000000e-01
   3.1333333e-01
   7.2666667e-01
   8.1333333e-01
   5.8666667e-01
   3.8666667e-01
   6.0666667e-01
   5.2666667e-01
   3.2666667e-01
   7.2666667e-01
   9.4000000e-01
   1.8000000e-01
   8.8666667e-01
   4.8000000e-01
   5.8000000e-01
   6.2666667e-01
   5.7333333e-01
   3.2666667e-01
   5.6666667e-01
   7.2666667e-01
   6.2666667e-01
   3.1333333e-01
   5.3333333e-01
   5.1333333e-01
   5.6000000e-01
   6.2666667e-01
   4.1333333e-01
   8.2666667e-01
   7.9333333e-01
   3.7333333e-01
   3.7333333e-01
   6.0666667e-01
   4.3333333e-01
   7.0666667e-01
   8.2000000e-01
   8.3333333e-01
   3.4666667e-01
   6.6000000e-01
   6.6000000e-01
   3.5333333e-01
   6.4000000e-01
   5.2666667e-01
   5.1333333e-01
   4.6000000e-01
   6.4666667e-01
   8.6000000e-01
   3.2000000e-01
   5.2000000e-01
   3.3333333e-01
   5.4666667e-01
   4.4666667e-01
   5.4666667e-01
   4.2666667e-01
   5.0666667e-01
   3.2000000e-01
   5.2000000e-01
   5.7333333e-01
   9.8000000e-01
   5.7333333e-01
   3.8666667e-01
   2.8666667e-01
   6.4000000e-01
   5.0666667e-01
   5.3333333e-01
   6.2000000e-01
   2.5333333e-01
   6.4000000e-01
   2.9333333e-01
   7.5333333e-01
   4.8000000e-01
   4.9333333e-01
   3.8666667e-01
   6.6000000e-01
   6.5333333e-01
   6.3333333e-01
   5.8000000e-01
   3.8000000e-01
   6.2666667e-01
   2.3333333e-01
   5.8666667e-01
   2.4666667e-01
   4.1333333e-01
   5.6000000e-01
   3.2000000e-01
   3.9333333e-01
   4.3333333e-01
   3.3333333e-01
   4.2000000e-01
   7.5333333e-01
   4.1333333e-01
   4.6000000e-01
   6.1333333e-01
   7.6000000e-01
   6.4666667e-01
   7.2666667e-01
   5.0666667e-01
   4.0666667e-01
   4.1333333e-01
   4.4000000e-01
   5.8000000e-01
   6.1333333e-01
   4.2000000e-01
   6.9333333e-01
   8.8666667e-01
   5.2000000e-01
   5.1333333e-01
   4.2666667e-01
   3.4666667e-01
   6.4666667e-01
   6.6000000e-01
   4.9333333e-01
   2.0666667e-01
   5.4666667e-01
   8.4000000e-01
   5.6666667e-01
   5.9333333e-01
   4.2666667e-01
   5.2000000e-01
   7.2666667e-01
   3.1333333e-01
   3.7333333e-01
   5.0000000e-01
   5.4000000e-01
   6.7333333e-01
   1.8000000e-01
   3.5333333e-01
   7.6000000e-01
   7.8000000e-01
   6.2666667e-01
   5.2666667e-01
   6.3333333e-01
   5.4666667e-01
   5.1333333e-01
   4.5333333e-01
   4.6666667e-01
   7.0000000e-01
   3.0666667e-01
   7.1333333e-01
   6.0666667e-01
   3.6000000e-01
   1.9333333e-01
   4.8000000e-01
   5.6000000e-01
   2.6666667e-01
   4.4666667e-01
   8.4000000e-01
   6.8000000e-01
   8.0666667e-01
   5.6666667e-01
   6.3333333e-01
   1.9333333e-01
   5.6666667e-01
   6.2666667e-01
   4.2666667e-01
   3.6666667e-01
   4.1333333e-01
   3.3333333e-01
   4.8666667e-01
   7.7333333e-01
   1.4666667e-01
   4.9333333e-01
   4.6000000e-01
   3.3333333e-01
   6.8666667e-01
   3.2000000e-01
   1.7333333e-01
   6.4000000e-01
   4.8000000e-01
   4.3333333e-01
   2.7333333e-01
   4.8000000e-01
   6.4666667e-01
   5.3333333e-01
   3.0000000e-01
   5.0666667e-01
   5.8666667e-01
   2.7333333e-01
   6.2666667e-01
   5.0000000e-01
   9.0666667e-01
   4.0000000e-01
   4.6000000e-01
   7.1333333e-01
   4.8666667e-01
   6.8000000e-01
   3.1333333e-01
   6.8666667e-01
   1.8000000e-01
   4.2000000e-01
   5.0666667e-01
   7.6000000e-01
   2.0000000e-01
   2.9333333e-01
   4.0666667e-01
   4.4666667e-01
   4.1333333e-01
   3.4000000e-01
   6.8000000e-01
   3.6000000e-01
   6.1333333e-01
   2.1333333e-01
   7.2000000e-01
   4.5333333e-01
   6.8666667e-01
   6.9333333e-01
   6.3333333e-01
   6.3333333e-01
   5.0666667e-01
   2.7333333e-01
   4.8000000e-01
   3.0000000e-01
   4.9333333e-01
   4.3333333e-01
   4.0666667e-01
   5.1333333e-01
   5.1333333e-01
   5.8000000e-01
   6.4666667e-01
   2.0000000e-01
   4.6000000e-01
   3.8000000e-01
   5.6000000e-01
   4.8666667e-01
   4.3333333e-01
   9.2666667e-01
   7.4000000e-01
   4.9333333e-01
   6.4000000e-01
   4.2666667e-01
   6.9333333e-01
   2.9333333e-01
   6.6000000e-01
   4.8666667e-01
   7.1333333e-01
   3.4000000e-01
   6.7333333e-01
   3.6666667e-01
   5.2666667e-01
   7.9333333e-01
   8.6666667e-02
   2.6666667e-01
   4.6666667e-01
   1.6000000e-01
   2.7333333e-01
   4.6666667e-01
   3.0666667e-01
   4.8666667e-01
   3.8666667e-01
   4.3333333e-01
   1.6666667e-01
   4.4666667e-01
   2.3333333e-01
   5.4666667e-01
   7.0666667e-01
   6.4000000e-01
   1.1333333e-01
   6.2666667e-01
   5.9333333e-01
   5.8000000e-01
   5.0666667e-01
   4.2000000e-01
   1.6000000e-01
   6.6666667e-01
   2.4000000e-01
   6.3333333e-01
   5.3333333e-01
   4.8666667e-01
   7.4000000e-01
   3.0000000e-01
   4.0000000e-01
   2.9333333e-01
   6.2000000e-01
   5.4666667e-01
   6.8666667e-01
   3.8666667e-01
   5.8666667e-01
   8.6666667e-02
   4.2000000e-01
   7.4000000e-01
   6.8666667e-01
   1.6000000e-01
   2.5333333e-01
   4.2666667e-01
   5.0666667e-01
   3.7333333e-01
   5.9333333e-01
   6.2000000e-01
   6.2666667e-01
   5.0000000e-01
   6.0666667e-01
   3.3333333e-01
   4.0000000e-01
   5.2000000e-01
   5.0666667e-01
   5.5333333e-01
   2.4000000e-01
   5.5333333e-01
   3.7333333e-01
   6.8000000e-01
   1.7333333e-01
   6.0000000e-01
   3.5333333e-01
   5.2666667e-01
   5.2666667e-01
   6.4666667e-01
   5.2666667e-01
   7.8666667e-01
   5.2000000e-01
   3.3333333e-01
   3.3333333e-01
   3.9333333e-01
   1.3333333e-01
   2.5333333e-01
   6.9333333e-01
   4.8666667e-01
   3.4000000e-01
   5.2666667e-01
   3.3333333e-01
   5.9333333e-01
   3.4000000e-01
   5.8000000e-01
   4.4000000e-01
   4.8666667e-01
   6.4666667e-01
   5.5333333e-01
   4.1333333e-01
   4.0666667e-01
   2.5333333e-01
   5.0000000e-01
   5.1333333e-01
   5.5333333e-01
   1.0000000e-01
   8.6000000e-01
   4.8666667e-01
   6.6000000e-01
   2.8000000e-01
   4.6000000e-01
   6.4000000e-01
   7.4666667e-01
   3.4666667e-01
   6.5333333e-01
   4.7333333e-01
   3.2666667e-01
   6.2666667e-01
   3.2000000e-01
   6.3333333e-01
   4.2666667e-01
   6.8666667e-01
   5.0666667e-01
   3.9333333e-01
   3.6666667e-01
   7.5333333e-01
   6.4666667e-01
   7.1333333e-01
   4.6666667e-01
   8.0000000e-01
   4.8000000e-01
   6.8000000e-01
   5.6666667e-01
   8.1333333e-01
   6.1333333e-01
   2.5333333e-01
   6.8666667e-01
   4.8000000e-01
   4.2000000e-01
   1.6000000e-01
   4.6666667e-01
   3.7333333e-01
   4.5333333e-01
   7.6666667e-01
   3.4666667e-01
   6.6000000e-01
   6.2000000e-01
   5.3333333e-01
   3.0666667e-01
   6.0666667e-01
   5.0000000e-01
   5.8666667e-01
   2.7333333e-01
   6.7333333e-01
   5.6000000e-01
   1.8666667e-01
   3.2666667e-01
   5.3333333e-01
   4.7333333e-01
   4.4666667e-01
   4.2000000e-01
   2.6000000e-01
   6.2000000e-01
   6.0666667e-01
   3.6666667e-01
   5.2000000e-01
   6.3333333e-01
   6.2000000e-01
   5.0666667e-01
   5.0000000e-01
   3.6666667e-01
   7.6666667e-01
   7.6000000e-01
   3.6666667e-01
   5.3333333e-02
   3.5333333e-01
   2.6000000e-01
   7.4000000e-01
   6.9333333e-01
   4.1333333e-01
   3.0000000e-01
   4.7333333e-01
   1.3333333e-01
   3.6666667e-01
   4.6666667e-01
   2.6000000e-01
   4.6666667e-01
   6.0000000e-01
   4.6000000e-01
   5.4000000e-01
   2.0666667e-01
   5.6666667e-01
   4.6666667e-01
   2.6000000e-01
   7.9333333e-01
   4.3333333e-01
   7.9333333e-01
   7.6666667e-01
   5.6000000e-01
   3.3333333e-01
   7.9333333e-01
   7.5333333e-01
   4.0666667e-01
   6.1333333e-01
   4.0000000e-01
   4.4000000e-01
   1.9333333e-01
   3.8000000e-01
   4.4666667e-01
   5.8000000e-01
   2.6666667e-01
   7.0000000e-01
   9.4000000e-01
   5.7333333e-01
   6.6666667e-01
   5.8666667e-01
   5.8000000e-01
   4.6000000e-01
   7.8000000e-01
   2.7333333e-01
   3.2000000e-01
   4.6666667e-01
   7.5333333e-01
   6.2000000e-01
   7.0666667e-01
   6.0000000e-01
   6.9333333e-01
   5.8000000e-01
   4.4666667e-01
   7.2000000e-01
   3.6666667e-01
   4.5333333e-01
   3.4666667e-01
   4.4000000e-01
   6.8666667e-01
   6.3333333e-01
   3.4666667e-01
   3.4000000e-01
   5.1333333e-01
   3.2666667e-01
   3.8000000e-01
   7.4000000e-01
   4.7333333e-01
   6.6000000e-01
   2.0666667e-01
   5.8666667e-01
   7.6666667e-01
   2.2000000e-01
   7.8000000e-01
   4.4000000e-01
   2.2000000e-01
   3.4666667e-01
   6.2666667e-01
   4.2000000e-01
   4.2666667e-01
   3.6000000e-01
   1.6666667e-01
   3.2666667e-01
   2.3333333e-01
   5.4666667e-01
   3.0666667e-01
   5.0000000e-01
   6.0666667e-01
   6.3333333e-01
   5.4666667e-01
   4.7333333e-01
   3.0000000e-01
   4.9333333e-01
   7.0666667e-01
   5.7333333e-01
   5.2000000e-01
   5.0000000e-01
   6.3333333e-01
   7.6666667e-01
   2.4666667e-01
   8.1333333e-01
   5.3333333e-01
   6.5333333e-01
   3.7333333e-01
   3.1333333e-01
   7.0666667e-01
   7.4000000e-01
   3.5333333e-01
   6.5333333e-01
   3.6666667e-01
   6.2666667e-01
   5.2666667e-01
   3.8666667e-01
   5.0666667e-01
   1.8666667e-01
   5.8000000e-01
   5.5333333e-01
   6.8000000e-01
   5.8000000e-01
   7.1333333e-01
   6.7333333e-01
   2.7333333e-01
   5.8666667e-01
   4.2000000e-01
   8.0000000e-01
   5.7333333e-01
   4.2666667e-01
   2.6000000e-01
   4.1333333e-01
   2.8000000e-01
   1.1333333e-01
   4.3333333e-01
   7.5333333e-01
   3.5333333e-01
   6.8666667e-01
   6.0666667e-01
   5.3333333e-01
   7.7333333e-01
   5.6666667e-01
   2.8666667e-01
   5.3333333e-01
   3.2666667e-01
   9.3333333e-01
   6.1333333e-01
   3.4000000e-01
   2.8666667e-01
   4.4666667e-01
   5.3333333e-01
   9.5333333e-01
   5.8000000e-01
   4.9333333e-01
   6.2000000e-01
   3.3333333e-01
   2.7333333e-01
   3.0666667e-01
   2.6666667e-01
   7.5333333e-01
   3.2666667e-01
   3.6666667e-01
   5.1333333e-01
   3.0000000e-01
   6.4666667e-01
   4.2666667e-01
   5.5333333e-01
   6.5333333e-01
   3.1333333e-01
   5.3333333e-01
   4.9333333e-01
   4.0000000e-01
   7.2666667e-01
   6.7333333e-01
   4.3333333e-01
   4.2666667e-01
   6.6666667e-01
   5.2000000e-01
   5.6666667e-01
   5.6000000e-01
   4.9333333e-01
   3.0000000e-01
   3.0666667e-01
   5.8666667e-01
   5.9333333e-01
   3.0000000e-01
   5.3333333e-01
   5.7333333e-01
   2.2666667e-01
   4.3333333e-01
   3.0666667e-01
   9.2666667e-01
   3.8666667e-01
   5.9333333e-01
   6.1333333e-01
   2.7333333e-01
   5.2666667e-01
   7.7333333e-01
   4.7333333e-01
   4.1333333e-01
   4.2000000e-01
   7.0666667e-01
   7.8666667e-01
   4.4000000e-01
   4.6666667e-01
   5.5333333e-01
   4.2000000e-01
   5.3333333e-01
   5.7333333e-01
   4.7333333e-01
   6.0666667e-01
   5.6000000e-01
   3.1333333e-01
   6.5333333e-01
   3.2666667e-01
   4.6000000e-01
   5.0666667e-01
   2.7333333e-01
   6.5333333e-01
   5.9333333e-01
   2.0000000e-01
   3.2666667e-01
   4.7333333e-01
   5.2000000e-01
   3.2000000e-01
   7.3333333e-01
   5.1333333e-01
   2.8666667e-01
   4.4666667e-01
   3.8666667e-01
   8.3333333e-01
   8.5333333e-01
   4.2000000e-01
   3.6000000e-01
   6.8000000e-01
   8.4000000e-01
   8.4666667e-01
   5.0000000e-01
   6.4666667e-01
   4.2666667e-01
   5.3333333e-01
   5.9333333e-01
   5.2000000e-01
   4.0666667e-01
   5.0666667e-01
   2.4666667e-01
   4.4000000e-01
   9.2000000e-01
   5.0000000e-01
   4.5333333e-01
   2.4000000e-01
   2.1333333e-01
   4.2666667e-01
   6.3333333e-01
   4.8666667e-01
   3.9333333e-01
   7.2666667e-01
   1.6000000e-01
   7.4666667e-01
   7.4000000e-01
   7.6666667e-01
   1.4000000e-01
   5.8666667e-01
   4.1333333e-01
   3.9333333e-01
   6.7333333e-01
   5.4000000e-01
   3.6000000e-01
   4.2666667e-01
   5.3333333e-01
   3.7333333e-01
   5.6666667e-01
   2.8000000e-01
   6.6000000e-01
   2.9333333e-01
   4.3333333e-01
   3.5333333e-01
   6.2000000e-01
   6.0000000e-01
   8.2666667e-01
   4.5333333e-01
   5.7333333e-01
   3.4000000e-01
   4.5333333e-01
   3.9333333e-01
   5.3333333e-01
   7.0000000e-01
   3.6666667e-01
   4.4666667e-01
   3.0000000e-01
   5.8000000e-01
   4.6666667e-01
   6.0666667e-01
   8.4666667e-01
   5.3333333e-01
   3.4666667e-01
   5.4000000e-01
   3.5333333e-01
   2.7333333e-01
   4.3333333e-01
   5.6666667e-01
   3.8666667e-01
   3.8666667e-01
   6.0000000e-01
   3.8000000e-01
   7.0666667e-01
   7.7333333e-01
   7.3333333e-01
   4.5333333e-01
   3.3333333e-01
   7.2000000e-01
   4.2000000e-01
   6.4000000e-01
   1.8666667e-01
   3.2000000e-01
   3.5333333e-01
   6.7333333e-01
   4.8000000e-01
   7.6000000e-01
   1.4000000e-01
   5.0000000e-01
   5.1333333e-01
   4.6666667e-01
   2.9333333e-01
   1.9333333e-01
   5.0666667e-01
   4.6666667e-01
   6.4666667e-01
   5.4000000e-01
   7.6666667e-01
   2.6666667e-01
   7.2666667e-01
   5.9333333e-01
   7.2000000e-01
   5.8666667e-01
   5.3333333e-01
   4.4666667e-01
   4.2000000e-01
   4.2666667e-01
   7.5333333e-01
   3.6000000e-01
   6.0000000e-01
   5.0666667e-01
   6.3333333e-01
   3.9333333e-01
   2.9333333e-01
   4.0666667e-01
   4.0666667e-01
   4.2000000e-01
   4.7333333e-01
   5.6000000e-01
   5.1333333e-01
   2.8666667e-01
   2.2000000e-01
   7.6666667e-01
   6.2666667e-01
   3.0000000e-01
   6.4000000e-01
   1.0666667e-01
   5.7333333e-01
   8.1333333e-01
   8.2000000e-01
   2.4666667e-01
   6.2666667e-01
   6.7333333e-01
   3.7333333e-01
   3.5333333e-01
   7.0666667e-01
   5.2000000e-01
   6.2666667e-01
   4.9333333e-01
   5.8000000e-01
   3.0000000e-01
   7.2666667e-01
   6.5333333e-01
   8.5333333e-01
   6.6666667e-01
   4.0666667e-01
   6.6000000e-01
   2.9333333e-01
   6.4666667e-01
   7.6000000e-01
   3.1333333e-01
   2.2666667e-01
   5.2000000e-01
   2.0666667e-01
   3.6666667e-01
   5.9333333e-01
   5.1333333e-01
   1.1333333e-01
   3.4666667e-01
   6.2666667e-01
   5.6666667e-01
   6.6666667e-01
   6.4000000e-01
   5.5333333e-01
   4.7333333e-01
   4.8000000e-01
   6.0000000e-01
   5.8666667e-01
   7.1333333e-01
   3.0000000e-01
   5.0000000e-01
   3.8000000e-01
   6.6000000e-01
   8.2666667e-01
   4.2666667e-01
   5.7333333e-01
   4.8666667e-01
   4.5333333e-01
   4.2666667e-01
   2.7333333e-01
   2.7333333e-01
   8.0666667e-01
   8.0666667e-01
   6.2000000e-01
   4.8000000e-01
   5.4000000e-01
   5.5333333e-01
   5.3333333e-01
   3.6000000e-01
   2.0000000e-01
   4.0666667e-01
   4.8000000e-01
   2.0666667e-01
   4.6000000e-01
   5.5333333e-01
   6.0000000e-01
   6.1333333e-01
   5.1333333e-01
   3.0666667e-01
   5.2000000e-01
   2.6666667e-01
   3.9333333e-01
   9.0666667e-01
   3.0666667e-01
   4.2000000e-01
   5.5333333e-01
   6.5333333e-01
   7.8666667e-01
   5.1333333e-01
   2.4666667e-01
   3.2000000e-01
   5.4000000e-01
   3.6000000e-01
   5.5333333e-01
   5.6000000e-01
   4.8000000e-01
   4.6000000e-01
   5.4000000e-01
   7.2666667e-01
   6.3333333e-01
   3.6000000e-01
   3.0000000e-01
   2.2666667e-01
   1.7333333e-01
   3.6666667e-01
   4.0666667e-01
   5.4666667e-01
   4.3333333e-01
   7.3333333e-01
   4.4000000e-01
   6.5333333e-01
   6.1333333e-01
   6.0666667e-01
   6.8666667e-01
   7.3333333e-01
   7.2666667e-01
   5.3333333e-01
   4.9333333e-01
   5.8666667e-01
   7.0666667e-01
   5.3333333e-01
   8.2000000e-01
   7.8666667e-01
   4.8000000e-01
   1.8666667e-01
   5.2666667e-01
   1.8000000e-01
   5.3333333e-01
   4.4000000e-01
   6.6000000e-01
   4.4666667e-01
   4.8000000e-01
   4.6666667e-01
   5.8000000e-01
   5.6000000e-01
   8.1333333e-01
   4.8000000e-01
   4.4666667e-01
   4.9333333e-01
   5.8000000e-01
   5.6000000e-01
   3.2000000e-01
   5.0666667e-01
   2.4000000e-01
   3.9333333e-01
   6.6666667e-01
   3.4666667e-01
   5.1333333e-01
   3.2000000e-01
   5.0000000e-01
   5.2666667e-01
   8.2666667e-01
   5.5333333e-01
   3.1333333e-01
   3.0666667e-01
   5.5333333e-01
   6.8000000e-01
   5.6666667e-01
   5.6000000e-01
   5.1333333e-01
   4.8666667e-01
   4.6666667e-01
   5.6000000e-01
   6.7333333e-01
   4.3333333e-01
   2.6666667e-01
   2.2000000e-01
   3.0666667e-01
   6.3333333e-01
   3.4666667e-01
   4.6000000e-01
   6.1333333e-01
   6.0000000e-01
   2.6666667e-01
   6.9333333e-01
   4.4666667e-01
   3.9333333e-01
   5.4666667e-01
   7.6000000e-01
   5.4666667e-01
   5.4666667e-01
   7.3333333e-01
   5.9333333e-01
   6.4000000e-01
   5.8000000e-01
   4.4000000e-01
   3.5333333e-01
   6.2666667e-01
   1.5333333e-01
   2.6666667e-01
   3.2000000e-01
   5.8000000e-01
   4.6000000e-01
   5.2000000e-01
   1.0000000e-01
   5.3333333e-01
   4.0000000e-01
   5.7333333e-01
   5.6666667e-01
   8.2000000e-01
   4.1333333e-01
   4.7333333e-01
   4.7333333e-01
   4.9333333e-01
   5.2666667e-01
   1.9333333e-01
   4.8000000e-01
   5.8666667e-01
   2.9333333e-01
   7.5333333e-01
   5.0000000e-01
   3.9333333e-01
   5.5333333e-01
   3.2666667e-01
   7.5333333e-01
   3.1333333e-01
   6.6000000e-01
   4.9333333e-01
   7.6000000e-01
   3.5333333e-01
   6.3333333e-01
   3.5333333e-01
   3.2000000e-01
   3.9333333e-01
   6.8666667e-01
   3.4666667e-01
   6.3333333e-01
   4.6666667e-01
   6.4666667e-01
   6.6000000e-01
   6.5333333e-01
   4.3333333e-01
   6.4666667e-01
   3.5333333e-01
   6.6666667e-01
   5.2000000e-01
   4.6000000e-01
   7.2666667e-01
   3.2000000e-01
   9.0000000e-01
   5.1333333e-01
   5.9333333e-01
   3.9333333e-01
   1.6000000e-01
   6.8666667e-01
   6.0000000e-01
   6.4000000e-01
   4.8000000e-01
   1.3333333e-01
   5.8000000e-01
   6.4000000e-01
   1.5333333e-01
   5.5333333e-01
   8.4666667e-01
   6.4000000e-01
   5.5333333e-01
   1.7333333e-01
   7.3333333e-01
   6.6000000e-01
   5.1333333e-01
   4.4666667e-01
   4.7333333e-01
   3.6666667e-01
   4.0000000e-01
   5.0666667e-01
   5.0000000e-01
   4.7333333e-01
   4.4000000e-01
   7.1333333e-01
   2.5333333e-01
   2.4000000e-01
   3.1333333e-01
   5.4000000e-01
   4.2666667e-01
   4.6666667e-01
   7.4000000e-01
   7.0000000e-01
   4.0666667e-01
   3.8000000e-01
   6.6666667e-01
   6.4000000e-01
   3.0000000e-01
   4.4000000e-01
   6.7333333e-01
   4.4666667e-01
   2.8666667e-01
   2.0666667e-01
   2.4666667e-01
   4.4000000e-01
   6.3333333e-01
   7.9333333e-01
   7.6000000e-01
   7.5333333e-01
   6.8000000e-01
   4.1333333e-01
   8.6666667e-02
   7.1333333e-01
   4.8666667e-01
   2.6000000e-01
   6.7333333e-01
   7.4666667e-01
   8.6666667e-01
   5.5333333e-01
   6.0000000e-01
   4.5333333e-01
   5.0666667e-01
   5.5333333e-01
   5.0666667e-01
   5.0666667e-01
   1.5333333e-01
   5.5333333e-01
   4.1333333e-01
   3.5333333e-01
   4.1333333e-01
   5.0000000e-01
   8.8666667e-01
   5.3333333e-01
   5.0000000e-01
   5.9333333e-01
   6.3333333e-01
   3.9333333e-01
   7.4000000e-01
   1.5333333e-01
   5.3333333e-01
   6.0666667e-01
   2.5333333e-01
   7.6666667e-01
   1.6666667e-01
   4.0666667e-01
   3.8666667e-01
   6.5333333e-01
   6.7333333e-01
   5.9333333e-01
   1.0666667e-01
   6.2000000e-01
   8.1333333e-01
   5.0666667e-01
   5.9333333e-01
   5.1333333e-01
   3.8666667e-01
   4.6666667e-01
   6.2666667e-01
   4.5333333e-01
   6.7333333e-01
   2.8000000e-01
   2.9333333e-01
   6.8666667e-01
   2.8666667e-01
   7.0666667e-01
   3.2666667e-01
   7.6000000e-01
   2.0666667e-01
   5.0000000e-01
   2.4666667e-01
   4.4000000e-01
   4.0000000e-01
   5.5333333e-01
   5.8666667e-01
   1.9333333e-01
   4.5333333e-01
   5.4000000e-01
   7.8000000e-01
   3.3333333e-01
   5.5333333e-01
   8.5333333e-01
   5.1333333e-01
   6.0000000e-01
   5.0666667e-01
   7.1333333e-01
   7.2666667e-01
   4.2000000e-01
   4.7333333e-01
   7.4666667e-01
   6.3333333e-01
   7.7333333e-01
   7.0666667e-01
   5.3333333e-01
   3.4666667e-01
   3.0666667e-01
   6.0000000e-01
   3.2000000e-01
   4.6666667e-01
   5.6666667e-01
   8.4666667e-01
   5.8000000e-01
   5.7333333e-01
   3.4000000e-01
   7.4666667e-01
   4.0666667e-01
   1.3333333e-01
   1.9333333e-01
   6.7333333e-01
   5.0666667e-01
   6.7333333e-01
   5.2666667e-01
   2.0666667e-01
   6.2000000e-01
   4.9333333e-01
   3.8000000e-01
   6.3333333e-01
   5.2000000e-01
   8.0666667e-01
   5.6000000e-01
   4.0666667e-01
   7.9333333e-01
   9.3333333e-01
   3.4000000e-01
   7.0666667e-01
   2.8666667e-01
   3.4000000e-01
   7.2666667e-01
   6.0000000e-01
   2.3333333e-01
   1.0666667e-01
   3.7333333e-01
   3.6666667e-01
   1.0666667e-01
   3.1333333e-01
   5.8666667e-01
   3.0666667e-01
   6.6666667e-01
   4.2000000e-01
   2.4000000e-01
   5.2000000e-01
   3.1333333e-01
   1.6666667e-01
   5.2000000e-01
   5.0666667e-01
   7.2000000e-01
   4.2000000e-01
   1.9333333e-01
   5.8000000e-01
   4.0000000e-01
   6.8666667e-01
   5.7333333e-01
   4.9333333e-01
   6.4666667e-01
   4.1333333e-01
   7.4000000e-01
   6.1333333e-01
   7.0666667e-01
   5.2666667e-01
   6.8000000e-01
   5.2000000e-01
   7.4666667e-01
   4.3333333e-01
   2.4000000e-01
   3.1333333e-01
   6.8666667e-01
   3.4666667e-01
   8.1333333e-01
   5.2666667e-01
   8.1333333e-01
   6.2666667e-01
   5.0000000e-01
   6.0666667e-01
   3.2000000e-01
   8.3333333e-01
   2.9333333e-01
   3.8000000e-01
   7.2666667e-01
   3.6666667e-01
   3.4000000e-01
   4.0000000e-01
   7.2666667e-01
   3.8666667e-01
   6.6000000e-01
   8.2000000e-01
   3.6666667e-01
   7.7333333e-01
   5.2666667e-01
   7.2666667e-01
   1.6666667e-01
   3.9333333e-01
   3.8666667e-01
   5.9333333e-01
   5.7333333e-01
   7.8000000e-01
   7.6666667e-01
   4.3333333e-01
   6.8666667e-01
   3.9333333e-01
   4.1333333e-01
   5.5333333e-01
   1.4000000e-01
   3.6000000e-01
   2.7333333e-01
   6.0666667e-01
   6.5333333e-01
   7.0666667e-01
   4.6666667e-01
   5.7333333e-01
   4.8000000e-01
   3.7333333e-01
   7.7333333e-01
   5.0666667e-01
   2.2666667e-01
   6.0000000e-01
   3.8000000e-01
   6.4000000e-01
   2.5333333e-01
   6.8666667e-01
   4.6000000e-01
   5.6666667e-01
   6.1333333e-01
   4.6000000e-01
   3.0666667e-01
   3.4666667e-01
   8.4000000e-01
   6.7333333e-01
   4.5333333e-01
   5.1333333e-01
   6.1333333e-01
   1.8666667e-01
   7.8666667e-01
   6.1333333e-01
   6.6000000e-01
   5.8000000e-01
   6.1333333e-01
   4.3333333e-01
   5.3333333e-01
   6.4000000e-01
   6.3333333e-01
   6.2000000e-01
   6.6666667e-01
   5.0000000e-01
   2.4000000e-01
   4.4000000e-01
   5.3333333e-01
   4.6000000e-01
   5.7333333e-01
   3.5333333e-01
   5.4666667e-01
   5.7333333e-01
   6.6666667e-01
   7.1333333e-01
   5.6000000e-01
   7.0666667e-01
   3.7333333e-01
   4.1333333e-01
   3.1333333e-01
   7.6000000e-01
   3.2000000e-01
   4.4666667e-01
   3.6666667e-01
   4.8000000e-01
   1.6666667e-01
   5.7333333e-01
   4.7333333e-01
   3.8666667e-01
   4.6666667e-01
   5.4000000e-01
   3.7333333e-01
   5.3333333e-01
   2.6000000e-01
   3.6000000e-01
   5.6000000e-01
   5.0000000e-01
   7.5333333e-01
   3.6666667e-01
   4.8666667e-01
   7.0000000e-01
   4.8666667e-01
   2.4666667e-01
   4.6000000e-01
   3.5333333e-01
   2.4666667e-01
   4.1333333e-01
   3.2666667e-01
   6.0666667e-01
   1.7333333e-01
   4.2000000e-01
   5.5333333e-01
   4.4000000e-01
   4.6666667e-01
   4.6000000e-01
   3.7333333e-01
   5.8666667e-01
   5.4000000e-01
   2.5333333e-01
   6.4000000e-01
   6.4000000e-01
   2.8666667e-01
   4.7333333e-01
   6.4000000e-01
   5.3333333e-01
   7.6000000e-01
   5.2666667e-01
   5.7333333e-01
   6.3333333e-01
   6.2000000e-01
   6.9333333e-01
   5.3333333e-01
   3.3333333e-01
   3.8000000e-01
   5.9333333e-01
   7.2666667e-01
   5.2666667e-01
   2.8000000e-01
   4.0666667e-01
   4.9333333e-01
   8.3333333e-01
   5.7333333e-01
   2.6666667e-01
   2.8666667e-01
   2.4666667e-01
   2.8666667e-01
   3.4000000e-01
   6.0000000e-01
   6.3333333e-01
   6.3333333e-01
   4.3333333e-01
   7.0000000e-01
   7.1333333e-01
   7.0666667e-01
   5.4000000e-01
   3.6666667e-01
   6.7333333e-01
   4.8666667e-01
   2.6000000e-01
   2.2000000e-01
   5.4000000e-01
   4.0666667e-01
   5.6666667e-01
   6.2000000e-01
   6.4666667e-01
   3.8666667e-01
   3.8000000e-01
   4.3333333e-01
   7.5333333e-01
   1.8000000e-01
   3.8000000e-01
   6.4000000e-01
   4.6000000e-01
   3.6666667e-01
   4.0666667e-01
   5.9333333e-01
   7.0000000e-01
   6.6666667e-01
   7.6000000e-01
   3.9333333e-01
   5.0000000e-01
   3.5333333e-01
   7.1333333e-01
   6.0666667e-01
   6.0000000e-01
   5.6666667e-01
   3.2666667e-01
   4.9333333e-01
   3.2000000e-01
   2.6000000e-01
   9.3333333e-01
   5.1333333e-01
   5.7333333e-01
   3.6000000e-01
   3.4666667e-01
   4.6666667e-01
   6.6666667e-01
   5.7333333e-01
   2.1333333e-01
   6.2666667e-01
   1.6000000e-01
   3.0666667e-01
   5.8000000e-01
   4.4000000e-01
   5.0000000e-01
   3.0666667e-01
   4.6666667e-01
   6.0666667e-01
   3.8000000e-01
   5.0000000e-01
   1.0666667e-01
   5.1333333e-01
   7.9333333e-01
   3.9333333e-01
   6.4666667e-01
   4.4666667e-01
   6.6000000e-01
   7.7333333e-01
   6.4666667e-01
   3.7333333e-01
   6.1333333e-01
   4.2666667e-01
   6.7333333e-01
   1.9333333e-01
   6.8000000e-01
   5.7333333e-01
   5.6000000e-01
   5.2666667e-01
   7.8000000e-01
   6.1333333e-01
   4.8000000e-01
   2.6000000e-01
   6.7333333e-01
   4.5333333e-01
   8.8000000e-01
   7.0666667e-01
   2.8666667e-01
   4.6666667e-01
   7.1333333e-01
   5.9333333e-01
   1.3333333e-01
   6.3333333e-01
   6.6666667e-01
   3.8000000e-01
   4.6000000e-01
   5.2000000e-01
   7.3333333e-01
   7.0666667e-01
   6.6000000e-01
   3.7333333e-01
   3.3333333e-01
   7.2000000e-01
   9.0000000e-01
   6.2000000e-01
   6.2666667e-01
   3.1333333e-01
   3.8666667e-01
   7.4000000e-01
   4.6000000e-01
   6.2666667e-01
   6.2666667e-01
   2.9333333e-01
   5.6000000e-01
   4.8000000e-01
   5.9333333e-01
   5.4000000e-01
   6.3333333e-01
   6.0000000e-01
   9.6666667e-01
   6.6666667e-01
   7.4000000e-01
   5.3333333e-01
   5.6666667e-01
   3.6000000e-01
   4.0000000e-01
   3.8666667e-01
   2.6000000e-01
   1.6666667e-01
   3.9333333e-01
   5.2000000e-01
   1.2666667e-01
   8.0000000e-01
   3.2000000e-01
   9.0666667e-01
   5.6000000e-01
   3.3333333e-01
   6.4000000e-01
   5.4000000e-01
   7.1333333e-01
   4.0666667e-01
   4.1333333e-01
   4.4000000e-01
   1.8666667e-01
   4.2000000e-01
   4.8666667e-01
   2.1333333e-01
   5.6666667e-01
   6.8666667e-01
   4.3333333e-01
   5.8666667e-01
   5.8000000e-01
   7.9333333e-01
   7.7333333e-01
   6.4000000e-01
   6.6000000e-01
   8.0000000e-01
   6.0000000e-01
   6.0666667e-01
   2.9333333e-01
   4.1333333e-01
   6.0000000e-01
   5.6666667e-01
   4.3333333e-01
   7.0666667e-01
   1.2666667e-01
   4.3333333e-01
   6.6000000e-01
   4.9333333e-01
   2.3333333e-01
   5.8666667e-01
   7.1333333e-01
   4.4666667e-01
   3.5333333e-01
   5.3333333e-01
   7.4666667e-01
   6.3333333e-01
   7.9333333e-01
   5.3333333e-02
   6.7333333e-01
   5.6666667e-01
   6.1333333e-01
   4.8666667e-01
   6.5333333e-01
   8.0666667e-01
   5.0000000e-01
   5.3333333e-01
   7.8666667e-01
   1.0000000e-01
   4.7333333e-01
   1.7333333e-01
   5.2000000e-01
   3.5333333e-01
   2.1333333e-01
   7.0666667e-01
   3.9333333e-01
   2.8666667e-01
   1.9333333e-01
   5.4666667e-01
   1.3333333e-01
   6.0666667e-01
   5.0000000e-01
   8.1333333e-01
   7.6000000e-01
   5.6666667e-01
   4.3333333e-01
   3.0000000e-01
   7.8666667e-01
   4.8666667e-01
   5.5333333e-01
   2.6666667e-01
   4.2666667e-01
   7.3333333e-01
   7.6666667e-01
   3.0666667e-01
   3.5333333e-01
   5.5333333e-01
   1.6666667e-01
   4.0666667e-01
   2.2666667e-01
   4.8000000e-01
   5.6666667e-01
   4.5333333e-01
   5.7333333e-01
   6.7333333e-01
   3.8000000e-01
   7.9333333e-01
   2.2000000e-01
   5.3333333e-01
   6.4666667e-01
   5.6000000e-01
   2.6666667e-01
   5.8000000e-01
   7.4000000e-01
   4.9333333e-01
   6.4666667e-01
   5.2666667e-01
   7.4666667e-01
   4.4666667e-01
   6.3333333e-01
   2.8000000e-01
   6.8000000e-01
   5.4000000e-01
   6.2666667e-01
   5.6666667e-01
   2.4666667e-01
   3.2000000e-01
   7.4000000e-01
   6.6000000e-01
   6.9333333e-01
   3.0000000e-01
   4.6666667e-01
   5.8666667e-01
   6.7333333e-01
   4.2000000e-01
   3.4000000e-01
   4.6000000e-01
   5.0666667e-01
   4.5333333e-01
   4.3333333e-01
   2.1333333e-01
   4.6666667e-01
   7.9333333e-01
   6.6000000e-01
   4.9333333e-01
   8.7333333e-01
   5.1333333e-01
   4.8000000e-01
   2.4666667e-01
   2.5333333e-01
   4.4666667e-01
   5.9333333e-01
   7.4666667e-01
   2.8666667e-01
   4.4666667e-01
   6.5333333e-01
   8.2666667e-01
   3.9333333e-01
   4.6000000e-01
   7.3333333e-01
   5.3333333e-01
   4.2000000e-01
   4.8000000e-01
   5.2666667e-01
   4.4666667e-01
   3.4000000e-01
   5.2000000e-01
   4.1333333e-01
   3.7333333e-01
   2.4000000e-01
   5.2000000e-01
   5.1333333e-01
   3.7333333e-01
   3.5333333e-01
   4.6666667e-01
   4.7333333e-01
   4.7333333e-01
   2.8000000e-01
   4.7333333e-01
   3.4000000e-01
   4.8000000e-01
   2.5333333e-01
   4.4666667e-01
   1.6666667e-01
   1.7333333e-01
   5.3333333e-01
   1.0666667e-01
   3.1333333e-01
   6.4000000e-01
   4.3333333e-01
   5.4666667e-01
   6.0666667e-01
   5.2000000e-01
   6.1333333e-01
   5.0666667e-01
   3.0666667e-01
   5.1333333e-01
   6.3333333e-01
   5.2000000e-01
   1.0666667e-01
   5.3333333e-01
   4.4000000e-01
   5.8000000e-01
   6.8666667e-01
   5.1333333e-01
   3.9333333e-01
   2.2000000e-01
   7.0000000e-01
   5.8000000e-01
   6.6000000e-01
   4.0666667e-01
   3.4000000e-01
   5.8000000e-01
   4.8000000e-01
   4.4666667e-01
   7.2666667e-01
   6.0666667e-01
   6.6000000e-01
   2.2000000e-01
   4.0666667e-01
   5.7333333e-01
   4.2000000e-01
   2.5333333e-01
   6.2666667e-01
   6.7333333e-01
   2.8000000e-01
   6.1333333e-01
   3.9333333e-01
   1.8666667e-01
   3.2666667e-01
   5.4000000e-01
   2.0000000e-01
   6.7333333e-01
   4.2666667e-01
   6.2666667e-01
   4.8000000e-01
   5.9333333e-01
   7.0000000e-01
   2.6000000e-01
   3.3333333e-01
   6.6000000e-01
   4.4000000e-01
   3.6000000e-01
   4.4000000e-01
   4.1333333e-01
   4.1333333e-01
   5.0666667e-01
   7.0666667e-01
   6.9333333e-01
   4.0666667e-01
   6.4666667e-01
   5.2000000e-01
   7.2666667e-01
   6.3333333e-01
   2.5333333e-01
   5.6666667e-01
   5.4000000e-01
   2.0666667e-01
   4.5333333e-01
   4.0000000e-01
   4.4666667e-01
   5.9333333e-01
   7.2000000e-01
   3.8666667e-01
   2.8000000e-01
   5.1333333e-01
   4.6666667e-01
   6.8000000e-01
   4.9333333e-01
   7.3333333e-01
   5.2000000e-01
   3.1333333e-01
   5.2666667e-01
   5.7333333e-01
   5.8666667e-01
   3.2666667e-01
   4.6000000e-01
   7.4000000e-01
   3.8000000e-01
   4.6666667e-01
   4.9333333e-01
   4.8666667e-01
   3.1333333e-01
   5.6000000e-01
   5.5333333e-01
   6.6000000e-01
   5.4666667e-01
   7.9333333e-01
   6.1333333e-01
   7.1333333e-01
   5.0000000e-01
   4.4666667e-01
   4.8000000e-01
   6.7333333e-01
   5.8666667e-01
   4.3333333e-01
   3.0000000e-01
   4.4666667e-01
   4.6666667e-01
   5.4666667e-01
   1.8000000e-01
   4.8666667e-01
   3.0000000e-01
   7.8666667e-01
   4.2000000e-01
   5.7333333e-01
   5.7333333e-01
   7.0000000e-01
   7.2666667e-01
   6.2666667e-01
   4.9333333e-01
   5.2000000e-01
   6.0000000e-01
   5.4666667e-01
   3.5333333e-01
   6.6666667e-01
   2.8000000e-01
   5.6000000e-01
   2.5333333e-01
   4.3333333e-01
   5.0666667e-01
   4.0000000e-01
   4.4000000e-01
   5.8000000e-01
   7.4666667e-01
   5.0666667e-01
   5.8666667e-01
   6.1333333e-01
   5.9333333e-01
   2.7333333e-01
   3.9333333e-01
   5.4666667e-01
   4.2666667e-01
   8.6666667e-01
   6.9333333e-01
   1.8666667e-01
   8.0000000e-01
   4.8666667e-01
   5.8000000e-01
   6.8666667e-01
   7.2000000e-01
   3.8666667e-01
   6.6000000e-01
   3.8000000e-01
   5.7333333e-01
   7.0000000e-01
   3.2000000e-01
   7.5333333e-01
   5.1333333e-01
   5.5333333e-01
   7.0000000e-01
   5.2000000e-01
   2.6666667e-01
   4.2666667e-01
   2.9333333e-01
   8.4666667e-01
   4.6000000e-01
   3.7333333e-01
   2.6666667e-01
   4.4000000e-01
   4.3333333e-01
   3.8000000e-01
   3.4666667e-01
   4.6000000e-01
   6.4000000e-01
   7.0000000e-01
   7.4000000e-01
   4.7333333e-01
   2.7333333e-01
   2.4666667e-01
   6.4000000e-01
   4.7333333e-01
   6.5333333e-01
   6.0000000e-01
   2.8666667e-01
   4.0666667e-01
   6.3333333e-01
   6.8000000e-01
   3.8000000e-01
   5.0000000e-01
   3.3333333e-01
   4.4666667e-01
   6.2666667e-01
   6.3333333e-01
   4.0666667e-01
   6.6666667e-01
   5.9333333e-01
   4.8666667e-01
   3.9333333e-01
   3.6666667e-01
   5.6000000e-01
   5.8666667e-01
   7.8666667e-01
   7.9333333e-01
   3.2666667e-01
   8.4666667e-01
   6.1333333e-01
   5.0000000e-01
   4.8000000e-01
   4.4666667e-01
   3.9333333e-01
   8.2000000e-01
   4.4000000e-01
   4.7333333e-01
   2.4000000e-01
   6.6666667e-01
   5.8666667e-01
   1.8666667e-01
   3.2666667e-01
   8.6666667e-01
   5.2000000e-01
   2.8666667e-01
   4.2000000e-01
   3.0666667e-01
   6.4000000e-01
   5.2000000e-01
   5.9333333e-01
   5.6000000e-01
   8.2000000e-01
   1.3333333e-01
   4.1333333e-01
   3.6666667e-01
   5.0000000e-01
   5.6666667e-01
   4.6000000e-01
   4.2666667e-01
   2.4666667e-01
   6.5333333e-01
   7.5333333e-01
   5.6000000e-01
   1.8666667e-01
   3.0666667e-01
   6.2666667e-01
   6.4666667e-01
   5.4666667e-01
   6.3333333e-01
   5.2666667e-01
   2.5333333e-01
   7.1333333e-01
   2.6000000e-01
   5.4666667e-01
   3.6666667e-01
   2.7333333e-01
   2.3333333e-01
   5.1333333e-01
   4.0000000e-01
   5.3333333e-01
   5.0000000e-01
   2.6666667e-01
   4.8666667e-01
   7.1333333e-01
   4.0666667e-01
   4.7333333e-01
   2.4666667e-01
   5.6000000e-01
   5.0000000e-01
   5.1333333e-01
   7.6000000e-01
   4.8000000e-01
   3.4666667e-01
   5.5333333e-01
   2.5333333e-01
   6.9333333e-01
   3.5333333e-01
   3.3333333e-01
   5.3333333e-01
   4.0000000e-01
   5.4666667e-01
   4.8000000e-01
   7.5333333e-01
   2.8666667e-01
   3.9333333e-01
   5.0666667e-01
   2.5333333e-01
   6.5333333e-01
   5.8666667e-01
   2.7333333e-01
   4.0000000e-01
   3.8666667e-01
   2.1333333e-01
   4.5333333e-01
   6.2000000e-01
   6.1333333e-01
   5.5333333e-01
   6.5333333e-01
   5.9333333e-01
   3.2666667e-01
   3.6666667e-01
   4.7333333e-01
   3.5333333e-01
   5.6000000e-01
   1.6000000e-01
   2.4666667e-01
   4.5333333e-01
   6.8666667e-01
   5.8666667e-01
   6.6666667e-01
   5.8666667e-01
   6.0000000e-01
   8.0666667e-01
   4.6000000e-01
   1.7333333e-01
   2.6666667e-01
   6.6666667e-01
   4.8666667e-01
   4.6666667e-01
   7.6000000e-01
   2.8666667e-01
   7.4000000e-01
   5.5333333e-01
   6.9333333e-01
   5.5333333e-01
   7.1333333e-01
   9.0000000e-01
   5.4000000e-01
   3.6000000e-01
   6.2666667e-01
   3.1333333e-01
   3.4666667e-01
   4.7333333e-01
   4.0666667e-01
   8.2000000e-01
   4.8666667e-01
   4.5333333e-01
   5.6000000e-01
   2.5333333e-01
   5.5333333e-01
   2.6666667e-01
   6.8000000e-01
   8.1333333e-01
   3.4666667e-01
   4.8000000e-01
   4.2000000e-01
   4.4666667e-01
   3.6666667e-01
   8.6666667e-01
   5.8666667e-01
   2.8000000e-01
   6.2666667e-01
   3.8666667e-01
   1.0000000e+00
   7.2666667e-01
   4.0666667e-01
   3.2000000e-01
   3.7333333e-01
   5.0000000e-01
   6.6000000e-01
   7.4000000e-01
   4.6000000e-01
   5.0666667e-01
   6.2666667e-01
   4.9333333e-01
   6.0666667e-01
   7.7333333e-01
   6.0666667e-01
   5.2000000e-01
   5.3333333e-01
   4.9333333e-01
   4.2666667e-01
   6.2666667e-01
   2.8666667e-01
   7.6666667e-01
   5.0000000e-01
   3.8000000e-01
   7.3333333e-01
   7.6000000e-01
   4.0666667e-01
   4.6666667e-01
   5.8666667e-01
   2.7333333e-01
   4.5333333e-01
   3.2000000e-01
   6.0000000e-01
   4.0000000e-01
   4.9333333e-01
   5.6000000e-01
   5.1333333e-01
   5.4000000e-01
   2.9333333e-01
   2.6000000e-01
   6.4000000e-01
   4.8666667e-01
   6.8000000e-01
   2.8666667e-01
   3.8000000e-01
   2.6000000e-01
   1.1333333e-01
   8.0000000e-01
   2.0666667e-01
   5.2666667e-01
   6.4000000e-01
   1.3333333e-01
   5.6000000e-01
   5.0000000e-01
   3.0666667e-01
   3.0000000e-01
   7.0666667e-01
   7.6000000e-01
   5.1333333e-01
   4.9333333e-01
   5.4000000e-01
   5.2000000e-01
   5.8666667e-01
   4.4000000e-01
   7.8000000e-01
   7.0666667e-01
   8.1333333e-01
   3.6666667e-01
   3.9333333e-01
   7.0666667e-01
   2.4666667e-01
   2.4666667e-01
   3.1333333e-01
   7.0000000e-01
   3.8000000e-01
   1.6666667e-01
   5.5333333e-01
   3.9333333e-01
   4.6666667e-01
   2.6666667e-01
   6.8000000e-01
   4.6666667e-01
   3.1333333e-01
   5.6666667e-01
   8.1333333e-01
   3.0666667e-01
   4.8666667e-01
   4.8000000e-01
   5.6000000e-01
   6.5333333e-01
   7.8000000e-01
   4.9333333e-01
   4.0666667e-01
   1.8666667e-01
   3.8000000e-01
   3.6000000e-01
   3.2666667e-01
   8.4666667e-01
   4.2000000e-01
   5.8000000e-01
   3.4000000e-01
   6.4000000e-01
   5.3333333e-01
   4.6000000e-01
   5.8000000e-01
   4.8666667e-01
   5.4666667e-01
   3.7333333e-01
   6.8000000e-01
   6.2000000e-01
   2.8000000e-01
   4.1333333e-01
   2.2666667e-01
   3.8666667e-01
   4.8666667e-01
   4.6000000e-01
   4.4000000e-01
   4.8666667e-01
   7.0000000e-01
   6.4666667e-01
   5.6666667e-01
   5.8000000e-01
   4.3333333e-01
   8.4000000e-01
   1.4666667e-01
   4.9333333e-01
   7.0666667e-01
   3.5333333e-01
   5.8666667e-01
   6.9333333e-01
   3.2000000e-01
   8.0000000e-01
   3.6666667e-01
   5.6000000e-01
   3.4000000e-01
   6.2000000e-01
   6.0000000e-01
   3.6666667e-01
   5.9333333e-01
   5.6000000e-01
   7.2666667e-01
   4.0666667e-01
   5.7333333e-01
   4.0666667e-01
   7.4666667e-01
   6.5333333e-01
   4.1333333e-01
   2.8666667e-01
   3.0000000e-01
   5.5333333e-01
   4.4666667e-01
   4.2666667e-01
   5.2000000e-01
   9.3333333e-02
   8.0000000e-01
   5.4000000e-01
   3.2000000e-01
   2.0666667e-01
   3.4000000e-01
   6.6000000e-01
   5.8666667e-01
   6.4000000e-01
   3.2666667e-01
   4.6000000e-01
   7.5333333e-01
   6.4000000e-01
   3.6666667e-01
   3.3333333e-01
   5.4000000e-01
   3.6666667e-01
   8.5333333e-01
   5.3333333e-01
   4.4666667e-01
   6.0666667e-01
   4.7333333e-01
   3.8000000e-01
   4.9333333e-01
   7.0666667e-01
   5.6000000e-01
   3.1333333e-01
   5.7333333e-01
   4.5333333e-01
   3.2666667e-01
   5.6000000e-01
   7.4666667e-01
   6.2000000e-01
   1.6666667e-01
   4.2000000e-01
   4.6000000e-01
   2.6000000e-01
   6.5333333e-01
   2.8000000e-01
   3.3333333e-01
   7.2666667e-01
   6.0666667e-01
   5.4666667e-01
   3.5333333e-01
   4.6666667e-01
   7.0000000e-01
   7.1333333e-01
   3.6000000e-01
   4.6666667e-01
   5.9333333e-01
   6.5333333e-01
   6.0666667e-01
   1.2666667e-01
   4.2000000e-01
   3.2666667e-01
   2.2000000e-01
   4.9333333e-01
   4.0666667e-01
   2.5333333e-01
   8.0000000e-01
   3.9333333e-01
   3.2000000e-01
   5.6666667e-01
   5.4000000e-01
   4.7333333e-01
   6.4666667e-01
   3.0000000e-01
   5.2000000e-01
   5.0000000e-01
   7.7333333e-01
   3.2000000e-01
   4.6666667e-01
   5.6666667e-01
   6.4000000e-01
   4.5333333e-01
   4.5333333e-01
   4.8000000e-01
   6.7333333e-01
   3.5333333e-01
   3.6000000e-01
   2.8666667e-01
   7.4666667e-01
   6.0000000e-01
   7.2666667e-01
   6.1333333e-01
   3.4666667e-01
   5.2666667e-01
   4.2666667e-01
   6.6666667e-01
   8.2666667e-01
   6.0000000e-01
   5.8000000e-01
   7.4666667e-01
   9.0000000e-01
   1.9333333e-01
   8.1333333e-01
   7.2666667e-01
   2.0000000e-01
   6.1333333e-01
   3.7333333e-01
   5.7333333e-01
   6.2666667e-01
   3.8000000e-01
   4.9333333e-01
   6.0666667e-01
   3.9333333e-01
   4.6666667e-01
   4.9333333e-01
   3.3333333e-01
   3.6000000e-01
   5.6000000e-01
   4.7333333e-01
   3.6666667e-01
   8.8000000e-01
   5.9333333e-01
   5.7333333e-01
   6.3333333e-01
   6.0000000e-01
   5.8666667e-01
   8.2666667e-01
   5.8000000e-01
   5.9333333e-01
   4.5333333e-01
   4.8000000e-01
   6.6000000e-01
   3.6666667e-01
   6.8666667e-01
   4.8666667e-01
   3.4000000e-01
   5.9333333e-01
   4.8000000e-01
   5.6666667e-01
   2.5333333e-01
   5.2000000e-01
   3.6666667e-01
   3.1333333e-01
   3.6000000e-01
   4.4666667e-01
   6.3333333e-01
   7.9333333e-01
   4.3333333e-01
   6.5333333e-01
   4.4000000e-01
   3.0666667e-01
   6.5333333e-01
   4.4000000e-01
   1.0666667e-01
   2.9333333e-01
   4.3333333e-01
   5.9333333e-01
   7.6000000e-01
   3.2000000e-01
   6.4666667e-01
   3.7333333e-01
   2.2666667e-01
   4.4666667e-01
   3.2000000e-01
   1.7333333e-01
   7.6000000e-01
   4.9333333e-01
   5.4000000e-01
   6.6000000e-01
   5.1333333e-01
   6.4000000e-01
   4.6666667e-01
   5.0000000e-01
   6.4666667e-01
   6.1333333e-01
   4.8666667e-01
   6.1333333e-01
   4.3333333e-01
   2.4000000e-01
   8.0000000e-01
   6.9333333e-01
   4.2000000e-01
   6.2000000e-01
   4.1333333e-01
   5.7333333e-01
   7.8666667e-01
   4.8666667e-01
   4.4666667e-01
   6.0000000e-01
   6.0000000e-01
   5.7333333e-01
   5.6666667e-01
   7.2000000e-01
   3.8666667e-01
   3.7333333e-01
   2.4666667e-01
   4.1333333e-01
   1.9333333e-01
   5.4666667e-01
   4.4000000e-01
   4.8000000e-01
   4.4666667e-01
   7.4000000e-01
   6.4000000e-01
   6.4666667e-01
   6.8666667e-01
   2.7333333e-01
   6.0666667e-01
   4.2000000e-01
   7.8666667e-01
   5.4666667e-01
   8.0000000e-01
   8.4666667e-01
   6.8666667e-01
   5.6666667e-01
   3.2000000e-01
   4.8000000e-01
   2.7333333e-01
   5.4000000e-01
   8.0000000e-01
   3.8000000e-01
   4.0666667e-01
   5.5333333e-01
   5.6666667e-01
   5.6000000e-01
   3.0000000e-01
   5.8000000e-01
   5.2000000e-01
   4.3333333e-01
   4.8000000e-01
   4.4666667e-01
   2.8000000e-01
   5.6666667e-01
   6.5333333e-01
   3.7333333e-01
   3.2000000e-01
   1.6000000e-01
   1.0666667e-01
   4.6000000e-01
   2.4000000e-01
   3.5333333e-01
   5.6000000e-01
   4.3333333e-01
   4.3333333e-01
   6.2666667e-01
   3.6000000e-01
   5.6666667e-01
   7.8000000e-01
   3.3333333e-01
   5.5333333e-01
   2.6666667e-01
   6.6000000e-01
   1.8666667e-01
   2.8666667e-01
   7.8000000e-01
   2.2000000e-01
   1.6000000e-01
   6.2000000e-01
   5.6000000e-01
   4.0000000e-01
   3.6666667e-01
   5.7333333e-01
   3.8000000e-01
   4.7333333e-01
   6.6666667e-01
   3.2000000e-01
   6.5333333e-01
   5.4666667e-01
   3.8666667e-01
   4.0666667e-01
   6.2666667e-01
   7.5333333e-01
   4.4000000e-01
   5.4000000e-01
   5.2000000e-01
   8.0000000e-01
   3.7333333e-01
   5.9333333e-01
   4.4000000e-01
   3.8666667e-01
   2.2666667e-01
   3.1333333e-01
   5.5333333e-01
   4.2666667e-01
   5.8000000e-01
   4.8666667e-01
   6.6666667e-01
   5.6000000e-01
   6.2000000e-01
   9.4666667e-01
   3.6000000e-01
   7.0666667e-01
   7.0666667e-01
   3.6000000e-01
   6.8666667e-01
   3.1333333e-01
   3.7333333e-01
   2.4000000e-01
   4.8000000e-01
   7.0666667e-01
   6.1333333e-01
   3.1333333e-01
   6.0000000e-01
   2.3333333e-01
   6.8666667e-01
   5.1333333e-01
   1.4000000e-01
   6.8000000e-01
   4.0000000e-01
   3.2000000e-01
   3.4666667e-01
   3.2000000e-01
   6.2000000e-01
   4.9333333e-01
   5.2666667e-01
   5.5333333e-01
   3.3333333e-01
   5.0000000e-01
   5.8666667e-01
   6.0000000e-01
   5.6000000e-01
   3.6666667e-01
   3.3333333e-01
   4.4000000e-01
   4.7333333e-01
   4.6666667e-01
   5.2666667e-01
   2.5333333e-01
   4.6666667e-01
   4.4666667e-01
   2.8000000e-01
   2.8666667e-01
   7.2666667e-01
   2.2666667e-01
   4.0666667e-01
   6.2000000e-01
   6.4666667e-01
   7.6000000e-01
   4.7333333e-01
   6.4000000e-01
   7.2000000e-01
   7.0666667e-01
   4.0666667e-01
   6.2000000e-01
   6.2000000e-01
   7.6000000e-01
   7.5333333e-01
   5.4666667e-01
   3.2666667e-01
   4.1333333e-01
   2.4666667e-01
   7.5333333e-01
   4.1333333e-01
   7.3333333e-02
   6.5333333e-01
   3.8000000e-01
   3.0000000e-01
   1.8000000e-01
   2.9333333e-01
   3.0666667e-01
   5.7333333e-01
   2.9333333e-01
   3.0000000e-01
   5.0000000e-01
   8.2000000e-01
   3.5333333e-01
   2.3333333e-01
   1.6000000e-01
   5.3333333e-01
   1.5333333e-01
   6.2666667e-01
   5.1333333e-01
   7.0000000e-01
   5.2000000e-01
   2.3333333e-01
   3.9333333e-01
   6.1333333e-01
   1.6666667e-01
   1.2666667e-01
   5.6666667e-01
   5.2666667e-01
   2.9333333e-01
   1.9333333e-01
   2.1333333e-01
   3.0000000e-01
   4.2666667e-01
   4.6000000e-01
   7.5333333e-01
   3.6000000e-01
   3.9333333e-01
   4.3333333e-01
   9.2000000e-01
   2.3333333e-01
   6.1333333e-01
   4.6666667e-01
   1.0666667e-01
   4.5333333e-01
   5.5333333e-01
   6.8666667e-01
   3.8666667e-01
   3.7333333e-01
   5.6666667e-01
   5.2666667e-01
   4.6666667e-01
   3.0000000e-01
   4.2000000e-01
   1.4000000e-01
   5.3333333e-02
   6.2666667e-01
   3.2000000e-01
   6.0000000e-01
   2.2000000e-01
   2.8000000e-01
   7.8000000e-01
   9.4000000e-01
   5.3333333e-01
   7.8000000e-01
   2.0000000e-01
   5.7333333e-01
   3.2666667e-01
   5.4000000e-01
   6.3333333e-01
   3.4000000e-01
   5.4000000e-01
   8.0000000e-01
   3.9333333e-01
   4.6000000e-01
   5.8666667e-01
   5.1333333e-01
   7.4000000e-01
   7.0666667e-01
   3.9333333e-01
   5.7333333e-01
   3.5333333e-01
   3.8000000e-01
   1.8000000e-01
   6.6000000e-01
   5.4666667e-01
   6.4000000e-01
   3.6000000e-01
   2.8000000e-01
   6.4666667e-01
   3.7333333e-01
   2.8000000e-01
   4.1333333e-01
   3.9333333e-01
   2.1333333e-01
   2.2666667e-01
   5.8666667e-01
   2.1333333e-01
   6.6000000e-01
   5.4666667e-01
   7.6000000e-01
   3.6666667e-01
   2.2000000e-01
   3.4000000e-01
   7.2666667e-01
   3.2666667e-01
   7.5333333e-01
   3.4666667e-01
   5.8000000e-01
   1.2666667e-01
   5.4666667e-01
   5.4000000e-01
   7.2000000e-01
   2.9333333e-01
   1.7333333e-01
   2.0666667e-01
   5.0000000e-01
   6.6666667e-01
   2.4000000e-01
   4.0000000e-01
   3.8000000e-01
   5.0000000e-01
   5.0000000e-01
   4.6666667e-01
   4.8666667e-01
   3.5333333e-01
   4.2666667e-01
   6.4000000e-01
   3.6000000e-01
   6.1333333e-01
   5.4666667e-01
   5.6000000e-01
   3.8000000e-01
   4.0666667e-01
   8.6666667e-02
   5.4666667e-01
   3.6666667e-01
   6.7333333e-01
   3.6000000e-01
   5.2666667e-01
   3.3333333e-01
   6.4000000e-01
   5.4000000e-01
   7.9333333e-01
   4.8666667e-01
   5.4000000e-01
   2.3333333e-01
   5.6666667e-01
   6.5333333e-01
   5.5333333e-01
   5.2000000e-01
   6.4666667e-01
   5.2666667e-01
   5.6000000e-01
   5.7333333e-01
   2.6000000e-01
   5.8000000e-01
   1.8666667e-01
   5.4000000e-01
   2.9333333e-01
   3.4666667e-01
   6.9333333e-01
   6.6000000e-01
   7.2000000e-01
   5.6666667e-01
   4.1333333e-01
   4.9333333e-01
   5.1333333e-01
   7.2666667e-01
   5.6000000e-01
   2.5333333e-01
   4.2666667e-01
   7.5333333e-01
   3.3333333e-01
   5.9333333e-01
   2.9333333e-01
   2.9333333e-01
   2.5333333e-01
   6.6666667e-01
   5.6666667e-01
   6.5333333e-01
   6.8000000e-01
   6.6666667e-01
   5.7333333e-01
   5.1333333e-01
   6.4000000e-01
   2.9333333e-01
   3.6666667e-01
   7.0666667e-01
   4.2000000e-01
   5.6000000e-01
   2.7333333e-01
   8.6666667e-02
   5.3333333e-01
   2.9333333e-01
   4.9333333e-01
   6.0000000e-02
   7.0666667e-01
   5.0666667e-01
   5.4666667e-01
   5.6000000e-01
   2.6000000e-01
   6.2666667e-01
   8.7333333e-01
   4.5333333e-01
   2.9333333e-01
   4.0000000e-01
   8.0666667e-01
   4.6666667e-01
   5.1333333e-01
   5.2666667e-01
   4.7333333e-01
   5.8666667e-01
   6.2666667e-01
   3.9333333e-01
   3.5333333e-01
   5.0000000e-01
   6.0000000e-02
   8.4666667e-01
   3.2666667e-01
   4.0000000e-01
   5.0000000e-01
   4.0000000e-01
   5.4666667e-01
   8.0000000e-02
   3.8666667e-01
   3.8000000e-01
   4.6000000e-01
   4.0000000e-01
   3.6000000e-01
   7.5333333e-01
   4.8666667e-01
   3.5333333e-01
   7.3333333e-01
   2.1333333e-01
   4.6666667e-01
   1.1333333e-01
   2.9333333e-01
   5.4666667e-01
   4.8666667e-01
   6.1333333e-01
   6.0000000e-01
   7.5333333e-01
   8.6000000e-01
   2.5333333e-01
   5.6666667e-01
   5.0000000e-01
   3.8666667e-01
   4.2666667e-01
   7.4666667e-01
   4.4000000e-01
   4.0666667e-01
   6.6000000e-01
   4.3333333e-01
   8.6666667e-01
   5.9333333e-01
   5.5333333e-01
   4.9333333e-01
   1.6000000e-01
   3.4000000e-01
   4.8000000e-01
   3.4000000e-01
   5.0000000e-01
   1.6000000e-01
   2.0666667e-01
   6.6666667e-01
   4.4000000e-01
   5.8000000e-01
   4.8666667e-01
   6.5333333e-01
   2.2000000e-01
   4.4666667e-01
   3.1333333e-01
   6.8000000e-01
   5.2666667e-01
   6.6000000e-01
   5.6000000e-01
   2.6000000e-01
   3.7333333e-01
   7.5333333e-01
   6.1333333e-01
   5.6000000e-01
   2.3333333e-01
   4.6000000e-01
   3.4666667e-01
   3.9333333e-01
   4.8666667e-01
   3.6000000e-01
   6.3333333e-01
   5.1333333e-01
   2.2666667e-01
   4.5333333e-01
   1.8666667e-01
   3.4000000e-01
   4.0666667e-01
   2.4666667e-01
   6.9333333e-01
   4.1333333e-01
   6.0666667e-01
   6.2666667e-01
   7.2666667e-01
   4.8666667e-01
   5.6666667e-01
   4.2666667e-01
   2.4666667e-01
   5.6666667e-01
   3.8000000e-01
   3.1333333e-01
   3.2000000e-01
   5.1333333e-01
   6.1333333e-01
   4.4666667e-01
   6.9333333e-01
   4.2000000e-01
   7.4666667e-01
   5.9333333e-01
   7.0000000e-01
   5.5333333e-01
   2.3333333e-01
   6.2000000e-01
   5.5333333e-01
   7.6666667e-01
   2.8000000e-01
   4.7333333e-01
   6.8666667e-01
   7.2666667e-01
   5.2666667e-01
   4.2000000e-01
   4.0000000e-01
   5.2666667e-01
   4.8000000e-01
   3.0000000e-01
   7.0666667e-01
   4.8666667e-01
   4.0000000e-01
   6.6000000e-01
   3.3333333e-01
   4.2000000e-01
   7.3333333e-02
   4.1333333e-01
   6.0000000e-01
   5.7333333e-01
   3.0000000e-01
   5.4000000e-01
   2.7333333e-01
   6.1333333e-01
   6.2666667e-01
   3.9333333e-01
   5.2000000e-01
   2.6666667e-01
   5.8000000e-01
   4.6000000e-01
   5.5333333e-01
   6.5333333e-01
   6.6666667e-01
   1.8000000e-01
   5.6000000e-01
   6.6000000e-01
   8.0666667e-01
   8.4000000e-01
   2.6666667e-01
   7.0000000e-01
   6.4000000e-01
   6.2000000e-01
   8.7333333e-01
   4.1333333e-01
   5.6666667e-01
   7.7333333e-01
   4.4000000e-01
   3.3333333e-01
   3.3333333e-01
   5.6666667e-01
   5.4000000e-01
   6.1333333e-01
   6.9333333e-01
   4.4000000e-01
   4.5333333e-01
   4.0666667e-01
   4.4000000e-01
   5.7333333e-01
   6.2666667e-01
   4.7333333e-01
   3.0666667e-01
   6.0000000e-01
   7.4000000e-01
   5.0000000e-01
   3.2000000e-01
   6.3333333e-01
   8.4000000e-01
   5.5333333e-01
   6.5333333e-01
   6.0666667e-01
   5.8000000e-01
   5.8000000e-01
   6.1333333e-01
   6.5333333e-01
   3.4666667e-01
   6.0666667e-01
   5.1333333e-01
   2.7333333e-01
   5.0666667e-01
   5.2000000e-01
   5.6000000e-01
   6.5333333e-01
   5.0666667e-01
   6.1333333e-01
   5.8000000e-01
   5.6000000e-01
   3.1333333e-01
   2.7333333e-01
   2.6666667e-01
   2.1333333e-01
   8.0000000e-01
   3.4000000e-01
   2.6000000e-01
   3.4666667e-01
   2.1333333e-01
   6.2666667e-01
   6.0666667e-01
   4.5333333e-01
   4.4666667e-01
   5.0666667e-01
   4.8000000e-01
   7.0666667e-01
   4.6000000e-01
   6.0000000e-02
   4.7333333e-01
   5.1333333e-01
   4.5333333e-01
   4.7333333e-01
   6.0000000e-01
   8.9333333e-01
   3.1333333e-01
   1.6000000e-01
   3.6000000e-01
   3.5333333e-01
   8.6666667e-01
   5.9333333e-01
   2.3333333e-01
   6.0666667e-01
   2.8000000e-01
   5.5333333e-01
   5.2000000e-01
   6.5333333e-01
   7.4000000e-01
   5.3333333e-01
   4.3333333e-01
   5.4000000e-01
   4.8000000e-01
   4.4000000e-01
   6.6000000e-01
   6.0000000e-01
   4.4000000e-01
   4.8000000e-01
   7.8666667e-01
   4.6000000e-01
   3.8000000e-01
   4.8666667e-01
   3.6666667e-01
   5.6000000e-01
   3.0000000e-01
   4.8666667e-01
   7.2666667e-01
   5.5333333e-01
   4.0000000e-01
   3.8666667e-01
   4.6000000e-01
   5.4000000e-01
   4.3333333e-01
   6.4666667e-01
   4.9333333e-01
   2.8000000e-01
   4.8666667e-01
   3.0666667e-01
   5.0000000e-01
   4.2666667e-01
   5.1333333e-01
   5.3333333e-01
   8.6666667e-01
   6.0000000e-01
   5.6000000e-01
   4.6666667e-01
   6.6666667e-01
   3.3333333e-01
   6.0666667e-01
   3.3333333e-01
   6.4666667e-01
   4.4000000e-01
   2.9333333e-01
   3.4000000e-01
   6.8000000e-01
   4.3333333e-01
   7.8666667e-01
   4.4000000e-01
   5.4666667e-01
   4.2666667e-01
   5.8666667e-01
   5.8000000e-01
   5.0000000e-01
   6.0000000e-01
   5.3333333e-01
   4.8666667e-01
   4.9333333e-01
   3.6666667e-01
   3.6666667e-01
   5.9333333e-01
   5.6666667e-01
   6.8000000e-01
   2.2666667e-01
   3.4000000e-01
   3.6000000e-01
   8.0000000e-01
   3.8666667e-01
   6.8000000e-01
   5.4000000e-01
   3.2666667e-01
   4.9333333e-01
   6.8000000e-01
   1.9333333e-01
   4.5333333e-01
   4.4000000e-01
   6.2000000e-01
   4.3333333e-01
   5.4666667e-01
   3.5333333e-01
   2.6666667e-01
   5.2666667e-01
   3.5333333e-01
   4.3333333e-01
   8.0666667e-01
   4.6000000e-01
   4.0000000e-01
   6.0000000e-01
   5.6666667e-01
   2.8666667e-01
   3.9333333e-01
   8.0000000e-01
   8.5333333e-01
   1.3333333e-01
   3.9333333e-01
   5.4000000e-01
   5.0666667e-01
   2.4666667e-01
   4.6666667e-01
   5.6000000e-01
   4.6000000e-01
   6.0666667e-01
   7.0666667e-01
   6.1333333e-01
   5.4666667e-01
   2.1333333e-01
   6.6000000e-01
   4.7333333e-01
   6.4666667e-01
   2.4000000e-01
   5.6000000e-01
   3.9333333e-01
   5.0000000e-01
   6.4666667e-01
   6.0000000e-01
   3.8666667e-01
   7.4666667e-01
   3.1333333e-01
   5.9333333e-01
   3.8000000e-01
   1.8000000e-01
   8.3333333e-01
   5.2666667e-01
   3.0666667e-01
   5.6666667e-01
   1.8666667e-01
   3.7333333e-01
   3.5333333e-01
   4.4666667e-01
   4.0666667e-01
   6.2000000e-01
   5.4000000e-01
   6.8666667e-01
   4.0000000e-01
   4.5333333e-01
   7.9333333e-01
   7.2666667e-01
   4.9333333e-01
   2.6000000e-01
   5.2666667e-01
   6.6000000e-01
   4.6000000e-01
   6.6000000e-01
   4.7333333e-01
   6.3333333e-01
   4.7333333e-01
   4.5333333e-01
   6.6000000e-01
   6.1333333e-01
   7.2666667e-01
   5.4666667e-01
   4.0000000e-01
   3.4666667e-01
   3.5333333e-01
   5.7333333e-01
   5.9333333e-01
   5.2666667e-01
   4.6666667e-01
   2.8666667e-01
   3.2666667e-01
   3.2000000e-01
   2.6000000e-01
   2.6000000e-01
   2.4666667e-01
   3.0666667e-01
   5.0666667e-01
   7.9333333e-01
   6.3333333e-01
   2.2000000e-01
   6.4666667e-01
   2.6666667e-01
   6.8666667e-01
   6.5333333e-01
   3.7333333e-01
   3.6666667e-01
   7.4666667e-01
   4.4000000e-01
   3.3333333e-01
   9.0666667e-01
   3.2666667e-01
   2.3333333e-01
   5.2666667e-01
   3.7333333e-01
   7.4666667e-01
   6.0000000e-01
   4.4000000e-01
   4.7333333e-01
   4.5333333e-01
   5.6000000e-01
   1.1333333e-01
   8.0000000e-01
   6.7333333e-01
   6.3333333e-01
   1.4666667e-01
   8.0000000e-01
   3.4666667e-01
   4.5333333e-01
   6.0666667e-01
   6.2000000e-01
   2.6000000e-01
   1.6666667e-01
   5.4666667e-01
   8.3333333e-01
   3.9333333e-01
   5.4666667e-01
   6.3333333e-01
   5.6666667e-01
   4.5333333e-01
   5.1333333e-01
   6.1333333e-01
   5.7333333e-01
   5.5333333e-01
   5.0000000e-01
   5.6000000e-01
   4.4666667e-01
   7.8666667e-01
   7.6000000e-01
   5.7333333e-01
   4.1333333e-01
   5.2000000e-01
   5.4000000e-01
   4.1333333e-01
   3.1333333e-01
   5.2666667e-01
   5.4000000e-01
   3.8000000e-01
   9.3333333e-01
   4.8666667e-01
   4.6666667e-01
   6.0666667e-01
   7.4000000e-01
   4.3333333e-01
   5.6666667e-01
   6.5333333e-01
   6.9333333e-01
   3.8666667e-01
   5.9333333e-01
   6.8666667e-01
   2.1333333e-01
   1.5333333e-01
   2.6000000e-01
   2.9333333e-01
   8.0000000e-01
   6.6000000e-01
   4.4666667e-01
   2.8666667e-01
   1.8666667e-01
   5.4666667e-01
   5.0000000e-01
   4.9333333e-01
   5.5333333e-01
   7.1333333e-01
   2.5333333e-01
   6.1333333e-01
   4.3333333e-01
   5.5333333e-01
   3.8666667e-01
   2.1333333e-01
   6.4000000e-01
   4.7333333e-01
   2.8000000e-01
   3.6000000e-01
   4.9333333e-01
   6.2000000e-01
   4.9333333e-01
   4.0000000e-01
   5.9333333e-01
   5.7333333e-01
   6.5333333e-01
   2.4000000e-01
   4.4000000e-01
   5.2666667e-01
   6.9333333e-01
   5.0666667e-01
   3.5333333e-01
   3.5333333e-01
   6.4000000e-01
   4.0000000e-01
   7.1333333e-01
   5.2666667e-01
   5.7333333e-01
   5.9333333e-01
   4.0666667e-01
   5.4000000e-01
   7.3333333e-01
   6.0000000e-01
   3.8666667e-01
   5.6000000e-01
   4.4000000e-01
   4.0000000e-01
   6.2000000e-01
   3.5333333e-01
   6.2666667e-01
   5.3333333e-01
   6.2000000e-01
   3.8666667e-01
   2.6666667e-01
   2.0000000e-01
   3.6666667e-01
   3.8666667e-01
   4.7333333e-01
   5.0666667e-01
   5.0000000e-01
   3.4000000e-01
   5.4666667e-01
   8.3333333e-01
   4.0000000e-01
   6.4000000e-01
   4.3333333e-01
   5.9333333e-01
   1.4666667e-01
   5.0666667e-01
   5.5333333e-01
   5.4666667e-01
   7.0000000e-01
   1.8000000e-01
   2.5333333e-01
   2.4000000e-01
   5.2666667e-01
   6.5333333e-01
   7.2666667e-01
   3.6000000e-01
   5.9333333e-01
   3.8000000e-01
   6.8000000e-01
   5.9333333e-01
   4.2000000e-01
   4.2000000e-01
   3.6000000e-01
   5.2666667e-01
   8.3333333e-01
   4.0000000e-01
   3.8000000e-01
   3.4666667e-01
   5.2666667e-01
   5.2000000e-01
   4.2666667e-01
   5.6666667e-01
   6.6666667e-01
   6.3333333e-01
   6.4666667e-01
   5.0666667e-01
   4.2666667e-01
   3.2000000e-01
   4.2666667e-01
   3.0000000e-01
   4.2666667e-01
   4.2000000e-01
   9.2000000e-01
   4.6000000e-01
   4.2666667e-01
   3.6000000e-01
   4.8000000e-01
   4.8000000e-01
   3.3333333e-01
   4.5333333e-01
   5.2666667e-01
   2.6000000e-01
   7.6666667e-01
   4.4666667e-01
   5.8666667e-01
   7.3333333e-01
   4.2000000e-01
   1.8666667e-01
   2.8000000e-01
   5.8000000e-01
   6.6666667e-01
   8.8000000e-01
   4.9333333e-01
   3.4000000e-01
   3.4000000e-01
   5.0000000e-01
   6.3333333e-01
   5.8000000e-01
   6.2666667e-01
   6.3333333e-01
   7.8666667e-01
   4.8666667e-01
   2.8000000e-01
   3.0000000e-01
   6.7333333e-01
   5.7333333e-01
   2.4666667e-01
   3.0666667e-01
   3.1333333e-01
   5.0000000e-01
   6.3333333e-01
   3.7333333e-01
   5.1333333e-01
   4.8000000e-01
   5.5333333e-01
   3.4666667e-01
   5.3333333e-01
   3.6666667e-01
   3.2000000e-01
   5.4666667e-01
   7.2000000e-01
   5.3333333e-01
   2.1333333e-01
   4.9333333e-01
   4.7333333e-01
   4.9333333e-01
   4.2000000e-01
   4.0000000e-01
   4.4666667e-01
   8.0000000e-01
   6.6666667e-02
   6.2000000e-01
   4.8666667e-01
   7.0000000e-01
   6.6666667e-01
   5.4666667e-01
   4.4666667e-01
   5.2000000e-01
   4.4666667e-01
   5.6666667e-01
   4.8666667e-01
   6.9333333e-01
   5.8666667e-01
   5.4000000e-01
   4.8000000e-01
   4.2000000e-01
   4.2000000e-01
   7.8666667e-01
   6.0000000e-01
   6.4000000e-01
   6.8000000e-01
   7.0666667e-01
   5.7333333e-01
   6.6000000e-01
   1.4666667e-01
   6.6666667e-01
   8.0666667e-01
   7.3333333e-01
   5.8000000e-01
   1.8666667e-01
   4.4666667e-01
   5.4000000e-01
   5.8666667e-01
   7.6000000e-01
   4.8666667e-01
   6.0000000e-01
   4.8000000e-01
   5.6000000e-01
   8.3333333e-01
   5.6666667e-01
   7.6000000e-01
   4.4666667e-01
   2.8666667e-01
   5.2666667e-01
   2.6666667e-01
   4.0000000e-01
   5.0000000e-01
   6.0000000e-01
   3.3333333e-01
   7.9333333e-01
   6.2666667e-01
   7.2000000e-01
   6.4666667e-01
   7.0666667e-01
   4.5333333e-01
   8.6666667e-01
   5.2000000e-01
   7.4666667e-01
   8.7333333e-01
   4.6666667e-01
   3.0666667e-01
   4.8000000e-01
   7.1333333e-01
   7.2000000e-01
   2.4666667e-01
   3.8000000e-01
   4.6666667e-01
   5.3333333e-01
   6.6666667e-01
   5.3333333e-01
   6.2666667e-01
   2.9333333e-01
   7.0000000e-01
   4.7333333e-01
   6.2666667e-01
   9.4666667e-01
   3.9333333e-01
   5.7333333e-01
   6.3333333e-01
   5.4000000e-01
   4.2666667e-01
   3.8000000e-01
   3.7333333e-01
   6.2000000e-01
   3.0666667e-01
   4.9333333e-01
   7.2666667e-01
   3.6000000e-01
   3.8666667e-01
   5.8000000e-01
   1.1333333e-01
   9.3333333e-01
   3.6666667e-01
   4.7333333e-01
   3.6666667e-01
   5.2666667e-01
   4.2666667e-01
   3.0666667e-01
   5.7333333e-01
   4.0000000e-01
   2.8000000e-01
   3.5333333e-01
   3.3333333e-01
   6.0666667e-01
   7.0000000e-01
   6.4666667e-01
   7.6000000e-01
   2.8666667e-01
   3.2000000e-01
   4.8666667e-01
   4.8000000e-01
   5.6666667e-01
   4.0666667e-01
   6.1333333e-01
   5.2000000e-01
   4.8666667e-01
   8.0000000e-02
   4.0666667e-01
   6.4666667e-01
   5.5333333e-01
   5.4666667e-01
   5.4000000e-01
   4.6666667e-01
   5.8000000e-01
   1.6000000e-01
   5.0666667e-01
   5.4666667e-01
   4.2000000e-01
   6.1333333e-01
   1.3333333e-01
   6.0666667e-01
   4.0000000e-01
   1.4000000e-01
   3.5333333e-01
   1.2000000e-01
   6.5333333e-01
   5.0666667e-01
   5.2666667e-01
   3.1333333e-01
   5.3333333e-01
   8.0666667e-01
   1.9333333e-01
   6.9333333e-01
   8.3333333e-01
   5.6000000e-01
   4.2666667e-01
   8.6666667e-01
   3.6000000e-01
   3.8666667e-01
   4.4666667e-01
   4.4000000e-01
   1.6000000e-01
   2.8000000e-01
   4.5333333e-01
   6.4666667e-01
   8.7333333e-01
   5.9333333e-01
   7.3333333e-01
   6.8000000e-01
   5.0000000e-01
   3.6000000e-01
   2.9333333e-01
   5.3333333e-01
   6.6000000e-01
   8.8666667e-01
   3.6000000e-01
   5.4000000e-01
   7.1333333e-01
   1.8000000e-01
   3.3333333e-01
   5.1333333e-01
   6.6666667e-01
   6.8000000e-01
   2.2666667e-01
   6.4000000e-01
   1.4000000e-01
   5.8000000e-01
   7.2000000e-01
   3.6666667e-01
   7.2000000e-01
   7.6000000e-01
   4.2000000e-01
   6.1333333e-01
   6.8000000e-01
   2.0666667e-01
   6.0666667e-01
   3.8666667e-01
   7.0666667e-01
   3.0000000e-01
   1.6666667e-01
   5.1333333e-01
   6.6666667e-01
   3.7333333e-01
   2.0666667e-01
   5.0666667e-01
   5.0666667e-01
   9.7333333e-01
   7.4666667e-01
   2.0000000e-01
   2.0000000e-01
   5.6666667e-01
   5.9333333e-01
   6.8000000e-01
   3.4666667e-01
   5.2666667e-01
   5.3333333e-01
   7.0000000e-01
   3.4666667e-01
   5.0000000e-01
   5.0666667e-01
   4.3333333e-01
   5.2000000e-01
   6.4000000e-01
   2.2000000e-01
   8.5333333e-01
   4.4000000e-01
   4.6000000e-01
   4.8666667e-01
   2.8666667e-01
   6.4666667e-01
   7.1333333e-01
   4.3333333e-01
   6.4666667e-01
   6.6666667e-02
   8.8000000e-01
   5.3333333e-01
   4.4666667e-01
   6.2666667e-01
   2.4000000e-01
   6.9333333e-01
   3.3333333e-01
   6.2000000e-01
   6.6666667e-01
   5.2000000e-01
   2.7333333e-01
   7.3333333e-01
   2.1333333e-01
   8.4666667e-01
   5.0000000e-01
   4.4000000e-01
   6.1333333e-01
   3.2666667e-01
   2.9333333e-01
   3.8000000e-01
   6.7333333e-01
   5.4666667e-01
   3.0666667e-01
   6.2000000e-01
   8.2666667e-01
   5.1333333e-01
   3.6666667e-01
   1.4666667e-01
   3.0000000e-01
   6.0666667e-01
   4.0000000e-01
   8.8000000e-01
   4.6666667e-01
   5.8000000e-01
   5.2000000e-01
   3.4666667e-01
   3.9333333e-01
   4.2666667e-01
   5.0666667e-01
   4.6666667e-01
   6.6000000e-01
   4.3333333e-01
   5.5333333e-01
   7.6666667e-01
   5.8000000e-01
   5.3333333e-01
   6.2666667e-01
   2.6666667e-01
   4.2666667e-01
   5.1333333e-01
   8.1333333e-01
   3.2000000e-01
   6.1333333e-01
   5.4000000e-01
   1.7333333e-01
   2.6000000e-01
   8.0000000e-01
   3.6000000e-01
   4.1333333e-01
   5.1333333e-01
   6.5333333e-01
   4.4000000e-01
   3.8000000e-01
   4.9333333e-01
   4.4000000e-01
   5.0666667e-01
   6.0000000e-01
   3.2000000e-01
   3.4666667e-01
   6.3333333e-01
   3.3333333e-01
   7.6666667e-01
   3.4666667e-01
   5.8666667e-01
   6.0666667e-01
   7.8666667e-01
   4.3333333e-01
   6.0666667e-01
   5.6000000e-01
   6.0000000e-01
   4.4666667e-01
   3.5333333e-01
   5.6000000e-01
   6.2666667e-01
   6.8666667e-01
   5.0666667e-01
   6.2000000e-01
   4.6000000e-01
   5.1333333e-01
   8.7333333e-01
   4.8666667e-01
   3.6666667e-01
   4.4000000e-01
   7.1333333e-01
   4.7333333e-01
   7.5333333e-01
   1.8666667e-01
   2.3333333e-01
   3.7333333e-01
   4.7333333e-01
   6.4000000e-01
   5.8000000e-01
   5.1333333e-01
   2.6000000e-01
   1.5333333e-01
   3.8666667e-01
   2.8666667e-01
   2.2000000e-01
   8.2000000e-01
   3.7333333e-01
   6.6666667e-01
   9.3333333e-02
   3.0000000e-01
   6.8000000e-01
   3.5333333e-01
   5.3333333e-01
   5.5333333e-01
   3.4666667e-01
   6.0000000e-01
   4.5333333e-01
   4.8000000e-01
   7.2000000e-01
   1.6666667e-01
   6.0666667e-01
   7.1333333e-01
   3.8000000e-01
   6.9333333e-01
   6.6666667e-01
   5.3333333e-01
   3.8666667e-01
   5.6666667e-01
   4.9333333e-01
   3.8666667e-01
   4.0666667e-01
   8.2000000e-01
   4.2000000e-01
   3.2000000e-01
   5.1333333e-01
   6.4666667e-01
   6.4000000e-01
   3.5333333e-01
   2.4000000e-01
   4.8666667e-01
   4.5333333e-01
   6.7333333e-01
   3.9333333e-01
   5.1333333e-01
   6.6666667e-01
   3.0666667e-01
   2.5333333e-01
   4.1333333e-01
   7.1333333e-01
   5.9333333e-01
   7.3333333e-01
   6.2666667e-01
   2.9333333e-01
   7.2000000e-01
   2.2000000e-01
   5.0666667e-01
   3.9333333e-01
   3.2000000e-01
   7.4666667e-01
   3.8666667e-01
   4.8000000e-01
   5.4000000e-01
   1.9333333e-01
   5.7333333e-01
   4.2666667e-01
   6.0666667e-01
   5.6666667e-01
   2.6666667e-01
   4.5333333e-01
   3.6000000e-01
   5.5333333e-01
   4.8666667e-01
   9.0666667e-01
   5.0000000e-01
   6.4666667e-01
   3.3333333e-01
   6.5333333e-01
   6.3333333e-01
   4.1333333e-01
   2.1333333e-01
   3.6666667e-01
   6.4000000e-01
   5.8000000e-01
   3.4000000e-01
   3.8000000e-01
   1.5333333e-01
   5.6000000e-01
   5.6666667e-01
   6.4666667e-01
   6.1333333e-01
   6.8000000e-01
   3.6666667e-01
   5.3333333e-01
   4.4000000e-01
   5.1333333e-01
   5.0666667e-01
   5.1333333e-01
   6.8666667e-01
   7.0666667e-01
   1.0666667e-01
   5.0000000e-01
   7.0000000e-01
   5.3333333e-01
   7.4666667e-01
   5.4000000e-01
   6.6000000e-01
   2.1333333e-01
   7.0000000e-01
   7.3333333e-01
   3.5333333e-01
   7.0000000e-01
   6.5333333e-01
   1.2666667e-01
   3.8000000e-01
   5.2666667e-01
   2.9333333e-01
   6.1333333e-01
   4.8666667e-01
   6.0666667e-01
   4.1333333e-01
   6.3333333e-01
   7.6000000e-01
   4.3333333e-01
   3.0666667e-01
   1.2666667e-01
   3.8000000e-01
   3.9333333e-01
   4.7333333e-01
   8.5333333e-01
   3.6000000e-01
   4.6000000e-01
   5.0666667e-01
   7.8666667e-01
   5.2666667e-01
   2.8666667e-01
   3.0000000e-01
   6.9333333e-01
   3.4000000e-01
   6.5333333e-01
   6.9333333e-01
   3.6666667e-01
   4.0666667e-01
   6.2000000e-01
   2.8666667e-01
   7.5333333e-01
   5.9333333e-01
   5.0666667e-01
   5.4000000e-01
   2.2000000e-01
   5.3333333e-01
   6.8666667e-01
   4.4000000e-01
   4.2666667e-01
   7.0000000e-01
   5.8000000e-01
   6.2000000e-01
   7.3333333e-01
   5.0000000e-01
   5.4666667e-01
   4.2000000e-01
   5.4666667e-01
   2.5333333e-01
   2.6666667e-01
   5.2666667e-01
   7.1333333e-01
   7.3333333e-01
   5.8000000e-01
   6.2666667e-01
   3.4666667e-01
   5.7333333e-01
   3.3333333e-01
   5.4000000e-01
   2.5333333e-01
   6.0666667e-01
   3.0000000e-01
   4.2000000e-01
   5.6000000e-01
   2.0666667e-01
   1.6666667e-01
   6.2666667e-01
   4.5333333e-01
   1.8666667e-01
   7.2000000e-01
   5.2000000e-01
   4.6666667e-01
   5.6666667e-01
   6.2000000e-01
   6.4000000e-01
   2.2666667e-01
   3.8666667e-01
   3.2666667e-01
   4.5333333e-01
   3.6000000e-01
   1.7333333e-01
   4.0666667e-01
   1.4000000e-01
   5.6666667e-01
   5.9333333e-01
   4.3333333e-01
   5.6666667e-01
   6.8666667e-01
   6.8000000e-01
   4.6000000e-01
   5.2666667e-01
   5.8000000e-01
   5.8000000e-01
   6.8000000e-01
   7.2000000e-01
   6.6666667e-01
   4.6666667e-01
   2.4000000e-01
   4.3333333e-01
   3.6000000e-01
   9.0666667e-01
   3.0666667e-01
   6.0000000e-01
   1.9333333e-01
   4.6000000e-01
   9.0666667e-01
   5.6666667e-01
   6.6000000e-01
   5.8000000e-01
   4.1333333e-01
   4.9333333e-01
   2.3333333e-01
   5.0666667e-01
   5.7333333e-01
   6.0000000e-01
   6.8000000e-01
   7.1333333e-01
   2.2666667e-01
   5.5333333e-01
   5.2666667e-01
   3.0666667e-01
   5.0666667e-01
   7.5333333e-01
   5.0000000e-01
   7.2000000e-01
   3.8666667e-01
   2.8666667e-01
   5.4666667e-01
   5.4000000e-01
   5.5333333e-01
   4.2000000e-01
   6.2000000e-01
   3.6666667e-01
   5.9333333e-01
   5.2666667e-01
   4.2000000e-01
   5.6666667e-01
   3.6666667e-01
   5.3333333e-01
   2.9333333e-01
   4.9333333e-01
   5.4000000e-01
   3.5333333e-01
   5.7333333e-01
   7.8000000e-01
   3.7333333e-01
   3.3333333e-01
   5.2000000e-01
   3.8000000e-01
   3.9333333e-01
   3.5333333e-01
   4.0000000e-01
   3.2000000e-01
   5.6000000e-01
   1.7333333e-01
   3.3333333e-01
   3.6000000e-01
   3.3333333e-01
   2.1333333e-01
   5.8000000e-01
   5.0666667e-01
   3.3333333e-01
   4.8000000e-01
   6.2666667e-01
   3.9333333e-01
   5.6666667e-01
   3.4000000e-01
   3.0666667e-01
   6.7333333e-01
   3.1333333e-01
   2.2666667e-01
   5.2666667e-01
   3.1333333e-01
   6.0666667e-01
   5.4000000e-01
   3.9333333e-01
   7.6000000e-01
   8.1333333e-01
   4.6000000e-01
   6.6666667e-01
   3.9333333e-01
   5.0000000e-01
   7.6000000e-01
   4.8666667e-01
   5.7333333e-01
   5.3333333e-01
   4.2000000e-01
   5.8000000e-01
   4.4000000e-01
   5.5333333e-01
   3.4666667e-01
   7.3333333e-02
   3.2666667e-01
   6.1333333e-01
   6.2666667e-01
   4.6666667e-01
   5.3333333e-01
   6.9333333e-01
   5.2666667e-01
   5.6000000e-01
   3.5333333e-01
   2.2666667e-01
   4.8000000e-01
   9.3333333e-01
   6.2666667e-01
   3.7333333e-01
   7.1333333e-01
   6.2666667e-01
   5.9333333e-01
   6.2000000e-01
   5.5333333e-01
   7.2000000e-01
   5.5333333e-01
   3.2666667e-01
   3.7333333e-01
   5.6666667e-01
   6.0666667e-01
   6.7333333e-01
   5.4000000e-01
   6.5333333e-01
   2.8000000e-01
   4.9333333e-01
   5.0000000e-01
   4.4666667e-01
   6.7333333e-01
   3.8666667e-01
   5.9333333e-01
   5.2666667e-01
   5.8000000e-01
   7.6000000e-01
   7.3333333e-01
   5.2000000e-01
   2.6666667e-01
   6.2666667e-01
   3.7333333e-01
   3.2666667e-01
   4.0666667e-01
   6.4666667e-01
   5.8666667e-01
   6.2666667e-01
   6.2000000e-01
   4.0666667e-01
   6.0666667e-01
   6.5333333e-01
   3.6666667e-01
   7.0666667e-01
   4.8666667e-01
   4.9333333e-01
   5.9333333e-01
   4.2000000e-01
   4.4666667e-01
   7.6666667e-01
   8.4666667e-01
   6.4000000e-01
   5.4000000e-01
   3.1333333e-01
   4.6666667e-01
   2.6000000e-01
   6.8666667e-01
[truncated: 1,300,007 more chars]
