# Supplementary material for: Assessment of Network Inference Methods: How to Cope with an Underdetermined Problem
Source: PLoS One. 2014 Mar 6;9(3):e90481. doi: 10.1371/journal.pone.0090481 (PMC3946176; doi:10.1371/journal.pone.0090481)
Supplement: File S1 — MATLAB codes for the new assessment of network inference methods. (ZIP) [file pone.0090481.s001.zip › Siegenthaler_PONE_Code/INPUT/Random_Network_AUROC_AUPR_Values/Size_10_100000/Size10_5_AUPR_Values_DREAM4.txt]

   6.6597648e-02
   6.3941544e-02
   3.9870226e-02
   4.3730811e-02
   5.0296476e-02
   2.6823621e-01
   6.4943426e-02
   7.8004341e-02
   2.5268848e-01
   4.8647894e-02
   6.7151248e-02
   6.0767626e-02
   9.2315204e-02
   6.5012634e-02
   5.3817603e-02
   5.7171756e-02
   7.7924164e-02
   4.2584033e-02
   9.1179885e-02
   4.5330415e-02
   9.8442517e-02
   3.9248187e-02
   4.2195612e-02
   3.6808396e-02
   4.0169718e-02
   5.1748967e-02
   7.0081116e-02
   4.0816952e-02
   2.3972028e-01
   9.7438258e-02
   6.5069803e-02
   5.1918650e-02
   3.6862576e-02
   6.7705145e-02
   4.7626913e-02
   4.5353154e-02
   1.0439796e-01
   2.1953351e-01
   1.1240053e-01
   5.8967513e-02
   6.4213237e-02
   2.8634721e-01
   1.0672808e-01
   7.4866504e-02
   3.2753787e-02
   7.8647715e-02
   8.4596548e-02
   9.9463514e-02
   7.3878505e-02
   1.1033199e-01
   3.4931403e-02
   3.8134458e-02
   3.4681053e-02
   5.3725700e-02
   6.8892688e-02
   3.1237925e-02
   1.0643481e-01
   1.0681382e-01
   5.5447009e-02
   5.0661610e-02
   3.5731517e-02
   6.6027581e-02
   5.1298613e-02
   4.1027013e-02
   7.4022692e-02
   6.2312701e-02
   1.0299575e-01
   8.6580253e-02
   5.7257168e-02
   5.2769732e-02
   6.8258715e-02
   8.3265474e-02
   3.2777567e-02
   8.6749705e-02
   3.4475166e-02
   2.4433086e-01
   4.1444900e-02
   9.9396893e-02
   4.2733680e-02
   4.8135473e-02
   3.0706198e-02
   6.3260006e-02
   6.7866449e-02
   1.0943783e-01
   6.1260282e-02
   8.0742081e-02
   7.3044631e-02
   3.5379081e-02
   3.4858956e-02
   8.2336230e-02
   6.6112466e-01
   3.6264268e-02
   5.2780745e-02
   3.8979016e-02
   5.5655702e-02
   8.6451361e-02
   8.0672913e-02
   3.4753978e-02
   5.3004318e-02
   4.2987391e-02
   4.2136122e-02
   5.0922329e-02
   4.7845378e-02
   1.2139725e-01
   8.6805740e-02
   2.7567573e-01
   1.1871177e-01
   7.4254347e-02
   3.5184492e-02
   5.0995369e-02
   4.8907393e-02
   6.9636059e-02
   5.2936130e-02
   1.4475675e-01
   5.1714088e-02
   4.7672866e-02
   8.8795080e-02
   2.9414291e-01
   3.8286187e-02
   3.1589310e-01
   7.3594001e-02
   2.7541837e-01
   4.7417702e-02
   2.9684998e-01
   4.9126197e-02
   4.8544948e-02
   4.6056124e-02
   3.1920602e-02
   2.5052100e-01
   4.9079043e-02
   4.9032952e-02
   7.7354113e-02
   7.7056230e-02
   4.2166730e-02
   5.7111840e-02
   8.1026433e-02
   6.3264842e-02
   7.5377618e-02
   3.8057705e-02
   8.2280175e-02
   8.4094590e-02
   5.4795772e-02
   3.4178435e-02
   5.2259341e-02
   7.8843141e-02
   1.3515062e-01
   6.4414284e-02
   1.2725550e-01
   4.9797725e-02
   2.4929929e-01
   3.8900779e-02
   3.9717614e-02
   7.5355739e-02
   5.4166614e-02
   7.3879110e-02
   4.6273829e-02
   1.1209078e-01
   6.8869797e-02
   4.9690521e-02
   3.9768478e-02
   4.0171378e-02
   4.6740261e-02
   5.9992051e-02
   7.8931378e-02
   5.7376084e-02
   4.6867818e-02
   4.7611084e-02
   6.0352739e-02
   4.5968683e-02
   6.4917646e-02
   3.6695994e-02
   2.5364887e-01
   6.7681645e-02
   3.6959332e-02
   2.2106662e-01
   7.8514620e-02
   5.8039570e-02
   5.7894975e-02
   7.1666602e-02
   4.2887589e-02
   5.0224572e-02
   3.8710566e-02
   6.6643861e-02
   5.1857437e-02
   1.2057219e-01
   9.9952721e-02
   4.0265930e-02
   5.2825077e-02
   3.6554231e-02
   3.8160102e-02
   7.6153363e-02
   5.6140702e-02
   7.2926598e-02
   5.8432461e-02
   6.2940926e-02
   3.7785772e-02
   4.0227397e-02
   5.8987451e-02
   4.2328150e-02
   4.9027853e-02
   4.8719749e-02
   6.1713574e-02
   6.1524717e-02
   1.2808552e-01
   3.2445294e-02
   4.6556976e-02
   3.1892164e-01
   7.5196164e-02
   6.1480296e-02
   5.6626564e-02
   4.8345997e-02
   4.2470588e-02
   1.4255773e-01
   9.5730125e-02
   5.8709562e-02
   7.1524576e-02
   3.4875059e-01
   5.1730912e-02
   3.4323396e-01
   6.1450121e-02
   4.8181767e-02
   4.3719826e-02
   2.4440888e-01
   7.7651638e-02
   6.6266338e-02
   6.0785955e-02
   4.4217797e-02
   6.4948858e-02
   6.5970525e-02
   4.6887190e-02
   4.5082798e-02
   2.4071662e-01
   6.3482165e-02
   9.7120826e-02
   3.9941459e-02
   1.0146267e-01
   5.8540138e-02
   5.3714553e-02
   5.0035457e-02
   5.4636401e-02
   1.0600142e-01
   6.9329658e-02
   5.9870226e-02
   3.3425718e-02
   4.4609297e-02
   6.4180548e-02
   5.9866588e-02
   4.3290681e-02
   7.2625927e-02
   7.3353924e-02
   6.1003600e-02
   2.5608688e-01
   7.1767406e-02
   5.4714979e-02
   5.6762316e-02
   5.7692578e-02
   3.3148175e-02
   1.4256593e-01
   2.3970307e-01
   9.7136078e-02
   3.5073554e-02
   9.9777908e-02
   9.3734321e-02
   7.3950141e-02
   6.9145934e-02
   6.3201201e-02
   4.9345766e-02
   3.9236356e-02
   5.0677496e-02
   3.5210728e-02
   8.4326073e-02
   6.8101298e-02
   6.9798825e-02
   5.2642606e-02
   9.0702588e-02
   7.2969399e-02
   1.0504805e-01
   1.0495356e-01
   5.4058059e-02
   8.9584661e-02
   6.0110540e-02
   3.1027886e-01
   5.6972872e-02
   1.0337577e-01
   5.3272151e-02
   6.0101139e-02
   5.3197327e-02
   5.0404551e-02
   3.7166992e-02
   5.6727230e-02
   4.9606636e-02
   5.8435437e-02
   4.4958677e-02
   9.5170416e-02
   3.3621418e-02
   8.1194139e-02
   3.6026675e-02
   9.7402727e-02
   6.3259366e-02
   8.5292624e-02
   6.1103328e-02
   4.0101222e-02
   7.3221759e-02
   4.2146161e-02
   4.5097168e-02
   7.7333957e-02
   5.1629201e-02
   4.3656978e-02
   5.8151556e-02
   4.9889971e-02
   3.7238994e-02
   4.3865187e-02
   1.2786599e-01
   5.4525254e-02
   4.0966794e-02
   5.1523625e-02
   8.0544670e-02
   6.0068304e-02
   4.4436974e-02
   3.9511826e-02
   1.0853094e-01
   1.1925614e-01
   3.4562566e-02
   4.7207149e-02
   4.1157936e-02
   4.6609520e-02
   4.5894671e-02
   5.5258847e-02
   6.6340827e-02
   7.9359592e-02
   4.8331096e-02
   4.3378231e-02
   5.1510545e-02
   4.5002332e-02
   8.0461743e-02
   4.2438569e-02
   6.2246349e-02
   1.2437415e-01
   5.9819550e-02
   7.0507694e-02
   5.6734321e-02
   6.3197148e-02
   7.2170181e-02
   1.7326996e-01
   5.0144752e-02
   6.1377261e-02
   1.0891402e-01
   6.5403792e-02
   7.7085009e-02
   4.8489730e-02
   9.9139853e-02
   3.9827977e-02
   8.8796521e-02
   3.6513638e-02
   9.8182551e-02
   3.9338239e-02
   4.0582864e-02
   3.5353283e-02
   5.3696780e-02
   5.4673127e-02
   1.5536782e-01
   2.5328043e-01
   8.9999915e-02
   5.3911094e-02
   3.5972788e-02
   7.3695615e-02
   7.6478183e-02
   3.8140872e-02
   3.4408823e-02
   6.4658876e-02
   7.7939445e-02
   5.2857301e-02
   5.8690971e-02
   1.0002644e-01
   4.5001177e-02
   4.5046207e-02
   4.5720345e-02
   1.0104850e-01
   6.1958192e-02
   2.5255462e-01
   4.4101834e-02
   4.9008012e-02
   4.0205915e-02
   4.1468980e-02
   6.2277346e-02
   4.8630738e-02
   5.3615243e-02
   6.9262725e-02
   5.5748912e-02
   6.6216771e-02
   5.7969643e-02
   7.3426082e-02
   5.5443036e-02
   3.4388370e-02
   4.5170400e-02
   4.2425326e-02
   4.6020918e-02
   5.1558121e-02
   7.4873877e-02
   6.7731245e-02
   9.5872960e-02
   1.3760938e-01
   1.0714080e-01
   3.8013611e-02
   5.0667660e-02
   4.0748126e-02
   5.4330359e-02
   5.3383164e-02
   6.4809249e-02
   4.1790436e-02
   4.8602557e-02
   7.1385883e-02
   4.6156645e-02
   1.1907900e-01
   1.8940737e-01
   8.9122842e-02
   2.8675161e-01
   6.3773666e-02
   4.7597200e-02
   4.5575977e-02
   1.0292635e-01
   9.9626221e-02
   7.9770588e-02
   5.9460263e-02
   4.4644170e-02
   7.4263989e-02
   3.4475576e-02
   4.3744941e-02
   4.1726181e-02
   1.1747873e-01
   3.5725873e-02
   4.4412905e-02
   5.6349109e-02
   6.1212782e-02
   3.6966148e-02
   2.8863368e-01
   4.0832009e-02
   5.0557874e-02
   5.9791754e-02
   5.6226993e-02
   4.2557810e-02
   4.2169289e-02
   4.5639462e-02
   6.1358773e-02
   7.6715703e-02
   2.5376683e-01
   4.2481950e-02
   7.3076446e-02
   4.3110945e-02
   4.4027599e-02
   8.8066197e-02
   3.6444502e-02
   4.8586180e-02
   7.3857475e-02
   6.6530684e-02
   5.8672383e-02
   5.4730665e-02
   5.7518727e-02
   7.5473706e-02
   2.3938279e-01
   9.9758016e-02
   6.5120328e-02
   4.7636033e-02
   6.6028362e-02
   5.3815099e-02
   5.9955019e-02
   3.7455527e-02
   1.4323625e-01
   1.5704077e-01
   8.6382359e-02
   6.1329405e-02
   3.6881256e-02
   5.7169945e-02
   2.2687681e-01
   9.3838672e-02
   4.5657499e-02
   4.8473606e-02
   4.5323285e-02
   8.2247735e-02
   3.2652662e-02
   3.4247002e-01
   6.9619997e-02
   6.2097446e-02
   4.1127492e-02
   4.4625248e-02
   8.3317751e-02
   4.5504530e-02
   5.9298545e-02
   3.7012667e-02
   6.9015833e-02
   7.9671023e-02
   4.4865316e-02
   7.0633940e-02
   5.6580535e-02
   5.2391158e-02
   1.1263640e-01
   5.3190529e-02
   4.3222252e-02
   4.5511660e-02
   1.1873134e-01
   7.1459393e-02
   5.9326780e-02
   1.0362316e-01
   3.7679068e-02
   5.0393808e-02
   3.8105909e-02
   1.8560356e-01
   5.9095673e-02
   3.5371150e-02
   1.1496242e-01
   6.3805938e-02
   8.5553572e-02
   5.9667253e-02
   5.3760317e-02
   4.0147483e-02
   3.4291651e-02
   7.9180445e-02
   1.3158892e-01
   3.8623178e-02
   4.6836426e-02
   3.9374283e-02
   4.6757304e-02
   4.3961846e-01
   3.8247825e-02
   4.5794904e-02
   6.0128017e-02
   3.4779815e-02
   5.3149936e-02
   4.6670709e-02
   4.2546427e-02
   4.5871740e-02
   6.5715662e-02
   5.1887283e-02
   4.0683417e-02
   6.4220112e-02
   2.7393243e-01
   6.7236264e-02
   3.3400584e-01
   6.3868103e-02
   4.7042642e-02
   1.0431036e-01
   6.2886124e-02
   4.0413941e-02
   3.5214262e-02
   8.7904706e-02
   1.1271430e-01
   5.1922119e-02
   5.1062200e-02
   2.0690624e-01
   9.3708268e-02
   1.2074531e-01
   6.4211395e-02
   8.1631318e-02
   3.8589614e-02
   4.9643948e-02
   2.4223836e-01
   6.3904438e-02
   5.8726826e-02
   5.3182333e-02
   4.6367697e-02
   4.2672985e-02
   5.7415042e-02
   6.2681302e-02
   5.0310856e-02
   4.0156938e-02
   3.6340790e-02
   4.0734777e-02
   2.6969150e-01
   6.9653024e-02
   4.4199102e-02
   7.6600711e-02
   4.6501539e-02
   4.2429583e-02
   6.8516136e-02
   3.9994485e-02
   3.7596475e-02
   5.5064869e-02
   2.3667370e-01
   6.8597204e-02
   4.5264244e-02
   9.8204926e-02
   7.6133214e-02
   1.8816466e-01
   4.6326717e-02
   5.8601998e-02
   2.5445410e-01
   4.3184293e-02
   5.4171976e-02
   6.2315457e-02
   8.2694089e-02
   4.9832802e-02
   5.9919194e-02
   5.7260371e-02
   1.3842380e-01
   4.2249379e-02
   5.6381935e-02
   4.5038517e-02
   4.3063582e-02
   5.3806473e-02
   6.6955839e-02
   6.3371212e-02
   3.4726835e-02
   1.0128170e-01
   1.1217672e-01
   3.3454573e-02
   6.3792107e-02
   3.0925260e-02
   1.0019597e-01
   1.4993980e-01
   4.5738106e-02
   7.3482646e-02
   5.7740815e-02
   6.9702633e-02
   3.9785218e-02
   3.1047624e-02
   1.3136057e-01
   4.6496743e-02
   5.6817789e-02
   6.6114877e-02
   1.1273795e-01
   4.8382949e-02
   5.7762954e-02
   4.8000082e-02
   1.2059621e-01
   4.6407368e-02
   1.6107377e-01
   6.6119902e-02
   5.8621855e-02
   8.1003967e-02
   6.4209666e-02
   3.7850458e-02
   3.8639264e-02
   3.7450931e-02
   3.7803123e-02
   3.6085345e-02
   7.6422433e-02
   4.4136132e-02
   4.6450093e-02
   9.6813894e-02
   5.3930657e-02
   1.3736310e-01
   3.3754943e-01
   3.6113877e-02
   6.0476695e-02
   7.6033374e-02
   7.1277238e-02
   8.0419620e-02
   7.0310608e-02
   5.5104792e-02
   1.1906312e-01
   4.2781023e-02
   8.5421670e-02
   4.0826476e-02
   4.3643129e-02
   4.9818073e-02
   1.2312209e-01
   5.4798193e-02
   5.1680410e-02
   4.0008752e-02
   4.5097918e-02
   5.4472558e-02
   1.0727634e-01
   1.0723019e-01
   4.1748457e-02
   4.5272419e-02
   7.9143635e-02
   4.5141155e-02
   5.9773067e-02
   4.7775216e-02
   6.9833088e-02
   4.2840129e-02
   6.0496547e-02
   6.9312810e-02
   1.1582258e-01
   5.7200624e-02
   3.7625631e-02
   6.0267157e-02
   9.1097715e-02
   2.9891573e-02
   4.0672749e-02
   1.5093023e-01
   5.5069546e-02
   1.0748803e-01
   4.4726370e-02
   6.4971664e-02
   4.8487537e-02
   9.4226302e-02
   8.4315333e-02
   4.0642951e-02
   8.6967966e-02
   5.1533334e-02
   7.0125008e-02
   3.7725608e-02
   6.3546152e-02
   6.5794253e-02
   3.5974466e-02
   7.5654380e-02
   9.8565067e-02
   5.2612133e-02
   1.4833178e-01
   8.4440114e-02
   5.0109285e-02
   3.8518970e-02
   7.4374765e-02
   3.4262794e-02
   4.1160386e-02
   1.2977783e-01
   2.5614546e-01
   4.1121966e-02
   3.7260889e-02
   5.2954902e-02
   8.9127481e-02
   8.2924643e-02
   5.3915499e-02
   4.4713956e-02
   3.9819277e-02
   5.1009913e-02
   2.8906741e-01
   6.0968532e-02
   4.2273220e-02
   7.2350311e-02
   9.9509906e-02
   1.1326049e-01
   5.1339910e-02
   4.4263072e-02
   5.5690219e-02
   6.6723388e-02
   2.3687314e-01
   6.7879600e-02
   4.9290751e-02
   4.9832108e-02
   5.4345762e-02
   5.7661447e-02
   1.3704330e-01
   1.1899938e-01
   3.6652545e-02
   4.7250443e-02
   4.8367009e-02
   3.7791604e-02
   5.5931177e-02
   3.8382717e-02
   1.8201301e-01
   3.8012047e-02
   3.7383297e-02
   1.0615891e-01
   3.9050264e-02
   5.0810146e-02
   4.2568810e-02
   3.7987728e-02
   7.3303506e-02
   8.1296537e-02
   1.0786419e-01
   7.0828122e-02
   4.0240786e-02
   3.3358807e-02
   1.1115662e-01
   4.8523694e-02
   8.2556003e-02
   4.7914239e-02
   8.3537652e-02
   7.0438902e-02
   7.5543676e-02
   1.7086240e-01
   4.7339339e-02
   4.5399442e-02
   1.0006675e-01
   1.0122277e-01
   1.0032273e-01
   7.1519360e-02
   5.5965779e-02
   1.1922286e-01
   6.6875076e-02
   5.3481281e-02
   4.3327040e-02
   4.9290530e-02
   5.0416535e-02
   1.2180625e-01
   9.6162640e-02
   5.5244386e-02
   5.8566708e-02
   8.5081436e-02
   4.3133693e-02
   5.1778635e-02
   7.2181026e-02
   1.0142479e-01
   4.6685628e-02
   4.6777243e-02
   2.6881362e-01
   5.7102972e-02
   5.4390262e-02
   4.5198739e-02
   1.1635449e-01
   7.2397497e-02
   4.2373876e-02
   4.3578600e-02
   5.3758072e-02
   1.1952989e-01
   2.3586651e-01
   3.3531372e-02
   8.4745057e-02
   1.2908467e-01
   2.4123809e-01
   7.8637726e-02
   4.8141206e-02
   1.1102443e-01
   1.0032946e-01
   5.8428547e-02
   3.2164416e-02
   1.1138023e-01
   1.3256592e-01
   9.3781667e-02
   3.8356838e-02
   4.4433176e-02
   7.4403273e-02
   3.8601649e-02
   5.9472887e-02
   6.6084848e-02
   4.0672072e-02
   3.5473229e-02
   1.3420215e-01
   3.1324282e-01
   7.7156104e-02
   1.1849616e-01
   5.2494589e-02
   3.8522985e-02
   3.7778555e-02
   2.6202604e-01
   5.7262239e-02
   3.5465774e-01
   4.0497997e-02
   3.2493302e-02
   6.2867770e-02
   4.6337852e-02
   3.0994109e-01
   1.5711266e-01
   6.8665174e-02
   3.7612470e-02
   4.6328545e-02
   4.6797693e-02
   1.0990408e-01
   7.4595489e-02
   7.6692356e-02
   7.9838445e-02
   7.1302482e-02
   1.9978152e-01
   5.9682685e-02
   3.6303826e-02
   1.0644208e-01
   7.7073076e-02
   7.6657999e-02
   3.7070040e-02
   6.5517307e-02
   5.4242208e-02
   5.2745959e-02
   3.8462259e-02
   4.0393360e-02
   8.9354639e-02
   5.4024590e-02
   5.6428395e-02
   5.0119881e-02
   1.2847651e-01
   4.7770837e-02
   1.1359321e-01
   6.7782526e-02
   8.0056917e-02
   5.1883476e-02
   4.9402464e-02
   2.6910525e-01
   1.2420761e-01
   7.2931625e-02
   3.4688385e-02
   2.6990500e-01
   1.1755068e-01
   4.8805489e-02
   5.8927364e-02
   3.7171935e-02
   6.4195944e-02
   8.4268526e-02
   8.3658767e-02
   5.7441197e-01
   6.9248831e-02
   3.3482278e-02
   9.2970776e-02
   3.5163890e-02
   1.0180042e-01
   2.7848311e-01
   6.5483748e-02
   7.4656783e-02
   3.4670078e-02
   5.6077999e-02
   4.2017397e-02
   3.4364866e-02
   4.8048113e-02
   7.1524039e-02
   4.2873923e-02
   3.5196388e-02
   5.5284373e-02
   3.5885987e-02
   3.5263684e-02
   6.1119023e-02
   3.9767354e-02
   1.0707907e-01
   1.9832595e-01
   1.7356024e-01
   7.5756025e-02
   5.0827911e-02
   7.0107543e-02
   1.3164995e-01
   4.9259137e-02
   7.4042089e-02
   1.1350280e-01
   5.0203770e-02
   1.1258503e-01
   5.1648290e-02
   3.2972701e-01
   2.3090055e-01
   4.7584315e-02
   4.7499161e-02
   6.9388729e-02
   7.6321329e-02
   4.5977417e-02
   5.0098116e-02
   5.9621866e-02
   3.6465151e-02
   3.5548727e-02
   6.2819696e-02
   5.4519789e-02
   4.3743830e-02
   6.1596876e-02
   7.6262555e-02
   5.0049879e-02
   7.4776825e-02
   4.8058023e-02
   5.8815379e-02
   4.0929763e-02
   5.5135213e-02
   4.6403382e-02
   4.6369102e-02
   2.3369224e-01
   7.6300464e-02
   7.7111750e-02
   4.3558643e-02
   6.2679680e-02
   4.2847048e-02
   5.0388725e-02
   4.9842589e-02
   4.3267939e-02
   4.9426370e-02
   1.0347016e-01
   4.3883699e-02
   2.6138164e-01
   4.8085237e-02
   5.3185560e-02
   2.9197800e-01
   4.5910609e-02
   8.6787262e-02
   2.3238965e-01
   1.3148301e-01
   5.7299589e-02
   4.2779402e-02
   3.6740249e-02
   5.9132662e-02
   1.0183451e-01
   4.9764106e-02
   5.4906128e-02
   2.6855327e-01
   6.4534336e-02
   3.8471901e-01
   8.1672930e-02
   9.5292600e-02
   4.4921367e-02
   4.6908886e-02
   6.7421129e-02
   7.8401175e-02
   6.6164023e-02
   5.0564872e-02
   7.2956806e-02
   3.7391591e-02
   3.8464538e-02
   1.1447074e-01
   5.6785003e-02
   3.2586388e-01
   8.3399291e-02
   5.5142927e-02
   9.3528779e-02
   4.9415790e-02
   3.7659798e-02
   5.5011008e-02
   5.3870753e-02
   7.1864131e-02
   7.8158203e-02
   4.5011975e-01
   7.3302950e-02
   1.1304764e-01
   7.8984784e-02
   1.0591937e-01
   7.8299367e-02
   3.3081107e-02
   9.3763267e-02
   7.2166857e-02
   8.6434767e-02
   1.0467730e-01
   5.7135805e-02
   8.3566155e-02
   7.5003979e-02
   3.4585461e-02
   6.2800495e-02
   1.1350469e-01
   3.7267795e-02
   9.1386952e-02
   1.2182511e-01
   2.3784153e-01
   2.7376270e-01
   1.1558422e-01
   4.9244510e-02
   9.6147836e-02
   5.8286778e-02
   1.1171950e-01
   4.4758725e-02
   6.8163560e-02
   4.6566604e-02
   8.7206170e-02
   5.5414259e-02
   5.4580010e-02
   1.0438852e-01
   7.0293136e-02
   4.3611586e-02
   4.6699406e-02
   7.5139966e-02
   3.4595397e-02
   2.5453140e-01
   8.7807799e-02
   4.7575570e-02
   6.7976188e-02
   1.7532707e-01
   4.8323967e-02
   4.3560934e-02
   3.7670034e-02
   8.4506226e-02
   6.8169907e-02
   1.3396353e-01
   4.1543087e-02
   6.3528598e-02
   1.1819678e-01
   6.4642006e-02
   4.3572626e-01
   4.0270498e-02
   4.1522393e-02
   3.8555106e-02
   4.6860536e-02
   3.3774296e-02
   1.0169546e-01
   2.6330280e-01
   2.7812442e-01
   9.9647080e-02
   1.2932544e-01
   5.7387198e-02
   8.4914877e-02
   1.1271078e-01
   4.2593149e-02
   5.5039810e-02
   4.7737754e-02
   2.6525843e-01
   6.8504230e-02
   7.6548561e-02
   4.5739213e-02
   9.9689863e-02
   7.3139398e-02
   1.1020165e-01
   7.2519442e-02
   5.0419937e-02
   4.1305820e-02
   4.2861512e-02
   4.3048778e-02
   7.2519697e-02
   5.1892907e-02
   8.8074378e-02
   8.7529739e-02
   2.7817932e-01
   1.6612995e-01
   8.8771836e-02
   5.1037429e-02
   4.0947347e-02
   5.8027836e-02
   4.6030350e-02
   5.9260662e-02
   5.7987926e-02
   4.0588898e-02
   5.8952348e-02
   4.1664682e-02
   4.1147769e-02
   9.0364668e-02
   9.6632902e-02
   4.4647893e-02
   3.7672249e-02
   6.4489982e-02
   6.7796803e-02
   4.8973373e-02
   4.3978104e-02
   8.3367729e-02
   5.1375392e-02
   4.0104736e-02
   6.1744355e-02
   5.6845435e-02
   4.0176452e-02
   7.3035294e-02
   8.0030835e-02
   5.4032922e-02
   2.4991229e-01
   9.5867590e-02
   4.8204356e-02
   1.0394908e-01
   4.7592317e-02
   5.8235164e-02
   5.2932818e-02
   3.3787566e-02
   4.2087948e-02
   5.9239258e-02
   5.2584552e-02
   3.8975363e-02
   6.0170831e-02
   1.0702478e-01
   5.4012323e-02
   6.8917786e-02
   4.1428376e-02
   6.1476206e-02
   1.0373249e-01
   4.9972010e-02
   4.8851231e-02
   7.0746772e-02
   6.1676674e-02
   2.3486916e-01
   4.8703809e-02
   8.8281830e-02
   7.4634777e-02
   4.6994006e-02
   3.9736377e-02
   6.0264151e-02
   8.3297544e-02
   4.4326213e-02
   8.5849339e-02
   3.7619151e-02
   8.6893329e-02
   3.1392910e-01
   4.4248690e-02
   2.6706592e-01
   8.2126776e-02
   4.9495410e-02
   4.9415481e-02
   1.1429298e-01
   4.9278011e-02
   4.4585429e-02
   9.6485403e-02
   7.8297195e-02
   4.9788282e-02
   5.4142486e-02
   8.8417957e-02
   2.5538538e-01
   6.4573035e-02
   2.1503846e-01
   4.3718980e-02
   4.8058248e-02
   1.2564858e-01
   9.8288948e-02
   6.3012562e-02
   5.7385420e-02
   5.8286286e-02
   5.0301759e-02
   3.9021411e-02
   6.1656383e-02
   3.9571756e-02
   5.5146033e-02
   3.5977769e-02
   4.4160880e-02
   4.5923200e-02
   7.5509032e-02
   7.3487344e-02
   4.5070406e-02
   5.1789820e-02
   7.2842557e-02
   1.7438171e-01
   3.6409052e-02
   4.7699226e-02
   8.2016916e-02
   7.7744567e-02
   8.3376752e-02
   4.7831494e-02
   6.3240851e-02
   3.5194984e-01
   3.6743665e-02
   4.6754715e-02
   3.5283928e-02
   2.3985900e-01
   9.1387691e-02
   3.3216592e-02
   1.0084375e-01
   3.9604065e-02
   5.3930852e-02
   2.4346926e-01
   6.3802155e-02
   3.7235327e-02
   5.6394178e-02
   1.3268870e-01
   4.5169326e-02
   5.8647103e-02
   4.0966321e-02
   5.0891593e-02
   1.9594880e-01
   9.8267102e-02
   6.0082044e-02
   3.9368412e-02
   5.4654856e-02
   7.2955950e-02
   4.8453299e-02
   4.5442453e-02
   5.7001535e-02
   5.7024794e-02
   3.5545696e-02
   3.7498685e-02
   4.4620059e-02
   2.7020186e-01
   4.8315460e-02
   7.1725920e-02
   4.6111804e-02
   1.1842310e-01
   5.6060446e-02
   4.6845128e-02
   5.5530764e-02
   1.2561106e-01
   3.6314694e-02
   3.8170252e-02
   1.1307391e-01
   5.4879902e-02
   7.1787681e-02
   3.9954863e-02
   5.4731105e-02
   3.3197083e-02
   1.0519039e-01
   4.2503895e-02
   9.4488903e-02
   1.1829564e-01
   4.2754277e-02
   9.0399953e-02
   6.4251559e-02
   8.4040509e-02
   5.8128962e-02
   1.1819576e-01
   1.4095962e-01
   3.2471472e-02
   9.2688919e-02
   5.6210015e-02
   4.5691559e-02
   7.0494942e-02
   5.6750850e-02
   2.7500849e-01
   1.7045104e-01
   6.1156143e-02
   2.6216115e-01
   7.7911329e-02
   4.0257814e-02
   5.0962579e-02
   4.7709492e-02
   5.9725637e-01
   6.6327407e-02
   5.8109217e-02
   3.2652950e-02
   4.5810568e-02
   4.7378846e-02
   4.7528080e-02
   5.6671495e-02
   8.0876211e-02
   7.5989016e-02
   8.3507110e-02
   3.7293141e-02
   7.0107225e-02
   4.4911038e-02
   5.1932020e-02
   4.5161164e-02
   3.5711195e-02
   7.9378023e-02
   1.1188165e-01
   7.9361906e-02
   6.9833840e-02
   3.6442503e-02
   6.5661363e-02
   2.6002348e-01
   9.2565306e-02
   4.4511095e-02
   2.4688171e-01
   5.6597088e-02
   9.7318484e-02
   5.0460743e-02
   1.4572718e-01
   3.5955929e-02
   6.7979432e-02
   8.6778081e-02
   2.5060881e-01
   4.6966008e-02
   4.2009465e-02
   8.8168122e-02
   5.5461660e-02
   3.4952436e-02
   4.9749009e-02
   3.9405879e-02
   4.4804575e-02
   5.6425442e-02
   5.9006872e-02
   2.7416855e-01
   1.0149172e-01
   4.1657368e-02
   6.0070174e-02
   6.7891363e-02
   8.1116008e-02
   3.8584065e-02
   1.1730750e-01
   8.3519015e-02
   8.6937596e-02
   1.5342937e-01
   4.4043712e-02
   8.2703295e-02
   9.1655717e-02
   5.7201661e-02
   5.0645528e-02
   3.5001999e-02
   2.1666317e-01
   4.9379099e-02
   5.5550425e-02
   1.0499800e-01
   4.2154439e-02
   1.3108958e-01
   7.1226515e-02
   4.6830251e-02
   4.4756561e-02
   5.7528890e-02
   6.4573105e-02
   7.0846688e-02
   4.9848972e-02
   5.7261916e-02
   4.7738189e-02
   1.3193979e-01
   9.5513261e-02
   4.4772964e-02
   5.2389798e-02
   3.9624295e-01
   1.1412624e-01
   1.2166159e-01
   4.2800690e-02
   6.8243552e-02
   2.0028530e-01
   5.7129726e-02
   1.5022311e-01
   7.2892666e-02
   1.2590059e-01
   7.5283485e-02
   6.9592281e-02
   2.8093320e-01
   2.1525395e-01
   3.7934064e-02
   5.0177388e-02
   1.0028044e-01
   3.6814354e-02
   6.1036146e-02
   3.7606244e-02
   3.6136202e-01
   2.4442844e-01
   3.3484245e-02
   6.6642290e-02
   5.2172143e-02
   1.1309212e-01
   4.4693427e-02
   1.4360343e-01
   6.1808754e-02
   7.0799899e-02
   5.6121478e-02
   1.1269664e-01
   4.7437758e-02
   3.6041838e-02
   7.0138374e-02
   6.5679573e-02
   4.2284734e-02
   3.7942475e-02
   1.1170571e-01
   2.4903048e-01
   4.8256074e-02
   3.6744090e-02
   6.5346466e-02
   5.8064877e-02
   3.1628422e-02
   4.2825588e-02
   9.1568521e-02
   4.8065357e-02
   1.1338636e-01
   6.1749576e-02
   2.5128665e-01
   5.3432108e-02
   3.5671722e-02
   5.5456754e-02
   3.5967839e-02
   8.2608773e-02
   6.2549955e-02
   4.3489038e-02
   4.7847482e-02
   6.2964349e-02
   5.1072853e-02
   8.6079920e-02
   5.9895982e-02
   4.4920204e-02
   7.6138835e-02
   8.7127124e-02
   4.0066915e-02
   1.8832381e-01
   3.5951860e-02
   6.6171214e-02
   4.4297828e-02
   3.8542124e-02
   8.7161894e-02
   5.4742915e-02
   3.8725938e-02
   3.9837078e-02
   4.5806211e-02
   3.9247262e-02
   4.0517622e-02
   7.1613855e-02
   8.1963070e-02
   3.9068000e-02
   1.3061634e-01
   9.3242233e-02
   3.6225122e-02
   1.0033791e-01
   4.1323098e-02
   5.4537839e-02
   6.1851464e-02
   5.2824823e-02
   3.9035184e-02
   8.6877395e-02
   4.2093281e-02
   2.2961131e-01
   4.0854213e-02
   5.7315478e-02
   4.5345411e-02
   6.4221980e-02
   7.7207379e-02
   4.1050076e-02
   5.0109835e-02
   5.6674386e-02
   2.3383252e-01
   7.0555295e-02
   2.7881597e-01
   3.3525619e-02
   8.8351681e-02
   6.8204445e-02
   8.4691794e-02
   4.9410958e-02
   3.5864269e-02
   8.9181512e-02
   9.2770264e-02
   6.6788951e-02
   4.8749398e-02
   6.6716092e-02
   4.5326273e-02
   5.2480561e-02
   3.7693616e-02
   9.6067673e-02
   4.9162640e-02
   1.0826625e-01
   1.2320942e-01
   1.0204424e-01
   1.1842505e-01
   7.8235838e-02
   5.5011339e-02
   3.7379865e-02
   4.6187914e-02
   4.1620721e-02
   4.5998983e-02
   3.6209409e-02
   6.3416332e-02
   6.2527144e-02
   9.8387107e-02
   7.8634554e-02
   4.8929208e-02
   6.1976528e-02
   3.8624459e-02
   3.5790073e-01
   5.4458943e-02
   6.0899041e-02
   5.2144543e-02
   3.6084069e-02
   5.0100617e-02
   5.2943928e-02
   6.1957416e-02
   3.4322689e-02
   5.9008829e-02
   6.7876831e-02
   4.2191364e-02
   5.0876930e-02
   2.9226709e-01
   3.6073286e-02
   3.5891802e-02
   4.9145597e-02
   3.7679107e-02
   7.6822199e-02
   6.5602761e-02
   7.0575595e-02
   4.7429262e-02
   4.7714349e-02
   7.8072953e-02
   7.9731594e-02
   3.7016732e-02
   8.7866910e-02
   1.0005096e-01
   4.8027812e-02
   1.4405634e-01
   7.7066621e-02
   2.4683266e-01
   3.5528509e-02
   6.1889805e-02
   2.7114327e-01
   4.5156054e-02
   6.8780095e-02
   5.2769963e-02
   5.3828904e-02
   4.8105127e-02
   4.5552219e-02
   5.0583302e-02
   6.1398426e-02
   4.8526664e-02
   3.8471702e-02
   8.4531178e-02
   6.8934347e-02
   4.2919279e-02
   4.7205762e-02
   7.8182138e-02
   5.9328081e-02
   5.8508073e-02
   4.0539729e-02
   3.9782881e-02
   4.0262590e-02
   2.0514396e-01
   4.2858278e-02
   3.3814654e-02
   5.7739712e-02
   6.4800527e-02
   5.5907074e-02
   6.7694360e-02
   6.5416118e-02
   4.0548659e-02
   5.7321823e-02
   4.8108846e-02
   1.0669754e-01
   3.1803624e-02
   7.8360074e-02
   2.6385331e-01
   9.0631416e-02
   4.0256526e-02
   8.8172181e-02
   7.7743612e-02
   6.0504756e-02
   3.1688885e-01
   7.7783750e-02
   3.4204055e-02
   9.1333125e-02
   8.2756296e-02
   4.4231493e-02
   4.7090637e-02
   4.0840506e-02
   1.7555847e-01
   6.1902888e-02
   4.9899312e-02
   3.3248481e-02
   4.9391688e-02
   4.9384318e-02
   1.1751396e-01
   4.8122685e-02
   7.0878143e-02
   5.0276074e-02
   5.3022822e-02
   5.1381074e-02
   1.0807360e-01
   7.3106976e-02
   3.9947118e-02
   8.5815807e-02
   5.9826059e-02
   5.2962619e-02
   6.0767765e-02
   6.6407727e-02
   4.2634774e-02
   7.4227928e-02
   5.8913099e-02
   4.6435563e-02
   1.1326901e-01
   5.0124003e-02
   9.2816609e-02
   4.9363038e-02
   1.1990630e-01
   9.4012176e-02
   6.2511251e-02
   4.1741490e-02
   3.4975635e-02
   4.9007373e-02
   4.3297922e-02
   5.4470097e-02
   9.8257485e-02
   6.4242709e-02
   1.0609674e-01
   5.7355925e-02
   3.9644838e-02
   4.4035618e-02
   8.2890391e-02
   7.1914504e-02
   2.3603539e-01
   6.0095656e-02
   3.1108495e-01
   8.1037371e-02
   4.9433232e-02
   6.0137498e-02
   3.7374528e-02
   4.2173433e-02
   1.0798371e-01
   1.5046331e-01
   5.0893591e-02
   7.6048202e-02
   7.3748007e-02
   6.5033583e-02
   3.2379457e-02
   6.7673282e-02
   1.5094450e-01
   2.6033741e-01
   3.5978506e-02
   9.4870458e-02
   6.0088939e-02
   5.0348919e-02
   4.1210956e-02
   3.4784402e-01
   2.4501024e-01
   5.4088141e-02
   7.3513604e-02
   3.7995392e-02
   8.2229055e-02
   3.7823153e-02
   4.6312443e-02
   5.4818939e-02
   6.6766095e-02
   2.1214722e-01
   4.7833802e-02
   5.7239880e-02
   7.6746816e-02
   5.0688759e-02
   6.7448366e-02
   8.5053397e-02
   6.9927316e-02
   5.3162212e-02
   5.5098351e-02
   6.8601721e-02
   6.8558416e-02
   1.1202043e-01
   5.3866943e-02
   9.6293875e-02
   7.5027380e-02
   8.0022785e-02
   5.8758568e-02
   5.2846423e-02
   3.6376768e-02
   5.6240162e-02
   4.2957044e-02
   7.9524957e-02
   4.8699385e-02
   5.5932981e-02
   6.8202498e-02
   3.8671263e-02
   2.7196006e-01
   3.9877484e-02
   6.8937521e-02
   7.1192916e-02
   6.0067328e-02
   4.4344439e-01
   5.9640564e-02
   7.6607795e-02
   5.0749931e-02
   4.5915243e-02
   7.7440756e-02
   1.5020871e-01
   8.9101012e-02
   3.6731807e-01
   6.5571014e-02
   2.5040294e-01
   4.9334311e-02
   4.2673738e-02
   9.2497135e-02
   1.1020814e-01
   6.8438931e-02
   4.4469819e-02
   7.2265648e-02
   5.4599350e-02
   1.0152766e-01
   7.3890545e-02
   5.5226643e-02
   1.0092890e-01
   8.6394295e-02
   8.8860095e-02
   2.7422584e-01
   5.1166762e-02
   2.8328947e-01
   6.8798102e-02
   6.5504741e-02
   4.5122000e-02
   2.6784103e-01
   5.4638425e-02
   3.4408283e-02
   7.4228261e-02
   5.5901593e-02
   4.6097422e-02
   4.0369764e-02
   4.9233692e-02
   4.9910541e-02
   4.9596430e-02
   4.2527487e-02
   1.1029228e-01
   9.0724976e-02
   1.1663272e-01
   8.2406077e-02
   3.9194407e-02
   3.8619749e-02
   8.8615213e-02
   4.6999774e-02
   4.2621232e-02
   5.5694579e-02
   5.5608330e-02
   6.4085932e-02
   6.0292479e-02
   4.0972655e-02
   4.6394536e-02
   5.5708611e-02
   5.2636891e-02
   4.9677511e-02
   8.5346652e-02
   9.1808425e-02
   1.7449150e-01
   3.3540840e-02
   3.7334424e-02
   6.6267986e-02
   6.1430925e-02
   4.4700159e-02
   5.6884192e-02
   3.1728433e-02
   4.7656516e-02
   5.5899097e-02
   6.6060367e-02
   7.8635071e-02
   5.3200492e-02
   1.2140671e-01
   2.5495273e-01
   4.7024790e-02
   4.4076455e-02
   2.6706100e-01
   7.3018791e-02
   5.0652013e-02
   4.7593609e-02
   6.0537342e-02
   5.0878334e-02
   7.4088347e-02
   3.6392089e-02
   6.5073087e-02
   7.2656754e-02
   7.2708314e-02
   3.7742108e-02
   5.5713143e-02
   4.9624048e-02
   3.5185159e-02
   9.7590819e-02
   8.0885796e-02
   4.6479391e-02
   4.0109873e-02
   4.2596639e-02
   7.9338614e-02
   6.0398690e-02
   1.1901091e-01
   9.6909030e-02
   1.2708186e-01
   1.1279158e-01
   3.7034443e-02
   3.8494098e-02
   3.8250534e-02
   6.1329360e-02
   8.8796996e-02
   4.9599194e-02
   4.7113968e-02
   2.4317987e-01
   4.6172061e-02
   7.9644815e-02
   7.5068591e-02
   4.0416571e-02
   7.5621922e-02
   9.7937183e-02
   4.0082406e-02
   5.3460885e-02
   4.3549211e-02
   4.4791464e-02
   4.0651331e-02
   4.4788080e-02
   3.6637745e-02
   1.3150527e-01
   3.2461423e-02
   4.8179273e-02
   4.6250012e-02
   1.5689551e-01
   4.0092533e-02
   5.2807187e-02
   3.8663305e-02
   3.4054639e-02
   2.3563175e-01
   1.1822321e-01
   6.5692054e-02
   2.8484553e-01
   4.0604745e-02
   1.2619584e-01
   3.4900208e-02
   4.4594833e-02
   1.1478961e-01
   5.2420658e-02
   5.2783035e-02
   6.5819998e-02
   5.6155791e-02
   6.4427705e-02
   5.7793745e-02
   7.5744942e-02
   5.8319993e-02
   3.6686657e-02
   5.4912915e-02
   5.0297351e-02
   4.2140867e-02
   6.0420977e-02
   2.6857664e-01
   4.5276817e-02
   4.0143618e-02
   4.3238814e-02
   1.0706298e-01
   4.9120728e-02
   4.5766052e-02
   4.3455598e-02
   6.0038627e-02
   4.6349978e-02
   6.7538151e-02
   1.1924442e-01
   3.5504037e-02
   6.2566278e-02
   3.9069908e-02
   4.9989130e-02
   2.5549665e-01
   6.9925340e-02
   5.0096803e-02
   5.5261849e-02
   6.2687358e-02
   5.4164662e-02
   6.5174243e-02
   8.3387766e-02
   3.9607746e-02
   4.5827051e-02
   7.4038861e-02
   5.8078746e-02
   3.6835386e-02
   4.1982864e-02
   6.3019152e-02
   5.3536963e-02
   4.5403405e-02
   6.1231777e-02
   6.8484990e-02
   6.3563531e-02
   5.6549677e-02
   5.4723618e-02
   4.8501729e-02
   4.1511230e-02
   6.1619338e-02
   8.0185056e-02
   5.1907799e-02
   7.6638416e-02
   1.2027875e-01
   4.0018400e-02
   4.4547322e-02
   3.3366787e-02
   7.8233475e-02
   5.9362155e-02
   4.3266417e-02
   1.1760959e-01
   5.3913949e-02
   6.8784308e-02
   5.7238921e-02
   3.9336992e-02
   4.8433393e-02
   6.5701798e-02
   1.3523617e-01
   3.9579902e-02
   4.2965773e-02
   2.4663817e-01
   8.1519101e-02
   3.9964119e-02
   6.6691034e-02
   4.2355010e-02
   9.1922604e-02
   1.1884352e-01
   6.0399052e-02
   4.4353188e-02
   6.8560704e-02
   5.5293217e-02
   7.6263045e-02
   5.8661897e-02
   7.0819698e-02
   4.4423647e-02
   2.4502272e-01
   4.9434783e-02
   1.8378129e-01
   7.3158582e-02
   3.2034568e-01
   5.6263125e-02
   8.3693172e-02
   8.0689308e-02
   1.9556736e-01
   5.0483813e-02
   5.1374847e-02
   6.8133687e-02
   7.2685401e-02
   8.7510714e-02
   9.6448496e-02
   1.4660406e-01
   9.4759513e-02
   3.2613751e-02
   1.2402916e-01
   7.2848761e-02
   2.2970703e-01
   3.4844241e-02
   4.5384653e-02
   4.2116951e-02
   7.0837486e-02
   6.4167852e-02
   3.3233889e-01
   8.3247647e-02
   5.0489589e-02
   3.8774070e-02
   3.9907563e-02
   3.5684256e-02
   7.0391993e-02
   3.8339290e-02
   3.3758035e-02
   9.2969996e-02
   6.9751374e-02
   1.8744737e-01
   8.1000735e-02
   2.7008475e-01
   8.0021804e-02
   6.5550766e-02
   1.8289154e-01
   4.0280312e-02
   1.8569439e-01
   5.4371988e-02
   5.4941179e-02
   3.5627650e-02
   8.2324443e-02
   1.1792086e-01
   1.1182915e-01
   4.7512790e-02
   3.6533959e-02
   5.0749806e-02
   1.3528041e-01
   4.7387473e-02
   6.6807192e-02
   3.9221125e-02
   3.2594357e-02
   7.1702788e-02
   4.4757081e-02
   4.4426925e-02
   6.0023906e-02
   6.2363110e-02
   7.2024598e-02
   4.1486504e-02
   4.4336325e-02
   1.2429564e-01
   4.6670639e-02
   1.0780248e-01
   1.0542101e-01
   3.4117385e-02
   2.6989262e-01
   5.8254477e-02
   5.5480791e-02
   2.6482639e-01
   3.2648968e-01
   3.2208542e-01
   6.2295579e-02
   4.1673284e-02
   9.1532169e-02
   4.5477086e-02
   5.2055826e-02
   9.6879793e-02
   7.6563908e-02
   1.2170653e-01
   5.2547956e-02
   5.8617592e-02
   6.2554999e-02
   5.0645786e-02
   9.4893419e-02
   6.0917713e-02
   5.8456879e-02
   6.1074652e-02
   5.6377046e-02
   5.2262319e-02
   3.8789601e-02
   1.9547753e-01
   6.7159557e-02
   5.4201762e-02
   3.7219437e-02
   7.0788602e-02
   6.1034929e-02
   5.7006928e-02
   7.3347422e-02
   8.4663753e-02
   9.0842058e-02
   5.0920480e-02
   5.0346033e-02
   2.0379842e-01
   3.6294792e-02
   4.4566144e-02
   6.4388871e-02
   4.2229535e-02
   1.0805952e-01
   5.8852106e-02
   7.9813571e-02
   6.4769641e-02
   8.7654955e-02
   7.9529565e-02
   6.7123560e-02
   5.4513283e-02
   5.4594914e-02
   4.5225797e-02
   3.4645437e-02
   6.6529901e-02
   1.3774127e-01
   1.4671301e-01
   3.5537458e-02
   7.5652122e-02
   4.0930600e-02
   4.4815468e-02
   3.3320678e-02
   5.6201981e-02
   5.7626425e-02
   9.5062424e-02
   6.0431047e-02
   4.8100119e-02
   2.3642051e-01
   6.7099601e-02
   9.4869588e-02
   1.6277416e-01
   5.8480506e-02
   2.4256698e-01
   5.8870490e-02
   5.2263002e-02
   4.5893549e-02
   1.6812994e-01
   1.0118966e-01
   6.7827619e-02
   4.3046416e-02
   1.8749583e-01
   1.2363234e-01
   5.5098857e-02
   1.0439922e-01
   5.1327622e-02
   4.7757108e-02
   7.4444824e-02
   4.4433009e-02
   4.8291810e-02
   5.4274525e-02
   2.6131753e-01
   9.8548422e-02
   3.9635382e-02
   4.3522404e-02
   2.6375759e-01
   4.9316685e-02
   1.0370479e-01
   4.3319161e-02
   1.9358200e-01
   5.7917897e-02
   7.2918567e-02
   8.2822530e-02
   4.7121799e-02
   5.9407399e-02
   5.5441940e-02
   5.0526133e-01
   2.4142718e-01
   7.5765144e-02
   2.3446013e-01
   7.5055242e-02
   3.7198278e-02
   2.9358631e-01
   5.9139866e-02
   2.0070200e-01
   9.9012848e-02
   6.1200630e-02
   5.1387243e-02
   6.1515151e-02
   5.0012021e-02
   3.4352124e-02
   2.4579585e-01
   3.4816254e-02
   5.3182629e-02
   5.0983580e-02
   9.6439374e-02
   6.9364798e-02
   4.8871948e-02
   4.0052889e-02
   9.1303433e-02
   2.7828720e-01
   6.1237363e-02
   3.9386478e-02
   1.0204969e-01
   5.4850675e-02
   3.7448473e-02
   6.4018998e-02
   5.8843531e-02
   6.0062035e-02
   1.6818825e-01
   5.7597899e-02
   4.2119266e-02
   4.6280067e-02
   7.9044104e-02
   4.1366548e-02
   2.6664936e-01
   3.6447049e-02
   1.1609206e-01
   4.9519284e-02
   6.1015362e-02
   4.1336972e-02
   8.5530489e-02
   1.0214711e-01
   6.3524804e-02
   9.9854720e-02
   5.8975164e-02
   6.9965730e-02
   3.9411793e-02
   5.8138693e-02
   7.2479498e-02
   8.9129756e-02
   5.2797061e-02
   1.0759183e-01
   7.7857962e-02
   8.2504549e-02
   4.3660144e-02
   8.2196003e-02
   5.2737958e-02
   4.5771662e-02
   8.3892401e-02
   3.6018942e-02
   6.4983713e-02
   8.6325411e-02
   9.8491381e-02
   5.6955076e-02
   1.2707690e-01
   5.1405824e-02
   4.4545328e-02
   4.4460880e-01
   3.9987557e-02
   6.5936321e-02
   4.5263170e-02
   7.8417667e-02
   4.3496166e-01
   1.0931284e-01
   6.4676831e-02
   5.1401871e-02
   6.1293214e-02
   6.3686107e-02
   1.0863502e-01
   8.2049134e-02
   7.3504045e-02
   3.5430430e-02
   5.6167571e-02
   4.7275120e-02
   4.4914649e-02
   2.6483175e-01
   6.1837349e-02
   8.7382972e-02
   6.7255831e-02
   9.4495199e-02
   6.0209907e-02
   5.2539292e-02
   6.0913690e-02
   6.1223098e-02
   9.1931857e-02
   9.5007974e-02
   5.7219586e-02
   6.9382242e-02
   5.5082782e-02
   7.6015902e-02
   3.9248138e-02
   6.6720805e-02
   5.8078191e-02
   2.6349032e-01
   3.4925460e-02
   3.8000824e-02
   1.6422626e-01
   3.1508392e-02
   1.2830080e-01
   6.3102595e-02
   7.4597889e-02
   4.8616663e-02
   4.3616525e-02
   9.1825581e-02
   6.1006359e-02
   8.8248315e-02
   1.3041163e-01
   4.4547033e-02
   1.0391928e-01
   4.8557892e-02
   5.5383772e-02
   4.4032902e-02
   2.5163147e-01
   7.6867063e-02
   5.5849137e-02
   4.3022541e-02
   7.3669564e-02
   3.0126354e-01
   4.2358039e-02
   1.2598022e-01
   7.3120327e-02
   4.2370848e-02
   6.8118106e-02
   1.3496711e-01
   5.3004279e-02
   4.1551384e-02
   5.2005730e-02
   5.2516748e-02
   5.9229030e-02
   2.3112731e-01
   8.9013497e-02
   6.4321064e-02
   5.6670120e-02
   4.7458817e-02
   4.2842398e-02
   4.2046363e-02
   6.1452768e-02
   3.3677433e-02
   1.5353714e-01
   7.9598412e-02
   3.4005314e-02
   4.6590802e-02
   2.8639709e-01
   1.0343477e-01
   1.1795178e-01
   4.8000435e-02
   1.2490751e-01
   5.2868577e-02
   2.7543655e-01
   8.3833637e-02
   3.4544693e-02
   5.7907130e-02
   3.6301466e-02
   7.0577940e-02
   9.8151840e-02
   5.9576925e-02
   1.0851523e-01
   3.4762253e-02
   9.4063861e-02
   6.3921319e-02
   4.3585257e-02
   3.3819602e-01
   4.8922902e-02
   4.4619586e-02
   6.4104829e-02
   4.2364868e-02
   6.8199923e-02
   5.2019433e-02
   4.1664781e-02
   5.7807283e-02
   9.2266443e-02
   7.4051079e-02
   1.1249575e-01
   6.8795422e-02
   2.0842254e-01
   3.4704641e-02
   3.1149438e-02
   3.6789333e-02
   8.7005087e-02
   4.9961970e-02
   3.6201575e-02
   4.8512222e-02
   6.8126937e-02
   3.4363223e-02
   5.1824928e-02
   9.5127407e-02
   4.9113958e-02
   4.7909865e-02
   6.0971568e-02
   1.0369241e-01
   3.3283517e-02
   3.5524551e-02
   4.5078183e-02
   6.2467382e-02
   3.8484634e-01
   6.6689537e-02
   3.8804699e-02
   7.1502608e-02
   4.0136716e-02
   5.4248664e-02
   5.6899344e-02
   1.5726620e-01
   1.0483491e-01
   5.7626816e-02
   5.4730183e-02
   5.2176955e-02
   5.1124610e-02
   1.6872559e-01
   3.8677146e-02
   9.4550340e-02
   9.2654558e-02
   6.8460965e-02
   5.3276793e-02
   5.3954258e-02
   6.8485197e-02
   4.0808334e-02
   5.6787163e-02
   4.0768683e-02
   4.2255836e-02
   1.0383462e-01
   5.9167666e-02
   9.2319910e-02
   9.5646075e-02
   1.3108463e-01
   9.6286782e-02
   5.0240485e-02
   5.7888733e-02
   4.5767648e-02
   3.8811826e-02
   2.5111158e-01
   9.5683699e-02
   6.6290294e-02
   3.2680880e-02
   6.4915957e-02
   6.1843647e-02
   2.5387854e-01
   4.5518467e-02
   5.6606477e-02
   9.0164801e-02
   4.4908410e-02
   5.8137862e-02
   5.2066238e-02
   4.7569822e-02
   5.8916654e-02
   1.0978928e-01
   7.6621264e-02
   4.9277230e-02
   3.0685707e-01
   4.3388361e-02
   5.0483668e-02
   5.0269653e-02
   6.9768611e-02
   9.7887769e-02
   4.8764584e-02
   5.7549163e-02
   4.9856527e-02
   4.2084401e-02
   1.1661194e-01
   9.3742454e-02
   3.6762377e-02
   2.3421273e-01
   6.9387066e-02
   4.2898534e-02
   4.4525921e-02
   4.1872941e-02
   6.2263225e-02
   5.0652174e-02
   5.9765477e-02
   3.7646544e-02
   3.6988017e-02
   7.2472026e-02
   6.0151942e-02
   5.7714339e-02
   8.3924058e-02
   3.9524321e-02
   4.4386835e-02
   4.4870598e-02
   8.2602582e-02
   3.9947237e-02
   7.8714232e-02
   4.7421823e-02
   8.2400460e-02
   5.3961495e-02
   1.0327697e-01
   7.0875628e-02
   6.7389931e-02
   6.0203014e-02
   1.3800566e-01
   7.8745607e-02
   4.9877083e-02
   3.6309637e-02
   9.1395786e-02
   8.1302600e-02
   3.8166012e-02
   3.4600820e-02
   3.6982950e-02
   4.5799733e-02
   1.2772765e-01
   3.7703192e-02
   3.7554264e-02
   5.2229426e-02
   1.1982452e-01
   1.2295481e-01
   9.8920009e-02
   4.0054620e-02
   1.8872565e-01
   3.7317150e-02
   4.1949656e-02
   4.6862052e-02
   6.4974767e-02
   3.9355232e-02
   5.4678987e-02
   4.5331807e-02
   4.4357768e-02
   4.8284407e-02
   9.6347339e-02
   5.2746062e-02
   9.5998063e-02
   8.4168609e-02
   5.4278367e-02
   5.7387422e-02
   3.6241812e-02
   4.4403443e-02
   3.1327901e-01
   4.1619388e-02
   7.6479583e-02
   6.1168758e-02
   1.1764790e-01
   5.7092555e-02
   4.5435847e-02
   5.4755141e-02
   3.8453252e-02
   1.1315944e-01
   1.4291577e-01
   6.2622866e-02
   4.9832077e-02
   9.5389429e-02
   1.4612544e-01
   5.1448143e-02
   2.6985778e-01
   1.1456346e-01
   5.3746016e-02
   4.4303927e-02
   5.1017796e-02
   4.7698567e-02
   4.4794173e-02
   3.3144608e-01
   9.8104838e-02
   6.0203893e-02
   7.1552847e-02
   6.2868557e-02
   2.3824043e-01
   6.0281189e-02
   4.7663189e-02
   3.6509795e-02
   5.6919094e-02
   1.1549548e-01
   8.2617632e-02
   7.1765017e-02
   7.7612339e-02
   5.9076048e-02
   2.4861978e-01
   1.1750091e-01
   6.7617180e-02
   4.1850635e-02
   3.9438875e-02
   6.0171490e-02
   4.5617313e-02
   4.7333878e-02
   7.8781431e-02
   2.4323311e-01
   2.8502798e-01
   2.6353845e-01
   5.1550888e-02
   1.1741841e-01
   7.6149533e-02
   7.4370437e-02
   7.2611554e-02
   4.8613352e-02
   1.0512383e-01
   1.6169500e-01
   6.5492335e-02
   7.8011424e-02
   9.9107129e-02
   3.5957577e-02
   6.7785194e-02
   8.6639066e-02
   1.1910706e-01
   5.2944135e-02
   1.9947146e-01
   4.8670681e-02
   6.3506438e-02
   3.0178806e-02
   5.0885744e-02
   2.6599464e-01
   4.4860493e-02
   6.2282241e-02
   8.9197236e-02
   6.9622850e-02
   7.9454773e-02
   4.1401206e-02
   5.9775655e-02
   6.7842489e-02
   5.7601871e-02
   6.1422001e-02
   6.0758462e-02
   5.5880532e-02
   2.9718971e-01
   4.4280500e-02
   5.6981907e-02
   1.2622373e-01
   4.9504056e-02
   3.4164907e-02
   3.3271741e-02
   9.9273924e-02
   5.0905926e-02
   8.4112616e-02
   4.7270932e-02
   6.2085478e-02
   4.9379294e-02
   4.4455742e-02
   1.0010586e-01
   7.2866439e-02
   4.2535929e-02
   4.3817854e-02
   5.9002711e-02
   6.3546272e-02
   4.0304558e-02
   4.5475800e-02
   7.2340721e-02
   4.4780507e-02
   3.2426975e-02
   4.0993948e-02
   1.5881180e-01
   7.7098096e-02
   5.9411714e-02
   3.1925243e-02
   5.8764248e-02
   1.5538288e-01
   6.9727936e-02
   1.8311181e-01
   5.9361592e-02
   6.3313666e-02
   5.3821966e-02
   8.3397250e-02
   6.4997702e-02
   4.9342955e-02
   4.3628405e-02
   4.7106281e-02
   5.1971098e-02
   1.5218936e-01
   5.3688447e-02
   5.3104059e-02
   5.0947676e-02
   6.0469247e-02
   2.3610970e-01
   5.7800667e-02
   6.3907687e-02
   4.4109348e-02
   1.1870488e-01
   3.6172933e-02
   2.6211374e-01
   3.6080207e-02
   1.0703744e-01
   4.1514946e-02
   3.6553713e-02
   3.8705108e-02
   6.0975659e-02
   6.5034304e-02
   1.0176708e-01
   4.8051751e-02
   5.8640873e-02
   2.8439942e-01
   4.6758950e-02
   4.9173395e-02
   5.5413707e-02
   5.5273232e-02
   4.2899903e-02
   5.8054854e-02
   3.3338284e-02
   6.5441347e-02
   4.0720637e-02
   5.7821135e-02
   3.8110136e-02
   6.2368010e-02
   6.2759485e-02
   5.9139135e-02
   7.6248708e-02
   2.6634414e-01
   1.5351927e-01
   8.4974030e-02
   3.7847757e-02
   1.2103763e-01
   7.2585990e-02
   6.1758993e-02
   3.6316989e-02
   5.1004100e-02
   2.6790058e-01
   1.0071235e-01
   9.7858809e-02
   3.8599433e-02
   5.8004080e-02
   7.5271091e-02
   3.8698214e-02
   1.0642432e-01
   5.0741297e-02
   4.4278789e-02
   8.9062101e-02
   5.5730728e-02
   3.4571249e-02
   4.7563414e-02
   5.2174427e-02
   5.7964605e-02
   5.5607898e-02
   5.0806621e-02
   3.5669638e-02
   7.3394437e-02
   4.9028405e-02
   4.3623175e-02
   9.4136503e-02
   5.7990634e-02
   2.6059650e-01
   1.1146123e-01
   8.5647466e-02
   3.9144501e-02
   7.0227442e-02
   8.0714599e-02
   6.7690296e-02
   1.3887453e-01
   3.9983360e-02
   5.5393106e-02
   9.0846740e-02
   2.4512875e-01
   1.0529202e-01
   7.1730834e-02
   5.3864268e-02
   5.7934547e-02
   6.2803558e-02
   8.8887440e-02
   4.8998847e-02
   7.5960612e-02
   6.2651658e-02
   6.5421569e-02
   1.3316701e-01
   7.6200999e-02
   3.1761869e-01
   8.2092396e-02
   9.5836698e-02
   2.4470418e-01
   4.6423621e-02
   4.4298409e-02
   4.5540624e-02
   4.2069249e-02
   5.8059304e-02
   5.3448331e-02
   7.0447971e-02
   1.5010526e-01
   6.1263688e-02
   5.5777489e-02
   5.6152668e-02
   8.2707747e-02
   9.1972318e-02
   6.3599695e-02
   5.9385441e-02
   4.7892109e-02
   4.4734234e-02
   3.8912617e-02
   7.8738712e-02
   4.5539115e-02
   5.9057363e-02
   5.1131523e-02
   5.3053819e-02
   4.8572462e-02
   2.4868176e-01
   3.4277527e-02
   1.1436385e-01
   1.8900594e-01
   8.8902708e-02
   2.0384355e-01
   1.0815898e-01
   4.5090025e-02
   1.0238945e-01
   4.6570507e-02
   5.5806081e-02
   4.7825241e-02
   6.2450197e-02
   4.9618723e-02
   1.1852694e-01
   1.0141867e-01
   1.2041871e-01
   5.1795715e-02
   5.0082531e-02
   3.8721613e-02
   3.6185310e-02
   7.8955511e-02
   5.4725034e-02
   4.4645433e-02
   6.0160775e-02
   3.9105294e-02
   5.0409878e-02
   7.4080083e-02
   5.2531218e-02
   6.3707446e-02
   2.7139900e-01
   9.4702311e-02
   5.5902035e-02
   6.6228277e-02
   4.3770371e-02
   8.7052843e-02
   1.1139547e-01
   7.2940475e-02
   5.1063910e-02
   4.0292442e-02
   8.0104363e-02
   1.0356429e-01
   7.7236686e-02
   6.2164688e-02
   3.0260387e-01
   8.9171379e-02
   4.5839497e-02
   7.3811231e-02
   3.7050072e-02
   7.7478188e-02
   6.4134338e-02
   3.4025587e-02
   3.5796316e-02
   8.0027624e-02
   4.0632574e-02
   7.2724523e-02
   3.5173845e-02
   3.6246450e-01
   4.6424333e-02
   6.0082346e-02
   4.1195917e-02
   3.2166926e-02
   5.2326944e-02
   5.7007879e-02
   3.6623340e-02
   2.4788216e-01
   4.2483443e-02
   5.0798880e-02
   4.3642204e-02
   4.9098433e-02
   3.8327022e-02
   5.6218164e-02
   4.8483441e-02
   6.2742114e-02
   4.6454065e-02
   4.9251242e-02
   2.9521894e-02
   9.4483320e-02
   5.9128914e-02
   7.6245499e-02
   5.2912709e-02
   4.7261280e-02
   1.3592985e-01
   4.7279206e-02
   3.3483497e-02
   4.3240090e-02
   4.6570471e-02
   3.6438498e-02
   2.5440614e-01
   4.7871393e-02
   8.6174980e-02
   2.1192699e-01
   6.2030321e-02
   5.0173346e-02
   4.1453792e-02
   6.9352266e-02
   4.5554149e-02
   3.7579020e-02
   7.9949263e-02
   4.9617665e-02
   2.3955865e-01
   4.1572053e-02
   4.6390400e-02
   9.6966834e-02
   4.8730927e-02
   1.1264900e-01
   8.4711738e-02
   1.1205827e-01
   3.4494475e-02
   3.0005138e-01
   3.8263155e-02
   3.3881005e-01
   4.3979379e-02
   4.5025198e-02
   7.5303430e-02
   5.2761291e-02
   5.7609942e-02
   1.3684836e-01
   8.1809724e-02
   4.6862859e-02
   4.9509833e-02
   9.7872354e-02
   4.8971580e-02
   2.3092401e-01
   8.4289643e-02
   5.1517814e-02
   7.2312681e-02
   5.5002828e-02
   4.1819652e-02
   4.5667706e-02
   4.6224106e-02
   1.4043424e-01
   4.2926973e-02
   7.7892621e-02
   7.9738299e-02
   7.3010813e-02
   8.2226635e-02
   5.2295387e-02
   9.1153256e-02
   4.1295929e-02
   4.4814987e-02
   6.8059541e-02
   6.0356059e-02
   2.5698249e-01
   5.3364319e-02
   5.4142585e-02
   9.6687751e-02
   3.8632792e-02
   8.1159936e-02
   3.8829440e-02
   4.7649815e-02
   4.8739872e-02
   3.7141091e-02
   4.2668301e-02
   5.8743077e-02
   7.5020747e-02
   4.1416755e-02
   5.2668717e-02
   4.9856987e-02
   3.9890294e-02
   6.2452189e-02
   3.7423856e-02
   4.4463655e-02
   9.2892461e-02
   9.4730150e-02
   8.1014253e-02
   8.1797480e-02
   6.1141896e-02
   4.9559965e-02
   5.3870999e-02
   6.5419661e-02
   4.5080347e-02
   6.1156417e-02
   5.3895609e-02
   1.0111579e-01
   1.1743278e-01
   5.5904583e-02
   1.3496605e-01
   5.3605921e-02
   5.7381718e-02
   4.3481471e-02
   2.3428775e-01
   5.3457558e-02
   4.5556377e-02
   7.9663906e-02
   1.7020750e-01
   6.2467356e-02
   3.7759674e-02
   5.2184354e-02
   4.6808267e-02
   5.8389603e-02
   5.1291568e-02
   8.5526699e-02
   4.6375755e-02
   4.4245376e-02
   4.6623229e-02
   6.9409238e-02
   2.5617266e-01
   3.7125134e-02
   1.0089625e-01
   4.7829130e-02
   4.3013284e-02
   5.9288651e-02
   5.7343709e-02
   7.4626692e-02
   1.4557586e-01
   3.9149578e-02
   9.6116566e-02
   4.2871577e-02
   5.6413952e-02
   4.9436167e-02
   1.2833504e-01
   3.7884772e-02
   9.1070051e-02
   1.0673299e-01
   1.2725907e-01
   2.0692243e-01
   4.0623826e-02
   3.4686289e-02
   4.2134375e-02
   5.2155512e-02
   9.2080171e-02
   7.6472500e-02
   7.7580064e-02
   3.8897434e-02
   4.7753815e-02
   4.2895021e-02
   3.3953547e-02
   4.9930298e-02
   7.9482736e-02
   6.6913514e-02
   5.2183756e-02
   6.0779762e-02
   6.0127019e-02
   2.3624765e-01
   4.6764534e-02
   3.2852749e-02
   6.4844064e-02
   4.5263301e-02
   9.3300925e-02
   6.5744394e-02
   8.2460663e-02
   1.0458452e-01
   4.4644466e-02
   2.3996924e-01
   4.0559699e-02
   6.3661188e-02
   7.1201672e-02
   8.8801493e-02
   5.2365223e-02
   4.0840904e-02
   9.4272520e-02
   6.2216800e-02
   4.6255123e-02
   8.2326556e-02
   2.3778968e-01
   4.8044970e-02
   3.8350581e-02
   1.1571751e-01
   3.4377048e-02
   8.6192013e-02
   5.9920469e-02
   5.3011315e-02
   4.1304933e-02
   4.4866313e-02
   8.1122019e-02
   4.7430734e-02
   4.0405098e-02
   7.0099703e-02
   3.6530949e-02
   1.1766976e-01
   3.8532020e-02
   9.8335239e-02
   3.5044727e-02
   1.0603927e-01
   7.6501501e-02
   7.6747943e-02
   4.1503679e-02
   7.7646383e-02
   8.9897965e-02
   4.0020787e-02
   3.6685172e-02
   4.5616222e-02
   2.4900867e-01
   3.7867341e-02
   5.8921095e-02
   6.1635641e-02
   2.0099929e-01
   3.7735826e-02
   5.9394976e-02
   4.1123541e-02
   1.0995005e-01
   6.5356694e-02
   5.5902541e-02
   7.1569591e-02
   6.3454714e-02
   1.0230184e-01
   5.9380981e-02
   7.5695302e-02
   1.0637608e-01
   4.8489234e-02
   5.3135780e-02
   4.9013351e-02
   8.5087736e-02
   4.6687412e-02
   7.2670344e-02
   1.0958454e-01
   1.3241854e-01
   6.0111475e-02
   1.2777333e-01
   5.8171580e-02
   5.1141166e-02
   3.7889166e-02
   8.9941058e-02
   7.5764892e-02
   9.3368306e-02
   7.5332860e-02
   6.9872785e-02
   6.0094350e-02
   5.2110117e-02
   5.4913026e-02
   3.2804883e-02
   3.8454461e-02
   8.4792210e-02
   2.6469248e-01
   8.1549372e-02
   3.7823453e-02
   5.2711717e-02
   5.1588437e-02
   4.6740014e-02
   1.4235082e-01
   6.3091527e-02
   4.2476441e-02
   8.2141455e-02
   6.1996139e-02
   5.8260741e-02
   8.4811515e-02
   6.3229056e-02
   5.7052321e-02
   5.1026535e-02
   1.1645492e-01
   4.1429874e-02
   4.3042043e-02
   6.7539000e-02
   5.1005689e-02
   1.3776589e-01
   3.7922147e-02
   4.7901532e-02
   5.3539939e-02
   7.1962242e-02
   3.9585151e-02
   3.8862461e-02
   6.9484012e-02
   6.0207232e-02
   9.3575661e-02
   2.4398125e-01
   5.2785154e-02
   5.5726489e-02
   6.5662663e-02
   1.1648637e-01
   6.3821459e-02
   4.3331615e-02
   5.6841481e-02
   4.5247121e-02
   6.4925899e-02
   8.5365190e-02
   3.6832444e-02
   4.6478877e-02
   2.3532541e-01
   1.0968771e-01
   8.2751192e-02
   4.4592032e-02
   3.6185004e-02
   6.8301344e-02
   4.4423353e-02
   4.2694567e-02
   9.4485398e-02
   5.6405873e-02
   7.2514970e-02
   5.9691024e-02
   1.2088932e-01
   5.5450112e-02
   5.7986332e-02
   3.6443753e-02
   6.4495076e-02
   8.5120735e-02
   8.1140918e-02
   6.5951226e-02
   6.2943180e-02
   4.8206187e-02
   4.7784262e-02
   1.0888917e-01
   3.3071613e-02
   5.8974054e-02
   8.5703823e-02
   1.0678050e-01
   4.6499979e-02
   3.8485690e-02
   1.1162683e-01
   5.3340537e-02
   3.2445483e-02
   6.3455579e-02
   1.1349113e-01
   4.6164565e-02
   4.6285461e-02
   4.0173495e-02
   8.4874589e-02
   9.6842950e-02
   5.4670691e-02
   3.5475230e-02
   7.2326479e-02
   2.9817425e-01
   7.7108075e-02
   4.8680621e-02
   1.0458938e-01
   1.0654114e-01
   2.9712147e-01
   5.9738993e-02
   3.3164449e-02
   7.3164931e-02
   7.7360911e-02
   1.3426417e-01
   2.8431958e-01
   3.7635072e-02
   1.0511169e-01
   4.5121762e-02
   1.1558582e-01
   5.0939969e-02
   5.3419167e-02
   6.7576295e-02
   3.8035454e-02
   4.8841971e-02
   5.2514295e-02
   4.5786826e-02
   4.1666487e-02
   6.8776514e-02
   8.5931384e-02
   5.1795762e-02
   5.1568425e-02
   1.2508276e-01
   6.0137645e-02
   5.6952727e-02
   5.4605229e-02
   3.2531475e-01
   8.2916874e-02
   5.6378272e-02
   6.3874580e-02
   4.5070995e-02
   9.9823002e-02
   2.9049597e-02
   5.8661314e-02
   3.9146614e-02
   9.4225382e-02
   4.3524600e-02
   7.4938979e-02
   5.3307808e-02
   7.7425300e-02
   6.5438668e-02
   6.1367260e-02
   6.1769430e-02
   8.3842908e-02
   4.2752369e-02
   5.6314289e-02
   3.7539988e-02
   1.0073746e-01
   6.9338325e-02
   1.8028227e-01
   3.9624759e-02
   4.2687767e-02
   1.0497531e-01
   4.2498934e-02
   3.9502125e-02
   7.3250034e-02
   4.5220569e-02
   5.3279239e-02
   1.0819638e-01
   2.7579118e-01
   5.2490335e-02
   4.5676700e-02
   3.9515686e-02
   4.5126766e-02
   7.0028643e-02
   9.2966451e-02
   8.3254544e-02
   4.1475702e-02
   9.5369478e-02
   3.8070753e-02
   2.2532761e-01
   7.2637519e-02
   5.3776164e-02
   5.4593394e-02
   1.2355090e-01
   7.7355586e-02
   5.9656498e-02
   3.4118626e-02
   4.2594923e-02
   7.5197031e-02
   4.4958818e-02
   4.7825121e-02
   3.7774057e-02
   1.0317721e-01
   3.9046287e-02
   4.2550518e-02
   3.8659553e-02
   6.2815052e-02
   2.4069204e-01
   3.7020580e-02
   5.7676933e-02
   3.9104270e-02
   4.8354574e-02
   7.7968846e-02
   5.1607147e-02
   7.3023578e-02
   4.9285468e-02
   4.6959787e-02
   4.1127338e-02
   4.6164536e-02
   5.2244458e-02
   7.1658425e-02
   1.2405396e-01
   5.1407702e-02
   3.4011300e-02
   7.1521767e-02
   2.4715186e-01
   8.3544092e-02
   5.3533073e-02
   7.5161093e-02
   7.5184922e-02
   2.5049059e-01
   5.1014689e-02
   7.7348588e-02
   5.3887357e-02
   4.1546165e-02
   6.2359621e-02
   4.4133342e-02
   1.1025013e-01
   4.2776083e-02
   4.2445696e-02
   4.5124435e-02
   4.8711344e-02
   3.0249773e-02
   1.1055272e-01
   4.0198881e-02
   4.4051470e-02
   4.2670006e-02
   4.3090639e-02
   4.8917815e-02
   4.1081999e-02
   4.3543849e-02
   4.1738924e-02
   3.8438358e-02
   8.8818586e-02
   1.0610225e-01
   2.2738622e-01
   3.0367119e-01
   4.2077059e-02
   7.8867945e-02
   4.7238368e-02
   1.4814175e-01
   9.1489659e-02
   6.0534121e-02
   7.0415771e-02
   7.4454126e-02
   1.3978691e-01
   3.6317134e-02
   4.0726803e-02
   5.1990175e-02
   5.8214572e-02
   2.6220212e-01
   4.6285162e-02
   4.0155433e-02
   4.6249931e-02
   3.2271169e-02
   1.2112519e-01
   1.3754217e-01
   4.5553637e-02
   1.1778011e-01
   1.6822669e-01
   1.1221798e-01
   2.2983649e-01
   3.8629563e-02
   3.6230738e-02
   4.6888508e-02
   5.1872918e-02
   7.9329990e-02
   3.9702416e-02
   6.9002240e-02
   8.1416725e-02
   4.7473540e-02
   7.4699068e-02
   5.2115959e-02
   6.2408268e-02
   4.8699534e-02
   5.1502003e-02
   3.7374858e-02
   7.9840007e-02
   1.3023269e-01
   4.5000350e-02
   3.0696215e-02
   8.0517935e-02
   8.1170889e-02
   8.4355220e-02
   4.6035785e-02
   5.8915678e-02
   4.8121538e-02
   8.4545867e-02
   9.6766827e-02
   1.1082614e-01
   1.3449774e-01
   6.8061073e-02
   9.5725799e-02
   2.7070139e-01
   1.0755345e-01
   4.4721100e-02
   1.1068795e-01
   6.8928763e-02
   3.5899560e-02
   3.7298340e-02
   6.2214685e-02
   3.6729454e-02
   4.7486030e-02
   1.1512814e-01
   3.2090679e-02
   5.4815130e-02
   1.0143192e-01
   3.7156359e-02
   6.0709604e-02
   4.5603479e-02
   4.1926738e-02
   4.5119227e-02
   4.9147324e-02
   6.4878435e-02
   4.9222256e-02
   3.9071205e-02
   4.3066250e-02
   5.8551251e-02
   7.5625059e-02
   5.9114288e-02
   7.2734626e-02
   3.4553236e-02
   1.3158621e-01
   5.2188299e-02
   2.6476972e-01
   4.6418348e-02
   7.6484765e-02
   3.4248278e-02
   6.2935864e-02
   4.8414720e-02
   1.0523184e-01
   4.5655479e-02
   4.2574510e-02
   4.3945133e-02
   1.2940110e-01
   6.4430049e-02
   4.5765166e-02
   9.4328472e-02
   3.7878773e-02
   5.9099819e-02
   1.0084567e-01
   6.8827116e-02
   7.3349109e-02
   5.5318209e-02
   8.1842476e-02
   8.3895031e-02
   6.1083896e-02
   1.4305088e-01
   6.3029511e-02
   5.1993757e-02
   4.2729518e-02
   2.5697737e-01
   3.1786633e-02
   8.4128234e-02
   4.5134497e-02
   9.2798263e-02
   3.8888754e-02
   3.2027965e-02
   6.0234557e-02
   4.3684103e-02
   4.2318506e-02
   6.5405858e-02
   8.2585106e-02
   9.6025481e-02
   6.1321037e-02
   1.0125601e-01
   1.5243987e-01
   3.8537244e-02
   9.0502348e-02
   4.6575947e-02
   4.9491417e-02
   4.6168468e-02
   1.3305314e-01
   5.3465517e-02
   6.1527819e-02
   6.9911352e-02
   4.8860067e-02
   5.0956588e-02
   4.3931225e-02
   3.8665191e-02
   5.1577429e-02
   4.2708647e-02
   8.5535685e-02
   5.5742826e-02
   5.5612546e-02
   6.0233867e-02
   5.2710288e-02
   1.8577812e-01
   7.9582138e-02
   8.6354347e-02
   4.9720842e-02
   4.1640595e-02
   3.9457768e-02
   1.4499595e-01
   7.6751966e-02
   9.2984067e-02
   4.7629013e-02
   9.8580875e-02
   3.4870728e-02
   5.7646248e-02
   2.4905195e-01
   1.1349141e-01
   4.7857345e-02
   6.7392504e-02
   8.1497984e-02
   3.4297965e-02
   5.1104078e-02
   7.8371274e-02
   3.6628492e-02
   8.5271545e-02
   5.3822709e-02
   4.3296470e-02
   5.6226519e-02
   4.8238544e-02
   5.2769368e-02
   4.6986476e-02
   5.8000447e-02
   6.1645628e-02
   2.6132164e-01
   4.7500365e-02
   4.3987443e-02
   1.0035802e-01
   8.0057473e-02
   4.0926887e-02
   1.1014537e-01
   7.3119453e-02
   4.1483534e-02
   7.6227532e-02
   7.7573210e-02
   7.0381624e-02
   4.0080742e-02
   7.5131943e-02
   5.7262445e-02
   7.6045263e-02
   4.5504288e-02
   7.8057832e-02
   8.1821533e-02
   3.9973910e-02
   5.4442215e-02
   6.5822095e-02
   5.9328333e-02
   7.7808386e-02
   4.5041600e-02
   1.0970065e-01
   6.0847574e-02
   1.1953349e-01
   7.4057419e-02
   8.4594146e-02
   5.0761063e-02
   4.4265259e-02
   4.3982027e-02
   4.8350800e-02
   1.0540019e-01
   3.8937077e-02
   4.2814752e-02
   4.4057720e-02
   3.9163763e-02
   3.7803174e-02
   7.6708678e-02
   6.5612229e-02
   5.2535478e-02
   6.1926311e-02
   5.1370993e-02
   7.3885375e-02
   4.1601129e-02
   6.1514896e-02
   3.5062489e-02
   4.2052805e-02
   6.9824860e-02
   7.1784670e-02
   5.5397408e-02
   4.9834345e-02
   4.6520492e-02
   4.2825402e-02
   4.3902267e-02
   5.9490973e-02
   3.7324677e-02
   4.1927386e-02
   3.8199111e-02
   3.6680550e-02
   4.3671567e-02
   3.9964961e-02
   1.0883154e-01
   2.0765434e-01
   5.4521058e-02
   6.7705134e-02
   4.0248794e-02
   9.9962671e-02
   7.4599460e-02
   3.0997239e-01
   7.7438933e-02
   1.6456618e-01
   4.0103361e-02
   3.7942824e-02
   3.7083809e-02
   1.0871643e-01
   4.4710248e-02
   4.0492352e-02
   1.4608528e-01
   6.8263201e-02
   6.4243066e-02
   4.6792624e-02
   3.5459140e-02
   5.0225512e-02
   8.4184081e-02
   5.3267577e-02
   4.0639149e-02
   1.5759298e-01
   5.5410134e-02
   4.4078105e-02
   5.8900242e-02
   6.1243879e-02
   4.5562061e-02
   6.5056093e-02
   4.8163791e-02
   8.1387969e-02
   5.7155338e-02
   1.1491862e-01
   3.8554398e-02
   4.1691808e-02
   9.1602186e-02
   5.3799032e-02
   4.6943171e-02
   4.9951901e-02
   6.8399547e-02
   6.3352938e-02
   6.0181859e-02
   9.2668276e-02
   1.1807101e-01
   8.0072200e-02
   3.7285652e-02
   2.7147403e-01
   3.0947364e-02
   6.1462071e-02
   6.1540700e-02
   9.0158409e-02
   2.9778086e-02
   5.0387384e-02
   2.7274812e-01
   5.6370351e-02
   7.0848881e-02
   6.2948015e-02
   9.5565333e-02
   9.0487708e-02
   6.5310388e-02
   3.0615594e-02
   6.5745301e-02
   6.2781132e-02
   7.7060339e-02
   5.0568115e-02
   4.4768807e-02
   3.8642899e-02
   2.6655382e-01
   3.5565075e-02
   8.6115505e-02
   5.2097722e-02
   6.3745825e-02
   7.3013649e-02
   3.5215564e-02
   6.4514536e-02
   4.4430743e-02
   3.6991004e-02
   5.3402546e-02
   2.4545072e-01
   1.1991176e-01
   1.0349547e-01
   4.2961318e-02
   4.5630604e-02
   4.7810942e-02
   8.1707014e-02
   1.0897077e-01
   5.7657803e-02
   6.3665175e-02
   4.3053605e-02
   3.9004592e-02
   3.9234668e-02
   4.3693044e-02
   3.2015184e-02
   5.7380480e-02
   5.0900112e-02
   3.6772483e-02
   5.8849687e-02
   3.8798061e-02
   4.0781976e-02
   6.3641571e-02
   3.2246480e-02
   2.6470723e-01
   4.4980688e-02
   1.2752191e-01
   9.7570311e-02
   1.0928435e-01
   8.1733994e-02
   1.3765769e-01
   7.6306416e-02
   4.4015919e-02
   4.1422090e-02
   1.1109445e-01
   5.4669004e-02
   4.7975780e-02
   4.5557737e-02
   5.6434353e-02
   7.6212808e-02
   5.6322456e-02
   1.3607446e-01
   2.0353946e-01
   3.7509568e-02
   8.9256532e-02
   4.7736017e-02
   5.3526701e-02
   3.8998397e-02
   1.2051982e-01
   1.5733178e-01
   4.3537088e-02
   7.4876455e-02
   6.7164753e-02
   3.7133134e-02
   4.1890748e-02
   5.3697916e-02
   4.3840359e-02
   9.6055607e-02
   5.2574510e-02
   7.2555257e-02
   7.1975706e-02
   8.7774496e-02
   3.3978620e-01
   8.1508537e-02
   4.5861897e-02
   4.1211926e-02
   8.1943497e-02
   6.6900843e-02
   1.1169549e-01
   3.8657430e-02
   3.9835030e-02
   1.3063141e-01
   2.8210121e-01
   3.7881315e-02
   6.7159268e-02
   4.0550516e-02
   4.3529757e-02
   6.5161288e-02
   5.2627475e-02
   4.4225934e-01
   4.2028723e-02
   7.4740004e-02
   5.9448203e-02
   2.8607105e-01
   6.4705179e-02
   6.7216797e-02
   7.8277007e-02
   6.8022830e-02
   9.5940207e-02
   4.9618861e-02
   5.1769869e-02
   8.5838255e-02
   3.6125923e-02
   4.4647554e-02
   2.2931821e-01
   6.0879385e-02
   4.8832191e-02
   4.2745600e-02
   8.1237886e-02
   5.3102802e-02
   5.1747695e-02
   4.8806188e-02
   4.6118569e-02
   5.5419331e-02
   4.9355866e-02
   3.5747904e-02
   5.2978547e-02
   5.7635484e-02
   4.8290948e-02
   2.5162751e-01
   8.0401137e-02
   2.4186528e-01
   7.5787510e-02
   6.0896518e-02
   8.3473802e-02
   3.3098426e-02
   4.4339860e-02
   4.7027546e-02
   1.2316731e-01
   5.9711436e-02
   6.6224977e-02
   8.9654606e-02
   7.2445314e-02
   1.0557207e-01
   5.5961735e-02
   6.7868191e-02
   5.1344048e-02
   6.7971185e-02
   6.3207211e-02
   5.2977934e-02
   4.9274823e-02
   6.8420581e-02
   4.1665405e-02
   5.8455441e-02
   2.7138756e-01
   7.8172712e-02
   3.9606111e-02
   3.4811047e-01
   4.7489881e-02
   7.2240423e-02
   5.4258735e-02
   4.8215662e-02
   6.9509860e-02
   5.1306521e-02
   9.5199220e-02
   8.6424001e-02
   6.5711396e-02
   5.1440106e-02
   4.1498045e-02
   5.8173739e-02
   4.7493808e-02
   5.8409782e-02
   5.0963956e-02
   5.2530487e-02
   2.3447276e-01
   4.0836698e-02
   4.3794766e-01
   1.1674776e-01
   3.7906920e-02
   2.8726594e-01
   8.7919486e-02
   1.1145826e-01
   6.8113859e-02
   1.1027289e-01
   8.2983485e-02
   6.7420527e-02
   1.3814293e-01
   1.0347709e-01
   5.3938683e-02
   5.3370049e-02
   6.3815067e-02
   5.1022938e-02
   4.6918231e-02
   5.0228634e-02
   7.3543486e-02
   1.2252487e-01
   8.1598199e-02
   5.8126037e-02
   6.1551722e-02
   1.9634971e-01
   5.3885955e-02
   3.9608104e-02
   8.2121085e-02
   7.9534717e-02
   5.9898432e-02
   6.5331946e-02
   6.5457128e-02
   5.8420928e-02
   3.1820688e-02
   1.5890681e-01
   4.6034556e-02
   1.0038326e-01
   6.0269475e-02
   1.2190656e-01
   6.3159898e-02
   1.0568905e-01
   7.5637733e-02
   6.7692359e-02
   3.6914566e-02
   4.4357813e-02
   7.0942066e-02
   3.2149051e-02
   5.0145040e-02
   4.7979358e-02
   6.3164582e-02
   5.9757320e-02
   1.0082676e-01
   1.1541834e-01
   8.3479506e-02
   2.6620320e-01
   6.6084678e-02
   3.6323716e-02
   5.1571614e-02
   5.0994009e-02
   9.7127893e-02
   5.3534661e-02
   6.4766462e-02
   4.0311370e-02
   4.2471203e-02
   9.4629469e-02
   4.3904552e-02
   6.9408608e-02
   5.7013388e-02
   1.0688457e-01
   5.3448660e-02
   4.5835135e-02
   6.3172620e-02
   6.4065140e-02
   5.5532228e-02
   4.9822715e-02
   6.6170427e-02
   9.4604777e-02
   5.9072609e-02
   4.8724903e-02
   7.3109842e-02
   1.0648311e-01
   4.8780680e-02
   4.8845448e-02
   4.6174745e-02
   4.7269636e-02
   5.0045356e-02
   6.1350127e-02
   4.2488058e-02
   7.4996814e-02
   3.3824294e-02
   7.7150864e-02
   1.5043335e-01
   7.9618085e-02
   4.6763447e-02
   4.4419885e-02
   6.9625881e-02
   6.1052842e-02
   1.1242481e-01
   6.2798277e-02
   5.0798723e-02
   4.5610363e-02
   6.2005318e-02
   6.0417193e-02
   5.7168514e-02
   3.7206782e-02
   7.9478293e-02
   8.0847142e-02
   5.5455331e-02
   6.6176887e-02
   6.0805824e-02
   6.5945641e-02
   7.0755568e-02
   5.8723046e-02
   8.6994924e-02
   4.0181069e-02
   3.7083225e-02
   5.9656587e-02
   9.4312526e-02
   2.4002933e-01
   4.0105870e-02
   3.1059659e-02
   2.3614383e-01
   1.0230022e-01
   8.8314466e-02
   3.8914455e-02
   4.0886262e-02
   1.2629387e-01
   4.0579597e-02
   2.3695933e-01
   8.6492948e-02
   9.5316738e-02
   2.7194296e-01
   4.8006622e-02
   1.3149462e-01
   1.2477981e-01
   3.4600731e-02
   5.1443653e-02
   5.5913345e-02
   6.9217937e-02
   4.2983369e-02
   4.0682083e-02
   5.6643323e-02
   9.8937883e-02
   5.0277092e-02
   7.3726623e-02
   4.2574992e-02
   4.9498024e-02
   6.7887810e-02
   4.6521913e-01
   3.9864396e-02
   3.7084389e-02
   1.3988711e-01
   7.4929331e-02
   3.8474281e-02
   3.9594596e-02
   4.9907817e-02
   4.0655334e-02
   3.2488301e-02
   1.0485854e-01
   4.5748256e-02
   6.2969490e-02
   1.6038427e-01
   3.8984033e-02
   6.7899140e-02
   8.0727669e-02
   2.5471068e-01
   2.5262803e-01
   5.6514153e-02
   4.7084729e-02
   6.0182858e-02
   6.5189639e-02
   5.6971549e-02
   1.3090569e-01
   1.0399206e-01
   7.6588980e-02
   6.6349401e-02
   3.9444475e-02
   4.1909711e-02
   4.7269208e-02
   6.1151917e-02
   7.1440579e-02
   7.1129652e-02
   6.0874745e-02
   5.3067002e-02
   4.2911252e-02
   9.9573572e-02
   4.6463720e-02
   6.1644693e-02
   4.4524256e-02
   4.6575298e-02
   9.4354526e-02
   5.4356183e-02
   4.5680911e-02
   4.6441935e-02
   1.0847434e-01
   9.2079416e-02
   3.5409315e-02
   9.0187106e-02
   1.0553193e-01
   7.3540958e-02
   2.4022287e-01
   3.2549963e-01
   6.5740168e-02
   5.2559303e-02
   5.8981383e-02
   3.6571717e-02
   7.1385726e-02
   8.4914544e-02
   9.9147197e-02
   4.5873860e-02
   1.7088090e-01
   1.3448801e-01
   3.5114275e-02
   7.2595790e-02
   8.0881039e-02
   1.1768701e-01
   6.0992224e-02
   7.6516616e-02
   1.2275554e-01
   4.0698312e-02
   5.4865107e-02
   1.2091408e-01
   6.2205423e-02
   6.4633718e-02
   4.2723195e-02
   5.5170309e-02
   8.0601516e-02
   5.9459848e-02
   7.1921998e-02
   4.7867720e-02
   1.0208101e-01
   5.1297186e-02
   9.5257805e-02
   3.7063387e-02
   5.3681839e-02
   2.6125764e-01
   3.1796089e-01
   3.5561255e-02
   5.7038988e-02
   3.9129120e-02
   1.2303833e-01
   1.1394124e-01
   6.5389662e-02
   4.1535539e-02
   2.9471076e-01
   5.5668733e-02
   5.3867200e-02
   7.1008833e-02
   8.8653266e-02
   6.7718859e-02
   5.5080347e-02
   1.4249448e-01
   7.2628727e-02
   5.4822512e-02
   7.2495490e-02
   5.7255442e-02
   3.0406785e-01
   7.9956371e-02
   6.0838776e-02
   7.5027952e-02
   4.5933247e-02
   1.0143097e-01
   9.4746966e-02
   4.2026684e-02
   5.5767399e-02
   6.8613129e-02
   5.5546437e-02
   7.3870922e-02
   6.5552802e-02
   9.1180124e-02
   7.1555384e-02
   3.7866674e-02
   4.0174437e-02
   4.7314585e-02
   1.1932722e-01
   5.9127319e-02
   7.0167327e-02
   1.0038970e-01
   4.7195232e-02
   4.9212711e-02
   3.3121180e-02
   4.3003298e-02
   1.2813627e-01
   1.2448989e-01
   3.6886788e-02
   8.1412260e-02
   7.8583179e-02
   5.3200456e-02
   6.2956615e-02
   4.4768582e-02
   6.2730180e-02
   1.0224281e-01
   6.5217454e-02
   4.8669444e-02
   5.4797253e-02
   4.2567169e-02
   8.7967055e-02
   6.3560573e-02
   3.0967810e-02
   5.4340883e-02
   1.1311011e-01
   3.1754565e-02
   8.9620339e-02
   3.0213433e-02
   5.2642336e-02
   4.6345942e-02
   1.0738664e-01
   9.0809912e-02
   4.2029054e-02
   4.3027594e-02
   8.5082380e-02
   9.9155564e-02
   4.4180883e-02
   3.8842546e-02
   3.2791760e-02
   2.8418988e-01
   6.9556447e-02
   4.7312735e-02
   3.7787470e-02
   6.7072506e-02
   4.1596962e-02
   7.8731737e-02
   4.6100801e-02
   2.4784558e-01
   4.1338771e-02
   1.1659468e-01
   3.7008508e-02
   4.9766778e-02
   4.5259307e-02
   3.5779789e-02
   6.4568715e-02
   5.1137392e-02
   6.1910963e-02
   7.3534006e-02
   6.6601608e-02
   1.3239426e-01
   1.1636000e-01
   4.9968269e-02
   5.6047070e-02
   5.2636679e-02
   1.0583621e-01
   1.1442058e-01
   3.7708007e-02
   4.6741300e-02
   6.5653367e-02
   4.6158653e-02
   4.7924985e-02
   7.7350963e-02
   4.0672675e-02
   4.9879563e-02
   4.0587357e-02
   5.9818000e-02
   4.9645018e-02
   5.1707176e-02
   3.8352731e-02
   4.0230416e-02
   4.4992355e-02
   5.2400091e-02
   5.3211542e-02
   3.7288507e-02
   4.0428007e-02
   1.4855168e-01
   5.5915140e-02
   3.2722973e-01
   4.8174236e-02
   6.7915750e-02
   1.2662929e-01
   3.4677267e-02
   4.1720485e-02
   4.8503680e-02
   5.3659757e-02
   8.4610933e-02
   5.2436546e-02
   2.0840121e-01
   4.3103886e-02
   7.2191175e-02
   7.0077125e-02
   7.1268450e-02
   2.4092299e-01
   5.8909925e-02
   6.5529614e-02
   4.9287069e-02
   6.5254212e-02
   3.5433966e-02
   4.2592383e-02
   6.7845690e-02
   3.3895569e-02
   3.8983404e-02
   3.4951677e-02
   4.6995363e-02
   3.4549055e-02
   9.6793981e-02
   7.2033917e-02
   5.7878593e-02
   1.1851847e-01
   3.2121525e-02
   6.0581496e-02
   4.0792066e-02
   7.7233242e-02
   1.5497638e-01
   7.5185376e-02
   1.4954649e-01
   5.0895151e-02
   2.8968589e-01
   1.2263849e-01
   4.5939450e-02
   4.0232294e-02
   2.7437864e-01
   6.0555606e-02
   6.2488447e-02
   5.3357511e-02
   6.4756626e-02
   4.8320709e-02
   4.7518299e-02
   3.8795504e-02
   4.2742959e-02
   6.3335942e-02
   5.5856322e-02
   3.7225942e-02
   4.8347260e-01
   3.0966080e-02
   6.5688142e-02
   4.1533067e-02
   3.1995472e-02
   4.8556098e-02
   5.8652559e-02
   5.2449524e-02
   5.9041134e-02
   4.7042973e-02
   1.1437408e-01
   6.2236551e-02
   7.9161707e-02
   5.7183333e-02
   3.8761492e-02
   5.2100923e-02
   9.1992590e-02
   4.3919579e-02
   1.2729050e-01
   5.1572151e-02
   2.4302695e-01
   3.9498164e-02
   2.2778286e-01
   7.6347362e-02
   7.0052724e-02
   4.5842622e-02
   4.3728878e-02
   4.0470990e-02
   5.1785876e-02
   3.5788445e-02
   5.4065477e-02
   5.3688183e-02
   8.0194736e-02
   4.3702802e-02
   5.9618787e-02
   1.2492744e-01
   1.0516218e-01
   4.9818831e-02
   5.9010553e-02
   7.6194066e-02
   5.8740978e-02
   6.8821272e-02
   4.8806619e-02
   5.8777518e-02
   6.5914955e-02
   5.2130967e-02
   7.1045176e-02
   4.6211578e-02
   5.8074460e-02
   4.6846898e-02
   3.7287948e-02
   6.0634300e-02
   1.3211112e-01
   1.1082731e-01
   8.2943735e-02
   3.7634202e-02
   8.4343378e-02
   3.4808213e-02
   2.6536739e-01
   9.3115860e-02
   4.4447205e-02
   4.6042174e-02
   2.6606233e-01
   6.3080602e-02
   4.6301099e-02
   3.5810184e-02
   4.8052904e-02
   3.8114655e-02
   5.3910309e-02
   5.6809485e-02
   2.8242189e-01
   4.2790783e-02
   3.8651274e-02
   4.4713628e-02
   5.4150711e-02
   6.9262311e-02
   4.9664063e-02
   1.1812881e-01
   1.0817293e-01
   8.5779666e-02
   6.5133525e-02
   5.5351056e-02
   5.1020712e-02
   3.6633494e-02
   4.1486854e-02
   3.6109140e-02
   5.5770103e-02
   6.6059654e-02
   1.1714693e-01
   7.7308276e-02
   6.5195169e-02
   7.0629820e-02
   3.9216780e-02
   4.8639377e-02
   1.0737493e-01
   4.3627131e-02
   5.4555956e-02
   2.5350259e-01
   3.0927552e-01
   5.7090473e-02
   5.6129558e-02
   8.7005918e-02
   6.0424288e-02
   7.1182995e-02
   1.4992857e-01
   7.9616256e-02
   3.1646159e-02
   6.6019181e-01
   6.5600225e-02
   6.4492869e-02
   4.3322428e-02
   4.0269920e-02
   5.2788938e-02
   1.2669563e-01
   5.7844036e-02
   6.7190766e-02
   1.0668192e-01
   1.0070043e-01
   5.3837622e-02
   1.1277310e-01
   6.2706481e-02
   7.9187336e-02
   5.6560352e-02
   6.8536921e-02
   4.5750227e-02
   3.2163000e-01
   3.6529958e-02
   7.7718250e-02
   3.8856179e-02
   4.6814056e-02
   6.3750964e-02
   8.3921512e-02
   2.5364096e-01
   3.8539038e-02
   1.4570177e-01
   4.6824120e-02
   1.3575535e-01
   3.7905534e-02
   4.8912121e-02
   4.8334545e-02
   2.8537050e-01
   3.7221430e-02
   4.1087393e-02
   7.2858208e-02
   4.6000960e-02
   3.9776190e-02
   5.6905310e-02
   8.8021985e-02
   2.6347168e-01
   4.4956418e-02
   5.3391278e-02
   5.2624512e-02
   9.3591875e-02
   5.0662529e-02
   5.6098474e-02
   4.5013483e-02
   4.3075622e-02
   8.9500844e-02
   3.5983310e-02
   5.9025488e-02
   3.5920739e-02
   4.8441350e-02
   4.6973289e-02
   8.0857621e-02
   5.4628865e-02
   4.1588522e-02
   7.1410322e-02
   2.8150794e-01
   6.3392860e-02
   9.8162799e-02
   6.3798805e-02
   4.6246474e-02
   6.3012354e-02
   9.7940857e-02
   7.2304260e-02
   2.6794901e-01
   5.1821708e-02
   4.1283868e-02
   6.0215182e-02
   4.4063012e-02
   7.7341368e-02
   4.7643315e-02
   7.0579991e-02
   3.8299411e-02
   3.4162360e-02
   3.4102574e-02
   4.3857942e-02
   9.5157855e-02
   7.8997108e-02
   5.3650690e-02
   7.6978909e-02
   7.2135007e-02
   4.5060574e-02
   4.9846127e-02
   5.2591441e-02
   6.9095070e-02
   5.2367416e-02
   1.1507962e-01
   1.0042583e-01
   2.5326685e-01
   6.0346223e-02
   9.0954444e-02
   1.5449330e-01
   4.3631577e-02
   4.4248216e-02
   4.0095372e-02
   1.1086549e-01
   7.5221487e-02
   4.0480784e-02
   6.1932176e-02
   8.0346421e-02
   4.7233530e-02
   4.1216484e-02
   4.8389437e-02
   4.6821298e-02
   2.5983348e-01
   2.4369002e-01
   8.7006856e-02
   1.1934763e-01
   1.1644932e-01
   7.6058321e-02
   4.0851768e-02
   8.1093180e-02
   4.5789437e-02
   7.3832984e-02
   5.6033861e-02
   5.1882473e-02
   1.1240005e-01
   4.3668832e-02
   4.8192252e-02
   5.0300668e-02
   4.0465919e-02
   6.1007820e-02
   2.5376599e-01
   8.4493987e-02
   5.5754757e-02
   3.8110785e-02
   8.9978789e-02
   6.8103279e-02
   6.3286995e-02
   4.5851436e-02
   5.2272921e-02
   2.0760183e-01
   4.1674695e-02
   2.3258200e-01
   5.6659578e-02
   7.0320984e-02
   1.5074408e-01
   1.2340743e-01
   1.2824059e-01
   8.7004841e-02
   5.8535163e-02
   6.9169152e-02
   3.9144009e-02
   2.3139335e-01
   5.4599740e-02
   4.4401696e-02
   1.0430084e-01
   5.8701135e-02
   3.4491202e-02
   7.3350284e-02
   3.5966652e-02
   1.1456218e-01
   3.0937631e-01
   6.1743181e-02
   5.7534486e-02
   3.4458932e-02
   5.0031954e-02
   3.8340254e-02
   5.2054451e-02
   5.4495889e-02
   4.0866197e-02
   5.9905901e-02
   3.2339486e-02
   3.4355022e-02
   6.9785866e-02
   3.9226514e-02
   6.5839728e-02
   4.3940597e-02
   4.0236548e-02
   6.1431486e-02
   3.8361208e-02
   7.9744233e-02
   4.2857649e-02
   9.5841386e-02
   2.5277641e-01
   6.2622183e-02
   5.6591507e-02
   4.2631345e-02
   6.9780740e-02
   4.8788805e-02
   3.9401580e-02
   5.9800280e-02
   3.0773176e-02
   5.1710002e-02
   8.0581329e-02
   4.3302660e-02
   3.4245443e-02
   6.9017440e-02
   9.0876332e-02
   5.4925240e-02
   7.4890477e-02
   4.4835047e-02
   3.9238913e-02
   7.7823754e-02
   5.1121862e-02
   7.6617991e-02
   3.7375964e-02
   5.5315634e-02
   5.5718685e-02
   4.7362211e-02
   5.3387998e-02
   5.4791444e-02
   3.7423398e-02
   5.4752962e-02
   6.0309420e-02
   4.4601101e-02
   5.3284565e-02
   4.7189376e-02
   3.4565812e-01
   5.8266305e-02
   5.2015300e-02
   3.5292031e-02
   3.9186777e-02
   8.0251752e-02
   4.7210346e-02
   7.5311340e-02
   6.6963642e-02
   9.6716897e-02
   6.8447319e-02
   1.2207636e-01
   1.1466009e-01
   7.3613647e-02
   7.5176254e-02
   1.2138198e-01
   5.3299941e-02
   6.7520249e-02
   6.8317033e-02
   1.0710633e-01
   6.7728741e-02
   9.7653666e-02
   5.4023592e-02
   4.2046508e-02
   7.8325257e-02
   2.7124695e-01
   4.8644014e-02
   4.3871414e-02
   6.2952422e-02
   1.3551148e-01
   8.2064030e-02
   7.7884980e-02
   3.3135575e-02
   8.3162473e-02
   2.4498418e-01
   4.0399527e-02
   3.9311990e-02
   3.9830904e-02
   9.5082006e-02
   1.7930835e-01
   1.1304515e-01
   4.3511553e-02
   2.3787854e-01
   4.2583528e-02
   5.4520025e-02
   5.2598737e-02
   4.9698463e-02
   9.1257240e-02
   5.3558180e-02
   5.3536609e-02
   4.3497404e-02
   4.7107747e-02
   9.6404410e-02
   6.6089275e-02
   5.1770158e-02
   7.3746512e-02
   6.7742872e-02
   2.4741593e-01
   3.8467228e-02
   5.2915793e-02
   6.4167666e-02
   6.0312165e-02
   3.1303281e-01
   7.1791617e-02
   3.1273612e-02
   1.1476343e-01
   5.6972355e-02
   1.1992269e-01
   3.4398522e-02
   3.2593017e-02
   4.1516259e-02
   8.7665685e-02
   5.4485810e-02
   3.8720456e-02
   1.5234927e-01
   3.9683306e-02
   5.6130800e-02
   7.5216294e-02
   5.4729084e-02
   3.8929582e-02
   4.3381561e-02
   4.0277264e-02
   2.4427504e-01
   4.8731401e-02
   3.7958229e-02
   5.0872387e-02
   7.0237744e-02
   8.3345483e-02
   4.2925577e-02
   2.5622112e-01
   6.6877743e-02
   9.5846241e-02
   6.7812675e-02
   7.6665957e-02
   8.0609937e-02
   3.4991290e-02
   4.8033529e-02
   8.1212322e-02
   1.4430529e-01
   8.0378125e-02
   7.1391979e-02
   4.7370892e-01
   7.2819157e-02
   1.5400338e-01
   9.9461460e-02
   1.0152784e-01
   9.8885365e-02
   4.9493951e-02
   4.7327213e-02
   5.1296862e-02
   5.3768360e-02
   7.2561717e-02
   5.0394524e-02
   3.4805778e-02
   8.4069506e-02
   4.0826899e-02
   5.4236024e-02
   8.4635307e-02
   4.6462491e-02
   5.0566158e-02
   3.7487629e-02
   1.0743888e-01
   5.3457279e-02
   9.4740607e-02
   1.0616888e-01
   1.3113239e-01
   5.9965767e-02
   7.1604820e-02
   4.8355511e-02
   6.2246190e-02
   9.4208394e-02
   6.1017449e-02
   4.8037899e-02
   4.7805352e-02
   5.3312695e-02
   5.6324370e-02
   2.8716697e-01
   5.5914151e-02
   8.2448406e-02
   6.8043403e-02
   3.9623077e-02
   7.7685962e-02
   9.5406275e-02
   8.7640826e-02
   6.6129164e-02
   6.3098355e-02
   5.7491373e-02
   3.6480219e-02
   5.8196505e-02
   7.3114056e-02
   3.8783746e-02
   4.9493874e-02
   4.8983610e-02
   8.0341809e-02
   7.5151966e-02
   4.6800679e-02
   4.0255772e-02
   5.2468875e-02
   4.4799424e-02
   4.6128675e-02
   7.1667769e-02
   2.4765565e-01
   4.5941149e-02
   9.8958814e-02
   5.4832758e-02
   1.0883448e-01
   4.6621589e-02
   5.3662518e-02
   8.2830331e-02
   4.7252524e-02
   4.4414715e-02
   4.5715453e-02
   3.8774609e-02
   1.0429298e-01
   4.8251227e-02
   5.8205803e-02
   4.0896765e-02
   4.2570605e-02
   6.5095429e-02
   1.0632296e-01
   1.2491918e-01
   7.0798876e-02
   6.1838336e-02
   9.0820205e-02
   9.0602612e-02
   5.6439416e-02
   6.4805610e-02
   5.8756231e-02
   4.4977652e-02
   5.5069243e-02
   8.6252780e-02
   6.9018493e-02
   4.6310555e-02
   3.5030112e-02
   7.7642828e-02
   3.7697381e-02
   6.7515950e-02
   2.4264880e-01
   4.5694715e-02
   4.1945703e-02
   1.0124689e-01
   3.9250356e-02
   7.1341473e-02
   4.9573967e-02
   6.5712414e-02
   4.0204625e-02
   7.0112949e-02
   4.4509542e-02
   9.2085195e-02
   5.8604097e-02
   5.5871176e-02
   6.4719442e-02
   5.5967221e-02
   5.5776205e-02
   5.3147263e-02
   1.1726205e-01
   1.1343012e-01
   7.7735134e-02
   5.8098849e-02
   4.6121750e-02
   7.2186472e-02
   4.3766542e-02
   6.8883116e-02
   4.7110706e-02
   6.1598130e-02
   4.7936818e-02
   2.5975090e-01
   9.3053907e-02
   4.2234953e-02
   1.5270458e-01
   1.1736569e-01
   4.7965231e-02
   5.0502720e-02
   4.1488995e-02
   6.8157993e-02
   3.5007983e-02
   6.2720932e-02
   5.3780239e-02
   3.6530379e-02
   6.4018364e-02
   4.6971117e-02
   4.0145055e-02
   5.5870923e-01
   5.1201041e-02
   4.7196228e-02
   6.9302806e-02
   3.8399398e-02
   1.1044804e-01
   2.7099409e-01
   3.8221737e-02
   5.2030269e-02
   2.5562282e-01
   4.8173828e-02
   7.0889119e-02
   1.8876961e-01
   9.9211330e-02
   3.5685971e-02
   8.8796196e-02
   4.2919844e-02
   4.6192617e-02
   4.4490047e-02
   1.1392759e-01
   4.1613714e-02
   5.2515040e-02
   7.7814746e-02
   3.2515797e-01
   1.3625871e-01
   7.7301978e-02
   4.6711499e-02
   7.3018976e-02
   4.1400267e-02
   3.8545351e-02
   4.3569672e-02
   6.3777485e-02
   4.2426530e-02
   5.8779598e-02
   5.5670582e-02
   6.2864272e-02
   5.0139342e-02
   7.3234522e-02
   6.5390510e-02
   6.5431471e-02
   4.9971012e-02
   7.3672056e-02
   3.2826164e-02
   1.3041782e-01
   2.8568151e-01
   4.9767484e-02
   4.1220564e-02
   1.2121373e-01
   5.1188802e-02
   4.1528585e-02
   5.7588008e-02
   4.5482765e-02
   7.2213132e-02
   1.9174815e-01
   4.4657469e-02
   8.1509371e-02
   2.3119995e-01
   2.5519657e-01
   8.2184827e-02
   5.4160160e-02
   2.5201383e-01
   6.8155034e-02
   4.2869733e-02
   5.8923858e-02
   5.2932149e-02
   4.8207792e-02
   4.8749419e-02
   2.4401619e-01
   5.1092227e-02
   2.1361310e-01
   4.1887287e-02
   4.9507941e-02
   5.4372400e-02
   5.3994918e-02
   4.9189898e-02
   7.0569954e-02
   6.0096215e-02
   5.7177917e-02
   9.8131721e-02
   4.1222856e-02
   5.2154469e-02
   4.4787664e-02
   7.8367165e-02
   2.8007269e-01
   5.3858191e-02
   7.1475562e-02
   5.8934608e-02
   6.1865733e-02
   4.3960702e-02
   4.6785012e-02
   2.4749583e-01
   6.3317645e-02
   5.6154682e-02
   3.0861320e-02
   4.7957992e-02
   5.9996955e-02
   3.6292957e-02
   1.0481221e-01
   5.0734925e-02
   4.5393754e-02
   3.6029284e-02
   6.3049804e-02
   5.0350431e-02
   5.2579307e-02
   6.1926804e-02
   6.1724053e-02
   3.9165733e-02
   4.8981189e-02
   1.0069158e-01
   4.7676846e-02
   7.9519882e-02
   3.7396316e-02
   2.5954084e-01
   6.1366082e-02
   2.6503230e-01
   3.3429205e-02
   1.4130744e-01
   1.2798247e-01
   8.1490136e-02
   2.8288521e-01
   5.5710256e-02
   2.9414146e-01
   1.0916272e-01
   8.6644848e-02
   4.8512618e-02
   5.5492239e-02
   4.4821856e-02
   6.5081286e-02
   8.2365025e-02
   5.9152953e-02
   7.9925946e-02
   1.3966944e-01
   6.9666161e-02
   4.1655401e-02
   5.4971156e-02
   1.2461854e-01
   8.3586735e-02
   5.1542136e-02
   3.2405052e-02
   2.5582060e-01
   4.0887565e-02
   2.8394507e-01
   6.5272733e-02
   8.1995317e-02
   5.8912575e-02
   8.2832993e-02
   5.3812962e-02
   5.2626034e-02
   4.5744485e-02
   4.4601842e-02
   4.5162421e-02
   7.7895669e-02
   3.6373907e-02
   1.0244192e-01
   6.5011025e-02
   1.1542351e-01
   6.0964367e-02
   5.7646641e-02
   1.0009247e-01
   3.7314639e-02
   5.0780228e-02
   7.3034952e-02
   7.4930631e-02
   4.6747382e-02
   6.4847831e-02
   4.8562061e-02
   4.4330664e-02
   4.1902706e-02
   6.0011364e-02
   4.0115081e-02
   1.0066649e-01
   3.7692839e-02
   5.2715086e-02
   3.4306827e-02
   4.4589102e-02
   4.7662245e-02
   9.5532025e-02
   1.1297781e-01
   7.7781529e-02
   5.9032158e-02
   4.2397486e-02
   4.8747398e-02
   2.8962802e-01
   9.0384117e-02
   3.5779814e-02
   4.2716808e-02
   4.1943231e-02
   7.0777998e-02
   5.2706859e-02
   6.3818454e-02
   6.6986769e-02
   5.3878127e-02
   4.7469806e-02
   5.0905279e-02
   5.3151497e-02
   8.5622497e-02
   3.8368645e-02
   1.2375236e-01
   3.5738860e-02
   6.5901882e-02
   3.7765557e-02
   4.2426657e-02
   2.6709795e-01
   7.3468821e-02
   7.5678757e-02
   4.6315636e-02
   3.2025413e-01
   2.1246270e-01
   5.5159846e-02
   5.3527809e-02
   5.3816250e-02
   9.5070561e-02
   5.7630260e-02
   5.0812213e-02
   7.8877403e-02
   6.4178385e-02
   5.3981065e-02
   4.3151284e-02
   7.5322367e-02
   5.6588150e-02
   2.5334199e-01
   3.9649422e-02
   7.7355405e-02
   4.8655339e-02
   8.5100245e-02
   4.7650754e-02
   3.2348613e-02
   8.6784719e-02
   3.9024734e-02
   4.6232529e-02
   4.0812367e-02
   5.0003970e-02
   4.5765706e-02
   1.3636235e-01
   8.3983044e-02
   4.2499493e-02
   1.1892841e-01
   1.3010878e-01
   7.9824392e-02
   6.6459459e-02
   4.9419992e-02
   6.9818242e-02
   9.9824719e-02
   8.4411809e-02
   4.5735590e-02
   4.2960627e-02
   3.7098294e-02
   4.5017053e-02
   3.0385853e-01
   5.7079771e-02
   7.6953791e-02
   3.8161149e-02
   3.5615888e-02
   7.6932734e-02
   3.7774837e-02
   9.8946345e-02
   6.5229832e-02
   4.4617312e-02
   7.0530902e-02
   2.3795703e-01
   6.2829052e-02
   6.4819360e-02
   6.1866663e-02
   5.8365081e-02
   1.0873940e-01
   4.2285358e-02
   4.6923675e-02
   5.8954078e-02
   2.4908688e-01
   1.1436898e-01
   4.5619526e-02
   5.0000976e-02
   2.4998586e-01
   4.5780603e-02
   7.0837660e-02
   3.6260074e-02
   4.5184835e-02
   5.2125717e-02
   5.6289667e-02
   8.7067167e-02
   4.7092399e-02
   4.5447609e-02
   4.1526099e-02
   1.1387186e-01
   1.0729383e-01
   3.9422173e-02
   1.0254383e-01
   5.3633122e-02
   2.2277746e-01
   9.8856214e-02
   4.4535072e-02
   6.3116166e-02
   5.4906124e-02
   1.2768421e-01
   4.7232694e-02
   5.3977913e-02
   4.0323113e-02
   6.3411869e-02
   3.3347696e-01
   2.6272944e-01
   6.7281459e-02
   3.6743117e-02
   3.4738983e-02
   3.9951767e-02
   2.1233540e-01
   6.4576840e-02
   9.3489382e-02
   3.9523515e-02
   1.1294458e-01
   5.2512872e-02
   1.6993177e-01
   5.8121180e-02
   5.0911757e-02
   4.6990319e-02
   5.2926194e-02
   5.2381126e-02
   1.6857123e-01
   1.1148845e-01
   8.2117727e-02
   7.8514060e-02
   5.8408880e-02
   5.9844101e-02
   7.2835826e-02
   3.1049419e-01
   4.7481847e-02
   6.8388728e-02
   1.0368550e-01
   5.6170188e-02
   3.0247454e-01
   1.3335110e-01
   4.4034935e-02
   6.2148596e-02
   3.7851374e-02
   8.5741934e-02
   4.7835182e-02
   9.1136220e-02
   7.1972706e-02
   8.4333130e-02
   5.1404182e-02
   7.3933130e-02
   2.9493875e-01
   3.5926385e-02
   1.1485175e-01
   6.8832612e-02
   4.1009023e-02
   6.5518274e-02
   5.2642102e-02
   3.9735830e-02
   3.3812028e-02
   4.1494466e-02
   7.3994997e-02
   1.0916031e-01
   2.1340028e-01
   3.9249019e-02
   5.0672130e-02
   5.5973495e-02
   1.5243109e-01
   5.2848325e-02
   4.8367117e-02
   4.8863558e-02
   6.1873661e-02
   2.4316785e-01
   5.6038397e-02
   2.3456534e-01
   9.4514855e-02
   7.0962631e-02
   9.1337563e-02
   4.8956292e-02
   5.1295971e-02
   1.0969452e-01
   1.0919278e-01
   3.9153687e-02
   5.2934834e-02
   3.9640674e-02
   2.5225692e-01
   1.7250883e-01
   4.1585159e-02
   2.4238659e-01
   5.7173229e-02
   3.9846441e-02
   7.4696846e-02
   9.8706144e-02
   3.9640048e-02
   6.0986615e-02
   1.2461038e-01
   5.5021587e-02
   5.2204746e-02
   6.3602419e-02
   4.2078568e-02
   5.8981635e-02
   7.2025690e-02
   3.4643867e-02
   3.6399443e-02
   3.0631392e-01
   6.8033698e-02
   4.8590208e-02
   5.5687789e-02
   4.5318453e-02
   4.7244491e-02
   9.6687809e-02
   4.4004591e-02
   1.2183094e-01
   6.0201287e-02
   9.9219729e-02
   8.5132430e-02
   4.1960579e-02
   8.6872174e-02
   2.4859300e-01
   1.3288983e-01
   5.1906447e-02
   8.6284451e-02
   6.4919550e-02
   3.9245306e-02
   4.5823767e-02
   5.0502526e-02
   4.2680364e-02
   4.7726774e-02
   1.3218115e-01
   4.4187954e-02
   6.4004665e-02
   4.7144040e-02
   5.0285986e-02
   8.1618347e-02
   4.6598872e-02
   6.1145515e-02
   4.4346578e-02
   1.2528595e-01
   8.8246083e-02
   1.9554575e-01
   6.8561737e-02
   4.1671475e-02
   5.0757790e-02
   4.8804523e-02
   4.8688574e-02
   9.3769120e-02
   6.4106054e-02
   4.1746592e-02
   8.6820681e-02
   8.3559676e-02
   5.2383764e-02
   5.3093185e-02
   6.2564442e-02
   4.6235026e-02
   3.8974458e-02
   3.7660318e-02
   6.2167038e-02
   2.4340968e-01
   1.2413244e-01
   4.8406447e-02
   1.7194911e-01
   4.8748317e-02
   5.6714144e-02
   5.3328859e-02
   1.0099239e-01
   6.2605821e-02
   3.3651586e-02
   1.5528824e-01
   5.6506345e-02
   3.4643173e-01
   1.3365500e-01
   5.9446675e-02
   4.3814630e-02
   2.6214492e-01
   8.8385472e-02
   3.8985579e-02
   4.5320756e-02
   5.0667191e-02
   8.8091838e-02
   4.1948267e-02
   5.4068926e-02
   4.4461097e-02
   3.1924243e-02
   5.0788715e-02
   7.1958404e-02
   4.0646432e-02
   6.1954000e-02
   9.0321757e-02
   4.2352020e-02
   4.9319674e-02
   4.3310043e-02
   3.5898691e-02
   6.9975755e-02
   4.9462497e-02
   5.2999756e-02
   7.1626449e-02
   3.1746274e-02
   7.8661678e-02
   4.7897121e-02
   4.7461125e-02
   3.5832245e-02
   5.4058853e-02
   6.1550002e-02
   3.8301173e-02
   5.8015803e-02
   4.6856003e-02
   8.5720856e-02
   6.1729229e-02
   3.3868073e-02
   4.9084861e-02
   8.1582340e-02
   8.5593178e-02
   5.1460549e-01
   4.5607752e-02
   4.2816286e-02
   1.1481314e-01
   4.3151379e-02
   5.1415727e-02
   7.6188445e-02
   1.1144438e-01
   2.4201269e-01
   3.6229730e-02
   1.3492429e-01
   3.9934690e-02
   1.3957516e-01
   9.0078191e-02
   5.9260791e-02
   7.7389422e-02
   5.0173391e-02
   4.6477769e-02
   6.5130558e-02
   6.5250304e-02
   6.7051341e-02
   5.1393329e-02
   7.4173562e-02
   4.5102707e-02
   7.5506786e-02
   1.1682814e-01
   4.5303361e-02
   5.3482256e-02
   5.1858858e-02
   8.8605088e-02
   1.4987658e-01
   3.5069696e-02
   4.7106494e-02
   6.5901198e-02
   4.9847075e-02
   8.3848909e-02
   5.1186075e-02
   5.8302089e-02
   6.3550249e-02
   4.0633561e-02
   5.0355025e-02
   4.4994259e-02
   1.1028263e-01
   1.7345068e-01
   8.1921239e-02
   3.8538372e-02
   5.8016684e-02
   8.2116827e-02
   3.8892008e-02
   7.3724670e-02
   6.0679635e-02
   7.1425116e-02
   1.0028262e-01
   3.2310758e-02
   5.1132194e-02
   3.3845214e-02
   4.1090039e-02
   4.9624045e-02
   7.6136138e-02
   6.5617136e-02
   4.4592138e-02
   5.0816433e-02
   9.1095174e-02
   2.9833164e-01
   8.6060354e-02
   6.3903323e-02
   7.9193524e-02
   7.1595228e-02
   6.4749652e-02
   4.2203081e-02
   5.7457971e-02
   3.2638350e-02
   7.0888811e-02
   1.2497183e-01
   4.5221898e-02
   3.8376707e-02
   6.4655144e-02
   6.5984326e-02
   3.7383955e-02
   1.1060014e-01
   4.3079284e-02
   6.3417260e-02
   6.8332233e-02
   8.2905586e-02
   3.4329116e-02
   3.9762750e-02
   5.4196235e-02
   8.2063993e-02
   5.4043735e-02
   7.6818646e-02
   3.6807149e-02
   1.3956417e-01
   4.7201486e-02
   1.0132703e-01
   4.3047257e-02
   8.4560934e-02
   6.0700014e-02
   3.4970672e-01
   9.9723833e-02
   3.1428570e-02
   5.3242277e-02
   5.7195489e-02
   4.4076751e-02
   4.1607665e-02
   4.2946365e-02
   5.0156572e-02
   5.9831167e-02
   4.7414333e-02
   1.0720873e-01
   5.7388932e-02
   2.9496524e-01
   4.6030776e-02
   7.7449833e-02
   1.7612292e-01
   6.1796302e-02
   5.3885661e-02
   5.1800730e-02
   7.4467335e-02
   4.6232905e-02
   1.1162928e-01
   5.4528876e-02
   1.3185690e-01
   4.2501565e-02
   8.6065473e-02
   4.9293379e-02
   4.9882800e-02
   6.3150809e-02
   5.2121898e-02
   5.7192376e-02
   4.8165663e-02
   3.8281136e-02
   3.8360982e-02
   4.0622253e-02
   9.4814385e-02
   7.0084054e-02
   7.3376041e-02
   4.3513217e-02
   2.9661453e-02
   7.5040723e-02
   9.4750002e-02
   5.4898772e-02
   7.1503946e-02
   6.2347214e-02
   4.9053365e-02
   6.1574859e-02
   1.2621106e-01
   1.7011608e-01
   1.6381969e-01
   4.5179940e-02
   4.8473766e-02
   2.3182769e-01
   5.6332534e-02
   7.2322741e-02
   5.1624041e-02
   5.6799569e-02
   3.3262478e-02
   6.3759537e-02
   2.5887414e-01
   4.7631198e-02
   6.0112107e-02
   5.3026018e-02
   9.0465587e-02
   4.7479247e-02
   4.4810953e-02
   2.5432962e-01
   7.0950792e-02
   4.4191308e-02
   8.0291148e-02
   4.8507640e-02
   3.2973220e-01
   4.3971424e-02
   8.2325627e-02
   3.4352522e-02
   4.5614726e-02
   4.8950740e-02
   7.7756524e-02
   6.7170034e-02
   7.9787565e-02
   1.4408848e-01
   5.7678225e-02
   5.5318243e-02
   9.5285173e-02
   1.2114148e-01
   9.8789710e-02
   6.9378577e-02
   7.7243604e-02
   8.1357803e-02
   4.3460772e-02
   1.0230692e-01
   3.3522932e-01
   4.2533138e-02
   6.0301065e-02
   4.8932909e-02
   5.0463573e-02
   4.8881799e-02
   3.4925165e-02
   1.0752366e-01
   5.2291526e-02
   5.7198813e-02
   4.3760557e-02
   1.2150706e-01
   4.9303633e-02
   4.7444170e-02
   4.5005971e-02
   3.7125946e-02
   5.0283146e-02
   5.1365008e-02
   6.3762684e-02
   6.3133465e-02
   6.3098758e-02
   8.0750538e-02
   7.3212768e-02
   5.8749149e-02
   8.7364649e-02
   4.8769629e-02
   4.8324194e-02
   8.3831876e-02
   5.9435258e-02
   6.4880674e-02
   4.4383171e-02
   4.7770221e-02
   3.9352292e-02
   4.5485855e-02
   4.3107668e-02
   5.7033017e-02
   5.4792731e-02
   4.5479083e-02
   2.5557045e-01
   9.4785488e-02
   7.7088378e-02
   3.3152250e-01
   1.4196037e-01
   4.9378077e-02
   4.2048309e-02
   5.5015089e-02
   3.4493844e-02
   7.5432481e-02
   7.8677202e-02
   4.7258402e-02
   6.4717155e-02
   4.0715029e-02
   4.4947293e-02
   4.5481275e-02
   5.3054332e-02
   5.5132380e-02
   5.4469055e-02
   3.9065635e-02
   3.8562313e-02
   5.3547032e-02
   2.4713843e-01
   3.6306361e-02
   5.2532999e-02
   2.6882899e-01
   8.3750430e-02
   6.9054983e-02
   5.6262825e-02
   9.2870306e-02
   4.7260959e-02
   3.8202744e-02
   4.1704298e-02
   2.7229126e-01
   6.6197168e-02
   3.9988659e-02
   4.7729125e-02
   4.7107114e-02
   8.4612459e-02
   5.3075956e-02
   6.0025476e-02
   1.3726452e-01
   4.4523013e-02
   4.7580228e-02
   6.1026931e-02
   3.8791486e-02
   7.6983192e-02
   7.3582663e-02
   5.3339610e-02
   1.6830344e-01
   5.2127953e-02
   6.6898024e-02
   3.8940007e-02
   3.8351175e-02
   5.1486217e-02
   4.8571559e-02
   3.2449732e-02
   4.3175816e-02
   3.9865871e-02
   4.7030514e-02
   4.3823563e-02
   3.7198796e-02
   4.3257767e-02
   4.8021825e-02
   4.5977139e-02
   5.0489466e-02
   4.9752898e-02
   6.4396334e-02
   3.7464094e-02
   1.0044719e-01
   4.4378310e-02
   7.6781161e-02
   1.3583758e-01
   3.7944618e-02
   4.0458819e-02
   3.3014369e-02
   6.4311153e-02
   4.6545750e-02
   8.8696555e-02
   4.0181259e-02
   1.2306095e-01
   7.7158296e-02
   4.5784140e-02
   1.1753446e-01
   3.9448084e-02
   7.2148800e-02
   6.8611631e-02
   4.1212453e-02
   7.1805886e-02
   3.5513790e-02
   5.7991908e-02
   1.2107031e-01
   4.1361899e-02
   5.5320614e-02
   4.4657202e-02
   4.7128014e-02
   4.6580543e-02
   3.5349123e-02
   7.8371589e-02
   1.1929419e-01
   6.6343210e-02
   4.2743653e-02
   5.6173204e-02
   8.4872955e-02
   1.2041862e-01
   4.5320139e-02
   4.8699524e-02
   7.4735405e-02
   6.9732285e-02
   9.2347848e-02
   6.0974318e-02
   4.9334622e-02
   5.0417688e-02
   6.4534622e-02
   5.8417805e-02
   7.7154851e-02
   4.3338763e-02
   6.7442106e-02
   7.9305714e-02
   4.3894131e-02
   1.1001932e-01
   7.4419620e-02
   4.2337742e-02
   2.6027149e-01
   6.7770193e-02
   6.2370367e-02
   3.6634392e-02
   3.5603106e-02
   5.1153597e-02
   5.1151086e-02
   5.1269631e-02
   3.9554808e-02
   5.3188971e-02
   6.0279287e-02
   6.4167832e-02
   5.0440007e-02
   3.8200499e-02
   8.1097308e-02
   5.4620518e-02
   1.4360791e-01
   1.0668712e-01
   4.7820834e-02
   4.4843201e-02
   5.8407354e-02
   3.9394623e-02
   4.3935094e-02
   6.3589922e-02
   5.3085476e-02
   4.5721222e-02
   1.5997574e-01
   3.7759067e-02
   4.1025593e-02
   4.9042907e-02
   5.5598914e-02
   3.8895418e-02
   5.9980830e-02
   8.2357063e-02
   1.2194541e-01
   4.6607939e-02
   3.7199761e-02
   4.3968913e-02
   4.1342306e-02
   7.6574772e-02
   3.5728306e-02
   3.8052784e-02
   6.9571934e-02
   6.4832931e-02
   3.8389132e-02
   7.3263166e-02
   3.5227591e-02
   6.1655438e-02
   3.6433758e-02
   5.3497618e-02
   1.5965693e-01
   1.1689984e-01
   6.9302332e-02
   3.9257348e-02
   5.8682714e-02
   6.5003938e-02
   1.0170969e-01
   5.2408968e-02
   6.8305268e-02
   6.8965209e-02
   5.4115680e-02
   5.6443819e-02
   7.1274188e-02
   3.9036703e-02
   5.6542151e-02
   3.8685050e-02
   1.8180392e-01
   1.2484782e-01
   3.9396155e-02
   2.1321113e-01
   7.6911541e-02
   4.8529158e-02
   7.0626425e-02
   1.0236019e-01
   3.6549755e-02
   3.8707395e-02
   2.4849269e-01
   6.0164566e-02
   6.0074359e-02
   3.3476760e-02
   3.8109298e-02
   4.6332950e-02
   9.0232514e-02
   7.6547091e-02
   4.0329239e-02
   4.1015234e-02
   1.0283064e-01
   4.3064398e-02
   4.6870302e-02
   4.2847547e-02
   5.0529204e-02
   5.3702138e-02
   4.7603470e-02
   6.4029841e-02
   5.8110814e-02
   4.1966988e-02
   6.3537225e-02
   4.3657380e-02
   4.1321778e-02
   3.8948856e-02
   6.7279882e-02
   7.4583235e-02
   4.1839292e-02
   5.8799461e-02
   6.4822080e-02
   7.3939793e-02
   6.5239404e-02
   5.7380547e-02
   3.1867759e-02
   6.6215981e-02
   5.5164528e-01
   1.2676092e-01
   1.1277843e-01
   5.1658983e-02
   1.2847633e-01
   3.1907029e-02
   4.9155913e-02
   3.8894228e-02
   4.6527014e-02
   4.3512951e-02
   3.5213669e-01
   9.5621987e-02
   3.9472465e-02
   6.7679477e-02
   6.0634683e-02
   4.7290194e-02
   6.3765033e-02
   9.0084084e-02
   7.3570465e-02
   5.1757129e-02
   4.1600925e-02
   1.4698429e-01
   4.9246780e-02
   4.7664448e-02
   3.3501089e-02
   5.0598790e-02
   3.6977188e-02
   2.2603794e-01
   7.2346893e-02
   5.1676406e-02
   3.4566616e-02
   4.5723506e-02
   5.4786714e-02
   4.6676498e-02
   1.2013178e-01
   3.7266416e-02
   1.9697851e-01
   4.4783259e-02
   4.3675159e-02
   7.6372322e-02
   6.9063116e-02
   5.1597254e-02
   5.8999754e-02
   3.4928476e-02
   5.8619410e-02
   4.3431957e-02
   4.2611814e-02
   4.4542137e-02
   3.1675515e-02
   5.5685036e-02
   6.4154341e-02
   4.6076064e-02
   3.3840603e-02
   5.3050093e-02
   3.9472671e-02
   5.5437545e-02
   1.3699701e-01
   3.7676184e-02
   8.1041473e-02
   4.1533446e-02
   1.2997761e-01
   7.8436158e-02
   3.8369066e-02
   5.2433011e-02
   4.8456601e-02
   4.8420551e-02
   3.8161218e-02
   4.1918318e-01
   3.9332186e-02
   1.2815638e-01
   5.2196810e-02
   6.9974693e-02
   5.1008696e-02
   3.5845892e-02
   9.1878445e-02
   3.7997931e-02
   5.8278851e-02
   1.1471888e-01
   2.7726581e-01
   4.4818119e-02
   1.5347244e-01
   9.3064985e-02
   4.6231148e-02
   5.0666900e-02
   7.0725574e-02
   2.1477657e-01
   4.7333205e-02
   4.2406424e-02
   4.8308166e-02
   9.0381375e-02
   5.2192896e-02
   5.3529934e-02
   5.2414038e-02
   8.0178620e-02
   4.4882627e-02
   5.6368156e-02
   1.2632542e-01
   5.9921930e-02
   5.1338739e-02
   5.4717343e-02
   5.5355646e-02
   1.3426835e-01
   3.8255618e-02
   8.8162730e-02
   6.8730027e-02
   7.2960074e-02
   4.4735116e-02
   3.7442192e-02
   9.8518443e-02
   4.3511326e-02
   6.1164206e-02
   6.5939804e-02
   4.4894887e-02
   4.2012651e-02
   4.3393394e-02
   6.5209985e-02
   5.5652166e-02
   3.8744694e-02
   3.6954032e-02
   1.4639802e-01
   6.1645136e-02
   4.2935834e-02
   3.8948982e-02
   3.5608543e-02
   2.0867195e-01
   2.3946154e-01
   6.3770559e-02
   9.9014448e-02
   3.9504689e-02
   5.8099216e-02
   4.0786989e-02
   3.6196121e-02
   5.2202240e-02
   9.0608746e-02
   5.8915348e-02
   6.5413520e-02
   5.5221005e-02
   6.8486573e-02
   2.4755628e-01
   6.3283332e-02
   4.5193950e-02
   3.9792432e-02
   1.2958940e-01
   3.4811574e-02
   8.0348938e-02
   7.6941563e-02
   5.5135465e-02
   5.6518801e-02
   3.4713558e-02
   7.8433566e-02
   1.8346068e-01
   1.2793552e-01
   5.7648659e-02
   3.6363395e-02
   5.3685048e-02
   3.2741117e-02
   4.9915901e-02
   5.9317919e-02
   4.1982058e-02
   5.2919913e-02
   1.8197222e-01
   6.0265892e-02
   6.4145842e-02
   4.3841701e-02
   8.1435139e-02
   6.5869141e-02
   4.8333657e-02
   4.1797332e-02
   7.0407975e-02
   4.8735501e-02
   9.4391020e-02
   7.6779316e-02
   4.1372628e-02
   4.4615035e-01
   5.4448476e-02
   2.4917372e-01
   4.3715070e-02
   3.5623251e-02
   5.2294643e-02
   3.2914048e-02
   4.9007471e-02
   7.0155230e-02
   9.7957659e-02
   9.1502543e-02
   6.1883857e-02
   4.0353178e-02
   7.9330793e-02
   3.8517388e-02
   7.2670141e-02
   2.7709421e-01
   4.3036841e-02
   3.7670269e-02
   4.6386313e-02
   4.1713971e-02
   8.0073796e-02
   3.9193854e-02
   4.3467749e-02
   2.4099186e-01
   2.4737028e-01
   1.0497569e-01
   8.2072728e-02
   5.7189058e-02
   5.5674682e-02
   4.8680298e-02
   6.1449229e-02
   2.8824653e-01
   3.2799079e-01
   3.5759311e-02
   5.7402950e-02
   4.0038394e-02
   2.4001628e-01
   5.0310443e-02
   2.4959939e-01
   5.1650249e-02
   3.4364306e-02
   3.6820693e-02
   7.4796168e-02
   1.2449892e-01
   3.5002406e-01
   5.1811994e-02
   7.0721906e-02
   1.1361732e-01
   5.0327209e-02
   6.6685947e-02
   5.0555035e-02
   3.5948254e-02
   5.5616587e-02
   6.2410319e-02
   1.1702553e-01
   4.1854500e-02
   3.6302830e-02
   2.6323834e-01
   8.0830317e-02
   6.4551056e-02
   8.5882206e-02
   4.4805603e-02
   6.2052663e-02
   3.9203640e-02
   1.8014127e-01
   4.4949355e-02
   7.0635708e-02
   7.4496451e-02
   5.1215488e-02
   4.6536053e-02
   5.3777756e-02
   1.0632612e-01
   4.6334356e-02
   1.5925938e-01
   6.8903802e-02
   5.9208666e-02
   7.9724402e-02
   5.6604841e-02
   6.2411121e-02
   5.6457743e-02
   1.3594793e-01
   6.3762170e-02
   8.4611492e-02
   6.8290354e-02
   5.6327785e-02
   2.5608657e-01
   3.4825132e-02
   1.5506921e-01
   4.9632303e-02
   4.5733875e-02
   6.6098881e-02
   4.2740092e-02
   5.9526254e-02
   5.8679150e-02
   5.3310042e-02
   4.2711097e-02
   5.2887362e-02
   3.3173016e-02
   1.5300059e-01
   4.4152161e-02
   3.5198491e-02
   6.5405786e-02
   7.2463268e-02
   5.9586139e-02
   1.1180771e-01
   1.3356171e-01
   9.5968265e-02
   5.3514645e-02
   1.7973624e-01
   6.4160240e-02
   5.6995773e-02
   3.7737689e-02
   7.8075477e-02
   6.1581322e-02
   2.9720118e-01
   6.0979594e-02
   8.7919018e-02
   4.1975953e-02
   6.8003997e-02
   5.0114058e-02
   9.1535880e-02
   9.3806243e-02
   6.0008199e-02
   3.8852298e-02
   1.0350179e-01
   9.7530692e-02
   5.7024674e-02
   4.3472995e-02
   4.0275741e-02
   7.8943754e-02
   9.4915144e-02
   2.4713216e-01
   5.1465637e-02
   8.9962810e-02
   4.3423059e-02
   2.9804969e-01
   8.4188395e-02
   7.7239532e-02
   6.0251174e-02
   6.5117121e-02
   5.5081723e-02
   3.5087868e-02
   4.6657871e-02
   4.4230380e-02
   8.4631450e-02
   2.4700834e-01
   3.7024681e-02
   1.0658321e-01
   7.0835097e-02
   8.6693988e-02
   4.5891377e-02
   4.3212038e-02
   8.5896316e-02
   9.7876501e-02
   9.4345755e-02
   5.0351645e-02
   5.6649918e-02
   4.3991734e-02
   5.0035525e-02
   5.0293842e-02
   3.7865896e-02
   8.3738533e-02
   7.0815426e-02
   6.6037335e-02
   2.9222942e-01
   8.3877064e-02
   4.3816429e-02
   6.8028781e-02
   8.3691334e-02
   6.2560360e-02
   6.4246400e-02
   4.9334941e-02
   4.0596587e-02
   6.4301614e-02
   5.6226886e-02
   5.4846617e-02
   7.4845902e-02
   1.1109627e-01
   2.8318914e-01
   3.8249238e-02
   1.1225853e-01
   5.7449458e-02
   4.7479726e-02
   7.8748353e-02
   8.1183808e-02
   6.5320941e-02
   5.9315875e-02
   7.0270939e-02
   6.9821245e-02
   4.1610267e-02
   5.6198611e-02
   5.5054446e-02
   4.0334162e-02
   1.1196819e-01
   3.2390755e-02
   6.0793955e-02
   1.1648388e-01
   3.3532805e-02
   4.6425990e-02
   7.6813130e-02
   4.5041385e-02
   1.2394244e-01
   4.0267499e-02
   6.8565114e-02
   3.2004935e-01
   9.8093552e-02
   5.1849264e-02
   9.4274536e-02
   5.7674592e-02
   4.4820642e-02
   5.5855335e-02
   3.8794930e-02
   4.7930366e-02
   1.1804367e-01
   5.1998772e-02
   1.2651157e-01
   4.4188691e-02
   1.3295050e-01
   7.1371023e-02
   3.2541382e-01
   3.5691265e-02
   1.3442142e-01
   3.4904170e-02
   3.8239879e-02
   4.3660692e-02
   6.8185392e-02
   3.5408242e-02
   4.1765358e-02
   5.3670441e-02
   1.0500834e-01
   5.6412394e-02
   3.6086061e-02
   4.3642706e-02
   4.0668679e-02
   4.6243426e-02
   1.4821834e-01
   8.5964714e-02
   5.8878135e-02
   1.0047968e-01
   6.3918556e-02
   2.3659462e-01
   7.5796058e-02
   1.0493499e-01
   7.3106758e-02
   1.7262248e-01
   5.0975682e-02
   5.8736593e-02
   2.0237722e-01
   1.1329151e-01
   6.1342705e-02
   7.9629855e-02
   5.9151845e-02
   3.8693918e-02
   3.8600895e-02
   7.6061713e-02
   4.2724953e-02
   1.2583567e-01
   5.5572871e-02
   7.0237332e-02
   4.6090288e-02
   9.2811760e-02
   5.1570054e-02
   4.9440252e-02
   4.0479093e-02
   2.8997896e-01
   7.4749895e-02
   6.0498097e-02
   4.7966835e-02
   4.1697194e-02
   5.4950806e-02
   5.8202624e-02
   1.0577116e-01
   5.1115360e-02
   8.1105796e-02
   4.6112781e-02
   2.3008109e-01
   3.5730152e-02
   5.2526193e-02
   5.5284303e-02
   4.5620480e-02
   5.0842821e-02
   5.0971200e-02
   4.9022358e-02
   6.0843466e-02
   6.4893230e-02
   5.8409071e-02
   4.1854114e-02
   7.8679171e-02
   6.4644237e-02
   1.5779107e-01
   3.9805707e-02
   4.4492446e-02
   6.5395771e-02
   4.3333100e-02
   3.2507600e-01
   2.6643209e-01
   2.4876312e-01
   3.6929233e-02
   5.8098075e-02
   4.7601018e-02
   2.4063109e-01
   3.2605957e-02
   5.5591359e-02
   5.3106965e-02
   5.3273237e-02
   4.5408650e-02
   3.5484049e-02
   5.4742531e-02
   7.2957782e-02
   6.3032850e-02
   3.4379825e-02
   4.3441882e-02
   5.9191072e-02
   7.4065090e-02
   4.2994348e-02
   8.2786827e-02
   6.5201444e-02
   5.9108737e-02
   1.1555917e-01
   5.3394313e-02
   2.4051771e-01
   7.0175369e-02
   4.6106995e-01
   5.1274702e-02
   4.0232858e-02
   2.4130928e-01
   7.6655288e-02
   5.4872204e-02
   4.7012425e-02
   2.2712598e-01
   4.9916128e-02
   4.4482793e-02
   4.2336890e-02
   5.6971034e-02
   4.8545773e-02
   6.0253393e-02
   7.6876125e-02
   6.9630840e-02
   6.6753354e-02
   5.2524812e-02
   4.8877358e-02
   1.7038564e-01
   4.8766270e-02
   3.6844306e-02
   9.2162495e-02
   1.6166223e-01
   5.1247644e-02
   3.8750105e-02
   5.7132696e-02
   4.8415731e-02
   4.1917604e-02
   3.6544198e-02
   7.2465738e-02
   3.9037975e-02
   4.0522058e-02
   6.6476192e-02
   4.0264906e-02
   7.7151391e-02
   4.2240991e-02
   5.3518035e-02
   1.0519946e-01
   3.8102001e-02
   6.1481398e-02
   1.3350462e-01
   6.0883136e-02
   1.2668226e-01
   3.9119273e-02
   6.0226668e-02
   4.3088026e-02
   4.4189588e-02
   8.3424028e-02
   8.1010125e-02
   6.5407700e-02
   6.5704867e-02
   4.7701441e-02
   6.5078268e-02
   3.8761023e-02
   8.3034880e-02
   4.6429253e-02
   5.2737614e-02
   3.6993076e-02
   1.0952517e-01
   9.3458753e-02
   4.4631716e-02
   4.3721048e-02
   5.1764317e-02
   5.4004030e-02
   7.2110928e-02
   1.0802096e-01
   3.6049303e-02
   5.6801688e-02
   5.5898983e-02
   9.5229534e-02
   4.3021075e-02
   5.1796038e-02
   4.6138206e-02
   1.1812649e-01
   2.3412775e-01
   6.0131452e-02
   4.2909699e-02
   9.7866323e-02
   7.7929231e-02
   3.3280160e-02
   1.2050819e-01
   4.3556448e-02
   5.5792700e-02
   2.6330839e-01
   3.7017592e-02
   4.9098616e-02
   3.8115340e-02
   3.9734406e-02
   1.4639097e-01
   9.7795123e-02
   3.9419071e-02
   5.1950579e-02
   8.7139422e-02
   9.2505620e-02
   3.8131608e-02
   3.2532393e-01
   6.6321406e-02
   3.7652730e-02
   9.3500400e-02
   4.1145654e-02
   2.2102076e-01
   7.4559725e-02
   1.1636710e-01
   1.1053550e-01
   7.3938222e-02
   4.8622214e-01
   9.5014388e-02
   4.3718440e-02
   6.0502275e-02
   2.5634788e-01
   4.2564332e-02
   6.2280478e-02
   4.1166189e-02
   4.8528869e-02
   4.6800360e-02
   7.2896000e-02
   7.6325190e-02
   7.0719557e-02
   1.1443207e-01
   9.7663215e-02
   4.8114087e-02
   4.7378016e-02
   4.5385665e-02
   6.4287902e-02
   4.3821603e-02
   6.2172589e-02
   4.6529629e-02
   4.8546061e-02
   8.3368837e-02
   3.9286160e-02
   2.9269806e-01
   3.8720505e-02
   3.3280549e-02
   5.7984640e-02
   4.3131264e-02
   5.0076321e-02
   1.2328002e-01
   4.5931427e-02
   6.6912673e-02
   7.7380180e-02
   2.3698605e-01
   5.7566993e-02
   4.0005231e-02
   6.3638891e-02
   6.3265383e-02
   5.6192056e-02
   6.9986178e-02
   5.5149936e-02
   3.4264026e-02
   4.1906512e-02
   4.9906050e-02
   3.8468522e-02
   4.9876590e-02
   5.6115776e-02
   2.6958739e-01
   1.1561650e-01
   4.0971606e-02
   5.9286925e-02
   6.7826536e-02
   9.7601981e-02
   3.9800441e-02
   3.5105564e-02
   1.3550539e-01
   7.2610190e-02
   8.0527504e-02
   9.4724802e-02
   8.7101507e-02
   1.1082403e-01
   6.5877086e-02
   5.4369705e-02
   6.1918764e-02
   6.2868243e-02
   4.7559096e-02
   3.7286164e-02
   7.6244608e-02
   2.6506077e-01
   3.1813075e-02
   8.1907307e-02
   6.5038243e-02
   3.7822931e-02
   3.2354589e-01
   3.3171310e-02
   5.5411304e-02
   6.2370063e-02
   5.9629872e-02
   8.2539379e-02
   6.2252012e-02
   3.0041838e-02
   2.8035879e-01
   1.3879891e-01
   9.8516099e-02
   3.5243071e-02
   4.7920686e-02
   1.1768562e-01
   1.3868854e-01
   7.3333380e-02
   5.6697650e-02
   5.4959627e-02
   2.9873791e-01
   5.9727022e-02
   1.2117442e-01
   5.6139936e-02
   3.9792639e-02
   7.7603165e-02
   9.5915380e-02
   7.2523033e-02
   5.6388012e-02
   6.4269686e-02
   4.1935917e-02
   7.4336328e-02
   2.5168463e-01
   1.2798555e-01
   4.3371638e-02
   1.8181045e-01
   2.6768357e-01
   3.8364853e-02
   5.5734716e-02
   1.1976544e-01
   4.2916056e-02
   3.6011951e-02
   4.0079196e-02
   1.1281636e-01
   3.4007413e-02
   4.6027897e-02
   5.6140800e-02
   4.6942080e-02
   4.3582270e-02
   4.1014300e-02
   5.0548763e-02
   1.0462775e-01
   7.3852941e-02
   1.2909918e-01
   8.4958977e-02
   4.4748422e-02
   1.0643288e-01
   4.4123935e-02
   5.8482876e-02
   7.2046496e-02
   5.9913917e-02
   5.7031519e-02
   7.2838572e-02
   4.2047281e-02
   7.0893486e-02
   5.7494822e-02
   2.4897067e-01
   7.0954171e-02
   6.7035522e-02
   1.0616770e-01
   5.8439257e-02
   2.7088309e-01
   3.6612537e-02
   4.7162516e-02
   5.6030063e-02
   5.5332005e-02
   2.5721329e-01
   3.8600299e-02
   6.9728142e-02
   5.4917940e-02
   5.8988968e-02
   3.8638793e-02
   3.8205118e-02
   5.3451279e-02
   4.7330639e-02
   9.7631315e-02
   8.0716395e-02
   1.2946758e-01
   5.8652438e-02
   8.1049280e-02
   4.9615602e-02
   1.0246889e-01
   4.1818913e-02
   5.9527739e-02
   8.4946232e-02
   5.7776176e-02
   9.4921241e-02
   4.9681825e-02
   2.9008122e-01
   5.9766385e-02
   5.5441992e-02
   4.4573631e-02
   5.6181357e-02
   5.1957312e-02
   5.3511547e-02
   3.6023833e-02
   4.0917948e-02
   3.4287593e-02
   3.7764326e-02
   7.9980807e-02
   1.2987326e-01
   6.4655761e-02
   1.0343309e-01
   2.1729572e-01
   4.7052987e-02
   6.3854893e-02
   5.7817260e-02
   5.8584145e-02
   3.8223240e-02
   3.9693866e-02
   4.5241908e-02
   6.9837638e-02
   2.3980083e-01
   2.8875271e-01
   6.3123604e-02
   5.3561708e-02
   7.7364342e-02
   5.0929233e-02
   6.1710244e-02
   1.9762090e-01
   3.2572266e-02
   6.8075301e-02
   1.0099335e-01
   8.5458527e-02
   4.1682494e-02
   4.1612955e-02
   4.1439293e-02
   8.6425561e-02
   9.3229784e-02
   1.3600908e-01
   2.4062066e-01
   4.4124398e-02
   1.1628607e-01
   8.5360405e-02
   1.1368007e-01
   7.7325452e-02
   5.7499326e-02
   3.1546104e-02
   5.0232540e-02
   4.8653026e-02
   5.1510083e-02
   3.4709466e-02
   6.3186944e-02
   4.1979564e-02
   6.0810919e-02
   5.5763503e-02
   6.4569908e-02
   3.2885856e-02
   4.8573858e-02
   5.1256334e-02
   3.1534681e-02
   4.2330791e-02
   5.1988792e-02
   4.5715353e-02
   4.7827358e-02
   5.1566974e-02
   4.3928997e-02
   6.0818873e-02
   6.0929807e-02
   4.0664614e-02
   4.7632827e-02
   4.5359267e-02
   9.2490282e-02
   6.7966627e-02
   4.8529760e-02
   6.9502370e-02
   5.2665316e-02
   4.7333274e-02
   1.1546706e-01
   1.0501936e-01
   5.1617293e-02
   1.1235338e-01
   1.0387581e-01
   5.5780459e-02
   7.2811518e-02
   1.3255803e-01
   8.8701138e-02
   4.2505602e-02
   4.3129339e-02
   6.6158781e-02
   4.3756502e-02
   6.0064081e-02
   3.4112272e-02
   1.4080444e-01
   4.7482782e-02
   7.0191862e-02
   7.0219262e-02
   7.5875263e-02
   3.3664811e-02
   2.6003609e-01
   4.1515177e-02
   3.9510571e-02
   4.3379512e-02
   9.9161063e-02
   8.6959804e-02
   6.6878035e-02
   6.0313192e-02
   4.8418806e-02
   6.0655918e-02
   1.1375317e-01
   6.7148258e-02
   3.7926714e-02
   4.6048868e-02
   6.2455126e-02
   4.6571704e-02
   3.6516798e-02
   2.5148701e-01
   1.0302576e-01
   7.6240773e-02
   3.7485996e-02
   2.3490646e-01
   2.3686228e-01
   1.3724079e-01
   6.2146737e-02
   4.7362461e-02
   8.0566899e-02
   2.6076661e-01
   4.2501360e-02
   3.6383127e-02
   5.3010564e-02
   3.8190380e-02
   4.7662738e-01
   3.7521614e-02
   4.9609208e-02
   6.1390924e-02
   2.4286134e-01
   5.5677642e-02
   4.0351528e-02
   1.0438880e-01
   6.2669635e-02
   5.5189658e-02
   7.1633293e-02
   4.7045778e-02
   7.1127042e-02
   5.4614712e-02
   5.5164404e-02
   4.7003598e-02
   3.9104802e-02
   3.5940858e-02
   8.7931834e-02
   4.7639658e-02
   4.0343006e-02
   1.0225781e-01
   1.2683103e-01
   5.6979749e-02
   6.4519318e-02
   5.1998907e-02
   6.9536838e-02
   9.5315838e-02
   3.7949733e-02
   2.0298079e-01
   5.0625831e-02
   1.4165444e-01
   4.6588793e-02
   6.8158747e-02
   8.9007873e-02
   2.8704648e-01
   2.3853102e-01
   5.1230565e-02
   5.2359150e-02
   6.8957642e-02
   8.2156558e-02
   4.9594777e-02
   4.3615793e-02
   9.5867271e-02
   6.7297026e-02
   9.1709398e-02
   1.5143076e-01
   2.5935353e-01
   3.4097979e-02
   5.1384199e-02
   6.9355155e-02
   5.6505808e-02
   3.7732402e-02
   4.8570650e-02
   5.4963160e-02
   7.0555709e-02
   4.9983443e-02
   5.5678716e-01
   5.6409159e-02
   5.4934798e-02
   1.4630514e-01
   3.5095794e-02
   4.2597908e-02
   7.0828669e-02
   8.2832970e-02
   1.0999861e-01
   1.2221985e-01
   6.5389766e-02
   8.8511217e-02
   3.7225367e-02
   6.1012516e-02
   9.4764777e-02
   2.4113437e-01
   5.3693960e-02
   4.8398110e-02
   5.3649372e-02
   3.6279646e-02
   6.1026161e-02
   5.4429428e-02
   6.5641845e-02
   4.9797549e-02
   4.2387901e-02
   9.6172374e-02
   7.5756660e-02
   9.4998010e-02
   3.5989935e-02
   1.4053156e-01
   5.0712449e-02
   6.4249299e-02
   1.5072861e-01
   8.2112420e-02
   5.8807766e-02
   4.4050918e-02
   4.1348294e-02
   3.8619576e-02
   5.5468414e-02
   4.1206216e-02
   4.3895024e-02
   5.9270556e-02
   7.8480440e-02
   2.5918636e-01
   1.4058786e-01
   4.2172665e-02
   7.5923529e-02
   1.2376684e-01
   7.7771890e-02
   8.0919749e-02
   3.6154921e-02
   4.1625472e-02
   3.9058590e-02
   4.0125999e-02
   4.9394452e-02
   8.1392817e-02
   6.4903292e-02
   6.0161525e-02
   3.4048791e-02
   4.9787031e-02
   6.4243586e-02
   7.3571383e-02
   1.1061546e-01
   1.2859371e-01
   6.5863595e-02
   7.3580314e-02
   7.3780044e-02
   2.6689335e-01
   6.2714117e-02
   2.4893445e-01
   6.2690663e-02
   4.2799885e-02
   4.2707357e-02
   5.1581509e-02
   9.5496346e-02
   6.4517447e-02
   3.9933428e-02
   7.2048784e-02
   5.0869789e-02
   4.8814649e-02
   6.4808628e-02
   8.9658494e-02
   4.3001936e-02
   7.1604196e-02
   8.8459687e-02
   2.3334138e-01
   2.7123787e-01
   5.6649396e-02
   4.7448134e-02
   6.1540918e-02
   6.0615709e-02
   5.3878617e-02
   7.4903235e-02
   7.7817449e-02
   3.6735253e-02
   5.1389592e-02
   9.0250702e-02
   4.6160961e-02
   4.6932366e-02
   4.4046862e-02
   4.4622498e-02
   5.3436824e-02
   4.7533442e-02
   3.7832732e-02
   2.5044303e-01
   2.3607527e-01
   1.3237586e-01
   4.4629997e-01
   2.6808337e-01
   4.0294922e-02
   7.2753714e-02
   8.0013024e-02
   7.5604663e-02
   6.2717832e-02
   4.2757773e-02
   2.5016482e-01
   8.9644928e-02
   7.7473233e-02
   1.2950424e-01
   4.3707327e-02
   1.2749988e-01
   1.1377776e-01
   1.9359121e-01
   4.9747555e-02
   6.9810817e-02
   4.5872493e-02
   5.6454497e-02
   4.2515020e-02
   4.3589742e-02
   5.4883541e-02
   3.6741123e-02
   8.0891597e-02
   4.7464298e-02
   9.0325838e-02
   6.3906937e-02
   4.1992114e-02
   5.5826895e-02
   3.8179360e-02
   5.7096789e-02
   1.0354551e-01
   5.0755976e-02
   4.2119957e-02
   5.2844850e-02
   4.3361661e-02
   6.8542161e-02
   3.6458652e-02
   6.8825341e-02
   3.6436657e-02
   3.1736536e-01
   4.5834041e-02
   1.4073095e-01
   6.5231651e-02
   9.7724503e-02
   5.7523371e-02
   4.3159845e-02
   3.1327447e-02
   7.5524256e-02
   3.4980700e-02
   1.8630904e-01
   3.6411322e-02
   6.7190284e-02
   8.3512374e-02
   3.1400667e-02
   3.4442876e-02
   5.3897623e-02
   5.7032055e-02
   3.8875713e-02
   4.6501227e-02
   3.9910726e-01
   3.7760113e-02
   4.4706344e-02
   4.2907719e-02
   4.9864114e-02
   1.0039970e-01
   5.1983319e-02
   1.0041913e-01
   4.5829178e-02
   1.9050866e-01
   3.2332639e-02
   4.3187895e-02
   6.6423774e-02
   1.8553945e-01
   4.4560447e-02
   7.4640482e-02
   5.3198979e-02
   6.1553339e-02
   9.5351226e-02
   1.0456372e-01
   4.8318289e-02
   7.0760355e-02
   6.1414931e-02
   5.1399524e-02
   1.2589171e-01
   4.5546029e-02
   1.0499548e-01
   3.4854263e-02
   6.6830100e-02
   6.0066043e-02
   2.7634429e-01
   6.4730335e-02
   1.1239173e-01
   8.2167388e-02
   7.2804412e-02
   4.9574461e-02
   4.7943619e-02
   1.7834887e-01
   1.3715616e-01
   3.6321132e-02
   5.9244762e-02
   3.8438186e-02
   6.4904817e-02
   7.6625875e-02
   4.4614424e-02
   3.5757674e-02
   7.7235111e-02
   4.2882508e-02
   2.7744578e-01
   2.3071193e-01
   6.8343484e-02
   3.8126580e-02
   6.3906638e-02
   1.0106458e-01
   4.6626500e-02
   1.5093440e-01
   9.2234938e-02
   8.6625551e-02
   1.3933953e-01
   4.2286816e-02
   9.0889843e-02
   4.2675593e-02
   9.8921042e-02
   6.9685364e-02
   8.6579663e-02
   7.8955371e-02
   4.8469495e-02
   4.9088206e-02
   4.5863450e-02
   4.6066687e-02
   7.1141988e-02
   5.1799499e-02
   4.4048206e-02
   5.5501199e-02
   6.5424652e-02
   3.3717476e-02
   5.9925362e-02
   7.6149058e-02
   5.9063025e-02
   3.8178056e-02
   1.8290472e-01
   1.6236104e-01
   7.1856413e-02
   4.1363103e-02
   5.3214255e-02
   5.4176514e-02
   6.3666316e-02
   5.5910646e-02
   3.9153106e-02
   9.6364584e-02
   1.1290845e-01
   3.7477299e-02
   7.8865894e-02
   4.9395707e-02
   5.8607593e-02
   4.2114751e-02
   1.0953425e-01
   4.9549729e-02
   1.2227831e-01
   2.9436107e-01
   4.3493251e-02
   5.7183867e-02
   4.2168363e-02
   3.6875724e-02
   3.7050855e-02
   5.7068069e-02
   4.8943440e-02
   8.1155720e-02
   4.9175020e-02
   3.6576838e-02
   3.3903792e-02
   7.7560327e-02
   4.2627505e-02
   3.0005631e-01
   3.0323574e-01
   5.3478598e-02
   5.4155684e-02
   5.6857541e-02
   1.3419193e-01
   6.3745678e-02
   5.0481605e-02
   3.8238172e-02
   6.5283128e-02
   3.3623362e-02
   5.0197888e-02
   5.0071314e-02
   4.0778435e-02
   3.1939439e-02
   4.8486355e-02
   1.3572363e-01
   4.1360621e-02
   3.3147570e-02
   7.1377346e-02
   1.3071273e-01
   6.4599372e-02
   4.4227418e-02
   4.0333986e-02
   4.2501574e-02
   8.2013766e-02
   5.2827445e-02
   3.2036161e-02
   1.2012714e-01
   5.5241567e-02
   3.8147570e-02
   4.4161781e-02
   7.2148951e-02
   1.1370983e-01
   4.3462221e-02
   1.2275240e-01
   4.1169450e-02
   1.1335834e-01
   3.8424189e-02
   4.1224471e-02
   5.2093872e-02
   4.0644627e-02
   7.9985160e-02
   8.6468435e-02
   3.1556156e-02
   4.1907324e-02
   5.3749922e-02
   4.4480389e-02
   7.0214387e-02
   5.6389885e-02
   4.4160147e-02
   3.8651094e-02
   4.4071412e-02
   4.5975554e-02
   6.4172001e-02
   1.4292659e-01
   2.3917640e-01
   8.3163831e-02
   7.6858868e-02
   1.0835959e-01
   4.6229613e-02
   7.3794433e-02
   6.5209857e-02
   5.6100370e-02
   1.0019011e-01
   5.4337284e-02
   1.2197141e-01
   4.8834263e-02
   4.7162012e-02
   8.0802391e-02
   6.7628622e-02
   4.7332910e-02
   5.3263860e-02
   5.1036041e-02
   5.3002145e-02
   4.6297553e-02
   8.6908307e-02
   4.4113709e-02
   1.2811428e-01
   8.4066590e-02
   6.2589986e-02
   3.9143688e-02
   3.1330166e-02
   1.5467857e-01
   8.5023328e-02
   3.6058598e-02
   4.6460176e-02
   8.8917974e-02
   4.4228829e-02
   4.3348140e-02
   1.0165150e-01
   8.6257949e-02
   8.6514471e-02
   9.8649001e-02
   5.8071540e-02
   1.2225801e-01
   3.8580491e-02
   4.3284907e-02
   2.6986534e-01
   4.1938419e-02
   1.0677250e-01
   1.0547271e-01
   4.4069839e-02
   4.8692313e-02
   6.0404879e-02
   4.0352836e-02
   5.7600305e-02
   5.0542124e-02
   6.2772840e-02
   3.7884999e-02
   2.6414620e-01
   4.9945264e-01
   3.5442485e-02
   5.0354994e-02
   7.7695206e-02
   3.7461149e-02
   2.7413658e-01
   6.1766154e-02
   9.9898743e-02
   6.5956159e-02
   4.2751357e-02
   9.3833941e-02
   1.5977692e-01
   3.7275117e-02
   2.5023003e-01
   4.5371346e-02
   3.8562395e-02
   7.9802353e-02
   8.3609544e-02
   1.0452088e-01
   7.0676196e-02
   5.9597522e-02
   1.2970867e-01
   4.3680393e-02
   5.5024914e-02
   5.1554732e-02
   6.0353107e-02
   5.4705408e-02
   3.0979329e-02
   3.7339230e-02
   6.4971398e-02
   8.4427146e-02
   6.7598114e-02
   7.5429716e-02
   3.6097832e-02
   8.3837742e-02
   3.8230019e-02
   3.1532659e-02
   4.2215701e-02
   6.7111860e-02
   2.5403308e-01
   6.4365482e-02
   2.3779162e-01
   1.1097989e-01
   3.5383907e-02
   8.8287516e-02
   4.8201851e-02
   4.4953862e-02
   5.0399622e-02
   7.5894599e-02
   9.2030983e-02
   4.5512071e-02
   1.1984399e-01
   4.0256406e-02
   4.6535450e-02
   4.5332827e-02
   6.3938498e-02
   7.4540995e-02
   5.3661454e-02
   1.3086430e-01
   3.3488271e-02
   7.9945529e-02
   3.4228301e-02
   4.6841468e-02
   1.3895730e-01
   5.2461369e-02
   6.3889363e-02
   6.8474924e-02
   3.4256561e-02
   4.2109785e-02
   7.3854849e-02
   6.5930223e-02
   8.2501063e-02
   4.9114570e-02
   4.6150013e-02
   5.5088465e-02
   7.9620337e-02
   5.0092446e-02
   6.9414084e-02
   5.4279667e-02
   6.5021229e-02
   5.4737051e-02
   6.5770179e-02
   5.9434562e-02
   4.5609246e-02
   1.3344357e-01
   7.2575911e-02
   4.6099200e-02
   1.1143917e-01
   7.0798963e-02
   5.8514527e-02
   3.3498217e-02
   7.6875387e-02
   9.0044197e-02
   5.4965105e-02
   1.2257661e-01
   6.4968746e-02
   6.8412465e-02
   6.3620031e-02
   9.9541860e-02
   4.6227182e-02
   4.0794924e-02
   4.6906352e-02
   1.0815639e-01
   3.8698607e-02
   9.1902465e-02
   8.6942688e-02
   3.8126310e-02
   1.2056084e-01
   7.1192614e-02
   4.4753621e-01
   8.3837089e-02
   3.7764428e-02
   6.3373384e-02
   4.2413251e-02
   3.7333018e-02
   6.2185521e-02
   8.4295773e-02
   3.7730559e-02
   3.9806629e-02
   4.6223833e-02
   4.3303587e-02
   4.0194631e-02
   3.4984168e-02
   4.4799460e-02
   4.2049518e-02
   3.6425527e-02
   2.5067051e-01
   4.8928448e-02
   9.2115613e-02
   6.4269143e-02
   4.6698383e-02
   6.7636662e-02
   6.8614870e-02
   5.7279288e-02
   2.4307053e-01
   7.5175050e-02
   4.0055396e-02
   3.1046230e-02
   4.9239772e-02
   3.0420413e-01
   7.1581739e-02
   5.4997860e-02
   3.0083196e-02
   3.5823929e-02
   5.4515818e-02
   6.8041571e-02
   5.3071274e-02
   5.3576224e-02
   7.5216440e-02
   5.6793034e-02
   9.0208869e-02
   2.3007250e-01
   1.0688108e-01
   4.0832579e-02
   6.4499819e-02
   1.1646978e-01
   7.1238885e-02
   3.6560135e-02
   3.5193247e-02
   7.5378072e-02
   4.8729061e-02
   3.4730391e-02
   1.6245694e-01
   4.1863012e-02
   1.5123362e-01
   5.1893017e-02
   6.2569811e-02
   8.9005751e-02
   3.9594701e-02
   5.2798317e-02
   9.1010229e-02
   4.5635615e-02
   3.5681174e-02
   7.5385522e-02
   5.1388132e-02
   4.3297748e-02
   8.1572069e-02
   4.6783579e-02
   5.8720470e-02
   6.2425569e-02
   7.2719195e-02
   4.6375300e-02
   2.3951059e-01
   6.4660040e-02
   4.3913240e-02
   8.7882536e-02
   7.7293484e-02
   3.7138199e-02
   5.2286785e-02
   2.9346565e-01
   7.0818336e-02
   1.2748867e-01
   6.9841369e-02
   4.2580334e-02
   4.9570700e-02
   5.9627151e-02
   4.9159135e-02
   2.3243602e-01
   1.0333071e-01
   1.0712724e-01
   6.4687084e-02
   3.9653344e-02
   1.1819510e-01
   1.0362512e-01
   3.4931350e-02
   2.9110410e-01
   3.0672225e-01
   3.6018756e-02
   5.1087396e-02
   5.9583906e-02
   7.9286492e-02
   4.5611716e-02
   4.0627151e-02
   7.3179582e-02
   3.7706049e-02
   4.3440520e-02
   8.4677711e-02
   2.3231119e-01
   5.4247646e-02
   4.9360720e-02
   6.1079412e-02
   5.4720290e-02
   2.4750402e-01
   6.5653808e-02
   6.6536240e-02
   6.2964339e-02
   5.6148724e-02
   4.3850717e-02
   6.9184873e-02
   9.8244156e-02
   5.5354225e-02
   2.7058037e-01
   4.7679364e-02
   9.7477101e-02
   4.6216856e-02
   2.6949776e-01
   5.4094623e-02
   3.9414525e-02
   1.0098511e-01
   8.8239540e-02
   7.8556064e-02
   4.6089102e-02
   4.0967822e-02
   9.8130936e-02
   5.9611669e-02
   5.7825568e-02
   4.5600450e-02
   5.2060404e-02
   6.4760262e-02
   6.8044016e-02
   3.2674038e-02
   1.1526538e-01
   4.4681661e-02
   9.7208211e-02
   6.5769112e-02
   6.1712070e-02
   9.8534482e-02
   3.3200525e-02
   3.7891915e-02
   3.7805931e-02
   4.4845474e-02
   3.9607254e-02
   9.1223562e-02
   1.3988898e-01
   5.6113883e-02
   6.0267414e-02
   1.8618062e-01
   3.8832867e-02
   1.1612918e-01
   6.8835322e-02
   4.9493134e-02
   4.8141067e-02
   1.6943508e-01
   4.2145787e-02
   9.4267857e-02
   2.4057207e-01
   7.4445743e-02
   5.1423487e-02
   3.6494668e-02
   3.4434679e-02
   4.5301376e-01
   4.2625669e-02
   6.9270132e-02
   4.5679000e-02
   3.7727946e-02
   6.5676361e-02
   6.3900519e-02
   5.6600972e-02
   4.1470462e-02
   6.0196098e-02
   6.0895575e-02
   5.2972975e-02
   4.7044116e-02
   4.0883230e-02
   5.8049948e-02
   4.8324761e-02
   3.3953355e-02
   6.3492625e-02
   3.7300486e-02
   5.6748492e-02
   3.1759702e-02
   4.5504102e-02
   3.5994439e-02
   3.9223891e-02
   7.8938146e-02
   8.5492949e-02
   1.0236467e-01
   3.8267647e-01
   4.5723879e-02
   3.5749080e-02
   1.9583992e-01
   9.8204488e-02
   4.8009372e-02
   4.0412121e-01
   5.6958149e-02
   1.3869166e-01
   4.5960332e-02
   5.7229538e-02
   4.6851905e-02
   5.6661845e-02
   6.7039749e-02
   3.5799376e-02
   5.6298834e-02
   6.3334661e-02
   1.4462773e-01
   5.0514366e-02
   4.7923970e-02
   2.3133227e-01
   5.0378501e-02
   1.4859540e-01
   7.1384620e-02
   9.5716072e-02
   6.8156991e-02
   4.3728989e-02
   6.3435872e-02
   1.1021856e-01
   1.1378973e-01
   5.6023791e-02
   3.8213550e-02
   5.8128906e-02
   7.6408190e-02
   3.6597004e-02
   7.6368493e-02
   8.8482089e-02
   5.9184553e-02
   8.2155050e-02
   3.5363941e-01
   5.6228430e-02
   4.1532154e-02
   4.3402441e-02
   5.8680831e-02
   3.7095727e-02
   3.9980126e-02
   3.9377279e-02
   5.6272298e-02
   4.6878648e-02
   6.3246239e-02
   4.2731892e-02
   5.1407335e-02
   4.1576239e-02
   1.0445984e-01
   4.1732978e-02
   6.5955343e-02
   1.1948671e-01
   1.1223230e-01
   4.4527864e-02
   5.3016376e-02
   1.1194767e-01
   4.5167244e-02
   2.7853496e-01
   2.7640810e-01
   5.1161953e-02
   5.4279686e-02
   2.3864216e-01
   2.3448081e-01
   5.6998688e-02
   5.7897711e-02
   5.4476219e-02
   2.5217425e-01
   4.4402225e-02
   7.5311511e-02
   4.5242637e-02
   3.6698104e-02
   2.5816282e-01
   6.4227912e-02
   5.2119251e-02
   9.7961386e-02
   9.0872138e-02
   4.9134954e-02
   4.4873430e-02
   1.0250518e-01
   4.2416073e-02
   1.4759382e-01
   4.1311603e-02
   1.0460813e-01
   7.7793092e-02
   5.0780901e-02
   8.0615447e-02
   4.6983557e-02
   6.4039623e-02
   5.4706596e-02
   1.3948855e-01
   9.7139655e-02
   4.5814192e-02
   5.9718882e-02
   1.1032441e-01
   6.3382773e-02
   4.8893183e-02
   7.1488365e-02
   7.3537826e-02
   2.6029218e-01
   1.2094167e-01
   6.3238850e-02
   7.7779520e-02
   4.2256371e-02
   5.3791337e-02
   6.6592804e-02
   1.4731122e-01
   7.3138141e-02
   1.1210313e-01
   2.2139781e-01
   3.5827091e-02
   7.3696873e-02
   3.8162211e-02
   5.6733274e-02
   4.8737096e-02
   7.4912475e-02
   5.4493659e-02
   3.3279620e-02
   9.9150665e-02
   3.6170568e-02
   1.1178422e-01
   6.6285773e-02
   3.1842695e-02
   4.0143443e-02
   6.8656745e-02
   4.8586418e-02
   1.0823962e-01
   7.7716706e-02
   5.2830599e-02
   3.5505856e-02
   4.0639606e-02
   5.7176535e-02
   4.9002132e-02
   5.0643680e-02
   5.1383818e-02
   7.7553326e-02
   4.2544016e-02
   5.2246795e-02
   4.5365558e-02
   1.2050302e-01
   8.2351267e-02
   3.6786565e-02
   3.7171428e-02
   1.0535119e-01
   8.0509464e-02
   6.4125572e-02
   4.1745688e-02
   3.0993693e-01
   9.2356749e-02
   1.0333589e-01
   7.7603990e-02
   6.0700708e-02
   4.9162051e-02
   1.4421528e-01
   7.0453321e-02
   5.0604902e-02
   4.8163442e-02
   7.7828755e-02
   6.3251934e-02
   5.8815406e-02
   7.6385296e-02
   1.9688900e-01
   6.8950245e-02
   3.8566667e-02
   4.6904653e-02
   1.1328495e-01
   5.2077041e-02
   6.0725727e-02
   3.6877905e-02
   4.6925568e-02
   5.6188499e-02
   1.6980759e-01
   5.0199787e-02
   4.7512269e-02
   6.6776892e-02
   3.4593607e-02
   8.7020251e-02
   3.4311864e-02
   4.9704724e-02
   6.5058527e-02
   6.3846196e-02
   1.0004512e-01
   5.9560421e-02
   3.1155981e-01
   1.2144482e-01
   4.4211175e-02
   8.2916127e-02
   4.3011049e-02
   5.5205461e-02
   8.8260957e-02
   7.9588406e-02
   7.0705641e-02
   4.2607741e-02
   9.6266425e-02
   4.4205495e-02
   3.6274094e-01
   4.3921401e-02
   4.6591569e-02
   3.3573951e-02
   6.2121620e-02
   5.7102336e-02
   3.8961549e-02
   4.9411124e-02
   4.4972958e-02
   8.4005518e-02
   3.8624231e-02
   9.4845590e-02
   5.0631249e-02
   4.2602715e-02
   6.2468690e-02
   4.5053487e-02
   3.8765332e-02
   5.9390642e-02
   4.6707220e-02
   5.6102868e-02
   1.2742148e-01
   5.6398286e-02
   4.9653392e-02
   5.4031766e-02
   5.3076633e-02
   4.2357730e-02
   4.4050914e-02
   5.2497757e-02
   5.2111440e-02
   1.5598724e-01
   1.1977282e-01
   5.3071393e-02
   1.6100018e-01
   3.9639512e-02
   6.7385121e-02
   6.5819608e-02
   7.1668181e-02
   6.9446097e-02
   4.3642457e-02
   5.3942440e-02
   6.7758879e-02
   4.6050715e-02
   6.4751553e-02
   8.0728343e-02
   5.5250190e-02
   4.9192943e-02
   3.9548519e-02
   6.7937988e-02
   6.5041233e-02
   1.3366399e-01
   4.9966854e-02
   1.6887911e-01
   5.4409821e-02
   1.6709923e-01
   7.6555861e-02
   6.0461230e-02
   6.5946871e-02
   2.1050389e-01
   1.4412366e-01
   3.0317270e-01
   4.3176781e-02
   3.9823835e-02
   5.8565229e-02
   4.1118525e-02
   4.0485916e-02
   3.8186255e-02
   4.5448550e-02
   3.2664223e-02
   5.1575965e-02
   7.6116735e-02
   3.3670145e-02
   4.3532472e-02
   5.8396564e-02
   4.5772800e-02
   6.1767364e-02
   5.7968447e-02
   7.3616536e-02
   5.8659074e-02
   7.9735055e-02
   6.6822822e-02
   4.8133048e-02
   9.3351755e-02
   5.6292010e-02
   1.1557598e-01
   3.0411255e-01
   2.5338289e-01
   4.4371530e-02
   7.7839206e-02
   8.6971687e-02
   4.4015687e-02
   1.1619375e-01
   4.5589377e-02
   1.3696462e-01
   6.1627748e-02
   1.4222983e-01
   5.1352179e-02
   6.2150951e-02
   2.5244008e-01
   1.2534465e-01
   7.6769217e-02
   7.3790643e-02
   3.8506980e-02
   5.2297739e-02
   7.0885676e-02
   4.1870950e-02
   4.6781719e-02
   6.0183774e-02
   8.8178414e-02
   4.0281342e-02
   7.4858801e-02
   4.5868309e-02
   5.0381645e-02
   4.9774736e-02
   7.7463878e-02
   4.9122948e-02
   6.1816858e-02
   7.5259066e-02
   5.1547312e-02
   9.3920695e-02
   8.9837912e-02
   3.7052081e-02
   6.5941118e-02
   2.3518826e-01
   1.2037295e-01
   7.7411220e-02
   4.8942132e-02
   4.7093132e-02
   3.7309485e-02
   4.6929749e-02
   7.5924927e-02
   5.1909695e-02
   4.1149067e-02
   8.6707695e-02
   6.8879925e-02
   5.1538794e-02
   3.8788066e-02
   5.9056821e-02
   2.4679463e-01
   5.1695304e-02
   4.4351735e-02
   5.5027996e-02
   6.1906065e-02
   4.6668309e-02
   9.5757451e-02
   1.3214460e-01
   5.0313737e-02
   4.7932377e-02
   5.4574811e-02
   3.4590177e-02
   2.8228149e-01
   5.4956626e-02
   1.0163519e-01
   5.5179836e-02
   1.2307049e-01
   6.8966260e-02
   6.0065345e-02
   1.2746771e-01
   6.1583361e-02
   7.3798188e-02
   7.2892288e-02
   4.9930573e-02
   6.0803306e-02
   2.7053754e-01
   4.6097232e-02
   2.6789557e-01
   4.1587398e-02
   2.3136057e-01
   3.7322008e-01
   4.1150557e-02
   6.9037000e-02
   3.7319792e-02
   6.2836495e-02
   1.3013157e-01
   6.8507363e-02
   4.6048808e-02
   4.5722348e-02
   5.4900168e-02
   6.0470920e-02
   5.6685156e-02
   3.8312843e-02
   6.8034823e-02
   2.2505905e-01
   4.4718063e-02
   4.6880910e-02
   5.1576467e-02
   4.3143795e-02
   4.3231043e-02
   3.7496315e-02
   5.5598281e-02
   1.0129099e-01
   5.1509030e-02
   6.6223217e-02
   3.7526997e-02
   7.6908016e-02
   4.9203155e-02
   6.5016731e-02
   7.1856459e-02
   2.5744310e-01
   5.3806711e-02
   5.4011239e-02
   3.5824803e-02
   6.2396597e-02
   5.4954915e-02
   4.9606407e-02
   1.3060126e-01
   5.6299293e-02
   3.6025019e-02
   5.1583094e-02
   4.0497603e-02
   6.6014232e-02
   7.0659605e-02
   5.9477976e-02
   6.1609217e-02
   6.2350905e-02
   8.3252526e-02
   4.0012667e-02
   1.0482010e-01
   4.5297847e-02
   6.9015934e-02
   8.2894218e-02
   4.3700177e-02
   3.5807803e-02
   6.4783457e-02
   1.1750842e-01
   2.4165487e-01
   5.3204371e-02
   1.2078572e-01
   6.7846391e-02
   4.0616843e-02
   5.0029995e-02
   4.9465342e-02
   8.4971168e-02
   8.2116827e-02
   5.8627142e-02
   4.6267050e-02
   3.9536351e-02
   4.8210376e-02
   1.4374715e-01
   8.1500879e-02
   7.8733510e-02
   3.4981778e-02
   4.9616524e-02
   1.1566290e-01
   6.0365817e-02
   4.8120045e-02
   6.2025306e-02
   7.9635571e-02
   5.1103422e-02
   3.7768546e-02
   8.8228636e-02
   8.2676333e-02
   8.0744177e-02
   4.5168932e-02
   4.4157328e-02
   8.0766333e-02
   7.1570139e-02
   4.2669395e-02
   5.6475626e-02
   4.5882331e-02
   3.9505826e-02
   6.3535902e-02
   4.9995854e-02
   6.4394485e-02
   1.0604107e-01
   5.5176161e-02
   6.6715501e-02
   7.5041188e-02
   5.8966166e-02
   1.3478090e-01
   3.5603211e-01
   4.7320901e-02
   1.9356434e-01
   4.7482074e-02
   2.7630132e-01
   1.1401734e-01
   5.8231248e-02
   3.7376585e-02
   1.2482236e-01
   3.8071884e-02
   5.3758394e-02
   9.2788870e-02
   6.1948669e-02
   5.6683868e-02
   1.0421047e-01
   5.4074781e-02
   4.4012051e-02
   6.2681961e-02
   1.5474767e-01
   4.1637314e-02
   1.4004162e-01
   3.9369692e-02
   4.2978110e-02
   7.7885663e-02
   3.0114556e-01
   6.4954534e-02
   4.9024980e-02
   9.2949204e-02
   5.2488452e-02
   4.6324534e-02
   3.4858272e-02
   5.0933830e-02
   5.8620051e-02
   4.3307509e-02
   5.5420028e-02
   8.3186742e-02
   4.5176771e-02
   8.9220596e-02
   2.7111096e-01
   9.1240692e-02
   7.7183438e-02
   6.2774828e-02
   4.2996118e-02
   5.1402726e-02
   5.7712952e-02
   6.4719074e-02
   3.5947795e-02
   4.2157358e-02
   4.6850483e-02
   3.2356768e-02
   9.5024845e-02
   4.3706220e-02
   3.8771712e-02
   9.1031071e-02
   9.9862111e-02
   3.7924151e-02
   5.6909132e-02
   6.9728942e-02
   3.5061726e-02
   1.9779866e-01
   2.4857144e-01
   5.3309340e-02
   4.9246403e-02
   5.1485201e-02
   4.9644326e-02
   3.6581816e-02
   7.8081717e-02
   5.4129107e-02
   3.8334119e-02
   7.2016410e-02
   4.0236339e-02
   7.7949960e-02
   8.0475637e-02
   5.7132373e-02
   4.3683352e-02
   5.0545452e-02
   5.4510536e-02
   4.9421796e-02
   5.8589717e-02
   1.1331425e-01
   3.4077880e-02
   5.7465733e-02
   3.9516853e-02
   3.5844583e-02
   5.2117940e-02
   9.5141298e-02
   1.2474083e-01
   4.2245598e-02
   8.1970575e-02
   8.4165011e-02
   4.4605015e-02
   7.0073136e-02
   9.2249776e-02
   7.6159302e-02
   3.7107546e-02
   1.7468404e-01
   5.4115086e-02
   8.1876802e-02
   4.8376998e-02
   4.6502194e-02
   4.6247406e-02
   6.7935636e-02
   4.8269540e-02
   3.4071799e-02
   1.3171435e-01
   5.3498823e-02
   6.1339436e-02
   1.6739037e-01
   9.7407265e-02
   1.3263272e-01
   7.3778744e-02
   5.3932540e-02
   7.3693259e-02
   5.2372511e-02
   4.0269477e-02
   4.4528426e-02
   6.6603053e-02
   5.1045430e-02
   2.1731577e-01
   5.7828129e-02
   4.9125569e-02
   5.0785178e-02
   4.0561294e-02
   5.9648009e-02
   1.1972341e-01
   6.6306298e-02
   4.8761247e-02
   1.1535499e-01
   6.7098578e-02
   4.6277842e-02
   4.6226787e-02
   3.9708772e-02
   6.6593519e-02
   4.9362736e-02
   5.0121021e-02
   5.8503574e-02
   2.3923484e-01
   4.5678953e-02
   9.6525087e-02
   5.7380152e-02
   1.0898935e-01
   1.3619270e-01
   4.0625638e-02
   6.6626376e-02
   3.5962235e-02
   4.4823647e-02
   8.2436533e-02
   2.6445434e-01
   4.1834146e-02
   7.3003232e-02
   4.2434701e-02
   7.6414783e-02
   5.2702681e-02
   1.5467842e-01
   7.5245554e-02
   4.6126031e-02
   8.7198004e-02
   5.3382813e-02
   7.2279466e-02
   5.0641267e-02
   4.8187385e-02
   4.6730072e-02
   3.9135822e-02
   3.8817726e-02
   6.2937452e-02
   5.4564679e-02
   1.0455864e-01
   2.7148671e-01
   4.1630154e-02
   5.1395963e-02
   8.3405733e-02
   5.0840992e-02
   3.6681851e-02
   5.5319204e-02
   8.6366783e-02
   9.4072282e-02
   4.3351237e-02
   5.3078436e-02
   5.3263530e-02
   3.7345276e-01
   6.2228850e-02
   6.6410924e-02
   5.2413854e-02
   4.4172594e-02
   9.5354220e-02
   4.0175982e-02
   2.7024146e-01
   7.2983194e-02
   1.0162552e-01
   4.4861219e-02
   4.9003623e-02
   9.7559218e-02
   2.4675605e-01
   9.6945495e-02
   7.4221258e-02
   7.3442500e-02
   8.6225169e-02
   1.6276555e-01
   6.9705229e-02
   6.1110760e-02
   8.9493218e-02
   6.7539123e-02
   3.9876202e-02
   2.8086926e-01
   4.5748106e-02
   5.9640553e-02
   3.8021187e-02
   5.7464741e-02
   1.1119355e-01
   3.2342908e-02
   6.3768215e-02
   6.2766361e-02
   7.3385308e-02
   5.4382302e-02
   6.4591294e-02
   7.3344860e-02
   8.9798787e-02
   4.5683274e-02
   4.4674230e-02
   5.5683787e-02
   6.6966249e-02
   5.2304053e-02
   4.0238897e-02
   5.3291562e-02
   6.7862614e-02
   6.1907661e-02
   3.1720072e-02
   3.2438138e-02
   7.1740375e-02
   1.2094821e-01
   5.1485957e-02
   8.5745970e-02
   8.8201893e-02
   5.8586743e-02
   5.1012760e-02
   8.9404718e-02
   5.3067224e-02
   7.8555584e-02
   2.8674174e-01
   4.6421682e-02
   4.9714337e-02
   6.6765195e-02
   8.1223629e-02
   7.3282819e-02
   3.3830354e-02
   1.2273657e-01
   1.4550620e-01
   5.8074384e-02
   7.3525875e-02
   5.9584374e-02
   1.1111095e-01
   3.5877992e-02
   1.0142861e-01
   6.3580317e-02
   6.3000841e-02
   5.1540140e-02
   1.1944803e-01
   1.3083849e-01
   5.6198532e-02
   4.8253483e-02
   5.7940330e-02
   5.1078996e-02
   4.9084690e-02
   8.3865381e-02
   6.9465115e-02
   5.7181448e-02
   6.2014013e-02
   4.7384670e-01
   6.2656862e-02
   9.8866791e-02
   8.2811876e-02
   8.4024313e-02
   3.5484519e-02
   7.2914052e-02
   4.5623829e-02
   6.8922744e-02
   5.8742029e-02
   4.0842743e-02
   5.5040314e-02
   4.0846967e-02
   3.7703895e-02
   2.4063755e-01
   6.7802883e-02
   3.7424059e-02
   1.6000362e-01
   3.4470869e-02
   3.9505115e-02
   7.8411525e-02
   5.8555942e-02
   7.6191168e-02
   3.6549784e-02
   8.0071652e-02
   6.7197230e-02
   4.0239408e-02
   4.5999744e-02
   5.5842028e-02
   6.4099769e-02
   5.3490277e-02
   6.5901754e-02
   5.2766563e-02
   5.1133335e-02
   5.0238468e-02
   5.9598624e-02
   5.7157656e-02
   5.7541277e-02
   2.5352474e-01
   1.8785463e-01
   6.8667144e-02
   4.8504777e-02
   6.8415707e-02
   2.3997910e-01
   1.8399622e-01
   6.7783255e-02
   9.5161222e-02
   4.0755887e-02
   5.6577991e-02
   4.0176415e-02
   6.8252306e-02
   4.1823861e-02
   5.6972436e-02
   9.6482808e-02
   3.2961105e-01
   1.0563015e-01
   3.8441619e-02
   8.9689526e-02
   4.8772644e-02
   8.8987164e-02
   4.5505606e-02
   4.2191558e-02
   6.3869083e-02
   7.4228813e-02
   8.4529680e-02
   6.2413865e-02
   3.2345164e-02
   1.0797329e-01
   2.4414341e-01
   4.5239961e-02
   1.1256062e-01
   4.9084083e-02
   6.1979852e-02
   1.5455526e-01
   6.2429463e-02
   5.0471423e-02
   9.4659977e-02
   3.6227317e-02
   4.9208348e-02
   5.0437349e-02
   5.6622506e-02
   4.2095430e-02
   3.4423190e-02
   7.2189011e-02
   5.1900639e-02
   6.1826484e-02
   7.4277119e-02
   4.1800588e-02
   7.8472445e-02
   4.8882920e-02
   6.4535168e-02
   5.6650380e-02
   8.0431987e-02
   1.7586241e-01
   6.5329817e-02
   6.6409242e-02
   7.3999076e-02
   8.2076461e-02
   5.4517834e-02
   1.3985786e-01
   1.5633370e-01
   3.6442467e-02
   1.0028351e-01
   5.1284415e-02
   2.3483695e-01
   4.1586715e-02
   5.8740541e-02
   6.7553911e-02
   3.9652661e-02
   7.6107893e-02
   4.4862308e-02
   6.4931078e-02
   3.4964725e-02
   1.8311986e-01
   4.9538508e-02
   3.3285479e-02
   5.0674833e-02
   3.5009407e-02
   4.6866963e-02
   6.5962838e-02
   7.8971426e-02
   4.4104854e-02
   3.8735337e-02
   5.1995350e-02
   5.6636959e-02
   9.9933631e-02
   1.1312845e-01
   7.9553758e-02
   7.3983061e-02
   5.4162405e-02
   3.6243971e-02
   4.2072907e-02
   5.9522131e-02
   7.6267131e-02
   4.2860472e-02
   1.3553416e-01
   4.2593773e-02
   7.8464158e-02
   4.0822274e-02
   4.7140181e-02
   5.1195862e-02
   4.2120787e-02
   5.9820375e-02
   7.0945178e-02
   6.6846595e-02
   3.8936566e-02
   4.3894189e-02
   2.5778991e-01
   3.5820884e-02
   6.6548130e-02
   6.6814512e-02
   7.2028531e-02
   3.7204085e-02
   2.3115889e-01
   2.5235003e-01
   8.9878218e-02
   4.9400511e-02
   1.1629300e-01
   8.4971790e-02
   6.4467005e-02
   4.1353362e-02
   1.1383698e-01
   1.2062340e-01
   3.8874875e-02
   5.2575897e-02
   6.2035416e-02
   6.3586922e-02
   2.4618725e-01
   7.6780543e-02
   5.1238640e-02
   3.5382203e-02
   5.6428144e-02
   2.4193476e-01
   4.1509277e-02
   5.4778361e-02
   4.3914950e-02
   5.2279158e-02
   1.1187635e-01
   6.0103795e-02
   4.1616069e-02
   6.6125943e-02
   4.4816959e-02
   6.8591196e-02
   5.9333871e-02
   4.0560921e-02
   5.2248964e-02
   5.5049710e-02
   4.3696302e-02
   3.7725158e-02
   3.3840366e-02
   4.7490021e-02
   4.3733375e-02
   5.5148431e-02
   5.8991971e-02
   4.5485688e-02
   9.6151131e-02
   5.0024094e-02
   5.0832316e-02
   7.4884497e-02
   1.2479210e-01
   3.9052786e-02
   7.9528757e-02
   7.2713733e-02
   6.3912863e-02
   3.9498497e-02
   5.2601137e-02
   2.7624302e-01
   4.4049463e-02
   7.6932041e-02
   8.5050064e-02
   5.0294186e-02
   4.3379244e-02
   2.5625731e-01
   7.2912233e-02
   6.0341978e-02
   5.2421300e-02
   4.2637991e-02
   5.8440362e-02
   4.1830416e-02
   3.4897550e-02
   6.1037656e-02
   4.1789832e-02
   1.5603048e-01
   4.6839599e-02
   9.4603749e-02
   1.6614091e-01
   1.1000402e-01
   4.4137632e-02
   7.4411642e-02
   5.4001313e-02
   6.6427080e-02
   5.3647089e-02
   4.7881887e-02
   9.1912781e-02
   2.4446772e-01
   6.4183186e-02
   4.3654868e-01
   1.1769018e-01
   3.2246557e-02
   6.5915368e-02
   9.6425810e-02
   5.0994579e-02
   1.5245054e-01
   9.7781131e-02
   6.3405547e-02
   7.7879009e-02
   7.2150029e-02
   1.1838949e-01
   1.0174911e-01
   4.6948192e-02
   1.0796442e-01
   3.9794110e-02
   4.6516179e-02
   4.6822602e-02
   8.4829388e-02
   6.3238811e-02
   7.6215777e-02
   4.6421837e-02
   3.0288132e-01
   6.9848187e-02
   8.3205419e-02
   2.5080632e-01
   3.9957998e-02
   1.2595600e-01
   8.0826321e-02
   4.1218364e-02
   3.4810362e-02
   5.7403945e-02
   2.1906653e-01
   4.0514273e-02
   1.1371468e-01
   9.5227636e-02
   1.6153671e-01
   4.8085089e-02
   8.8813730e-02
   5.2058758e-02
   4.4402296e-02
   3.6309737e-02
   4.9931531e-02
   1.0819335e-01
   1.0351331e-01
   7.0821792e-02
   9.5686844e-02
   7.0522012e-02
   4.7957575e-02
   4.7414914e-02
   4.4214761e-01
   6.9363610e-02
   9.2998252e-02
   7.4897422e-02
   6.2759329e-02
   9.5566044e-02
   1.0740368e-01
   5.7333009e-02
   4.1394653e-02
   3.2436974e-02
   4.9793147e-02
   3.5558158e-02
   2.8561693e-01
   2.6767235e-01
   4.9422136e-02
   7.3332384e-02
   3.8840449e-02
   5.5240355e-02
   6.9796286e-02
   3.4469618e-02
   4.4762864e-02
   6.2284256e-02
   4.5732280e-02
   8.3569368e-02
   6.3950340e-02
   3.1218821e-02
   6.4004363e-02
   6.4659017e-02
   1.0501775e-01
   6.6482278e-02
   2.4186159e-01
   3.5602330e-02
   9.8870195e-02
   8.5619493e-02
   1.6820387e-01
   4.0308977e-02
   4.9254131e-02
   8.5893040e-02
   4.9907642e-02
   5.2639013e-02
   6.5640006e-02
   5.9725540e-02
   5.1678601e-02
   4.5629142e-02
   2.4156796e-01
   7.1420309e-02
   4.4187483e-02
   4.2249938e-02
   4.9919398e-02
   3.8696542e-02
   3.3472721e-02
   7.9823850e-02
   3.8717383e-02
   6.0495161e-02
   4.7193524e-02
   6.1252981e-02
   4.7902299e-02
   3.1785454e-02
   5.7990561e-02
   3.6481074e-02
   5.2879423e-02
   1.2866882e-01
   3.8831625e-02
   4.2114130e-02
   4.6868895e-02
   4.2183423e-02
   3.8995667e-02
   6.0294076e-02
   5.7350798e-02
   7.9294508e-02
   2.4575207e-01
   3.6700655e-02
   7.5901518e-02
   2.8229732e-01
   4.4013559e-02
   4.3517942e-02
   5.3543296e-02
   3.6330470e-02
   6.9722828e-02
   3.2051085e-02
   1.2541889e-01
   5.7366196e-02
   9.9163275e-02
   4.1391272e-02
   3.4196159e-02
   2.6257947e-01
   5.2406399e-02
   4.7422801e-02
   6.3406866e-02
   7.5048102e-02
   2.6523589e-01
   7.8936876e-02
   4.2933051e-02
   5.5443429e-02
   6.4293132e-02
   2.3433692e-01
   1.0178658e-01
   5.0569489e-02
   4.3577524e-02
   3.8528943e-02
   8.5809337e-02
   4.3807007e-02
   5.7588987e-02
   1.0229303e-01
   3.8175315e-02
   8.7880089e-02
   5.8173749e-02
   4.4120329e-02
   4.7549035e-02
   1.3528968e-01
   4.7277368e-02
   8.7266750e-02
   5.9988690e-02
   2.7115726e-01
   4.7463006e-02
   5.2475304e-02
   4.8311239e-02
   4.1640364e-02
   7.6142464e-02
   4.3266418e-02
   3.7388992e-02
   1.4583533e-01
   5.4709552e-02
   1.5105616e-01
   8.7166942e-02
   4.5347432e-02
   3.3478189e-02
   3.1725425e-02
   6.7654042e-02
   7.0865590e-02
   8.3935092e-02
   5.1452699e-02
   4.6930084e-02
   4.6599203e-02
   3.8928857e-02
   9.0493751e-02
   2.6926102e-01
   2.6932623e-01
   3.7460273e-02
   4.3036195e-02
   4.5061440e-02
   6.1052743e-02
   6.6888624e-02
   5.0294167e-02
   9.8243630e-02
   1.1489152e-01
   6.8352817e-02
   5.3259659e-02
   1.4489272e-01
   5.7354692e-02
   5.5078605e-02
   4.7290767e-02
   3.1851446e-02
   5.8477199e-02
   4.1868335e-02
   1.4226784e-01
   1.0147396e-01
   5.3715276e-02
   6.9985119e-02
   7.1779443e-02
   7.4917379e-02
   3.2997940e-02
   3.8245525e-02
   1.0161672e-01
   5.4846521e-02
   5.3646161e-02
   4.5069493e-02
   8.7535960e-02
   4.1309268e-02
   5.3485135e-02
   2.6732587e-01
   3.8177220e-02
   5.0637985e-02
   1.2590549e-01
   4.2652847e-02
   1.6441822e-01
   3.6867852e-02
   6.4968940e-02
   6.9535790e-02
   7.2985756e-02
   2.4414801e-01
   5.3195178e-02
   4.0843229e-02
   8.9388979e-02
   6.3676976e-02
   2.7101564e-01
   4.0390433e-02
   2.4666939e-01
   3.9666467e-02
   6.4157933e-02
   9.7122585e-02
   4.3488291e-02
   4.3368044e-02
   5.4762117e-02
   4.6232114e-02
   4.4492732e-02
   3.3792568e-01
   3.5759791e-02
   2.5806280e-01
   1.0338361e-01
   9.5285965e-02
   3.9534191e-02
   4.4655566e-02
   2.6757129e-01
   3.8930194e-02
   5.1678737e-02
   7.1211495e-02
   3.7712229e-02
   1.2208209e-01
   3.9924873e-02
   5.3732985e-02
   7.2826640e-02
   8.4867584e-02
   4.9182525e-02
   2.3894405e-01
   5.1836190e-02
   5.6541127e-02
   4.3885620e-02
   4.8566355e-02
   1.0715286e-01
   4.1475256e-02
   4.4972924e-02
   2.2515001e-01
   3.9988384e-02
   3.9464697e-02
   8.6931667e-02
   3.7988621e-02
   5.1901073e-02
   2.7870340e-01
   5.4294878e-02
   5.1995983e-02
   9.9160441e-02
   2.3178079e-01
   5.1440928e-02
   1.0402112e-01
   5.2102507e-02
   4.6972577e-02
   8.7434061e-02
   8.6479613e-02
   3.4809217e-02
   2.2259945e-01
   8.9212498e-02
   5.3663554e-02
   7.5329489e-02
   5.2541123e-02
   4.1720789e-02
   5.1060845e-02
   4.7910192e-02
   4.2964581e-02
   4.7199056e-02
   8.7716903e-02
   4.9252177e-02
   4.3341027e-02
   1.4990847e-01
   4.5253948e-02
   4.5764990e-02
   4.2552214e-02
   4.3634896e-02
   1.0988543e-01
   2.4287245e-01
   5.6670634e-02
   7.7020761e-02
   6.2622677e-02
   4.5030598e-02
   5.4069969e-02
   4.3682424e-02
   5.4036682e-02
   3.9491272e-02
   3.7785099e-01
   6.7842865e-02
   4.2302927e-02
   1.3767497e-01
   5.5130787e-02
   3.6967938e-02
   3.3628451e-01
   1.0845227e-01
   5.0674785e-02
   4.6910711e-02
   6.3783782e-02
   8.8753113e-02
   8.2199546e-02
   1.0682402e-01
   3.5285585e-02
   6.1865047e-02
   7.6503137e-02
   7.3467047e-02
   9.7279481e-02
   5.2670254e-02
   3.4895175e-02
   5.5172194e-02
   4.5983030e-02
   3.7103174e-02
   7.6140122e-02
   3.6906615e-02
   5.2389471e-02
   4.9928554e-02
   4.4855847e-02
   1.2194128e-01
   5.3074729e-02
   7.3374494e-02
   6.3423009e-02
   3.6725261e-02
   1.3680466e-01
   4.3453010e-02
   5.0241960e-02
   6.8743135e-02
   4.4061577e-02
   5.5071261e-02
   1.5120578e-01
   3.7690737e-02
   4.7161170e-02
   8.3950179e-02
   4.1665616e-02
   3.6821433e-02
   1.8334910e-01
   6.0689519e-02
   2.8002970e-01
   4.2234570e-02
   4.2552596e-02
   4.0204739e-02
   7.3731087e-02
   3.7015429e-02
   7.0609721e-02
   5.8179348e-02
   5.3755678e-02
   3.6264001e-02
   5.1624101e-02
   3.6092913e-02
   5.3023262e-02
   4.9467444e-02
   4.7686476e-02
   6.1647258e-02
   3.5648668e-02
   2.3899598e-01
   5.7098021e-02
   7.0960672e-02
   4.7215960e-02
   5.2932086e-02
   8.4936309e-02
   6.1172314e-02
   7.6668657e-02
   9.2892796e-02
   4.4172464e-02
   4.1185806e-02
   1.2967113e-01
   3.5975009e-02
   8.1080387e-02
   2.3390196e-01
   6.4521153e-02
   7.3920556e-02
   3.3494702e-02
   3.9295539e-02
   8.8415388e-02
   9.9986066e-02
   3.6582588e-02
   3.9011443e-02
   2.8915699e-01
   1.1354645e-01
   4.0514102e-02
   5.5836416e-02
   9.0807373e-02
   5.1795845e-02
   3.7173955e-02
   4.5036035e-02
   3.7635830e-02
   4.8470335e-02
   1.2579870e-01
   3.7542018e-02
   3.8631983e-02
   6.7667656e-02
   5.6188121e-02
   4.5519167e-02
   4.9889567e-02
   7.4351007e-02
   4.0540080e-02
   1.0178343e-01
   7.3506958e-02
   3.1826055e-02
   4.0301314e-02
   1.2658814e-01
   5.6511660e-02
   4.3741702e-02
   3.6336530e-02
   1.1926769e-01
   6.4958045e-02
   1.0657737e-01
   3.5202131e-02
   4.9974836e-02
   3.8222066e-02
   4.7436737e-02
   6.0714008e-02
   9.3211945e-02
   1.4002847e-01
   4.7081267e-02
   4.6758260e-02
   2.2953900e-01
   3.1499209e-02
   6.3717211e-02
   6.7209025e-02
   1.2895443e-01
   9.8834790e-02
   1.1062970e-01
   1.8147881e-01
   1.3059022e-01
   5.9753279e-02
   3.7960618e-02
   4.9052038e-02
   2.6939455e-01
   4.8078896e-02
   4.5158033e-02
   3.4175794e-02
   5.8663139e-02
   4.0673808e-02
   7.1032579e-02
   1.1126437e-01
   8.6490128e-02
   9.6353592e-02
   4.4255582e-02
   4.2338580e-02
   5.2951321e-02
   5.2702492e-02
   2.5023046e-01
   8.9904110e-02
   6.0960063e-02
   8.0348663e-02
   6.1666695e-02
   3.9404701e-02
   3.6719616e-02
   7.3937528e-02
   6.1906669e-02
   4.7591011e-02
   4.1487455e-02
   5.8824984e-02
   1.5611807e-01
   8.6214877e-02
   1.2504677e-01
   4.9321061e-02
   1.0481454e-01
   7.5218517e-02
   4.3322306e-02
   6.8803209e-02
   2.7578651e-01
   8.2469255e-02
   1.3796192e-01
   1.0689578e-01
   4.7335065e-02
   5.3312814e-02
   4.6159693e-02
   6.2891127e-02
   4.4584299e-02
   3.8121672e-02
   5.0415916e-02
   4.8546494e-02
   4.3184075e-02
   1.0336313e-01
   9.2526702e-02
   6.9465010e-02
   5.6394480e-02
   4.2721266e-02
   4.7186574e-02
   1.3219637e-01
   5.0502677e-02
   5.1739047e-02
   1.7868419e-01
   3.9723307e-02
   4.6347924e-02
   1.0036674e-01
   6.2871740e-02
   4.8349542e-02
   5.1049569e-02
   4.2187476e-02
   1.1824628e-01
   5.4450541e-02
   6.1849140e-02
   8.2668623e-02
   4.3407623e-02
   2.7539761e-01
   3.9077280e-02
   6.7190355e-02
   6.0781575e-02
   9.5560337e-02
   4.0736868e-02
   6.0496537e-02
   1.0146978e-01
   7.8659449e-02
   8.0779902e-02
   4.8775292e-02
   5.0161310e-02
   7.4529539e-02
   4.5364471e-02
   7.4215657e-02
   7.4388176e-02
   4.6315094e-02
   6.2356584e-02
   5.2183069e-02
   4.4566970e-02
   2.1588480e-01
   7.5232966e-02
   5.1155990e-02
   5.7278442e-02
   3.4536427e-02
   6.9208168e-02
   2.4725266e-01
   1.4479924e-01
   4.8280953e-02
   8.5614146e-02
   5.8275712e-02
   1.0238548e-01
   8.6627868e-02
   7.4238060e-02
   3.4729435e-02
   5.2915869e-02
   7.4758394e-02
   4.0692138e-02
   9.1767374e-02
   3.5334755e-02
   3.5139697e-02
   5.5600291e-02
   5.8105063e-02
   2.4147610e-01
   6.7648079e-02
   5.4805347e-02
   5.0508220e-02
   3.6476204e-02
   5.3107404e-02
   2.5668917e-01
   4.6125137e-02
   3.3045218e-02
   4.5563288e-02
   4.7901040e-02
   6.4450690e-02
   6.3237875e-02
   6.4317728e-02
   5.8113848e-02
   6.7782807e-02
   4.1270442e-02
   7.4770612e-02
   1.2129267e-01
   9.7157896e-02
   5.3816400e-02
   7.4525389e-02
   3.4720418e-02
   1.0177499e-01
   3.6696700e-02
   6.2649878e-02
   4.1645809e-02
   4.4703053e-02
   7.2461191e-02
   9.5483065e-02
   7.2647260e-02
   2.7640206e-01
   4.7430771e-02
   6.1482352e-02
   4.9178591e-02
   1.0854685e-01
   3.8595546e-02
   3.4036683e-02
   5.2192340e-02
   1.4428126e-01
   9.4377060e-02
   4.8485699e-02
   5.3082755e-02
   1.4110714e-01
   6.6718589e-02
   1.0947754e-01
   3.8648743e-02
   3.7485324e-01
   5.0271998e-02
   8.0174156e-02
   4.2577123e-02
   1.3193719e-01
   2.5038263e-01
   4.9900307e-02
   9.5007387e-02
   5.9017490e-02
   5.5620231e-02
   4.5407460e-02
   2.4508704e-01
   5.4952128e-02
   2.9785186e-02
   3.8757932e-02
   6.6803280e-02
   2.4026803e-01
   1.0573765e-01
   1.1813368e-01
   1.0074639e-01
   2.3262595e-01
   6.3565951e-02
   8.0237202e-02
   6.4599087e-02
   6.4245885e-02
   1.0351988e-01
   4.9364070e-02
   3.5926268e-02
   1.0817214e-01
   7.8333282e-02
   3.5746310e-02
   3.2176469e-02
   5.1753799e-02
   8.3446559e-02
   1.3899288e-01
   5.1293610e-02
   6.2391755e-02
   8.9009657e-02
   6.6770946e-02
   9.3032530e-02
   3.8381361e-02
   4.6840465e-02
   4.1912890e-02
   5.9750253e-02
   7.4487058e-02
   1.1963708e-01
   1.0767038e-01
   6.1753291e-02
   4.5797193e-02
   4.8554716e-02
   2.3699134e-01
   6.7759435e-02
   6.0810724e-02
   6.8773835e-02
   2.9805045e-01
   1.3576667e-01
   1.1532095e-01
   7.4497762e-02
   1.3235553e-01
   7.9110231e-02
   4.9348532e-02
   3.6475059e-02
   3.9596117e-02
   6.8362813e-02
   7.2785306e-02
   7.3237323e-02
   3.5821839e-02
   4.2820240e-02
   6.4284529e-02
   5.1363226e-02
   6.7614526e-02
   4.9721185e-02
   5.0956001e-02
   6.5404219e-02
   6.8572979e-02
   2.7235429e-01
   6.1265858e-02
   9.2559892e-02
   3.4837011e-02
   4.5080005e-02
   4.6170654e-02
   4.4101999e-02
   3.7384194e-02
   6.7162709e-02
   6.4347643e-02
   5.6244004e-02
   1.0941651e-01
   4.9477688e-02
   1.3762101e-01
   2.5501314e-01
   9.0044270e-02
   6.8922314e-02
   5.9284563e-02
   6.9463372e-02
   5.7325248e-02
   6.6141114e-02
   5.1742736e-02
   1.3620547e-01
   5.9511931e-02
   5.5602991e-02
   3.5528627e-02
   2.8213356e-01
   7.5068702e-02
   9.9601974e-02
   7.0782453e-02
   5.4850648e-02
   1.7101505e-01
   2.5476098e-01
   4.1684762e-02
   3.5119005e-02
   6.2532830e-02
   9.2041971e-02
   4.6483405e-02
   6.8240412e-02
   5.9783119e-02
   7.3631056e-02
   7.3327089e-02
   4.1768241e-02
   4.5281963e-02
   8.3645521e-02
   8.5534149e-02
   8.8696601e-02
   4.9411897e-02
   4.1111535e-02
   7.5385628e-02
   3.9118429e-02
   6.5589375e-02
   5.8944200e-02
   5.2852861e-02
   6.8676026e-02
   4.6556396e-02
   3.3579161e-01
   5.5142006e-02
   9.8263753e-02
   4.3063512e-02
   5.1817818e-02
   3.1919318e-02
   1.3694734e-01
   3.8217640e-02
   1.1984128e-01
   4.1128151e-02
   2.3417345e-01
   4.8943871e-02
   6.6381177e-02
   8.8912335e-02
   3.8040413e-02
   4.1981103e-02
   3.5085236e-02
   3.8346843e-02
   1.2106726e-01
   3.9176977e-02
   3.5903353e-02
   8.1822138e-02
   9.8929546e-02
   8.0264466e-02
   5.0867084e-02
   4.6981439e-02
   7.3800569e-02
   6.5864750e-02
   7.9143779e-02
   3.0061193e-01
   6.1463561e-02
   2.6047823e-01
   5.7765777e-02
   8.6852097e-02
   2.1978346e-01
   6.6950760e-02
   4.1604063e-02
   6.1553964e-02
   4.8360059e-02
   3.7125254e-02
   1.1129684e-01
   1.0806459e-01
   5.1743016e-02
   8.7449326e-02
   3.4003536e-02
   3.8817894e-02
   3.3392504e-02
   5.5768169e-02
   5.0675828e-02
   3.0684554e-02
   3.8328324e-02
   4.8718784e-02
   5.5868880e-02
   6.4582734e-02
   5.8009348e-02
   4.9599231e-02
   5.1274222e-02
   4.5412177e-02
   1.6098328e-01
   4.7550397e-01
   4.3163877e-02
   5.9432232e-02
   3.4783413e-02
   3.7988570e-02
   4.1826667e-02
   7.3559080e-02
   3.7915553e-02
   1.4997913e-01
   6.6253996e-02
   5.9201879e-02
   6.3266214e-02
   1.2137628e-01
   4.6831328e-02
   1.1961104e-01
   6.9570572e-02
   4.3948474e-02
   8.6282143e-02
   4.0866461e-02
   3.7013568e-02
   9.5369283e-02
   4.2427253e-02
   6.5714922e-02
   6.5895045e-02
   5.1013819e-02
   1.0739178e-01
   5.2821422e-02
   6.1128909e-02
   3.0636439e-02
   4.4701335e-02
   3.9280714e-02
   9.5708872e-02
   6.7084594e-02
   1.0667992e-01
   8.5348595e-02
   9.8989278e-02
   3.8380335e-02
   8.5964846e-02
   7.2330684e-02
   3.8058332e-02
   7.8046747e-02
   4.2896322e-02
   6.0527908e-02
   3.7039117e-02
   4.9992378e-02
   7.0303694e-02
   6.6812833e-02
   6.6434083e-02
   4.0653042e-02
   3.9859154e-02
   4.4599009e-02
   4.6452003e-02
   5.7220790e-02
   5.4319039e-02
   2.7653146e-01
   7.9541240e-02
   1.1409912e-01
   3.8294916e-02
   5.6832973e-02
   7.1282302e-02
   8.1458636e-02
   7.9759650e-02
   4.8834273e-02
   2.4135239e-01
   3.6946140e-02
   5.8242908e-02
   6.8569951e-02
   1.0565699e-01
   1.1116619e-01
   4.3626775e-02
   5.2164301e-02
   8.2864485e-02
   6.2998624e-02
   3.2135391e-02
   4.1304553e-02
   7.0607194e-02
   3.4347204e-02
   1.4116375e-01
   3.2590376e-02
   4.6183964e-02
   3.7552192e-02
   3.6498035e-02
   7.3302801e-02
   3.8397845e-02
   6.7193703e-02
   4.2947484e-02
   5.2012661e-02
   1.1369684e-01
   8.6746869e-02
   2.5153366e-01
   4.4674077e-02
   4.8886026e-02
   4.7015880e-02
   7.3279613e-02
   1.0192212e-01
   9.8464024e-02
   7.5754886e-02
   3.6230552e-02
   4.1722268e-02
   3.2163316e-02
   1.3983776e-01
   3.9776034e-02
   6.1491318e-02
   5.4921355e-02
   3.9138502e-02
   4.6275592e-02
   6.3037995e-02
   1.2711168e-01
   5.5341245e-02
   5.9910759e-02
   7.5260041e-02
   7.3882528e-02
   4.5959559e-02
   4.2927423e-02
   6.6504224e-02
   4.5754293e-02
   9.5328244e-02
   5.1515866e-02
   4.7141320e-02
   1.0251533e-01
   5.2284589e-02
   4.3663506e-02
   6.6225144e-02
   4.2175902e-02
   3.3643183e-02
   5.8817244e-02
   3.8344554e-02
   1.3134168e-01
   4.8813821e-02
   2.9953989e-01
   5.7698374e-02
   7.6139904e-02
   2.3884327e-01
   8.8727748e-02
   4.5157952e-02
   5.5037869e-02
   3.2131754e-02
   8.2490692e-02
   2.4356632e-01
   8.6832002e-02
   9.4129106e-02
   6.3387537e-02
   3.3448246e-02
   8.5226935e-02
   4.7432928e-02
   5.2734273e-02
   4.3989920e-02
   5.2000557e-02
   9.3017640e-02
   5.5768206e-02
   4.2098728e-02
   4.4908327e-02
   1.0541952e-01
   5.9487542e-02
   4.6729578e-02
   5.8489479e-02
   6.0215939e-02
   6.9005903e-02
   4.9646199e-02
   4.6049377e-02
   3.5543203e-02
   4.8624338e-02
   8.3656077e-02
   6.9814918e-02
   3.3288689e-02
   1.2061372e-01
   6.9581619e-02
   5.8142854e-02
   2.5528716e-01
   4.0797774e-02
   7.6943278e-02
   1.1698494e-01
   4.5513281e-02
   1.3580259e-01
   1.1350865e-01
   7.3293111e-02
   3.0608640e-02
   4.6153005e-02
   5.6456326e-02
   4.4249397e-02
   4.7066617e-02
   4.6468996e-02
   5.5822890e-02
   7.5569930e-02
   5.7656005e-02
   6.6076946e-02
   6.7481484e-02
   5.1565333e-02
   5.4021478e-02
   5.6753436e-02
   6.4340464e-02
   5.6752987e-02
   5.8576741e-02
   4.4139160e-02
   8.6000588e-02
   4.8889571e-02
   4.9483453e-02
   5.8630184e-02
   4.6383955e-02
   3.9457728e-02
   4.9330399e-02
   5.7443994e-02
   5.6384181e-02
   4.6478453e-02
   6.1135286e-02
   6.4399707e-02
   5.3376428e-02
   6.7027055e-02
   7.9936259e-02
   7.9517056e-02
   1.2797201e-01
   7.9247522e-02
   5.8820219e-02
   1.0429790e-01
   5.8643072e-02
   6.8771992e-02
   6.9363433e-02
   2.9213252e-01
   1.0881777e-01
   4.9097590e-02
   1.0935140e-01
   4.2515789e-02
   6.8718722e-02
   1.0178226e-01
   7.8323248e-02
   4.0565633e-02
   7.8467173e-02
   6.8989561e-02
   7.9280815e-02
   5.4758687e-02
   4.6236902e-02
   5.9619772e-02
   4.0759542e-02
   4.6619794e-02
   6.6318123e-02
   5.3718409e-02
   2.3023553e-01
   9.1390655e-02
   7.0162064e-02
   2.5880569e-01
   4.9446655e-02
   4.3497361e-02
   3.1644126e-01
   4.4101976e-02
   5.5232927e-02
   7.5458575e-02
   4.9920004e-02
   2.5045485e-01
   5.1238770e-02
   9.3005086e-02
   5.2336619e-02
   4.5144949e-02
   3.9656171e-02
   4.0607124e-02
   5.8370102e-02
   1.1109925e-01
   7.8435674e-02
   1.5776172e-01
   9.0217607e-02
   4.3629351e-01
   5.8794594e-02
   1.0868082e-01
   4.6233469e-02
   9.1838848e-02
   1.3056402e-01
   7.4433778e-02
   5.7949087e-02
   4.5865785e-02
   6.3119259e-02
   7.2534298e-02
   1.1243455e-01
   5.9603565e-02
   4.9893945e-02
   6.1765283e-02
   1.8310351e-01
   7.0204774e-02
   5.6011954e-02
   1.3782693e-01
   4.4803152e-02
   3.9960820e-02
   2.9636114e-01
   2.6763789e-01
   2.7589103e-01
   8.9115233e-02
   3.9732114e-02
   5.1731213e-02
   7.1827751e-02
   3.6979907e-02
   5.1263537e-02
   5.0255335e-02
   7.7657417e-02
   5.3762194e-02
   5.0749195e-02
   4.4332507e-02
   4.8687599e-02
   4.6267603e-02
   4.5172988e-02
   5.7480092e-02
   1.3065716e-01
   4.4311638e-02
   4.7515718e-02
   5.9176613e-02
   3.1206562e-02
   4.9519940e-02
   8.6082488e-02
   4.5900218e-02
   8.0085732e-02
   3.7151109e-02
   4.4125899e-02
   3.0387514e-01
   1.1847603e-01
   6.9001692e-02
   2.6161506e-01
   1.7825957e-01
   3.7951431e-02
   4.4377842e-01
   3.8858207e-02
   5.4195306e-02
   8.5221706e-02
   4.2493859e-02
   7.4548393e-02
   3.9113787e-02
   8.6960146e-02
   5.6548483e-02
   1.0707300e-01
   4.3363116e-02
   6.9323553e-02
   6.3482700e-02
   1.4446614e-01
   4.0733963e-02
   3.8514788e-02
   5.0826901e-02
   8.1709072e-02
   4.6834272e-02
   4.0547784e-02
   2.3650834e-01
   1.8554591e-01
   4.0140666e-02
   4.2726737e-02
   5.5010232e-02
   3.9421989e-02
   7.7301191e-02
   4.6568593e-02
   3.9958757e-02
   5.8359344e-02
   5.2926532e-02
   1.1358082e-01
   4.8932095e-02
   6.8090949e-02
   1.0197950e-01
   4.6174789e-02
   7.9199836e-02
   3.4195424e-02
   5.8708132e-02
   3.8510570e-02
   8.0606766e-02
   2.0871332e-01
   1.2295680e-01
   3.8250651e-02
   1.1983098e-01
   1.2809592e-01
   3.9991176e-02
   9.4185933e-02
   5.1417563e-02
   4.3367678e-02
   1.6702355e-01
   4.2165231e-02
   5.2212346e-02
   4.4496368e-02
   5.9199733e-02
   5.2288397e-02
   2.7416279e-01
   4.3793253e-02
   2.3660663e-01
   5.7824124e-02
   5.1329714e-02
   5.9165213e-02
   5.6263019e-02
   8.7306540e-02
   4.0283998e-02
   1.3764348e-01
   1.4519581e-01
   4.2868455e-02
   3.6329264e-02
   5.1653480e-02
   6.3607474e-02
   4.9162832e-02
   5.1100699e-02
   4.8763568e-02
   7.5997523e-02
   8.1287391e-02
   6.6054742e-02
   3.6261539e-02
   2.5915826e-01
   5.6733209e-02
   5.3662446e-02
   3.9602156e-02
   6.5573888e-02
   6.0905884e-02
   2.5222022e-01
   6.6002595e-02
   7.4132338e-02
   1.4207640e-01
   1.1968847e-01
   5.1552995e-02
   8.9575862e-02
   9.1643606e-02
   4.0805253e-02
   3.7631356e-02
   4.2012222e-02
   6.6868420e-02
   2.7645803e-01
   6.0776868e-02
   7.9287392e-02
   8.1606530e-02
   2.5660654e-01
   4.8675789e-02
   5.7276540e-02
   4.4550309e-02
   4.9617820e-02
   1.3134515e-01
   5.1823986e-02
   1.7760782e-01
   3.8862357e-02
   5.0149579e-02
   5.7449401e-02
   8.5791605e-02
   1.0128112e-01
   3.7751880e-02
   6.3377327e-02
   6.4742602e-02
   4.0630701e-02
   7.8767112e-02
   6.3617503e-02
   8.8960128e-02
   8.8250839e-02
   4.8071594e-02
   6.1013801e-02
   5.8257290e-02
   7.4786045e-02
   5.5827171e-02
   1.1591332e-01
   5.0057264e-02
   4.2862269e-02
   6.9050853e-02
   6.9060049e-02
   1.2632445e-01
   4.6786785e-02
   3.9525440e-02
   5.2191439e-02
   5.5364812e-02
   5.6649666e-02
   3.4848751e-02
   4.6096904e-02
   5.8373174e-02
   3.4377292e-02
   3.2808387e-02
   1.0701598e-01
   5.3670139e-02
   1.5092745e-01
   7.5792853e-02
   3.9014218e-02
   7.5394697e-02
   8.9465022e-02
   8.4846106e-02
   2.7529672e-01
   4.2975877e-02
   5.5177886e-02
   7.5751780e-02
   2.4281437e-01
   5.1453731e-02
   5.4948195e-02
   4.2723313e-02
   4.2862256e-02
   5.7087536e-02
   5.3405783e-02
   7.4120892e-02
   6.2512399e-02
   5.4059043e-02
   5.4816844e-02
   1.1242812e-01
   4.0034357e-02
   4.9331081e-02
   4.7772068e-02
   4.3572984e-02
   5.9258902e-02
   1.4401767e-01
   1.2963364e-01
   3.5356208e-02
   9.1304941e-02
   4.4231297e-02
   5.7344069e-02
   5.4368841e-02
   4.0700340e-02
   5.9886352e-02
   7.8893850e-02
   4.0319541e-02
   1.2728014e-01
   3.1695498e-02
   6.3399171e-02
   6.5287090e-02
   6.9642353e-02
   3.2925944e-02
   4.9936405e-02
   4.3857014e-02
   5.2699726e-02
   3.9091942e-02
   8.9474408e-02
   6.1506791e-02
   9.1541605e-02
   5.1789145e-02
   3.8478123e-02
   5.5101302e-02
   5.3159173e-02
   6.6200265e-02
   3.5529040e-02
   4.0463356e-02
   1.5638145e-01
   8.2502818e-02
   4.4065696e-02
   7.6513996e-02
   7.3807778e-02
   5.3581943e-02
   5.3748423e-02
   3.5556721e-02
   4.1429648e-02
   5.1789257e-02
   3.6976520e-02
   2.3402200e-01
   7.0701651e-02
   5.8739985e-02
   5.6386716e-02
   9.3565041e-02
   8.2654059e-02
   3.8073094e-02
   4.2270970e-02
   4.1535790e-02
   4.3500477e-02
   4.6989614e-02
   4.9753635e-02
   5.1645174e-02
   6.4357459e-02
   5.9222298e-02
   6.9448659e-02
   4.9069876e-02
   1.4374494e-01
   3.8863967e-02
   5.0535351e-02
   4.8925980e-02
   5.5771228e-02
   6.7592748e-02
   2.5319692e-01
   4.1659323e-02
   5.7783392e-02
   1.6819458e-01
   1.1019958e-01
   3.5707076e-01
   4.3500927e-02
   4.0824249e-02
   3.2815811e-02
   3.6181447e-02
   3.8492228e-02
   1.3551730e-01
   5.1094354e-02
   5.5108793e-02
   4.3069423e-02
   7.8558295e-02
   3.5144235e-02
   2.7314597e-01
   5.1291092e-02
   5.7360104e-02
   5.1953669e-02
   8.0974698e-02
   5.0320771e-02
   3.6994293e-02
   5.0034717e-02
   4.4984387e-02
   6.0028571e-02
   1.6905621e-01
   5.0813492e-02
   7.4549263e-02
   3.0558033e-02
   2.4873419e-01
   5.6466740e-02
   4.3014130e-02
   2.6874024e-01
   3.3470290e-02
   4.5162478e-02
   3.6299964e-02
   3.7438674e-02
   4.2326221e-02
   6.3061078e-02
   6.5766051e-02
   9.0715980e-02
   4.6313760e-02
   7.1838688e-02
   3.9360521e-02
   1.2368542e-01
   1.2267496e-01
   4.1461578e-02
   2.3908471e-01
   6.4705598e-02
   6.7685502e-02
   5.5172192e-02
   1.1353443e-01
   6.3741491e-02
   5.4809933e-02
   7.9044211e-02
   4.3765116e-02
   6.9512453e-02
   7.1938359e-02
   6.0505114e-02
   1.0185874e-01
   5.0882411e-02
   6.2557999e-02
   3.5534797e-02
   7.5360244e-02
   4.4425514e-02
   5.0100168e-02
   1.4167589e-01
   5.9067141e-02
   1.0150965e-01
   7.9349071e-02
   3.8034606e-02
   6.6751868e-02
   5.6130206e-02
   4.5455510e-02
   6.3544197e-02
   2.5076858e-01
   1.0109679e-01
   5.0285195e-02
   7.8163072e-02
   4.9562750e-02
   3.0369883e-01
   1.0784564e-01
   3.7134243e-02
   4.8351944e-02
   5.5366191e-02
   4.5623617e-02
   4.3167472e-02
   7.6087812e-02
   2.6711230e-01
   4.7849125e-02
   3.8737550e-02
   4.6916783e-02
   4.9141075e-02
   7.9808125e-02
   9.3480401e-02
   1.0054085e-01
   1.1964421e-01
   6.9508540e-02
   3.7530610e-02
   9.4657906e-02
   4.7044479e-02
   1.1957350e-01
   5.2152392e-02
   9.7684930e-02
   6.7972027e-02
   6.4970486e-02
   6.4783946e-02
   6.1322287e-02
   5.4858426e-02
   1.2485081e-01
   4.1167197e-02
   1.2809318e-01
   5.6522316e-02
   5.8351239e-02
   2.3120373e-01
   9.5315304e-02
   9.2421143e-02
   1.4447925e-01
   1.3518463e-01
   9.9654798e-02
   9.8110485e-02
   9.8372922e-02
   1.2366531e-01
   4.6420290e-02
   3.4543821e-02
   3.4726818e-02
   9.4890858e-02
   6.6435676e-02
   7.4055258e-02
   1.0332702e-01
   6.7931601e-02
   4.4041802e-02
   4.1606303e-02
   3.2785929e-02
   7.2444465e-02
   5.5403996e-02
   5.4747820e-02
   3.1027859e-02
   1.1921825e-01
   4.0064823e-02
   6.9614005e-02
   2.2150253e-01
   4.4104196e-02
   4.3943575e-02
   6.5274704e-02
   4.2972972e-02
   1.3844945e-01
   1.1220816e-01
   4.4712104e-02
   3.8823892e-02
   4.7643919e-02
   9.3845299e-02
   4.9189458e-02
   6.5509863e-02
   6.5877095e-02
   5.8333105e-02
   7.9700296e-02
   3.9005326e-02
   6.0474976e-02
   2.4621872e-01
   3.8286935e-02
   7.1382909e-02
   1.0627467e-01
   4.0486951e-02
   4.1497356e-02
   5.7812551e-02
   5.1384542e-02
   3.8596849e-02
   1.3307335e-01
   5.8253015e-02
   1.0469377e-01
   3.9099042e-02
   4.1494355e-02
   1.2193661e-01
   3.5246422e-02
   3.7922611e-02
   5.5271418e-02
   7.7323317e-02
   3.3815362e-02
   5.6208190e-02
   5.0538966e-02
   3.0513124e-01
   1.0846821e-01
   6.0704573e-02
   9.8326371e-02
   7.7556778e-02
   9.5577623e-02
   2.5422199e-01
   7.3230669e-02
   5.9352477e-02
   6.9745565e-02
   5.1470405e-02
   4.3596060e-02
   7.5417714e-02
   3.0557629e-01
   4.5355967e-02
   6.0834564e-02
   6.8835073e-02
   4.2667740e-02
   5.4751411e-02
   6.5924412e-02
   8.5207007e-02
   4.5111987e-02
   9.2561200e-02
   5.1347583e-02
   1.1390991e-01
   4.1536315e-02
   7.6127485e-02
   4.0747513e-02
   5.1467114e-02
   4.4181682e-02
   3.3892549e-01
   5.7931820e-02
   7.2471522e-02
   4.7559004e-02
   4.3336392e-02
   3.7567428e-02
   4.2582407e-02
   6.3879462e-02
   6.0377694e-02
   5.8894333e-02
   4.7470812e-02
   3.7886207e-02
   3.7313753e-02
   4.7173926e-02
   6.2383223e-02
   3.8722757e-02
   3.7730971e-02
   4.0660489e-02
   1.4610020e-01
   4.7357737e-02
   4.3887711e-02
   7.2902722e-02
   1.1220585e-01
   2.7993247e-01
   3.8162014e-02
   2.7798466e-01
   4.7604784e-02
   6.5632284e-02
   6.5978785e-02
   1.1674667e-01
   4.7202742e-02
   3.8690478e-02
   7.7040227e-02
   4.5866423e-02
   7.9264653e-02
   4.8974706e-02
   6.9244635e-02
   6.8869480e-02
   9.4445733e-02
   6.2101901e-02
   3.8820161e-02
   6.9964105e-02
   4.6259207e-02
   8.8460338e-02
   2.5120487e-01
   2.9072030e-01
   6.7679534e-02
   4.9310285e-02
   9.0214794e-02
   5.0761076e-02
   6.6816560e-02
   4.8990693e-02
   1.5402370e-01
   6.9551690e-02
   1.1559334e-01
   4.5940192e-02
   8.3096210e-02
   6.0660504e-02
   8.7940768e-02
   8.5967957e-02
   7.7232772e-02
   4.5914670e-02
   5.5280715e-02
   4.2444799e-02
   5.1698268e-02
   5.2324676e-02
   6.6140622e-02
   4.7546666e-02
   6.8071958e-02
   4.0617866e-02
   7.2855075e-02
   7.0043224e-02
   4.2250805e-02
   5.0924565e-02
   5.8006515e-02
   4.8218492e-02
   3.7244934e-02
   8.3874251e-02
   7.2115662e-02
   5.3836372e-02
   1.4648668e-01
   4.9822556e-02
   3.5784572e-02
   6.7912310e-02
   8.1932728e-02
   3.9042910e-02
   3.6516038e-02
   2.9779967e-01
   3.5813036e-02
   7.2986925e-02
   3.2424799e-02
   8.4712849e-02
   1.0902022e-01
   5.5819886e-02
   6.7443749e-02
   2.3861123e-01
   9.8034818e-02
   3.6151192e-02
   4.1226217e-02
   5.1761679e-02
   4.6306543e-02
   4.6942251e-02
   3.9442028e-02
   4.1149449e-02
   1.2822946e-01
   7.6228877e-02
   6.1700310e-02
   3.5225506e-02
   4.7803044e-02
   1.2140619e-01
   5.5505009e-02
   3.1573036e-02
   5.1785178e-02
   2.7994216e-01
   8.9519957e-02
   1.3924949e-01
   4.6805933e-02
   4.0143571e-02
   6.0714037e-02
   2.7880379e-01
   5.6552519e-02
   5.9506177e-02
   5.9628379e-02
   9.7091096e-02
   5.0659414e-02
   3.9398158e-02
   1.0559154e-01
   5.7454308e-02
   1.3517589e-01
   3.3349178e-02
   5.1724963e-02
   7.7128682e-02
   5.3353383e-02
   5.9611456e-02
   5.3269469e-02
   1.1207385e-01
   4.7066186e-02
   5.8593448e-02
   8.4633528e-02
   5.3095996e-02
   6.2124221e-02
   5.9950259e-02
   4.9366856e-02
   5.5066919e-02
   3.7189902e-02
   1.2701334e-01
   1.2195004e-01
   8.6521888e-02
   4.1419397e-02
   3.6403467e-02
   6.8494792e-02
   5.8527518e-02
   1.0407149e-01
   6.1206668e-02
   5.9920396e-02
   1.1780911e-01
   7.8234280e-02
   4.3908512e-02
   6.3915870e-02
   4.8191315e-02
   6.7038483e-02
   5.1363306e-02
   6.9600831e-02
   1.0611238e-01
   6.5805241e-02
   7.1865849e-02
   1.0016268e-01
   3.9632199e-02
   4.9354461e-02
   1.2375615e-01
   3.7401647e-02
   3.9079865e-02
   1.6195828e-01
   3.6254708e-02
   4.3499757e-02
   4.6953892e-02
   4.7656901e-02
   4.2175430e-02
   4.6778642e-02
   3.8531815e-02
   4.3016131e-02
   5.4052987e-02
   5.5140667e-02
   9.1617612e-02
   7.9789509e-02
   3.7033844e-02
   6.1393219e-02
   3.8132748e-02
   8.2544972e-02
   6.2352209e-02
   8.4300364e-02
   4.2592901e-02
   4.4849225e-02
   6.0007903e-02
   5.2039903e-02
   4.0357173e-02
   4.9438527e-02
   1.0289383e-01
   6.8763276e-02
   4.8992455e-02
   4.4735308e-02
   4.5414690e-02
   6.1818495e-02
   4.2337135e-02
   5.6678380e-02
   8.1109288e-02
   6.5937665e-02
   5.0210739e-02
   6.6668617e-02
   5.1331561e-02
   2.5393737e-01
   7.8469432e-02
   4.3513289e-02
   1.0066796e-01
   4.4944980e-02
   5.4062132e-02
   3.4697456e-02
   4.9007977e-02
   3.3628408e-02
   4.0864701e-02
   3.4060428e-02
   4.9939149e-02
   3.8816843e-02
   1.7373298e-01
   7.0296896e-02
   6.2344303e-02
   4.7802567e-02
   3.9016315e-02
   8.1941375e-02
   4.5440724e-02
   4.2119166e-02
   6.6504301e-02
   5.3519975e-02
   8.0568951e-02
   5.5403603e-02
   4.8846389e-02
   4.0496993e-02
   6.2764771e-02
   4.0892683e-02
   1.1126137e-01
   6.9866655e-02
   5.3653412e-02
   6.5121965e-02
   3.7821289e-02
   1.4332380e-01
   1.4968352e-01
   8.8552333e-02
   3.8481721e-02
   4.5442532e-02
   6.0323574e-02
   4.1132289e-02
   5.2717043e-02
   4.5323080e-02
   7.3476976e-02
   1.3229432e-01
   4.5445060e-02
   8.7796671e-02
   1.4262892e-01
   3.7462777e-02
   3.9057922e-02
   5.2519998e-02
   3.9368649e-02
   1.2027747e-01
   7.2534049e-02
   2.1777007e-01
   5.0470816e-02
   1.6803863e-01
   5.6811967e-02
   3.0196059e-02
   6.7091198e-02
   4.9172331e-02
   9.1830135e-02
   3.5340685e-02
   1.1718061e-01
   5.9500305e-02
   5.1560635e-02
   5.8069915e-02
   3.2683636e-01
   3.5830097e-01
   6.7918032e-02
   1.5383477e-01
   6.9750185e-02
   5.8801616e-02
   7.4248102e-02
   3.9481937e-02
   4.3847308e-02
   1.0298737e-01
   4.7446793e-02
   7.9738398e-02
   4.8595873e-02
   5.7277723e-02
   4.2513246e-02
   1.4373673e-01
   5.4335853e-02
   6.0323029e-02
   4.1425919e-02
   3.7716695e-02
   1.0439289e-01
   4.5220244e-02
   4.6289035e-02
   9.5737716e-02
   5.5496696e-02
   4.4182911e-02
   6.2032564e-02
   7.1655547e-02
   5.1528460e-02
   4.3294617e-01
   4.7804286e-02
   9.5400102e-02
   7.4567152e-02
   4.5180792e-02
   4.3782751e-02
   4.5945661e-02
   4.3802286e-02
   4.1321868e-02
   7.5018901e-02
   4.8023892e-02
   8.4606777e-02
   1.1088657e-01
   3.7712996e-02
   5.0723458e-02
   6.9806248e-02
   6.2896936e-02
   9.1299502e-02
   4.4632898e-02
   3.5355366e-02
   5.1206059e-02
   4.7929436e-02
   4.1473671e-02
   2.3933899e-01
   1.2832951e-01
   3.9427940e-02
   6.6113689e-02
   6.3581918e-02
   1.4324638e-01
   5.3196273e-02
   3.5703779e-02
   9.0583050e-02
   3.4245991e-02
   4.5580455e-02
   6.6887145e-02
   4.0764302e-02
   7.8699151e-02
   7.6744950e-02
   8.2995811e-02
   7.1930750e-02
   3.5138826e-02
   3.6385177e-02
   7.0682091e-02
   6.1408037e-02
   1.5769837e-01
   5.8317200e-02
   4.6692968e-02
   4.9435978e-02
   6.0935953e-02
   4.1882215e-02
   3.4005231e-02
   5.0258087e-02
   3.9152677e-02
   3.4203254e-02
   2.3970384e-01
   1.0530218e-01
   4.5136710e-02
   3.6831203e-02
   1.2279686e-01
   3.5417501e-02
   1.1307851e-01
   5.1177909e-02
   7.7551866e-02
   1.6587457e-01
   5.9914874e-02
   1.0473268e-01
   1.6750879e-01
   9.2958622e-02
   4.0620329e-02
   2.3948088e-01
   3.0428619e-01
   5.9554969e-02
   3.7868274e-02
   5.7982387e-02
   2.3843405e-01
   3.9728015e-02
   7.4955886e-02
   5.8540463e-02
   3.0893334e-02
   4.0515875e-02
   8.2089563e-02
   5.2259534e-02
   5.7069728e-02
   5.0286029e-02
   5.9530129e-02
   7.2394790e-02
   5.8867684e-02
   3.6405493e-02
   4.7242064e-02
   5.7684228e-02
   5.2271655e-02
   4.1868493e-02
   8.0110794e-02
   6.5064099e-02
   1.0874292e-01
   4.2150019e-02
   5.9796808e-02
   1.0214274e-01
   5.6520432e-02
   6.0435870e-02
   6.0760697e-02
   6.8088158e-02
   1.1414349e-01
   5.1994048e-02
   2.4366441e-01
   3.9681295e-02
   1.9225955e-01
   7.3573745e-02
   6.1439757e-02
   5.3468747e-02
   4.7970684e-02
   7.3244179e-02
   4.5516363e-02
   9.8557890e-02
   4.5043355e-02
   4.5125477e-02
   3.5521682e-02
   7.7239603e-02
   3.3654649e-01
   1.1490513e-01
   4.3595171e-02
   8.6457633e-02
   1.4796172e-01
   7.0560005e-02
   4.0971832e-02
   4.1157539e-02
   3.7631694e-02
   3.7960510e-02
   3.9930005e-02
   6.3128398e-02
   2.9926743e-01
   4.2410771e-02
   7.8211144e-02
   2.7494133e-01
   5.9201160e-02
   7.3434059e-02
   5.8352422e-02
   1.0351987e-01
   2.3438521e-01
   5.1465686e-02
   7.4844715e-02
   6.2312957e-02
   4.4091618e-02
   3.5000201e-02
   3.9152228e-02
   3.6106208e-02
   4.1160143e-02
   5.1454493e-02
   5.6666472e-02
   4.1645507e-02
   5.0712902e-02
   1.0037175e-01
   5.7772249e-02
   5.5679778e-02
   6.6175510e-02
   3.8453272e-02
   3.9224920e-02
   3.7430410e-02
   7.7042723e-02
   1.0796635e-01
   3.0745765e-02
   1.0478920e-01
   7.6574109e-02
   5.1261647e-02
   4.5280808e-02
   4.6388228e-02
   5.0797796e-02
   1.2057806e-01
   4.4327048e-02
   4.6643049e-02
   1.1703984e-01
   5.3732333e-02
   4.0573588e-02
   2.7501631e-01
   4.8721282e-02
   7.2705092e-02
   4.7726707e-02
   1.3486168e-01
   8.8780452e-02
   6.5529893e-02
   4.2838723e-02
   6.1844100e-02
   4.9904410e-02
   1.2045450e-01
   4.5383608e-02
   5.2816407e-02
   9.9247846e-02
   2.3826512e-01
   8.6408459e-02
   3.9763999e-02
   4.6728980e-02
   2.0641016e-01
   1.2841381e-01
   3.6346049e-02
   4.0807299e-02
   3.9498375e-02
   8.1754278e-02
   4.7345807e-02
   3.5461131e-02
   4.4374828e-02
   6.8901589e-02
   5.2068452e-02
   6.0132645e-02
   4.5993559e-02
   4.3504229e-02
   3.2083125e-02
   5.9199969e-02
   5.6618537e-02
   9.7727700e-02
   6.5785917e-02
   7.9057266e-02
   1.7491269e-01
   3.4218731e-02
   6.2920163e-02
   1.2902647e-01
   6.4721236e-02
   3.6006516e-02
   5.0117172e-02
   9.5354841e-02
   5.1812065e-02
   5.1280005e-02
   9.2972897e-02
   4.6499796e-02
   4.7609111e-02
   4.8072396e-02
   4.1418441e-02
   5.0828653e-02
   2.1057922e-01
   1.1953705e-01
   4.8915502e-02
   4.3875490e-02
   7.5287416e-02
   5.6852872e-02
   6.4621078e-02
   6.0724496e-02
   3.3431536e-02
   5.4926915e-02
   3.6192823e-02
   2.4663684e-01
   5.0657146e-02
   4.6293788e-02
   3.7969552e-02
   2.6153548e-01
   3.4715894e-02
   3.9783154e-02
   6.0605699e-02
   3.9000034e-02
   4.4438661e-02
   7.3813958e-02
   5.0391123e-02
   2.4710074e-01
   6.8881741e-02
   6.1812698e-02
   6.8828867e-02
   5.6389651e-02
   5.3990892e-02
   4.3805487e-02
   5.6928630e-02
   6.0079734e-02
   5.7806525e-02
   4.0149241e-02
   5.7097129e-02
   5.7783354e-02
   7.0418533e-02
   4.1074663e-02
   7.6904225e-02
   9.8234382e-02
   9.5130147e-02
   5.7846396e-02
   5.3360992e-02
   4.4617021e-02
   4.5513490e-02
   1.2592234e-01
   4.2654046e-02
   5.7253135e-02
   7.2203195e-02
   2.7337359e-01
   1.0570748e-01
   4.0117309e-02
   4.3001801e-02
   7.3844227e-02
   2.5466890e-01
   7.8355157e-02
   4.4244652e-02
   7.2648823e-02
   6.2346067e-02
   3.9731251e-02
   4.3261179e-02
   4.8228406e-02
   4.2553216e-02
   4.8501721e-02
   5.4302826e-02
   4.7292759e-02
   5.4365448e-02
   6.8786882e-02
   6.5964914e-02
   1.0677796e-01
   4.5861050e-02
   4.4556853e-02
   3.2321242e-02
   3.2909897e-02
   5.2202179e-02
   5.9391962e-02
   7.9908748e-02
   8.7715177e-02
   5.7085227e-02
   1.7370356e-01
   1.0555986e-01
   2.5106585e-01
   4.0045093e-02
   9.9746192e-02
   4.3258947e-02
   7.7299813e-02
   7.7476043e-02
   4.8688943e-02
   5.4743893e-02
   5.3160540e-02
   8.1255564e-02
   3.5269743e-02
   8.9485399e-02
   2.2526229e-01
   1.4347264e-01
   5.3207799e-02
   4.9117223e-02
   5.5367600e-02
   9.4791384e-02
   2.3753170e-01
   8.5860473e-02
   4.2971377e-01
   7.1424569e-02
   4.7353877e-02
   6.4881228e-02
   3.9614152e-02
   7.9009305e-02
   5.9149883e-02
   4.0103902e-02
   5.0177772e-02
   4.7724825e-02
   8.1711268e-02
   4.3901622e-02
   5.0832235e-02
   6.3756833e-02
   6.0640813e-02
   5.8192499e-02
   5.6006466e-02
   6.8752396e-02
   5.7691774e-02
   4.3368285e-02
   5.1373604e-02
   1.1935948e-01
   1.9581083e-01
   3.4295785e-02
   2.0437733e-01
   3.5935388e-02
   3.9867917e-02
   4.9307760e-02
   9.8468852e-02
   2.4173509e-01
   5.2651722e-02
   4.4089984e-02
   5.6760436e-02
   7.5471808e-02
   6.9804268e-02
   5.7059040e-02
   7.1772985e-02
   4.4629431e-02
   5.2832712e-02
   3.4386672e-02
   4.5622698e-02
   4.4982045e-02
   7.0905330e-02
   4.4759634e-02
   2.4261870e-01
   2.6080894e-01
   3.3983681e-02
   5.7445497e-02
   7.0610619e-02
   4.1127324e-02
   3.1897739e-01
   5.2734475e-02
   8.1350860e-02
   6.5750194e-02
   5.8874866e-02
   9.7184622e-02
   5.4116682e-02
   4.6229345e-02
   4.7140626e-02
   2.7633164e-01
   5.7604603e-02
   3.5031242e-02
   8.7730128e-02
   3.5126763e-02
   9.8635719e-02
   1.6589423e-01
   5.2844347e-02
   3.9598532e-02
   3.9157880e-02
   7.9836158e-02
   4.3979032e-02
   9.4367227e-02
   4.2827593e-02
   1.4694783e-01
   4.7630715e-02
   7.6282417e-02
   4.0382647e-02
   7.5031447e-02
   5.7931382e-02
   3.6370168e-01
   7.1275677e-02
   6.6405267e-02
   5.7464625e-02
   4.3224804e-02
   1.5597415e-01
   6.4454920e-02
   1.0286117e-01
   9.7187094e-02
   6.3384555e-02
   4.4996140e-02
   4.3023323e-02
   5.1670634e-02
   4.4487272e-02
   5.0926011e-02
   1.1204171e-01
   2.3443427e-01
   5.3576652e-02
   3.9103164e-02
   7.3564753e-02
   9.6689178e-02
   1.3727067e-01
   3.8018428e-02
   1.0526723e-01
   9.5473406e-02
   4.1569990e-02
   7.3253453e-02
   5.7282750e-02
   9.7195073e-02
   4.0450090e-02
   4.2813898e-02
   6.2824070e-02
   6.0421048e-02
   1.1844053e-01
   4.9107724e-02
   4.5640681e-02
   7.4368776e-02
   4.3902043e-02
   4.6986478e-02
   2.4407430e-01
   4.3817195e-02
   8.4180658e-02
   7.7760013e-02
   6.0550048e-02
   3.5572005e-02
   5.0743719e-02
   1.0205704e-01
   6.1166043e-02
   5.1273611e-02
   1.1160617e-01
   4.9872741e-02
   5.3066737e-02
   7.2916507e-02
   1.0977756e-01
   8.9799982e-02
   4.4961845e-02
   3.7148806e-02
   5.4671476e-02
   5.1161027e-02
   6.2260327e-02
   4.8830047e-02
   4.2478227e-02
   6.3990531e-02
   1.2162655e-01
   4.3003289e-02
   1.3567964e-01
   1.4153422e-01
   8.0299596e-02
   7.5499907e-02
   4.8366741e-02
   4.0932670e-02
   1.6851949e-01
   4.5263433e-02
   4.3535734e-02
   4.0501322e-02
   9.7429532e-02
   5.9081261e-02
   3.4734970e-02
   5.8220280e-02
   1.0263903e-01
   5.1628729e-02
   4.7496542e-02
   3.1420964e-02
   8.5769407e-02
   7.1784894e-02
   7.0882645e-02
   4.2417060e-02
   3.7516618e-02
   4.2592572e-02
   3.9287273e-02
   5.0443496e-02
   6.5392180e-02
   2.4581780e-01
   7.2437602e-02
   5.5594170e-02
   5.8102795e-02
   2.7710520e-01
   5.1603532e-02
   5.4702803e-02
   4.1850130e-02
   1.0212242e-01
   4.7916215e-02
   2.4637003e-01
   3.7014459e-02
   1.0485575e-01
   6.0451657e-02
   1.3375672e-01
   4.5979895e-02
   7.1869612e-02
   6.6565036e-02
   3.8322426e-02
   6.6409507e-02
   4.9230924e-02
   5.4434184e-02
   6.4028990e-02
   1.6909577e-01
   1.1129537e-01
   6.8974767e-02
   3.6672662e-02
   7.9901423e-02
   5.9287802e-02
   5.0774774e-02
   5.0357116e-02
   1.6916323e-01
   8.0422215e-02
   6.8777412e-02
   4.5189763e-02
   1.0415553e-01
   5.3478862e-02
   1.0312528e-01
   7.4952455e-02
   2.7380745e-01
   5.2640251e-02
   9.7409944e-02
   4.3448052e-02
   9.3299636e-02
   5.9405901e-02
   3.9715970e-02
   6.4344498e-02
   9.1403084e-02
   5.7653240e-02
   6.0750759e-02
   2.5302412e-01
   7.4285146e-02
   4.0786681e-02
   7.0705553e-02
   3.4530878e-02
   3.4257245e-02
   8.3446123e-02
   7.8079138e-02
   5.5178546e-02
   5.7681375e-02
   4.4056323e-02
   7.7014437e-02
   6.2675600e-02
   7.9776781e-02
   8.0183159e-02
   2.1312456e-01
   3.9220082e-02
   6.0261653e-02
   5.1910633e-02
   5.8386746e-02
   3.9132780e-02
   3.5926124e-02
   4.8073304e-02
   5.0193905e-02
   7.7328516e-02
   6.1947635e-02
   4.8979900e-02
   3.6937503e-02
   7.4436080e-02
   5.3354254e-01
   4.5564220e-02
   8.8079955e-02
   4.5974772e-02
   5.7948373e-02
   3.9277067e-02
   7.0859330e-02
   5.2214574e-02
   4.5825442e-02
   5.4980121e-02
   6.1864222e-02
   5.2791870e-02
   3.9844969e-02
   3.8160204e-02
   5.2440781e-02
   1.6421355e-01
   5.0179738e-02
   4.9460723e-02
   5.7461264e-02
   5.1518233e-02
   1.1338421e-01
   9.9456364e-02
   3.3615484e-02
   3.9088756e-02
   5.1542506e-02
   5.5681877e-02
   6.3345140e-02
   9.7141342e-02
   3.4883322e-02
   4.0606356e-02
   1.2665966e-01
   5.4958137e-02
   3.8277047e-02
   6.9203940e-02
   2.5205775e-01
   3.5804239e-02
   6.2990805e-02
   3.8965019e-02
   4.8651559e-02
   6.5533763e-02
   1.0107791e-01
   7.2569691e-02
   3.5729222e-02
   4.5527859e-02
   5.6819415e-02
   3.2679883e-02
   3.1517533e-02
   7.1425554e-02
   8.0200948e-02
   1.3497293e-01
   9.3342239e-02
   3.3169139e-02
   7.1312745e-02
   8.7943083e-02
   8.0145101e-02
   6.3583364e-02
   4.1144747e-02
   5.9528511e-02
   4.5524672e-02
   4.3712247e-02
   7.2706114e-02
   4.9656954e-02
   3.6943010e-02
   5.5937282e-02
   7.1683406e-02
   5.5687371e-02
   7.4619950e-02
   5.0006058e-02
   4.3620670e-02
   8.6374818e-02
   5.1592047e-02
   3.1243332e-02
   6.0402563e-02
   4.7007468e-02
   5.9123275e-02
   2.4648000e-01
   5.8650994e-02
   3.6467049e-02
   3.8690985e-02
   4.6900569e-02
   6.8339220e-02
   6.4640742e-02
   5.6011410e-02
   6.3389830e-02
   7.7965469e-02
   7.1057431e-02
   6.7648807e-02
   3.8575417e-02
   5.1250790e-02
   8.1300235e-02
   7.2734237e-02
   4.0350113e-02
   5.7154026e-02
   4.2611966e-02
   4.4740939e-02
   4.1166054e-02
   4.8388699e-02
   4.7427340e-02
   1.3259788e-01
   3.4934509e-02
   5.0242692e-02
   4.8818358e-02
   4.6653887e-02
   4.1719334e-02
   5.0288233e-02
   7.6074315e-02
   1.0280606e-01
   4.8851371e-02
   1.0798205e-01
   6.7392985e-02
   1.9521958e-01
   5.0077665e-02
   5.3263721e-02
   7.8626869e-02
   3.7385544e-02
   8.4241135e-02
   9.7648130e-02
   4.8044444e-02
   8.0308704e-02
   7.5372884e-02
   5.7765535e-02
   8.9807240e-02
   4.3576154e-02
   4.6781431e-02
   1.2581619e-01
   3.6376383e-02
   4.9035047e-02
   8.5880193e-02
   3.8813477e-02
   8.7703806e-02
   4.8052045e-02
   4.4152651e-02
   4.7295584e-02
   5.9079561e-02
   7.1805229e-02
   4.4137389e-02
   3.4790662e-02
   9.1202978e-02
   2.8395984e-01
   1.0949585e-01
   4.6938235e-02
   1.0531908e-01
   4.5008425e-02
   2.4057593e-01
   6.1061159e-02
   5.1816216e-02
   1.1128496e-01
   6.5043288e-02
   6.9601887e-02
   6.1480001e-02
   3.5878400e-02
   4.4336441e-02
   5.5382575e-02
   9.1284786e-02
   9.5732155e-02
   7.4088202e-02
   7.8281704e-02
   6.0043500e-02
   3.8305988e-02
   8.0591116e-02
   4.1176421e-02
   3.4489994e-02
   7.3654583e-02
   8.7644843e-02
   3.9185469e-02
   1.2096240e-01
   6.3311016e-02
   9.4221948e-02
   9.9021455e-02
   9.4883829e-02
   1.2300987e-01
   8.7450309e-02
   4.1547601e-02
   4.1913246e-02
   1.1744330e-01
   3.0571221e-02
   4.9021789e-02
   4.2404685e-02
   2.3756797e-01
   8.1141021e-02
   8.4941100e-02
   2.8324265e-01
   1.8071404e-01
   1.8322520e-01
   9.5110704e-02
   4.6503214e-02
   4.0588743e-02
   4.2028392e-02
   4.5799956e-02
   4.0886524e-02
   5.9793626e-02
   4.5930137e-02
   2.6955600e-01
   1.2693317e-01
   4.1483425e-02
   4.9954807e-02
   4.6865240e-02
   5.8319103e-02
   3.5374636e-02
   3.9339242e-02
   1.4978071e-01
   2.4567760e-01
   1.0069769e-01
   5.1158716e-02
   6.0982323e-02
   4.7656388e-02
   7.3377176e-02
   1.0521696e-01
   2.6663310e-01
   2.3260133e-01
   5.2746339e-02
   4.0977591e-02
   4.0774751e-02
   3.0536374e-01
   4.9392393e-02
   9.7070445e-02
   5.4825334e-02
   2.7278209e-01
   5.0802518e-02
   8.3062605e-02
   8.9694382e-02
   4.4475301e-02
   8.8394557e-02
   4.4985740e-02
   4.1742242e-02
   4.6522901e-02
   5.1826059e-02
   5.1346807e-02
   5.9802407e-02
   4.5274335e-02
   1.1734983e-01
   5.1198328e-02
   4.5452287e-02
   3.8506948e-02
   6.8371368e-02
   4.4453122e-02
   6.8651271e-02
   4.3048103e-02
   2.2885641e-01
   4.6237980e-02
   4.0502858e-02
   6.2325566e-02
   5.5928035e-02
   4.7130587e-02
   1.0481321e-01
   3.3189316e-02
   5.3217591e-02
   5.8447113e-02
   5.2722344e-02
   8.2220407e-02
   6.9730602e-02
   4.8521707e-02
   3.4820654e-02
   3.7570567e-02
   3.9582338e-02
   6.9878857e-02
   4.5041004e-02
   6.6756769e-02
   5.6875556e-02
   1.1908420e-01
   3.3202448e-02
   4.0927944e-02
   2.4199832e-01
   1.1136082e-01
   9.7088385e-02
   3.2541249e-01
   5.1966335e-02
   8.0875210e-02
   8.3922569e-02
   6.7495255e-02
   6.3060826e-02
   7.2952675e-02
   7.1845346e-02
   3.5247793e-02
   2.6639226e-01
   6.3406127e-02
   4.5358174e-02
   3.5520815e-02
   7.4536957e-02
   6.0182193e-02
   5.9026149e-02
   6.0934870e-02
   5.7609975e-02
   5.8373929e-02
   3.7649291e-02
   3.7757019e-02
   5.9141754e-02
   1.3384923e-01
   4.2953944e-02
   6.6376844e-02
   6.1893429e-02
   4.3958945e-02
   1.7066806e-01
   5.9592735e-02
   3.5789402e-02
   9.9914073e-02
   1.2855727e-01
   6.0433202e-02
   6.2484682e-02
   5.1715202e-02
   6.5462454e-02
   4.5669285e-02
   7.1507321e-02
   3.9630055e-02
   4.9764408e-02
   4.2313055e-02
   7.0909725e-02
   4.8557848e-02
   4.9703672e-02
   4.5451551e-02
   4.5740318e-02
   3.9445394e-02
   3.6119907e-02
   5.5771287e-02
   4.0727369e-02
   5.4242690e-02
   3.9212355e-02
   4.4940299e-02
   9.8366423e-02
   2.7012190e-01
   3.4995823e-02
   3.8738196e-02
   8.4760867e-02
   4.2351510e-02
   4.9026620e-02
   6.7006678e-02
   4.9158235e-02
   3.6881962e-02
   4.6284353e-01
   7.3291712e-02
   7.6671995e-02
   4.5376743e-02
   8.7165921e-02
   4.9620443e-02
   8.5693986e-02
   4.9267668e-02
   9.4767736e-02
   4.4988245e-02
   5.3618884e-02
   5.5371412e-02
   2.3666536e-01
   4.7268888e-02
   4.1502470e-02
   5.3676278e-02
   9.6557035e-02
   2.1816583e-01
   6.0265615e-02
   3.9507059e-02
   1.0325539e-01
   6.3943711e-02
   2.9715787e-02
   7.3970352e-02
   3.8122734e-02
   5.6313791e-02
   8.5387979e-02
   5.6457026e-02
   3.8151974e-02
   2.8532243e-01
   3.9175487e-02
   4.6874269e-02
   4.2267205e-02
   5.4927880e-02
   3.6263513e-02
   4.4001955e-02
   5.5140309e-02
   4.8725762e-02
   4.9398570e-02
   1.0513930e-01
   9.2824708e-02
   2.5677113e-01
   5.6889839e-02
   3.9061438e-02
   5.2757491e-02
   1.0882598e-01
   3.4865907e-02
   5.1089536e-02
   3.9939540e-02
   1.0240493e-01
   7.1918446e-02
   3.9098790e-02
   1.4289014e-01
   3.7425401e-02
   7.0659062e-02
   6.0848629e-02
   3.4609150e-01
   5.9595554e-02
   3.5305388e-02
   8.5459034e-02
   5.3781815e-02
   2.5795983e-01
   4.7187489e-02
   4.7983083e-02
   5.2090454e-02
   4.0363933e-02
   6.8673074e-02
   4.2478365e-02
   5.9435766e-02
   4.3458964e-02
   1.2356895e-01
   4.8498466e-02
   3.9946673e-02
   5.5391166e-02
   8.7911724e-02
   8.0981185e-02
   6.0755736e-02
   3.9767720e-02
   5.4741535e-02
   5.0454683e-02
   4.8139772e-02
   1.3221666e-01
   3.7904181e-02
   6.2045336e-02
   6.0360926e-02
   1.0402625e-01
   6.1983232e-02
   6.4061275e-02
   2.3922709e-01
   8.4490261e-02
   6.7196116e-02
   4.0551386e-02
   4.5456392e-02
   4.3586284e-02
   4.3652096e-02
   7.8637999e-02
   1.7349490e-01
   4.6455213e-02
   5.1156344e-02
   3.7442980e-02
   1.2064829e-01
   4.3954020e-02
   5.8527933e-02
   4.1733954e-02
   5.5542996e-02
   7.7388453e-02
   4.8370246e-02
   3.6463696e-02
   3.9574963e-02
   5.4181776e-02
   3.1110010e-02
   4.5112031e-02
   4.3412081e-02
   7.5465230e-02
   4.5679505e-02
   6.6419929e-02
   4.7441343e-02
   3.8012362e-02
   7.3507164e-02
   1.0182073e-01
   5.8392535e-02
   7.4547281e-02
   7.6023980e-02
   7.8165226e-02
   3.6221873e-02
   4.8165103e-02
   8.1902752e-02
   2.5670552e-01
   4.3166263e-02
   6.4488184e-02
   6.7843524e-02
   1.1312600e-01
   3.9767031e-02
   9.2801475e-02
   7.1986668e-02
   4.2826096e-02
   4.4983930e-02
   5.7018717e-02
   6.4713471e-02
   1.1843863e-01
   6.4660611e-02
   3.5603623e-02
   8.4216649e-02
   8.5765762e-02
   7.7623254e-02
   2.4916915e-01
   6.1468456e-02
   6.8372396e-02
   4.8438996e-02
   8.7042722e-02
   7.1003659e-02
   6.5878746e-02
   4.7334808e-02
   6.8791134e-02
   1.0253871e-01
   7.2824033e-02
   9.3386300e-02
   7.4174938e-02
   9.0543149e-02
   3.3046410e-02
   7.4336708e-02
   6.1522024e-02
   1.0414302e-01
   4.7549295e-02
   1.4030133e-01
   5.6027654e-02
   1.3124656e-01
   8.4968864e-02
   5.2814698e-02
   7.1173454e-02
   1.9856753e-01
   8.8089149e-02
   8.8602555e-02
   6.3206048e-02
   2.6607202e-01
   1.1759158e-01
   7.5226033e-02
   3.8605895e-02
   5.8370035e-02
   7.5323745e-02
   5.0505607e-02
   7.5320403e-02
   4.4746364e-02
   3.8589424e-02
   5.8549070e-02
   5.6975564e-02
   1.2494362e-01
   4.1328600e-02
   4.7928444e-02
   4.7843914e-02
   3.5418472e-02
   9.6318443e-02
   6.0513818e-02
   2.3132235e-01
   7.9528726e-02
   3.6653501e-02
   6.9862443e-02
   4.3184212e-02
   5.4081476e-02
   4.2471090e-02
   7.5115763e-02
   4.4207769e-02
   4.2343776e-02
   4.4622975e-02
   3.6232352e-02
   5.7772774e-02
   4.4551343e-02
   4.6012996e-02
   9.1134797e-02
   6.6683177e-02
   8.1354728e-02
   9.8778721e-02
   5.9824165e-02
   8.0681708e-02
   4.5710722e-02
   4.4482182e-02
   1.0835744e-01
   2.3630328e-01
   6.1250953e-02
   2.7527383e-01
   4.3569285e-02
   3.0384306e-01
   3.5681369e-02
   2.0037606e-01
   1.1195620e-01
   4.4064965e-02
   4.7156725e-02
   3.8908661e-02
   4.1421106e-02
   6.4703726e-02
   2.4296426e-01
   2.5546565e-01
   5.9522394e-02
   3.0917709e-02
   5.3679927e-02
   1.7986883e-01
   6.8913073e-02
   3.0061960e-01
   5.0046112e-02
   6.3733836e-02
   8.3134733e-02
   5.0631613e-02
   4.4381217e-02
   1.9316352e-01
   3.9413671e-02
   5.2409034e-02
   4.3515652e-02
   4.1885515e-02
   7.8294081e-02
   5.2640979e-02
   6.5582297e-02
   4.7823161e-02
   7.0256905e-02
   8.1290279e-02
   7.1290220e-02
   4.7146258e-02
   5.9472431e-02
   3.4621041e-02
   7.2153513e-02
   6.4421654e-02
   5.9521429e-02
   1.1344582e-01
   4.9466891e-02
   5.1918597e-02
   3.5567776e-02
   7.9485342e-02
   6.6711284e-02
   4.3048408e-02
   5.0632668e-02
   8.1080014e-02
   4.7675312e-02
   4.2814647e-02
   5.9737987e-02
   1.2814405e-01
   6.0631701e-02
   1.4134254e-01
   3.7748997e-02
   3.8410952e-02
   1.0862707e-01
   3.6230231e-02
   5.9551917e-02
   3.8359341e-02
   3.9184753e-02
   4.7237694e-02
   1.4972040e-01
   6.6310576e-02
   4.6462779e-02
   4.5170626e-02
   5.4446425e-02
   6.5164973e-02
   4.2527760e-02
   4.0169813e-02
   4.1979333e-02
   1.2458881e-01
   3.2052207e-02
   7.1618168e-02
   1.1258892e-01
   5.2573632e-02
   6.0046772e-02
   4.2537716e-02
   3.9419631e-02
   3.8352303e-02
   5.0835723e-02
   6.0201225e-02
   3.7370330e-02
   7.7283087e-02
   5.3504306e-02
   5.0108364e-02
   6.3052359e-02
   8.4211309e-02
   3.9805286e-02
   4.2888800e-02
   7.3742959e-02
   5.1972431e-02
   5.7164722e-02
   6.7432921e-02
   1.2126360e-01
   4.9333541e-02
   4.7768694e-02
   8.0248626e-02
   1.0638560e-01
   7.6705679e-02
   1.6254656e-01
   3.9862377e-02
   5.9804522e-02
   3.5030885e-02
   5.6663716e-02
   3.2346032e-02
   6.3513390e-02
   3.3163503e-02
   5.7682826e-02
   4.7894117e-02
   5.0361346e-02
   3.7757197e-02
   3.8948158e-02
   1.1928262e-01
   4.0528449e-02
   7.9378302e-02
   5.6806571e-02
   6.7639816e-02
   1.2502780e-01
   4.9138561e-02
   4.7029164e-02
   1.1283143e-01
   4.3125368e-02
   4.7416775e-02
   3.5365804e-02
   4.6561555e-02
   4.3464091e-02
   1.1734501e-01
   7.7632362e-02
   5.3949381e-02
   8.1730742e-02
   7.0376641e-02
   1.1006613e-01
   4.4530187e-02
   8.3377716e-02
   7.7657093e-02
   4.5260808e-02
   8.7492979e-02
   4.1055765e-02
   1.7024244e-01
   4.8005820e-02
   5.7431947e-02
   6.4122865e-02
   8.5397303e-02
   3.6777210e-02
   2.9887937e-02
   5.9490502e-02
   2.4607009e-01
   9.8258380e-02
   5.7761354e-02
   5.6580454e-02
   8.9005966e-02
   3.4673127e-02
   7.0538113e-02
   4.5057191e-02
   3.9399409e-02
   4.3143636e-02
   3.5673940e-02
   4.9696861e-02
   8.1523161e-02
   5.2903959e-02
   9.4578174e-02
   9.9054137e-02
   9.4645251e-02
   4.0160949e-02
   8.5441299e-02
   7.9102264e-02
   4.6462752e-02
   5.2180242e-02
   3.6001068e-02
   6.7936033e-02
   8.2667579e-02
   4.3999200e-02
   1.4126636e-01
   8.3410056e-02
   1.0199882e-01
   2.6139543e-01
   6.6115225e-02
   7.9655460e-02
   4.1495448e-02
   4.6152260e-02
   6.8345687e-02
   2.8313987e-01
   2.2155041e-01
   4.7810760e-02
   8.8968009e-02
   1.2468761e-01
   3.7912406e-01
   9.1562446e-02
   1.4104488e-01
   1.4804011e-01
   3.9414850e-02
   5.8533676e-02
   4.4189579e-02
   4.6422808e-02
   7.5543508e-02
   3.2792720e-02
   8.5951077e-02
   3.7316468e-02
   4.5921094e-02
   2.3154665e-01
   3.5064234e-02
   5.0292573e-01
   4.3206486e-02
   4.3716646e-02
   5.2199403e-02
   4.1338897e-02
   8.6856068e-02
   3.8796137e-02
   4.5643486e-02
   8.1416593e-02
   6.1743546e-02
   3.9476907e-02
   4.1213693e-02
   4.6617796e-02
   3.5188204e-02
   5.0302893e-02
   5.2888456e-02
   6.1568366e-02
   1.0339504e-01
   4.7315722e-02
   4.1038544e-02
   9.8994375e-02
   2.0654462e-01
   6.8170813e-02
   7.7120320e-02
   5.3618150e-02
   4.4395670e-02
   1.5682933e-01
   3.7232608e-02
   3.6062942e-02
   5.9535780e-02
   3.4266376e-02
   6.0073759e-02
   4.8172253e-02
   2.3284939e-01
   4.6797039e-02
   9.6046348e-02
   8.4898379e-02
   3.2816750e-01
   3.4518434e-02
   1.1663572e-01
   6.4881549e-02
   1.5182562e-01
   8.1509884e-02
   3.2921546e-02
   4.0550153e-02
   7.7119468e-02
   4.7631584e-02
   1.1269086e-01
   3.3636066e-02
   4.2272950e-02
   5.7717276e-02
   1.0052220e-01
   5.4152606e-02
   4.7902671e-02
   4.0667845e-02
   6.1718961e-02
   1.9257763e-01
   3.6242671e-02
   7.1835293e-02
   5.9641528e-02
   7.2795616e-02
   5.8367375e-02
   2.8840129e-01
   4.7151669e-02
   4.0089366e-02
   1.1730287e-01
   7.9139622e-02
   2.6759890e-01
   6.1214593e-02
   4.9762877e-02
   6.7251748e-02
   4.2888173e-02
   4.9877025e-02
   6.7801728e-02
   4.7682977e-02
   4.1833528e-02
   3.3398614e-02
   5.8673662e-02
   4.3292488e-02
   7.8770499e-02
   4.6739673e-02
   4.5831647e-02
   4.3425427e-02
   4.9370529e-02
   9.2249227e-02
   6.1880764e-02
   8.5229539e-02
   5.0469808e-02
   8.2937848e-02
   6.5201992e-02
   4.6853584e-02
   1.0829422e-01
   2.4211771e-01
   3.8494917e-02
   5.1198862e-02
   6.3954326e-02
   8.9077989e-02
   5.7382173e-02
   5.4168028e-02
   5.1292394e-02
   5.5265648e-02
   6.6512085e-02
   1.6611070e-01
   5.4345255e-02
   5.4619809e-02
   6.0544523e-02
   4.2795249e-02
   5.2442576e-02
   9.9182806e-02
   6.2130391e-02
   6.5843309e-02
   4.8992181e-02
   5.7482820e-02
   3.8923112e-02
   5.2942350e-02
   6.8370696e-02
   3.6136971e-02
   5.2337015e-02
   1.1056204e-01
   9.6605965e-02
   4.7254480e-02
   5.0809805e-02
   1.9358227e-01
   6.7635429e-02
   1.0891005e-01
   8.3958242e-02
   7.2014101e-02
   4.3315424e-02
   5.0798096e-02
   4.0418800e-02
   5.2280805e-02
   4.2016443e-02
   5.3292249e-02
   4.8604193e-02
   5.6892199e-02
   4.4714176e-02
   6.9866847e-02
   4.1421517e-02
   4.6313583e-02
   4.4726934e-02
   9.6951844e-02
   2.4460830e-01
   1.0022976e-01
   6.5096707e-02
   4.5097971e-02
   4.4784084e-02
   3.7142918e-02
   4.2993001e-02
   5.1170714e-02
   6.3072535e-02
   6.9624100e-02
   5.7549593e-02
   6.9581458e-02
   8.7880094e-02
   1.0256523e-01
   1.3917784e-01
   4.8158908e-02
   1.2825321e-01
   5.8510554e-02
   6.6967685e-02
   7.3081477e-02
   3.7521295e-02
   3.9404173e-02
   7.2796889e-02
   9.4531522e-02
   6.8968016e-02
   5.9430415e-02
   4.5810967e-02
   2.6039285e-01
   6.6925203e-02
   8.6269885e-02
   1.3045447e-01
   6.9552048e-02
   4.1184549e-02
   6.0964559e-02
   1.6047561e-01
   5.1053298e-02
   4.9832590e-02
   4.4934955e-02
   6.3202958e-02
   5.1699386e-02
   4.5766429e-02
   1.0467300e-01
   3.8923922e-02
   5.7929879e-02
   1.1945749e-01
   4.5327570e-02
   7.0451917e-02
   3.2849396e-02
   8.8849372e-02
   5.8446579e-02
   7.2459992e-02
   1.0415234e-01
   4.1107877e-02
   1.0507644e-01
   3.9685579e-02
   5.9152230e-02
   6.0915257e-02
   7.9705409e-02
   4.5733610e-02
   4.1951257e-02
   9.6054065e-02
   2.2657932e-01
   8.5796772e-02
   3.9111371e-02
   6.9285706e-02
   2.4172771e-01
   4.0143193e-02
   2.8171131e-01
   3.7739196e-02
   7.6743106e-02
   8.6418081e-02
   3.2975518e-02
   1.0035673e-01
   4.2839069e-02
   6.2988945e-02
   1.9366304e-01
   3.7653594e-02
   2.1273703e-01
   5.2919765e-02
   7.3120594e-02
   6.4577565e-02
   6.1143963e-02
   5.1889239e-02
   5.1542454e-02
   7.1728898e-02
   3.7108181e-02
   3.3977057e-02
   1.8498073e-01
   7.6192795e-02
   4.9421713e-02
   4.1638534e-02
   4.6577983e-02
   4.2141455e-02
   8.1777038e-02
   4.1521967e-02
   7.3290295e-02
   6.5439528e-02
   5.5841963e-02
   5.2990603e-02
   3.5731276e-02
   7.3420603e-02
   1.4248249e-01
   3.3542134e-02
   9.2766441e-02
   5.0634231e-02
   5.6090939e-02
   6.7623384e-02
   5.8928691e-02
   6.7835442e-02
   5.8323267e-02
   5.9244557e-02
   4.3427667e-02
   9.7779560e-02
   9.2530683e-02
   1.0866914e-01
   5.3043188e-02
   9.6008156e-02
   5.2377552e-02
   4.9388843e-02
   1.1179406e-01
   4.1931751e-02
   7.1413711e-02
   7.0323313e-02
   5.1912245e-02
   3.7229749e-02
   3.7786583e-02
   5.9436285e-02
   5.2676743e-02
   1.3767066e-01
   4.1605566e-02
   5.0042961e-02
   1.0433385e-01
   4.3541877e-02
   2.3993338e-01
   2.5140357e-01
   7.9298399e-02
   7.3428402e-02
   5.1806667e-02
   7.9662292e-02
   6.4000189e-02
   1.9209053e-01
   4.0437799e-02
   4.9671335e-02
   7.7863044e-02
   2.2133942e-01
   2.5476855e-01
   8.4427639e-02
   4.7449817e-02
   5.3785828e-02
   1.5587602e-01
   4.8367072e-02
   4.9410241e-02
   5.0582959e-02
   2.5440030e-01
   4.3063269e-02
   4.5925268e-02
   7.0353755e-02
   3.3225081e-02
   4.9060685e-02
   4.3499312e-02
   4.9663214e-02
   1.1726051e-01
   8.1766681e-02
   5.2058848e-02
   4.8168077e-02
   6.8104559e-02
   6.9737216e-02
   2.4340661e-01
   1.0232462e-01
   5.4065453e-02
   4.3121824e-01
   7.2134729e-02
   3.2915795e-02
   4.9034115e-02
   1.0477018e-01
   5.4796657e-02
   1.0455854e-01
   3.6637110e-02
   7.6061063e-02
   6.3006856e-02
   4.3999428e-02
   5.7338164e-02
   6.7695675e-02
   1.2872002e-01
   4.0670123e-02
   4.8242585e-02
   1.0446722e-01
   8.2040405e-02
   5.0727506e-02
   9.7366171e-02
   1.0689125e-01
   2.3404983e-01
   6.2688478e-02
   3.6500394e-02
   4.1297517e-02
   1.4337376e-01
   4.6299804e-02
   8.3015135e-02
   3.7943860e-02
   3.8096133e-02
   6.0303647e-02
   5.4317642e-02
   3.9553395e-02
   2.5731963e-01
   1.1839777e-01
   8.7089423e-02
   6.4246457e-02
   3.6250233e-02
   4.5344607e-02
   6.5638709e-02
   5.7210281e-02
   1.1948765e-01
   1.5105835e-01
   7.0835307e-02
   7.0992955e-02
   5.7686462e-02
   8.5872478e-02
   7.7033313e-02
   7.6724631e-02
   5.3454122e-02
   3.9157792e-02
   3.7172211e-02
   3.3890436e-02
   4.6017497e-02
   1.0022123e-01
   5.5908688e-02
   2.4112108e-01
   9.8174564e-02
   4.2323928e-02
   5.5330755e-02
   5.9983340e-02
   2.4517598e-01
   4.9801461e-02
   4.6826079e-02
   7.3366548e-02
   6.1943167e-02
   4.8626161e-02
   3.9703116e-01
   6.4650847e-02
   1.1870724e-01
   6.8915904e-02
   4.1860983e-02
   6.5015072e-02
   5.6161049e-02
   6.0051584e-02
   5.2319240e-02
   6.7659846e-02
   7.5011062e-02
   8.7835100e-02
   5.2649140e-02
   3.5005746e-02
   4.9962592e-02
   4.7843564e-02
   7.1717928e-02
   3.4601201e-02
   1.3684311e-01
   3.1617355e-01
   9.2363322e-02
   3.8204579e-02
   6.2455692e-02
   9.1096768e-02
   1.3635901e-01
   4.2026715e-02
   5.9634142e-02
   3.4260700e-02
   4.6052350e-02
   8.2724384e-02
   4.0405545e-02
   1.0282008e-01
   3.8830186e-01
   1.0358504e-01
   5.1347072e-02
   3.6759246e-02
   7.5584886e-02
   4.5594697e-02
   7.9021637e-02
   1.0684566e-01
   7.1649462e-02
   4.4966598e-02
   5.2566344e-02
   6.8851825e-02
   8.2732456e-02
   8.4318723e-02
   8.6965873e-02
   5.7644136e-02
   4.8239885e-02
   3.6271202e-02
   5.2208051e-02
   3.7112788e-02
   5.1584936e-02
   9.9065568e-02
   5.0459682e-02
   3.9857339e-02
   4.2997968e-02
   4.0732167e-02
   4.9571231e-02
   6.2149351e-02
   1.0082503e-01
   7.5762478e-02
   8.0330297e-02
   1.2066381e-01
   1.2487836e-01
   5.1849406e-02
   6.4244964e-02
   6.1272973e-02
   6.7916325e-02
   4.8116813e-02
   1.0253497e-01
   4.3243648e-02
   4.6532215e-02
   9.0041829e-02
   5.6657669e-02
   3.6384419e-02
   2.4420078e-01
   4.1070903e-02
   7.3952462e-02
   5.5408438e-02
   2.5363353e-01
   5.4771212e-02
   1.2375634e-01
   3.3606890e-02
   3.5370897e-02
   5.6767318e-02
   4.2069545e-02
   4.5529745e-02
   4.0503052e-02
   2.5611831e-01
   3.1927664e-01
   4.5696303e-02
   4.3138570e-02
   5.8096239e-02
   4.1902142e-02
   7.1652789e-02
   5.7189131e-02
   7.2706753e-02
   1.8072216e-01
   5.3712070e-02
   5.5397584e-02
   4.1852720e-02
   5.8092988e-02
   2.4441246e-01
   6.4223608e-02
   3.7480671e-02
   4.6893511e-02
   1.2719489e-01
   4.0663027e-02
   8.2335977e-02
   9.5252952e-02
   5.7582124e-02
   2.4461642e-01
   7.2256317e-02
   4.9777874e-02
   4.7923511e-02
   8.0076217e-02
   6.6293771e-02
   4.3551038e-02
   3.8214981e-02
   1.5048170e-01
   5.9792383e-02
   1.9626182e-01
   5.9480283e-02
   9.2440391e-02
   1.8115894e-01
   4.1876726e-02
   2.3724950e-01
   4.3929610e-02
   4.8670182e-02
   6.2058857e-02
   3.9962303e-02
   4.3795259e-02
   4.6530333e-02
   3.9630451e-02
   7.2110015e-02
   3.9063143e-02
   6.7838248e-02
   4.9163891e-02
   6.0480107e-02
   4.0203924e-02
   1.4241732e-01
   8.5948714e-02
   4.0718472e-02
   4.5835907e-02
   1.2684808e-01
   7.0762370e-02
   1.0135448e-01
   7.1702819e-02
   4.8966500e-02
   3.9621682e-02
   8.2019021e-02
   2.6271129e-01
   6.8313051e-02
   3.1031921e-02
   3.6362312e-02
   7.7755534e-02
   4.7337931e-02
   5.1355766e-02
   6.1419601e-02
   2.3257893e-01
   8.2228956e-02
   6.9428334e-02
   1.3862378e-01
   4.5254880e-02
   1.7076246e-01
   4.6338033e-02
   4.0344327e-02
   6.4235322e-02
   4.5004359e-02
   4.8755462e-02
   1.3635451e-01
   4.3840592e-02
   3.5564476e-02
   1.5300246e-01
   9.1529709e-02
   5.4220650e-02
   5.4416695e-02
   7.8357805e-02
   6.8221682e-02
   6.8766238e-02
   7.0246429e-02
   5.0296602e-02
   6.4804433e-02
   9.0245781e-02
   5.1269900e-02
   7.6393077e-02
   4.4308309e-02
   3.4995864e-02
   5.5668275e-02
   4.3764808e-02
   5.2451487e-02
   8.2462954e-02
   4.5142200e-02
   4.3324088e-02
   5.7594676e-02
   6.8460111e-02
   6.8453283e-02
   4.9661526e-02
   1.8208851e-01
   3.8358598e-02
   3.9730727e-02
   4.3119077e-02
   4.0520532e-02
   5.0325770e-02
   6.2663553e-02
   3.2100854e-02
   3.0995885e-02
   1.0081859e-01
   6.6170962e-02
   6.6242557e-02
   1.0752283e-01
   4.4075547e-02
   6.7372700e-02
   6.8979900e-02
   4.1523940e-02
   8.5310811e-02
   6.1212468e-02
   3.6707018e-02
   9.0856472e-02
   1.3173409e-01
   5.3315145e-02
   9.8643612e-02
   5.9612762e-02
   6.9958262e-02
   3.1172993e-02
   8.3879324e-02
   5.5321479e-02
   5.3135744e-02
   8.1448821e-02
   4.5575226e-02
   4.5024678e-02
   4.6861636e-02
   7.9584811e-02
   5.8709561e-02
   3.8698479e-02
   7.5206260e-02
   4.5610041e-02
   2.5209627e-01
   7.4714229e-02
   8.3492021e-02
   9.5810425e-02
   5.3804249e-02
   6.2190926e-02
   1.1977802e-01
   3.8778162e-02
   7.5558278e-02
   1.6579595e-01
   6.7430384e-02
   6.9564003e-02
   1.5520799e-01
   4.9734017e-02
   4.5375455e-02
   3.7616268e-02
   5.5215741e-02
   6.3938888e-02
   4.5365447e-02
   5.2408284e-02
   3.1930416e-01
   2.7051375e-01
   4.8309366e-02
   2.4844751e-01
   5.1165585e-02
   4.4048139e-02
   4.4082036e-02
   4.3610061e-02
   4.1633314e-02
   4.8119024e-02
   7.6108720e-02
   2.3142216e-01
   3.0555262e-02
   7.5994467e-02
   1.1593983e-01
   1.0004409e-01
   4.5751214e-02
   5.8504300e-02
   5.0819093e-02
   7.3097911e-02
   5.9677332e-02
   2.4753435e-01
   4.4213465e-02
   5.7417465e-02
   3.6301613e-02
   6.1313101e-02
   4.2926001e-02
   5.8719697e-02
   1.4543213e-01
   1.2132700e-01
   7.4799357e-02
   8.9046975e-02
   8.0204139e-02
   7.7367926e-02
   7.8438872e-02
   5.5545827e-02
   5.6144137e-02
   4.1128023e-02
   4.5229761e-02
   4.4907565e-02
   4.5774901e-02
   3.4925618e-02
   2.4268764e-01
   7.2786568e-02
   4.5757250e-02
   1.1284084e-01
   2.0369917e-01
   4.6697270e-02
   5.9374868e-02
   3.9399267e-02
   1.1937964e-01
   2.5830244e-01
   6.8329312e-02
   4.4775538e-02
   3.9259585e-02
   3.9480476e-02
   5.3783007e-02
   2.6882389e-01
   1.0523557e-01
   9.3260124e-02
   5.6500737e-02
   5.9891546e-02
   7.0290409e-02
   5.3940313e-02
   4.0087144e-02
   4.2978448e-02
   1.3139868e-01
   3.9723213e-02
   7.6085372e-02
   1.1902517e-01
   7.0274898e-02
   6.6366282e-02
   4.1266045e-02
   3.4540899e-02
   3.6976782e-02
   7.8819817e-02
   1.0127765e-01
   1.7131349e-01
   4.1393461e-02
   1.1804457e-01
   5.1359932e-02
   6.6517723e-02
   5.0078208e-02
   4.1252318e-02
   6.5198108e-02
   5.2971186e-02
   9.5249300e-02
   5.1841022e-02
   4.0790047e-02
   3.6910023e-02
   6.7124321e-02
   6.1990920e-02
   1.7988909e-01
   6.9443351e-02
   4.4804032e-02
   1.0097609e-01
   4.6212057e-02
   3.0047085e-01
   2.4156213e-01
   3.8480933e-02
   4.4316224e-02
   3.6488187e-02
   4.5033164e-02
   4.2646085e-02
   3.4418022e-02
   1.1742257e-01
   8.0668991e-02
   9.6926695e-02
   8.8099549e-02
   3.9874710e-02
   9.3896280e-02
   2.6146403e-01
   4.5724352e-02
   2.5446130e-01
   4.6379116e-02
   4.4888109e-02
   1.1805608e-01
   4.2394089e-02
   2.6596562e-01
   4.6699658e-02
   3.6857278e-02
   7.1367296e-02
   3.2801002e-02
   7.1370804e-02
   3.8603769e-02
   7.2224180e-02
   6.1462591e-02
   1.0019310e-01
   3.1175298e-01
   4.5423840e-02
   7.7280502e-02
   3.1695263e-02
   6.0612808e-02
   4.2769449e-02
   1.2805608e-01
   4.0306994e-02
   1.0908859e-01
   4.8714229e-02
   9.4491702e-02
   5.9619573e-02
   4.9415419e-02
   3.5866350e-02
   7.1503645e-02
   8.7496935e-02
   6.8760316e-02
   3.7768926e-02
   7.0171543e-02
   3.0739040e-01
   9.6228276e-02
   7.2749308e-02
   1.3809865e-01
   3.5661109e-02
   3.9879763e-02
   2.7518229e-01
   4.9044489e-02
   5.0313234e-02
   3.5845093e-02
   2.6751054e-01
   9.4431157e-02
   1.1898910e-01
   3.8929987e-02
   6.8537938e-02
   4.7327218e-02
   5.0785812e-02
   1.2920265e-01
   2.3752520e-01
   6.5962529e-02
   4.3066621e-02
   4.9282867e-02
   8.9898940e-02
   3.6150237e-02
   7.0793922e-02
   7.2396724e-02
   4.1852443e-02
   5.0321992e-02
   4.1970917e-02
   6.3686779e-02
   2.7992072e-01
   6.7464638e-02
   9.1907453e-02
   4.6549979e-02
   4.0307399e-02
   1.6126026e-01
   1.1167172e-01
   3.3766402e-02
   5.1652962e-02
   5.5285384e-02
   4.4517319e-02
   3.9287265e-02
   5.5774123e-02
   6.9045979e-02
   6.2585687e-02
   6.3231029e-02
   4.5400096e-02
   4.4221932e-02
   5.4579572e-02
   5.7902876e-02
   4.7371054e-02
   1.1949271e-01
   2.2027727e-01
   4.4009944e-02
   4.6792786e-02
   1.7145356e-01
   4.1835046e-02
   3.7057086e-02
   5.2997251e-02
   3.4076278e-02
   3.7992466e-02
   5.0762726e-02
   3.9863359e-02
   6.0924779e-02
   5.9960186e-02
   4.1627418e-02
   7.4409498e-02
   7.0856970e-02
   4.5615418e-02
   5.2689663e-02
   3.8112770e-02
   4.8860324e-02
   5.0088423e-02
   1.1728164e-01
   2.0328722e-01
   3.8833218e-02
   1.1776789e-01
   7.8260504e-02
   6.6316959e-02
   7.1185326e-02
   4.9584310e-02
   3.8884263e-02
   4.9023374e-02
   5.7667285e-02
   5.5432601e-02
   1.0012949e-01
   1.0566515e-01
   4.9801933e-02
   7.8040385e-02
   4.7684455e-02
   4.0892517e-02
   5.2871190e-02
   5.2141939e-02
   4.7421287e-02
   5.7177054e-02
   9.9296166e-02
   1.2744040e-01
   5.1692437e-02
   8.7386469e-02
   9.8945409e-02
   5.0105088e-02
   4.7014650e-02
   8.9622623e-02
   5.4134310e-02
   5.9006794e-02
   4.3478877e-02
   4.4765837e-02
   1.5586113e-01
   2.6581675e-01
   5.4172700e-02
   6.9497415e-02
   4.0341698e-02
   6.9776133e-02
   3.8811225e-02
   4.3898359e-02
   3.9584373e-02
   2.3071418e-01
   1.0406885e-01
   4.2173780e-02
   5.8135195e-02
   9.9019303e-02
   1.8104844e-01
   9.1967342e-02
   7.4033236e-02
   1.1920884e-01
   9.9339213e-02
   3.3220336e-02
   2.4864833e-01
   1.7785555e-01
   7.0334519e-02
   1.1619408e-01
   3.7056944e-02
   4.9890909e-02
   6.2638398e-02
   8.7391868e-02
   3.7773376e-02
   2.4182560e-01
   5.3923832e-02
   3.0565275e-02
   9.7180544e-02
   8.5305276e-02
   3.2219836e-02
   8.1607321e-02
   5.5658830e-02
   3.1763260e-01
   2.4862985e-01
   1.1496238e-01
   9.7410671e-02
   5.9757549e-02
   5.1109697e-02
   7.2063430e-02
   5.1700575e-02
   7.5182592e-02
   8.8028285e-02
   6.4403241e-02
   9.1065558e-02
   7.0724036e-02
   3.9348846e-02
   5.0164252e-02
   6.3492138e-02
   6.3790481e-02
   1.0953473e-01
   6.2621736e-02
   6.8499133e-02
   4.4685772e-02
   4.6495702e-02
   4.5226422e-02
   9.9661031e-02
   7.3541843e-02
   5.1285210e-02
   5.1820096e-02
   6.7382255e-02
   4.2476603e-02
   5.2980747e-02
   6.0739337e-02
   4.8094628e-02
   5.5492576e-02
   1.0022731e-01
   8.9438425e-02
   4.9510668e-02
   6.3534516e-02
   5.3534338e-02
   4.4215952e-02
   4.5217560e-02
   8.2842243e-02
   5.3849928e-02
   4.4992523e-02
   8.7627625e-02
   4.5339941e-02
   5.9246432e-02
   5.8184761e-02
   8.3809469e-02
   4.1450949e-02
   3.9407168e-02
   7.4600930e-02
   4.9177889e-02
   1.1849917e-01
   2.4181723e-01
   1.1107511e-01
   3.2477133e-01
   2.9879899e-01
   6.0118841e-02
   3.6483168e-02
   6.6096253e-02
   4.2032089e-02
   5.3692226e-02
   3.7504728e-02
   1.3716582e-01
   2.6637808e-01
   6.4439503e-02
   8.0304142e-02
   5.0300448e-02
   7.9557013e-02
   3.6940962e-02
   6.7640624e-02
   2.3159588e-01
   3.9902601e-02
   4.9402599e-02
   7.7285102e-02
   1.1875910e-01
   1.4609759e-01
   7.7398371e-02
   3.5642129e-02
   4.9002589e-02
   5.7853963e-02
   4.9096877e-02
   3.8350369e-02
   9.1862600e-02
   4.4963257e-02
   5.0243970e-02
   8.2488187e-02
   5.1656620e-02
   7.4169813e-02
   5.6876796e-02
   4.4899807e-02
   7.5359058e-02
   7.3904054e-02
   5.6416201e-02
   3.5294582e-02
   2.5365334e-01
   1.3188625e-01
   8.6743957e-02
   4.9882253e-02
   6.0046367e-02
   9.8382842e-02
   1.2670869e-01
   5.8230055e-02
   4.0648262e-02
   1.3662313e-01
   4.3833888e-02
   4.1959992e-02
   4.4100004e-02
   6.5883506e-02
   8.6891177e-02
   4.3011383e-02
   6.6277539e-02
   4.8882963e-02
   9.6459374e-02
   3.3760491e-02
   7.1925153e-02
   4.4727659e-02
   5.2968550e-02
   4.0469532e-02
   5.6979788e-02
   8.9173062e-02
   5.3459234e-02
   1.5442123e-01
   6.6709435e-02
   4.9065211e-02
   1.1704612e-01
   5.3904889e-02
   3.6927087e-02
   6.7595500e-02
   4.3033465e-02
   4.4835468e-02
   1.3598500e-01
   3.4027106e-02
   1.0343228e-01
   2.7332075e-01
   3.8045002e-02
   4.6106857e-02
   8.0430502e-02
   3.9644393e-02
   5.7276562e-02
   4.3823831e-02
   6.6491421e-02
   3.9009396e-02
   3.4353985e-02
   1.1749658e-01
   7.7689787e-02
   3.5875736e-02
   4.3144686e-02
   3.8363841e-02
   1.0793746e-01
   5.5062421e-02
   1.1281849e-01
   7.3400831e-02
   5.4072374e-02
   5.3970292e-02
   8.6889913e-02
   9.4852397e-02
   6.6254130e-02
   4.8421353e-02
   3.4838830e-02
   5.7081953e-02
   8.8749496e-02
   3.3142473e-02
   4.7046558e-02
   3.9153565e-02
   5.8713480e-02
   8.0182396e-02
   3.9994077e-02
   9.8498693e-02
   7.1723995e-02
   2.7275148e-01
   6.7391670e-02
   5.6323624e-02
   9.5060160e-02
   4.4106324e-02
   3.6854410e-02
   7.4494119e-02
   4.6434059e-02
   5.0368858e-02
   4.2199020e-02
   1.6695036e-01
   4.6422287e-02
   6.1265616e-02
   2.4453742e-01
   1.0678131e-01
   9.4563813e-02
   8.5867330e-02
   4.7041698e-02
   6.3884878e-02
   4.1006716e-02
   3.5703815e-02
   6.2804261e-02
   5.2650637e-02
   4.8828094e-02
   6.2178571e-02
   4.2089757e-02
   9.9291697e-02
   4.5087902e-02
   6.3972578e-02
   3.8325839e-02
   1.6152038e-01
   5.0449024e-02
   8.6366565e-02
   6.7213462e-02
   8.5314936e-02
   9.7372193e-02
   6.1390420e-02
   7.4186250e-02
   6.9986173e-02
   5.1575725e-02
   6.1477464e-02
   4.6257006e-02
   4.8811035e-02
   3.7541845e-02
   1.0050209e-01
   4.2266768e-02
   5.2263237e-02
   5.7930385e-02
   1.6794266e-01
   6.5182831e-02
   5.1396838e-02
   3.0351687e-01
   1.0310493e-01
   1.1886595e-01
   3.3620232e-01
   8.7453067e-02
   3.8372799e-02
   5.3288162e-02
   5.3317739e-02
   5.0800869e-02
   8.7038828e-02
   4.6154707e-02
   6.5696183e-02
   5.0464128e-02
   4.3298423e-02
   8.5119362e-02
   1.0962767e-01
   5.6662068e-02
   3.8677670e-02
   3.7187922e-02
   4.9834840e-02
   3.1151002e-02
   4.9775082e-02
   5.2765862e-02
   1.0401556e-01
   4.7527962e-02
   1.0253948e-01
   3.2277355e-02
   9.6717508e-02
   3.7931879e-02
   7.4559180e-02
   6.0709642e-02
   5.7289033e-02
   4.6143694e-02
   5.0019351e-02
   3.9964638e-02
   6.1855201e-02
   4.7723845e-02
   7.5388278e-02
   4.1409071e-02
   2.5304648e-01
   2.4131166e-01
   3.3243418e-02
   4.3723406e-02
   9.1374923e-02
   5.5031452e-02
   4.7344916e-02
   4.4388797e-02
   3.9869666e-02
   6.7740912e-02
   5.4000865e-02
   9.4394027e-02
   5.1754155e-02
   5.6033063e-02
   2.5437660e-01
   6.0629673e-02
   4.5429370e-02
   3.9490391e-02
   7.1719207e-02
   5.6621117e-02
   5.0410081e-02
   5.2030306e-02
   5.8453668e-02
   1.0505345e-01
   5.7447846e-02
   8.2217735e-02
   3.9830850e-02
   5.6733450e-02
   4.1524610e-02
   5.9952688e-02
   3.7633479e-02
   7.4039319e-02
   1.1345428e-01
   2.3990905e-01
   3.4541819e-01
   4.6582112e-02
   4.1741927e-02
   7.1963823e-02
   7.0427951e-02
   6.7468765e-02
   4.3916355e-02
   3.6441033e-02
   4.2043549e-02
   4.4083875e-02
   4.6369456e-02
   6.3129531e-02
   7.1377570e-02
   6.2588389e-02
   1.0244387e-01
   6.1324154e-02
   4.8119450e-02
   4.0938670e-02
   5.0869629e-02
   4.2942508e-02
   1.2611510e-01
   6.8297338e-02
   5.2406750e-02
   4.9569601e-02
   3.3504670e-02
   2.5091393e-01
   2.8140618e-01
   6.2069552e-02
   5.8821988e-02
   1.0610531e-01
   7.4995258e-02
   4.5137763e-02
   4.2832771e-02
   3.8220200e-02
   6.9492642e-02
   4.4993401e-02
   5.8926193e-02
   4.0592763e-02
   4.2383737e-02
   7.3686781e-02
   1.1328282e-01
   5.9021917e-02
   1.1280630e-01
   6.7395409e-02
   8.5047332e-02
   3.9998945e-02
   5.1215158e-02
   7.1039848e-02
   4.6347931e-02
   7.1185355e-02
   7.6027034e-02
   3.4905530e-02
   5.5962845e-02
   9.6970137e-02
   4.2764092e-02
   9.8587770e-02
   1.0029608e-01
   9.9654687e-02
   8.3422505e-02
   1.2619580e-01
   9.8109429e-02
   6.5121039e-02
   5.7365293e-02
   3.8074866e-02
   5.7672801e-02
   2.4892658e-01
   2.4628567e-01
   9.1021735e-02
   5.4805269e-02
   1.1269424e-01
   7.4515509e-02
   8.1256064e-02
   5.0416764e-02
   4.5128068e-02
   5.8238447e-02
   9.4338702e-02
   9.6396960e-02
   4.2538486e-02
   4.9474109e-02
   1.2585854e-01
   1.1847740e-01
   4.5085435e-02
   3.8201717e-02
   3.6196071e-02
   4.2243558e-02
   1.0029688e-01
   6.9976544e-02
   2.8385857e-01
   5.7894422e-02
   5.5044245e-02
   5.4288497e-02
   4.8067800e-02
   3.8930556e-02
   5.7390616e-02
   5.4370114e-02
   8.6661356e-02
   4.8058055e-02
   6.6323734e-02
   4.7203201e-02
   8.0204134e-02
   4.8931872e-02
   5.2267515e-02
   3.6955028e-02
   3.5613342e-02
   3.6373308e-02
   3.7065840e-02
   4.4973879e-02
   4.9113412e-02
   3.8107527e-02
   2.6123697e-01
   6.3449082e-02
   6.5729116e-02
   1.2860243e-01
   4.8938114e-02
   7.0234404e-02
   6.2909158e-02
   6.6267583e-02
   5.5030428e-02
   1.5142314e-01
   8.0775734e-02
   5.0157513e-02
   5.3257915e-02
   5.8960686e-02
   4.7283991e-02
   3.0868607e-02
   5.4639402e-02
   6.4574538e-02
   6.0078828e-02
   1.2307640e-01
   5.1215265e-02
   3.9438120e-02
   1.0701521e-01
   4.0100529e-02
   6.5397104e-02
   4.3930066e-02
   5.3981921e-02
   4.8272251e-02
   5.6594978e-02
   1.2887342e-01
   7.7044085e-02
   6.6901809e-02
   4.8418329e-02
   6.0301691e-02
   9.1415835e-02
   4.7358813e-02
   8.1278082e-02
   4.0934502e-02
   4.7992927e-02
   4.5954936e-02
   8.2542204e-02
   5.6340828e-02
   2.6003002e-01
   7.0403752e-02
   5.4025961e-02
   9.0432760e-02
   7.6889591e-02
   5.1843199e-02
   5.3892492e-02
   2.5443796e-01
   2.0951719e-01
   9.2789521e-02
   3.2327253e-02
   9.3825868e-02
   4.4656460e-02
   8.0941453e-02
   2.7319730e-01
   4.6025687e-02
   7.7781467e-02
   5.1820229e-02
   3.7460998e-02
   3.5192716e-02
   4.9855592e-02
   6.1365463e-02
   3.5774012e-02
   4.3364216e-02
   5.3732956e-02
   2.0631828e-01
   5.2864272e-02
   5.2077150e-02
   4.2473559e-02
   4.7458025e-02
   8.3742928e-02
   3.0529370e-01
   1.0522759e-01
   7.9452096e-02
   1.1727014e-01
   4.2495349e-02
   7.0758701e-02
   4.5936885e-02
   6.6449073e-02
   5.0900551e-02
   9.3885909e-02
   3.5182657e-02
   5.0274683e-02
   9.2003986e-02
   1.0986063e-01
   3.8535000e-02
   4.5841203e-02
   4.6440915e-02
   1.0256057e-01
   5.2137573e-02
   5.4470086e-02
   4.5593510e-02
   3.9565498e-02
   1.1552162e-01
   6.9309006e-02
   5.2270918e-02
   5.0404158e-02
   6.4146634e-02
   3.6930483e-02
   8.3305254e-02
   2.8377525e-01
   6.0326864e-02
   4.2927712e-02
   6.7291959e-02
   4.6043878e-02
   8.2128096e-02
   6.4581908e-02
   1.9049730e-01
   4.3079405e-02
   3.7491192e-02
   6.5144795e-02
   4.9352127e-02
   4.3057175e-02
   2.3591669e-01
   3.9602540e-02
   2.5164948e-01
   6.7712474e-02
   5.2641952e-02
   2.4113413e-01
   5.7585359e-02
   6.3668639e-02
   4.6648169e-02
   4.6796063e-02
   2.6187610e-01
   4.6537099e-02
   5.2735905e-02
   7.5748905e-02
   8.5807724e-02
   4.6344580e-02
   2.6060026e-01
   5.3256012e-02
   7.1884731e-02
   5.4455990e-02
   7.1842121e-02
   3.6065235e-02
   2.4616023e-01
   5.7431636e-02
   4.6580381e-02
   5.2421992e-02
   3.9144966e-02
   1.2999093e-01
   6.3102586e-02
   4.8885522e-02
   5.5762871e-02
   6.8955772e-02
   2.3781695e-01
   3.5206352e-02
   4.3804940e-02
   2.4866786e-01
   4.2439598e-02
   4.3098900e-02
   1.2412326e-01
   3.7446571e-02
   6.6579755e-02
   6.6365427e-02
   1.5115222e-01
   5.2597243e-02
   9.6572898e-02
   4.5303802e-02
   3.9667092e-02
   5.6663155e-02
   5.9740757e-02
   8.9278564e-02
   8.3010720e-02
   3.2638737e-02
   7.5740210e-02
   1.0350330e-01
   8.7733610e-02
   5.6066209e-02
   6.0836318e-02
   7.5940355e-02
   6.4999248e-02
   1.1067802e-01
   6.6967482e-02
   5.4469025e-02
   1.2755777e-01
   5.5900452e-02
   4.4739296e-02
   5.7857911e-02
   5.0860059e-02
   5.2316867e-02
   7.5773474e-02
   2.5451414e-01
   3.2605248e-01
   4.1430434e-02
   4.7733568e-02
   4.0358029e-02
   3.7884584e-02
   2.4880772e-01
   3.4689677e-02
   2.4872895e-01
   2.7048373e-01
   6.1395116e-02
   4.7623272e-02
   2.5607489e-01
   5.9247110e-02
   3.3801926e-02
   6.3344328e-02
   5.7797587e-01
   2.4585227e-01
   1.0728724e-01
   1.5619586e-01
   1.8417299e-01
   3.9956748e-02
   3.9110027e-02
   7.2190023e-02
   5.8770002e-02
   7.3280471e-02
   4.6433244e-02
   3.3838733e-02
   4.1484359e-02
   1.3502525e-01
   9.5371152e-02
   5.1975967e-02
   4.7756465e-02
   4.2950929e-02
   6.0330026e-02
   7.5333256e-02
   5.8291997e-02
   7.1432482e-02
   4.9567788e-02
   5.9190846e-02
   5.3509525e-02
   1.0111763e-01
   1.0876145e-01
   7.5311332e-02
   7.6009698e-02
   3.3016049e-02
   5.6145260e-02
   9.1749348e-02
   5.1569477e-02
   7.0952471e-02
   4.7463068e-02
   3.1564630e-01
   4.1058516e-02
   4.2022347e-02
   6.9603323e-02
   7.3949185e-02
   3.4603050e-02
   1.3035589e-01
   3.6290340e-02
   5.2853109e-02
   4.6631250e-02
   6.2606671e-02
   5.1947031e-02
   1.1721795e-01
   4.1187994e-02
   4.5682928e-02
   3.8184131e-02
   9.8353040e-02
   6.3233691e-02
   4.2912482e-02
   8.1429040e-02
   6.0276110e-02
   1.1176843e-01
   4.4647466e-02
   6.9252231e-02
   5.5385781e-02
   6.6186184e-02
   4.5846255e-02
   4.4519989e-02
   7.6590822e-02
   7.1006613e-02
   4.0086662e-02
   7.3113403e-02
   6.4143625e-02
   1.1447287e-01
   7.8543321e-02
   3.4837659e-02
   3.2485755e-02
   7.3825837e-02
   3.8602255e-02
   1.0802542e-01
   7.3797659e-02
   6.5589869e-02
   3.9096176e-02
   5.4730850e-02
   5.9475403e-02
   9.7125921e-02
   5.4196968e-02
   4.1381948e-02
   2.8197070e-01
   4.9572215e-02
   2.5737669e-01
   3.8303797e-02
   4.6221475e-02
   3.4478446e-02
   7.3360820e-02
   3.7571445e-02
   9.3726151e-02
   3.8728401e-02
   3.6387400e-02
   2.5024877e-01
   1.1005238e-01
   3.5895594e-02
   3.3905241e-02
   5.6461363e-02
   4.9383698e-02
   9.3542854e-02
   4.6333944e-02
   1.1724019e-01
   3.9256826e-02
   2.6596647e-01
   4.6790789e-02
   4.5725266e-02
   8.5301674e-02
   3.6707876e-02
   4.1941478e-02
   4.0358518e-02
   1.1547794e-01
   3.8037733e-02
   2.7395657e-01
   7.9931967e-02
   4.4624714e-02
   6.1502430e-02
   4.8299323e-02
   6.2708409e-02
   5.0832416e-02
   5.2311546e-02
   5.2015116e-02
   6.7421861e-02
   4.6742823e-02
   3.7343756e-02
   3.4845956e-02
   5.2776130e-02
   2.4520504e-01
   4.3249740e-02
   4.5740497e-02
   4.1433624e-02
   4.6540780e-02
   7.0712545e-02
   3.7002742e-02
   4.3103009e-02
   3.9669230e-02
   7.4741976e-02
   5.9691849e-02
   3.0587738e-02
   1.5976458e-01
   4.6401019e-02
   1.2403214e-01
   4.1868190e-02
   7.1284416e-02
   9.8073510e-02
   2.6753119e-01
   6.0244130e-02
   1.2908990e-01
   6.0118419e-02
   7.1275332e-02
   4.8436176e-02
   4.0350387e-02
   5.8597816e-02
   4.9656310e-02
   3.8181345e-02
   1.1238216e-01
   5.5926401e-02
   9.0921184e-02
   6.0916012e-02
   1.8527578e-01
   3.4209751e-02
   6.1122281e-02
   3.7206824e-02
   6.3294130e-02
   5.3031904e-02
   4.4683938e-02
   3.9457753e-02
   7.4352525e-02
   2.4945317e-01
   6.2823586e-02
   5.8451631e-02
   5.2287518e-02
   4.8892247e-02
   6.0076729e-02
   8.0425967e-02
   5.3268786e-02
   3.9475364e-02
   9.5862669e-02
   5.1288783e-02
   7.8251235e-02
   6.1137703e-02
   4.9722376e-02
   3.6344562e-02
   6.4823847e-02
   4.7663171e-02
   7.7793618e-02
   9.5386110e-02
   6.4451608e-02
   6.9196910e-02
   8.6402621e-02
   5.1390854e-02
   1.0366029e-01
   3.8598596e-02
   5.3011540e-02
   3.5369578e-02
   7.3588445e-02
   1.1374460e-01
   4.9151262e-02
   7.9524099e-02
   8.0303522e-02
   5.3938052e-02
   6.6628228e-02
   8.2738976e-02
   4.7566402e-02
   6.7305716e-02
   1.2531155e-01
   5.8631057e-02
   4.0309242e-02
   8.9608877e-02
   4.4719337e-02
   4.2325772e-02
   5.2193584e-02
   6.5149951e-02
   5.2024098e-02
   1.5967325e-01
   7.2664284e-02
   5.9422100e-02
   4.0453326e-02
   9.7358632e-02
   3.3412259e-01
   9.2570611e-02
   6.2006724e-02
   5.6989353e-02
   2.0791888e-01
   7.9126413e-02
   1.0241224e-01
   3.9028410e-02
   5.7254087e-02
   4.9711160e-02
   6.4220169e-02
   2.5051114e-01
   5.1173575e-02
   4.0709949e-02
   5.7811969e-02
   1.1156648e-01
   3.4558328e-02
   1.4934064e-01
   6.3974552e-02
   1.1958254e-01
   5.3598814e-02
   5.9072891e-02
   3.5754248e-02
   7.2935691e-02
   4.6677942e-02
   5.6213319e-02
   3.9358722e-02
   3.3309345e-02
   5.5213441e-02
   7.4996213e-02
   4.1070410e-02
   4.2726962e-02
   3.6479123e-02
   3.9550507e-02
   5.3837455e-02
   4.9789494e-02
   3.6380479e-02
   9.6730508e-02
   4.1280239e-02
   8.2849905e-02
   7.1944747e-02
   8.6838328e-02
   3.9705374e-02
   4.1575094e-02
   3.7591726e-02
   1.8588903e-01
   6.1112382e-02
   9.6939912e-02
   4.9034484e-02
   5.5989132e-02
   4.7860202e-02
   2.5412362e-01
   4.9273505e-02
   1.1861146e-01
   4.3801187e-02
   1.4753603e-01
   1.3460367e-01
   1.2385217e-01
   6.2104358e-02
   5.4782146e-02
   4.3065407e-02
   1.7918191e-01
   4.6424516e-02
   5.7616080e-02
   4.8359232e-02
   6.7468582e-02
   1.6303127e-01
   2.0345379e-01
   4.7681404e-02
   4.1820102e-02
   4.6545823e-02
   6.4435724e-02
   1.0457223e-01
   6.3182369e-02
   9.2071751e-02
   1.5559790e-01
   1.1760869e-01
   3.4656025e-02
   3.5957675e-02
   3.8083558e-02
   7.9824523e-02
   2.4564600e-01
   9.0429866e-02
   5.0299837e-02
   6.6935167e-02
   7.0311518e-02
   3.7518222e-02
   3.5244612e-02
   3.9398846e-02
   3.6742860e-02
   1.6303339e-01
   5.2961954e-02
   5.4187279e-02
   3.8937287e-02
   9.0295467e-02
   3.9276064e-02
   4.3213271e-02
   2.3536980e-01
   1.9206062e-01
   1.0275627e-01
   4.4122162e-02
   4.9518208e-02
   6.5120847e-02
   4.1913878e-02
   1.7034101e-01
   3.4299986e-02
   3.8851674e-02
   9.6176690e-02
   4.0600723e-02
   3.6930326e-02
   5.4988569e-02
   6.9392385e-02
   4.0076806e-02
   5.4528843e-02
   3.7988563e-02
   5.2115735e-02
   5.0869214e-02
   6.7274982e-02
   3.7113599e-02
   9.8998773e-02
   1.1138533e-01
   2.5388981e-01
   7.6159780e-02
   1.0691757e-01
   4.1019356e-02
   4.4646539e-02
   2.4048133e-01
   6.1768458e-02
   7.7522391e-02
   1.0992313e-01
   5.9670954e-02
   5.1253126e-02
   4.1899599e-02
   9.8608608e-02
   4.1569366e-02
   4.0758642e-02
   3.4491117e-02
   1.2400260e-01
   6.6733675e-02
   5.1864418e-02
   5.1386332e-02
   4.2375208e-02
   3.9663446e-02
   6.5384007e-02
   3.9475692e-02
   1.3515246e-01
   5.9250526e-02
   5.0858052e-02
   8.2797886e-02
   9.8898704e-02
   6.3548568e-02
   4.7389576e-02
   5.0841471e-02
   5.0331879e-02
   3.6541618e-02
   6.2487846e-02
   6.3708591e-02
   3.3560271e-02
   8.5595749e-02
   3.9387966e-02
   1.1244149e-01
   6.0577786e-02
   4.5670027e-02
   1.0516123e-01
   5.5523678e-02
   7.6984392e-02
   6.3511470e-02
   6.3748095e-02
   2.5479722e-01
   7.7919225e-02
   6.3590058e-02
   1.2750491e-01
   3.6535158e-02
   1.3539079e-01
   1.1980336e-01
   1.3877432e-01
   5.2878109e-02
   6.3754121e-02
   5.0635943e-02
   4.0862235e-02
   3.4979334e-02
   1.0125263e-01
   4.7150568e-02
   5.1663039e-02
   6.8837134e-02
   5.1552652e-02
   2.5864393e-01
   2.3253105e-01
   2.6331592e-01
   8.5933679e-02
   3.8350175e-02
   3.3722311e-01
   1.6368943e-01
   5.2987373e-02
   9.2604595e-02
   6.9823776e-02
   2.6095348e-01
   2.7438250e-01
   4.4664470e-02
   6.2433586e-02
   5.7129638e-02
   4.2576592e-02
   5.2833067e-02
   4.8187631e-02
   3.2974360e-02
   4.1296875e-02
   3.5097089e-01
   9.9748801e-02
   7.9276481e-02
   4.6358091e-02
   5.0640228e-02
   3.5918962e-02
   4.0876890e-02
   3.6769814e-02
   5.2531459e-02
   6.4889449e-02
   4.4343398e-02
   5.7590938e-02
   5.0757435e-02
   5.2491439e-02
   8.3479810e-02
   9.0049049e-02
   9.2313297e-02
   5.0314401e-02
   8.3923581e-02
   5.6557176e-02
   4.2166197e-02
   7.5771926e-02
   4.0059788e-02
   6.2546166e-02
   7.6798643e-02
   3.4434716e-01
   7.9817016e-02
   4.5598914e-02
   6.4055979e-02
   1.0014887e-01
   5.0719649e-02
   1.0195302e-01
   8.8088739e-02
   3.5437592e-02
   1.0350875e-01
   6.7415015e-02
   4.4117525e-02
   7.3222241e-02
   4.1683097e-02
   3.3909016e-02
   5.2127256e-02
   6.9247075e-02
   8.6022046e-02
   3.4810232e-01
   9.9460330e-02
   5.3649155e-02
   7.8613302e-02
   7.1835733e-02
   8.5187511e-02
   3.9173497e-02
   1.7814145e-01
   6.0193432e-02
   8.3822967e-02
   1.5961256e-01
   5.5027838e-02
   6.0886663e-02
   3.7862818e-02
   5.0354986e-02
   4.6581935e-02
   2.5567414e-01
   6.5004218e-02
   4.5449404e-02
   9.1229549e-02
   5.8688089e-02
   4.2960039e-02
   4.3376977e-02
   4.5914240e-02
   5.8145269e-02
   7.5465872e-02
   3.7385831e-02
   5.4452646e-02
   5.1250313e-02
   4.7934025e-02
   3.5574299e-02
   2.6189391e-01
   3.8854585e-01
   4.8612045e-02
   3.4307394e-02
   6.2339912e-02
   6.1065075e-02
   7.5496260e-02
   1.0296599e-01
   4.9322747e-02
   4.2691409e-02
   3.5694314e-02
   4.6887364e-02
   5.9384480e-02
   3.4069405e-02
   4.0856650e-02
   4.0265461e-02
   5.3615900e-02
   1.0057203e-01
   7.1644622e-02
   6.9055035e-02
   4.5720682e-02
   3.1520983e-02
   1.1514884e-01
   5.7792582e-02
   4.1676322e-02
   4.5070929e-02
   5.2654229e-02
   5.5392058e-02
   7.4536529e-02
   6.1728901e-02
   3.9672214e-02
   5.1582071e-02
   5.4334360e-02
   4.9004396e-02
   4.5288621e-02
   4.5128266e-02
   4.4016522e-02
   1.0602840e-01
   2.5228769e-01
   3.6947916e-02
   6.5757920e-02
   4.7667307e-02
   6.0293216e-02
   8.1625870e-02
   7.4851364e-02
   5.2813014e-02
   7.6467379e-02
   5.4284157e-02
   6.1585319e-02
   4.0690238e-02
   5.1484360e-02
   4.4224995e-02
   9.6358732e-02
   4.8030794e-02
   8.7871892e-02
   5.3346582e-02
   1.4672540e-01
   8.0619282e-02
   7.6026313e-02
   4.4182057e-02
   4.5356637e-02
   5.2513646e-02
   5.7743529e-02
   6.5207059e-02
   1.6492195e-01
   3.8732443e-02
   5.1028763e-02
   7.0363503e-02
   1.0388740e-01
   8.3684213e-02
   8.8634109e-02
   8.9781325e-02
   4.7287379e-02
   5.6589944e-02
   8.1552333e-02
   4.1358665e-02
   7.2063844e-02
   1.7457303e-01
   6.1604724e-02
   1.0703604e-01
   4.8792777e-02
   4.3488289e-02
   4.6081831e-02
   7.5385447e-02
   4.7219098e-02
   5.5537627e-02
   5.0521029e-02
   1.0111922e-01
   1.4950186e-01
   3.5243764e-02
   1.0306997e-01
   4.6688263e-01
   6.9084411e-02
   1.1870202e-01
   4.5431439e-02
   3.0257578e-02
   3.7319149e-02
   4.6651166e-02
   6.2578716e-02
   4.5843264e-02
   8.9354431e-02
   6.5590619e-02
   4.5213805e-02
   8.4506863e-02
   5.3371138e-02
   1.0242427e-01
   6.7141634e-02
   3.6637148e-02
   4.8501934e-02
   3.8187277e-02
   4.5886794e-02
   5.7361865e-02
   6.6702304e-02
   4.9457352e-02
   4.2742400e-02
   3.9332106e-02
   9.7847348e-02
   4.8265297e-02
   5.1082410e-02
   5.4514270e-02
   4.2448514e-02
   8.0424337e-02
   5.0119385e-02
   6.7622524e-02
   6.0848392e-02
   1.2484663e-01
   6.3556906e-02
   2.7194271e-01
   6.6795074e-02
   8.6475306e-02
   4.8847716e-02
   1.2450953e-01
   8.2334066e-02
   4.8430768e-02
   5.0147287e-02
   5.0161219e-02
   7.4376073e-02
   5.0560178e-02
   4.7225616e-02
   8.2435307e-02
   3.9992839e-02
   4.7167119e-02
   1.1722549e-01
   4.0628510e-02
   4.4960163e-02
   4.5879562e-02
   3.4105626e-02
   3.4642972e-02
   6.0645951e-02
   1.0523245e-01
   6.2357699e-02
   2.5574048e-01
   4.9011636e-02
   2.3667545e-01
   5.8623044e-02
   8.1659718e-02
   4.0464667e-02
   1.0646094e-01
   4.7416418e-02
   6.1928959e-02
   5.5928818e-02
   5.4290570e-02
   9.4137186e-02
   5.7116379e-02
   8.5088407e-02
   4.7369401e-02
   5.1390463e-02
   5.1002740e-02
   4.8124076e-02
   4.3967770e-02
   7.4275114e-02
   4.0419062e-02
   7.7864833e-02
   9.9577168e-02
   4.3435248e-02
   5.9990735e-02
   4.5946172e-02
   5.0965680e-02
   3.1080599e-01
   5.4431556e-02
   5.9929920e-02
   4.0057083e-02
   3.9408600e-02
   7.1584184e-02
   9.0937043e-02
   5.2735834e-02
   4.6255438e-02
   4.9607540e-02
   3.9986508e-02
   1.1050491e-01
   4.1951112e-02
   1.2660254e-01
   7.5706187e-02
   1.6224742e-01
   4.9219591e-02
   7.3747821e-02
   3.9361904e-02
   4.2309578e-02
   5.7295853e-02
   3.1882280e-01
   5.2239738e-02
   9.2877346e-02
   3.2645629e-02
   1.5959886e-01
   5.7225473e-02
   5.4508644e-02
   6.9737528e-02
   8.2752109e-02
   6.5978436e-02
   5.5796888e-02
   7.1157531e-02
   3.8418572e-02
   3.6809837e-02
   6.9420336e-02
   6.1943178e-02
   3.8478631e-02
   4.5280047e-02
   8.2117972e-02
   4.7116013e-02
   2.5022438e-01
   8.9002564e-02
   7.9290123e-02
   2.9919904e-01
   5.8003656e-02
   5.4190470e-02
   4.8667053e-02
   3.8367575e-02
   5.6045580e-02
   1.5539523e-01
   3.5303901e-02
   6.3855203e-02
   4.6348540e-02
   4.2896319e-02
   2.8592683e-01
   5.2393254e-02
   2.3995729e-01
   1.0596438e-01
   3.6667619e-02
   3.9782322e-02
   4.8057177e-02
   2.8556199e-01
   5.0107631e-02
   4.7815007e-02
   9.1189143e-02
   2.9572045e-01
   9.2141435e-02
   6.0254718e-02
   7.4393752e-02
   3.4280779e-02
   4.5104386e-02
   6.6905001e-02
   6.0385513e-02
   8.6920995e-02
   3.8045753e-02
   5.8090556e-02
   6.2365069e-02
   6.2304526e-02
   9.6382637e-02
   1.7031197e-01
   6.3060765e-02
   8.8384879e-02
   1.2351396e-01
   3.9647798e-02
   5.3804874e-02
   3.2940827e-02
   5.3228822e-02
   5.3284318e-02
   6.5474724e-02
   9.6030368e-02
   3.9934173e-02
   5.9114387e-02
   9.2699595e-02
   6.4138744e-02
   6.8841819e-02
   5.1240740e-02
   6.6402084e-02
   2.4117597e-01
   6.3136753e-02
   4.1884300e-02
   4.5222269e-02
   4.6336272e-02
   5.2612322e-02
   4.8812338e-02
   4.9146037e-02
   3.7902739e-02
   4.0866674e-02
   6.4742392e-02
   7.5941551e-02
   7.3133159e-02
   7.0125229e-02
   1.0109378e-01
   5.1576229e-02
   5.5389994e-02
   4.2247363e-02
   3.4073893e-01
   4.3704892e-02
   5.4678857e-02
   6.9762684e-02
   3.2361942e-02
   2.8560627e-01
   1.5551391e-01
   4.2982847e-02
   4.9890380e-02
   7.3372605e-02
   1.0929409e-01
   1.0345150e-01
   6.2662072e-02
   4.8386318e-02
   9.4834275e-02
   4.8469895e-02
   3.2797884e-02
   7.0073247e-02
   6.2951403e-02
   3.0975845e-02
   6.4350886e-02
   5.8604034e-02
   1.3913142e-01
   9.1622270e-02
   5.3269437e-02
   1.3721871e-01
   6.6328701e-02
   8.1817315e-02
   4.3071995e-02
   1.6005008e-01
   3.9704175e-02
   6.8888047e-02
   4.8761626e-02
   4.7622021e-02
   4.3506050e-02
   3.2494895e-02
   1.7283160e-01
   4.7313197e-02
   2.3666254e-01
   9.5845180e-02
   4.1095255e-02
   3.9708318e-02
   6.9757759e-02
   8.1386609e-02
   1.9886262e-01
   1.0584472e-01
   8.5559875e-02
   6.5733558e-02
   4.5653880e-02
   4.1294988e-02
   6.1718926e-02
   1.0484001e-01
   3.7028538e-02
   1.4093576e-01
   4.1329403e-02
   5.9683819e-02
   3.8076103e-02
   5.6061643e-02
   3.9812879e-02
   1.5213985e-01
   6.2907526e-02
   4.1560774e-02
   4.3073349e-02
   4.1443499e-02
   6.2000330e-02
   4.8079589e-02
   2.2994066e-01
   4.0671993e-02
   8.5627937e-02
   1.5119436e-01
   4.7707030e-02
   3.8098429e-02
   5.7540680e-02
   3.5059005e-02
   1.0226479e-01
   2.8516712e-01
   5.7671470e-02
   4.2056480e-02
   8.0254078e-02
   5.6451730e-02
   5.4820549e-02
   3.7299167e-02
   3.9900821e-02
   2.8875976e-01
   5.0396133e-02
   4.1130512e-02
   4.5924602e-02
   3.8489737e-02
   7.0829726e-02
   4.0059061e-02
   7.6417406e-02
   3.8611954e-02
   1.1129010e-01
   4.4842976e-02
   6.0307245e-02
   1.3862344e-01
   7.1493402e-02
   4.4090228e-02
   5.0174255e-02
   4.1250653e-02
   6.1128838e-02
   3.7840859e-01
   4.9817680e-02
   9.7483756e-02
   2.7954396e-01
   5.0435853e-02
   7.2153455e-02
   4.1936453e-02
   5.1814616e-02
   3.4985227e-02
   4.2117246e-02
   3.3075569e-02
   4.8939381e-02
   9.6661677e-02
   2.4004466e-01
   6.5105698e-02
   4.2875827e-02
   7.8074085e-02
   1.4214059e-01
   9.6646629e-02
   4.3135392e-02
   4.2523571e-02
   3.6249351e-02
   5.8924189e-02
   3.5322449e-02
   8.3031367e-02
   3.5014837e-02
   5.4879647e-02
   6.9307408e-02
   5.5440734e-02
   7.8804803e-02
   6.4487916e-02
   1.8367017e-01
   7.3801501e-02
   5.6487741e-02
   1.5040663e-01
   5.2626062e-02
   1.5702743e-01
   5.1124731e-02
   6.7048133e-02
   5.3262222e-02
   3.5549490e-02
   2.3849098e-01
   4.6757516e-02
   3.4491208e-02
   6.6089930e-02
   6.9889402e-02
   4.3199344e-02
   4.1413053e-02
   9.3115677e-02
   3.2011331e-01
   9.5882029e-02
   9.9927506e-02
   5.8010324e-02
   6.0880169e-02
   2.3272166e-01
   6.1892026e-02
   8.3192170e-02
   7.4079804e-02
   5.0579709e-02
   1.3946132e-01
   5.5621067e-02
   1.3271971e-01
   8.9345733e-02
   2.3490629e-01
   4.4452018e-02
   7.7600737e-02
   3.4490347e-02
   5.5671063e-02
   4.2450967e-02
   8.5851831e-02
   4.0616892e-02
   6.2800311e-02
   1.1670930e-01
   8.4113874e-02
   4.1247998e-02
   4.0722757e-02
   5.7657548e-02
   7.9638894e-02
   4.4661517e-02
   8.0693037e-02
   4.2211753e-02
   3.9220842e-02
   6.8833094e-02
   2.1861683e-01
   4.0144940e-02
   5.7556114e-02
   7.1066165e-02
   5.4344368e-02
   9.4734112e-02
   3.3116193e-02
   1.0900483e-01
   5.9047899e-02
   3.6526990e-02
   2.7303228e-01
   1.2219630e-01
   4.5940115e-02
   5.9233416e-02
   4.7622355e-02
   5.4617255e-02
   9.2582988e-02
   6.9022747e-02
   4.2862632e-02
   4.0163904e-02
   4.6675034e-02
   2.4092271e-01
   5.5983630e-02
   5.3627686e-02
   5.0442175e-02
   5.6497623e-02
   1.4756270e-01
   7.7408377e-02
   5.5623879e-02
   4.4660141e-02
   3.7003582e-02
   4.6195945e-02
   6.5543522e-02
   8.1180815e-02
   3.3037398e-01
   2.8091609e-01
   7.7044025e-02
   8.9967604e-02
   5.2823911e-02
   2.3835846e-01
   2.8753296e-01
   5.3938136e-02
   5.8573614e-02
   7.5506493e-02
   4.0397255e-02
   9.5993340e-02
   5.5843930e-02
   5.4773631e-02
   4.3572452e-02
   4.4863211e-02
   4.9646001e-02
   7.4846470e-02
   1.2176750e-01
   5.0294785e-02
   4.3787454e-02
   1.1724668e-01
   5.9291217e-02
   3.1548833e-02
   3.7606750e-02
   4.0944245e-02
   5.0453432e-02
   4.9036162e-02
   7.5523982e-02
   6.7521969e-02
   3.1751725e-02
   4.3781606e-02
   3.5752164e-02
   4.8781447e-02
   6.5291635e-02
   5.8513677e-02
   4.8732996e-02
   5.8318418e-02
   4.0269859e-02
   9.3420877e-02
   6.1065906e-02
   3.5587531e-02
   3.3733668e-02
   4.3001274e-02
   1.0123410e-01
   4.4714025e-02
   4.1888226e-02
   4.3539036e-02
   4.1876386e-02
   7.8546482e-02
   4.7139599e-02
   2.0450706e-01
   4.2046380e-02
   2.6742657e-01
   8.1316605e-02
   1.8156130e-01
   4.5390057e-02
   4.9689868e-02
   3.6287439e-02
   4.7557548e-02
   7.6015265e-02
   5.1100456e-02
   4.8892893e-02
   7.3898051e-02
   5.5793366e-02
   2.9246746e-01
   4.4583458e-02
   4.1116306e-02
   9.2974828e-02
   6.2581664e-02
   2.8363330e-01
   4.8405011e-02
   6.3790074e-02
   1.0208014e-01
   1.3187170e-01
   3.8066920e-02
   5.1335151e-02
   1.0230799e-01
   1.4804497e-01
   4.3450241e-02
   7.4489158e-02
   4.5751445e-02
   1.5975998e-01
   1.0054422e-01
   3.5393351e-02
   4.3419720e-02
   4.8648035e-02
   9.4375740e-02
   6.2286823e-02
   9.0323388e-02
   1.6642884e-01
   6.8365223e-02
   5.9200549e-02
   1.9205319e-01
   6.0111551e-02
   4.1269610e-02
   9.5150040e-02
   4.7360096e-02
   2.5248396e-01
   4.4217250e-02
   1.1817143e-01
   5.2686347e-02
   1.3793021e-01
   5.3232009e-02
   1.3097059e-01
   4.6567909e-02
   3.1877531e-02
   6.6516553e-02
   5.8622396e-02
   6.3168861e-02
   9.1591843e-02
   2.8568643e-01
   4.7686392e-02
   4.5803570e-02
   2.9656186e-01
   1.5601835e-01
   6.5476351e-02
   6.1973554e-02
   9.1302903e-02
   8.1925365e-02
   3.6417974e-02
   4.7037941e-02
   3.3482011e-02
   4.8193291e-02
   2.1651697e-01
   2.6824659e-01
   4.6590720e-02
   1.2138776e-01
   2.3653853e-01
   5.6955393e-02
   8.5234375e-02
   3.8535576e-02
   4.2671823e-02
   5.0397554e-02
   3.1038360e-02
   3.5608603e-02
   1.1245464e-01
   7.6811208e-02
   7.9468130e-02
   5.1506153e-02
   4.7757388e-02
   5.2218766e-02
   4.0602571e-02
   4.4438455e-02
   5.6169892e-02
   7.8693217e-02
   4.2546036e-02
   5.9812222e-02
   5.8674027e-02
   1.3415233e-01
   4.7237773e-02
   4.0421166e-02
   1.2369745e-01
   6.5455713e-02
   1.0960007e-01
   3.7172925e-02
   2.4441575e-01
   6.7083162e-02
   5.1713066e-02
   4.4433387e-02
   3.9019909e-02
   2.3738873e-01
   4.2689922e-02
   1.0029314e-01
   1.0530503e-01
   5.7331934e-02
   6.0160433e-02
   6.0151311e-02
   5.9299407e-02
   4.8966220e-02
   3.8790536e-02
   4.5079781e-02
   3.7230395e-02
   6.8796288e-02
   1.0822243e-01
   5.4348296e-02
   6.0731123e-02
   6.6521720e-02
   1.0876593e-01
   2.5210664e-01
   4.3547917e-02
   4.6016489e-02
   5.5164054e-02
   5.9553937e-02
   4.9213702e-02
   4.7994043e-02
   1.2046087e-01
   5.9055756e-02
   7.7102860e-02
   4.5275682e-02
   2.4661505e-01
   1.2884036e-01
   4.8090146e-02
   1.2107426e-01
   6.4760314e-02
   3.2594588e-02
   6.1213207e-02
   5.3386741e-02
   3.8474718e-02
   5.6440243e-02
   5.2449436e-02
   8.4468500e-02
   3.4711033e-02
   4.8866381e-02
   6.0263391e-02
   4.6006142e-02
   1.3277883e-01
   3.5329174e-02
   4.0707954e-02
   6.3767402e-02
   3.4506599e-02
   1.3727127e-01
   4.5542259e-02
   9.8407857e-02
   5.4325252e-02
   3.5057239e-02
   6.6570716e-02
   8.0277043e-02
   6.3573236e-02
   1.4780528e-01
   1.3536609e-01
   7.2128503e-02
   3.1494215e-02
   5.9143716e-02
   6.5304270e-02
   7.5960176e-02
   8.9142292e-02
   9.9609582e-02
   6.7037563e-02
   9.1139868e-02
   6.5526844e-02
   8.0755678e-02
   2.4903215e-01
   4.9355907e-02
   5.3351369e-02
   6.9980018e-02
   6.1882062e-02
   1.0765608e-01
   5.7916948e-02
   5.3075063e-02
   2.4588693e-01
   5.6537966e-02
   4.8433735e-02
   1.1579966e-01
   3.7201780e-02
   4.0429895e-02
   3.1948126e-02
   4.3868395e-02
   6.2405091e-02
   5.2403944e-02
   3.3358464e-02
   5.0316964e-02
   3.9959873e-02
   6.5100916e-02
   9.9709192e-02
   4.5832066e-02
   5.0369986e-02
   7.9243932e-02
   4.7833038e-02
   5.9885901e-02
   1.2350234e-01
   5.5964223e-02
   8.4836801e-02
   4.0107813e-02
   9.9765747e-02
   4.3009839e-02
   5.6079694e-02
   4.6566476e-02
   1.7448338e-01
   7.1801360e-02
   5.0916608e-02
   4.1465098e-02
   4.4873164e-01
   6.0042900e-02
   1.0365616e-01
   5.7053332e-02
   5.3089026e-02
   9.5233664e-02
   5.2927259e-02
   8.0374174e-02
   1.3306668e-01
   6.4391619e-02
   6.6796686e-02
   9.7865788e-02
   1.0191616e-01
   3.1974044e-02
   6.4650378e-02
   5.1195908e-02
   4.1728337e-02
   2.5480609e-01
   4.5160404e-02
   1.2275371e-01
   6.1476503e-02
   1.5900782e-01
   1.1206570e-01
   5.9427620e-02
   5.2433314e-02
   1.1827408e-01
   5.7310191e-02
   2.8317841e-01
   7.3650791e-02
   5.4170237e-02
   4.2123682e-02
   3.6173471e-02
   7.3755493e-02
   2.3482317e-01
   3.8659148e-02
   5.4228608e-02
   5.7774528e-02
   8.9980431e-02
   4.4754210e-02
   3.6639547e-02
   5.2998707e-02
   5.2605167e-02
   3.9221065e-01
   5.0201604e-02
   4.3241597e-02
   1.1130209e-01
   9.9810303e-02
   5.2887028e-02
   6.0260810e-02
   4.6996644e-02
   3.9545275e-02
   3.2030867e-02
   3.6799859e-01
   6.1735526e-02
   4.9304577e-02
   5.4186860e-02
   6.8599982e-02
   6.0045793e-02
   9.2602352e-02
   1.1004020e-01
   5.1988599e-02
   4.4663290e-02
   5.4814837e-02
   6.5084764e-02
   4.9047075e-02
   6.1504012e-02
   2.6329319e-01
   3.5749369e-01
   3.5772107e-02
   7.2409124e-02
   7.8355717e-02
   4.5603432e-02
   3.6833059e-02
   4.3973864e-02
   2.7691607e-01
   4.9474791e-02
   3.4472802e-02
   4.7685721e-02
   1.0943477e-01
   4.7722958e-02
   2.4527675e-01
   5.2350504e-02
   6.3601479e-02
   5.3677104e-02
   2.1374772e-01
   4.6897467e-02
   3.5543136e-02
   5.7433433e-02
   4.6279056e-02
   4.7667152e-02
   2.8766060e-01
   2.6808228e-01
   5.9254280e-02
   1.3592902e-01
   1.0122373e-01
   3.8658606e-02
   4.8072937e-02
   5.5592165e-02
   8.3803385e-02
   2.6016520e-01
   9.2765745e-02
   4.1152219e-02
   3.9618177e-02
   5.8843959e-02
   9.4579344e-02
   3.7403064e-02
   6.3727131e-02
   1.1291118e-01
   8.4340369e-02
   4.1804974e-02
   5.0761054e-02
   8.6629134e-02
   7.2326986e-02
   6.2204091e-02
   6.8578219e-02
   4.9141349e-02
   5.3671632e-02
   1.0974882e-01
   8.4511050e-02
   1.2543652e-01
   4.6255685e-02
   3.6608022e-02
   4.9054695e-02
   3.9383499e-02
   5.4849545e-02
   3.7648938e-02
   4.1841167e-02
   4.0895744e-02
   1.1047817e-01
   7.4366863e-02
   4.8073543e-02
   1.1022528e-01
   4.7201396e-02
   5.1384078e-02
   4.4107853e-02
   3.6585285e-02
   6.9854243e-02
   6.9422919e-02
   1.2272085e-01
   6.6765770e-02
   4.8110958e-02
   5.8782783e-02
   2.6909470e-01
   6.3012972e-02
   4.4609245e-02
   7.8734760e-02
   3.6408430e-02
   1.3569707e-01
   3.4288980e-02
   4.9925440e-02
   7.4346525e-02
   6.2932756e-02
   6.4571377e-02
   2.3649390e-01
   4.9398044e-02
   3.0450172e-02
   6.3658896e-02
   4.0538083e-02
   4.1885062e-02
   5.0164789e-02
   5.4708302e-02
   4.0786913e-02
   2.4944147e-01
   1.1430455e-01
   4.2509451e-02
   9.8093433e-02
   1.1823772e-01
   3.8608174e-02
   7.4175852e-02
   5.1835186e-02
   4.4972785e-02
   5.7172681e-02
   4.1841110e-02
   1.4511639e-01
   5.2943991e-02
   1.4020122e-01
   4.5123786e-02
   4.8994515e-02
   9.2347214e-02
   3.9441655e-02
   3.4181725e-02
   1.3121486e-01
   4.9991715e-02
   5.6404848e-02
   3.9803036e-02
   4.8694244e-02
   4.4345656e-02
   7.5261986e-02
   5.8175628e-02
   5.6969069e-02
   3.8180161e-02
   5.3330489e-02
   4.1940592e-02
   1.1909069e-01
   4.3555633e-02
   4.3776406e-02
   6.6292617e-02
   4.3815989e-02
   5.7760285e-02
   1.1189111e-01
   3.9867476e-02
   1.6290091e-01
   4.3401769e-02
   4.4557006e-02
   9.5195118e-02
   2.7429564e-01
   5.9643159e-02
   6.3671537e-02
   3.3027692e-02
   4.6607893e-02
   5.9267123e-02
   1.3155329e-01
   3.9005435e-02
   1.0105230e-01
   4.4002313e-02
   3.8954971e-01
   6.0332819e-02
   9.7774528e-02
   6.7173362e-02
   4.3170629e-02
   1.4473447e-01
   6.3186119e-02
   6.6576018e-02
   1.0406912e-01
   1.8659842e-01
   7.9984206e-02
   4.0879086e-02
   1.2513136e-01
   5.1669193e-02
   4.6576172e-02
   1.5581311e-01
   4.7059927e-02
   8.7624390e-02
   7.0555861e-02
   3.7780357e-02
   1.0008595e-01
   9.1376191e-02
   3.7900201e-02
   4.5865277e-02
   3.0797252e-02
   7.9774631e-02
   4.4676928e-02
   4.0819591e-02
   5.7675317e-02
   4.8990641e-02
   3.2605770e-01
   4.1395716e-02
   8.4776997e-02
   5.2855528e-02
   3.7350843e-02
   5.0218900e-02
   5.5704981e-02
   2.6536810e-01
   5.2903509e-02
   3.3118881e-02
   7.9225729e-02
   3.6609277e-02
   1.1953495e-01
   8.3138016e-02
   4.7055891e-02
   4.8705419e-02
   4.3617488e-02
   3.9735175e-02
   5.0107031e-02
   4.0954022e-02
   6.1141179e-02
   5.5349614e-02
   8.6329668e-02
   2.7085789e-01
   5.3030378e-02
   5.9556085e-02
   9.1373769e-02
   6.8884164e-02
   3.3825959e-02
   3.5286199e-02
   8.6368307e-02
   2.5531857e-01
   6.9812183e-02
   6.6629942e-02
   5.1732046e-02
   4.4758730e-02
   5.2956952e-02
   2.1582179e-01
   6.4466776e-02
   3.3866634e-01
   6.7644284e-02
   1.6841635e-01
   6.0743170e-02
   2.5024139e-01
   1.1797514e-01
   1.2452984e-01
   5.3948630e-02
   4.8368164e-02
   5.7905034e-02
   3.5803933e-02
   5.2305458e-02
   5.4580727e-02
   4.2933619e-02
   7.3543787e-02
   1.6087570e-01
   9.7410433e-02
   7.0728639e-02
   8.1951049e-02
   6.5431028e-02
   5.8227343e-02
   6.0406416e-02
   6.3057822e-02
   5.5560520e-02
   1.2608929e-01
   4.4008072e-02
   4.8556710e-02
   3.1361674e-02
   6.6576061e-02
   5.2541635e-02
   3.5526776e-02
   1.2407058e-01
   4.4011373e-02
   1.6520558e-01
   3.1027082e-01
   4.1336108e-02
   4.6260515e-02
   2.6046676e-01
   5.6699602e-02
   8.7067199e-02
   6.4084524e-02
   3.6349424e-02
   5.5611588e-02
   1.7280823e-01
   3.6207777e-02
   6.1073358e-02
   3.1939665e-02
   5.7868301e-02
   5.1418740e-02
   4.6078969e-02
   9.8024542e-02
   8.2179904e-02
   4.8645035e-02
   3.9698909e-02
   7.8252765e-02
   2.8200292e-01
   4.4977200e-02
   5.4175559e-02
   4.3862600e-02
   5.5450278e-02
   6.0073575e-02
   3.8762967e-02
   4.3566295e-02
   5.3279311e-02
   8.6897146e-02
   6.5314952e-02
   4.5643945e-02
   4.0963635e-02
   2.3998468e-01
   5.9776208e-02
   3.9172333e-02
   1.1423091e-01
   4.7861949e-02
   4.0835186e-02
   3.9785801e-02
   1.5196300e-01
   3.8369670e-02
   1.1836313e-01
   5.3267418e-02
   4.0168969e-02
   1.1463077e-01
   3.8618895e-02
   1.0675729e-01
   4.9382144e-02
   5.1463693e-02
   3.5249590e-01
   3.5213359e-02
   6.1172811e-02
   4.4382876e-02
   4.8949699e-02
   8.2859174e-02
   6.9331135e-02
   7.9522852e-02
   5.3222271e-02
   4.6399382e-02
   6.5564454e-02
   4.4597323e-02
   2.4707555e-01
   6.3004005e-02
   6.3801389e-02
   6.0543545e-02
   4.8899202e-02
   7.9370146e-02
   3.6445386e-02
   5.3816197e-02
   9.1917305e-02
   5.5843073e-02
   3.4387643e-02
   1.6495793e-01
   6.7875530e-02
   4.2134769e-02
   1.0272173e-01
   4.3559998e-02
   5.2855869e-02
   6.8004779e-02
   4.5689817e-02
   5.0973899e-02
   1.1873868e-01
   6.0266068e-02
   4.2147198e-02
   5.9609951e-02
   6.5126433e-02
   5.4467172e-02
   4.5937031e-02
   1.2108897e-01
   4.2739809e-02
   2.0405661e-01
   4.2620138e-02
   4.8354978e-02
   5.4884961e-02
   1.2433080e-01
   2.6020647e-01
   6.4277661e-02
   4.1236615e-02
   6.0405391e-02
   1.0062119e-01
   9.4074888e-02
   3.9328989e-02
   6.4372043e-02
   8.9586706e-02
   8.5421590e-02
   5.7170051e-02
   9.8110676e-02
   4.5452780e-02
   1.0621561e-01
   3.8664983e-02
   4.1622567e-02
   4.4746916e-01
   5.9416718e-02
   5.8369349e-02
   5.7597878e-02
   5.3065878e-02
   8.8760099e-02
   5.6954395e-02
   3.8594258e-02
   6.7827615e-02
   2.6371640e-01
   4.0250589e-02
   2.7506578e-01
   9.1759433e-02
   1.0805109e-01
   3.8190488e-02
   5.2592599e-02
   5.1411482e-02
   4.6480348e-02
   5.5773169e-02
   3.9245123e-02
   6.0085556e-02
   4.3249133e-02
   6.0441760e-02
   1.0233311e-01
   7.9591639e-02
   8.7468445e-02
   4.1776884e-02
   6.4039130e-02
   5.3102032e-02
   6.6892812e-02
   4.1517786e-02
   4.0023944e-02
   3.1006392e-01
   7.3048911e-02
   6.0627855e-02
   3.9361931e-02
   3.6759519e-02
   3.7027959e-02
   1.0710479e-01
   9.1237156e-02
   9.4741642e-02
   4.8923600e-02
   8.4861635e-02
   6.6768661e-02
   8.4395714e-02
   5.0564784e-02
   4.7043545e-02
   6.2972025e-02
   7.3605899e-02
   6.9077100e-02
   7.9744270e-02
   6.4615100e-02
   6.9392867e-02
   4.8165351e-02
   4.2720270e-02
   4.0981504e-02
   3.1788847e-02
   3.3455674e-02
   5.2015872e-02
   1.1411117e-01
   6.1283715e-02
   6.4168948e-02
   6.6195219e-02
   8.3566367e-02
   5.1789299e-02
   7.5536025e-02
   6.2634671e-02
   4.9465115e-02
   3.8872798e-02
   6.5488957e-02
   4.7336835e-02
   2.4000975e-01
   4.0279448e-02
   1.0026973e-01
   4.8483694e-02
   8.4493262e-02
   5.1165940e-02
   3.4563851e-01
   3.8213241e-02
   4.0034357e-02
   3.4794219e-02
   3.7254891e-02
   6.6887927e-02
   4.6322786e-02
   4.3392334e-02
   4.6943067e-02
   3.2616724e-02
   4.8983410e-02
   6.2245991e-02
   7.9222511e-02
   5.2028338e-02
   2.4478303e-01
   6.2686028e-02
   5.8517139e-02
   8.1566142e-02
   7.4929012e-02
   5.9226486e-02
   7.0768381e-02
   7.7507657e-02
   7.0029025e-02
   8.3491984e-02
   5.6607643e-02
   4.3218824e-02
   7.3311680e-02
   5.1915174e-02
   4.2394039e-02
   5.9346749e-02
   1.0103985e-01
   3.4940288e-02
   7.9145033e-02
   7.4538498e-02
   4.5225307e-02
   9.1476533e-02
   4.4873744e-02
   5.0245895e-02
   6.8832151e-02
   3.2771818e-02
   3.9325066e-02
   9.6382190e-02
   4.2657008e-02
   5.1885947e-02
   9.2378401e-02
   4.1198714e-02
   5.2461949e-02
   2.7155547e-01
   5.5859140e-02
   7.7606298e-02
   4.9638467e-02
   6.5675477e-02
   2.6161991e-01
   5.8237257e-02
   5.1311645e-02
   8.3263459e-02
   4.8319386e-02
   8.3656359e-02
   3.9743086e-02
   1.0309273e-01
   6.1706118e-02
   7.2561412e-02
   3.3358844e-02
   2.3167701e-01
   3.5281103e-02
   1.0029318e-01
   9.9291687e-02
   4.8724712e-02
   1.0643324e-01
   7.8455785e-02
   4.8849700e-02
   4.7814638e-02
   1.0852479e-01
   2.2840426e-01
   1.5909551e-01
   3.4270159e-02
   3.2262503e-02
   4.5816700e-02
   4.5327200e-02
   9.1141821e-02
   7.8059491e-02
   8.0008091e-02
   4.1760033e-02
   2.6814834e-01
   5.1233991e-02
   4.5946860e-02
   7.9516465e-02
   7.9253362e-02
   5.9585704e-02
   4.7021215e-02
   4.9701131e-02
   8.0188411e-02
   5.6670499e-02
   2.4946468e-01
   4.0191190e-02
   4.9441989e-02
   4.3900357e-02
   6.2471367e-02
   7.6802190e-02
   4.9190642e-02
   7.5830648e-02
   9.0462006e-02
   4.8295238e-02
   5.2186858e-02
   8.0866383e-02
   4.2267933e-02
   4.7853824e-02
   6.1829315e-02
   3.8799574e-02
   7.9819389e-02
   4.4880905e-02
   6.1803597e-02
   5.3848752e-02
   9.7553484e-02
   9.8106737e-02
   4.5010193e-02
   6.3457369e-02
   4.8990246e-02
   5.6782299e-02
   2.5572833e-01
   4.2903784e-02
   4.9719455e-02
   8.1190886e-02
   4.7346885e-02
   5.4006058e-02
   5.4490652e-02
   9.3902055e-02
   7.6029329e-02
   6.3543924e-02
   1.6429719e-01
   2.5037201e-01
   5.3280569e-02
   5.4055234e-02
   5.5628300e-02
   2.4594666e-01
   5.5524343e-02
   5.5816046e-02
   4.7231704e-02
   4.4085779e-02
   1.5820360e-01
   4.7367596e-02
   1.1768407e-01
   1.3752088e-01
   4.4328127e-02
   7.8641817e-02
   4.6096899e-02
   8.4795736e-02
   3.8047327e-02
   6.5022530e-02
   1.2318826e-01
   6.8789847e-02
   6.7523185e-02
   4.1908563e-02
   4.6111496e-02
   5.0954404e-02
   1.6297842e-01
   3.8644934e-02
   3.5305965e-02
   1.0979669e-01
   6.5448567e-02
   2.6147409e-01
   6.6805101e-02
   3.6865505e-02
   3.9879015e-02
   3.4409582e-02
   7.8192767e-02
   1.0052079e-01
   8.5715404e-02
   4.2528231e-02
   6.7956624e-02
   5.2431269e-02
   5.2299912e-02
   8.6621373e-02
   5.2590539e-02
   6.7659576e-02
   3.9812022e-02
   4.0927229e-02
   4.6200003e-02
   4.8676118e-02
   3.9701210e-02
   5.9896082e-02
   6.7569589e-02
   4.2620741e-02
   1.1021642e-01
   3.3825041e-02
   4.5312331e-02
   6.4860941e-02
   8.5982339e-02
   5.8971265e-02
   7.7014423e-02
   6.0535990e-02
   5.3489877e-02
   7.8736607e-02
   3.7121400e-02
   4.5453538e-02
   4.4101543e-02
   3.2682373e-02
   8.5844983e-02
   4.9481924e-02
   4.1657980e-02
   5.5299007e-02
   8.4285689e-02
   3.8854110e-02
   4.6614569e-02
   7.2326125e-02
   4.4483567e-02
   5.3039720e-02
   2.0052567e-01
   8.9108381e-02
   4.4418955e-02
   7.7425850e-02
   5.6608563e-02
   3.9516499e-02
   8.6709109e-02
   1.0648910e-01
   7.3795335e-02
   7.8677288e-02
   3.3956503e-02
   8.0723322e-02
   3.6956161e-02
   4.9498029e-02
   4.0411974e-02
   8.0807626e-02
   6.1973934e-02
   4.5734990e-02
   3.2164137e-02
   4.6192794e-01
   4.3325201e-02
   4.2631041e-02
   9.9888036e-02
   8.3269428e-02
   6.0317760e-02
   3.2640000e-01
   5.7334336e-02
   4.9368401e-02
   8.6877835e-02
   3.1355067e-01
   1.0549550e-01
   4.3974629e-02
   2.3695835e-01
   1.2809256e-01
   3.9373607e-02
   8.4214707e-02
   6.7263264e-02
   3.8525478e-02
   4.6154838e-02
   8.7455499e-02
   8.1549713e-02
   6.0255417e-02
   4.7278818e-02
   4.1099999e-02
   3.8033441e-02
   7.6217416e-02
   7.7651084e-02
   5.0616995e-02
   5.5081155e-02
   2.5140667e-01
   6.1494937e-02
   7.4368048e-02
   8.3795588e-02
   7.9596073e-02
   3.2450310e-02
   4.5509935e-02
   3.7238512e-02
   4.9230982e-02
   8.9566222e-02
   1.0462454e-01
   5.3127575e-02
   2.7010810e-01
   5.3014633e-02
   3.7191605e-02
   5.1978702e-02
   7.8447226e-02
   7.0124386e-02
   4.6549975e-02
   5.7134114e-02
   5.5586316e-02
   2.3942067e-01
   2.3680816e-01
   6.4875754e-02
   4.5326472e-02
   9.2334411e-02
   3.3816804e-01
   7.1041690e-02
   1.1796084e-01
   3.4447768e-02
   5.4259619e-02
   6.4284941e-02
   5.7951844e-02
   4.9110529e-02
   5.3416646e-02
   4.7666499e-02
   3.7322852e-02
   3.9470052e-02
   5.1464467e-02
   5.2649852e-02
   6.3154479e-02
   9.6603502e-02
   3.0099352e-01
   3.9132540e-02
   9.7930213e-02
   4.3582342e-02
   5.5002140e-02
   7.6867212e-02
   5.2631464e-02
   3.5113390e-02
   4.5215988e-02
   1.0221187e-01
   3.1586891e-02
   5.4462587e-02
   7.2096965e-02
   6.7942392e-02
   4.4550060e-02
   5.6919290e-02
   3.9643935e-02
   9.0982949e-02
   6.7209786e-02
   1.5616070e-01
   4.2975936e-02
   5.8289294e-02
   4.6564722e-02
   5.7246934e-02
   4.1469937e-01
   1.5798222e-01
   5.2559526e-02
   9.4908651e-02
   8.5215437e-02
   7.2963450e-02
   4.0227571e-02
   3.2150871e-01
   6.6188766e-02
   5.9296877e-02
   3.5755322e-02
   9.4515606e-02
   4.4283479e-02
   3.9464943e-02
   1.3199009e-01
   6.0024792e-02
   5.5122653e-02
   4.2213438e-02
   6.6553707e-02
   6.3543072e-02
   4.3615841e-02
   1.2732632e-01
   7.6998532e-02
   1.0463353e-01
   8.6258362e-02
   1.3817793e-01
   4.3212854e-02
   5.6496646e-02
   9.3847549e-02
   4.7305898e-02
   7.4742269e-02
   4.9555853e-02
   8.7069603e-02
   8.6595931e-02
   5.6391127e-02
   5.2538683e-02
   6.7709359e-02
   2.7273814e-01
   4.9496715e-02
   3.8742329e-02
   7.5985772e-02
   4.1007443e-02
   7.1413314e-02
   6.7462274e-02
   3.1517776e-02
   5.6979870e-02
   9.3791859e-02
   1.6928384e-01
   5.1145230e-02
   5.8695114e-02
   7.4733486e-02
   3.0183467e-02
   3.9502526e-02
   6.8269435e-02
   3.5195550e-02
   4.7576934e-02
   5.0351459e-02
   4.7575867e-02
   9.1884680e-02
   4.9989119e-02
   4.4792379e-01
   7.1546030e-02
   5.2318957e-02
   4.4441237e-02
   1.0405969e-01
   7.9698138e-02
   7.2032079e-02
   3.2220640e-02
   2.7211997e-01
   7.3980016e-02
   4.3687916e-02
   4.6592682e-02
   9.1762335e-02
   4.2946228e-02
   2.8698418e-01
   4.6152036e-02
   5.4795272e-02
   6.9267748e-02
   6.3114407e-02
   9.3208907e-02
   5.5706980e-02
   3.9303287e-02
   6.5547276e-02
   8.0764771e-02
   7.5091995e-02
   3.8615494e-02
   5.3521307e-02
   6.1368837e-02
   2.7026684e-01
   8.6312146e-02
   3.4548775e-02
   8.3358088e-02
   1.1053589e-01
   3.3449022e-01
   8.5289712e-02
   6.0689737e-02
   4.2829111e-02
   5.3704412e-02
   5.2741066e-02
   4.6318679e-02
   6.8876094e-02
   5.7495016e-02
   8.1331291e-02
   4.7710580e-02
   7.7161412e-02
   8.1698467e-02
   3.8697592e-02
   3.9404781e-02
   8.2283467e-02
   1.2598468e-01
   3.7457335e-02
   4.5978847e-02
   1.1241355e-01
   3.6274595e-02
   5.5273949e-02
   2.0583871e-01
   4.0230248e-02
   3.4340325e-02
   5.2946276e-02
   5.9208206e-02
   4.3707700e-02
   4.8083859e-02
   8.6435653e-02
   1.1234816e-01
   8.1019160e-02
   3.2501587e-02
   4.2985072e-02
   4.2362822e-02
   7.4002883e-02
   5.2653615e-02
   7.8645765e-02
   3.8446394e-02
   5.3031468e-02
   4.8112218e-02
   3.8187980e-02
   4.4360441e-02
   3.8719793e-02
   4.9680224e-02
   5.6674272e-02
   6.2811520e-02
   4.9067881e-02
   4.6404197e-02
   5.8863296e-02
   6.6366423e-02
   4.3152440e-02
   7.6969587e-02
   4.8749413e-02
   5.9445199e-02
   7.9237329e-02
   6.2642078e-02
   6.4946219e-02
   4.8886539e-02
   7.9591305e-02
   5.0269491e-02
   5.6422254e-02
   5.2305908e-02
   9.8099060e-02
   7.5343729e-02
   1.0236805e-01
   5.1409337e-02
   1.0466766e-01
   1.1602963e-01
   8.1085201e-02
   8.8950667e-02
   1.5251713e-01
   3.9051017e-02
   7.6821886e-02
   4.4694176e-02
   6.9461269e-02
   5.6571108e-02
   4.9827287e-02
   4.1084448e-02
   4.2837101e-02
   5.6174316e-02
   4.6499795e-02
   3.9568067e-02
   3.7809781e-02
   6.2453085e-02
   3.9706254e-02
   5.5786825e-02
   5.0483360e-02
   5.6797997e-02
   4.2287563e-02
   2.8376560e-01
   5.3896099e-02
   8.6692237e-02
   3.8533253e-02
   3.7827848e-02
   7.2911713e-02
   3.8617780e-02
   5.5113201e-02
   6.6445454e-02
   6.1683982e-02
   1.5030863e-01
   6.7665577e-02
   3.2188988e-02
   4.3415788e-02
   1.0193731e-01
   4.4393390e-02
   6.3363973e-02
   3.7331380e-02
   1.0039782e-01
   4.9017182e-02
   3.7433125e-02
   4.9781006e-02
   1.6349969e-01
   1.0584786e-01
   3.7885902e-02
   5.1637899e-02
   6.7183032e-02
   3.8287792e-02
   1.4078361e-01
   5.1411990e-02
   1.1349062e-01
   4.8525896e-02
   7.6693581e-02
   4.3270742e-02
   9.8921722e-02
   4.2850976e-02
   2.5444461e-01
   9.6268733e-02
   1.2686699e-01
   2.1986227e-01
   8.1964850e-02
   4.7738466e-02
   1.3469597e-01
   5.8266034e-02
   5.2830272e-02
   4.9202203e-02
   4.2770473e-02
   4.9957368e-02
   5.3804377e-02
   1.1158860e-01
   3.4857996e-02
   6.6712089e-02
   2.8287081e-01
   4.8919962e-02
   3.3879451e-02
   7.6041777e-02
   2.4112494e-01
   1.0885381e-01
   5.1193616e-02
   5.0326729e-02
   4.9719381e-02
   3.0347974e-01
   2.7669707e-01
   5.3954569e-02
   5.9435353e-02
   8.0303625e-02
   6.0328459e-02
   5.6790939e-02
   4.6198125e-02
   5.0977980e-02
   4.4972699e-02
   6.1151694e-02
   2.6353885e-01
   4.3264059e-02
   1.3406209e-01
   6.7176197e-02
   5.3367481e-02
   4.8990910e-02
   1.7871898e-01
   4.3601560e-01
   5.2940565e-02
   4.7055595e-02
   6.0836548e-02
   5.9927216e-02
   4.8106352e-02
   1.0265979e-01
   7.0424570e-02
   8.0589268e-02
   2.5124404e-01
   8.0976089e-02
   4.4072258e-02
   6.7747524e-02
   6.9808340e-02
   1.3407730e-01
   1.0010695e-01
   1.0371083e-01
   4.7813691e-02
   6.0179912e-02
   6.7842919e-02
   3.9465615e-02
   5.2984658e-02
   4.6093860e-02
   4.7689820e-02
   4.7255082e-02
   6.2771644e-02
   1.0620596e-01
   4.6116724e-02
   5.7360628e-02
   6.4631507e-02
   2.5266028e-01
   3.8364159e-02
   5.5525664e-02
   3.3497053e-02
   4.3932407e-02
   6.2842942e-02
   4.2880553e-02
   6.8476520e-02
   8.1896225e-02
   6.7142284e-02
   7.3900307e-02
   7.4953860e-02
   6.9131621e-02
   7.0315772e-02
   9.6709931e-02
   5.3991388e-02
   7.8655073e-02
   4.8896209e-02
   9.5914014e-02
   6.1331664e-02
   3.4662269e-02
   6.2290485e-02
   6.1375622e-02
   5.1010556e-02
   5.8442830e-02
   4.9696924e-02
   2.3603817e-01
   4.8302819e-02
   5.1525548e-02
   1.4023642e-01
   3.3456707e-02
   5.4703565e-02
   2.7269060e-01
   6.8998465e-02
   3.8565348e-02
   4.5258316e-02
   4.6619145e-02
   1.3469334e-01
   5.0102352e-02
   2.7535949e-01
   7.4229791e-02
   1.4355569e-01
   4.2189841e-02
   6.0308109e-02
   6.7648811e-02
   7.0289308e-02
   4.8154057e-02
   1.4098183e-01
   6.5248746e-02
   3.5269433e-02
   5.8875666e-02
   8.3759039e-02
   9.5329058e-02
   6.5666163e-02
   5.3027554e-02
   4.8890420e-02
   5.4230658e-02
   4.2737193e-02
   4.7468448e-02
   4.8004480e-02
   6.6806744e-02
   5.5480871e-02
   2.8877554e-01
   4.3056150e-02
   6.2048275e-02
   5.2024330e-02
   8.0949884e-02
   5.1331888e-02
   4.5200649e-02
   5.1186511e-02
   5.4198917e-02
   4.8638294e-02
   1.0856650e-01
   7.3903705e-02
   4.5887468e-02
   1.0906628e-01
   4.3639809e-02
   4.0597966e-02
   1.4768411e-01
   8.0003365e-02
   6.3129273e-02
   4.0503605e-02
   5.9518222e-02
   1.6755631e-01
   3.4087192e-02
   8.9946390e-02
   4.2424142e-02
   6.9673021e-02
   6.9719060e-02
   2.1516368e-01
   5.5311783e-02
   6.0285982e-02
   5.4921506e-02
   1.4950158e-01
   4.8561237e-02
   4.8494240e-02
   2.4628597e-01
   5.0506314e-02
   2.5237405e-01
   8.8805158e-02
   9.9831688e-02
   2.4528217e-01
   1.2974018e-01
   6.2178136e-02
   4.4157752e-02
   2.3850904e-01
   7.2526278e-02
   7.4234994e-02
   4.8140012e-02
   5.5810854e-02
   2.4912099e-01
   5.2480704e-02
   5.5791389e-02
   1.0095445e-01
   1.0114300e-01
   7.1123666e-02
   1.0413753e-01
   1.4959046e-01
   7.0656920e-02
   2.4114169e-01
   4.6159996e-02
   4.1848276e-02
   1.1678333e-01
   6.6769208e-02
   5.0061642e-02
   4.7803673e-02
   6.3244800e-02
   4.6656597e-02
   8.3097190e-02
   4.7592628e-02
   3.5412815e-02
   8.4521065e-02
   1.0442682e-01
   5.8466256e-02
   4.5649539e-02
   3.4683645e-02
   5.3713818e-02
   5.6348504e-02
   1.5095789e-01
   4.6335864e-02
   2.5803985e-01
   5.0904754e-02
   5.3067611e-02
   8.5246670e-02
   7.1863645e-02
   6.4298271e-02
   7.4213731e-02
   3.4898951e-02
   5.4052348e-02
   2.3804978e-01
   6.2836244e-02
   4.4294939e-02
   2.7277185e-01
   3.9688279e-02
   6.7948059e-02
   3.4469436e-02
   4.4037564e-02
   6.1970778e-02
   4.7805176e-02
   4.3939191e-02
   5.3205739e-02
   3.8803561e-02
   3.8869007e-02
   4.7783673e-02
   6.2511532e-02
   4.2101587e-02
   3.5769185e-02
   7.2839784e-02
   5.0434524e-02
   7.9046691e-02
   2.2256589e-01
   5.9645755e-02
   2.5516799e-01
   7.6868251e-02
   1.2124302e-01
   3.9010906e-02
   1.1224097e-01
   1.1562041e-01
   6.1188467e-02
   7.8334926e-02
   5.0552768e-02
   6.2924285e-02
   6.1581209e-02
   4.9668519e-02
   3.2749234e-02
   5.1478242e-02
   5.4189115e-02
   5.3336967e-02
   2.4727546e-01
   4.9257299e-02
   6.6417626e-02
   3.6422545e-02
   9.5015206e-02
   3.9466811e-01
   6.4694030e-02
   6.0475434e-02
   1.0879755e-01
   4.5848240e-02
   1.6785468e-01
   3.8043014e-02
   3.5939898e-02
   9.9859080e-02
   6.8197279e-02
   7.6897880e-02
   4.4048862e-02
   5.3835008e-02
   1.2688579e-01
   3.8019595e-02
   7.6829824e-02
   5.5029934e-02
   4.5645484e-02
   1.0100170e-01
   5.5876163e-02
   3.9414259e-02
   3.9770248e-02
   6.5889924e-02
   6.0660268e-02
   8.4338694e-02
   4.2701437e-02
   6.4711502e-02
   1.2134867e-01
   4.0239058e-02
   2.9277724e-01
   8.9810562e-02
   6.3337866e-02
   5.1338388e-02
   1.1942652e-01
   1.1708287e-01
   6.1273421e-02
   4.3029418e-02
   2.4366886e-01
   8.3703072e-02
   4.1839436e-02
   6.4132363e-02
   7.0712183e-02
   7.3535540e-02
   5.9621085e-02
   1.4424969e-01
   4.7342922e-02
   4.2200787e-02
   1.0398474e-01
   5.3180594e-02
   8.6265935e-02
   4.0458942e-02
   3.8149164e-02
   4.9169490e-02
   4.3871955e-02
   5.5671618e-02
   6.0020757e-02
   2.3826256e-01
   5.0159312e-02
   4.9909517e-02
   1.1465534e-01
   6.0126688e-02
   6.5313974e-02
   5.7820869e-02
   2.0215126e-01
   9.9275282e-02
   2.9513188e-02
   6.2727600e-02
   4.7456602e-02
   3.9428153e-02
   3.8752347e-02
   9.6688139e-02
   4.1873671e-02
   4.9463844e-02
   2.7228833e-01
   4.3760615e-02
   7.3079348e-02
   6.9744423e-02
   5.5775299e-02
   3.8939169e-02
   5.0082565e-02
   3.6673820e-02
   7.0000533e-02
   6.6518807e-02
   6.6359849e-02
   5.9172925e-02
   5.8511869e-02
   1.1090689e-01
   4.7981062e-02
   1.1549402e-01
   4.4171635e-02
   1.4354900e-01
   4.7802283e-02
   3.7802703e-02
   4.8786470e-02
   6.6579258e-02
   3.8829812e-02
   3.2204748e-02
   5.0148121e-02
   3.9267961e-02
   9.3439110e-02
   3.7760585e-02
   1.2466008e-01
   6.6896530e-02
   4.4484946e-02
   4.1601431e-02
   3.9942145e-02
   3.7836998e-02
   4.3541787e-02
   3.7679877e-02
   1.1016722e-01
   1.1172470e-01
   1.2523650e-01
   3.5244047e-02
   1.2485311e-01
   5.4372489e-02
   5.7022278e-02
   4.0321501e-02
   3.8036514e-02
   4.7862638e-02
   8.8224638e-02
   4.7084892e-02
   5.6524602e-02
   5.5805762e-02
   4.6359094e-02
   3.7354901e-02
   4.9126527e-02
   7.3794749e-02
   7.2099702e-02
   5.2371186e-02
   5.0962122e-02
   3.3283045e-01
   6.4185399e-02
   4.7324324e-02
   4.5671925e-02
   1.2032505e-01
   4.4659389e-02
   9.4702464e-02
   4.4390116e-02
   5.4864130e-02
   4.7475861e-02
   1.0060391e-01
   4.6011686e-02
   9.5687648e-02
   8.6589482e-02
   9.6296225e-02
   5.9402081e-02
   5.8189799e-02
   5.3467659e-02
   6.9585012e-02
   5.0240013e-02
   2.7281582e-01
   4.2891333e-02
   3.6707962e-02
   6.8536822e-02
   4.8155369e-02
   4.2117603e-02
   1.2127906e-01
   4.0644162e-02
   1.0998511e-01
   7.4649281e-02
   4.5970221e-02
   4.3584670e-02
   5.8431230e-02
   7.0010386e-02
   7.9363389e-02
   3.7894053e-02
   3.6751061e-02
   5.0416749e-02
   8.3839453e-02
   6.3953041e-02
   6.5103803e-02
   4.6966341e-02
   7.9910680e-02
   3.8466144e-02
   4.7651309e-02
   6.3261353e-02
   5.7154441e-02
   3.9335638e-02
   4.2631576e-02
   4.6495294e-02
   5.5296996e-02
   6.6217776e-02
   8.6013145e-02
   5.6012026e-02
   5.1475486e-02
   6.0232820e-02
   3.3343134e-02
   2.4090572e-01
   4.8829672e-02
   5.2240922e-02
   5.3567388e-02
   6.9649292e-02
   4.5811222e-02
   4.3862164e-02
   6.5447110e-02
   9.1326964e-02
   8.3391499e-02
   1.2049284e-01
   8.7008272e-02
   4.2169305e-02
   2.3985416e-01
   6.4228192e-02
   7.4543800e-02
   5.9698678e-02
   8.6088405e-02
   7.5746228e-02
   2.8567653e-01
   4.8722470e-02
   4.8361880e-02
   9.8032069e-02
   8.7159607e-02
   3.0213095e-02
   3.4859185e-02
   1.1627644e-01
   7.3381600e-02
   3.5310772e-02
   6.7927309e-02
   3.8470211e-02
   1.0126904e-01
   4.6165740e-02
   6.9743215e-02
   4.9677472e-02
   4.0747927e-02
   4.6435335e-02
   1.0999111e-01
   3.9790181e-02
   3.3557873e-02
   8.9779131e-02
   2.5111482e-01
   5.9881202e-02
   3.2185797e-02
   1.0659765e-01
   5.5141257e-02
   1.0541956e-01
   3.7773862e-02
   4.9467710e-02
   8.4447018e-02
   7.1044857e-02
   5.5272086e-02
   6.5517144e-02
   4.2320797e-02
   3.9846298e-02
   3.5934690e-02
   8.1918435e-02
   6.1443270e-02
   6.9444763e-02
   5.5331945e-02
   6.0685551e-02
   6.1581227e-02
   1.3285072e-01
   6.5797661e-02
   4.2552279e-02
   8.6896520e-02
   6.2795812e-02
   4.0825693e-02
   4.0250519e-02
   1.5166169e-01
   6.5811645e-02
   3.3961448e-02
   6.1683416e-02
   5.6555144e-02
   1.0649243e-01
   4.4869002e-02
   1.6748597e-01
   5.0618670e-02
   4.0487012e-02
   5.8382842e-02
   5.0035871e-02
   2.8330883e-01
   6.0901330e-02
   3.3516402e-02
   5.1853372e-02
   4.4415434e-02
   4.7698333e-02
   4.6492949e-02
   3.6469767e-02
   3.6128807e-02
   5.6530588e-02
   8.5889482e-02
   4.0086398e-02
   3.4541102e-01
   1.2714458e-01
   3.2869885e-02
   5.6477678e-02
   5.5168512e-02
   4.2127366e-02
   9.7754557e-02
   3.6783288e-02
   7.9655282e-02
   8.1443070e-02
   4.6501779e-02
   4.9168332e-02
   4.3113708e-02
   1.5945571e-01
   9.8105037e-02
   3.5865813e-02
   1.2518670e-01
   8.1905451e-02
   6.1940903e-02
   9.4856417e-02
   4.6389687e-02
   5.4992766e-02
   4.7318878e-02
   5.9792585e-02
   5.0247988e-02
   1.0789759e-01
   4.0617509e-02
   6.9379443e-02
   5.9091725e-02
   4.9403129e-02
   4.3463760e-02
   5.4356731e-02
   4.2965496e-02
   4.0270038e-02
   7.2972788e-02
   4.9843763e-02
   5.2558256e-02
   8.9650286e-02
   4.9829236e-02
   1.0075597e-01
   4.7302248e-02
   1.7498524e-01
   3.2802922e-02
   4.6121681e-02
   5.1572714e-02
   6.1094278e-02
   8.0752653e-02
   3.5837218e-02
   4.5033568e-02
   4.9068011e-02
   5.0134760e-02
   3.7533674e-02
   4.8364712e-02
   8.6743698e-02
   4.1020387e-02
   4.4077811e-02
   4.5421983e-02
   4.1099688e-02
   5.4269928e-02
   5.9996731e-02
   1.0274593e-01
   3.1277001e-01
   6.0536681e-02
   3.1646166e-02
   3.7519506e-02
   8.7160134e-02
   5.3781373e-02
   6.1120010e-02
   5.5936060e-02
   3.0613302e-02
   5.2012946e-02
   9.5004977e-02
   3.7203402e-02
   4.7733028e-02
   7.9902456e-02
   4.6812025e-02
   3.9102954e-02
   5.3239856e-02
   3.5299791e-02
   3.9655764e-02
   4.8372342e-02
   5.3257122e-02
   3.9156425e-02
   3.8548516e-02
   4.8019794e-02
   2.4560808e-01
   6.5394786e-02
   8.7674189e-02
   3.1185520e-01
   1.1242587e-01
   7.3162202e-02
   4.4546512e-02
   7.3375537e-02
   1.0595400e-01
   3.7346211e-02
   2.7126479e-01
   5.6447527e-02
   5.9038760e-02
   7.4210634e-02
   7.5091707e-02
   2.3385544e-01
   8.2605346e-02
   3.0547370e-01
   4.4534485e-02
   1.5378029e-01
   6.1731314e-02
   5.3932147e-02
   5.3593310e-02
   4.1196032e-02
   3.8186586e-02
   7.5179141e-02
   5.8060170e-02
   1.7119873e-01
   4.2014322e-02
   3.5006362e-02
   7.2507111e-02
   8.2469472e-02
   5.7164872e-02
   3.0419459e-02
   6.6575901e-02
   1.3494843e-01
   2.3628268e-01
   4.7830486e-02
   3.3766928e-01
   4.6119142e-02
   3.7844215e-02
   3.7207241e-02
   7.2139134e-02
   4.1685887e-02
   6.3291413e-02
   1.2414114e-01
   6.3038832e-02
   1.0143574e-01
   1.8932089e-01
   1.3814091e-01
   6.5354032e-02
   1.7599755e-01
   4.2380250e-02
   3.6371906e-02
   5.8986531e-02
   2.5485101e-01
   5.3218760e-02
   5.7076827e-02
   4.0427560e-02
   8.8712007e-02
   1.3738808e-01
   4.9699987e-02
   9.5064370e-02
   1.7175441e-01
   9.1153679e-02
   4.1822555e-02
   5.2604033e-02
   4.5995847e-02
   5.3482643e-02
   3.8912135e-02
   1.0330142e-01
   4.1099313e-02
   7.1320748e-02
   2.7800289e-01
   5.4762811e-02
   3.4881523e-02
   8.2515265e-02
   5.3525416e-02
   5.0357999e-02
   1.5609643e-01
   5.9482799e-02
   8.4895101e-02
   5.9384541e-02
   6.8887925e-02
   4.8198882e-02
   9.9767540e-02
   4.4400235e-02
   4.6085892e-02
   5.0313936e-02
   2.4468529e-01
   4.9813233e-02
   4.0014215e-02
   7.9910844e-02
   4.0756786e-02
   5.9056091e-02
   4.8243124e-02
   6.0749103e-02
   3.8476748e-02
   6.2860814e-02
   5.0990770e-02
   5.7423305e-02
   8.3012997e-02
   4.3514232e-02
   3.8034201e-02
   3.8266893e-02
   5.5002252e-02
   5.3641130e-02
   5.4311638e-02
   1.5948245e-01
   2.6262891e-01
   1.0534873e-01
   5.4868813e-02
   6.2964460e-02
   5.0580780e-02
   3.9648436e-02
   4.4629819e-02
   6.3396072e-02
   4.2525568e-02
   5.8154412e-02
   4.1624929e-02
   6.9099499e-02
   4.5904258e-02
   5.7377873e-02
   5.4483514e-02
   4.0171378e-02
   3.5550094e-01
   7.2497803e-02
   3.6421994e-02
   3.7352820e-02
   4.9928997e-02
   4.8216656e-02
   4.6096059e-02
   6.9183679e-02
   5.4835808e-02
   3.5754148e-02
   2.5039391e-01
   6.6821457e-02
   3.7730632e-02
   1.0218894e-01
   5.6386450e-02
   5.9759305e-02
   1.2839296e-01
   4.8682714e-02
   4.6941081e-02
   5.7937717e-02
   6.1681862e-02
   5.8755088e-02
   4.9340631e-02
   6.0549947e-02
   7.7536912e-02
   6.6042937e-02
   4.3090368e-02
   5.1583174e-02
   1.0001464e-01
   8.9120662e-02
   4.1069571e-02
   5.2578947e-02
   9.6415655e-02
   7.1388584e-02
   2.7359230e-01
   3.9398342e-02
   3.5647918e-02
   5.7363215e-02
   5.6438354e-02
   5.4887182e-02
   4.4870843e-02
   1.4815938e-01
   2.7674471e-01
   8.2781391e-02
   6.8546103e-02
   3.6343813e-02
   6.7049129e-02
   6.6071248e-02
   4.0706279e-02
   2.4971791e-01
   5.6237980e-02
   4.2593459e-02
   2.3553579e-01
   4.7175249e-02
   6.5740943e-02
   1.1171784e-01
   5.6650960e-02
   5.4584757e-02
   5.6253401e-02
   5.4798067e-02
   4.6084387e-02
   5.2044219e-02
   5.0942289e-02
   8.0993670e-02
   4.8538754e-02
   5.1278780e-02
   3.7702860e-02
   1.4083510e-01
   9.6005332e-02
   5.2806657e-02
   3.9987581e-02
   5.4178601e-02
   8.9416272e-02
   5.7989972e-02
   5.8846053e-02
   6.5737273e-02
   7.3097965e-02
   1.0692479e-01
   6.4817019e-02
   9.9790600e-02
   3.9726478e-02
   3.6915161e-02
   1.5360892e-01
   5.5867939e-02
   7.4296730e-02
   6.3217319e-02
   4.4745214e-02
   4.8289743e-02
   5.6232671e-02
   3.8264644e-02
   7.6420199e-02
   4.8623116e-02
   5.7780551e-02
   2.5415031e-01
   7.7501784e-02
   4.1756999e-02
   4.9310495e-02
   3.5241980e-02
   7.6476859e-02
   3.2657535e-02
   6.2737009e-02
   4.3531247e-02
   3.3538077e-02
   1.5195897e-01
   4.5913147e-02
   9.7804121e-02
   1.1149137e-01
   5.4228496e-02
   4.6014803e-02
   6.5132401e-02
   5.9798985e-02
   6.3306997e-02
   5.5637822e-02
   1.0100544e-01
   4.4724808e-01
   8.1592233e-02
   6.3686748e-02
   2.4863501e-01
   4.5023261e-01
   3.4251194e-02
   5.9445536e-02
   4.0184205e-02
   5.7429568e-02
   3.8233875e-02
   6.0045689e-02
   6.2270020e-02
   1.1757140e-01
   5.6027751e-02
   1.0919649e-01
   3.6396886e-02
   1.0639507e-01
   7.9148392e-02
   3.7420240e-02
   7.2772245e-02
   7.3820292e-02
   4.2430623e-02
   2.4541230e-01
   1.2229884e-01
   3.7908389e-02
   1.1806193e-01
   4.5847252e-02
   8.7960467e-02
   3.1306108e-02
   5.3541566e-02
   4.8744184e-02
   3.4141646e-02
   4.8901610e-02
   7.6275778e-02
   4.9943548e-02
   5.7232729e-02
   1.8440480e-01
   6.2416575e-02
   3.8668770e-02
   4.1674084e-02
   5.5131530e-02
   5.0533376e-02
   7.2450982e-02
   7.0894673e-02
   3.1865866e-02
   6.9352746e-02
   4.6951926e-02
   3.8554205e-02
   4.8205685e-02
   4.4449493e-02
   1.0184017e-01
   4.7402315e-02
   7.2273071e-02
   6.0934681e-02
   3.1675337e-01
   7.8455438e-02
   4.7976744e-02
   4.8740258e-02
   1.1152293e-01
   1.2772729e-01
   4.6148707e-02
   8.3597009e-02
   6.6014597e-02
   6.2637537e-02
   7.7438365e-02
   4.5411540e-02
   3.4224031e-02
   3.8486061e-02
   4.7369360e-02
   5.3685169e-02
   3.8427126e-02
   4.3152427e-02
   1.1476542e-01
   6.1165599e-02
   9.6892758e-02
   1.1931367e-01
   4.8925284e-02
   7.1262214e-02
   9.8755273e-02
   6.8549023e-02
   7.2567326e-02
   5.4472807e-02
   4.3945410e-02
   9.7904161e-02
   3.6674467e-02
   5.6739242e-02
   8.0357192e-02
   2.4498394e-01
   4.9688794e-02
   2.5031853e-01
   4.6886059e-02
   1.7436510e-01
   3.9496676e-02
   4.0896070e-02
   5.6742390e-02
   7.1427346e-02
   3.9911934e-02
   5.7384121e-02
   2.4570448e-01
   2.6288943e-01
   4.9619956e-02
   8.6339909e-02
   4.9341962e-02
   4.6712174e-02
   7.2167109e-02
   4.8232309e-02
   2.4825929e-01
   5.4116450e-02
   9.0533786e-02
   7.9798973e-02
   4.6498225e-02
   5.4473779e-02
   3.8099978e-02
   4.3409699e-02
   4.9702060e-02
   1.0008783e-01
   1.1173652e-01
   5.5091702e-02
   4.6128804e-02
   7.2628425e-02
   5.6132670e-02
   6.6177614e-02
   1.8502745e-01
   6.2766053e-02
   8.0440505e-02
   4.1853414e-02
   8.5344511e-02
   2.7528014e-01
   4.7523873e-02
   6.1141325e-02
   5.3684931e-02
   8.8156024e-02
   4.4268482e-02
   4.5517952e-02
   5.5521940e-02
   1.2527233e-01
   6.2758786e-02
   9.5037196e-02
   2.5025657e-01
   9.0955316e-02
   4.8690801e-02
   9.3985766e-02
   4.6023854e-02
   5.7054900e-02
   6.2696587e-02
   4.8833081e-02
   1.1283653e-01
   4.2812006e-02
   4.8075806e-02
   9.6755939e-02
   8.2904300e-02
   5.4327242e-02
   9.4403221e-02
   8.5936709e-02
   4.3094221e-02
   5.4898883e-02
   4.9960682e-02
   6.0858456e-02
   5.2908006e-02
   4.4551745e-02
   1.0858708e-01
   3.4236581e-01
   4.8106667e-02
   6.6169574e-02
   5.4148217e-02
   1.1121498e-01
   5.4407658e-02
   5.9104846e-02
   7.1610477e-02
   7.1919468e-02
   6.4157142e-02
   6.4052018e-02
   6.3768888e-02
   4.2609508e-02
   6.0522084e-02
   6.4644689e-02
   1.0270931e-01
   6.9395730e-02
   1.1983015e-01
   5.6162605e-02
   8.1547082e-02
   4.5976429e-02
   7.8705159e-02
   5.0269858e-02
   5.7149313e-02
   2.6730011e-01
   4.6325895e-02
   4.1841376e-02
   5.7883194e-02
   6.9007836e-02
   5.2378651e-02
   5.5979470e-02
   3.6028550e-02
   3.9880531e-02
   5.8752886e-02
   5.5704014e-02
   4.3891484e-02
   4.4946192e-02
   5.5599205e-02
   5.1273006e-02
   1.1173307e-01
   3.5728096e-02
   4.1536803e-01
   1.0930182e-01
   4.9291869e-02
   2.1877787e-01
   5.5739070e-02
   4.4353173e-02
   9.9589484e-02
   5.6622184e-02
   6.9673437e-02
   1.6793715e-01
   3.9080712e-02
   3.4690165e-02
   1.0484379e-01
   4.5755306e-02
   5.8720655e-02
   4.5738039e-02
   5.5544825e-02
   6.8661462e-02
   4.2153837e-02
   6.3189234e-02
   5.0182806e-02
   7.9364927e-02
   6.5406573e-02
   3.6295455e-02
   4.4002086e-02
   3.9604772e-02
   4.6089310e-02
   4.0171760e-02
   3.2137811e-01
   1.0795314e-01
   6.2200725e-02
   4.7942340e-02
   5.2988154e-02
   9.3639163e-02
   4.6294994e-02
   1.1831824e-01
   5.8888870e-02
   4.7225607e-02
   6.2256850e-02
   4.0327449e-02
   4.0878910e-02
   4.6241661e-02
   6.8152403e-02
   1.6322508e-01
   2.6062085e-01
   5.0815617e-02
   5.9460080e-02
   9.3241970e-02
   2.9951891e-01
   3.4651448e-02
   6.0153904e-02
   7.9715833e-02
   1.8652151e-01
   6.9292372e-02
   1.5873314e-01
   4.2232890e-02
   4.9631700e-02
   5.1080793e-02
   4.4840881e-02
   5.7269914e-02
   5.6216470e-02
   4.3389074e-02
   7.0135111e-02
   1.5202252e-01
   8.1825099e-02
   1.1705637e-01
   5.6925694e-02
   6.7423170e-02
   3.7755497e-02
   4.4290796e-02
   7.8201064e-02
   4.7504720e-02
   4.3504088e-02
   2.5254977e-01
   1.6377292e-01
   5.8724452e-02
   1.2877677e-01
   9.5392570e-02
   7.0690567e-02
   8.4935406e-02
   9.1075027e-02
   6.2730284e-02
   4.5055155e-02
   3.8318498e-02
   7.1736329e-02
   9.6447372e-02
   9.7437390e-02
   3.3402040e-01
   4.9423321e-01
   1.1843736e-01
   5.6328638e-02
   4.6184612e-02
   4.9311124e-02
   3.8765244e-02
   5.1080406e-02
   6.0885262e-02
   4.6814925e-02
   2.4549989e-01
   4.3899249e-02
   5.0413594e-02
   5.2914922e-02
   5.4459815e-02
   6.0182507e-02
   7.0324232e-02
   9.4972039e-02
   4.2395066e-02
   8.5602185e-02
   3.8494134e-02
   5.8726680e-02
   9.9426542e-02
   5.2254492e-02
   3.8050498e-02
   5.5883634e-02
   6.6207855e-02
   5.8093969e-02
   7.0217907e-02
   8.4816498e-02
   7.1625093e-02
   5.9613294e-02
   7.1413653e-02
   7.3872359e-02
   4.5739674e-02
   5.7379079e-02
   5.4416290e-02
   1.0991290e-01
   5.8129583e-02
   4.5376992e-02
   2.7389070e-01
   3.3736782e-02
   6.7156386e-02
   7.7511640e-02
   5.6719037e-02
   4.4042018e-02
   3.9275692e-02
   2.4868861e-01
   4.5642473e-02
   5.5060307e-02
   3.5391894e-01
   8.7531010e-02
   4.5432491e-02
   9.7745445e-02
   5.5573956e-02
   3.8871204e-02
   4.3458748e-02
   4.4907455e-02
   4.7000304e-02
   8.9588353e-02
   4.0036322e-02
   1.1586523e-01
   5.1552801e-02
   3.3504069e-02
   7.1172067e-02
   3.5424259e-02
   3.9796332e-02
   3.2899630e-02
   9.2656822e-02
   3.2348999e-02
   7.0578553e-02
   3.5382495e-02
   5.9410036e-02
   3.8545597e-02
   7.5498808e-02
   4.5186450e-02
   3.7040016e-02
   8.7379247e-02
   8.2674629e-02
   7.9294538e-02
   5.1868063e-02
   4.5284648e-02
   5.5976752e-02
   6.4638026e-02
   5.9561068e-02
   5.3488051e-02
   3.0057318e-01
   9.3028829e-02
   9.3269240e-02
   6.4961959e-02
   5.8237540e-02
   6.0445988e-02
   1.0610151e-01
   5.6425193e-02
   4.3767859e-02
   3.9422810e-02
   5.8775847e-02
   4.4218458e-02
   4.1295644e-02
   8.3146712e-02
   4.0183991e-02
   2.5686105e-01
   7.6608262e-02
   6.3947718e-02
   3.4572345e-02
   6.2510948e-02
   4.1256502e-02
   3.4892024e-02
   1.1616536e-01
   7.8217741e-02
   5.5763258e-02
   4.3454565e-02
   3.3795580e-02
   1.1946594e-01
   5.7922867e-02
   1.5449488e-01
   4.4894105e-02
   3.5796781e-02
   4.8179298e-02
   8.5858948e-02
   5.3427268e-02
   6.8546470e-02
   2.6073220e-01
   5.2981053e-02
   1.1349535e-01
   8.0917048e-02
   5.1484433e-02
   5.8751198e-02
   4.2083536e-02
   5.2821641e-02
   4.7971440e-02
   8.9707323e-02
   9.2407554e-02
   8.8965209e-02
   4.1124512e-02
   7.9538423e-02
   5.5263473e-02
   1.0769701e-01
   6.4602144e-02
   4.3888711e-02
   5.8348444e-02
   2.1420498e-01
   2.8199106e-01
   5.5946788e-02
   2.5259540e-01
   4.4195686e-02
   3.6308257e-02
   3.0567388e-02
   4.8904462e-02
   4.5614000e-02
   5.6813282e-02
   7.2437464e-02
   4.0046704e-02
   5.2944298e-02
   6.3134929e-02
   4.5117737e-02
   6.8165289e-02
   4.5841568e-02
   5.9022243e-02
   4.5297388e-02
   7.9257260e-02
   4.5677308e-02
   1.0184879e-01
   5.2496983e-02
   5.8988150e-02
   6.7207162e-02
   6.3525310e-02
   2.6522985e-01
   4.3271713e-02
   3.9973211e-02
   4.3388984e-02
   5.2689976e-02
   9.6026283e-02
   7.2930568e-02
   3.3539400e-02
   3.3921653e-02
   4.5422339e-02
   8.8199681e-02
   7.3441262e-02
   5.3515074e-02
   5.4165973e-02
   3.3382859e-02
   7.1029142e-02
   4.2389701e-02
   2.3266530e-01
   5.8096679e-02
   5.1217873e-02
   6.5386741e-02
   4.0601774e-02
   4.2685426e-02
   7.6275673e-02
   6.2201904e-02
   4.7396852e-02
   6.5269495e-02
   5.9273297e-02
   6.1550589e-02
   4.2481463e-02
   8.6833162e-02
   5.2312950e-02
   1.8861595e-01
   1.3693833e-01
   6.6835481e-02
   1.0119526e-01
   1.0002080e-01
   8.6223088e-02
   7.8028464e-02
   7.3099995e-02
   3.3572392e-02
   4.5381535e-02
   4.6132120e-02
   3.5355282e-02
   7.5430082e-02
   1.2137793e-01
   3.8736045e-02
   1.1222291e-01
   3.9102197e-02
   1.0027222e-01
   7.5493399e-02
   5.5769670e-02
   4.5695031e-02
   9.0664262e-02
   5.4242150e-02
   4.4755541e-02
   4.5000324e-02
   6.1244314e-02
   3.5325881e-02
   1.2170429e-01
   6.2492979e-02
   5.0635241e-02
   6.6304945e-02
   4.8756163e-02
   1.0558462e-01
   5.8142647e-02
   3.9772385e-02
   5.2656334e-02
   5.5779917e-02
   5.3412029e-02
   6.1179452e-02
   5.2214363e-02
   2.6039394e-01
   3.8758651e-02
   5.2221486e-02
   9.4205151e-02
   8.3173344e-02
   6.3130816e-02
   1.2126570e-01
   7.8589270e-02
   4.2713655e-02
   2.7515299e-01
   8.4509361e-02
   4.0743431e-02
   9.0150440e-02
   4.3117020e-02
   4.4210884e-02
   5.1752879e-02
   1.0105170e-01
   6.5204886e-02
   9.1175295e-02
   2.3979371e-01
   3.4883672e-01
   4.3029342e-02
   4.5729855e-02
   6.8464679e-02
   1.1010696e-01
   3.6776752e-02
   4.3514364e-02
   6.4888032e-02
   2.6870234e-01
   4.0804869e-02
   4.8822435e-02
   8.7597254e-02
   8.2061157e-02
   4.6398836e-02
   4.0670175e-02
   6.6136785e-02
   4.5970809e-02
   4.5675930e-02
   4.8967596e-02
   7.4396510e-02
   3.6702051e-02
   4.7072846e-02
   7.6216182e-02
   4.0078860e-02
   9.7039500e-02
   1.6526644e-01
   1.1357674e-01
   5.9439268e-02
   6.6341138e-02
   8.5583721e-02
   5.8047065e-02
   5.7532250e-02
   5.9697922e-02
   5.9044396e-02
   4.9272535e-02
   7.9056105e-02
   5.6745763e-02
   4.5718323e-02
   6.2102113e-02
   6.2776841e-02
   1.5077114e-01
   4.6418423e-02
   9.0117919e-02
   5.1285954e-02
   5.0630961e-02
   2.7913708e-01
   3.3359898e-02
   9.7432731e-02
   2.4850057e-01
   3.4977073e-02
   8.5072886e-02
   3.9567505e-02
   6.4811150e-02
   1.2963456e-01
   4.4860425e-02
   4.8390036e-02
   3.8921129e-02
   8.6486079e-02
   5.4335009e-02
   7.7202937e-02
   1.3635357e-01
   1.2173498e-01
   6.3544139e-02
   7.5700435e-02
   4.9036887e-02
   1.3612232e-01
   4.6309260e-02
   8.2227417e-02
   3.1862342e-02
   3.6855181e-02
   9.8467026e-02
   4.9281901e-02
   5.8508459e-02
   3.7886260e-02
   3.9820634e-02
   4.6516743e-02
   7.6420094e-02
   2.5530709e-01
   5.4481267e-02
   9.1309073e-02
   4.8446034e-02
   3.1979764e-02
   5.9232156e-02
   8.1741422e-02
   4.2514267e-02
   5.1218851e-02
   3.3195385e-01
   3.3473033e-02
   6.0255556e-02
   7.3822130e-02
   5.6420157e-02
   5.4450406e-02
   3.3265440e-02
   7.4094681e-02
   3.7511051e-02
   6.2672133e-02
   5.3376056e-02
   3.5659764e-02
   3.7619617e-02
   5.4295090e-02
   8.1180525e-02
   2.6380839e-01
   3.9678245e-02
   4.5674630e-02
   8.4084499e-02
   3.7926831e-02
   4.2926648e-02
   5.5460720e-02
   6.5534553e-02
   1.5743006e-01
   6.3079044e-02
   2.9738038e-01
   1.0892855e-01
   4.6920601e-02
   4.6495203e-02
   2.6286050e-01
   4.4059011e-02
   3.9140032e-02
   4.9553030e-02
   1.9852919e-01
   1.1884370e-01
   1.2936817e-01
   4.6671589e-02
   6.7277812e-02
   3.5792434e-02
   9.3527485e-02
   1.1338796e-01
   5.2707695e-02
   6.0257951e-02
   6.7878918e-02
   3.7853772e-02
   6.4811417e-02
   6.5678058e-02
   9.4106155e-02
   3.5407744e-01
   7.9078853e-02
   7.2435562e-02
   4.3862409e-02
   5.2099759e-02
   1.1832434e-01
   4.4163672e-02
   4.8473178e-02
   4.7004430e-02
   1.2031315e-01
   9.2454731e-02
   1.5637454e-01
   3.8301587e-02
   1.0567994e-01
   3.6733784e-02
   5.4052289e-02
   2.5193847e-01
   6.1176978e-02
   5.5488911e-02
   4.2734903e-02
   6.1460228e-02
   5.3134566e-02
   4.2839255e-02
   7.6193319e-02
   3.5354639e-02
   6.0804503e-02
   3.6111064e-01
   5.9309134e-02
   3.8535357e-02
   2.5415263e-01
   4.3630828e-02
   6.8389955e-02
   5.8057088e-02
   8.3549484e-02
   3.9621759e-02
   6.2114181e-02
   9.7742043e-02
   3.5681953e-02
   4.8167299e-02
   3.4184747e-02
   3.3227088e-02
   4.4023604e-02
   5.2374717e-02
   5.0380034e-02
   4.3451369e-02
   5.4970473e-02
   7.6040670e-02
   6.9191017e-02
   3.7635568e-02
   7.6058822e-02
   4.3420518e-02
   8.5007027e-02
   5.0865323e-02
   3.1679730e-02
   1.3525092e-01
   4.6495785e-02
   3.6053117e-01
   7.6016748e-02
   4.0479453e-02
   5.5086633e-02
   3.2383916e-02
   6.1308004e-02
   2.4381081e-01
   2.3601170e-01
   5.1592744e-02
   2.3876616e-01
   6.9481466e-02
   2.9249738e-01
   9.5345079e-02
   4.8664827e-02
   1.0439473e-01
   3.8517695e-02
   5.6619608e-02
   4.2492991e-02
   6.2487111e-02
   4.0711059e-02
   4.4392333e-02
   7.3387098e-02
   5.9923910e-02
   3.4964140e-02
   4.2810131e-02
   6.8658536e-02
   4.4139225e-02
   7.3766244e-02
   8.1240153e-02
   4.3931882e-02
   2.4378790e-01
   1.7264110e-01
   4.2260641e-02
   5.2518432e-02
   4.9355754e-02
   5.5067308e-02
   9.0756479e-02
   4.6457691e-02
   8.9134931e-02
   7.1290403e-02
   5.9885850e-02
   9.7510208e-02
   5.9543134e-02
   4.3601347e-02
   4.5742908e-02
   7.1692011e-02
   5.8776929e-02
   4.3985941e-02
   4.6458026e-02
   7.2246626e-02
   5.0099736e-02
   5.7761359e-02
   1.2651963e-01
   5.2021420e-02
   5.6290742e-02
   3.3267406e-02
   4.7179074e-02
   2.4228372e-01
   3.3513757e-02
   2.4429967e-01
   4.6968425e-02
   8.8232451e-02
   3.4463806e-02
   6.7044817e-02
   4.0977157e-02
   7.0233048e-02
   6.1247808e-02
   6.3912315e-02
   4.1256423e-02
   6.6072863e-02
   4.8566308e-02
   2.3648197e-01
   6.4251673e-02
   7.4376116e-02
   2.6441840e-01
   6.8043670e-02
   1.0212987e-01
   7.3776190e-02
   3.8026049e-02
   3.9687930e-02
   4.2918197e-02
   4.1044828e-02
   4.3609478e-02
   5.4519848e-01
   3.5425870e-02
   1.0054416e-01
   4.1380197e-02
   3.6092960e-02
   7.9299177e-02
   8.9269112e-02
   6.7826245e-02
   3.5107104e-02
   5.8049744e-02
   5.7322409e-02
   1.8447864e-01
   1.0797835e-01
   7.5740964e-02
   4.7882840e-02
   4.4957763e-02
   4.9648098e-02
   5.7766116e-02
   8.1651797e-02
   6.9711469e-02
   7.6460648e-02
   7.2310676e-02
   4.9349517e-02
   5.4293914e-02
   3.0311579e-02
   4.3991340e-02
   5.5950323e-02
   4.8113217e-02
   4.3328464e-02
   1.0505079e-01
   3.8654803e-02
   5.9114033e-02
   8.8454216e-02
   7.1759816e-02
   8.8915215e-02
   6.5367870e-02
   3.2706935e-02
   4.9974958e-02
   5.5337106e-02
   9.4788995e-02
   6.3889867e-02
   6.5239226e-02
   2.7699916e-01
   4.5322451e-02
   5.2090700e-02
   6.2855771e-02
   1.3113943e-01
   1.1089469e-01
   5.6687360e-02
   6.4673479e-02
   5.2923951e-02
   5.5847174e-02
   6.7530573e-02
   4.5479027e-02
   4.3357901e-02
   4.1845098e-02
   4.2142446e-02
   6.0893709e-02
   6.3238829e-02
   5.5587382e-02
   1.9408665e-01
   1.1739486e-01
   4.9274938e-02
   4.2131033e-02
   3.7331912e-02
   4.2803746e-02
   3.8910459e-02
   5.7403224e-02
   5.2897992e-02
   5.6995350e-02
   5.4938782e-02
   6.1999814e-02
   5.8631685e-02
   6.6933020e-02
   3.5223285e-02
   4.1714742e-02
   3.5224268e-02
   4.4079075e-02
   4.4980442e-02
   4.9928572e-02
   8.2868787e-02
   5.0301131e-02
   2.8491373e-01
   1.0748580e-01
   4.9615288e-02
   6.0450268e-02
   4.1145557e-02
   4.6776381e-02
   4.5473062e-01
   7.1207064e-02
   6.0529853e-02
   9.2457801e-02
   9.3548723e-02
   3.6137623e-02
   8.1387568e-02
   4.4277326e-02
   2.7407088e-01
   4.2226985e-02
   4.0630931e-02
   1.4581718e-01
   3.4531401e-02
   4.3716788e-02
   4.2055077e-02
   6.0006610e-02
   6.7996138e-02
   3.8158023e-02
   4.5780803e-02
   5.7283841e-02
   3.3601371e-02
   3.3814572e-02
   1.7359256e-01
   6.2902232e-02
   3.9711180e-02
   9.2822925e-02
   3.9069034e-02
   7.7468146e-02
   7.4422161e-01
   3.9989218e-02
   1.7670836e-01
   4.6939853e-02
   1.0088985e-01
   6.4236340e-02
   5.8034038e-02
   2.5568690e-01
   4.5304966e-02
   2.7821231e-01
   1.2003461e-01
   6.1350829e-02
   3.6414333e-02
   1.5084677e-01
   9.4904060e-02
   6.4411525e-02
   4.9489485e-02
   1.0111591e-01
   4.6869370e-02
   7.6535770e-02
   1.4557667e-01
   5.4294815e-02
   2.9145234e-01
   7.0669033e-02
   4.5379086e-02
   2.6780722e-01
   4.9936260e-02
   9.7527511e-02
   8.4281638e-02
   1.0378197e-01
   7.0054864e-02
   3.7689540e-02
   6.6623171e-02
   4.1728609e-02
   4.7272829e-02
   6.1732087e-02
   4.4964991e-02
   3.9114367e-02
   1.5188469e-01
   3.6113904e-02
   4.0533677e-02
   9.4763030e-02
   5.6677772e-02
   6.7305246e-02
   1.0432834e-01
   3.5597044e-01
   3.5719857e-02
   3.7917915e-02
   7.8915306e-02
   7.4769991e-02
   2.4395188e-01
   8.8909939e-02
   1.0781721e-01
   2.5031972e-01
   8.5082108e-02
   6.6461456e-02
   7.7068067e-02
   4.8055410e-02
   8.3822520e-02
   1.0801169e-01
   1.2108644e-01
   5.7435221e-02
   1.0182476e-01
   5.1949575e-02
   1.5049943e-01
   4.1756393e-02
   6.6189107e-02
   5.5517134e-02
   1.0479021e-01
   9.0628286e-02
   3.8355940e-02
   4.4511582e-02
   5.5458771e-02
   5.2772765e-02
   4.3531964e-02
   7.9551720e-02
   1.0018754e-01
   7.1947460e-02
   1.1956692e-01
   7.3485519e-02
   5.4001753e-02
   7.4677352e-02
   6.4925459e-02
   3.7865174e-02
   5.2194941e-02
   4.4094334e-02
   7.9925464e-02
   1.1366849e-01
   3.8723267e-02
   5.0142976e-02
   5.1044195e-02
   4.8862824e-02
   5.8500627e-02
   6.1370550e-02
   5.0015046e-02
   6.2035336e-02
   9.5870412e-02
   7.3818073e-02
   4.1244998e-02
   9.3594910e-02
   9.8037025e-02
   4.0288973e-02
   4.5656298e-02
   3.9522181e-02
   7.4599477e-02
   6.3993964e-02
   9.6939912e-02
   9.0312664e-02
   9.3258802e-02
   5.7710135e-02
   4.2640208e-02
   7.5241538e-02
   2.3726162e-01
   7.3096009e-02
   2.5776670e-01
   4.5036794e-02
   6.9014645e-02
   8.4614113e-02
   7.5938449e-02
   7.5863572e-02
   3.8868795e-02
   4.1672112e-02
   2.4559054e-01
   5.0958890e-02
   4.2586095e-02
   8.3332150e-02
   8.0805696e-02
   6.1121404e-02
   3.7863060e-02
   1.0097554e-01
   2.7287941e-01
   7.3931215e-02
   1.2712543e-01
   9.8522489e-02
   5.9276365e-02
   9.2837909e-02
   6.5132547e-02
   5.6047183e-02
   3.4750299e-02
   1.5877933e-01
   8.7004873e-02
   1.1522094e-01
   3.2514702e-02
   4.6021762e-02
   4.1153969e-02
   2.9774318e-01
   4.4664777e-02
   5.0325209e-02
   2.8652202e-01
   5.0742323e-02
   6.6995047e-02
   1.1129981e-01
   1.0664161e-01
   3.6461311e-02
   5.9579579e-02
   4.5932444e-02
   4.2031812e-02
   6.1138048e-02
   1.1921671e-01
   5.7837851e-02
   1.5637946e-01
   7.2331876e-02
   7.5522029e-02
   5.8704874e-02
   5.9644757e-02
   3.6517369e-02
   1.0918448e-01
   3.7963970e-02
   1.1231304e-01
   1.5275559e-01
   1.2174810e-01
   5.0459129e-02
   4.9288191e-02
   2.5845625e-01
   6.9019096e-02
   9.3815681e-02
   6.5414108e-02
   6.5563798e-02
   5.8772047e-02
   4.4043723e-02
   5.4496081e-02
   3.7394500e-02
   4.9146902e-02
   3.8018887e-02
   1.5322783e-01
   4.2306844e-02
   3.5699679e-02
   2.6071487e-01
   3.8019958e-02
   7.2840932e-02
   6.7615651e-02
   8.0864041e-02
   4.8351589e-02
   4.0952397e-02
   4.9055184e-02
   6.4705707e-02
   4.0481953e-02
   9.4587586e-02
   9.9135671e-02
   4.6545047e-02
   8.6597898e-02
   3.2607221e-02
   5.6672910e-02
   4.6116186e-02
   6.1227123e-02
   5.7702110e-02
   4.4167584e-02
   4.4331338e-02
   6.4164529e-02
   5.2089896e-02
   5.2507898e-02
   2.4346782e-01
   4.0505664e-02
   3.4529054e-02
   5.3891713e-02
   1.3449367e-01
   7.3272786e-02
   3.3617626e-02
   7.2626820e-02
   1.0434012e-01
   4.7509827e-02
   2.6446492e-01
   4.9989516e-02
   4.8827687e-02
   4.1496643e-02
   3.1463073e-02
   1.6717983e-01
   2.3561563e-01
   8.3334499e-02
   4.8102321e-02
   3.2808473e-02
   4.2793774e-02
   4.4999919e-02
   5.1831788e-02
   5.6381293e-02
   5.6678549e-02
   4.7371538e-02
   5.4162495e-02
   5.9719555e-02
   5.3164982e-02
   5.4526119e-02
   3.9007680e-02
   4.7443011e-02
   5.6568276e-02
   6.0013923e-02
   4.1548263e-02
   3.4222100e-02
   6.4600345e-02
   8.3527593e-02
   4.0028621e-02
   4.8294430e-02
   7.1061925e-02
   8.8355757e-02
   5.8657780e-02
   3.6061595e-02
   1.2229334e-01
   1.3940602e-01
   5.2770836e-02
   8.8981468e-02
   3.8663513e-02
   4.4442594e-02
   3.9336254e-02
   4.2159025e-02
   7.7522616e-02
   4.1601877e-02
   4.0897516e-02
   3.7313276e-02
   1.3864387e-01
   3.7344128e-02
   4.9397370e-02
   1.3792767e-01
   4.4321016e-02
   6.1654237e-02
   4.9213951e-02
   9.7789992e-02
   4.0400987e-02
   4.3974452e-02
   6.2613348e-02
   1.4321620e-01
   4.1116490e-02
   6.6523511e-02
   4.6473953e-02
   5.4284919e-02
   6.1343952e-02
   6.2130882e-02
   7.4299106e-02
   9.8561779e-02
   7.4966402e-02
   3.7365796e-02
   8.4230575e-02
   5.6949765e-02
   4.3917241e-02
   8.5037886e-02
   5.2445286e-02
   9.0621164e-02
   5.3084901e-02
   3.1256322e-01
   4.7079330e-02
   4.3557945e-02
   3.4222672e-01
   5.3902678e-02
   8.8095157e-02
   5.5489254e-02
   4.0716507e-02
   3.6956745e-02
   8.2741902e-02
   7.1471056e-02
   5.0243305e-02
   5.2155704e-02
   4.1515812e-02
   5.1905403e-02
   7.1676380e-02
   9.4133828e-02
   5.2495772e-02
   2.3352424e-01
   3.7464662e-02
   5.9075702e-02
   9.4659065e-02
   3.2733974e-02
   2.9665688e-02
   2.4867527e-01
   3.3975164e-02
   6.2753369e-02
   5.8212044e-02
   1.0075364e-01
   5.8501206e-02
   7.9877782e-02
   2.4311327e-01
   3.9212959e-02
   6.6688715e-02
   1.1326128e-01
   6.0364867e-02
   3.7882143e-02
   7.5008274e-02
   9.1091998e-02
   1.6251290e-01
   4.4989042e-02
   4.5886523e-02
   4.3607192e-02
   7.3975238e-02
   1.6109332e-01
   3.2039329e-02
   7.8099590e-02
   5.9939171e-02
   5.1181428e-02
   8.1599459e-02
   1.6117661e-01
   1.6373073e-01
   3.8391689e-02
   4.7434399e-02
   7.8594510e-02
   3.4727954e-02
   5.1229009e-02
   3.6260556e-02
   3.7486684e-02
   6.8959303e-02
   7.3822686e-02
   4.0521826e-02
   4.9414372e-02
   5.8702073e-02
   1.6059677e-01
   6.5884374e-02
   8.7774645e-02
   3.8811164e-02
   9.8763185e-02
   1.2175822e-01
   4.0610535e-02
   5.0178270e-02
   7.7788266e-02
   1.2098479e-01
   5.5443055e-02
   6.3939657e-02
   4.8939146e-02
   3.6516908e-02
   9.8304149e-02
   5.5928358e-02
   8.7222661e-02
   9.6120814e-02
   1.1101305e-01
   3.3896548e-01
   3.2484747e-02
   5.0975728e-02
   4.4750138e-02
   8.9571726e-02
   1.1705901e-01
   8.2620934e-02
   4.5914418e-02
   4.8688707e-02
   3.7343346e-02
   8.4242183e-02
   1.0216133e-01
   4.0082551e-02
   6.3332970e-02
   6.4411317e-02
   1.2217653e-01
   4.9906365e-02
   8.4314469e-02
   6.2510792e-02
   4.6539261e-02
   4.8281517e-02
   1.1265815e-01
   3.8167418e-02
   7.7687265e-02
   7.2568451e-02
   5.4168336e-02
   3.7053160e-02
   1.2905460e-01
   9.1380959e-02
   5.2829601e-02
   3.4997362e-02
   4.1338266e-02
   6.4756582e-02
   4.6042675e-02
   3.2789297e-02
   4.4076602e-02
   7.9404667e-02
   4.7773754e-02
   4.4670226e-02
   1.3030505e-01
   1.6309470e-01
   1.3890826e-01
   4.1326757e-02
   4.7127996e-02
   6.9961578e-02
   6.1985159e-02
   2.8688811e-01
   1.1422549e-01
   5.8744439e-02
   4.6465839e-02
   4.1314386e-02
   2.5150876e-01
   3.9702876e-02
   5.1608058e-02
   4.5219735e-02
   8.4986522e-02
   6.7818750e-02
   4.9768728e-02
   1.2083041e-01
   5.1058156e-02
   6.8772693e-02
   8.3124222e-02
   5.5638754e-02
   6.3759531e-02
   6.7027577e-02
   6.9974001e-02
   4.4987968e-02
   3.0862196e-02
   1.1185528e-01
   7.6642200e-02
   7.1792549e-02
   7.4165211e-02
   4.9879105e-02
   1.0325744e-01
   8.7146573e-02
   3.8950490e-02
   1.2627020e-01
   3.5456708e-02
   1.1074436e-01
   4.1527100e-02
   4.4128977e-02
   6.6361217e-02
   5.9661601e-02
   7.0457981e-02
   7.1461400e-02
   4.9674112e-02
   1.0934152e-01
   3.9825291e-02
   1.0797863e-01
   5.9609334e-02
   3.9146116e-02
   3.2841905e-01
   4.7687784e-02
   4.6383817e-02
   4.6206957e-02
   3.6814899e-02
   3.8998956e-02
   4.5776123e-02
   2.1711136e-01
   4.0232222e-02
   1.8634712e-01
   4.7561258e-02
   8.0075640e-02
   2.3635897e-01
   4.1795071e-02
   4.0668289e-02
   4.0012969e-02
   6.3966278e-02
   9.3670485e-02
   4.6740178e-02
   1.0687356e-01
   6.3300191e-02
   7.3552959e-02
   4.9061422e-02
   6.1450413e-02
   3.6128970e-01
   5.4011082e-02
   5.4667454e-02
   1.0784243e-01
   6.2052816e-02
   2.8236301e-01
   3.9482226e-02
   3.4304746e-02
   5.2746454e-02
   6.1960588e-02
   7.9579260e-02
   1.8961875e-01
   4.3932041e-02
   3.9715167e-02
   7.3480048e-02
   4.4067232e-01
   1.0014876e-01
   8.1320638e-02
   8.3385649e-02
   7.9792120e-02
   4.2525611e-02
   2.3485401e-01
   7.6091025e-02
   4.8277380e-02
   4.5144392e-02
   5.2680358e-02
   1.7667620e-01
   5.4798946e-02
   3.7916238e-02
   6.5648504e-02
   3.9003319e-02
   4.9815342e-02
   3.3922870e-01
   5.8622275e-02
   1.0395689e-01
   5.4474851e-02
   5.6992056e-02
   5.1734415e-02
   8.2722472e-02
   8.8590369e-02
   1.2323076e-01
   5.3554610e-02
   1.0706714e-01
   3.6112757e-02
   1.9346148e-01
   4.6521814e-02
   5.9765867e-02
   1.3195864e-01
   3.8145451e-02
   7.3060522e-02
   1.2620027e-01
   3.5924230e-02
   6.4079825e-02
   2.6150515e-01
   4.4496961e-02
   5.8920061e-02
   2.7959149e-01
   4.1115477e-02
   5.3793555e-02
   9.1540137e-02
   3.9185374e-02
   5.9572264e-02
   4.1763025e-02
   8.5126344e-02
   4.3155775e-02
   4.1200160e-02
   7.9508564e-02
   3.2567532e-02
   4.2855112e-02
   5.5204637e-02
   5.9483984e-02
   4.2760762e-02
   5.5192407e-02
   8.4791495e-02
   4.8299688e-02
   5.6319486e-02
   3.3520523e-02
   6.3732776e-02
   4.1380453e-02
   7.5363001e-02
   5.1356466e-02
   2.8512204e-01
   4.0044726e-02
   8.3620450e-02
   6.0503352e-02
   4.4527784e-02
   6.0824394e-02
   4.2876251e-02
   2.8693983e-01
   8.7657537e-02
   4.3953610e-02
   8.3231554e-02
   5.9766396e-02
   5.9371974e-02
   7.5514679e-02
   3.9155255e-02
   7.1684576e-02
   1.1333122e-01
   2.9005453e-01
   4.1694207e-02
   1.2545127e-01
   4.7591799e-02
   5.8851949e-02
   5.0376841e-02
   5.6889959e-02
   5.7483159e-02
   6.1359586e-02
   8.7671470e-02
   1.0324442e-01
   7.1388905e-02
   4.1744889e-02
   9.9472905e-02
   3.3274840e-02
   3.8677888e-02
   2.4043905e-01
   4.4937460e-02
   6.2913765e-02
   4.2550805e-02
   9.5218790e-02
   5.9118440e-02
   4.5737699e-02
   5.3278543e-02
   2.5839251e-01
   3.1029499e-02
   7.9019395e-02
   4.4321545e-02
   4.6589175e-02
   5.7945167e-02
   4.9161853e-02
   4.0036727e-02
   7.1552509e-02
   2.7245918e-01
   4.3758720e-02
   3.9761828e-02
   8.0415984e-02
   4.7757984e-02
   6.1774628e-02
   6.4631685e-02
   4.4085707e-02
   7.8498387e-02
   3.9790582e-02
   4.4624767e-01
   4.4377771e-02
   1.1552835e-01
   1.3550771e-01
   3.9837252e-02
   4.3335819e-02
   5.1156967e-02
   8.6121972e-02
   2.3745632e-01
   5.1247138e-02
   4.9758840e-02
   4.9581240e-02
   3.0384882e-02
   4.3685358e-02
   6.1219006e-02
   7.4911313e-02
   7.6832081e-02
   1.3876385e-01
   4.6914009e-02
   7.5613152e-02
   3.8273429e-02
   4.1110966e-02
   4.5178328e-02
   6.3455498e-02
   4.5573553e-02
   8.7354003e-02
   1.6862667e-01
   5.0600739e-02
   3.3356555e-02
   6.2000896e-02
   4.0252982e-02
   1.0477924e-01
   1.2699162e-01
   3.4150911e-02
   3.5990651e-02
   7.4322635e-02
   6.2809128e-02
   4.8631746e-02
   9.9721101e-02
   5.9750105e-02
   1.1654667e-01
   7.2956539e-02
   3.5082347e-02
   4.0240920e-02
   5.7375759e-02
   4.6300836e-02
   5.3133547e-02
   3.6772213e-02
   4.8225257e-02
   7.4825154e-02
   1.9046461e-01
   7.4961964e-02
   6.8209973e-02
   6.4980698e-02
   4.2629279e-02
   6.1054965e-02
   4.9948646e-02
   1.9190353e-01
   5.2824961e-02
   8.9764637e-02
   1.1120894e-01
   1.3693811e-01
   8.5403495e-02
   8.0068886e-02
   1.4118088e-01
   6.2509101e-02
   5.0575097e-02
   6.9497307e-02
   4.2236836e-02
   9.0677963e-02
   6.3450762e-02
   6.4577267e-02
   5.7167187e-02
   1.1838393e-01
   5.7126299e-02
   9.2311829e-02
   7.5328586e-02
   1.2230016e-01
   3.9983415e-02
   8.0110794e-02
   4.3824858e-02
   3.3702793e-02
   2.2182746e-01
   8.3876953e-02
   7.5697486e-02
   2.0564080e-01
   6.1078347e-02
   4.9991352e-02
   4.0282527e-02
   6.5378989e-02
   6.1226385e-02
   8.4370783e-02
   4.7308003e-02
   6.1895595e-02
   4.1965113e-02
   2.3349580e-01
   6.2079811e-02
   4.9327336e-02
   4.1321395e-02
   9.3342754e-02
   5.5035937e-02
   4.4716408e-02
   2.6405778e-01
   4.3655750e-02
   8.4797844e-02
   4.1393879e-02
   7.0952443e-02
   2.4283003e-01
   4.3390750e-02
   5.4092644e-02
   1.3195971e-01
   2.2409698e-01
   4.5316760e-02
   3.7475963e-02
   6.7106677e-02
   8.1041466e-02
   8.6212095e-02
   1.0665341e-01
   4.1537520e-02
   9.5550116e-02
   4.4222337e-02
   4.5997583e-02
   4.2977726e-02
   5.9940129e-02
   6.0189220e-02
   4.5383388e-02
   3.7223851e-02
   5.1947205e-02
   2.4340734e-01
   6.1448535e-02
   4.7878170e-02
   4.9335060e-02
   5.5030288e-02
   4.6149798e-02
   3.8289177e-02
   3.7838945e-02
   5.7042322e-02
   6.6496120e-02
   6.1902638e-02
   3.2690968e-02
   6.1462424e-02
   6.9015931e-02
   5.0783864e-02
   7.2585793e-02
   3.9997629e-01
   2.8527732e-01
   4.6584589e-02
   4.0056185e-02
   9.7915898e-02
   3.9501403e-02
   1.2992195e-01
   7.3434877e-02
   5.7332819e-02
   4.8502476e-02
   7.6721729e-02
   7.8380932e-02
   3.4229189e-02
   5.5305187e-02
   6.9969890e-02
   1.6664326e-01
   1.2776014e-01
   6.7477469e-02
   1.5254465e-01
   8.3729624e-02
   5.3052723e-02
   4.3478179e-02
   4.3533638e-02
   3.9273192e-02
   7.0913178e-02
   8.2724721e-02
   3.4112397e-02
   4.8376429e-02
   1.4164256e-01
   6.3008293e-02
   4.8407648e-02
   6.3287765e-02
   8.7983596e-02
   2.6564823e-01
   6.9700477e-02
   4.2396578e-02
   3.4127428e-02
   3.4833723e-02
   5.5988817e-02
   6.6855528e-02
   4.4859067e-02
   6.2993613e-02
   5.4405818e-02
   1.8000296e-01
   5.0130948e-02
   7.2157740e-02
   3.3936951e-02
   4.0531081e-02
   1.7857554e-01
   4.7657685e-02
   8.7315974e-02
   2.2372111e-01
   5.1868427e-02
   4.0338131e-02
   1.4356352e-01
   4.8249929e-02
   8.4544186e-02
   7.7902689e-02
   4.5368511e-02
   5.2515288e-02
   9.2934094e-02
   4.9381673e-02
   7.2821515e-02
   4.5473630e-02
   8.6043212e-02
   4.4384419e-02
   5.2266568e-02
   8.4173063e-02
   5.2500456e-02
   5.4454417e-02
   6.1486796e-02
   4.7824817e-02
   4.9972168e-02
   6.1260199e-02
   6.4002986e-02
   8.8878037e-02
   3.7196474e-02
   6.7714567e-02
   5.5758527e-02
   5.3011711e-02
   4.8268371e-02
   5.9484472e-02
   5.9037864e-02
   7.7502063e-02
   5.3209329e-02
   9.1117005e-02
   5.4865928e-02
   4.6385878e-02
   7.5356735e-02
   4.6002593e-02
   1.2438533e-01
   7.6257344e-02
   1.2398474e-01
   6.2887457e-02
   7.6017486e-02
   1.0465634e-01
   6.1228309e-02
   1.2584419e-01
   8.4202430e-02
   2.8945324e-01
   2.5527666e-01
   1.0635893e-01
   9.3397837e-02
   8.3568479e-02
   5.1105889e-02
   1.3139809e-01
   9.9953502e-02
   8.3822999e-02
   1.0461262e-01
   6.2598469e-02
   2.5997498e-01
   8.8360747e-02
   4.2885490e-02
   7.7820894e-02
   5.6408796e-02
   4.2333328e-02
   3.7081493e-02
   6.0398823e-02
   5.7564924e-02
   8.7632072e-02
   4.3378202e-02
   5.7264840e-02
   5.0447291e-02
   2.6809207e-01
   3.8296945e-02
   5.3243791e-02
   3.2032590e-02
   4.9868291e-02
   5.0938309e-02
   5.8877999e-02
   9.6707360e-02
   2.7823696e-01
   3.4977889e-02
   5.8938609e-02
   1.1453565e-01
   8.0681943e-02
   5.3103949e-02
   4.1416708e-02
   5.5271119e-02
   6.0761154e-02
   4.8107555e-02
   7.2135959e-02
   1.0624957e-01
   6.8185767e-02
   2.5891972e-01
   9.4600096e-02
   3.5378720e-02
   5.9087896e-02
   5.9927212e-02
   5.7492838e-02
   3.7173976e-02
   1.3377522e-01
   7.1952209e-02
   4.4182064e-02
   5.8887934e-02
   5.5431970e-02
   3.3796867e-02
   8.5839646e-02
   1.3361517e-01
   3.6707145e-02
   3.9412969e-02
   7.2782901e-02
   3.5537602e-02
   6.7738872e-02
   4.9337532e-02
   8.1005265e-02
   5.0378748e-02
   2.5483801e-01
   9.0126549e-02
   6.0397259e-02
   2.4648287e-01
   5.1607525e-02
   1.0786217e-01
   4.3326227e-02
   3.8133016e-02
   7.7530145e-02
   3.7619098e-02
   7.1994573e-02
   3.8438993e-02
   3.9032864e-02
   5.5566583e-02
   5.3661778e-02
   1.5269324e-01
   2.4216962e-01
   5.1845218e-02
   5.2644829e-02
   1.0006475e-01
   1.8194739e-01
   6.9725735e-02
   4.8326125e-02
   6.4597876e-02
   4.6772958e-02
   5.6280793e-02
   7.5646267e-02
   4.1765221e-02
   3.8191874e-02
   6.3874440e-02
   4.5295885e-02
   6.4792246e-02
   3.2155047e-02
   9.4706189e-02
   4.0531647e-02
   5.9659796e-02
   6.4037047e-02
   2.3801449e-01
   5.6266239e-02
   1.6731090e-01
   4.0637503e-02
   3.7378140e-02
   1.6242662e-01
   3.9611889e-02
   3.1890699e-01
   4.4733075e-02
   4.8279933e-02
   5.1531215e-02
   8.3989884e-02
   4.0217633e-02
   3.7279057e-02
   6.7974795e-02
   7.1758016e-02
   1.1047939e-01
   3.5138069e-02
   5.3945360e-02
   6.5820023e-02
   4.0173184e-02
   3.8838364e-02
   3.3102226e-02
   6.7126408e-02
   5.8312066e-02
   5.9738995e-02
   5.3246010e-02
   4.7426984e-02
   7.4484042e-02
   8.5979370e-02
   3.3313768e-02
   6.4081504e-02
   7.1539905e-02
   1.0641171e-01
   1.0470964e-01
   1.5020204e-01
   4.2501682e-02
   4.8615085e-02
   1.2043481e-01
   1.1101108e-01
   4.5607962e-02
   6.5365616e-02
   5.0034821e-02
   8.5239405e-02
   3.5786749e-02
   4.2262598e-02
   3.9325229e-02
   5.8474983e-02
   6.2634694e-02
   7.7178127e-02
   8.8998246e-02
   1.0140296e-01
   7.5717692e-02
   6.0258966e-02
   9.0170827e-02
   5.4131056e-02
   6.7732295e-02
   6.2392399e-02
   7.3312824e-02
   5.7194094e-02
   4.1678115e-02
   4.6862733e-02
   4.5278514e-02
   4.0215848e-02
   3.6556645e-02
   1.0493509e-01
   7.2562309e-02
   4.9852028e-02
   5.0660223e-02
   5.3381881e-02
   5.1711792e-02
   1.2059825e-01
   3.5799590e-02
   2.7661195e-01
   6.5346788e-02
   9.6192933e-02
   6.7670663e-02
   2.2443676e-01
   6.5388198e-02
   6.1007228e-02
   4.6383023e-02
   5.3549795e-02
   5.1687641e-02
   1.0485734e-01
   5.3597906e-02
   7.6805319e-02
   1.1550220e-01
   1.1564372e-01
   2.5223265e-01
   4.9040628e-02
   5.1330364e-02
   3.6289146e-02
   7.8165487e-02
   1.0975775e-01
   1.2570708e-01
   8.8686793e-02
   6.1934549e-02
   4.5093429e-02
   4.3215011e-02
   6.8188805e-02
   5.5172599e-02
   7.8211281e-02
   7.9671568e-02
   8.2979854e-02
   3.3133314e-02
   8.0490523e-02
   5.1389996e-02
   4.9762567e-02
   4.4046260e-02
   4.7031200e-02
   5.3559077e-02
   5.9732137e-02
   6.4021617e-02
   5.1442346e-02
   5.1453980e-02
   4.6105352e-02
   5.7003860e-02
   4.7749856e-02
   1.4069490e-01
   5.8184354e-02
   9.8388625e-02
   4.7999775e-02
   8.4773803e-02
   4.1436090e-02
   3.5048802e-02
   4.5171047e-02
   5.3466916e-02
   2.3540723e-01
   3.9237059e-02
   3.5153335e-02
   3.9588942e-02
   1.9429478e-01
   9.6538650e-02
   7.2980036e-02
   5.3416927e-02
   5.3167757e-02
   9.7413863e-02
   4.3157834e-02
   4.4505686e-02
   4.5822691e-02
   5.7371285e-02
   4.6808204e-02
   4.5744078e-02
   6.5013340e-02
   7.1508286e-02
   1.2101482e-01
   5.4758265e-02
   6.9173941e-02
   6.2098515e-02
   5.2453723e-02
   8.3330882e-02
   4.9646077e-02
   2.3167780e-01
   6.2316770e-02
   8.0439257e-02
   5.6604968e-02
   3.8300261e-02
   6.6060404e-02
   7.4087701e-02
   1.2137505e-01
   5.0540293e-02
   6.2564753e-02
   3.3625158e-01
   4.2755305e-02
   1.8619471e-01
   6.2294933e-02
   8.3495534e-02
   5.9621651e-02
   7.5834797e-02
   8.6664521e-02
   5.8789292e-02
   5.6968664e-02
   3.6530467e-02
   6.9294306e-02
   3.6876862e-02
   7.2917030e-02
   5.3041538e-02
   5.8849453e-02
   7.4544076e-02
   3.9256925e-02
   5.2777686e-02
   2.5158894e-01
   4.0732756e-02
   4.0293651e-02
   7.1203963e-02
   4.2126381e-02
   7.0060027e-02
   6.1223828e-02
   3.7974479e-01
   4.6919457e-02
   4.0183508e-02
   7.3151970e-02
   1.4700608e-01
   1.1090156e-01
   6.9285836e-02
   4.3898062e-02
   6.4116815e-02
   7.1890955e-02
   4.0407745e-02
   7.7281525e-02
   3.9053869e-02
   6.7138270e-02
   6.0809511e-02
   6.8949985e-02
   7.6917836e-02
   1.2611262e-01
   2.5902569e-01
   4.4226907e-02
   3.8385644e-02
   4.1213096e-02
   5.1288115e-02
   1.1670382e-01
   3.5927321e-02
   2.2147313e-01
   4.8958291e-02
   1.2573569e-01
   7.0802158e-02
   1.7453434e-01
   2.8011129e-01
   4.2592147e-02
   5.8525937e-02
   7.5576783e-02
   5.4868900e-02
   4.5609952e-02
   2.5948796e-01
   8.2066730e-02
   9.5440670e-02
   4.3671130e-02
   1.8915606e-01
   3.2835749e-02
   4.9092091e-02
   1.1542883e-01
   2.3159213e-01
   3.4376261e-02
   3.7488509e-02
   9.2337009e-02
   5.4393426e-02
   5.8683443e-02
   4.0110951e-02
   4.9993923e-02
   4.4298242e-02
   5.3299070e-02
   3.9989302e-02
   5.1568018e-02
   1.1747707e-01
   5.5670435e-02
   6.7101066e-02
   4.9233925e-02
   5.9836009e-02
   3.6049530e-01
   2.9151325e-01
   7.7747882e-02
   6.3334656e-02
   7.0578456e-02
   5.1838086e-02
   3.2971105e-01
   6.6298408e-02
   4.0036690e-02
   5.9974301e-02
   8.9557246e-02
   4.8357713e-02
   1.2424743e-01
   3.8547029e-02
   6.6633965e-02
   6.0431792e-02
   5.3303522e-02
   6.1290951e-02
   7.0472535e-02
   1.7550009e-01
   3.5196925e-02
   5.0403563e-02
   4.7311453e-02
   3.2584456e-01
   3.8892434e-02
   8.9967127e-02
   7.0375743e-02
   4.7529597e-02
   6.7566919e-02
   1.2923547e-01
   4.5380286e-02
   4.4461182e-02
   7.6486026e-02
   3.5530523e-01
   9.1757760e-02
   4.5537883e-02
   8.1928940e-02
   9.4620388e-02
   3.6995129e-02
   6.5797443e-02
   4.8251027e-02
   6.7929853e-02
   4.8530016e-02
   4.4177267e-02
   4.1230277e-02
   6.1971124e-02
   7.3661585e-02
   4.2656634e-02
   3.8507731e-02
   5.3352143e-02
   6.7386654e-02
   1.3686618e-01
   6.6132722e-02
   4.2167500e-02
   3.6944916e-02
   1.4952433e-01
   7.3136906e-02
   1.1876685e-01
   5.4101332e-02
   7.0457339e-02
   1.3365727e-01
   5.2058369e-02
   7.3986678e-02
   2.5087963e-01
   1.0457704e-01
   4.0505305e-02
   4.0629472e-02
   5.7670003e-02
   6.5061351e-02
   9.9958492e-02
   3.5772818e-02
   6.8343014e-02
   5.6902693e-02
   4.6158342e-02
   1.2025914e-01
   1.1062223e-01
   9.0544098e-02
   1.8165561e-01
   3.5849364e-02
   5.6929366e-02
   4.5021446e-02
   1.0138027e-01
   6.1200337e-02
   9.1428190e-02
   6.5782014e-02
   7.4850472e-02
   5.4568212e-02
   5.5856709e-02
   7.1514844e-02
   7.0421288e-02
   4.8881083e-02
   4.0947404e-02
   1.0095513e-01
   9.4506126e-02
   5.4392591e-02
   8.2496243e-02
   5.5273949e-02
   3.4382071e-02
   2.6488560e-01
   6.9428839e-02
   5.7016546e-02
   5.2549233e-02
   4.8636251e-02
   4.3540979e-02
   1.0077390e-01
   6.4188600e-02
   1.3157705e-01
   1.4166515e-01
   7.4631566e-02
   5.0228504e-02
   6.1725190e-02
   4.4071591e-02
   1.3330266e-01
   1.2998439e-01
   2.4211021e-01
   4.3487412e-02
   5.4795118e-02
   4.9889564e-02
   4.7972262e-02
   5.3059063e-02
   1.4731909e-01
   5.7167739e-02
   5.1801574e-02
   5.5259537e-02
   1.2692982e-01
   6.7797283e-02
   3.5497993e-02
   1.1594963e-01
   3.7141883e-02
   6.0581702e-02
   1.0880530e-01
   5.0458390e-02
   3.8533404e-02
   5.7718652e-02
   4.2146461e-02
   6.1168655e-02
   4.1944291e-02
   8.6256545e-02
   8.2011259e-02
   5.2184969e-02
   1.0360849e-01
   9.2069381e-02
   8.9452597e-02
   5.8135121e-02
   4.8991711e-02
   5.5143119e-02
   5.2725983e-02
   5.6444549e-02
   8.4997272e-02
   5.8686392e-02
   7.7956409e-02
   4.4961122e-02
   7.6595760e-02
   7.9971698e-02
   3.9996839e-02
   4.2792298e-02
   6.2553795e-01
   4.5580994e-02
   4.3117527e-02
   7.5963836e-02
   9.4605624e-02
   5.7900397e-02
   3.9396820e-02
   2.7217804e-01
   4.7182247e-02
   1.3736827e-01
   4.2593177e-02
   3.8862382e-02
   5.6314707e-02
   3.1456827e-01
   2.4574455e-01
   7.8045238e-02
   4.7851744e-02
   3.5372960e-02
   6.2723155e-02
   5.5566947e-02
   4.0684184e-02
   3.2729917e-01
   1.1659435e-01
   7.1844848e-02
   1.1887545e-01
   6.2759288e-02
   5.1863206e-02
   4.4084063e-02
   4.1389877e-02
   4.9774693e-02
   1.0743850e-01
   3.1896578e-02
   4.3804694e-02
   8.1719908e-02
   3.5569131e-02
   4.2107049e-02
   8.1330493e-02
   7.9084173e-02
   5.2529318e-02
   1.2176832e-01
   3.5486497e-02
   3.7704151e-02
   6.5920789e-02
   8.3867916e-02
   6.2379084e-02
   1.1186868e-01
   6.5590500e-02
   7.1230357e-02
   3.9830589e-02
   5.7156843e-02
   6.0921535e-02
   1.0190955e-01
   5.5364953e-02
   3.8363270e-02
   4.3863532e-02
   3.8419445e-02
   4.6987298e-02
   3.8572438e-01
   9.0197611e-02
   6.4694874e-02
   3.8214910e-02
   6.1354614e-02
   4.8649364e-02
   6.4388391e-02
   7.2409311e-02
   5.8128327e-02
   2.7753262e-01
   4.0842346e-02
   3.8138544e-02
   3.5868874e-02
   5.2781916e-02
   6.3598358e-02
   4.7012102e-02
   3.8381137e-02
   3.3369292e-02
   9.8398901e-02
   6.6485350e-02
   4.1906991e-02
   4.9440894e-02
   1.8313220e-01
   9.4051623e-02
   4.3003538e-02
   9.8726762e-02
   4.5693829e-02
   3.8792995e-02
   8.3298155e-02
   6.5670255e-02
   5.2111760e-02
   4.2115754e-02
   3.8207715e-02
   3.4345662e-02
   7.7856421e-02
   7.8076884e-02
   4.0603660e-02
   7.1505129e-02
   5.2767734e-02
   4.2746864e-02
   6.0079724e-02
   7.3302800e-02
   1.1201396e-01
   4.7888099e-02
   6.4025538e-02
   9.6340400e-02
   4.1968645e-02
   4.2447139e-02
   3.2874635e-01
   2.1842479e-01
   7.7864712e-02
   5.2757150e-02
   4.8171318e-02
   5.5707260e-02
   3.8145342e-02
   8.7556904e-02
   4.7725813e-02
   2.5920122e-01
   4.1832401e-02
   1.1061875e-01
   3.8751684e-02
   6.4404854e-02
   5.8465935e-02
   7.7138960e-02
   4.0123186e-02
   3.8282614e-02
   5.9010547e-02
   3.5893925e-02
   2.5111820e-01
   5.7948286e-02
   7.2189519e-02
   3.4134924e-02
   4.9673403e-02
   5.0266874e-02
   4.4145224e-02
   5.3873795e-02
   4.4090636e-02
   6.7493523e-02
   3.9340191e-02
   1.0389244e-01
   3.9439270e-02
   3.5374673e-01
   3.7800078e-02
   1.6951991e-01
   8.2591334e-02
   8.5410145e-02
   6.2040352e-02
   5.5077161e-02
   3.0920449e-01
   8.6090648e-02
   6.2059443e-02
   4.8265308e-02
   5.7028952e-02
   4.9743615e-02
   4.3012642e-02
   4.3457572e-02
   3.9230224e-02
   6.2780685e-02
   1.0422546e-01
   7.5993515e-02
   1.1747943e-01
   5.5324186e-02
   4.4840860e-01
   4.5586247e-02
   6.2265409e-02
   5.8943062e-02
   8.6410393e-02
   4.1587135e-02
   5.6453919e-02
   6.8056834e-02
   4.1400603e-02
   5.4680136e-02
   1.1066026e-01
   1.4558716e-01
   1.0168082e-01
   8.5858701e-02
   5.4284095e-02
   4.8327737e-02
   2.5867092e-01
   7.8622477e-02
   5.5714401e-02
   6.1337277e-02
   1.5768553e-01
   9.0033218e-02
   6.8664845e-02
   3.5404326e-02
   6.1711961e-02
   4.2467940e-02
   5.8637723e-02
   6.1371350e-02
   3.9353997e-02
   4.3234150e-02
   7.4615919e-02
   4.8952918e-02
   5.8193660e-02
   7.9986361e-02
   3.8820309e-02
   1.1827314e-01
   6.9702818e-02
   7.2057500e-02
   8.0504259e-02
   8.3636164e-02
   8.2349308e-02
   5.2129856e-02
   3.7993434e-02
   1.0030629e-01
   4.9903154e-02
   3.8883455e-02
   1.5612911e-01
   1.8329214e-01
   4.0328315e-02
   7.9201403e-02
   5.8957908e-02
   9.3544927e-02
   7.0864037e-02
   2.3788095e-01
   5.5114010e-02
   3.9360952e-02
   5.2528422e-02
   9.6878292e-02
   1.2968178e-01
   5.2262380e-02
   8.8505056e-02
   6.2492147e-02
   5.8436203e-02
   4.3870128e-02
   3.8506825e-02
   4.6145621e-02
   6.6109675e-02
   6.3601578e-02
   9.1995898e-02
   4.5631282e-02
   4.6776334e-02
   7.3937987e-02
   4.8023029e-01
   3.9499224e-02
   7.7907428e-02
   4.9277361e-02
   4.9910639e-02
   9.7555844e-02
   4.1112396e-02
   5.9230240e-02
   1.0570863e-01
   5.3113774e-02
   4.2803938e-02
   6.6245671e-02
   9.2121137e-02
   3.6896898e-02
   4.5122054e-02
   8.4086650e-02
   3.6894517e-02
   4.8176323e-02
   2.6430370e-01
   1.0304900e-01
   4.7431582e-02
   4.2742978e-02
   2.0831024e-01
   2.3074882e-01
   6.3025045e-02
   1.1221194e-01
   4.2753972e-02
   3.6775998e-02
   5.6372760e-02
   3.9407514e-02
   4.7441228e-02
   4.5305645e-02
   3.7180864e-02
   4.4669684e-02
   6.4962338e-02
   5.6139680e-02
   4.3129748e-01
   5.7410528e-02
   5.2544945e-02
   6.5380050e-02
   9.0384986e-02
   8.1463006e-02
   3.4502889e-02
   5.9422297e-02
   4.7000866e-02
   4.7868387e-02
   1.4709628e-01
   4.3522472e-02
   5.2755141e-02
   6.5832182e-02
   5.2751522e-02
   4.6364380e-02
   4.4511396e-02
   5.3403918e-02
   5.2481833e-02
   7.1745696e-02
   5.3671478e-02
   1.0899329e-01
   4.3302971e-02
   7.8395150e-02
   2.5536301e-01
   3.6524359e-02
   5.6612489e-02
   4.1417122e-02
   6.8324401e-02
   4.9368623e-02
   4.0823551e-02
   7.4673172e-02
   1.2498436e-01
   5.1371913e-02
   8.3961722e-02
   5.2410699e-02
   7.4650506e-02
   5.6459453e-02
   4.3172935e-02
   3.5521329e-02
   5.0692821e-02
   5.4885302e-02
   4.6765033e-02
   5.0517640e-02
   4.1272181e-02
   5.6216065e-02
   3.8349142e-01
   3.7765071e-02
   9.7285528e-02
   3.7360577e-02
   1.1141316e-01
   2.4192301e-01
   1.1831389e-01
   5.1245819e-02
   1.0199021e-01
   4.1307559e-02
   5.9002620e-02
   6.0832456e-02
   1.0265996e-01
   5.9132002e-02
   5.0557604e-02
   4.9888645e-02
   4.3393270e-02
   5.8551178e-02
   5.9124605e-02
   9.2680499e-02
   9.0395700e-02
   7.0195915e-02
   4.0632522e-02
   5.7485198e-02
   3.4884047e-02
   4.7270799e-02
   4.9392494e-02
   5.9294048e-02
   4.5653276e-02
   4.1768203e-02
   1.0712014e-01
   9.7623266e-02
   6.4361110e-02
   4.7046400e-02
   6.1414266e-02
   8.4141828e-02
   4.8546046e-02
   5.2220074e-02
   1.4154445e-01
   9.6194799e-02
   5.9827926e-02
   4.4521685e-02
   5.1589569e-02
   1.3707186e-01
   4.0837614e-02
   9.0137983e-02
   2.6067871e-01
   5.6130429e-02
   5.3327403e-02
   4.6192977e-02
   2.6970868e-01
   4.7581185e-02
   6.3825654e-02
   3.7317627e-02
   5.1353726e-02
   4.7463742e-02
   3.9183069e-02
   5.9624545e-02
   1.7340567e-01
   1.0124694e-01
   1.0348978e-01
   4.9983767e-02
   5.7414311e-02
   4.5092846e-02
   5.8635491e-02
   6.1380722e-02
   4.0142708e-02
   4.3107957e-02
   4.3901461e-02
   4.1844578e-02
   1.1339666e-01
   2.3932028e-01
   1.1573166e-01
   4.1536759e-02
   3.7132233e-02
   8.6938511e-02
   3.8810577e-02
   3.6389626e-02
   5.7371248e-02
   8.6434475e-02
   4.3807196e-02
   4.4404093e-02
   7.9584971e-02
   5.6363238e-02
   5.4441882e-02
   2.5242760e-01
   4.2361056e-02
   3.6732914e-02
   1.1752378e-01
   5.2437260e-02
   4.4932044e-02
   5.4454876e-02
   5.0128819e-02
   5.7570285e-02
   9.7141705e-02
   4.3747590e-02
   4.6297164e-02
   3.7637530e-02
   2.9594304e-01
   4.9168549e-02
   1.0253098e-01
   8.6697601e-02
   2.5086522e-01
   4.4043136e-02
   6.3686009e-02
   4.5312175e-02
   4.7711207e-02
   5.2136607e-02
   6.0547146e-02
   4.9319255e-02
   5.2506518e-02
   6.0943961e-02
   5.6607155e-02
   4.4528056e-02
   5.6486665e-02
   7.9450559e-02
   6.1410509e-02
   3.8485055e-02
   5.3091618e-02
   5.4840930e-02
   6.1728545e-02
   6.2060348e-02
   4.5110118e-01
   1.2214010e-01
   4.2325345e-02
   7.0341948e-02
   4.2917784e-02
   5.9796097e-02
   6.3002106e-02
   5.6096796e-02
   3.8962578e-02
   5.5821009e-02
   6.1045550e-02
   1.7926516e-01
   5.2214754e-02
   4.3629332e-01
   3.8173624e-02
   3.7145580e-02
   4.4296825e-02
   5.7937738e-02
   3.8459773e-02
   7.9052324e-02
   5.5072960e-02
   5.1578909e-02
   6.6923026e-02
   1.7986413e-01
   3.3651217e-02
   2.9196592e-01
   5.3193859e-02
   4.5360310e-02
   4.3478642e-02
   6.5736801e-02
   5.9951414e-02
   7.0316450e-02
   6.8740503e-02
   1.9630075e-01
   8.1394683e-02
   5.0281391e-02
   1.2007912e-01
   1.2683176e-01
   5.4133509e-02
   1.0277265e-01
   6.6336420e-02
   3.3213107e-02
   4.6637349e-02
   8.5618201e-02
   5.0050659e-02
   8.6395570e-02
   5.5423239e-02
   6.1285952e-02
   5.4369836e-02
   1.0437521e-01
   7.6726375e-02
   5.8619146e-02
   2.1582023e-01
   4.2195878e-02
   6.2962552e-02
   9.4704768e-02
   3.6536830e-02
   7.9064607e-02
   5.1087364e-02
   4.5972202e-02
   5.2787799e-02
   4.2206563e-02
   2.9557017e-01
   5.4105312e-02
   5.0611940e-02
   4.5802060e-02
   4.4621215e-02
   3.8052178e-02
   4.8596760e-02
   4.9434401e-02
   8.8978258e-02
   3.5964963e-02
   6.1162128e-02
   3.8824118e-02
   1.2714942e-01
   4.3576728e-02
   3.5273742e-02
   2.1744068e-01
   4.9959336e-02
   9.8623938e-02
   6.3260128e-02
   5.1397899e-02
   2.3495306e-01
   5.7178108e-02
   3.8924041e-02
   3.2856644e-02
   1.6592799e-01
   3.8164834e-02
   3.0989141e-01
   8.2035607e-02
   4.7698906e-02
   6.7704037e-02
   5.5364658e-02
   4.8376240e-02
   4.0380669e-02
   1.0574879e-01
   3.7253689e-02
   3.7434521e-02
   2.4511088e-01
   4.6021818e-02
   3.8912035e-02
   7.2752291e-02
   5.9096886e-02
   4.1806262e-02
   4.7712982e-02
   8.6695022e-02
   6.8607974e-02
   2.7476631e-01
   2.1497386e-01
   1.0021287e-01
   1.3783770e-01
   4.4385516e-02
   7.9061608e-02
   5.0548316e-02
   5.1617006e-02
   4.8415348e-02
   4.6358991e-02
   5.4163763e-02
   5.4204483e-02
   5.0616572e-02
   4.2154775e-02
   3.9636120e-02
   3.9182384e-02
   4.9978788e-02
   4.7536217e-02
   6.4907306e-02
   4.1402559e-02
   6.0035720e-02
   2.1843923e-01
   4.7178604e-02
   7.5133944e-02
   3.3899366e-02
   3.2245322e-02
   6.8135442e-02
   4.6420885e-02
   4.0578885e-02
   4.5809483e-02
   3.9463462e-02
   6.0008820e-02
   6.5739617e-02
   9.9817595e-02
   4.2396105e-02
   3.4505975e-02
   3.1743956e-02
   1.0377986e-01
   3.0900965e-01
   4.9179502e-02
   4.9290370e-02
   5.0294809e-02
   3.9625241e-02
   4.2066322e-02
   5.8103154e-02
   1.0926228e-01
   4.7142459e-02
   6.1171031e-02
   2.6703745e-01
   4.6869592e-02
   9.9649335e-02
   3.5532604e-02
   7.9959595e-02
   4.2683619e-02
   5.5832968e-02
   1.1310416e-01
   4.9057824e-02
   4.0403602e-02
   7.9207119e-02
   3.5113365e-02
   4.5794966e-02
   3.7644526e-02
   1.1688848e-01
   4.2283151e-02
   3.8389251e-02
   6.0267010e-02
   6.4894202e-02
   3.7965856e-02
   8.5471707e-02
   7.3447235e-02
   1.1614118e-01
   5.0374168e-02
   4.8299328e-02
   6.6369958e-02
   1.2948938e-01
   9.2038468e-02
   5.1266859e-02
   3.4169483e-02
   5.4533799e-02
   5.7175970e-02
   4.3387322e-02
   4.0197120e-02
   5.3583797e-02
   1.4938976e-01
   6.1002438e-02
   6.4938865e-02
   7.4611012e-02
   2.5193937e-01
   4.0658622e-01
   2.5493295e-01
   8.8698392e-02
   6.4978032e-02
   4.9261645e-02
   6.5183602e-02
   7.2266161e-02
   7.6695384e-02
   1.5503272e-01
   5.7276060e-02
   8.1682554e-02
   8.5596498e-02
   4.8459620e-02
   5.9821025e-02
   5.5434661e-02
   9.5809370e-02
   1.2499703e-01
   6.3904754e-02
   4.8950142e-02
   4.0585762e-02
   5.0612068e-02
   5.1221554e-02
   6.2715593e-02
   6.8630380e-02
   5.3045641e-02
   4.6349994e-02
   1.0083970e-01
   1.1634416e-01
   5.2563638e-02
   4.4381976e-02
   1.0824960e-01
   5.5035615e-02
   9.5341932e-02
   4.8057934e-02
   1.0682865e-01
   1.7653699e-01
   3.3965558e-02
   7.2646964e-02
   1.6613805e-01
   3.8161825e-02
   1.1364587e-01
   4.4865927e-02
   4.0209586e-02
   5.7430959e-02
   4.6802812e-02
   8.1599413e-02
   9.8405651e-02
   1.1799962e-01
   4.4910735e-02
   1.0416732e-01
   4.7592914e-02
   8.6831749e-02
   4.5982202e-02
   7.5129202e-02
   3.7134150e-02
   6.3315498e-02
   3.6636538e-02
   4.9200606e-02
   5.7389873e-02
   6.0408836e-02
   6.2424156e-02
   7.1850977e-02
   4.3663912e-02
   3.4419858e-02
   4.7708177e-02
   3.5387840e-02
   6.4325845e-02
   3.4966290e-02
   4.5709283e-02
   3.9513273e-02
   6.6695343e-02
   3.8981114e-02
   9.8842039e-02
   5.9081616e-02
   1.0659704e-01
   6.6267054e-02
   4.8540028e-02
   1.0553051e-01
   8.5231153e-02
   6.9978881e-02
   4.6416266e-02
   5.3064933e-02
   5.0434000e-02
   9.4879970e-02
   3.2826645e-02
   3.2685750e-02
   3.1950510e-02
   4.0886148e-02
   1.3234713e-01
   5.2641473e-02
   8.5627790e-02
   5.8763923e-02
   5.9574082e-02
   7.4861720e-02
   5.4716171e-02
   7.1012534e-02
   8.2209441e-02
   1.0992854e-01
   1.5620600e-01
   6.8143262e-02
   5.6443320e-02
   6.7888135e-02
   1.0418983e-01
   4.6848244e-02
   7.4203806e-02
   4.6873302e-02
   4.5798642e-02
   6.3800282e-02
   7.1852578e-02
   4.9852409e-02
   3.9829836e-02
   5.0858586e-02
   5.8217993e-02
   4.8932679e-02
   6.2479005e-02
   3.8435667e-02
   3.3757797e-02
   6.6299628e-02
   9.1253877e-02
   5.1452960e-02
   5.2052674e-02
   4.0842955e-02
   1.2827529e-01
   5.3690923e-02
   3.7526456e-02
   8.9642582e-02
   5.1696681e-02
   5.2490318e-02
   5.5546851e-02
   3.6342906e-02
   5.7505130e-02
   6.7709984e-02
   2.4051804e-01
   3.8558107e-02
   1.0303384e-01
   1.0999551e-01
   4.9531884e-02
   4.9646381e-02
   4.1012753e-02
   4.5381327e-02
   3.4097943e-02
   6.3499808e-02
   7.0208125e-02
   1.5755002e-01
   3.6907127e-02
   4.2646862e-02
   7.5486818e-02
   1.0155138e-01
   4.3901141e-02
   4.3566057e-02
   7.5742072e-02
   6.9116444e-02
   5.2835527e-02
   7.3300991e-02
   3.5557556e-02
   5.7249223e-02
   5.3818725e-02
   8.1860127e-02
   6.8272361e-02
   4.5652111e-02
   5.8419048e-02
   5.4500533e-02
   6.4745109e-02
   4.0468117e-02
   4.1701353e-02
   6.0530535e-02
   7.3518884e-02
   9.0534777e-02
   4.8764459e-02
   8.8962771e-02
   9.8955396e-02
   5.4609197e-02
   4.5141714e-02
   4.5281731e-02
   4.6658118e-02
   1.0871201e-01
   6.5683723e-02
   5.7474039e-02
   7.8018192e-02
   7.9327475e-02
   6.7995383e-02
   2.8183289e-01
   8.6163526e-02
   1.0203877e-01
   8.9174723e-02
   4.2528596e-02
   6.1398049e-02
   4.8967560e-02
   5.3733387e-02
   6.3603882e-02
   3.6861479e-02
   7.9580961e-02
   2.9646967e-01
   4.3943335e-02
   6.5432258e-02
   6.5458944e-02
   2.7232686e-01
   4.5920435e-02
   3.1866168e-02
   4.8623961e-02
   5.5222353e-02
   8.6932598e-02
   6.3728234e-02
   4.4684558e-02
   7.0256710e-02
   6.0843030e-02
   2.6778557e-01
   7.1004038e-02
   4.6491247e-02
   7.1328227e-02
   1.1289272e-01
   1.0753847e-01
   5.1191103e-02
   5.3069606e-02
   5.0547719e-02
   5.1273207e-02
   5.6348631e-02
   7.4989714e-02
   2.5846770e-01
   3.4048374e-02
   7.7702143e-02
   4.1898768e-02
   4.4979533e-02
   6.4268395e-02
   7.5748097e-02
   4.6085018e-02
   4.1396126e-02
   1.0859367e-01
   5.1467207e-02
   3.9833224e-02
   4.5259651e-02
   2.3479921e-01
   4.3368292e-02
   4.3825374e-02
   2.5629802e-01
   2.9162749e-01
   4.6096992e-02
   9.3838619e-02
   3.8605172e-02
   1.4540109e-01
   3.7798566e-02
   4.8232176e-02
   3.4751294e-01
   3.5146780e-02
   7.1954591e-02
   5.8406146e-02
   5.0305058e-02
   2.6139857e-01
   1.0279477e-01
   6.9838291e-02
   5.3618851e-02
   8.6894390e-02
   4.3148435e-02
   1.3604615e-01
   6.2718679e-02
   4.7436696e-02
   1.1787808e-01
   8.4530443e-02
   1.0106805e-01
   5.4550164e-02
   4.6217112e-02
   8.2575318e-02
   3.8007363e-02
   1.0985072e-01
   3.9534732e-02
   4.4735089e-02
   5.3733260e-02
   8.6217119e-02
   5.3611862e-02
   3.4446175e-02
   5.2143916e-02
   4.6376438e-02
   2.3456750e-01
   4.7489020e-02
   2.1603346e-01
   3.2298159e-02
   3.8188332e-02
   1.3711228e-01
   1.0968654e-01
   4.7946967e-02
   3.8149858e-02
   6.2066667e-02
   4.9123545e-02
   1.2697896e-01
   9.4034485e-02
   5.9747679e-02
   4.0286333e-02
   1.1074644e-01
   4.9085447e-02
   5.5548321e-02
   9.6160088e-02
   7.4697521e-02
   1.2063026e-01
   1.1236980e-01
   6.8763145e-02
   8.4969741e-02
   6.2376686e-02
   9.8975671e-02
   5.4636154e-02
   8.6631130e-02
   5.9242340e-02
   4.1529126e-02
   1.5722365e-01
   1.3490134e-01
   2.0815525e-01
   7.1588197e-02
   5.8181641e-02
   5.0237444e-02
   4.6801303e-02
   8.1933516e-02
   4.2872597e-02
   1.1148092e-01
   3.3607936e-02
   5.6228782e-02
   5.5726435e-02
   5.9071150e-02
   7.4635636e-02
   5.5571048e-02
   4.5516381e-02
   5.5522886e-02
   5.2568020e-02
   4.7117279e-02
   5.1511056e-02
   4.0324506e-02
   1.1386424e-01
   8.0473170e-02
   3.0950726e-02
   2.5716599e-01
   4.9252271e-02
   6.7467570e-02
   3.8134081e-02
   6.9960802e-02
   6.6241831e-02
   4.3278793e-02
   9.7363738e-02
   5.1790877e-02
   4.5137602e-02
   1.0223428e-01
   5.9039113e-02
   1.4594853e-01
   1.2752879e-01
   1.1191313e-01
   4.1295802e-02
   5.6578532e-02
   5.9754638e-02
   3.2783797e-02
   4.9478164e-02
   7.4270631e-02
   5.2085294e-02
   3.8977398e-02
   4.7849843e-02
   4.9966899e-02
   3.7629528e-02
   4.4857628e-02
   5.4279872e-02
   5.5113402e-02
   3.3784976e-02
   4.4808580e-02
   2.5573083e-01
   3.8799866e-02
   3.4434944e-02
   7.3829903e-02
   5.3404235e-02
   2.5178259e-01
   3.3388022e-02
   3.9318707e-02
   7.8385037e-02
   4.8935397e-02
   5.7898804e-02
   2.9217504e-01
   4.0338840e-02
   2.7337277e-01
   1.5311825e-01
   4.6900487e-02
   6.7180814e-02
   3.7103280e-02
   5.1889996e-02
   9.2430474e-02
   3.5523855e-01
   1.4623848e-01
   7.0714219e-02
   1.5812452e-01
   4.5709456e-02
   8.1722167e-02
   1.2677173e-01
   8.4673414e-02
   3.8869688e-02
   8.8800161e-02
   4.5325984e-02
   1.1780313e-01
   1.0807389e-01
   5.7653088e-02
   3.7065942e-02
   1.3914771e-01
   5.8605383e-02
   5.2608965e-02
   5.8633262e-02
   6.0175694e-02
   3.9127571e-02
   4.9436792e-02
   1.3041836e-01
   5.0678522e-02
   2.3656823e-01
   1.2376660e-01
   5.2824976e-02
   7.1416883e-02
   1.0260277e-01
   5.4017206e-02
   4.6219827e-02
   9.8437061e-02
   3.3330584e-02
   5.1545970e-02
   5.5881467e-02
   6.2531023e-02
   1.0216051e-01
   8.7921695e-02
   5.5137636e-02
   4.0210862e-02
   8.7419931e-02
   5.9578681e-02
   4.7641892e-02
   3.6675573e-02
   4.1861156e-02
   1.4562095e-01
   3.9673092e-02
   5.0945063e-02
   4.0424303e-02
   8.7784987e-02
   4.3569615e-01
   3.8785125e-02
   4.1807669e-02
   4.1847323e-02
   4.9695373e-02
   5.5039582e-02
   6.1686880e-02
   3.0683148e-02
   4.9332011e-02
   7.8912649e-02
   7.4852661e-02
   1.0069995e-01
   5.2031005e-02
   7.1711807e-02
   4.7298630e-02
   5.5606519e-02
   6.4872194e-02
   7.4272799e-02
   5.5044500e-02
   5.4374841e-02
   6.0385200e-02
   4.4874115e-02
   7.4923103e-02
   3.9724317e-02
   8.8530958e-02
   3.4741056e-02
   6.7264187e-02
   1.0167937e-01
   6.3563442e-02
   8.0844416e-02
   7.2742486e-02
   5.5525184e-02
   6.0063761e-02
   4.9581582e-02
   7.6893461e-02
   1.4296206e-01
   5.9187173e-02
   6.0179545e-02
   1.3823705e-01
   4.0631823e-02
   1.1565259e-01
   3.0696704e-01
   4.0720232e-02
   3.9400453e-02
   3.6885194e-02
   8.2935413e-02
   2.5496492e-01
   5.9646074e-02
   4.4129992e-02
   5.1387095e-02
   6.2592712e-02
   7.4451633e-02
   5.8227694e-02
   7.5426566e-02
   1.4983581e-01
   5.2533885e-02
   5.8467258e-02
   1.6004029e-01
   4.2338701e-02
   8.8143638e-02
   8.7551158e-02
   4.7035666e-02
   4.1512495e-02
   7.2690860e-02
   3.9409326e-02
   9.1087488e-02
   5.4676346e-02
   4.8127886e-02
   4.0167620e-02
   3.3373706e-02
   6.8373724e-02
   3.9456452e-02
   4.0875011e-02
   3.6028064e-02
   8.1505453e-02
   1.2159590e-01
   7.2266619e-02
   3.3257169e-02
   2.3841127e-01
   4.8488912e-02
   5.4193087e-02
   3.5949654e-02
   7.8467716e-02
   8.9341710e-02
   9.3985385e-02
   1.2078960e-01
   1.4935473e-01
   3.7280761e-02
   5.7166975e-02
   4.5842236e-02
   6.6701170e-02
   8.0305327e-02
   6.1482367e-02
   4.9259185e-02
   7.3441607e-02
   7.4796288e-02
   8.7886391e-02
   7.5966944e-02
   9.2317216e-02
   5.6706418e-02
   4.4613138e-01
   8.9091108e-02
   4.0014673e-02
   2.5321369e-01
   4.9150640e-02
   1.0656856e-01
   5.0383469e-02
   1.0163453e-01
   3.5295318e-02
   8.6895094e-02
   3.5206942e-02
   6.8679782e-02
   2.5116624e-01
   4.6865673e-02
   4.5781205e-01
   6.3833970e-02
   3.5215049e-02
   1.2724756e-01
   7.2032623e-02
   4.4579695e-02
   2.4941098e-01
   8.7795092e-02
   3.6128999e-02
   9.5284187e-02
   1.1767679e-01
   3.7392008e-02
   7.3866038e-02
   4.4041496e-02
   5.3962106e-02
   3.4816132e-02
   9.8492802e-02
   4.5207297e-02
   5.8972179e-02
   4.0886002e-02
   5.9609225e-02
   7.4609868e-02
   3.7941376e-01
   1.0020561e-01
   2.4284397e-01
   1.3441139e-01
   7.7529612e-02
   5.8112334e-02
   6.9914302e-02
   3.1800572e-02
   8.0557969e-02
   3.9551285e-02
   4.3150811e-02
   7.8963850e-02
   2.8153744e-01
   6.2252089e-02
   4.6228384e-02
   8.9284593e-02
   8.9301235e-02
   1.1751373e-01
   3.4959919e-02
   5.7851740e-02
   3.3041115e-02
   5.1872244e-02
   1.1610632e-01
   5.2937802e-02
   3.0225602e-02
   1.0817354e-01
   5.7443317e-02
   5.2293475e-02
   1.3037301e-01
   5.2420923e-02
   4.3736313e-02
   3.7451335e-02
   8.2501553e-02
   8.4605807e-02
   8.8151575e-02
   4.7584000e-02
   8.1302011e-02
   6.8046909e-02
   9.8230694e-02
   4.6121201e-02
   6.1674292e-02
   3.0296024e-01
   1.0798142e-01
   4.8958491e-02
   5.0973802e-02
   8.3849027e-02
   5.6040538e-02
   1.1412495e-01
   4.5225305e-02
   4.0637672e-02
   2.6855583e-01
   8.2041159e-02
   5.4965150e-02
   7.1084428e-02
   1.7192459e-01
   4.4602713e-02
   3.8037660e-02
   9.1793966e-02
   4.9420837e-02
   5.4983039e-02
   1.3133396e-01
   8.6845762e-02
   2.5571014e-01
   3.2699670e-02
   9.0558476e-02
   5.8170996e-02
   7.2806763e-02
   7.5916967e-02
   5.1990492e-02
   7.6997909e-02
   5.2745291e-02
   2.7617252e-01
   6.2060273e-02
   4.6161781e-02
   6.3073750e-02
   5.3298981e-02
   6.0841728e-02
   9.3044153e-02
   4.0312359e-02
   1.3399891e-01
   8.8957739e-02
   3.7945386e-02
   6.7824008e-02
   3.7286236e-02
   8.5263092e-02
   4.2501914e-02
   8.7955444e-02
   5.3435775e-02
   3.7091645e-02
   4.2367461e-02
   9.3983135e-02
   4.0839741e-02
   2.3335613e-01
   2.5995784e-01
   5.9803905e-02
   6.8739238e-02
   6.6149794e-02
   6.7546810e-02
   5.2498112e-02
   4.5858616e-02
   9.7971376e-02
   1.1614158e-01
   6.0320186e-02
   3.4499002e-02
   4.2695406e-02
   4.7293174e-02
   5.0298072e-02
   7.5017375e-02
   1.1270099e-01
   9.1198813e-02
   5.3147675e-02
   4.6092623e-02
   2.4612227e-01
   5.7547433e-02
   3.0599724e-01
   6.0258480e-02
   5.3472421e-02
   7.1674762e-02
   7.6073123e-02
   5.8181146e-02
   6.0878489e-02
   4.9161913e-02
   7.0592697e-02
   5.7961711e-02
   6.0131121e-02
   6.2089489e-02
   4.9925059e-02
   7.2414146e-02
   6.6516123e-02
   5.5845783e-02
   6.1055538e-02
   5.8447153e-02
   6.1634635e-02
   4.8236319e-02
   4.1418763e-02
   4.2511002e-02
   7.8905629e-02
   5.3208858e-02
   6.8717280e-02
   7.5061385e-02
   3.7982893e-02
   4.0253960e-02
   2.5419108e-01
   8.2201953e-02
   4.5903537e-02
   8.6851993e-02
   3.9027612e-02
   8.2173013e-02
   3.9620421e-02
   2.6007066e-01
   3.3291407e-02
   3.7647855e-02
   1.1217519e-01
   6.8531574e-02
   4.2453893e-02
   6.4977225e-02
   7.3531111e-02
   4.3659615e-02
   4.6126002e-02
   1.5845284e-01
   3.6271800e-02
   1.2059996e-01
   5.5558584e-02
   9.5659201e-02
   3.6043664e-01
   4.2209204e-02
   6.3724912e-02
   4.6789312e-02
   5.0490004e-02
   3.1203576e-02
   4.6974326e-02
   5.6818066e-02
   4.2349578e-02
   6.6836193e-02
   3.9293016e-02
   6.1597925e-02
   8.7831274e-02
   4.6294532e-02
   6.3580746e-02
   7.1042134e-02
   1.3795122e-01
   7.1476126e-02
   7.0410365e-02
   4.9540479e-02
   6.8245361e-02
   5.1231071e-02
   1.2408917e-01
   4.4132925e-02
   5.2226030e-02
   4.6101025e-02
   8.0500537e-02
   4.8094112e-02
   4.3965567e-02
   4.1336990e-02
   4.5318464e-02
   2.5225553e-01
   3.7356491e-02
   5.3465171e-02
   5.0328371e-02
   4.1787522e-02
   7.6329264e-02
   4.8621343e-02
   1.4002524e-01
   5.5941413e-02
   2.4425963e-01
   6.2987351e-02
   4.7175440e-02
   6.8871315e-02
   5.3031540e-02
   9.5767432e-02
   1.1854794e-01
   9.9705542e-02
   1.0324959e-01
   4.1703346e-02
   4.0605731e-02
   1.1171971e-01
   3.5634133e-02
   7.3984961e-02
   3.4705375e-02
   5.6920343e-02
   5.5543556e-02
   5.0438879e-02
   3.5549821e-02
   4.8377412e-02
   5.4830798e-02
   9.0686009e-02
   4.0371185e-02
   8.2064991e-02
   3.9629373e-02
   7.7821167e-02
   5.1619869e-02
   5.9000701e-02
   1.0504381e-01
   2.4975673e-01
   1.0728468e-01
   4.6934205e-02
   2.5866778e-01
   4.9508257e-02
   5.1316491e-02
   7.9829696e-02
   2.3292246e-01
   5.0321742e-02
   4.5093651e-02
   4.7087960e-02
   4.9529643e-02
   4.7412312e-02
   4.5148560e-02
   5.7467046e-02
   6.8266296e-02
   1.1587382e-01
   5.6671813e-02
   2.5931315e-01
   6.6939136e-02
   5.8434430e-02
   2.6269835e-01
   4.6024356e-02
   3.6467473e-02
   7.3364415e-02
   7.1504948e-02
   4.9518840e-02
   7.6801025e-02
   3.0031526e-01
   4.4232941e-02
   3.4477481e-02
   1.2690137e-01
   7.1076126e-02
   6.8297196e-02
   9.7846472e-02
   9.6025544e-02
   5.0746977e-02
   8.4427583e-02
   8.6261885e-02
   3.8268850e-02
   4.4863473e-02
   4.4252203e-02
   1.3625380e-01
   5.6889661e-02
   1.9316279e-01
   5.4054718e-02
   4.3890229e-02
   4.6553522e-02
   5.7592980e-02
   3.8834563e-02
   5.7923756e-02
   9.8456863e-02
   1.2012435e-01
   9.0128772e-02
   3.2613560e-02
   5.6696610e-02
   6.9539072e-02
   5.3320362e-02
   5.1244288e-02
   5.1101606e-02
   9.2156301e-02
   4.6873393e-02
   2.9758402e-01
   4.6099146e-02
   1.0241487e-01
   1.1256988e-01
   8.4748392e-02
   8.5481880e-02
   9.1702642e-02
   8.5357375e-02
   2.4942490e-01
   1.1078974e-01
   3.2990930e-01
   4.4113053e-02
   9.4224922e-02
   4.2271075e-01
   9.6577784e-02
   9.3029467e-02
   3.6294129e-02
   5.2788425e-02
   1.3118811e-01
   4.9883207e-02
   7.5354064e-02
   5.0103660e-02
   3.8001580e-02
   8.7320584e-02
   4.1422047e-02
   1.2339815e-01
   4.1530842e-02
   7.0454426e-02
   3.6897807e-02
   8.0895175e-02
   7.4590944e-02
   1.5660868e-01
   6.6217844e-02
   2.3502834e-01
   1.1290371e-01
   9.7985785e-02
   4.6059142e-02
   7.6242414e-02
   2.9101012e-01
   4.2633093e-02
   5.3589664e-02
   5.1961766e-02
   1.7255999e-01
   3.2286555e-01
   5.7833232e-02
   1.1146912e-01
   7.6588711e-02
   2.9340811e-01
   1.4568726e-01
   5.8541529e-02
   3.5113946e-02
   6.8577556e-02
   5.0347048e-02
   3.7364423e-02
   4.7807563e-02
   9.6165138e-02
   4.9250591e-02
   3.3921479e-02
   5.1540754e-02
   6.6489650e-02
   7.9225682e-02
   5.1989251e-02
   5.0249253e-02
   4.3760089e-02
   1.1546060e-01
   8.4265911e-02
   4.5881365e-02
   1.0492450e-01
   1.1096710e-01
   3.9782444e-02
   2.0826021e-01
   5.0924483e-02
   1.1103961e-01
   5.7004910e-02
   3.8638524e-02
   9.5551444e-02
   5.7185495e-02
   8.3329342e-02
   7.5505717e-02
   4.0859315e-02
   1.2652427e-01
   4.8190342e-02
   2.3610868e-01
   4.3089331e-02
   1.4386417e-01
   3.6450435e-02
   1.2741001e-01
   4.8180065e-02
   5.2294172e-02
   4.9402889e-02
   6.7973162e-02
   7.1531638e-02
   6.0766783e-02
   6.1328436e-02
   4.5308469e-02
   6.1341461e-02
   3.8502084e-02
   2.2984418e-01
   1.0094841e-01
   1.0807774e-01
   8.9593868e-02
   2.5960801e-01
   2.3816780e-01
   6.8924654e-02
   3.5350848e-02
   2.5288596e-01
   3.9481850e-02
   6.5290986e-02
   4.4550746e-02
   7.1650473e-02
   4.6794609e-02
   1.0834265e-01
   5.7214511e-02
   4.4572636e-02
   1.0728876e-01
   8.7316005e-02
   6.9163693e-02
   6.2277680e-02
   3.3965142e-02
   1.4000319e-01
   4.6090372e-02
   7.0215492e-02
   6.2954971e-02
   4.7179744e-02
   3.7490994e-02
   4.7850127e-02
   4.9244885e-02
   6.3652392e-02
   4.4800667e-02
   8.2391173e-02
   5.0358000e-02
   4.0847504e-02
   4.7725510e-02
   9.6076184e-02
   9.5275184e-02
   5.2209495e-02
   4.5414078e-02
   6.0691083e-02
   4.4140796e-02
   4.7837103e-02
   5.2438641e-02
   3.4130525e-02
   3.4826335e-02
   1.0575457e-01
   4.2973988e-02
   3.4501102e-02
   5.6366515e-02
   3.1671632e-02
   3.8500117e-02
   2.6987716e-01
   8.9144562e-02
   4.0873794e-02
   4.9748578e-02
   4.4516365e-02
   3.4674909e-02
   5.8460977e-02
   1.2794253e-01
   5.6507441e-02
   4.6155425e-02
   1.2627963e-01
   7.0406345e-02
   3.8512607e-02
   5.9358221e-02
   3.6648468e-02
   3.3245383e-01
   3.9743383e-02
   2.3419936e-01
   4.2695187e-02
   9.9958699e-02
   5.0208619e-02
   9.0733741e-02
   6.1881004e-02
   4.0739897e-02
   1.1253914e-01
   7.1655023e-02
   2.5415101e-01
   3.7577404e-02
   6.1210104e-02
   7.0998783e-02
   8.4487552e-02
   6.4872311e-02
   1.0025342e-01
   3.3271697e-02
   4.9590594e-02
   4.1942482e-02
   5.7627586e-02
   3.7983202e-02
   1.1362933e-01
   7.5980515e-02
   7.6700039e-02
   5.5417690e-02
   4.9970741e-02
   4.7493467e-02
   3.9237025e-02
   3.7283952e-02
   1.5867654e-01
   3.7007064e-02
   4.6564503e-02
   7.2601735e-02
   5.4206054e-02
   2.9772092e-01
   6.5907891e-02
   5.5763826e-02
   6.4086367e-02
   4.1149001e-02
   4.1278024e-02
   4.7429067e-02
   7.2367214e-02
   5.5139685e-02
   2.8395731e-01
   1.2619361e-01
   6.6914979e-02
   3.6211926e-02
   5.1522057e-02
   2.3312967e-01
   4.6261776e-02
   5.5432726e-02
   3.3128752e-02
   6.7221250e-02
   7.5382092e-02
   4.9040016e-02
   5.3312812e-02
   4.6144140e-02
   3.1124800e-02
   5.3282550e-02
   7.6498353e-02
   5.9466859e-02
   4.6320137e-02
   8.3328715e-02
   4.9108232e-02
   8.6443101e-02
   2.4697434e-01
   3.5340060e-02
   4.5639322e-02
   2.6435339e-01
   4.8510647e-02
   6.0300062e-02
   9.0876631e-02
   5.5914658e-02
   4.8277629e-02
   6.6310002e-02
   3.6128283e-02
   3.8995828e-02
   1.3845393e-01
   4.7664218e-02
   4.9301633e-02
   3.3467442e-02
   4.3086839e-02
   5.6698211e-02
   1.7658690e-01
   4.2956044e-02
   9.7932655e-02
   6.5421818e-02
   4.6253536e-02
   4.5257360e-02
   7.8146457e-02
   8.3192000e-02
   5.1878847e-02
   1.5888224e-01
   4.5271179e-02
   4.3717071e-02
   1.2682979e-01
   6.1757218e-02
   5.6532563e-02
   4.6364433e-02
   7.2648016e-02
   5.8984809e-02
   1.6791411e-01
   5.8136592e-02
   6.8714860e-02
   1.1155174e-01
   3.9425923e-01
   6.6403576e-02
   5.1366683e-02
   5.0594039e-02
   5.8575235e-02
   2.4403938e-01
   5.5882015e-02
   3.5679641e-02
   6.0576566e-02
   6.5132796e-02
   8.2641416e-02
   1.2301789e-01
   5.6858516e-02
   7.0856815e-02
   5.1108801e-02
   1.1749930e-01
   4.2177809e-02
   4.7894470e-02
   6.0025598e-02
   7.8283526e-02
   6.3040486e-02
   1.0017213e-01
   4.1993944e-02
   8.2251538e-02
   4.0842450e-02
   2.4056117e-01
   4.5701819e-02
   4.6047262e-02
   7.6550153e-02
   5.9811212e-02
   6.9008259e-02
   8.2542029e-02
   2.3662505e-01
   3.7452203e-02
   7.3341837e-02
   8.6926445e-02
   8.9813751e-02
   6.6602052e-02
   2.4196306e-01
   7.3872913e-02
   4.4423638e-02
   4.9331989e-02
   8.3858534e-02
   3.8681922e-02
   8.6407778e-02
   3.9257623e-02
   5.0889724e-02
   9.4152643e-02
   3.9773468e-02
   4.8061439e-02
   4.1221304e-02
   7.3774750e-02
   1.0810651e-01
   4.7427695e-02
   8.7380553e-02
   2.5323594e-01
   8.0410784e-02
   8.1972808e-02
   5.5446609e-02
   3.6932507e-02
   2.8031859e-01
   5.6972326e-02
   4.0738748e-02
   8.4025765e-02
   7.8113860e-02
   6.4147231e-02
   4.5490388e-02
   4.6715166e-02
   6.7380104e-02
   4.5358131e-02
   5.6111979e-02
   4.8568449e-02
   5.2924514e-02
   7.2445289e-02
   7.1700883e-02
   1.0938500e-01
   3.8553900e-02
   4.2657244e-02
   4.5226463e-02
   5.4526951e-02
   7.3373961e-02
   4.4562493e-02
   1.4010394e-01
   4.3069716e-02
   4.9081930e-02
   9.0193496e-02
   3.8897256e-02
   6.4924331e-02
   5.2646876e-02
   5.9868463e-02
   6.1049706e-02
   1.0938036e-01
   7.9830165e-02
   1.4296188e-01
   4.0412110e-02
   7.2954165e-02
   4.0297130e-02
   4.1934323e-02
   4.1730664e-02
   1.0843664e-01
   9.6358981e-02
   6.5009983e-02
   6.8305472e-02
   6.9256145e-02
   4.5831971e-02
   4.7461425e-02
   3.6230172e-02
   5.8068972e-02
   1.5641356e-01
   1.1941624e-01
   1.1798594e-01
   5.0365541e-02
   7.7666425e-02
   6.8265499e-02
   3.8378218e-02
   5.2656037e-02
   7.2391624e-02
   1.0043763e-01
   4.0713843e-02
   8.3639598e-02
   5.3586071e-02
   4.0954697e-02
   1.0455150e-01
   9.3111701e-02
   3.7316932e-01
   6.8197474e-02
   3.9834500e-02
   1.2272232e-01
   1.3199414e-01
   5.9550935e-02
   6.6626794e-02
   3.7351983e-02
   9.7238874e-02
   3.7983902e-02
   1.0094228e-01
   6.6376548e-02
   4.8017832e-02
   3.7558740e-02
   5.2700634e-02
   8.2400154e-02
   5.7676609e-02
   2.5368370e-01
   4.0904603e-02
   1.2503511e-01
   3.9582221e-02
   3.5587500e-02
   3.3455243e-02
   3.8451836e-02
   7.9879172e-02
   4.2197333e-02
   4.1573781e-02
   1.1923651e-01
   5.7385751e-02
   2.4912915e-01
   1.1250104e-01
   4.0994270e-02
   5.2690592e-02
   6.8405660e-02
   4.9869815e-02
   4.7918797e-02
   4.2099798e-02
   5.7576784e-02
   4.4513889e-02
   4.3522217e-02
   7.7617516e-02
   5.0184062e-02
   4.2054714e-02
   3.7827654e-02
   3.8488609e-02
   5.0045945e-02
   4.2593776e-02
   6.3641514e-02
   4.4661327e-02
   1.3996381e-01
   6.2564100e-02
   2.6408285e-01
   9.0850779e-02
   4.2759118e-02
   4.4190439e-02
   3.5881963e-02
   4.9811350e-02
   6.7352304e-02
   4.3323554e-02
   3.3046938e-02
   5.1919998e-02
   7.1814307e-02
   1.3733999e-01
   5.2414832e-02
   6.1201967e-02
   3.9516813e-02
   3.7546638e-02
   4.8833770e-02
   3.9150642e-02
   6.7242031e-02
   7.9542802e-02
   1.3467401e-01
   6.2530455e-01
   5.1452661e-02
   4.0550161e-02
   8.1293309e-02
   5.6282983e-02
   1.0603884e-01
   1.0770390e-01
   4.1367920e-02
   7.0383307e-02
   7.9620934e-02
   9.8887630e-02
   5.3897557e-02
   8.1767687e-02
   4.7151552e-02
   8.1797544e-02
   7.8845499e-02
   4.3144012e-02
   5.9624105e-02
   3.1429686e-02
   6.3879793e-02
   1.8815743e-01
   4.6958961e-02
   5.3820962e-02
   5.0464321e-02
   6.2454655e-02
   9.6601464e-02
   8.5427728e-02
   4.7209955e-02
   5.7021051e-02
   3.8519153e-02
   7.7620784e-02
   5.1463666e-02
   5.1097989e-02
   3.2538948e-02
   7.6212444e-02
   4.1487849e-02
   8.3993004e-02
   4.8537861e-02
   5.7360216e-02
   8.0480064e-02
   4.3528645e-01
   4.1051879e-02
   4.8998729e-02
   7.8562737e-02
   1.6739149e-01
   4.0168720e-02
   7.1586940e-02
   3.8006344e-02
   3.4760987e-02
   6.7295903e-02
   3.7350944e-02
   4.9307804e-02
   3.9382017e-02
   1.1179049e-01
   7.4325250e-02
   4.6438514e-02
   6.1443509e-02
   6.7348368e-02
   4.1427361e-02
   4.3574789e-02
   7.8326333e-02
   2.3923712e-01
   8.7636675e-02
   5.1879100e-02
   4.2915969e-02
   4.2040308e-02
   9.9457491e-02
   6.5441708e-02
   5.3768127e-02
   5.0117609e-02
   4.5063750e-02
   7.9946845e-02
   8.1085902e-02
   5.7446118e-02
   9.0539643e-02
   5.6664096e-02
   6.5607382e-02
   5.4062074e-02
   4.5088219e-02
   6.3764168e-02
   6.2707614e-02
   6.7222852e-02
   9.5851448e-02
   5.0780670e-02
   5.1536636e-02
   1.1105669e-01
   2.6974093e-01
   3.7453614e-02
   2.3799898e-01
   3.7907875e-02
   5.1871430e-02
   4.1646829e-02
   3.8270609e-02
   4.7824313e-02
   5.2644609e-02
   4.8810304e-02
   7.5191787e-02
   6.9061571e-02
   8.1992821e-02
   1.3077883e-01
   6.9624021e-02
   5.0840379e-02
   5.3082193e-02
   5.8304030e-02
   5.5020953e-02
   6.8746985e-02
   2.3748176e-01
   8.5707583e-02
   6.1625630e-02
   6.7374906e-02
   3.7661921e-02
   7.9661462e-02
   4.8597122e-02
   1.0790233e-01
   6.0957441e-02
   3.4934506e-02
   5.0161504e-02
   4.5825436e-02
   9.4313591e-02
   3.4775285e-02
   1.0989384e-01
   3.1153255e-01
   3.8028938e-02
   4.8498370e-02
   5.4989973e-02
   5.4207559e-02
   3.6802640e-02
   4.9284128e-02
   5.1185420e-02
   6.0432793e-02
   1.6727463e-01
   6.1578261e-02
   5.3501575e-02
   6.3570703e-02
   5.3705969e-02
   4.1476574e-02
   4.9691405e-02
   9.6998127e-02
   7.6150496e-02
   1.0003083e-01
   5.9566293e-02
   6.1671585e-02
   9.5820842e-02
   2.9699091e-01
   4.7077267e-02
   8.2481618e-02
   1.8310085e-01
   5.4763528e-02
   3.2177360e-01
   1.0672035e-01
   3.0796999e-02
   5.1998336e-02
   3.2112543e-02
   4.0096123e-02
   7.9648911e-02
   4.1909414e-02
   4.1224189e-02
   4.0316020e-02
   7.6584663e-02
   4.0887936e-02
   3.4150748e-01
   7.7667110e-02
   7.0985245e-02
   1.0097458e-01
   3.7811088e-02
   2.5209303e-01
   7.5581259e-02
   5.9460136e-02
   6.3836167e-02
   4.0280317e-02
   6.2420312e-02
   4.8654886e-02
   5.2766659e-02
   3.3639671e-02
   1.1686186e-01
   4.6896693e-02
   4.4228168e-02
   5.4133016e-02
   8.8887690e-02
   2.9045188e-01
   6.6297110e-02
   1.0699825e-01
   3.9298408e-02
   4.1308217e-02
   4.9698936e-02
   4.9859266e-02
   1.2957221e-01
   7.4656991e-02
   5.6016031e-02
   4.5243023e-02
   4.2673854e-02
   3.8887672e-02
   1.1606520e-01
   5.8363103e-02
   6.6543674e-02
   4.5166778e-02
   1.6429981e-01
   4.8974570e-02
   6.1399783e-02
   5.3774337e-02
   5.1678238e-02
   4.6088760e-02
   5.4215482e-02
   1.2709256e-01
   3.8919174e-02
   5.7614332e-02
   3.4764580e-02
   8.8929177e-02
   4.6389381e-02
   4.8745601e-02
   4.1250047e-02
   9.3858456e-02
   9.1396608e-02
   1.0069977e-01
   7.1567417e-02
   4.1908458e-02
   3.6311621e-02
   5.5302396e-02
   5.1479198e-02
   7.4468306e-02
   7.1382859e-02
   3.7820159e-02
   7.5504057e-02
   5.6330801e-02
   1.0084321e-01
   5.9552153e-02
   4.4480064e-02
   7.0235611e-02
   6.7768032e-02
   1.4569376e-01
   3.5965989e-02
   3.2084033e-01
   6.2856078e-02
   6.0003963e-02
   4.8636101e-02
   4.4993676e-02
   4.9140017e-02
   4.9232663e-01
   2.7926232e-01
   5.1280970e-02
   7.7341375e-02
   6.8310328e-02
   7.6885826e-02
   4.1309096e-02
   5.3181067e-02
   1.4977467e-01
   8.1044844e-02
   5.6720569e-02
   1.2412621e-01
   4.1224190e-02
   5.1390182e-02
   4.6450773e-02
   4.3086522e-02
   6.9998475e-02
   3.9818818e-02
   7.9444075e-02
   3.8427691e-02
   7.9996062e-02
   8.6577353e-02
   8.2141949e-02
   3.6393975e-02
   7.2243695e-02
   1.1531186e-01
   4.3781878e-02
   5.8662510e-02
   1.0593219e-01
   5.0381633e-02
   3.7882397e-02
   5.7049381e-02
   3.7453234e-02
   4.2238996e-02
   5.8855013e-02
   6.3317370e-02
   5.1857421e-02
   4.9328187e-02
   3.1455580e-02
   3.2924388e-02
   3.5053031e-02
   3.8893618e-02
   1.0767460e-01
   1.3244023e-01
   5.1666514e-02
   4.2009745e-02
   3.8260032e-02
   8.1630849e-02
   5.3150442e-02
   6.6402275e-02
   6.6361489e-02
   4.8020423e-01
   5.6793889e-02
   3.9654039e-02
   1.1141342e-01
   6.4121718e-02
   4.6737683e-02
   2.5243289e-01
   8.5246939e-02
   7.3441753e-02
   1.2154214e-01
   5.5308920e-02
   7.6315347e-02
   6.2434657e-02
   4.3017369e-02
   4.5091307e-02
   5.1411551e-02
   8.3097082e-02
   1.6834480e-01
   5.9727494e-02
   6.3239766e-02
   6.0344035e-02
   3.5550132e-02
   4.8269621e-02
   1.2052688e-01
   6.7230912e-02
   6.6703600e-02
   8.5211994e-02
   4.1584492e-02
   5.4693702e-02
   8.6739452e-02
   4.5267251e-02
   6.3473367e-02
   7.8214321e-02
   4.3742008e-02
   7.2606042e-02
   4.6732021e-02
   3.1648448e-02
   1.1342471e-01
   5.1894314e-02
   7.7721328e-02
   5.8544458e-02
   3.6045078e-02
   5.2709738e-02
   7.5482726e-02
   1.1636779e-01
   5.0467408e-02
   6.0720969e-02
   4.3165906e-02
   6.6791113e-02
   2.3530686e-01
   6.2702591e-02
   5.1274218e-02
   7.4499615e-02
   6.6028917e-02
   8.8703422e-02
   6.8980202e-02
   6.2940635e-02
   1.1678631e-01
   7.3850855e-02
   4.8986507e-02
   6.3673846e-02
   4.2790242e-02
   6.1602639e-02
   4.1737943e-02
   6.2923181e-02
   1.1775516e-01
   7.3376385e-02
   8.6333890e-02
   5.7122924e-02
   5.2657724e-02
   6.1994931e-02
   4.5677648e-02
   1.4248660e-01
   5.5986931e-02
   3.9057949e-02
   3.9843562e-02
   6.2503089e-02
   4.0465282e-02
   9.0110200e-02
   5.9030203e-02
   4.1441762e-02
   6.3941857e-02
   5.6978559e-02
   3.2276434e-02
   4.9242767e-02
   9.9338761e-02
   5.5838022e-02
   7.0849827e-02
   7.0840424e-02
   2.5234881e-01
   5.0978692e-02
   1.1307085e-01
   3.5221798e-02
   1.3273135e-01
   3.2926159e-02
   4.5414487e-02
   4.0904210e-02
   9.3047197e-02
   3.2904167e-02
   4.0110231e-02
   5.3717221e-02
   5.5496732e-02
   9.0824885e-02
   2.3775085e-01
   5.7234405e-02
   5.3720333e-02
   7.4491657e-02
   9.2228244e-02
   2.5121872e-01
   5.5901739e-02
   1.3306801e-01
   6.4241702e-02
   3.8322531e-02
   1.2538580e-01
   6.9409535e-02
   5.5350751e-02
   1.7786652e-01
   4.0353303e-02
   5.5336414e-02
   5.5014978e-02
   5.5495979e-02
   4.5954746e-02
   1.1014482e-01
   4.0704840e-02
   4.7980215e-02
   6.1693967e-02
   5.7952537e-02
   4.4522436e-02
   5.1778900e-02
   5.6568352e-02
   5.3686274e-02
   4.5328601e-02
   5.6449647e-02
   7.0111521e-02
   5.2905898e-02
   5.9338667e-02
   4.8628647e-02
   4.6318354e-02
   6.0495172e-02
   1.1833916e-01
   1.0216142e-01
   9.9584102e-02
   4.4659142e-02
   4.4323306e-02
   7.7352872e-02
   7.6427284e-02
   5.1184101e-02
   3.8516831e-02
   3.6340841e-02
   4.6490001e-02
   3.9957639e-02
   3.8008309e-02
   7.5689145e-02
   6.6103354e-02
   4.7312773e-02
   1.2707912e-01
   6.1535979e-02
   3.8782353e-02
   8.5694062e-02
   7.8409460e-02
   7.6717893e-02
   3.6773700e-02
   4.1006625e-02
   4.1252779e-02
   3.0404184e-02
   8.9288566e-02
   1.5853693e-01
   5.6609175e-02
   1.1482676e-01
   1.7349119e-01
   5.5253327e-02
   5.1797276e-02
   6.2337576e-02
   7.3590545e-02
   5.5228408e-02
   6.0526740e-02
   7.3980398e-02
   5.8381971e-02
   1.3917033e-01
   9.7930448e-02
   6.2880299e-02
   6.0914377e-02
   2.5579893e-01
   7.3855540e-02
   5.7400004e-02
   7.3315587e-02
   1.0591807e-01
   4.4823185e-02
   5.3421411e-02
   3.6458237e-02
   9.0232859e-02
   2.9525857e-01
   3.9855153e-02
   4.8857834e-02
   1.3964639e-01
   4.1077705e-02
   1.4875193e-01
   1.1366814e-01
   3.3330016e-02
   8.1188823e-02
   6.0838335e-02
   4.5900132e-02
   9.9755265e-02
   6.0663399e-02
   5.1482350e-02
   7.1807067e-02
   7.5155738e-02
   1.5694970e-01
   6.4210770e-02
   6.7798417e-02
   4.0114276e-02
   7.7111692e-02
   8.5804856e-02
   4.5880595e-02
   1.5739014e-01
   6.9540847e-02
   2.1570891e-01
   4.8896690e-02
   1.2263133e-01
   1.0487008e-01
   4.7235187e-02
   4.8770895e-02
   4.3178548e-02
   5.7962808e-02
   4.2478177e-02
   9.1264765e-02
   6.0586194e-02
   9.7236129e-02
   6.2345754e-02
   2.4047784e-01
   5.4958402e-02
   3.4730803e-02
   1.7605848e-01
   5.4643516e-02
   6.4006336e-02
   4.3678544e-02
   8.3742363e-02
   4.2420382e-02
   5.5791767e-02
   5.9157913e-02
   8.0895338e-02
   5.6123052e-02
   7.8971915e-02
   4.4033902e-02
   1.1217086e-01
   4.2397198e-02
   3.7759191e-02
   6.8422598e-02
   5.4206667e-02
   2.2662872e-01
   1.4505697e-01
   7.3209341e-02
   1.0078461e-01
   5.0133354e-02
   3.3876418e-02
   4.3659160e-02
   1.0428607e-01
   4.7591947e-02
   6.7626840e-02
   1.2786942e-01
   1.1468653e-01
   4.9283647e-02
   6.8269417e-02
   3.5192831e-02
   4.7292386e-02
   2.6179372e-01
   4.9110267e-02
   2.2020782e-01
   1.4155518e-01
   5.3770035e-02
   3.2888832e-01
   6.5079230e-02
   7.5355107e-02
   5.0370407e-02
   4.2315553e-02
   1.0155854e-01
   5.3447261e-02
   3.2990815e-02
   5.1440091e-02
   5.2992375e-02
   7.0126092e-02
   1.3482724e-01
   8.3955072e-02
   7.9973382e-02
   6.2143861e-02
   6.2269980e-02
   4.8221341e-02
   1.7689191e-01
   1.3742483e-01
   4.6363595e-02
   4.9183686e-02
   9.9110460e-02
   5.1384741e-02
   5.1758741e-02
   3.7155702e-02
   6.5333460e-02
   4.8951352e-02
   1.0857009e-01
   9.9493978e-02
   8.8871449e-02
   4.8681913e-02
   9.4474263e-02
   5.9058849e-02
   4.7099793e-02
   6.9007016e-02
   6.7888830e-02
   8.7340935e-02
   3.5846859e-02
   5.2463946e-02
   5.5306874e-02
   6.0097860e-02
   8.6354476e-02
   7.5753055e-02
   8.7789972e-02
   9.5538440e-02
   6.5618614e-02
   4.1785457e-02
   1.0163324e-01
   8.5100345e-02
   5.1891294e-02
   1.4087319e-01
   1.5683386e-01
   5.1067502e-02
   2.3728503e-01
   2.5039179e-01
   1.5376536e-01
   1.7386656e-01
   7.1570354e-02
   1.1669603e-01
   5.4724169e-02
   6.7331732e-02
   6.4705696e-02
   5.9021962e-02
   1.1371006e-01
   5.1175144e-02
   9.2094457e-02
   7.8620649e-02
   7.3489867e-02
   5.2160454e-02
   6.6355556e-02
   8.5136013e-02
   6.0293570e-02
   6.0465984e-02
   5.3820656e-02
   9.3552273e-02
   4.6608382e-02
   5.2641410e-02
   5.2725621e-02
   4.8041080e-02
   1.0311258e-01
   5.2059889e-02
   5.2425206e-02
   7.3720405e-02
   4.8204669e-02
   1.3428451e-01
   1.4917062e-01
   4.3691363e-02
   8.2188978e-02
   6.1584230e-02
   7.3552343e-02
   9.0277173e-02
   6.3609917e-02
   1.2578044e-01
   6.0551925e-02
   5.0386411e-02
   8.9194830e-02
   6.6377370e-02
   4.5562275e-02
   1.2190222e-01
   5.3991191e-02
   4.3318973e-02
   6.7438640e-02
   3.7681211e-02
   6.1752780e-02
   8.5514159e-02
   5.7026405e-02
   1.0128295e-01
   3.8945272e-02
   4.9753213e-02
   8.5648210e-02
   8.8905017e-02
   2.4246592e-01
   7.7224166e-02
   5.5743781e-02
   5.4997701e-02
   1.3452152e-01
   7.0378599e-02
   3.8335344e-02
   8.1535283e-02
   4.2258444e-02
   8.1064308e-02
   5.3258069e-02
   7.9249407e-02
   4.1380647e-02
   5.2967821e-02
   5.5170352e-02
   3.9159432e-02
   3.7842010e-02
   1.0688381e-01
   3.5222720e-02
   9.6385164e-02
   8.3361657e-02
   9.9592209e-02
   7.9391767e-02
   4.4783748e-02
   7.1645569e-02
   4.9064260e-02
   4.0660300e-02
   5.6410905e-02
   5.0452534e-01
   2.6040350e-01
   5.9363702e-02
   4.0814802e-02
   7.0924582e-02
   6.6452783e-02
   5.0234729e-02
   5.4846645e-02
   5.4407893e-02
   5.0423317e-02
   6.6305918e-02
   2.8178880e-01
   1.0047978e-01
   1.1250090e-01
   4.0471756e-02
   3.7335468e-02
   4.0020063e-02
   1.5574414e-01
   8.9315451e-02
   8.8274892e-02
   1.1607974e-01
   5.9078346e-02
   6.4640106e-02
   3.8897664e-02
   1.2262632e-01
   4.8776516e-02
   2.9355855e-01
   8.0692469e-02
   6.4821929e-02
   8.1942969e-02
   4.3904477e-02
   5.2273812e-02
   4.7222750e-02
   8.2288926e-02
   3.3463169e-02
   1.2060975e-01
   3.6411699e-02
   2.5263196e-01
   9.6322223e-02
   1.0354299e-01
   6.4664044e-02
   5.3402747e-02
   8.2039174e-02
   4.6468420e-02
   7.4801666e-02
   3.7682867e-02
   3.4678234e-02
   6.4966710e-02
   3.9454479e-02
   7.1850148e-02
   3.6211803e-02
   6.5092067e-02
   2.4646515e-01
   7.3193840e-02
   4.5072474e-02
   5.8890369e-02
   4.1000939e-02
   3.7168477e-02
   6.6554735e-02
   4.1343271e-02
   4.0467688e-02
   4.0272090e-02
   2.4213431e-01
   1.3664199e-01
   5.7769710e-02
   2.6139347e-01
   8.6121054e-02
   6.4195194e-02
   1.1867894e-01
   4.0838580e-02
   3.3437094e-02
   4.6818508e-02
   6.5394150e-02
   4.1326562e-02
   5.3812064e-02
   5.0089969e-02
   2.7938632e-01
   6.9492893e-02
   4.4913112e-02
   1.1862105e-01
   9.5104805e-02
   3.6444059e-02
   6.9761205e-02
   5.4786333e-02
   4.5129392e-02
   2.3852254e-01
   1.6660865e-01
   4.5250180e-02
   1.1391584e-01
   4.5765409e-02
   4.8315797e-02
   8.2895635e-02
   1.0172829e-01
   5.7749533e-02
   8.4735439e-02
   5.9011707e-02
   4.6503597e-02
   1.1826736e-01
   3.7003105e-02
   3.3915831e-02
   3.0312162e-01
   5.2582862e-02
   1.0665450e-01
   5.4258215e-02
   3.7474254e-02
   4.6525922e-02
   6.0362289e-02
   7.4760041e-02
   9.2595051e-02
   2.6168166e-01
   4.3373411e-02
   9.3400509e-02
   7.1035504e-02
   9.5711979e-02
   1.4641996e-01
   2.8021731e-01
   4.4870062e-02
   3.8221660e-02
   5.2404340e-02
   7.5599399e-02
   9.9000988e-02
   5.5468017e-02
   3.7754478e-02
   2.7412520e-01
   6.7562762e-02
   7.1564404e-02
   4.7498628e-02
   5.2700486e-02
   7.2937840e-02
   5.1937842e-02
   7.6082398e-02
   9.4206553e-02
   4.6147691e-02
   4.9469842e-02
   1.7130362e-01
   3.5584299e-01
   4.2526665e-02
   6.5915622e-02
   4.6242371e-02
   8.4775346e-02
   4.1351400e-02
   8.0056123e-02
   4.8406129e-01
   7.1720291e-02
   6.8117933e-02
   5.4452567e-02
   1.4070094e-01
   5.4789421e-02
   8.6316273e-02
   8.1908233e-02
   5.9067382e-02
   1.4729189e-01
   7.3190479e-02
   6.7690492e-02
   4.5473530e-02
   2.4353576e-01
   4.0414780e-02
   3.7967717e-02
   5.7721619e-02
   4.8861035e-02
   2.9077370e-01
   5.0785709e-02
   6.4806678e-02
   4.1562982e-02
   6.0170978e-02
   5.3284704e-02
   4.6126422e-02
   4.3404035e-02
   4.3353771e-02
   5.7605663e-02
   6.0512869e-02
   5.7941899e-02
   5.1203713e-02
   9.7030967e-02
   9.7609123e-02
   3.8632278e-02
   4.6619000e-02
   3.5640977e-02
   1.3856928e-01
   7.2463689e-02
   5.6927145e-02
   4.4453604e-02
   1.0976607e-01
   3.9655768e-02
   8.7371768e-02
   1.2816844e-01
   1.0584013e-01
   4.2885045e-02
   6.1905370e-02
   4.4454644e-02
   4.6108887e-02
   4.5606437e-02
   1.1458498e-01
   5.6448541e-02
   9.4639755e-02
   5.3887665e-02
   7.5605846e-02
   3.5670888e-02
   3.5831680e-02
   1.0317435e-01
   4.5359362e-02
   3.7489527e-02
   5.5147211e-02
   7.5708422e-02
   4.9163384e-02
   3.0569117e-02
   1.1998480e-01
   4.5139458e-02
   4.9139311e-02
   2.5124457e-01
   4.3390806e-02
   3.9368260e-02
   5.1142889e-02
   1.5501299e-01
   6.0737903e-02
   9.0876747e-02
   1.2473752e-01
   1.0767286e-01
   7.1056794e-02
   6.5613715e-02
   9.8498363e-02
   8.7740956e-02
   3.6160636e-01
   7.6540502e-02
   2.3620582e-01
   3.8978902e-02
   4.3122844e-02
   7.9085085e-02
   6.7182338e-02
   7.8398670e-02
   1.5166292e-01
   8.7338659e-02
   6.3380790e-02
   8.5611315e-02
   3.6094442e-02
   5.0718327e-02
   2.9068904e-01
   1.1380193e-01
   7.2116356e-02
   6.7853517e-02
   4.1295991e-02
   3.7564018e-02
   5.9248320e-02
   3.8678801e-02
   5.1731447e-02
   8.5078043e-02
   6.9475539e-02
   4.1529541e-02
   5.2434985e-02
   3.8670779e-02
   5.9491767e-02
   3.6486799e-02
   4.7850713e-02
   3.9313117e-02
   4.5646068e-02
   9.2626108e-02
   1.1622392e-01
   2.6731483e-01
   5.2919049e-02
   6.4131099e-02
   5.3221693e-02
   5.6277761e-02
   2.5160882e-01
   6.2370323e-02
   4.1465615e-02
   3.7262952e-02
   7.7812147e-02
   9.0996569e-02
   6.3457588e-02
   3.8443901e-02
   9.2303463e-02
   6.5874524e-02
   7.1506755e-02
   1.0869230e-01
   5.7092241e-02
   1.0422779e-01
   5.4656298e-02
   5.1312636e-02
   6.9070057e-02
   7.0820102e-02
   4.0309472e-02
   4.2350084e-02
   4.7348868e-02
   9.8710073e-02
   8.2317012e-02
   3.7502041e-02
   7.1524401e-02
   7.3956220e-02
   5.9729457e-02
   6.7407240e-02
   2.8440826e-01
   8.6528556e-02
   6.9863196e-02
   7.7992234e-02
   3.7671799e-02
   9.4033008e-02
   6.9842916e-02
   1.1788789e-01
   4.7882506e-02
   5.7406585e-02
   1.5147165e-01
   4.8293555e-02
   1.0562453e-01
   4.1888902e-02
   8.9568150e-02
   4.5501117e-02
   7.5766157e-02
   3.7943276e-02
   4.3385971e-02
   2.6927362e-01
   4.8463784e-02
   6.5712348e-02
   6.7273365e-02
   6.9682188e-02
   7.7280236e-02
   9.5520684e-02
   2.5175691e-01
   4.4170784e-02
   3.3144780e-02
   7.6422417e-02
   4.0967896e-02
   4.2041264e-02
   1.1157821e-01
   8.0871226e-02
   5.2890713e-02
   1.1891209e-01
   3.5933153e-02
   2.7078420e-01
   6.4220372e-02
   3.7518255e-02
   1.1647751e-01
   7.9010329e-02
   5.3015393e-02
   7.4267865e-02
   1.0844056e-01
   5.9849746e-02
   1.2010788e-01
   7.3427579e-02
   9.4685376e-02
   4.2469942e-02
   7.8149710e-02
   4.2663685e-02
   6.2627817e-02
   6.9074244e-02
   1.7288602e-01
   1.3986323e-01
   4.1522725e-02
   8.5184342e-02
   6.1613369e-02
   4.4469904e-02
   5.5650072e-02
   2.4452247e-01
   4.4483578e-01
   3.3928079e-02
   8.9440221e-02
   6.8788743e-02
   6.4348133e-02
   3.4143781e-02
   9.7584961e-02
   3.7725942e-02
   1.3155752e-01
   1.1215588e-01
   5.3429102e-02
   3.9221391e-02
   5.0066088e-02
   3.3729702e-02
   1.2940431e-01
   1.5531703e-01
   6.2122127e-02
   4.1507912e-02
   4.3923235e-02
   4.6062117e-02
   4.0164029e-02
   6.1196046e-02
   9.8947181e-02
   5.5971623e-02
   4.5298347e-02
   4.6938072e-02
   4.1806326e-02
   7.9632802e-02
   3.9334657e-02
   5.8559457e-02
   3.8692295e-02
   7.6814979e-02
   5.8416727e-02
   3.8155267e-02
   3.7984359e-02
   8.4162462e-02
   9.6427374e-02
   7.7474097e-02
   4.0515357e-02
   5.9849114e-02
   6.0888057e-02
   3.2796510e-02
   7.2712280e-02
   8.3908817e-02
   7.8295373e-02
   4.2524509e-02
   4.8372246e-02
   8.1607249e-02
   9.9783968e-02
   1.2417862e-01
   4.3595960e-02
   7.8975860e-02
   1.2698284e-01
   2.4645073e-01
   4.2500237e-02
   7.8546652e-02
   1.0276099e-01
   1.1526511e-01
   7.0030865e-02
   4.4899604e-02
   4.6891662e-02
   4.0315838e-02
   4.3860129e-02
   3.6276279e-02
   3.7928443e-02
   4.6732776e-02
   9.6720908e-02
   5.7972233e-02
   6.1629401e-02
   3.8063858e-02
   8.0235933e-02
   8.8210089e-02
   5.2047490e-02
   5.5247509e-02
   7.2448421e-02
   4.6079342e-02
   5.4989820e-02
   5.0907315e-02
   9.9998158e-02
   3.9838759e-02
   2.0774755e-01
   3.7304021e-02
   3.7189454e-02
   3.1660991e-02
   4.9114646e-02
   1.3198593e-01
   4.9543204e-02
   6.2383500e-02
   8.4457105e-02
   4.4206513e-02
   1.0225205e-01
   3.6789532e-02
   6.2437142e-02
   5.2568082e-02
   8.0987648e-02
   3.7975593e-02
   5.1260696e-02
   4.9518377e-02
   7.1881658e-02
   8.0922912e-02
   3.8664255e-02
   9.1031365e-02
   4.6348973e-02
   6.4108544e-02
   8.3420614e-02
   6.9921082e-02
   4.4227358e-02
   4.6577254e-02
   5.7971523e-02
   8.4135606e-02
   3.4674721e-01
   1.2356179e-01
   1.3016550e-01
   2.6701670e-01
   2.5095421e-01
   4.6589703e-02
   3.2236537e-02
   4.7290528e-02
   3.6477275e-02
   4.9058506e-02
   2.9131588e-01
   2.7128290e-01
   8.1693588e-02
   5.7401279e-02
   4.1274688e-02
   5.3860177e-02
   4.8735673e-02
   6.0537291e-02
   4.6423755e-02
   5.5241848e-02
   4.3334412e-02
   3.9414110e-02
   4.6815441e-02
   6.4924932e-02
   7.1638337e-02
   6.3948809e-02
   1.1164303e-01
   5.6112338e-02
   4.3908940e-02
   2.4499492e-01
   4.9212148e-02
   1.2448581e-01
   1.2025239e-01
   3.3668003e-02
   6.5031411e-02
   5.9195567e-02
   6.7630432e-02
   1.2174481e-01
   5.6879674e-02
   2.3687384e-01
   4.7226190e-02
   5.4514871e-02
   7.1204808e-02
   1.2617614e-01
   6.1370511e-02
   5.2751003e-02
   1.1004275e-01
   2.4825702e-01
   7.5040982e-02
   3.3606017e-02
   8.8543495e-02
   6.9479237e-02
   2.3374251e-01
   5.7324564e-02
   4.1756084e-02
   3.6781313e-02
   1.0152582e-01
   1.1461606e-01
   5.1543355e-02
   1.1536528e-01
   1.4899516e-01
   4.3548244e-01
   4.1316953e-02
   5.1288450e-02
   7.8298056e-02
   5.4820946e-02
   5.4545539e-02
   8.2467987e-02
   8.0951254e-02
   6.1981371e-02
   3.6156414e-02
   4.9497487e-02
   4.0972977e-02
   6.9251268e-02
   6.2684797e-02
   2.4011101e-01
   5.5172779e-02
   7.1322584e-02
   1.0116203e-01
   1.0743222e-01
   5.8663578e-02
   4.7974249e-02
   4.4340912e-02
   9.8851752e-02
   1.2574174e-01
   6.0978083e-02
   4.5396571e-02
   1.8980263e-01
   7.8080442e-02
   1.7051012e-01
   4.9143818e-02
   6.4883287e-02
   5.5882395e-02
   5.5737613e-02
   3.5224614e-02
   7.3728983e-02
   3.4597858e-02
   4.4099813e-02
   6.7695930e-02
   6.4868659e-02
   3.2878658e-01
   2.9758450e-01
   5.2418784e-02
   2.3893324e-01
   8.8233709e-02
   4.4533106e-02
   2.4290843e-01
   4.5061986e-02
   5.0806247e-02
   2.4303802e-01
   4.4429329e-01
   6.4539566e-02
   7.2898859e-02
   1.1918216e-01
   2.7377754e-01
   3.3270869e-02
   5.0797982e-02
   4.0969899e-02
   8.7356465e-02
   9.6517833e-02
   2.5337829e-01
   3.3957662e-02
   4.2000812e-02
   4.7310183e-02
   5.6978799e-02
   7.2279777e-02
   6.3129141e-02
   1.8258954e-01
   5.1132759e-02
   7.3125190e-02
   7.5193206e-02
   4.3738906e-02
   6.1136147e-02
   3.3643353e-02
   8.3779607e-02
   6.6200390e-02
   8.8032960e-02
   1.0562641e-01
   7.3630205e-02
   4.6942171e-02
   7.8919742e-02
   3.5014591e-02
   4.5870895e-02
   8.4095737e-02
   3.6350530e-02
   4.9628767e-02
   6.8694344e-02
   4.5117489e-02
   1.3996658e-01
   6.4825271e-02
   4.9409575e-02
   4.5832429e-02
   5.3575789e-02
   5.0554747e-02
   4.5383333e-02
   5.1372782e-02
   3.7953545e-02
   4.7958180e-02
   4.1975467e-02
   5.4589935e-02
   6.0980713e-02
   5.2015073e-02
   4.5241585e-02
   5.7245659e-02
   6.0758257e-02
   3.8890597e-02
   2.5066603e-01
   3.8025284e-02
   5.4040173e-02
   7.6129315e-02
   1.3234544e-01
   4.3535390e-02
   3.9946923e-02
   7.8198650e-02
   3.7711967e-02
   3.2922763e-01
   3.6241566e-02
   4.3732809e-02
   2.4177327e-01
   1.0610757e-01
   5.7765555e-02
   6.5953886e-02
   4.7885751e-02
   1.3678354e-01
   4.4070633e-02
   3.8640431e-02
   5.7731515e-02
   5.5659087e-02
   4.2055538e-02
   7.8758544e-02
   4.5250986e-02
   4.8015189e-02
   4.9628292e-02
   3.7231993e-02
   4.2904140e-02
   4.4868882e-02
   4.6390543e-02
   6.0675159e-02
   4.5484002e-02
   5.9861810e-02
   4.1411164e-02
   3.7935423e-02
   8.4045762e-02
   8.5687834e-02
   4.4536588e-02
   2.3682861e-01
   3.5852145e-02
   4.8385592e-02
   3.5791228e-02
   3.4714435e-02
   4.1418287e-02
   5.4537602e-02
   2.4366346e-01
   3.5359339e-02
   4.9568653e-02
   4.4793800e-02
   2.5285902e-01
   6.1839713e-02
   1.6931135e-01
   1.9498840e-01
   4.0844719e-02
   3.5402800e-02
   4.7271009e-02
   1.0923116e-01
   4.2489108e-02
   7.0848413e-02
   5.3260161e-02
   5.1695460e-02
   4.5444569e-02
   2.4014097e-01
   8.1820250e-02
   4.3068780e-02
   5.7239782e-02
   6.7479684e-02
   3.4878728e-02
   4.5757538e-02
   5.6424874e-02
   7.2676045e-02
   7.2137508e-02
   5.3127277e-02
   5.0918826e-02
   9.1811031e-02
   4.0472773e-02
   6.3716136e-02
   6.8101108e-02
   3.8086753e-02
   4.1215787e-02
   9.4085624e-02
   3.5024955e-02
   6.9172552e-02
   3.4067011e-02
   5.9927547e-02
   1.1461363e-01
   1.0538727e-01
   4.7696614e-02
   1.4698484e-01
   3.8508674e-02
   6.1021096e-02
   3.9531478e-02
   4.5438256e-02
   7.1298743e-02
   4.8648917e-02
   6.8607943e-02
   3.2461054e-02
   4.0763383e-02
   4.2137653e-02
   4.6268552e-02
   5.3192020e-02
   8.0474297e-02
   4.9829255e-02
   5.3731656e-02
   6.1202908e-02
   5.9050856e-02
   5.4707430e-02
   8.9186149e-02
   6.8968549e-02
   9.7270079e-02
   3.9854212e-02
   6.1873442e-02
   5.0373728e-02
   5.7607229e-02
   8.0656672e-02
   8.3492363e-02
   5.9595191e-02
   6.0538282e-02
   4.0337820e-02
   7.0025591e-02
   4.4658778e-02
   8.4628162e-02
   7.2325525e-02
   9.2020565e-02
   3.4915860e-02
   5.3708641e-02
   7.1329967e-02
   3.6541604e-01
   3.7287437e-02
   1.2497067e-01
   4.0489885e-02
   2.5340327e-01
   4.6176178e-02
   5.8807554e-02
   8.8670632e-02
   3.5901284e-02
   4.3124722e-02
   2.3482719e-01
   1.1946106e-01
   3.9260677e-02
   4.3573656e-02
   3.9111574e-02
   1.0477488e-01
   4.8939174e-02
   4.3005147e-02
   4.0526140e-02
   4.4732551e-02
   6.2090880e-02
   5.7022846e-02
   8.7221082e-02
   3.6555045e-02
   8.2662698e-02
   8.9258020e-02
   5.3647557e-02
   5.5424590e-02
   8.0194652e-02
   6.7061646e-02
   4.8268308e-02
   1.0612504e-01
   6.9709441e-02
   4.3261225e-02
   9.8084571e-02
   3.9478895e-02
   5.2893709e-02
   6.4956373e-02
   3.8483860e-02
   4.3839602e-02
   1.0528575e-01
   1.2577982e-01
   1.1424129e-01
   9.9561701e-02
   6.1781995e-02
   5.8494876e-02
   5.1377485e-02
   3.7250086e-01
   5.1744738e-02
   4.2955002e-02
   3.1794033e-02
   5.1774161e-02
   8.0701017e-02
   1.0116790e-01
   5.7169087e-02
   3.4298481e-02
   1.1415075e-01
   5.4788089e-02
   4.7790077e-02
   9.6889233e-02
   1.3951592e-01
   1.0669373e-01
   3.5317758e-02
   4.4904003e-02
   4.4234430e-02
   5.6808036e-02
   5.0632088e-02
   1.0672958e-01
   2.4363921e-01
   5.5315853e-02
   5.8361541e-02
   1.0089050e-01
   7.8575545e-02
   2.4120917e-01
   4.7879189e-02
   1.0373487e-01
   6.1796587e-02
   2.0101705e-01
   5.3278925e-02
   3.4524211e-02
   8.4590747e-02
   4.9700470e-02
   7.9651244e-02
   4.9086700e-02
   4.8751567e-02
   4.4804891e-02
   7.7346612e-02
   9.4955123e-02
   4.2419671e-02
   6.0606788e-02
   4.5565091e-02
   4.6117306e-02
   3.6467768e-02
   1.9340814e-01
   7.0752047e-02
   1.1453753e-01
   3.7225508e-02
   2.3600349e-01
   4.2785836e-02
   5.8790837e-02
   1.4291653e-01
   6.3230989e-02
   1.5488926e-01
   3.4220087e-02
   1.4970355e-01
   3.4885099e-02
   3.6501239e-02
   8.0114829e-02
   9.5559188e-02
   4.6089749e-02
   2.5832219e-01
   6.3976755e-02
   4.6862781e-02
   4.1363920e-02
   5.4838879e-02
   4.0861567e-02
   3.5728414e-02
   3.5375957e-02
   1.1315645e-01
   9.6474276e-02
   3.6816520e-02
   8.4429861e-02
   7.1356917e-02
   3.8950776e-02
   8.2965247e-02
   6.0270683e-02
   3.8301397e-02
   3.7192289e-02
   5.5510107e-02
   7.9940281e-02
   5.6692235e-02
   6.4295357e-02
   5.9922577e-02
   4.3851552e-02
   9.5608699e-02
   3.9352964e-02
   7.5431565e-02
   7.1913191e-02
   1.2084856e-01
   4.4389472e-02
   5.9966240e-02
   7.4083452e-02
   5.9720098e-02
   6.4147874e-02
   7.4237208e-02
   9.0566715e-02
   5.3839461e-02
   4.6234743e-02
   7.0411327e-02
   7.3167470e-02
   1.2761746e-01
   5.9295629e-02
   3.6862793e-02
   7.9289049e-02
   4.0282224e-02
   4.7735377e-02
   9.0136855e-02
   5.0342644e-02
   4.2987778e-02
   1.0084219e-01
   1.1139253e-01
   1.2344291e-01
   7.1714417e-02
   1.9484213e-01
   7.7905696e-02
   4.8302774e-02
   7.6918870e-02
   4.4972451e-02
   5.7705359e-02
   5.0199958e-02
   3.5842422e-02
   3.1572541e-02
   6.0820802e-02
   9.6240314e-02
   1.9389198e-01
   5.6266689e-02
   4.4597511e-02
   4.7733611e-02
   2.4953335e-01
   3.4282938e-02
   4.4650560e-02
   8.1372494e-02
   1.6622291e-01
   5.1423786e-02
   4.5660415e-02
   9.8340202e-02
   4.1162664e-02
   3.6684589e-02
   4.9073595e-02
   5.8151837e-02
   3.5407994e-02
   3.7526981e-02
   1.0662107e-01
   4.9553705e-02
   1.3290477e-01
   4.1910042e-02
   3.3654152e-02
   5.3419773e-02
   4.9276717e-02
   3.9622536e-02
   1.1374541e-01
   5.2087255e-02
   5.2660048e-02
   4.6507544e-02
   5.1732833e-02
   8.3679282e-02
   1.6876732e-01
   3.4816988e-02
   7.0641276e-02
   8.5927571e-02
   6.3180567e-02
   1.0920927e-01
   4.8017028e-02
   1.0041697e-01
   1.0695773e-01
   7.8710393e-02
   4.8106911e-02
   4.1503970e-02
   4.4830669e-02
   5.7998419e-02
   3.2152271e-02
   4.8576987e-02
   4.4228243e-02
   4.0657248e-02
   3.3060837e-02
   8.0632796e-02
   6.7648532e-02
   6.3292208e-02
   6.7373271e-02
   4.1936630e-02
   6.8500949e-02
   2.4006983e-01
   2.4696098e-01
   9.1663971e-02
   6.4920903e-02
   6.1125812e-02
   7.8286602e-02
   3.2093839e-02
   6.8469858e-02
   5.6669054e-02
   7.8342237e-02
   8.1704401e-02
   1.1526265e-01
   4.6715354e-02
   4.4507799e-02
   6.2164333e-02
   6.1953857e-02
   5.1084346e-02
   2.4531371e-01
   3.1713816e-02
   6.2813800e-02
   1.2046867e-01
   5.3823315e-02
   5.2002398e-02
   2.4677521e-01
   5.0083132e-02
   6.8866576e-02
   7.8506306e-02
   9.5948964e-02
   8.4545675e-02
   1.0127608e-01
   6.3343022e-02
   1.0564423e-01
   6.6931625e-02
   1.0588901e-01
   3.0568241e-01
   7.0593628e-02
   1.2807921e-01
   6.6488243e-02
   5.4737938e-02
   5.3528662e-02
   1.0360643e-01
   3.5160061e-01
   8.7055576e-02
   7.6433371e-02
   1.0747416e-01
   6.7479353e-02
   5.0614579e-02
   5.3426281e-02
   6.7065947e-02
   1.0095589e-01
   4.7682785e-02
   4.2899495e-02
   5.6036788e-02
   3.3933252e-02
   4.5314169e-02
   1.0118794e-01
   3.4437680e-02
   2.3831569e-01
   3.5751199e-02
   1.1463861e-01
   4.8515297e-02
   6.1258522e-02
   4.1090106e-02
   6.0493773e-02
   3.2415298e-02
   8.5601344e-02
   7.6560802e-02
   7.8047843e-02
   3.8538822e-02
   8.0008301e-02
   6.4349950e-02
   4.8614251e-02
   4.7820257e-02
   5.3165175e-02
   6.1978442e-02
   5.9887142e-02
   6.6164778e-02
   4.6877450e-02
   6.0432817e-02
   3.8168236e-02
   6.7715743e-02
   4.9005227e-02
   4.6965849e-02
   5.8020927e-02
   6.3829659e-02
   9.6248291e-02
   4.1066105e-02
   4.7454127e-02
   1.5277835e-01
   3.8605759e-02
   1.5684843e-01
   3.5317335e-02
   8.3052137e-02
   3.5966251e-02
   1.1271501e-01
   5.1802034e-02
   4.7836673e-02
   6.2669326e-02
   4.2081124e-02
   1.4784652e-01
   7.2284938e-02
   5.9141410e-02
   3.9774611e-02
   1.5323346e-01
   6.9863333e-02
   3.5228285e-01
   4.3598970e-02
   4.1492896e-02
   3.8377663e-02
   9.7216745e-02
   6.1378518e-02
   6.6758100e-02
   7.6833379e-02
   8.3273623e-02
   4.9165502e-02
   5.4591919e-02
   8.4994042e-02
   1.0908175e-01
   8.1051019e-02
   3.8773159e-02
   1.1503833e-01
   1.1008635e-01
   9.8602533e-02
   1.0939762e-01
   4.8070141e-02
   6.0582872e-02
   5.8434086e-02
   2.8404867e-01
   4.6170862e-02
   6.3542089e-02
   8.3287642e-02
   1.0535102e-01
   1.2085797e-01
   4.2070688e-02
   3.1978106e-02
   3.4876912e-02
   5.9262345e-02
   4.2443690e-02
   3.9167929e-02
   4.4780003e-02
   3.9312807e-02
   4.7872120e-02
   6.5319218e-02
   7.4343851e-02
   7.0967306e-02
   3.9552306e-02
   5.3966663e-02
   3.9228783e-02
   1.2100824e-01
   3.3043931e-02
   1.2275574e-01
   6.1475718e-02
   4.9245982e-02
   6.5393557e-02
   6.0791104e-02
   9.3436935e-02
   3.3384825e-02
   5.0469416e-02
   8.2387425e-02
   3.7874089e-02
   9.7440153e-02
   5.9217385e-02
   4.7527183e-02
   4.1425276e-02
   2.4385153e-01
   4.0296021e-02
   9.1493256e-02
   7.0860612e-02
   5.7585949e-02
   7.4464382e-02
   3.1034628e-01
   1.0528648e-01
   6.0870023e-02
   3.7930251e-02
   1.0118121e-01
   5.2775478e-02
   6.8078558e-02
   1.2323922e-01
   8.6089551e-02
   2.7227130e-01
   1.0120252e-01
   4.1275918e-02
   3.5481888e-02
   1.1270280e-01
   6.7281167e-02
   3.3108302e-02
   3.4780716e-02
   6.9734890e-02
   6.1754878e-02
   5.1562414e-02
   9.7048412e-02
   1.2407619e-01
   4.7005801e-02
   9.1303453e-02
   4.9538089e-02
   7.0496927e-02
   6.3798254e-02
   5.4304819e-02
   7.1474859e-02
   4.8781942e-02
   3.7948777e-02
   3.3391105e-02
   5.2392693e-02
   7.0510552e-02
   9.2486132e-02
   7.9263693e-02
   7.0302440e-02
   6.0214006e-02
   7.5513283e-02
   6.5950450e-02
   4.7870507e-02
   5.1507666e-02
   6.0393510e-02
   7.3814985e-02
   7.1993542e-02
   5.2640850e-02
   4.5186570e-02
   1.1857038e-01
   4.2006902e-02
   3.7214511e-02
   9.7395047e-02
   3.3828671e-02
   5.3545495e-02
   5.3700912e-02
   4.7200798e-02
   6.0773918e-02
   9.0391002e-02
   1.0030271e-01
   5.8377854e-02
   6.8404080e-02
   4.7823218e-02
   1.0439369e-01
   4.4535210e-02
   3.8225582e-02
   5.5680457e-02
   5.5869164e-02
   5.0931060e-02
   4.7250182e-02
   5.6221580e-02
   5.2892054e-02
   5.2917809e-02
   1.5807657e-01
   4.1886914e-02
   4.1649919e-02
   3.6202963e-01
   2.5392507e-01
   7.2751280e-02
   4.4655327e-02
   7.3618352e-02
   7.6989409e-02
   3.4519648e-02
   6.8815709e-02
   5.9550571e-02
   5.9951989e-02
   8.4388579e-02
   1.1384399e-01
   2.4142636e-01
   7.0148132e-02
   1.0567013e-01
   6.7963640e-02
   8.4525886e-02
   5.9343972e-02
   4.0819060e-02
   4.6873795e-02
   6.9359479e-02
   1.0066301e-01
   8.4232822e-02
   4.9013858e-02
   6.6388467e-02
   5.4337947e-02
   1.3578243e-01
   4.8428927e-02
   3.5983841e-02
   4.8575724e-02
   3.3802507e-02
   5.6899567e-02
   5.9676214e-02
   2.6683955e-01
   6.5987150e-02
   4.8434727e-02
   4.7261257e-02
   4.9046407e-02
   4.0015444e-02
   6.0695848e-02
   5.9757320e-02
   5.5812861e-02
   3.8160525e-02
   5.9902106e-02
   9.1724017e-02
   3.8684612e-02
   3.9838200e-02
   3.1042356e-02
   4.6211049e-02
   6.9341605e-02
   1.1088482e-01
   2.6930788e-01
   3.4989866e-02
   2.7928790e-01
   1.0240058e-01
   8.5285460e-02
   5.5206198e-02
   2.4277241e-01
   8.0933962e-02
   5.8658492e-02
   3.4408994e-02
   6.1509474e-02
   3.7868493e-02
   1.3814516e-01
   3.6255735e-02
   5.0513940e-02
   3.6910613e-02
   1.0019107e-01
   5.7858326e-02
   1.0938973e-01
   1.2170301e-01
   4.0286445e-02
   3.7211518e-02
   4.6489028e-02
   4.6012267e-02
   4.1749863e-02
   4.3143107e-02
   7.3588214e-02
   5.4805636e-02
   6.9406802e-02
   2.4628890e-01
   2.8720707e-01
   1.6556261e-01
   6.0196144e-02
   7.2236871e-02
   5.4037668e-02
   1.4763179e-01
   3.4228248e-02
   4.0532664e-02
   7.9849692e-02
   3.7278143e-02
   5.4886851e-02
   4.1672550e-02
   6.6301143e-02
   5.9194465e-02
   5.0407466e-02
   4.1440906e-01
   1.2394626e-01
   7.3081499e-02
   6.8183112e-02
   5.0570398e-02
   9.5124273e-02
   5.9582056e-02
   7.4645043e-02
   7.2160854e-02
   8.3079846e-02
   6.1732215e-02
   4.5833996e-02
   7.7725495e-02
   4.8957236e-02
   5.5634051e-02
   5.6103930e-02
   4.5077805e-02
   4.0079770e-02
   4.3593563e-02
   7.8231708e-02
   1.3960081e-01
   4.9805217e-02
   1.0579833e-01
   4.1647785e-02
   3.9873659e-02
   6.6704893e-02
   3.0274531e-01
   3.2133453e-01
   1.1995347e-01
   4.4435394e-02
   1.1744398e-01
   1.6515349e-01
   1.7346128e-01
   7.7119694e-02
   5.8014994e-02
   5.7918813e-02
   5.1373374e-02
   6.5654050e-02
   3.3893602e-02
   5.7828521e-02
   4.5088429e-02
   5.0786281e-02
   4.6793532e-02
   6.1938798e-02
   4.7077744e-02
   1.1960027e-01
   4.6402334e-02
   6.9689970e-02
   3.7775643e-02
   4.9729632e-02
   5.1328832e-02
   6.7462793e-02
   5.1437509e-02
   3.8942336e-02
   5.5872507e-02
   4.8986750e-02
   5.3050240e-02
   6.4633653e-02
   1.3749422e-01
   1.1065189e-01
   4.8675763e-02
   7.0608486e-02
   9.3094562e-02
   8.0308006e-02
   6.0798067e-02
   1.2471554e-01
   4.3981402e-02
   4.1201367e-02
   7.3259042e-02
   6.2756810e-02
   6.0112513e-02
   4.4524331e-02
   7.5839971e-02
   6.1873714e-02
   3.9413657e-02
   3.8701034e-02
   2.4137296e-01
   7.0640776e-02
   7.0313564e-02
   7.2059555e-02
   4.4385474e-02
   6.4580908e-02
   4.6096626e-02
   7.3103890e-02
   4.7717434e-02
   5.0026017e-02
   4.3053307e-02
   3.9439211e-02
   4.8582396e-02
   1.1475423e-01
   4.9002382e-02
   3.6854662e-02
   4.8996614e-02
   4.1799526e-02
   3.4170105e-02
   5.3091188e-02
   4.9508520e-02
   3.7635694e-02
   4.0829608e-02
   8.2470688e-02
   7.6848272e-02
   5.1140273e-02
   7.7227719e-02
   6.0617443e-02
   8.8170564e-02
   4.7919520e-02
   4.0680927e-02
   6.2479431e-02
   7.4600333e-02
   5.7530895e-02
   3.4907543e-02
   3.9890842e-02
   7.2780859e-02
   4.5035619e-02
   4.8216459e-02
   4.4464136e-02
   5.4680713e-02
   6.6297944e-02
   9.2210526e-02
   7.3777131e-02
   5.3666893e-02
   4.9632881e-02
   7.2081139e-02
   3.3535476e-02
   5.1196576e-02
   5.9499815e-02
   4.3499932e-02
   5.3943781e-02
   4.6283369e-02
   4.0002402e-02
   4.9400992e-02
   8.4435615e-02
   3.6015336e-02
   4.1993338e-02
   5.1700294e-02
   5.0786684e-02
   1.2377349e-01
   4.0491775e-02
   3.7093079e-02
   6.8746744e-02
   9.1775679e-02
   5.4016908e-02
   4.2638469e-02
   5.0830961e-02
   3.3316761e-02
   3.8957975e-02
   7.9525863e-02
   4.3803458e-02
   4.3221187e-02
   6.8195057e-02
   7.8002643e-02
   7.0609506e-02
   4.8002401e-02
   6.1180622e-02
   6.7197230e-02
   4.4718449e-02
   4.0331015e-02
   6.0784986e-02
   4.4152882e-02
   1.4947354e-01
   4.5287278e-02
   3.9631098e-02
   1.2529918e-01
   3.6458045e-02
   4.4654911e-02
   5.4485239e-02
   2.5870083e-01
   6.4140127e-02
   1.2037760e-01
   6.7467725e-02
   4.4068166e-02
   1.0221556e-01
   2.4099067e-01
   5.3831106e-02
   5.1665631e-02
   9.4872737e-02
   8.4834876e-02
   6.8109498e-02
   4.0101493e-02
   3.6829965e-02
   6.2955823e-02
   3.4551616e-02
   5.5366225e-02
   4.5186717e-02
   3.7818549e-02
   1.2476084e-01
   4.3786514e-02
   8.9007631e-02
   3.4727121e-02
   3.8656704e-02
   6.4279203e-02
   1.3108072e-01
   5.6314476e-02
   5.9939026e-02
   4.5553806e-02
   8.7811947e-02
   5.0502090e-02
   5.2121072e-02
   7.2936613e-02
   7.4653177e-02
   5.4936508e-02
   8.7655840e-02
   1.2169537e-01
   4.1764963e-02
   1.2997127e-01
   1.1077962e-01
   3.4377983e-01
   1.6903089e-01
   5.2477796e-02
   5.2057030e-02
   5.3437013e-02
   7.6399985e-02
   1.0679592e-01
   6.6400063e-02
   9.5813014e-02
   7.3401946e-02
   5.2951624e-02
   6.5653193e-02
   3.1410228e-02
   2.3324787e-01
   5.7426260e-02
   5.3714444e-02
   4.5596260e-02
   4.2648067e-02
   6.0581905e-02
   4.8273359e-02
   5.1955685e-02
   3.8198433e-02
   1.3791879e-01
   3.5233620e-02
   5.0357403e-02
   5.1355846e-02
   7.7618645e-02
   5.7674691e-02
   4.7070178e-02
   5.9290373e-02
   3.8808521e-02
   5.2068327e-02
   4.1833782e-02
   6.2299009e-02
   4.8212342e-02
   5.5642421e-02
   4.8954535e-02
   7.8406193e-02
   3.3995948e-02
   4.1354946e-02
   9.8300164e-02
   5.4143570e-02
   9.5625686e-02
   1.4224778e-01
   3.5337576e-02
   5.9791390e-02
   3.5120216e-01
   6.3043992e-02
   2.3989058e-01
   5.8136221e-02
   1.1047159e-01
   3.8498307e-02
   6.7222922e-02
   4.8741642e-02
   4.5924378e-02
   4.3682967e-02
   9.8247220e-02
   6.6640658e-02
   3.8136689e-01
   2.6765104e-01
   1.6162693e-01
   4.5088752e-02
   5.0704619e-02
   6.1757583e-02
   9.9539872e-02
   3.0508053e-01
   1.5568900e-01
   4.3539072e-02
   5.6220083e-02
   1.4346426e-01
   5.4256162e-02
   4.2041280e-02
   6.5831313e-02
   5.4648897e-02
   9.4101924e-02
   5.5108136e-02
   1.0384820e-01
   9.6263354e-02
   4.8929118e-02
   9.4027324e-02
   6.3545728e-02
   5.3014539e-02
   4.5732242e-02
   3.6333613e-02
   5.8185272e-02
   5.5725958e-02
   4.9100076e-02
   3.2375845e-02
   6.0798318e-02
   3.6355469e-02
   4.6643635e-02
   7.3691525e-02
   2.6176296e-01
   1.0528858e-01
   3.7553976e-02
   5.1782349e-02
   1.1547615e-01
   3.4239175e-02
   1.3433749e-01
   4.6225960e-02
   5.9788578e-02
   9.7226395e-02
   5.6466735e-02
   4.4517106e-02
   1.1736498e-01
   8.1630807e-02
   5.3906384e-02
   5.0777701e-02
   5.1890994e-02
   3.7933073e-02
   4.5453986e-02
   4.7670573e-02
   2.6877581e-01
   4.0032724e-02
   1.5405165e-01
   4.4776380e-02
   7.8135819e-02
   3.1300238e-02
   6.8119907e-02
   3.5993735e-02
   3.6576073e-02
   5.0556262e-02
   4.1908268e-02
   8.9205283e-02
   4.3496982e-02
   3.6220762e-02
   7.7417711e-02
   5.8550308e-02
   2.6237423e-01
   3.8355715e-02
   5.2315510e-02
   4.5578643e-02
   8.8840281e-02
   4.2241076e-02
   3.5217091e-02
   3.5153308e-01
   8.8278587e-02
   4.6841326e-02
   4.6642916e-02
   1.2487413e-01
   6.6079301e-02
   8.4398659e-02
   4.0768277e-02
   1.3105272e-01
   3.4197564e-02
   7.3732815e-02
   9.1662387e-02
   5.8535532e-02
   2.3410006e-01
   4.6841135e-02
   6.6134589e-02
   3.9308282e-02
   4.4647864e-02
   6.2588576e-02
   1.0884630e-01
   4.7052259e-02
   3.9238064e-02
   4.9695935e-02
   9.6515963e-02
   2.4396123e-01
   5.8405623e-02
   4.4240991e-02
   4.7840743e-02
   1.0799112e-01
   5.6939865e-02
   6.1951381e-02
   7.8744261e-02
   5.4453950e-02
   7.9531795e-02
   6.0290605e-02
   4.6549068e-02
   4.1238163e-01
   5.4085897e-02
   7.2170405e-02
   2.6522681e-01
   1.3913371e-01
   7.7535111e-02
   1.6017906e-01
   5.0902340e-02
   3.6869969e-02
   7.5820983e-02
   4.2108177e-02
   5.9441971e-02
   4.8118597e-02
   6.2097528e-02
   3.3829119e-02
   5.9539006e-02
   7.7330218e-02
   4.6828098e-02
   3.8001247e-02
   2.9834181e-01
   5.6775985e-02
   6.7514845e-02
   4.6354577e-02
   4.6434459e-02
   5.1379382e-02
   9.9256436e-02
   5.7622501e-02
   7.5783186e-02
   5.0375905e-02
   9.7872659e-02
   6.3279541e-02
   5.8448089e-02
   1.5583745e-01
   4.4422195e-02
   9.3633523e-02
   5.7526961e-02
   5.3573368e-02
   4.7244805e-02
   4.3716297e-02
   7.4211363e-02
   1.0633512e-01
   3.3982620e-02
   4.7757650e-02
   3.6174091e-02
   4.5900804e-02
   2.4493825e-01
   6.5271304e-02
   3.8104301e-02
   4.5608128e-02
   2.8709469e-01
   6.6961482e-02
   7.6328951e-02
   1.0634957e-01
   7.0063095e-02
   4.8114694e-02
   6.7600631e-02
   5.2511205e-02
   3.7451523e-02
   4.6577128e-02
   7.0670720e-02
   5.6628970e-02
   6.1825829e-02
   4.0024416e-02
   5.3741888e-02
   4.8970273e-02
   5.3850700e-02
   3.8452989e-02
   4.6301425e-02
   3.7856388e-02
   5.0767162e-02
   4.3054844e-01
   4.6279463e-02
   1.6326206e-01
   4.8273947e-02
   4.2490591e-02
   5.2697453e-02
   7.4259693e-02
   8.0392168e-02
   5.0019771e-02
   1.8984923e-01
   5.2539432e-02
   6.5457535e-02
   6.1705504e-02
   9.5286084e-02
   3.4092244e-02
   3.8826958e-02
   4.0987740e-02
   1.4010270e-01
   4.1144801e-02
   1.3888164e-01
   6.5006350e-02
   3.6224063e-02
   8.5854343e-02
   1.0150119e-01
   5.4112909e-02
   4.4789676e-02
   7.2576120e-02
   1.6209365e-01
   1.4411330e-01
   5.6223655e-02
   4.4606497e-01
   2.8685614e-01
   3.9726144e-02
   5.4207531e-02
   1.0549847e-01
   3.1721451e-02
   5.7976463e-02
   5.8195779e-02
   2.1160934e-01
   7.8335370e-02
   6.5428839e-02
   4.1012157e-02
   5.0048319e-02
   1.0365176e-01
   9.6928289e-02
   3.1824212e-02
   2.4923598e-01
   5.8609740e-02
   4.1824124e-02
   5.4506707e-02
   1.3093770e-01
   5.0427946e-02
   6.2351870e-02
   4.6401764e-02
   1.0125397e-01
   4.9480166e-02
   5.2517177e-02
   6.8885820e-02
   7.4033912e-02
   3.9526638e-02
   4.2727692e-02
   3.9225151e-02
   4.6750766e-02
   5.1147952e-02
   4.7563992e-02
   5.4461874e-02
   5.0444776e-02
   5.7333404e-02
   2.6199532e-01
   3.0982882e-01
   9.8863322e-02
   2.4060638e-01
   3.9677213e-02
   4.9762218e-02
   7.1378197e-02
   4.8896155e-02
   5.4733393e-02
   8.6089277e-02
   1.4364182e-01
   3.8861470e-02
   4.2553440e-02
   5.2535105e-02
   1.4597015e-01
   3.1362316e-02
   1.8522152e-01
   3.8948192e-02
   2.6263159e-01
   3.8959702e-02
   5.0222168e-02
   6.5498155e-02
   7.7720113e-02
   4.4389827e-02
   4.3662714e-02
   5.9226310e-02
   3.8936566e-02
   4.4191947e-02
   7.4501327e-02
   7.4643655e-02
   4.5779719e-02
   5.7091744e-02
   3.9571083e-02
   7.6650359e-02
   4.7141751e-02
   7.9145889e-02
   6.0857037e-02
   4.2529829e-02
   7.2271651e-02
   5.0521128e-02
   6.3198239e-02
   1.2545354e-01
   3.9145752e-02
   6.7661867e-02
   4.4031217e-02
   5.6323940e-02
   5.4894623e-02
   3.2080197e-02
   5.3605161e-02
   9.4695725e-02
   3.5643430e-02
   2.4588416e-01
   6.5288618e-02
   7.5236324e-02
   6.6772266e-02
   4.5040380e-02
   3.3449924e-02
   2.7717495e-01
   4.3745307e-02
   5.8066769e-02
   3.2138119e-02
   4.9506316e-02
   4.0991126e-02
   4.9929776e-02
   1.2279153e-01
   4.4641674e-02
   6.2626095e-02
   5.9545069e-02
   7.1157429e-02
   4.8883046e-02
   5.4804096e-02
   1.2197670e-01
   5.3957197e-02
   8.6738178e-02
   4.5855745e-02
   6.7670591e-02
   4.2982167e-02
   2.4614963e-01
   6.4217748e-02
   9.7119865e-02
   1.0690135e-01
   6.4962978e-02
   5.0717656e-02
   4.5158486e-02
   1.4247487e-01
   7.3841839e-02
   1.0323098e-01
   8.2278440e-02
   5.2770541e-02
   1.3608781e-01
   8.9739013e-02
   5.1770121e-02
   6.4908499e-02
   4.6160692e-02
   4.0650215e-02
   6.5501081e-02
   7.6234798e-02
   6.1112301e-02
   5.3169911e-02
   3.3510309e-02
   6.9363170e-02
   5.0852385e-02
   2.6027086e-01
   8.0873685e-02
   4.2925198e-02
   1.1566740e-01
   5.3514612e-02
   7.3478317e-02
   6.6774515e-02
   7.9273136e-02
   8.2083511e-02
   3.7122187e-02
   6.6845298e-02
   7.2004840e-02
   1.7096778e-01
   7.4604407e-02
   9.9238933e-02
   4.1378804e-01
   6.7785603e-02
   5.4731554e-02
   5.9843081e-02
   1.6823936e-01
   4.4944618e-02
   6.8783548e-02
   4.5273001e-02
   1.1921241e-01
   5.7172203e-02
   1.0828558e-01
   4.6305909e-02
   1.2313097e-01
   6.3247874e-02
   4.9556313e-02
   3.2424011e-02
   5.9127417e-02
   3.7257905e-02
   1.0080806e-01
   4.4704084e-02
   3.8404940e-02
   5.8194076e-02
   6.4458944e-02
   5.1448027e-02
   4.8441673e-02
   9.5220424e-02
   7.1329033e-02
   4.0996721e-02
   2.6506491e-01
   1.7896596e-01
   3.1517776e-02
   1.0174370e-01
   3.1793706e-02
   7.5697694e-02
   3.7211594e-02
   3.4598964e-02
   3.5567238e-02
   3.6405029e-02
   5.6272637e-02
   7.3292957e-02
   3.4572842e-02
   3.5724255e-02
   3.6661740e-01
   4.2572165e-02
   1.0472072e-01
   4.6133944e-02
   5.5939404e-02
   6.5424676e-02
   4.3850318e-02
   6.9904539e-02
   4.4201129e-02
   4.6680176e-02
   6.9680778e-02
   5.2057398e-02
   7.8183163e-02
   3.9540153e-02
   3.9544821e-02
   4.3388771e-02
   9.9123534e-02
   6.9415263e-02
   6.4010861e-02
   7.0338519e-02
   4.1919436e-02
   5.8886762e-02
   5.8849079e-02
   2.6425721e-01
   5.1629843e-02
   3.8751580e-01
   6.0920856e-02
   7.5413225e-02
   4.1906151e-02
   9.2681592e-02
   1.1892278e-01
   5.0327614e-02
   8.0746060e-02
   4.0202985e-02
   4.1075337e-02
   3.4743594e-02
   4.0040256e-02
   1.5817668e-01
   4.9368904e-02
   6.6326911e-02
   7.9136329e-02
   5.5509439e-02
   5.6230636e-02
   5.2037914e-02
   4.4756404e-02
   7.8483985e-02
   3.9658252e-02
   8.4862615e-02
   1.1257840e-01
   3.9290172e-02
   3.0633766e-02
   3.9960339e-02
   4.7229157e-02
   6.9664533e-02
   1.2656710e-01
   3.2321778e-02
   4.0870194e-02
   1.2943960e-01
   6.9174080e-02
   5.9955775e-02
   8.3935591e-02
   7.4674628e-02
   8.1325684e-02
   7.5928105e-02
   1.2534945e-01
   5.6112584e-02
   5.1288564e-02
   5.4315445e-02
   6.0713151e-02
   5.3097985e-02
   3.5324977e-01
   8.7977174e-02
   5.5036459e-02
   6.0828987e-02
   1.0611024e-01
   1.3159833e-01
   4.1342201e-02
   1.3370450e-01
   3.4744604e-02
   3.3182972e-02
   3.4259063e-02
   5.3538770e-02
   3.6857419e-02
   6.1206421e-02
   1.9070214e-01
   2.3923857e-01
   6.5261455e-02
   4.9945055e-02
   4.4189090e-02
   5.7207386e-02
   8.6838369e-02
   1.7356874e-01
   7.9291089e-02
   1.0114310e-01
   3.9967099e-02
   1.0281500e-01
   3.3950920e-02
   4.3826129e-02
   5.1098726e-02
   4.7978826e-02
   3.7797809e-02
   1.0214134e-01
   1.2956480e-01
   1.2837975e-01
   1.1752157e-01
   5.3597758e-02
   3.7346468e-02
   4.5845783e-02
   8.5050591e-02
   1.2868427e-01
   1.1347025e-01
   8.3612790e-02
   2.8363640e-01
   3.1546404e-02
   1.2007438e-01
   7.4674652e-02
   4.8846366e-02
   8.4882112e-02
   1.3016977e-01
   4.4308173e-02
   5.5305342e-02
   8.3610365e-02
   4.8233930e-02
   7.4275885e-02
   4.1442190e-02
   5.7889787e-02
   3.9850618e-02
   5.9029083e-02
   8.4752848e-02
   4.2080393e-02
   5.1647737e-02
   6.2401260e-02
   4.4131957e-02
   5.1174293e-02
   3.5172784e-02
   4.3208076e-02
   3.3871192e-02
   5.4637793e-02
   3.7516090e-02
   7.4925870e-02
   1.0792910e-01
   5.4214225e-02
   5.5075768e-02
   1.6599897e-01
   4.9804373e-02
   8.8537982e-02
   6.1599633e-02
   3.6615775e-02
   8.0045399e-02
   4.2322964e-02
   4.0917692e-02
   1.2302558e-01
   6.9813655e-02
   2.6028121e-01
   5.2261249e-02
   6.8942491e-02
   5.8721646e-02
   1.3026801e-01
   1.0073993e-01
   6.1190320e-02
   3.7802515e-02
   9.0709780e-02
   1.5960295e-01
   5.4834091e-02
   6.6905910e-02
   4.0221346e-02
   3.6762507e-02
   4.7957281e-02
   3.9420919e-02
   4.1545277e-02
   5.5696249e-02
   4.3146892e-02
   7.4932017e-02
   3.9865622e-02
   5.0089634e-02
   4.0656434e-02
   3.8291444e-02
   4.3143828e-02
   1.0282347e-01
   5.9837125e-02
   1.1468632e-01
   7.2690318e-02
   3.5556185e-02
   7.7978608e-02
   3.7569631e-02
   3.8330959e-02
   5.7567699e-02
   1.2905111e-01
   3.7463971e-02
   3.9723277e-02
   6.9154427e-02
   2.7866342e-01
   8.4156023e-02
   1.8912729e-01
   4.9414294e-02
   5.1727057e-02
   9.3559364e-02
   1.1438209e-01
   3.9453308e-02
   6.5647133e-02
   3.3332678e-01
   5.4718680e-02
   1.5134639e-01
   3.7549879e-02
   4.9829000e-02
   4.1681312e-02
   1.2227240e-01
   5.9921847e-02
   4.0548582e-02
   4.8472807e-02
   3.2219740e-02
   6.2847798e-02
   4.8917104e-02
   3.8607165e-02
   2.0092825e-01
   1.6739920e-01
   1.0324291e-01
   6.2130528e-02
   7.0668176e-02
   5.6397798e-02
   6.7262828e-02
   6.2686224e-02
   1.3168713e-01
   6.7117641e-02
   7.3510001e-02
   3.4177322e-02
   2.5181225e-01
   5.1413610e-02
   6.9731640e-02
   5.6720975e-02
   6.9982983e-02
   5.4422505e-02
   1.0701664e-01
   5.3327918e-02
   2.1324545e-01
   7.5531234e-02
   5.5296288e-02
   7.3730482e-02
   7.4801233e-02
   5.0000007e-02
   8.2064347e-02
   4.5376589e-02
   4.9238524e-02
   8.0507082e-02
   3.4675281e-02
   6.2176432e-02
   9.6986422e-02
   5.4441016e-02
   5.6438307e-02
   6.1978559e-02
   1.0697359e-01
   2.6103640e-01
   9.8152363e-02
   6.0218518e-02
   2.3851407e-01
   6.7869544e-02
   8.4605460e-02
   5.6354710e-02
   6.6453293e-02
   1.3342003e-01
   3.8978444e-02
   1.2196062e-01
   2.3731051e-01
   6.5034642e-02
   6.4668152e-02
   4.1291812e-02
   7.6684908e-02
   4.1179580e-02
   1.0188073e-01
   7.2503625e-02
   3.9752125e-02
   8.8516771e-02
   4.5083181e-02
   7.0547864e-02
   7.0785394e-02
   8.9855909e-02
   1.3986867e-01
   2.4191519e-01
   4.4289047e-02
   7.4817058e-02
   5.3539892e-02
   4.6677755e-02
   8.7259695e-02
   1.2995232e-01
   5.9684880e-02
   6.5193098e-02
   9.0666685e-02
   3.8971583e-02
   4.9504289e-02
   4.9165043e-02
   3.7768556e-02
   4.9506445e-02
   2.5270103e-01
   4.4377540e-02
   6.4026562e-02
   6.8137131e-02
   1.5501017e-01
   4.4409749e-02
   6.4112503e-02
   3.9217245e-02
   4.2933674e-02
   1.1888811e-01
   5.1293029e-02
   5.8874378e-02
   3.4843735e-02
   2.9047088e-01
   3.6910774e-02
   1.1794104e-01
   4.9392567e-02
   9.5518467e-02
   5.9482680e-02
   3.9258340e-02
   8.0412722e-02
   3.6238978e-02
   2.9831478e-01
   5.8848880e-02
   1.5216046e-01
   5.0337555e-02
   3.8438784e-02
   3.7643088e-01
   4.7918884e-02
   4.7535396e-02
   4.0718781e-02
   7.4137760e-02
   6.3074097e-02
   4.8089406e-02
   3.5731480e-02
   1.1001128e-01
   5.3026977e-02
   8.3446260e-02
   3.1381881e-02
   5.5640169e-02
[truncated: 1,300,007 more chars]
