# Supplementary material for: Assessment of Network Inference Methods: How to Cope with an Underdetermined Problem
Source: PLoS One. 2014 Mar 6;9(3):e90481. doi: 10.1371/journal.pone.0090481 (PMC3946176; doi:10.1371/journal.pone.0090481)
Supplement: File S1 — MATLAB codes for the new assessment of network inference methods. (ZIP) [file pone.0090481.s001.zip › Siegenthaler_PONE_Code/INPUT/Random_Network_AUROC_AUPR_Values/Size_10_100000/Size10_5_AUROC_Values_DREAM4.txt]

   5.8947368e-01
   5.7894737e-01
   3.4385965e-01
   3.7894737e-01
   4.6315789e-01
   7.2982456e-01
   4.9824561e-01
   6.5263158e-01
   5.8596491e-01
   4.5614035e-01
   5.2280702e-01
   5.6140351e-01
   3.4035088e-01
   5.0526316e-01
   4.4912281e-01
   4.9122807e-01
   6.1052632e-01
   3.7894737e-01
   6.9824561e-01
   4.3157895e-01
   6.2105263e-01
   3.4035088e-01
   3.6140351e-01
   2.9824561e-01
   3.4385965e-01
   5.2982456e-01
   5.4385965e-01
   3.8596491e-01
   4.0701754e-01
   4.2807018e-01
   5.4385965e-01
   4.4912281e-01
   3.1578947e-01
   5.5789474e-01
   4.2807018e-01
   4.0000000e-01
   6.1403509e-01
   5.8947368e-01
   7.5438596e-01
   5.8245614e-01
   5.0877193e-01
   6.6315789e-01
   5.6842105e-01
   4.5263158e-01
   2.1754386e-01
   6.3859649e-01
   5.3333333e-01
   5.8596491e-01
   6.4561404e-01
   7.5438596e-01
   2.7368421e-01
   3.0526316e-01
   2.1754386e-01
   5.1228070e-01
   5.2982456e-01
   1.5087719e-01
   6.0350877e-01
   7.8245614e-01
   4.7719298e-01
   4.2807018e-01
   3.0175439e-01
   4.6315789e-01
   4.4912281e-01
   3.3684211e-01
   6.3859649e-01
   5.8245614e-01
   6.1403509e-01
   7.3684211e-01
   4.9824561e-01
   5.3333333e-01
   6.0701754e-01
   7.4035088e-01
   2.4912281e-01
   6.5263158e-01
   2.4561404e-01
   5.2631579e-01
   3.4385965e-01
   6.6666667e-01
   3.7894737e-01
   4.1052632e-01
   1.4736842e-01
   5.4035088e-01
   5.3333333e-01
   6.1052632e-01
   6.2456140e-01
   5.4385965e-01
   6.3508772e-01
   2.9122807e-01
   2.4210526e-01
   4.4561404e-01
   8.5964912e-01
   3.2280702e-01
   3.1929825e-01
   3.4736842e-01
   5.7894737e-01
   6.4210526e-01
   6.3859649e-01
   2.8421053e-01
   5.1228070e-01
   3.8947368e-01
   4.0000000e-01
   4.8771930e-01
   4.7368421e-01
   8.2456140e-01
   6.4912281e-01
   6.0350877e-01
   7.0526316e-01
   6.1403509e-01
   2.8771930e-01
   4.5614035e-01
   4.8421053e-01
   6.1403509e-01
   3.7192982e-01
   8.2807018e-01
   4.9824561e-01
   4.3157895e-01
   6.2807018e-01
   7.0877193e-01
   3.3333333e-01
   8.2105263e-01
   6.5263158e-01
   6.7368421e-01
   4.5964912e-01
   6.7017544e-01
   4.8421053e-01
   3.6140351e-01
   4.5263158e-01
   1.7192982e-01
   5.6842105e-01
   4.0350877e-01
   4.5614035e-01
   6.2105263e-01
   4.8421053e-01
   3.7192982e-01
   5.1929825e-01
   5.9649123e-01
   4.5263158e-01
   5.6491228e-01
   3.1578947e-01
   5.3684211e-01
   5.2982456e-01
   4.8771930e-01
   2.0701754e-01
   4.2456140e-01
   6.7368421e-01
   6.4210526e-01
   5.5087719e-01
   6.7017544e-01
   3.6140351e-01
   5.1578947e-01
   3.2982456e-01
   3.3333333e-01
   5.5438596e-01
   4.7017544e-01
   5.3684211e-01
   4.5964912e-01
   5.2280702e-01
   5.2631579e-01
   4.5964912e-01
   3.5789474e-01
   3.6842105e-01
   4.2807018e-01
   5.7192982e-01
   7.1578947e-01
   5.6491228e-01
   3.8596491e-01
   4.2105263e-01
   5.3333333e-01
   3.5789474e-01
   5.4385965e-01
   2.4210526e-01
   5.3333333e-01
   4.6315789e-01
   3.2982456e-01
   7.3333333e-01
   6.1754386e-01
   5.6140351e-01
   5.0877193e-01
   3.8245614e-01
   4.2456140e-01
   4.6666667e-01
   3.2280702e-01
   5.6140351e-01
   3.8596491e-01
   6.2105263e-01
   7.5438596e-01
   3.7192982e-01
   4.8771930e-01
   2.9824561e-01
   3.9298246e-01
   4.9473684e-01
   5.0175439e-01
   6.5614035e-01
   5.2982456e-01
   5.1578947e-01
   3.2280702e-01
   3.8245614e-01
   5.5438596e-01
   3.8245614e-01
   3.5789474e-01
   3.9649123e-01
   5.2631579e-01
   5.4035088e-01
   6.2456140e-01
   2.0350877e-01
   4.4210526e-01
   6.8771930e-01
   7.0175439e-01
   5.6491228e-01
   5.2631579e-01
   5.0526316e-01
   3.8245614e-01
   6.9473684e-01
   5.7192982e-01
   5.6140351e-01
   3.8596491e-01
   6.8421053e-01
   5.0877193e-01
   7.7894737e-01
   5.9649123e-01
   4.4912281e-01
   4.3157895e-01
   5.2631579e-01
   6.2807018e-01
   5.8245614e-01
   4.7017544e-01
   4.1052632e-01
   4.6315789e-01
   5.2631579e-01
   4.5614035e-01
   4.4912281e-01
   4.4561404e-01
   6.1403509e-01
   6.1754386e-01
   3.2631579e-01
   7.0526316e-01
   4.4210526e-01
   4.8771930e-01
   4.2456140e-01
   5.0526316e-01
   7.5087719e-01
   3.2631579e-01
   4.5964912e-01
   2.4561404e-01
   4.4561404e-01
   5.5438596e-01
   5.4385965e-01
   4.1403509e-01
   6.2456140e-01
   5.4035088e-01
   5.4736842e-01
   6.4912281e-01
   6.0000000e-01
   6.2807018e-01
   5.1929825e-01
   4.7368421e-01
   1.9649123e-01
   6.5263158e-01
   5.0526316e-01
   7.4035088e-01
   2.6315789e-01
   3.8947368e-01
   6.8070175e-01
   5.7894737e-01
   5.1578947e-01
   5.3684211e-01
   4.8771930e-01
   3.2982456e-01
   4.7017544e-01
   2.4561404e-01
   5.3684211e-01
   5.8245614e-01
   4.7719298e-01
   5.2280702e-01
   6.7017544e-01
   5.3684211e-01
   7.2982456e-01
   5.7543860e-01
   4.7719298e-01
   6.0350877e-01
   5.0526316e-01
   6.4210526e-01
   5.3333333e-01
   6.0701754e-01
   4.9824561e-01
   5.6491228e-01
   5.0175439e-01
   5.3684211e-01
   2.9473684e-01
   4.9824561e-01
   3.2982456e-01
   5.3333333e-01
   3.6140351e-01
   4.0000000e-01
   2.3157895e-01
   4.6666667e-01
   2.4210526e-01
   6.1754386e-01
   4.6666667e-01
   5.7543860e-01
   4.9473684e-01
   3.9298246e-01
   5.4385965e-01
   4.4210526e-01
   4.0000000e-01
   5.8947368e-01
   4.9122807e-01
   3.7543860e-01
   5.5438596e-01
   4.7719298e-01
   2.4561404e-01
   3.8596491e-01
   6.8421053e-01
   5.1578947e-01
   3.5438596e-01
   4.3157895e-01
   6.9122807e-01
   6.0350877e-01
   4.0701754e-01
   3.7543860e-01
   6.4561404e-01
   6.6315789e-01
   2.4912281e-01
   3.6140351e-01
   3.6140351e-01
   4.8421053e-01
   4.3859649e-01
   4.9824561e-01
   5.2631579e-01
   4.4210526e-01
   4.5964912e-01
   3.9298246e-01
   4.6315789e-01
   4.4210526e-01
   4.5964912e-01
   4.1052632e-01
   5.3684211e-01
   5.9298246e-01
   4.4561404e-01
   5.4736842e-01
   4.4210526e-01
   5.7192982e-01
   4.8421053e-01
   6.7719298e-01
   4.6315789e-01
   5.2982456e-01
   6.2456140e-01
   6.1052632e-01
   6.5614035e-01
   5.3333333e-01
   4.8421053e-01
   3.5087719e-01
   6.5263158e-01
   2.0350877e-01
   6.3859649e-01
   3.5789474e-01
   3.5438596e-01
   2.6666667e-01
   4.3157895e-01
   4.1403509e-01
   6.1403509e-01
   5.5087719e-01
   5.9298246e-01
   5.0526316e-01
   2.6315789e-01
   6.3859649e-01
   6.7017544e-01
   3.2982456e-01
   3.0526316e-01
   5.5789474e-01
   5.6491228e-01
   5.4736842e-01
   5.5087719e-01
   7.0175439e-01
   3.7192982e-01
   4.8421053e-01
   4.0701754e-01
   6.2105263e-01
   5.4035088e-01
   8.9824561e-01
   3.9298246e-01
   4.6666667e-01
   3.6491228e-01
   3.7192982e-01
   4.9824561e-01
   4.4210526e-01
   5.1228070e-01
   5.9298246e-01
   4.8070175e-01
   5.7192982e-01
   3.9298246e-01
   6.3508772e-01
   4.9122807e-01
   2.4210526e-01
   4.0000000e-01
   4.0350877e-01
   3.9649123e-01
   4.3508772e-01
   6.8070175e-01
   5.7894737e-01
   4.0000000e-01
   7.2982456e-01
   7.2280702e-01
   3.3333333e-01
   4.6315789e-01
   3.3333333e-01
   4.7719298e-01
   4.9824561e-01
   4.8421053e-01
   3.9649123e-01
   4.6666667e-01
   6.0701754e-01
   4.5964912e-01
   5.5789474e-01
   7.0175439e-01
   5.6140351e-01
   7.5087719e-01
   5.8596491e-01
   3.7894737e-01
   3.8947368e-01
   7.0175439e-01
   7.0175439e-01
   6.3508772e-01
   5.7894737e-01
   3.9649123e-01
   5.5789474e-01
   2.6315789e-01
   4.5964912e-01
   3.9649123e-01
   5.1228070e-01
   2.9122807e-01
   4.0350877e-01
   5.3333333e-01
   6.0701754e-01
   3.4035088e-01
   7.4035088e-01
   3.2631579e-01
   4.8070175e-01
   5.0877193e-01
   5.3684211e-01
   3.8947368e-01
   3.8596491e-01
   4.1754386e-01
   4.0000000e-01
   6.0701754e-01
   6.2807018e-01
   3.4035088e-01
   6.6666667e-01
   3.9298246e-01
   4.5614035e-01
   5.1929825e-01
   2.8771930e-01
   3.6842105e-01
   6.8771930e-01
   5.3684211e-01
   5.2982456e-01
   5.1578947e-01
   5.0175439e-01
   6.4210526e-01
   4.6315789e-01
   7.0175439e-01
   5.3684211e-01
   3.8947368e-01
   4.4561404e-01
   4.7017544e-01
   6.1052632e-01
   3.1578947e-01
   7.7192982e-01
   5.6491228e-01
   5.3684211e-01
   5.3684211e-01
   2.9824561e-01
   4.2105263e-01
   6.8070175e-01
   5.2631579e-01
   4.0350877e-01
   4.7368421e-01
   4.1403509e-01
   6.1052632e-01
   1.3684211e-01
   8.8771930e-01
   5.5087719e-01
   5.1578947e-01
   4.0350877e-01
   4.2807018e-01
   6.2456140e-01
   4.2807018e-01
   5.0877193e-01
   3.0877193e-01
   6.1052632e-01
   6.2105263e-01
   4.3859649e-01
   5.1578947e-01
   4.5614035e-01
   4.5263158e-01
   7.1578947e-01
   4.7017544e-01
   3.9649123e-01
   4.2807018e-01
   5.5087719e-01
   6.2807018e-01
   5.5438596e-01
   5.8245614e-01
   3.4736842e-01
   4.0701754e-01
   2.9473684e-01
   6.5263158e-01
   5.9298246e-01
   2.4561404e-01
   5.7543860e-01
   5.2280702e-01
   6.1403509e-01
   4.7719298e-01
   5.1578947e-01
   3.7543860e-01
   2.6315789e-01
   4.5263158e-01
   7.0175439e-01
   3.1578947e-01
   4.1754386e-01
   3.3684211e-01
   3.8245614e-01
   5.6491228e-01
   3.4385965e-01
   4.4912281e-01
   4.7017544e-01
   2.7368421e-01
   5.0175439e-01
   3.8947368e-01
   3.7192982e-01
   4.5614035e-01
   6.1052632e-01
   4.7017544e-01
   3.1929825e-01
   5.0175439e-01
   6.3859649e-01
   6.2105263e-01
   6.3859649e-01
   4.8421053e-01
   4.1052632e-01
   7.2631579e-01
   5.4035088e-01
   3.4035088e-01
   2.5263158e-01
   6.0701754e-01
   6.8771930e-01
   4.9473684e-01
   4.6666667e-01
   8.0000000e-01
   6.6315789e-01
   5.7192982e-01
   6.1052632e-01
   6.3157895e-01
   3.1228070e-01
   4.8070175e-01
   4.8070175e-01
   5.6842105e-01
   5.4736842e-01
   4.9122807e-01
   4.4210526e-01
   3.3333333e-01
   4.0701754e-01
   5.0877193e-01
   5.0526316e-01
   3.5087719e-01
   3.0526316e-01
   4.1403509e-01
   6.4210526e-01
   5.8947368e-01
   3.8947368e-01
   6.2456140e-01
   3.9649123e-01
   4.3508772e-01
   5.8947368e-01
   3.4736842e-01
   2.9473684e-01
   5.9298246e-01
   4.1754386e-01
   6.8771930e-01
   3.6491228e-01
   7.3684211e-01
   5.6842105e-01
   7.3333333e-01
   4.2456140e-01
   5.8947368e-01
   5.3333333e-01
   4.1403509e-01
   4.4912281e-01
   5.8947368e-01
   5.3684211e-01
   4.5614035e-01
   5.0526316e-01
   5.6140351e-01
   5.9298246e-01
   3.0877193e-01
   4.9122807e-01
   4.3157895e-01
   4.2456140e-01
   4.9473684e-01
   4.8421053e-01
   4.8421053e-01
   2.5614035e-01
   6.0350877e-01
   7.8947368e-01
   2.5964912e-01
   5.8596491e-01
   1.7192982e-01
   6.7368421e-01
   6.9122807e-01
   4.4210526e-01
   5.4035088e-01
   5.1929825e-01
   5.6140351e-01
   3.6842105e-01
   1.8245614e-01
   7.0175439e-01
   4.4561404e-01
   4.2456140e-01
   5.7543860e-01
   6.6315789e-01
   4.1754386e-01
   4.8421053e-01
   4.9473684e-01
   4.5263158e-01
   4.5263158e-01
   6.4210526e-01
   5.7192982e-01
   4.4561404e-01
   6.4210526e-01
   5.7894737e-01
   3.2631579e-01
   3.4385965e-01
   3.1228070e-01
   3.5087719e-01
   2.5263158e-01
   6.1052632e-01
   4.0701754e-01
   4.1052632e-01
   7.9649123e-01
   5.7192982e-01
   6.8421053e-01
   7.9649123e-01
   2.8070175e-01
   5.7894737e-01
   6.1754386e-01
   3.5087719e-01
   6.3508772e-01
   6.3859649e-01
   3.4035088e-01
   5.5789474e-01
   3.4035088e-01
   6.2456140e-01
   3.7894737e-01
   4.2807018e-01
   4.4210526e-01
   6.5614035e-01
   5.1228070e-01
   4.7368421e-01
   3.4385965e-01
   4.9122807e-01
   5.2631579e-01
   6.7368421e-01
   4.8070175e-01
   3.4035088e-01
   4.0000000e-01
   6.2456140e-01
   4.8421053e-01
   4.5964912e-01
   4.4561404e-01
   5.4736842e-01
   3.6491228e-01
   4.8070175e-01
   5.3684211e-01
   6.3508772e-01
   4.9122807e-01
   3.0526316e-01
   4.8421053e-01
   7.4736842e-01
   8.4210526e-02
   3.4035088e-01
   7.3684211e-01
   5.1228070e-01
   5.0175439e-01
   3.8947368e-01
   4.4561404e-01
   4.5614035e-01
   6.5263158e-01
   6.5263158e-01
   3.8245614e-01
   6.4561404e-01
   2.8070175e-01
   5.5438596e-01
   2.8421053e-01
   4.9122807e-01
   5.9649123e-01
   2.5614035e-01
   6.1754386e-01
   6.3508772e-01
   4.0350877e-01
   7.9649123e-01
   5.7894737e-01
   4.2807018e-01
   3.5087719e-01
   6.2105263e-01
   2.6315789e-01
   4.1403509e-01
   7.5438596e-01
   5.7543860e-01
   3.1578947e-01
   2.8421053e-01
   4.5263158e-01
   6.6666667e-01
   5.0877193e-01
   4.7368421e-01
   4.3157895e-01
   3.5789474e-01
   3.5087719e-01
   6.0701754e-01
   5.7543860e-01
   3.7543860e-01
   6.0350877e-01
   5.8947368e-01
   6.5614035e-01
   4.9473684e-01
   4.1052632e-01
   5.1929825e-01
   4.6315789e-01
   4.5263158e-01
   4.8771930e-01
   4.4210526e-01
   4.7017544e-01
   5.1228070e-01
   4.9473684e-01
   5.1929825e-01
   6.2807018e-01
   2.9122807e-01
   4.4210526e-01
   4.2105263e-01
   3.6140351e-01
   5.0526316e-01
   3.0526316e-01
   7.5438596e-01
   3.0877193e-01
   3.2280702e-01
   6.0350877e-01
   3.5789474e-01
   4.7719298e-01
   3.5438596e-01
   2.9824561e-01
   6.7719298e-01
   6.8771930e-01
   5.4035088e-01
   6.3859649e-01
   3.3684211e-01
   2.2105263e-01
   6.6315789e-01
   3.4035088e-01
   6.1754386e-01
   4.6666667e-01
   6.8070175e-01
   6.2807018e-01
   4.8421053e-01
   7.6140351e-01
   3.9649123e-01
   4.4912281e-01
   6.7368421e-01
   5.6491228e-01
   7.1578947e-01
   6.6315789e-01
   5.5438596e-01
   6.0350877e-01
   6.0701754e-01
   4.8070175e-01
   3.8245614e-01
   4.3508772e-01
   4.8421053e-01
   8.2456140e-01
   5.8947368e-01
   5.4736842e-01
   4.4912281e-01
   6.1403509e-01
   3.7192982e-01
   5.3684211e-01
   5.9649123e-01
   7.1929825e-01
   3.2631579e-01
   4.3508772e-01
   6.6666667e-01
   5.0526316e-01
   5.4385965e-01
   3.7894737e-01
   4.5614035e-01
   5.1228070e-01
   3.6491228e-01
   4.2105263e-01
   4.8070175e-01
   6.9122807e-01
   4.2105263e-01
   2.1403509e-01
   5.8596491e-01
   6.8421053e-01
   5.2982456e-01
   6.3157895e-01
   4.3859649e-01
   5.1929825e-01
   5.7894737e-01
   3.9649123e-01
   1.7192982e-01
   6.4912281e-01
   5.0877193e-01
   6.3157895e-01
   2.9473684e-01
   3.6842105e-01
   5.0175439e-01
   3.2280702e-01
   5.1228070e-01
   6.4210526e-01
   3.7543860e-01
   2.4912281e-01
   6.2807018e-01
   7.5789474e-01
   5.5438596e-01
   7.2631579e-01
   5.4736842e-01
   3.4385965e-01
   3.0175439e-01
   6.1403509e-01
   5.5438596e-01
   5.8245614e-01
   3.2280702e-01
   1.8596491e-01
   5.0175439e-01
   3.8245614e-01
   7.0175439e-01
   8.1403509e-01
   4.7719298e-01
   2.4210526e-01
   3.7543860e-01
   4.1754386e-01
   6.9122807e-01
   6.0000000e-01
   5.2982456e-01
   6.0701754e-01
   3.7543860e-01
   8.5263158e-01
   5.9298246e-01
   2.7368421e-01
   5.1228070e-01
   5.0877193e-01
   5.5438596e-01
   2.6666667e-01
   6.0701754e-01
   4.7719298e-01
   5.4736842e-01
   3.3333333e-01
   3.5438596e-01
   5.7543860e-01
   4.9824561e-01
   5.1228070e-01
   4.3157895e-01
   5.5789474e-01
   4.5614035e-01
   5.1929825e-01
   5.4736842e-01
   5.7894737e-01
   4.8771930e-01
   4.7368421e-01
   6.0000000e-01
   7.4736842e-01
   6.9473684e-01
   2.5263158e-01
   6.0350877e-01
   5.2982456e-01
   4.8070175e-01
   5.4736842e-01
   2.7719298e-01
   5.1929825e-01
   6.4912281e-01
   5.6842105e-01
   7.5087719e-01
   5.7543860e-01
   2.2105263e-01
   5.7894737e-01
   2.8421053e-01
   6.1754386e-01
   6.4210526e-01
   6.1754386e-01
   5.8245614e-01
   2.4561404e-01
   5.4385965e-01
   3.7192982e-01
   2.6666667e-01
   4.4210526e-01
   5.8596491e-01
   3.9298246e-01
   3.0175439e-01
   4.7368421e-01
   2.3157895e-01
   2.3508772e-01
   5.0526316e-01
   2.8070175e-01
   6.2105263e-01
   7.9298246e-01
   7.2631579e-01
   5.9649123e-01
   5.1228070e-01
   6.0701754e-01
   7.1228070e-01
   4.5263158e-01
   6.1403509e-01
   7.4035088e-01
   3.6491228e-01
   6.3859649e-01
   5.5087719e-01
   6.3859649e-01
   3.4736842e-01
   4.4210526e-01
   4.6315789e-01
   6.3859649e-01
   6.5964912e-01
   4.3157895e-01
   4.4210526e-01
   5.4035088e-01
   2.8421053e-01
   2.6666667e-01
   5.4035088e-01
   4.4561404e-01
   3.5789474e-01
   5.1578947e-01
   6.4210526e-01
   5.0877193e-01
   4.0701754e-01
   4.1052632e-01
   5.1929825e-01
   3.4736842e-01
   5.2631579e-01
   4.2807018e-01
   3.6491228e-01
   4.0701754e-01
   4.4912281e-01
   4.4912281e-01
   3.6140351e-01
   5.0526316e-01
   3.6491228e-01
   5.1578947e-01
   3.4736842e-01
   3.6842105e-01
   4.5964912e-01
   6.7719298e-01
   4.1403509e-01
   6.6315789e-01
   4.7017544e-01
   5.0877193e-01
   6.1052632e-01
   4.1052632e-01
   6.3859649e-01
   3.6842105e-01
   6.6315789e-01
   5.5087719e-01
   4.1754386e-01
   2.9122807e-01
   5.5789474e-01
   6.8771930e-01
   5.0877193e-01
   5.2280702e-01
   5.7543860e-01
   5.0175439e-01
   8.6666667e-01
   5.6842105e-01
   3.5087719e-01
   4.3157895e-01
   4.4210526e-01
   5.5087719e-01
   5.8245614e-01
   5.2631579e-01
   3.8596491e-01
   4.0350877e-01
   3.3333333e-01
   3.8947368e-01
   5.8947368e-01
   5.6491228e-01
   6.9824561e-01
   5.3684211e-01
   5.0877193e-01
   6.9122807e-01
   5.0175439e-01
   3.2280702e-01
   5.4385965e-01
   4.7719298e-01
   6.0000000e-01
   4.8070175e-01
   8.6315789e-01
   5.7192982e-01
   5.9649123e-01
   6.5263158e-01
   6.3508772e-01
   6.8421053e-01
   2.2105263e-01
   5.7894737e-01
   4.0000000e-01
   6.2105263e-01
   6.8421053e-01
   5.8947368e-01
   5.8947368e-01
   6.4561404e-01
   2.4912281e-01
   5.6140351e-01
   6.6315789e-01
   3.1228070e-01
   7.3333333e-01
   6.3859649e-01
   4.8070175e-01
   7.0877193e-01
   6.9122807e-01
   5.2280702e-01
   7.2631579e-01
   4.4912281e-01
   6.6315789e-01
   3.9649123e-01
   3.0877193e-01
   4.4210526e-01
   6.9473684e-01
   5.6842105e-01
   5.1578947e-01
   6.4210526e-01
   5.7543860e-01
   3.5789474e-01
   4.6666667e-01
   5.5087719e-01
   2.1754386e-01
   5.1578947e-01
   6.1754386e-01
   4.4912281e-01
   6.0350877e-01
   7.3684211e-01
   4.3859649e-01
   4.5964912e-01
   3.1929825e-01
   5.4736842e-01
   6.0000000e-01
   6.0350877e-01
   3.8245614e-01
   5.4385965e-01
   7.0877193e-01
   5.1929825e-01
   6.2456140e-01
   4.2456140e-01
   3.7543860e-01
   3.4035088e-01
   3.8245614e-01
   2.2456140e-01
   7.0526316e-01
   7.0175439e-01
   5.7192982e-01
   6.4912281e-01
   6.9473684e-01
   5.4035088e-01
   7.5087719e-01
   6.0000000e-01
   3.5789474e-01
   5.4385965e-01
   4.4210526e-01
   6.6666667e-01
   6.0000000e-01
   5.2631579e-01
   4.0000000e-01
   5.3684211e-01
   5.1929825e-01
   6.9473684e-01
   6.0350877e-01
   5.1929825e-01
   4.0350877e-01
   3.8245614e-01
   4.2807018e-01
   5.4035088e-01
   5.2280702e-01
   6.4912281e-01
   7.4736842e-01
   7.1929825e-01
   6.3157895e-01
   5.7894737e-01
   5.5087719e-01
   3.4385965e-01
   4.5263158e-01
   4.4561404e-01
   5.1228070e-01
   5.3684211e-01
   3.6140351e-01
   5.1228070e-01
   3.9649123e-01
   3.0526316e-01
   5.8947368e-01
   6.9824561e-01
   4.2105263e-01
   3.2982456e-01
   5.5087719e-01
   4.6666667e-01
   4.5964912e-01
   4.4210526e-01
   6.3859649e-01
   4.9473684e-01
   4.3508772e-01
   4.3508772e-01
   4.8070175e-01
   2.7719298e-01
   7.0526316e-01
   7.2982456e-01
   5.5087719e-01
   6.1754386e-01
   7.7543860e-01
   4.4912281e-01
   7.5087719e-01
   4.3859649e-01
   5.6140351e-01
   5.1578947e-01
   2.1052632e-01
   3.9298246e-01
   4.9824561e-01
   5.0526316e-01
   3.4736842e-01
   5.1578947e-01
   6.5964912e-01
   4.9122807e-01
   6.5263158e-01
   3.9298246e-01
   3.6140351e-01
   7.1578947e-01
   4.3157895e-01
   3.8245614e-01
   3.4736842e-01
   5.2280702e-01
   4.2105263e-01
   4.4210526e-01
   6.5614035e-01
   6.0701754e-01
   4.3157895e-01
   3.6491228e-01
   5.7543860e-01
   5.9649123e-01
   4.1052632e-01
   4.8070175e-01
   3.1929825e-01
   7.4385965e-01
   8.8070175e-01
   4.0701754e-01
   6.1052632e-01
   6.5614035e-01
   4.2105263e-01
   4.4912281e-01
   6.5964912e-01
   4.1052632e-01
   3.5438596e-01
   5.8596491e-01
   6.5263158e-01
   4.8070175e-01
   4.9824561e-01
   6.8771930e-01
   6.4561404e-01
   4.7017544e-01
   5.8245614e-01
   4.5614035e-01
   4.7017544e-01
   8.2456140e-01
   7.3684211e-01
   6.3508772e-01
   5.2280702e-01
   5.5789474e-01
   4.5263158e-01
   3.6491228e-01
   4.7368421e-01
   3.6491228e-01
   5.7543860e-01
   2.6315789e-01
   3.4035088e-01
   4.0000000e-01
   5.5087719e-01
   5.8947368e-01
   3.7894737e-01
   5.8245614e-01
   6.4210526e-01
   6.8771930e-01
   3.0175439e-01
   4.8421053e-01
   5.6842105e-01
   5.6140351e-01
   5.7192982e-01
   4.1754386e-01
   5.3333333e-01
   7.5789474e-01
   3.0526316e-01
   4.3859649e-01
   2.7017544e-01
   4.5614035e-01
   5.4736842e-01
   2.2807018e-01
   6.6315789e-01
   3.4736842e-01
   5.0877193e-01
   5.0175439e-01
   4.8771930e-01
   2.8070175e-01
   5.0526316e-01
   7.2280702e-01
   4.1052632e-01
   6.1403509e-01
   3.2631579e-01
   4.5964912e-01
   8.2456140e-01
   6.3157895e-01
   4.5964912e-01
   3.0526316e-01
   5.3333333e-01
   6.5964912e-01
   4.3859649e-01
   4.0000000e-01
   5.5789474e-01
   5.3684211e-01
   2.7719298e-01
   3.0175439e-01
   3.6842105e-01
   6.7017544e-01
   4.1754386e-01
   5.7543860e-01
   4.2456140e-01
   6.8771930e-01
   4.7368421e-01
   4.6315789e-01
   4.9122807e-01
   7.6842105e-01
   2.8070175e-01
   3.1578947e-01
   5.8596491e-01
   5.4035088e-01
   6.8771930e-01
   3.9649123e-01
   5.0175439e-01
   1.9649123e-01
   4.5964912e-01
   3.5789474e-01
   6.4210526e-01
   4.0350877e-01
   4.1403509e-01
   4.6666667e-01
   5.7192982e-01
   6.7017544e-01
   5.8596491e-01
   6.5614035e-01
   8.1754386e-01
   2.0350877e-01
   6.7368421e-01
   5.2982456e-01
   4.1052632e-01
   5.9298246e-01
   6.0000000e-01
   7.2280702e-01
   7.4035088e-01
   4.4561404e-01
   6.1052632e-01
   6.1052632e-01
   3.2631579e-01
   4.6666667e-01
   4.0350877e-01
   8.3508772e-01
   5.1228070e-01
   5.6491228e-01
   1.7894737e-01
   4.0350877e-01
   4.6666667e-01
   3.8245614e-01
   5.7894737e-01
   7.0526316e-01
   4.4561404e-01
   6.3508772e-01
   3.4035088e-01
   6.0350877e-01
   4.4561404e-01
   4.7719298e-01
   4.2807018e-01
   2.7719298e-01
   5.7543860e-01
   7.4385965e-01
   5.7543860e-01
   5.8947368e-01
   2.8421053e-01
   5.2631579e-01
   7.7192982e-01
   7.9298246e-01
   4.0701754e-01
   5.2631579e-01
   5.3333333e-01
   7.0526316e-01
   4.9473684e-01
   6.0701754e-01
   2.9122807e-01
   6.1052632e-01
   6.1052632e-01
   4.7368421e-01
   4.0350877e-01
   4.0350877e-01
   7.3684211e-01
   5.0877193e-01
   2.6315789e-01
   5.1578947e-01
   3.7894737e-01
   4.6666667e-01
   5.5087719e-01
   5.4736842e-01
   7.5087719e-01
   6.2807018e-01
   3.6842105e-01
   5.5789474e-01
   6.4561404e-01
   4.7719298e-01
   3.6140351e-01
   6.5964912e-01
   6.7719298e-01
   6.4210526e-01
   7.8947368e-01
   3.8596491e-01
   6.6666667e-01
   6.8421053e-01
   5.1228070e-01
   4.5263158e-01
   2.5964912e-01
   5.8596491e-01
   3.2631579e-01
   5.7543860e-01
   4.9824561e-01
   3.4035088e-01
   5.9649123e-01
   5.9298246e-01
   4.4912281e-01
   4.3859649e-01
   4.1403509e-01
   5.1929825e-01
   5.5789474e-01
   4.1754386e-01
   4.4912281e-01
   4.7017544e-01
   5.6140351e-01
   6.2456140e-01
   3.8947368e-01
   4.6315789e-01
   7.0877193e-01
   5.1578947e-01
   5.2631579e-01
   3.5438596e-01
   6.1754386e-01
   8.8421053e-01
   5.6842105e-01
   7.2631579e-01
   5.8596491e-01
   7.2982456e-01
   5.9649123e-01
   5.2631579e-01
   4.7017544e-01
   8.1052632e-01
   3.1929825e-01
   4.5263158e-01
   5.8947368e-01
   2.7017544e-01
   5.2982456e-01
   3.1228070e-01
   8.4561404e-01
   4.9473684e-01
   1.8947368e-01
   5.6842105e-01
   4.8771930e-01
   8.0350877e-01
   4.5964912e-01
   8.0350877e-01
   6.1052632e-01
   6.3157895e-01
   5.3684211e-01
   5.9298246e-01
   4.3859649e-01
   2.9122807e-01
   4.3859649e-01
   5.7192982e-01
   3.6842105e-01
   3.5087719e-01
   8.3508772e-01
   5.2982456e-01
   4.4561404e-01
   2.9122807e-01
   5.8596491e-01
   4.4912281e-01
   1.3333333e-01
   4.1754386e-01
   6.0701754e-01
   4.3157895e-01
   6.5263158e-01
   5.8245614e-01
   6.2807018e-01
   4.4210526e-01
   2.9122807e-01
   4.5263158e-01
   2.9473684e-01
   6.5964912e-01
   5.4736842e-01
   3.8596491e-01
   4.9122807e-01
   5.4736842e-01
   4.6315789e-01
   6.8421053e-01
   5.7192982e-01
   4.3157895e-01
   5.7192982e-01
   7.2631579e-01
   3.5789474e-01
   8.0701754e-01
   3.0526316e-01
   5.0877193e-01
   4.1403509e-01
   3.7894737e-01
   5.3684211e-01
   4.7368421e-01
   3.3333333e-01
   3.3333333e-01
   3.9649123e-01
   3.3333333e-01
   3.6140351e-01
   6.2456140e-01
   4.9473684e-01
   3.5087719e-01
   6.2456140e-01
   6.2105263e-01
   3.1578947e-01
   4.4561404e-01
   3.8596491e-01
   4.7719298e-01
   5.2631579e-01
   4.6315789e-01
   3.1929825e-01
   7.3684211e-01
   3.9649123e-01
   7.0526316e-01
   3.9298246e-01
   5.9649123e-01
   3.9298246e-01
   6.2105263e-01
   6.7719298e-01
   3.7543860e-01
   4.7368421e-01
   5.5087719e-01
   3.8947368e-01
   5.7192982e-01
   7.4035088e-01
   1.8245614e-01
   5.6842105e-01
   5.0526316e-01
   6.4912281e-01
   4.8771930e-01
   2.4210526e-01
   6.8421053e-01
   4.9824561e-01
   5.6491228e-01
   4.7719298e-01
   5.3684211e-01
   4.3508772e-01
   4.9824561e-01
   3.2982456e-01
   6.0701754e-01
   4.2807018e-01
   5.7543860e-01
   6.0701754e-01
   7.4385965e-01
   6.8771930e-01
   5.7894737e-01
   4.8070175e-01
   2.2807018e-01
   3.4736842e-01
   4.1052632e-01
   3.9649123e-01
   3.0877193e-01
   6.2456140e-01
   6.5964912e-01
   7.5789474e-01
   5.8947368e-01
   4.7368421e-01
   5.2631579e-01
   3.4385965e-01
   6.5614035e-01
   5.0175439e-01
   4.8070175e-01
   4.8771930e-01
   2.8070175e-01
   5.0526316e-01
   5.4385965e-01
   5.8596491e-01
   2.1754386e-01
   5.0175439e-01
   4.3157895e-01
   4.0350877e-01
   4.8070175e-01
   6.8070175e-01
   2.9824561e-01
   2.1754386e-01
   4.4912281e-01
   2.9824561e-01
   6.6315789e-01
   4.9473684e-01
   5.7192982e-01
   3.8947368e-01
   3.7192982e-01
   6.2105263e-01
   6.8421053e-01
   3.2631579e-01
   5.9649123e-01
   6.8070175e-01
   4.8771930e-01
   8.2105263e-01
   6.3859649e-01
   4.5614035e-01
   2.7017544e-01
   5.3684211e-01
   6.9473684e-01
   4.3157895e-01
   5.6491228e-01
   5.5438596e-01
   5.2631579e-01
   4.4912281e-01
   4.2807018e-01
   4.6666667e-01
   4.8421053e-01
   4.4912281e-01
   3.6842105e-01
   6.3157895e-01
   6.0000000e-01
   4.3508772e-01
   4.7368421e-01
   4.8771930e-01
   5.1578947e-01
   5.2982456e-01
   3.6491228e-01
   3.6140351e-01
   3.3684211e-01
   7.5789474e-01
   3.8245614e-01
   2.3859649e-01
   5.9298246e-01
   4.9122807e-01
   6.0350877e-01
   6.4561404e-01
   5.9649123e-01
   3.7192982e-01
   5.2631579e-01
   4.2456140e-01
   6.1403509e-01
   1.6491228e-01
   5.2982456e-01
   6.3157895e-01
   5.6842105e-01
   3.6140351e-01
   6.1403509e-01
   4.6315789e-01
   5.6491228e-01
   7.0175439e-01
   6.6666667e-01
   2.5263158e-01
   4.6666667e-01
   5.2280702e-01
   4.5614035e-01
   3.9298246e-01
   3.8596491e-01
   8.7719298e-01
   5.9649123e-01
   5.0526316e-01
   2.4912281e-01
   4.7719298e-01
   4.3859649e-01
   6.4561404e-01
   4.4210526e-01
   6.2105263e-01
   5.3684211e-01
   4.7017544e-01
   4.8771930e-01
   6.4912281e-01
   5.2280702e-01
   3.6842105e-01
   6.1403509e-01
   5.5087719e-01
   4.7017544e-01
   4.4210526e-01
   6.1052632e-01
   3.3684211e-01
   4.1754386e-01
   5.5438596e-01
   4.1754386e-01
   5.6140351e-01
   5.1578947e-01
   6.1052632e-01
   4.5964912e-01
   6.5614035e-01
   6.2807018e-01
   4.6315789e-01
   3.9298246e-01
   2.7719298e-01
   4.4561404e-01
   3.7894737e-01
   5.3333333e-01
   4.2105263e-01
   5.3684211e-01
   4.3859649e-01
   5.7192982e-01
   3.7192982e-01
   4.0350877e-01
   6.8070175e-01
   6.3508772e-01
   4.1754386e-01
   5.4035088e-01
   8.6666667e-01
   6.2807018e-01
   4.6315789e-01
   5.4736842e-01
   3.0175439e-01
   3.4385965e-01
   6.0350877e-01
   7.3684211e-01
   4.6666667e-01
   4.4210526e-01
   4.9824561e-01
   6.4210526e-01
   1.8947368e-01
   4.4561404e-01
   6.6666667e-01
   5.7192982e-01
   3.1228070e-01
   4.4561404e-01
   4.8421053e-01
   5.0175439e-01
   3.9649123e-01
   8.7368421e-01
   5.1929825e-01
   5.8947368e-01
   6.5964912e-01
   3.1578947e-01
   6.2807018e-01
   3.7192982e-01
   4.6666667e-01
   4.2456140e-01
   5.9298246e-01
   8.1052632e-01
   3.8947368e-01
   5.5789474e-01
   6.7368421e-01
   4.6666667e-01
   5.5789474e-01
   7.0526316e-01
   4.9473684e-01
   4.9122807e-01
   4.7017544e-01
   5.9649123e-01
   6.3508772e-01
   6.9122807e-01
   4.2456140e-01
   4.2105263e-01
   5.3333333e-01
   5.2280702e-01
   5.1578947e-01
   3.6140351e-01
   2.5263158e-01
   5.2631579e-01
   3.5438596e-01
   6.6315789e-01
   4.8421053e-01
   5.5438596e-01
   5.5087719e-01
   3.2280702e-01
   6.1052632e-01
   3.2280702e-01
   5.7192982e-01
   5.7543860e-01
   6.1754386e-01
   6.1754386e-01
   5.3333333e-01
   6.1754386e-01
   4.7017544e-01
   4.1754386e-01
   5.6491228e-01
   7.0877193e-01
   6.6315789e-01
   6.9122807e-01
   4.1403509e-01
   6.2105263e-01
   4.7368421e-01
   3.9649123e-01
   6.0701754e-01
   6.7719298e-01
   5.1578947e-01
   3.2631579e-01
   6.1052632e-01
   5.0175439e-01
   7.1929825e-01
   6.3859649e-01
   5.5438596e-01
   7.0526316e-01
   6.1754386e-01
   7.1929825e-01
   6.7368421e-01
   4.2105263e-01
   6.6315789e-01
   5.5789474e-01
   5.9649123e-01
   3.9649123e-01
   6.4561404e-01
   5.5438596e-01
   2.3859649e-01
   5.1578947e-01
   5.3684211e-01
   4.3859649e-01
   3.8596491e-01
   4.6666667e-01
   4.0000000e-01
   4.5263158e-01
   3.4385965e-01
   4.9122807e-01
   7.5789474e-01
   7.6842105e-01
   6.6315789e-01
   3.6140351e-01
   3.6140351e-01
   5.2280702e-01
   4.9122807e-01
   4.1403509e-01
   5.4736842e-01
   5.0877193e-01
   5.9649123e-01
   5.2631579e-01
   2.8421053e-01
   4.2456140e-01
   5.4736842e-01
   4.9122807e-01
   5.2280702e-01
   6.9824561e-01
   5.6491228e-01
   7.1929825e-01
   2.0701754e-01
   3.2280702e-01
   5.6491228e-01
   6.0000000e-01
   3.2982456e-01
   4.3508772e-01
   1.6140351e-01
   4.4210526e-01
   4.5614035e-01
   6.3508772e-01
   6.4561404e-01
   5.1228070e-01
   5.0526316e-01
   6.0000000e-01
   3.3684211e-01
   4.1754386e-01
   6.2105263e-01
   6.4210526e-01
   4.7719298e-01
   4.1754386e-01
   5.0175439e-01
   5.4385965e-01
   6.0350877e-01
   3.0526316e-01
   5.2982456e-01
   6.3859649e-01
   6.4912281e-01
   2.8421053e-01
   4.9122807e-01
   4.1052632e-01
   2.5263158e-01
   7.0877193e-01
   4.7368421e-01
   4.4210526e-01
   3.8245614e-01
   3.9298246e-01
   5.0526316e-01
   4.8070175e-01
   7.6491228e-01
   5.8947368e-01
   7.0526316e-01
   5.7894737e-01
   2.5614035e-01
   3.1929825e-01
   4.0701754e-01
   6.1052632e-01
   5.1929825e-01
   4.3157895e-01
   4.1754386e-01
   4.8421053e-01
   4.2807018e-01
   6.9473684e-01
   6.2105263e-01
   3.7543860e-01
   5.9298246e-01
   4.2105263e-01
   3.6842105e-01
   4.6666667e-01
   4.0350877e-01
   4.1754386e-01
   3.7192982e-01
   4.2807018e-01
   2.9122807e-01
   6.1403509e-01
   1.7192982e-01
   4.9473684e-01
   4.1052632e-01
   6.2456140e-01
   4.0000000e-01
   5.2280702e-01
   3.3684211e-01
   2.4912281e-01
   7.8245614e-01
   6.2807018e-01
   5.4035088e-01
   7.5789474e-01
   3.8596491e-01
   6.2105263e-01
   2.7368421e-01
   4.1403509e-01
   7.1578947e-01
   4.5614035e-01
   4.6666667e-01
   5.4385965e-01
   5.5789474e-01
   6.0000000e-01
   5.2982456e-01
   5.6842105e-01
   4.8070175e-01
   3.0877193e-01
   4.8421053e-01
   4.9122807e-01
   3.4736842e-01
   5.2280702e-01
   5.5789474e-01
   4.1052632e-01
   3.5438596e-01
   4.3157895e-01
   6.6666667e-01
   5.1929825e-01
   3.6491228e-01
   4.0701754e-01
   4.7368421e-01
   4.8771930e-01
   5.3333333e-01
   6.4561404e-01
   2.4561404e-01
   5.1929825e-01
   3.2280702e-01
   3.9298246e-01
   6.4210526e-01
   3.3333333e-01
   5.2631579e-01
   5.1929825e-01
   5.3333333e-01
   4.8421053e-01
   5.5789474e-01
   5.0526316e-01
   3.2280702e-01
   3.6491228e-01
   6.2105263e-01
   5.5789474e-01
   2.7017544e-01
   3.2982456e-01
   4.0701754e-01
   5.1929825e-01
   3.3333333e-01
   5.5789474e-01
   5.8947368e-01
   6.1052632e-01
   4.5614035e-01
   5.4035088e-01
   4.9122807e-01
   3.6140351e-01
   7.0877193e-01
   4.7368421e-01
   5.2280702e-01
   4.8421053e-01
   4.7719298e-01
   3.3333333e-01
   3.2631579e-01
   2.2456140e-01
   6.5263158e-01
   6.0000000e-01
   3.7543860e-01
   5.5789474e-01
   5.4385965e-01
   5.5087719e-01
   4.1052632e-01
   3.4736842e-01
   4.4912281e-01
   4.5614035e-01
   7.4035088e-01
   3.5087719e-01
   3.3333333e-01
   5.5087719e-01
   4.7368421e-01
   3.4385965e-01
   5.9649123e-01
   4.3157895e-01
   6.0350877e-01
   6.0000000e-01
   6.1052632e-01
   4.2807018e-01
   6.4561404e-01
   4.5614035e-01
   5.7543860e-01
   5.0526316e-01
   5.3684211e-01
   4.4561404e-01
   5.6842105e-01
   4.5263158e-01
   7.8245614e-01
   6.4561404e-01
   7.4736842e-01
   4.9122807e-01
   6.7368421e-01
   4.9473684e-01
   6.2807018e-01
   4.1403509e-01
   4.5263158e-01
   5.8947368e-01
   5.0877193e-01
   6.3508772e-01
   6.0000000e-01
   7.7894737e-01
   6.9824561e-01
   1.9649123e-01
   7.8947368e-01
   4.0350877e-01
   2.7017544e-01
   2.3508772e-01
   4.4210526e-01
   3.5789474e-01
   5.7192982e-01
   6.0000000e-01
   7.4035088e-01
   5.8596491e-01
   4.6315789e-01
   3.5789474e-01
   3.4385965e-01
   2.7017544e-01
   6.1052632e-01
   3.5087719e-01
   2.5964912e-01
   7.1228070e-01
   5.6140351e-01
   6.0350877e-01
   5.6491228e-01
   7.1929825e-01
   5.9298246e-01
   4.3859649e-01
   8.6315789e-01
   3.7192982e-01
   7.1578947e-01
   4.2807018e-01
   5.1929825e-01
   3.0526316e-01
   6.7368421e-01
   5.7192982e-01
   6.0000000e-01
   3.8947368e-01
   3.0877193e-01
   4.8771930e-01
   8.1754386e-01
   3.8245614e-01
   4.8421053e-01
   3.5087719e-01
   1.8245614e-01
   5.1228070e-01
   4.3157895e-01
   3.5789474e-01
   4.2105263e-01
   5.4736842e-01
   6.1052632e-01
   3.9649123e-01
   4.4912281e-01
   6.9122807e-01
   4.4210526e-01
   5.2631579e-01
   4.7719298e-01
   2.3157895e-01
   6.1052632e-01
   5.1228070e-01
   5.2631579e-01
   6.7719298e-01
   9.0877193e-01
   7.4385965e-01
   6.3508772e-01
   3.5789474e-01
   6.3157895e-01
   4.4912281e-01
   4.7368421e-01
   6.9473684e-01
   5.6140351e-01
   6.3508772e-01
   5.2280702e-01
   5.5438596e-01
   4.7368421e-01
   4.8421053e-01
   5.8596491e-01
   6.2105263e-01
   4.4912281e-01
   5.6491228e-01
   4.4561404e-01
   4.7719298e-01
   3.4385965e-01
   7.7543860e-01
   6.0350877e-01
   5.0877193e-01
   3.1929825e-01
   6.0701754e-01
   3.6140351e-01
   4.9473684e-01
   4.9473684e-01
   6.0350877e-01
   5.4385965e-01
   4.7719298e-01
   4.5964912e-01
   6.4912281e-01
   3.1578947e-01
   3.7543860e-01
   4.2456140e-01
   3.8947368e-01
   7.4385965e-01
   5.5438596e-01
   6.7719298e-01
   5.4035088e-01
   5.5789474e-01
   5.8245614e-01
   5.7894737e-01
   5.1228070e-01
   5.2631579e-01
   4.2456140e-01
   2.8070175e-01
   6.1403509e-01
   6.8771930e-01
   7.9298246e-01
   2.7368421e-01
   6.0000000e-01
   3.4736842e-01
   3.6491228e-01
   1.8947368e-01
   4.9473684e-01
   4.1052632e-01
   4.0350877e-01
   5.1578947e-01
   4.2105263e-01
   4.0350877e-01
   6.2807018e-01
   5.4035088e-01
   8.6666667e-01
   6.0000000e-01
   4.7719298e-01
   6.2105263e-01
   5.2631579e-01
   4.5263158e-01
   6.2105263e-01
   6.2807018e-01
   5.5438596e-01
   3.7543860e-01
   6.9122807e-01
   6.3508772e-01
   4.9473684e-01
   4.3508772e-01
   5.0526316e-01
   4.1052632e-01
   6.0000000e-01
   4.2807018e-01
   4.7017544e-01
   5.1578947e-01
   5.9298246e-01
   4.5614035e-01
   3.5087719e-01
   3.6140351e-01
   6.3508772e-01
   4.0350877e-01
   5.2280702e-01
   3.2280702e-01
   6.9122807e-01
   4.3859649e-01
   5.0877193e-01
   5.9649123e-01
   4.7719298e-01
   3.5789474e-01
   5.0526316e-01
   8.4561404e-01
   6.9122807e-01
   6.5964912e-01
   3.7192982e-01
   6.3859649e-01
   2.8771930e-01
   4.6315789e-01
   5.0526316e-01
   6.8771930e-01
   7.1228070e-01
   5.4385965e-01
   5.2631579e-01
   5.8596491e-01
   4.6666667e-01
   2.3859649e-01
   5.1578947e-01
   2.0701754e-01
   4.0000000e-01
   4.8070175e-01
   4.1754386e-01
   6.2456140e-01
   3.8596491e-01
   3.6491228e-01
   5.7543860e-01
   6.1403509e-01
   5.3333333e-01
   3.2631579e-01
   7.1578947e-01
   4.2807018e-01
   3.2982456e-01
   4.2105263e-01
   5.6140351e-01
   5.7543860e-01
   5.7543860e-01
   4.8771930e-01
   3.7894737e-01
   3.8245614e-01
   7.1929825e-01
   3.4035088e-01
   6.4912281e-01
   2.7017544e-01
   7.2631579e-01
   4.2456140e-01
   4.2456140e-01
   4.1754386e-01
   5.1228070e-01
   4.4561404e-01
   4.8070175e-01
   6.7719298e-01
   4.3859649e-01
   6.7017544e-01
   3.2982456e-01
   5.0877193e-01
   6.0701754e-01
   6.7368421e-01
   4.2456140e-01
   6.6666667e-01
   4.9473684e-01
   6.1052632e-01
   4.4912281e-01
   6.2456140e-01
   4.6666667e-01
   4.2105263e-01
   5.0877193e-01
   2.5614035e-01
   4.9473684e-01
   6.2807018e-01
   4.1754386e-01
   5.2982456e-01
   8.0701754e-01
   3.3684211e-01
   3.6140351e-01
   6.4210526e-01
   3.7192982e-01
   5.1929825e-01
   3.8947368e-01
   6.9122807e-01
   5.9298246e-01
   5.6842105e-01
   4.9473684e-01
   4.7368421e-01
   5.5087719e-01
   4.1052632e-01
   6.5614035e-01
   4.9473684e-01
   5.2982456e-01
   2.7368421e-01
   5.0175439e-01
   4.5614035e-01
   3.6140351e-01
   5.8947368e-01
   6.2105263e-01
   5.5438596e-01
   6.4912281e-01
   5.7192982e-01
   5.2631579e-01
   5.7192982e-01
   5.4736842e-01
   5.8947368e-01
   7.3684211e-01
   5.6491228e-01
   5.1578947e-01
   6.0000000e-01
   5.5789474e-01
   5.7543860e-01
   3.8245614e-01
   5.0877193e-01
   5.1929825e-01
   5.5438596e-01
   2.2456140e-01
   2.4912281e-01
   6.0000000e-01
   1.6140351e-01
   6.8771930e-01
   5.6140351e-01
   5.5087719e-01
   5.1228070e-01
   4.5614035e-01
   6.5263158e-01
   5.5789474e-01
   5.0526316e-01
   6.4912281e-01
   4.4210526e-01
   4.7368421e-01
   4.6315789e-01
   4.9824561e-01
   4.5263158e-01
   5.5438596e-01
   4.6315789e-01
   4.8771930e-01
   3.8947368e-01
   6.1052632e-01
   6.3508772e-01
   3.5087719e-01
   7.0877193e-01
   5.6140351e-01
   3.6140351e-01
   5.5087719e-01
   7.6491228e-01
   4.7368421e-01
   3.9649123e-01
   5.1929825e-01
   5.0877193e-01
   5.0175439e-01
   3.4035088e-01
   6.7719298e-01
   4.9824561e-01
   4.9473684e-01
   4.4912281e-01
   3.6140351e-01
   4.3508772e-01
   5.4736842e-01
   2.4561404e-01
   6.5614035e-01
   5.0175439e-01
   2.4912281e-01
   3.8245614e-01
   7.0877193e-01
   7.0877193e-01
   4.7719298e-01
   4.5614035e-01
   7.7894737e-01
   5.0526316e-01
   6.9473684e-01
   4.9122807e-01
   2.2807018e-01
   5.4736842e-01
   3.3333333e-01
   6.0000000e-01
   6.7017544e-01
   5.8596491e-01
   4.9824561e-01
   2.4912281e-01
   3.2280702e-01
   5.4385965e-01
   4.0350877e-01
   6.6315789e-01
   5.0175439e-01
   4.3508772e-01
   4.0701754e-01
   3.1929825e-01
   5.4385965e-01
   5.2631579e-01
   4.0000000e-01
   5.1228070e-01
   7.2982456e-01
   5.6842105e-01
   5.7894737e-01
   5.1578947e-01
   5.1228070e-01
   2.8771930e-01
   1.0877193e-01
   2.9824561e-01
   6.1754386e-01
   4.8070175e-01
   2.9824561e-01
   4.7017544e-01
   5.7894737e-01
   2.4561404e-01
   4.1052632e-01
   6.3157895e-01
   4.6666667e-01
   4.3508772e-01
   5.5087719e-01
   5.0526316e-01
   2.1052632e-01
   2.9473684e-01
   4.6666667e-01
   6.0000000e-01
   7.9649123e-01
   6.0701754e-01
   3.3684211e-01
   4.7719298e-01
   3.6491228e-01
   4.1754386e-01
   4.7368421e-01
   6.5263158e-01
   7.0526316e-01
   5.8245614e-01
   4.6666667e-01
   5.2982456e-01
   5.1228070e-01
   6.8771930e-01
   3.2631579e-01
   6.5964912e-01
   5.1929825e-01
   4.6315789e-01
   4.7719298e-01
   4.8070175e-01
   4.8421053e-01
   3.4736842e-01
   4.1052632e-01
   3.0877193e-01
   4.1754386e-01
   5.5789474e-01
   4.8421053e-01
   7.1578947e-01
   3.6842105e-01
   6.0350877e-01
   6.1052632e-01
   5.1578947e-01
   4.9473684e-01
   4.5964912e-01
   3.2280702e-01
   5.6491228e-01
   4.9122807e-01
   4.7368421e-01
   1.8245614e-01
   5.4385965e-01
   5.5087719e-01
   5.2280702e-01
   4.2807018e-01
   4.8070175e-01
   6.4561404e-01
   4.3859649e-01
   4.9824561e-01
   4.7017544e-01
   4.0350877e-01
   5.7192982e-01
   5.3333333e-01
   6.2105263e-01
   4.8771930e-01
   7.0877193e-01
   4.0000000e-01
   4.3157895e-01
   4.8070175e-01
   6.0350877e-01
   6.4561404e-01
   4.1754386e-01
   5.0526316e-01
   4.2807018e-01
   3.5438596e-01
   5.7192982e-01
   6.4561404e-01
   2.8771930e-01
   8.4912281e-01
   6.1403509e-01
   3.7894737e-01
   4.1754386e-01
   3.6140351e-01
   5.5789474e-01
   4.9473684e-01
   5.8596491e-01
   3.1228070e-01
   3.1578947e-01
   6.0350877e-01
   5.3684211e-01
   5.0877193e-01
   5.8245614e-01
   3.4035088e-01
   4.1403509e-01
   4.0000000e-01
   4.9824561e-01
   3.1929825e-01
   4.9122807e-01
   4.6315789e-01
   6.3508772e-01
   5.5789474e-01
   4.4912281e-01
   5.2631579e-01
   5.8596491e-01
   4.8421053e-01
   6.4912281e-01
   6.8421053e-01
   4.4210526e-01
   2.8421053e-01
   7.2982456e-01
   6.3859649e-01
   3.5438596e-01
   2.4210526e-01
   2.5614035e-01
   3.9649123e-01
   6.2456140e-01
   3.1578947e-01
   2.9473684e-01
   3.4736842e-01
   6.4912281e-01
   7.0175439e-01
   4.4561404e-01
   3.3684211e-01
   7.9298246e-01
   2.6666667e-01
   3.7543860e-01
   4.2105263e-01
   6.0701754e-01
   3.3684211e-01
   5.0175439e-01
   4.2807018e-01
   4.5263158e-01
   4.0350877e-01
   6.3859649e-01
   4.7719298e-01
   3.6491228e-01
   6.9473684e-01
   5.2280702e-01
   4.8070175e-01
   2.9824561e-01
   4.5263158e-01
   7.1929825e-01
   3.7192982e-01
   5.8947368e-01
   4.4912281e-01
   7.7543860e-01
   5.7192982e-01
   3.8596491e-01
   3.9298246e-01
   3.4035088e-01
   5.0175439e-01
   5.9649123e-01
   5.3684211e-01
   4.5263158e-01
   6.4210526e-01
   4.8771930e-01
   4.3859649e-01
   5.2982456e-01
   7.3684211e-01
   4.0701754e-01
   3.7543860e-01
   5.2280702e-01
   4.2807018e-01
   4.5614035e-01
   7.2982456e-01
   6.4561404e-01
   4.9473684e-01
   6.2456140e-01
   4.5964912e-01
   4.1052632e-01
   5.0877193e-01
   4.5263158e-01
   2.7368421e-01
   5.0526316e-01
   5.6842105e-01
   6.8070175e-01
   5.6140351e-01
   6.1754386e-01
   5.1228070e-01
   5.5087719e-01
   6.0000000e-01
   6.0000000e-01
   3.4385965e-01
   3.5438596e-01
   4.7017544e-01
   4.0701754e-01
   2.5964912e-01
   6.8421053e-01
   4.9473684e-01
   7.2631579e-01
   6.5614035e-01
   4.6666667e-01
   6.2456140e-01
   4.8421053e-01
   5.2280702e-01
   6.7719298e-01
   4.0000000e-01
   6.8771930e-01
   6.8771930e-01
   5.1578947e-01
   4.2105263e-01
   4.4561404e-01
   2.8421053e-01
   5.9649123e-01
   6.5263158e-01
   4.8771930e-01
   4.5964912e-01
   6.9824561e-01
   5.3333333e-01
   5.8245614e-01
   1.1929825e-01
   4.6315789e-01
   6.7719298e-01
   4.6315789e-01
   4.3859649e-01
   7.1578947e-01
   6.2807018e-01
   6.2105263e-01
   3.6842105e-01
   5.2982456e-01
   4.8070175e-01
   5.4385965e-01
   5.3684211e-01
   5.2631579e-01
   5.3333333e-01
   5.7192982e-01
   4.4561404e-01
   4.3859649e-01
   7.7192982e-01
   4.8070175e-01
   2.5614035e-01
   2.2105263e-01
   6.7368421e-01
   4.4912281e-01
   6.5614035e-01
   4.2456140e-01
   5.1228070e-01
   4.4210526e-01
   4.7719298e-01
   6.2807018e-01
   6.9473684e-01
   4.1403509e-01
   3.5789474e-01
   5.3684211e-01
   5.3684211e-01
   3.2631579e-01
   4.2807018e-01
   6.7368421e-01
   4.0000000e-01
   1.6140351e-01
   3.4385965e-01
   7.3684211e-01
   6.7719298e-01
   5.1929825e-01
   1.6140351e-01
   5.5087719e-01
   7.0877193e-01
   5.2982456e-01
   7.7192982e-01
   5.2280702e-01
   5.9298246e-01
   5.0526316e-01
   5.6140351e-01
   5.9649123e-01
   3.9649123e-01
   4.3508772e-01
   3.8947368e-01
   4.9122807e-01
   8.7719298e-01
   5.1929825e-01
   5.2631579e-01
   4.0701754e-01
   5.4035088e-01
   4.4912281e-01
   5.5087719e-01
   5.1929825e-01
   4.0000000e-01
   5.9298246e-01
   2.8771930e-01
   6.2456140e-01
   3.1228070e-01
   5.1929825e-01
   3.6842105e-01
   2.4210526e-01
   3.1929825e-01
   5.5438596e-01
   5.4736842e-01
   6.2456140e-01
   4.5964912e-01
   5.7192982e-01
   7.1228070e-01
   4.4210526e-01
   3.8596491e-01
   4.8771930e-01
   5.8947368e-01
   3.7543860e-01
   4.9473684e-01
   1.5438596e-01
   5.0175439e-01
   3.2280702e-01
   5.4736842e-01
   3.0175439e-01
   5.0175439e-01
   5.0175439e-01
   5.1228070e-01
   6.6315789e-01
   5.3333333e-01
   6.6666667e-01
   6.5964912e-01
   3.5438596e-01
   6.4561404e-01
   3.9298246e-01
   5.2280702e-01
   2.8070175e-01
   4.6315789e-01
   6.1754386e-01
   4.5263158e-01
   4.3859649e-01
   2.3859649e-01
   4.8421053e-01
   3.8596491e-01
   3.1578947e-01
   5.1228070e-01
   4.6315789e-01
   4.0000000e-01
   5.6140351e-01
   5.1578947e-01
   2.1403509e-01
   4.5964912e-01
   5.1228070e-01
   4.7368421e-01
   5.1228070e-01
   4.7017544e-01
   2.4561404e-01
   5.4385965e-01
   4.7368421e-01
   4.0350877e-01
   6.4561404e-01
   3.9649123e-01
   5.9298246e-01
   6.0000000e-01
   6.9473684e-01
   3.4385965e-01
   5.7894737e-01
   5.9649123e-01
   5.5438596e-01
   7.8245614e-01
   3.6140351e-01
   5.1929825e-01
   6.7719298e-01
   4.6315789e-01
   6.7368421e-01
   6.7368421e-01
   5.0526316e-01
   4.9473684e-01
   5.6842105e-01
   7.1929825e-01
   4.8421053e-01
   5.6842105e-01
   4.0000000e-01
   5.7894737e-01
   7.3333333e-01
   6.1403509e-01
   7.1929825e-01
   5.6491228e-01
   6.3859649e-01
   5.1228070e-01
   4.4210526e-01
   3.8947368e-01
   3.8947368e-01
   3.6140351e-01
   4.4912281e-01
   4.9473684e-01
   6.2105263e-01
   6.0701754e-01
   5.0877193e-01
   4.9122807e-01
   5.1578947e-01
   6.9122807e-01
   2.9824561e-01
   5.7543860e-01
   5.8245614e-01
   4.8421053e-01
   4.3508772e-01
   3.7543860e-01
   6.2456140e-01
   4.2807018e-01
   5.4385965e-01
   4.8421053e-01
   5.3333333e-01
   4.7017544e-01
   6.0000000e-01
   2.2456140e-01
   5.6491228e-01
   6.8070175e-01
   6.8070175e-01
   6.8771930e-01
   6.3508772e-01
   4.1403509e-01
   4.8421053e-01
   4.2807018e-01
   4.5964912e-01
   4.5263158e-01
   5.0175439e-01
   4.3508772e-01
   7.3684211e-01
   6.6666667e-01
   7.2631579e-01
   4.7368421e-01
   4.7017544e-01
   3.6140351e-01
   2.5964912e-01
   6.9122807e-01
   5.6140351e-01
   4.1403509e-01
   5.6140351e-01
   2.8421053e-01
   4.3157895e-01
   4.7719298e-01
   4.0701754e-01
   5.6491228e-01
   6.9122807e-01
   6.8421053e-01
   5.1929825e-01
   5.1578947e-01
   3.4736842e-01
   5.7894737e-01
   6.8070175e-01
   4.9824561e-01
   4.7368421e-01
   3.5438596e-01
   5.8596491e-01
   7.4035088e-01
   6.3508772e-01
   5.4385965e-01
   7.4035088e-01
   5.6842105e-01
   4.5964912e-01
   5.7894737e-01
   3.1929825e-01
   6.2456140e-01
   6.0350877e-01
   2.5964912e-01
   2.5614035e-01
   6.8771930e-01
   3.4736842e-01
   6.2807018e-01
   2.3508772e-01
   7.5087719e-01
   3.9649123e-01
   6.2456140e-01
   3.5789474e-01
   1.6491228e-01
   4.8421053e-01
   4.4561404e-01
   2.9122807e-01
   5.0877193e-01
   3.9649123e-01
   4.8070175e-01
   4.0000000e-01
   4.6666667e-01
   3.3684211e-01
   5.4035088e-01
   4.9122807e-01
   5.8245614e-01
   4.3508772e-01
   4.8070175e-01
   8.7719298e-02
   6.2105263e-01
   6.0350877e-01
   6.4210526e-01
   4.8070175e-01
   3.2280702e-01
   7.8245614e-01
   4.4561404e-01
   2.7017544e-01
   3.6842105e-01
   4.7719298e-01
   3.3684211e-01
   5.2982456e-01
   5.2982456e-01
   4.3157895e-01
   5.4736842e-01
   5.2982456e-01
   3.2982456e-01
   4.3157895e-01
   6.3508772e-01
   3.9298246e-01
   2.8070175e-01
   7.0877193e-01
   4.3508772e-01
   7.1228070e-01
   3.6842105e-01
   4.1052632e-01
   6.2456140e-01
   4.3859649e-01
   6.7368421e-01
   6.0350877e-01
   6.5614035e-01
   2.7368421e-01
   6.8070175e-01
   3.1228070e-01
   6.9824561e-01
   4.7368421e-01
   4.0701754e-01
   5.5789474e-01
   4.8070175e-01
   5.2631579e-01
   6.5964912e-01
   6.7368421e-01
   4.1754386e-01
   3.1929825e-01
   6.3157895e-01
   4.5614035e-01
   3.4035088e-01
   6.1754386e-01
   4.5614035e-01
   5.2631579e-01
   3.4736842e-01
   3.8245614e-01
   4.5263158e-01
   4.7017544e-01
   6.7017544e-01
   4.4561404e-01
   5.2280702e-01
   5.8947368e-01
   3.6140351e-01
   5.0526316e-01
   3.6842105e-01
   4.9824561e-01
   3.7192982e-01
   4.9824561e-01
   5.9649123e-01
   5.5438596e-01
   5.5438596e-01
   4.9824561e-01
   5.1228070e-01
   6.6666667e-01
   3.2280702e-01
   5.8245614e-01
   3.5087719e-01
   4.5614035e-01
   4.5964912e-01
   3.1228070e-01
   3.9649123e-01
   4.8421053e-01
   6.0000000e-01
   3.9298246e-01
   4.9122807e-01
   3.5087719e-01
   3.5087719e-01
   4.9122807e-01
   3.6140351e-01
   4.3859649e-01
   5.1578947e-01
   6.0350877e-01
   5.0526316e-01
   6.5614035e-01
   5.9298246e-01
   4.7017544e-01
   5.2280702e-01
   6.0701754e-01
   3.8596491e-01
   5.5087719e-01
   3.6140351e-01
   4.9824561e-01
   6.3157895e-01
   5.5087719e-01
   6.5964912e-01
   5.4385965e-01
   5.4035088e-01
   3.8947368e-01
   7.9649123e-01
   5.2280702e-01
   3.8596491e-01
   4.4912281e-01
   6.7368421e-01
   5.9649123e-01
   3.1929825e-01
   4.9824561e-01
   4.0701754e-01
   5.5789474e-01
   5.0175439e-01
   4.5263158e-01
   4.2807018e-01
   3.7192982e-01
   4.2456140e-01
   5.2982456e-01
   6.3859649e-01
   2.9473684e-01
   4.3157895e-01
   4.0350877e-01
   4.3859649e-01
   5.8596491e-01
   5.4035088e-01
   5.6140351e-01
   6.8421053e-01
   2.9824561e-01
   5.8596491e-01
   3.9649123e-01
   5.0877193e-01
   3.6140351e-01
   6.6666667e-01
   3.4736842e-01
   6.3157895e-01
   4.7368421e-01
   6.5263158e-01
   4.8070175e-01
   3.3333333e-01
   2.5614035e-01
   3.9649123e-01
   5.2982456e-01
   7.1578947e-01
   6.9824561e-01
   5.8596491e-01
   3.1228070e-01
   4.5614035e-01
   4.1403509e-01
   2.3157895e-01
   4.2456140e-01
   5.3684211e-01
   4.8421053e-01
   4.2105263e-01
   5.0526316e-01
   5.3333333e-01
   4.0000000e-01
   4.5614035e-01
   2.2456140e-01
   4.9824561e-01
   3.9298246e-01
   7.9298246e-01
   5.7543860e-01
   5.1228070e-01
   5.1929825e-01
   4.1403509e-01
   4.8421053e-01
   3.7192982e-01
   5.4736842e-01
   6.0701754e-01
   4.4561404e-01
   5.6491228e-01
   3.4736842e-01
   6.1403509e-01
   5.9298246e-01
   4.2456140e-01
   6.8771930e-01
   4.2807018e-01
   4.8070175e-01
   3.4385965e-01
   5.6842105e-01
   2.5614035e-01
   6.3508772e-01
   5.2982456e-01
   4.9122807e-01
   3.6140351e-01
   3.9649123e-01
   5.9298246e-01
   4.2456140e-01
   4.0350877e-01
   5.5789474e-01
   3.0877193e-01
   7.0526316e-01
   3.0877193e-01
   7.4385965e-01
   2.4912281e-01
   6.2807018e-01
   5.5087719e-01
   5.4736842e-01
   3.8596491e-01
   5.7894737e-01
   7.3684211e-01
   3.2280702e-01
   3.1578947e-01
   3.1929825e-01
   5.5438596e-01
   3.5438596e-01
   4.3157895e-01
   5.6491228e-01
   8.8421053e-01
   3.7543860e-01
   5.4385965e-01
   3.6842105e-01
   7.1929825e-01
   5.7894737e-01
   4.6315789e-01
   6.3508772e-01
   5.8947368e-01
   7.0526316e-01
   5.7894737e-01
   5.9298246e-01
   5.2631579e-01
   4.8070175e-01
   4.9473684e-01
   4.3508772e-01
   6.2105263e-01
   3.8947368e-01
   5.9298246e-01
   6.6666667e-01
   7.0175439e-01
   4.7017544e-01
   7.1578947e-01
   4.3859649e-01
   4.8421053e-01
   3.6140351e-01
   6.2807018e-01
   5.1929825e-01
   5.8245614e-01
   4.7017544e-01
   4.9473684e-01
   5.6140351e-01
   4.1403509e-01
   5.1228070e-01
   2.0701754e-01
   3.3333333e-01
   6.7017544e-01
   6.8771930e-01
   6.4561404e-01
   3.2631579e-01
   5.1578947e-01
   5.9649123e-01
   4.1403509e-01
   6.7017544e-01
   5.6140351e-01
   3.9298246e-01
   6.0701754e-01
   6.0000000e-01
   5.2982456e-01
   5.3684211e-01
   4.3859649e-01
   5.0877193e-01
   4.5263158e-01
   5.2280702e-01
   2.8070175e-01
   3.8245614e-01
   4.5614035e-01
   2.8070175e-01
   7.4736842e-01
   2.9122807e-01
   4.7719298e-01
   5.0526316e-01
   6.1052632e-01
   3.5087719e-01
   3.2982456e-01
   6.2807018e-01
   5.4385965e-01
   6.0000000e-01
   4.1052632e-01
   4.7368421e-01
   4.5964912e-01
   5.6842105e-01
   5.5087719e-01
   5.8596491e-01
   3.9649123e-01
   5.5087719e-01
   4.2807018e-01
   6.2807018e-01
   6.5614035e-01
   3.1578947e-01
   4.5263158e-01
   4.1754386e-01
   6.6666667e-01
   7.3333333e-01
   4.1052632e-01
   2.9824561e-01
   6.7368421e-01
   3.6491228e-01
   4.2456140e-01
   6.4561404e-01
   4.5263158e-01
   5.8947368e-01
   6.2456140e-01
   7.3333333e-01
   5.6140351e-01
   3.9649123e-01
   2.7368421e-01
   5.9298246e-01
   5.5087719e-01
   4.5964912e-01
   6.4561404e-01
   5.4035088e-01
   4.2456140e-01
   4.2105263e-01
   5.7192982e-01
   1.8596491e-01
   4.9122807e-01
   5.2280702e-01
   6.9824561e-01
   4.5614035e-01
   3.4736842e-01
   5.6140351e-01
   4.3157895e-01
   1.8947368e-01
   5.4736842e-01
   5.0175439e-01
   3.6842105e-01
   4.3859649e-01
   3.4385965e-01
   5.4035088e-01
   6.1754386e-01
   5.3333333e-01
   2.8421053e-01
   6.1754386e-01
   7.1578947e-01
   6.7368421e-01
   5.1578947e-01
   7.1929825e-01
   6.9824561e-01
   5.3333333e-01
   5.7894737e-01
   1.8596491e-01
   6.6666667e-01
   6.4912281e-01
   7.0877193e-01
   6.6666667e-01
   3.4736842e-01
   6.0000000e-01
   3.3684211e-01
   7.1578947e-01
   5.6140351e-01
   4.8070175e-01
   6.0350877e-01
   3.3684211e-01
   5.1929825e-01
   4.5263158e-01
   4.0701754e-01
   3.8596491e-01
   6.0350877e-01
   5.9649123e-01
   4.7368421e-01
   4.7368421e-01
   7.3684211e-01
   5.4385965e-01
   4.7368421e-01
   5.7192982e-01
   6.5964912e-01
   5.7192982e-01
   5.6491228e-01
   6.1403509e-01
   4.3157895e-01
   4.7017544e-01
   8.0701754e-02
   5.8947368e-01
   3.1578947e-01
   3.8245614e-01
   3.7543860e-01
   4.8070175e-01
   5.2631579e-01
   6.5263158e-01
   6.0000000e-01
   5.0877193e-01
   5.0877193e-01
   6.1052632e-01
   4.0000000e-01
   4.3157895e-01
   2.9824561e-01
   6.3508772e-01
   7.1578947e-01
   7.7894737e-01
   3.4736842e-01
   3.8947368e-01
   5.7894737e-01
   3.8245614e-01
   3.1578947e-01
   5.9298246e-01
   3.9298246e-01
   5.1578947e-01
   4.8070175e-01
   7.0877193e-01
   5.0526316e-01
   4.0350877e-01
   3.1578947e-01
   4.2105263e-01
   5.7543860e-01
   3.2982456e-01
   6.0000000e-01
   3.7192982e-01
   7.5789474e-01
   2.6666667e-01
   8.3508772e-01
   5.1929825e-01
   5.1228070e-01
   5.4035088e-01
   7.2982456e-01
   6.4210526e-01
   5.7192982e-01
   2.3157895e-01
   4.0701754e-01
   6.6315789e-01
   4.1754386e-01
   3.4736842e-01
   3.2982456e-01
   6.4561404e-01
   2.8421053e-01
   4.3157895e-01
   3.2280702e-01
   6.0701754e-01
   4.9122807e-01
   2.8421053e-01
   4.4912281e-01
   3.0175439e-01
   4.5263158e-01
   5.9649123e-01
   5.1228070e-01
   5.0175439e-01
   4.9824561e-01
   4.9824561e-01
   3.5087719e-01
   4.4912281e-01
   5.1578947e-01
   6.4210526e-01
   6.5263158e-01
   5.2631579e-01
   2.3859649e-01
   3.8947368e-01
   5.3333333e-01
   5.7192982e-01
   4.3157895e-01
   5.0526316e-01
   7.0526316e-01
   5.3333333e-01
   4.4561404e-01
   5.8596491e-01
   4.9473684e-01
   3.4385965e-01
   4.4561404e-01
   3.7543860e-01
   5.6140351e-01
   3.8596491e-01
   3.7192982e-01
   3.7192982e-01
   4.7368421e-01
   1.4385965e-01
   7.5789474e-01
   3.6842105e-01
   4.0701754e-01
   3.2280702e-01
   3.6842105e-01
   4.5964912e-01
   3.7543860e-01
   4.4561404e-01
   3.8947368e-01
   3.0175439e-01
   5.8245614e-01
   6.5614035e-01
   9.1228070e-01
   6.0350877e-01
   4.0350877e-01
   6.8070175e-01
   4.8070175e-01
   5.3684211e-01
   5.8245614e-01
   5.3333333e-01
   6.4561404e-01
   5.9298246e-01
   6.9473684e-01
   2.9473684e-01
   3.7894737e-01
   4.4210526e-01
   5.3684211e-01
   6.6666667e-01
   3.9649123e-01
   3.9298246e-01
   3.4736842e-01
   2.0000000e-01
   6.6315789e-01
   7.9298246e-01
   4.9122807e-01
   5.4736842e-01
   8.1754386e-01
   6.8421053e-01
   3.0526316e-01
   3.7894737e-01
   2.4912281e-01
   3.9649123e-01
   4.9122807e-01
   5.4736842e-01
   3.5087719e-01
   6.3508772e-01
   5.5438596e-01
   4.1403509e-01
   4.2456140e-01
   3.9298246e-01
   5.8245614e-01
   4.5263158e-01
   4.5964912e-01
   2.8771930e-01
   6.9824561e-01
   5.1228070e-01
   4.2807018e-01
   1.1578947e-01
   6.4912281e-01
   6.7719298e-01
   6.3508772e-01
   4.2456140e-01
   5.4385965e-01
   3.6491228e-01
   6.4210526e-01
   6.1052632e-01
   7.0877193e-01
   6.2105263e-01
   4.2807018e-01
   6.7719298e-01
   6.8421053e-01
   7.2280702e-01
   4.1052632e-01
   7.5087719e-01
   5.4385965e-01
   2.8070175e-01
   3.2280702e-01
   5.4385965e-01
   2.6666667e-01
   4.5614035e-01
   5.5789474e-01
   1.6842105e-01
   4.4210526e-01
   6.9122807e-01
   2.8070175e-01
   5.5087719e-01
   4.2456140e-01
   3.7894737e-01
   3.6140351e-01
   3.6491228e-01
   5.3684211e-01
   4.6666667e-01
   3.2280702e-01
   4.1052632e-01
   5.0526316e-01
   6.1052632e-01
   4.4561404e-01
   3.8596491e-01
   2.8070175e-01
   7.4385965e-01
   4.4561404e-01
   6.9473684e-01
   4.9122807e-01
   6.7017544e-01
   2.0000000e-01
   3.8947368e-01
   4.5263158e-01
   6.6666667e-01
   4.3157895e-01
   3.5438596e-01
   4.0701754e-01
   6.9122807e-01
   4.8070175e-01
   4.5263158e-01
   7.0175439e-01
   3.4385965e-01
   5.4736842e-01
   4.9122807e-01
   5.9649123e-01
   5.0877193e-01
   5.1228070e-01
   5.3333333e-01
   7.3333333e-01
   5.4385965e-01
   7.5087719e-01
   5.6491228e-01
   4.8421053e-01
   3.4035088e-01
   5.6140351e-01
   2.0350877e-01
   7.2631579e-01
   4.7719298e-01
   3.3333333e-01
   3.1228070e-01
   2.1052632e-01
   4.6315789e-01
   4.1754386e-01
   4.1052632e-01
   5.4385965e-01
   6.6666667e-01
   3.5087719e-01
   4.8070175e-01
   6.0000000e-01
   7.1228070e-01
   3.4385965e-01
   6.5263158e-01
   4.4561404e-01
   4.1754386e-01
   3.6140351e-01
   8.0000000e-01
   5.8245614e-01
   5.6491228e-01
   5.4035088e-01
   4.6315789e-01
   5.0526316e-01
   4.2456140e-01
   3.1578947e-01
   3.6842105e-01
   3.7543860e-01
   6.6666667e-01
   5.1929825e-01
   4.5614035e-01
   5.2631579e-01
   4.7368421e-01
   8.9122807e-01
   5.6842105e-01
   6.3859649e-01
   4.5263158e-01
   3.4385965e-01
   3.5438596e-01
   6.6315789e-01
   4.3508772e-01
   6.3859649e-01
   4.5964912e-01
   7.0175439e-01
   2.6315789e-01
   5.1578947e-01
   4.9824561e-01
   5.6842105e-01
   4.4912281e-01
   4.5614035e-01
   6.8070175e-01
   2.0701754e-01
   4.3157895e-01
   4.5964912e-01
   2.9473684e-01
   5.2982456e-01
   5.0175439e-01
   4.2456140e-01
   4.2807018e-01
   4.4912281e-01
   4.9122807e-01
   4.9824561e-01
   5.5438596e-01
   5.7543860e-01
   6.3859649e-01
   4.8421053e-01
   3.9649123e-01
   5.7543860e-01
   5.1228070e-01
   3.8947368e-01
   4.8070175e-01
   7.0526316e-01
   3.7192982e-01
   5.8596491e-01
   6.3508772e-01
   6.3157895e-01
   3.3684211e-01
   6.0350877e-01
   4.9122807e-01
   4.9122807e-01
   3.8596491e-01
   4.5964912e-01
   6.2105263e-01
   3.4385965e-01
   5.0526316e-01
   5.5789474e-01
   5.7192982e-01
   7.0877193e-01
   4.1403509e-01
   5.5438596e-01
   5.9298246e-01
   7.4035088e-01
   5.6491228e-01
   7.1929825e-01
   4.8421053e-01
   4.8070175e-01
   3.8245614e-01
   5.2280702e-01
   6.3859649e-01
   3.1578947e-01
   3.6491228e-01
   3.3684211e-01
   3.8245614e-01
   3.3333333e-01
   6.1403509e-01
   6.2105263e-01
   4.7719298e-01
   6.5964912e-01
   4.1403509e-01
   5.8245614e-01
   3.7192982e-01
   4.4912281e-01
   2.5263158e-01
   3.7192982e-01
   4.7017544e-01
   5.2280702e-01
   5.6140351e-01
   4.2807018e-01
   4.7719298e-01
   4.2807018e-01
   4.1403509e-01
   4.9473684e-01
   3.0175439e-01
   3.6140351e-01
   3.5789474e-01
   2.7719298e-01
   4.2456140e-01
   3.3684211e-01
   5.8245614e-01
   7.5438596e-01
   4.8421053e-01
   6.0350877e-01
   3.3684211e-01
   4.3157895e-01
   5.5438596e-01
   6.4210526e-01
   6.0701754e-01
   7.1228070e-01
   3.7192982e-01
   3.1578947e-01
   3.2631579e-01
   5.2631579e-01
   4.2105263e-01
   3.7543860e-01
   6.8771930e-01
   6.3859649e-01
   6.6666667e-01
   4.7719298e-01
   2.6315789e-01
   5.0175439e-01
   6.1052632e-01
   5.3684211e-01
   3.4736842e-01
   7.5789474e-01
   5.4385965e-01
   4.2456140e-01
   5.2280702e-01
   5.5087719e-01
   4.0701754e-01
   5.7543860e-01
   4.5964912e-01
   6.0350877e-01
   4.9122807e-01
   6.8771930e-01
   3.2631579e-01
   4.0000000e-01
   6.7017544e-01
   5.1578947e-01
   4.4561404e-01
   4.1754386e-01
   6.2456140e-01
   5.1929825e-01
   5.1228070e-01
   3.0877193e-01
   6.0701754e-01
   5.3333333e-01
   2.8070175e-01
   6.3859649e-01
   1.7543860e-01
   5.9649123e-01
   5.1228070e-01
   6.0350877e-01
   5.9649123e-02
   4.3859649e-01
   6.8070175e-01
   5.2631579e-01
   6.0701754e-01
   4.8070175e-01
   7.5789474e-01
   7.8947368e-01
   6.1052632e-01
   1.6140351e-01
   6.3157895e-01
   5.6140351e-01
   5.5087719e-01
   4.1052632e-01
   3.9649123e-01
   3.4035088e-01
   5.6842105e-01
   2.5263158e-01
   6.6315789e-01
   3.0877193e-01
   4.6315789e-01
   6.2105263e-01
   2.4561404e-01
   5.7543860e-01
   4.0350877e-01
   2.9122807e-01
   5.0526316e-01
   5.2631579e-01
   5.9649123e-01
   4.6666667e-01
   3.5438596e-01
   3.9649123e-01
   3.9649123e-01
   6.7719298e-01
   6.7719298e-01
   5.3333333e-01
   5.9298246e-01
   3.7192982e-01
   3.1578947e-01
   3.4385965e-01
   4.6666667e-01
   1.6140351e-01
   4.2456140e-01
   4.7017544e-01
   2.5964912e-01
   4.4912281e-01
   3.6491228e-01
   3.6491228e-01
   6.1052632e-01
   1.7192982e-01
   6.1403509e-01
   3.6491228e-01
   6.4210526e-01
   6.5964912e-01
   6.9824561e-01
   4.8421053e-01
   7.4736842e-01
   6.1052632e-01
   4.0000000e-01
   3.5789474e-01
   6.7368421e-01
   5.4736842e-01
   3.9298246e-01
   4.0000000e-01
   5.6140351e-01
   6.7368421e-01
   4.3508772e-01
   6.7368421e-01
   7.4035088e-01
   3.2280702e-01
   6.9122807e-01
   4.3859649e-01
   4.2105263e-01
   2.9473684e-01
   6.4210526e-01
   7.0175439e-01
   4.2807018e-01
   6.2456140e-01
   5.8947368e-01
   3.0175439e-01
   3.9298246e-01
   5.2280702e-01
   3.8947368e-01
   6.8771930e-01
   4.9824561e-01
   6.2807018e-01
   5.1578947e-01
   6.5964912e-01
   8.3859649e-01
   4.4912281e-01
   4.8070175e-01
   3.2280702e-01
   5.2280702e-01
   5.5789474e-01
   5.9649123e-01
   3.7543860e-01
   3.5087719e-01
   5.7192982e-01
   5.8596491e-01
   2.8771930e-01
   5.1929825e-01
   3.7894737e-01
   4.2456140e-01
   5.3333333e-01
   4.9473684e-01
   6.4912281e-01
   3.7192982e-01
   5.9649123e-01
   6.1403509e-01
   7.6140351e-01
   5.2280702e-01
   5.8596491e-01
   6.8070175e-01
   5.7543860e-01
   7.0175439e-01
   4.8070175e-01
   4.4210526e-01
   5.4035088e-01
   2.7368421e-01
   4.0701754e-01
   6.8070175e-01
   5.7192982e-01
   5.0526316e-01
   4.1403509e-01
   6.5263158e-01
   4.7368421e-01
   4.7368421e-01
   4.7368421e-01
   4.5263158e-01
   4.3157895e-01
   4.5964912e-01
   2.7017544e-01
   4.5614035e-01
   5.0877193e-01
   4.1403509e-01
   5.2631579e-01
   5.8947368e-01
   5.1929825e-01
   5.5789474e-01
   5.2631579e-01
   6.7368421e-01
   2.5263158e-01
   4.4210526e-01
   4.3859649e-01
   6.3157895e-01
   5.0877193e-01
   5.4035088e-01
   7.0877193e-01
   5.4035088e-01
   4.4912281e-01
   4.9122807e-01
   5.5438596e-01
   4.9824561e-01
   6.5263158e-01
   5.5789474e-01
   3.1929825e-01
   4.4561404e-01
   6.3859649e-01
   3.7894737e-01
   5.0175439e-01
   7.0175439e-01
   5.9649123e-01
   3.5438596e-01
   9.1929825e-01
   4.6315789e-01
   3.8947368e-01
   5.1578947e-01
   4.4561404e-01
   5.7543860e-01
   5.1929825e-01
   6.6315789e-01
   5.4035088e-01
   5.1578947e-01
   2.7368421e-01
   2.8771930e-01
   5.5438596e-01
   4.0701754e-01
   5.2280702e-01
   4.9824561e-01
   4.4912281e-01
   3.8947368e-01
   3.0526316e-01
   6.0701754e-01
   5.4385965e-01
   3.2280702e-01
   5.5438596e-01
   7.1578947e-01
   5.5087719e-01
   5.1929825e-01
   4.9122807e-01
   4.9122807e-01
   5.3333333e-01
   6.1754386e-01
   5.0877193e-01
   5.1929825e-01
   4.8070175e-01
   5.4385965e-01
   4.3508772e-01
   4.5263158e-01
   5.2631579e-01
   6.4561404e-01
   6.7017544e-01
   6.8070175e-01
   6.2807018e-01
   5.0175439e-01
   7.0526316e-01
   5.2280702e-01
   3.7894737e-01
   6.7719298e-01
   5.9298246e-01
   3.5438596e-01
   5.0877193e-01
   4.1403509e-01
   3.0175439e-01
   1.2982456e-01
   5.6842105e-01
   4.8421053e-01
   4.0000000e-01
   5.2631579e-01
   7.5438596e-01
   5.2982456e-01
   7.0877193e-01
   5.4736842e-01
   5.7543860e-01
   2.8771930e-01
   3.5789474e-01
   5.1578947e-01
   1.5087719e-01
   4.6666667e-01
   4.5614035e-01
   5.8947368e-01
   5.1228070e-01
   7.0175439e-01
   5.9649123e-01
   6.9473684e-01
   6.1754386e-01
   5.7894737e-01
   2.8771930e-01
   4.9122807e-01
   5.4035088e-01
   6.5263158e-01
   4.6315789e-01
   5.3684211e-01
   3.6140351e-01
   3.8596491e-01
   3.6842105e-01
   4.0350877e-01
   6.1052632e-01
   4.8421053e-01
   5.7192982e-01
   3.7543860e-01
   4.2456140e-01
   6.1052632e-01
   6.7017544e-01
   5.1578947e-01
   4.7368421e-01
   5.7894737e-01
   7.0526316e-01
   4.4210526e-01
   4.7368421e-01
   5.6842105e-01
   6.5263158e-01
   5.0526316e-01
   3.9649123e-01
   4.3508772e-01
   4.5614035e-01
   4.1052632e-01
   5.8596491e-01
   4.1052632e-01
   6.5964912e-01
   2.5964912e-01
   6.4561404e-01
   5.0175439e-01
   5.1578947e-01
   4.7368421e-01
   4.1754386e-01
   6.6315789e-01
   5.6491228e-01
   4.9473684e-01
   5.2982456e-01
   4.5614035e-01
   4.5964912e-01
   5.2631579e-01
   5.7543860e-01
   5.2631579e-01
   3.0877193e-01
   6.6315789e-01
   5.8947368e-01
   4.8771930e-01
   5.9649123e-01
   4.6315789e-01
   6.0350877e-01
   5.6140351e-01
   5.2982456e-01
   5.0877193e-01
   3.5789474e-01
   3.2982456e-01
   5.0175439e-01
   6.7719298e-01
   4.7719298e-01
   3.6491228e-01
   1.6842105e-01
   3.9298246e-01
   4.3508772e-01
   5.6140351e-01
   3.0175439e-01
   4.0701754e-01
   8.2105263e-01
   3.6140351e-01
   4.0350877e-01
   5.4385965e-01
   6.6666667e-01
   6.5614035e-01
   4.6315789e-01
   6.8070175e-01
   4.7368421e-01
   2.4561404e-01
   4.9473684e-01
   5.1228070e-01
   5.9298246e-01
   4.0000000e-01
   3.4736842e-01
   5.2631579e-01
   6.2456140e-01
   4.8771930e-01
   5.1228070e-01
   3.3684211e-01
   3.6842105e-01
   6.5614035e-01
   6.8070175e-01
   2.6666667e-01
   3.1578947e-01
   6.9122807e-01
   6.0350877e-01
   3.1929825e-01
   3.8245614e-01
   4.9473684e-01
   3.4736842e-01
   2.2105263e-01
   5.3684211e-01
   4.3859649e-01
   5.9298246e-01
   7.5438596e-01
   3.3684211e-01
   6.2456140e-01
   6.3157895e-01
   4.8771930e-01
   5.7894737e-01
   4.9473684e-01
   4.6666667e-01
   4.5614035e-01
   4.8771930e-01
   5.4035088e-01
   5.8596491e-01
   5.8596491e-01
   5.8245614e-01
   6.3157895e-01
   3.6140351e-01
   3.9298246e-01
   4.4912281e-01
   5.2982456e-01
   6.0350877e-01
   4.6315789e-01
   5.0175439e-01
   4.0000000e-01
   3.9649123e-01
   7.3333333e-01
   4.2807018e-01
   5.6842105e-01
   4.1403509e-01
   4.7719298e-01
   6.2456140e-01
   5.6491228e-01
   4.6315789e-01
   3.5789474e-01
   7.7543860e-01
   6.5964912e-01
   2.3508772e-01
   6.7017544e-01
   6.7719298e-01
   6.2105263e-01
   4.2456140e-01
   6.2456140e-01
   5.1929825e-01
   5.0877193e-01
   4.3859649e-01
   2.8070175e-01
   5.5789474e-01
   6.0000000e-01
   4.3157895e-01
   4.2807018e-01
   6.3508772e-01
   5.5789474e-01
   2.2105263e-01
   5.0175439e-01
   5.6842105e-01
   6.1403509e-01
   4.3157895e-01
   5.5438596e-01
   6.7719298e-01
   3.4736842e-01
   4.7368421e-01
   8.0701754e-01
   5.0526316e-01
   5.2982456e-01
   3.9649123e-01
   4.8421053e-01
   6.5964912e-01
   4.9122807e-01
   6.4561404e-01
   4.6666667e-01
   7.4385965e-01
   4.0701754e-01
   7.1228070e-01
   3.4035088e-01
   5.0526316e-01
   6.6315789e-01
   8.2456140e-01
   2.8421053e-01
   5.6491228e-01
   3.0175439e-01
   4.9824561e-01
   6.1403509e-01
   5.1929825e-01
   4.3508772e-01
   6.0701754e-01
   4.4561404e-01
   5.1929825e-01
   6.8771930e-01
   7.1929825e-01
   4.6315789e-01
   5.0175439e-01
   7.4035088e-01
   6.4561404e-01
   5.2631579e-01
   5.6140351e-01
   5.0175439e-01
   6.6315789e-01
   6.7017544e-01
   5.9298246e-01
   5.8947368e-01
   4.1754386e-01
   6.5614035e-01
   6.8771930e-01
   4.0350877e-01
   4.8771930e-01
   5.7192982e-01
   5.0877193e-01
   6.3157895e-01
   5.2982456e-01
   5.3684211e-01
   6.0350877e-01
   3.2631579e-01
   3.5438596e-01
   4.3508772e-01
   7.7192982e-01
   5.2982456e-01
   5.6140351e-01
   7.3684211e-01
   4.2105263e-01
   4.8070175e-01
   2.0701754e-01
   4.2456140e-01
   6.3508772e-01
   6.9824561e-01
   2.4210526e-01
   5.8245614e-01
   6.0000000e-01
   5.2280702e-01
   4.9824561e-01
   4.0350877e-01
   4.3508772e-01
   6.4561404e-01
   6.3157895e-01
   4.7017544e-01
   5.5789474e-01
   4.0000000e-01
   5.4035088e-01
   4.0000000e-01
   1.1929825e-01
   4.0000000e-01
   6.2105263e-01
   1.5438596e-01
   7.6140351e-01
   1.2982456e-01
   5.2631579e-01
   4.3157895e-01
   6.6315789e-01
   5.9298246e-01
   3.7192982e-01
   3.8947368e-01
   6.5964912e-01
   5.5789474e-01
   3.8596491e-01
   3.2280702e-01
   2.1403509e-01
   7.4385965e-01
   4.7368421e-01
   4.3508772e-01
   3.2982456e-01
   6.0000000e-01
   2.9122807e-01
   7.0526316e-01
   4.3859649e-01
   5.1578947e-01
   3.9298246e-01
   5.5789474e-01
   3.3684211e-01
   4.5964912e-01
   4.3508772e-01
   2.9122807e-01
   5.0175439e-01
   4.9122807e-01
   4.9473684e-01
   6.0350877e-01
   5.8245614e-01
   6.5964912e-01
   6.1754386e-01
   4.3157895e-01
   3.6842105e-01
   5.1929825e-01
   5.2280702e-01
   5.8947368e-01
   2.8070175e-01
   4.7719298e-01
   4.3508772e-01
   4.3859649e-01
   4.5614035e-01
   5.7543860e-01
   4.2105263e-01
   4.9122807e-01
   3.7543860e-01
   5.0526316e-01
   4.6315789e-01
   4.8070175e-01
   2.8771930e-01
   3.8596491e-01
   3.9649123e-01
   5.5789474e-01
   5.3684211e-01
   2.9473684e-01
   3.0877193e-01
   7.2982456e-01
   5.8947368e-01
   6.4210526e-01
   4.4561404e-01
   5.5789474e-01
   7.1929825e-01
   2.2105263e-01
   2.7368421e-01
   3.8947368e-01
   4.9122807e-01
   5.3333333e-01
   4.8421053e-01
   7.4035088e-01
   3.7543860e-01
   3.7192982e-01
   5.6842105e-01
   4.7719298e-01
   4.8771930e-01
   5.1228070e-01
   5.7192982e-01
   4.5614035e-01
   5.7543860e-01
   2.6666667e-01
   3.8245614e-01
   5.8947368e-01
   2.4912281e-01
   3.8245614e-01
   2.5263158e-01
   2.4912281e-01
   2.3157895e-01
   5.8947368e-01
   5.4385965e-01
   4.5964912e-01
   6.0000000e-01
   1.6842105e-01
   5.4385965e-01
   3.5087719e-01
   6.2105263e-01
   8.2807018e-01
   5.3333333e-01
   7.9298246e-01
   4.4210526e-01
   5.9649123e-01
   6.3508772e-01
   4.5614035e-01
   3.9649123e-01
   6.2807018e-01
   5.4736842e-01
   4.3508772e-01
   5.3684211e-01
   5.9298246e-01
   3.8245614e-01
   4.5964912e-01
   2.8070175e-01
   3.4035088e-01
   4.9824561e-01
   5.3333333e-01
   2.9824561e-01
   7.5438596e-01
   1.5087719e-01
   5.9298246e-01
   3.7894737e-01
   2.1754386e-01
   4.1403509e-01
   5.1578947e-01
   3.7894737e-01
   5.2982456e-01
   4.4912281e-01
   5.8596491e-01
   5.7543860e-01
   5.9298246e-01
   5.0877193e-01
   3.3333333e-01
   4.5964912e-01
   5.2280702e-01
   4.3508772e-01
   7.4035088e-01
   4.5964912e-01
   4.9473684e-01
   3.1929825e-01
   6.7368421e-01
   4.6315789e-01
   5.1228070e-01
   4.1403509e-01
   3.6491228e-01
   3.5789474e-01
   4.6315789e-01
   3.2280702e-01
   4.7017544e-01
   5.0877193e-01
   7.1228070e-01
   4.2105263e-01
   5.6842105e-01
   5.5087719e-01
   6.3508772e-01
   4.8070175e-01
   4.3157895e-01
   5.8947368e-01
   5.4736842e-01
   4.8771930e-01
   4.7017544e-01
   4.9824561e-01
   4.2807018e-01
   4.1052632e-01
   5.5438596e-01
   4.5263158e-01
   5.2982456e-01
   4.4210526e-01
   3.2982456e-01
   5.9649123e-01
   6.5614035e-01
   5.2631579e-01
   4.8070175e-01
   2.9473684e-01
   6.5614035e-01
   2.6666667e-01
   7.2631579e-01
   6.9122807e-01
   4.0000000e-01
   4.3508772e-01
   7.1578947e-01
   6.1754386e-01
   4.1403509e-01
   2.3157895e-01
   4.7368421e-01
   3.0877193e-01
   4.1754386e-01
   4.7719298e-01
   5.0175439e-01
   3.9298246e-01
   3.4736842e-01
   3.8947368e-01
   5.3333333e-01
   5.5087719e-01
   4.5964912e-01
   7.8596491e-01
   7.6842105e-01
   5.0526316e-01
   5.0175439e-01
   4.3157895e-01
   4.6315789e-01
   2.9824561e-01
   3.1929825e-01
   3.0526316e-01
   4.7017544e-01
   5.6842105e-01
   8.0000000e-01
   5.6140351e-01
   6.3859649e-01
   6.6315789e-01
   3.3684211e-01
   4.5614035e-01
   4.8070175e-01
   4.3859649e-01
   5.1578947e-01
   5.1929825e-01
   6.7017544e-01
   5.5789474e-01
   5.1578947e-01
   5.8596491e-01
   5.0175439e-01
   6.5263158e-01
   8.2807018e-01
   5.5087719e-01
   1.8596491e-01
   8.7368421e-01
   3.7543860e-01
   5.5438596e-01
   3.7894737e-01
   3.3333333e-01
   4.6315789e-01
   6.3859649e-01
   5.8245614e-01
   6.1052632e-01
   7.6491228e-01
   5.7894737e-01
   5.7192982e-01
   6.7719298e-01
   5.7543860e-01
   4.3859649e-01
   5.3333333e-01
   5.7192982e-01
   4.5614035e-01
   5.8596491e-01
   2.9122807e-01
   7.0175439e-01
   3.3684211e-01
   4.4210526e-01
   4.6666667e-01
   6.0701754e-01
   5.7543860e-01
   3.4035088e-01
   7.4385965e-01
   4.4912281e-01
   6.2456140e-01
   3.0175439e-01
   5.2982456e-01
   5.0175439e-01
   7.3684211e-01
   2.9473684e-01
   3.4385965e-01
   4.9122807e-01
   4.0350877e-01
   3.4035088e-01
   5.2982456e-01
   6.1403509e-01
   6.4561404e-01
   4.2105263e-01
   5.1578947e-01
   4.5614035e-01
   6.9122807e-01
   4.2105263e-01
   4.7368421e-01
   4.2807018e-01
   4.1754386e-01
   5.7894737e-01
   3.0175439e-01
   5.0175439e-01
   3.1578947e-01
   4.5614035e-01
   4.3859649e-01
   6.0701754e-01
   4.6315789e-01
   3.7543860e-01
   5.8596491e-01
   6.8771930e-01
   5.4736842e-01
   6.2807018e-01
   4.1754386e-01
   4.2456140e-01
   6.0000000e-01
   6.5964912e-01
   4.5964912e-01
   7.0877193e-01
   5.2631579e-01
   4.1052632e-01
   3.4385965e-01
   4.5964912e-01
   6.3859649e-01
   5.0526316e-01
   6.3859649e-01
   3.1578947e-01
   2.4561404e-01
   2.4210526e-01
   4.3859649e-01
   6.2807018e-01
   6.2456140e-01
   5.1578947e-01
   6.0701754e-01
   5.6491228e-01
   3.4736842e-01
   4.8070175e-01
   4.0000000e-01
   5.4385965e-01
   5.0526316e-01
   6.3508772e-01
   6.5263158e-01
   5.7543860e-01
   5.0877193e-01
   6.0000000e-01
   6.1403509e-01
   3.7894737e-01
   4.2807018e-01
   3.7192982e-01
   6.7017544e-01
   6.2807018e-01
   3.2982456e-01
   5.4736842e-01
   4.3508772e-01
   4.8771930e-01
   4.2105263e-01
   4.6666667e-01
   4.3859649e-01
   6.5263158e-01
   5.5087719e-01
   5.6140351e-01
   6.1052632e-01
   6.2456140e-01
   4.5614035e-01
   3.4035088e-01
   6.8421053e-01
   4.2105263e-01
   4.0701754e-01
   4.7368421e-01
   5.0877193e-01
   6.9824561e-01
   3.2982456e-01
   4.3859649e-01
   4.5964912e-01
   3.2631579e-01
   4.6666667e-01
   6.0701754e-01
   7.3684211e-01
   6.0350877e-01
   3.1929825e-01
   6.1052632e-01
   4.0350877e-01
   5.3333333e-01
   4.5614035e-01
   4.9473684e-01
   8.9824561e-01
   4.3508772e-01
   3.2982456e-01
   4.2105263e-01
   5.3684211e-01
   7.9298246e-01
   5.9298246e-01
   7.7192982e-01
   6.7719298e-01
   5.4736842e-01
   6.5263158e-01
   3.2280702e-01
   3.2982456e-01
   5.4385965e-01
   4.4561404e-01
   7.5789474e-01
   5.2280702e-01
   2.2807018e-01
   6.4912281e-01
   3.0175439e-01
   5.5789474e-01
   8.4210526e-01
   5.7894737e-01
   5.2631579e-01
   2.3859649e-01
   4.9824561e-01
   3.4736842e-01
   5.5789474e-01
   5.3684211e-01
   3.4736842e-01
   4.8421053e-01
   2.0000000e-01
   2.7368421e-01
   6.4210526e-01
   3.1929825e-01
   5.8245614e-01
   4.2807018e-01
   3.8947368e-01
   5.7894737e-01
   4.0000000e-01
   5.3684211e-01
   3.8245614e-01
   7.2982456e-01
   5.7543860e-01
   5.5438596e-01
   4.9824561e-01
   3.8596491e-01
   6.3859649e-01
   4.0701754e-01
   3.6842105e-01
   4.0350877e-01
   1.3684211e-01
   5.0877193e-01
   5.1578947e-01
   3.4736842e-01
   2.2456140e-01
   5.9649123e-01
   7.0175439e-01
   4.6315789e-01
   6.2456140e-01
   4.7368421e-01
   3.3684211e-01
   6.4210526e-01
   4.2105263e-01
   6.9824561e-01
   3.0175439e-01
   5.3333333e-01
   5.0526316e-01
   4.7017544e-01
   5.4385965e-01
   5.4736842e-01
   3.3333333e-01
   4.3157895e-01
   5.0877193e-01
   4.1754386e-01
   4.9122807e-01
   4.4912281e-01
   7.0526316e-01
   4.6666667e-01
   3.2982456e-01
   2.7368421e-01
   3.1929825e-01
   7.2280702e-01
   4.6315789e-01
   5.6842105e-01
   6.1052632e-01
   6.7017544e-01
   5.4385965e-01
   7.0526316e-01
   7.7192982e-01
   6.5614035e-01
   5.3333333e-01
   5.8947368e-01
   4.7017544e-01
   6.5614035e-01
   6.0000000e-01
   5.1929825e-01
   6.2456140e-01
   6.4912281e-01
   5.3684211e-01
   3.6842105e-01
   6.3157895e-01
   7.1929825e-01
   5.1228070e-01
   3.7192982e-01
   5.0175439e-01
   6.7719298e-01
   6.6666667e-01
   6.0701754e-01
   2.0000000e-01
   6.6666667e-01
   4.9473684e-01
   3.7894737e-01
   3.8596491e-01
   4.0350877e-01
   6.2807018e-01
   5.6140351e-01
   7.5789474e-01
   3.8245614e-01
   4.5263158e-01
   3.8245614e-01
   5.3333333e-01
   5.0526316e-01
   5.0877193e-01
   5.5087719e-01
   5.0526316e-01
   4.6666667e-01
   3.8596491e-01
   3.5789474e-01
   4.1754386e-01
   5.7894737e-01
   5.4736842e-01
   6.6666667e-01
   4.4210526e-01
   5.4385965e-01
   3.1228070e-01
   4.7017544e-01
   5.1578947e-01
   4.8771930e-01
   5.2280702e-01
   6.4912281e-01
   1.7543860e-01
   5.6140351e-01
   5.7894737e-01
   6.6666667e-01
   1.8596491e-01
   1.5438596e-01
   3.8947368e-01
   6.1754386e-01
   5.1228070e-01
   3.3333333e-01
   8.6666667e-01
   3.6842105e-01
   6.0000000e-01
   6.4561404e-01
   4.9824561e-01
   3.6140351e-01
   3.9298246e-01
   3.4385965e-01
   5.2631579e-01
   4.2807018e-01
   2.8771930e-01
   4.7719298e-01
   4.9824561e-01
   6.7719298e-01
   4.2105263e-01
   6.8421053e-01
   5.9298246e-01
   6.8421053e-01
   5.8596491e-01
   5.7543860e-01
   6.4210526e-01
   2.4561404e-01
   4.1754386e-01
   5.6140351e-01
   6.6315789e-01
   6.8771930e-01
   5.8596491e-01
   7.9298246e-01
   3.7192982e-01
   6.6666667e-01
   7.2631579e-01
   4.6666667e-01
   6.8070175e-01
   4.4561404e-01
   4.1754386e-01
   3.7192982e-01
   5.4035088e-01
   6.0350877e-01
   4.7719298e-01
   2.7017544e-01
   6.5614035e-01
   3.3684211e-01
   5.7192982e-01
   5.9298246e-01
   3.9298246e-01
   5.2982456e-01
   2.8421053e-01
   7.3333333e-01
   4.9824561e-01
   7.4736842e-01
   6.3157895e-01
   8.1403509e-01
   5.6842105e-01
   5.1929825e-01
   4.9824561e-01
   5.7192982e-01
   7.5087719e-01
   4.9122807e-01
   4.0701754e-01
   4.5964912e-01
   4.7719298e-01
   5.0877193e-01
   6.7017544e-01
   5.0175439e-01
   5.7543860e-01
   5.3684211e-01
   3.0175439e-01
   6.3157895e-01
   6.3157895e-01
   6.7368421e-01
   6.0350877e-01
   6.1052632e-01
   5.3333333e-01
   2.8771930e-01
   5.1929825e-01
   5.6491228e-01
   3.0877193e-01
   5.1929825e-01
   3.8947368e-01
   5.4035088e-01
   6.7017544e-01
   4.0000000e-01
   4.0350877e-01
   5.2280702e-01
   4.2807018e-01
   4.9824561e-01
   5.2982456e-01
   5.7543860e-01
   4.4912281e-01
   4.3859649e-01
   4.4561404e-01
   5.1228070e-01
   3.1578947e-01
   4.9824561e-01
   6.4561404e-01
   4.8070175e-01
   4.4210526e-01
   4.7017544e-01
   3.3684211e-01
   6.5964912e-01
   4.3859649e-01
   4.7368421e-01
   3.5789474e-01
   3.9649123e-01
   4.8421053e-01
   4.9824561e-01
   6.5614035e-01
   5.6842105e-01
   5.1578947e-01
   6.3157895e-01
   5.9298246e-01
   4.9473684e-01
   6.0701754e-01
   3.8245614e-01
   4.5964912e-01
   5.3333333e-01
   7.6491228e-01
   5.4736842e-01
   3.2982456e-01
   2.5964912e-01
   5.2280702e-01
   2.9122807e-01
   6.1403509e-01
   4.6666667e-01
   4.4210526e-01
   3.8245614e-01
   3.7192982e-01
   2.5263158e-01
   5.6842105e-01
   4.9824561e-01
   4.7719298e-01
   3.4385965e-01
   6.0701754e-01
   4.5964912e-01
   6.1052632e-01
   4.9473684e-01
   5.3684211e-01
   5.1228070e-01
   5.3684211e-01
   5.2280702e-01
   5.1929825e-01
   8.4561404e-01
   7.4736842e-01
   4.0350877e-01
   5.2631579e-01
   4.0701754e-01
   5.9298246e-01
   3.7894737e-01
   5.4385965e-01
   4.8771930e-01
   5.7192982e-01
   3.9649123e-01
   5.1578947e-01
   6.4561404e-01
   3.8596491e-01
   8.4561404e-01
   7.3333333e-01
   4.3157895e-01
   4.2456140e-01
   3.6842105e-01
   5.0877193e-01
   2.6315789e-01
   5.9649123e-01
   3.6842105e-01
   2.5614035e-01
   6.2807018e-01
   4.5964912e-01
   4.0000000e-01
   8.4912281e-01
   4.4912281e-01
   4.7719298e-01
   6.6315789e-01
   3.2280702e-01
   5.6491228e-01
   6.9473684e-01
   3.4035088e-01
   5.2982456e-01
   6.4561404e-01
   4.4912281e-01
   5.7894737e-01
   6.9824561e-01
   7.2631579e-01
   2.5614035e-01
   5.2280702e-01
   4.2105263e-01
   4.3508772e-01
   4.2807018e-01
   6.3508772e-01
   3.9298246e-01
   5.3333333e-01
   4.7368421e-01
   7.9298246e-01
   7.3333333e-01
   6.0701754e-01
   4.4210526e-01
   6.4912281e-01
   3.0877193e-01
   3.0175439e-01
   3.8596491e-01
   5.2280702e-01
   4.1754386e-01
   4.6666667e-01
   5.5438596e-01
   6.3157895e-01
   4.6315789e-01
   6.6315789e-01
   6.0701754e-01
   5.5789474e-01
   4.8771930e-01
   5.8947368e-01
   1.8245614e-01
   7.8245614e-01
   7.2982456e-01
   3.9298246e-01
   4.0000000e-01
   6.4561404e-01
   5.2982456e-01
   3.7543860e-01
   4.4210526e-01
   4.3859649e-01
   5.7543860e-01
   6.2105263e-01
   4.3157895e-01
   4.9824561e-01
   3.1929825e-01
   5.7192982e-01
   4.8421053e-01
   4.3157895e-01
   5.6842105e-01
   5.9649123e-01
   4.6315789e-01
   5.3333333e-01
   4.9824561e-01
   4.8771930e-01
   4.7017544e-01
   5.5087719e-01
   4.6666667e-01
   5.8245614e-01
   3.7543860e-01
   4.8421053e-01
   4.7719298e-01
   4.6666667e-01
   4.4561404e-01
   4.7368421e-01
   5.7192982e-01
   4.7719298e-01
   6.7719298e-01
   3.3333333e-01
   5.4035088e-01
   4.0350877e-01
   6.5614035e-01
   5.9649123e-01
   4.5614035e-01
   6.0350877e-01
   5.5438596e-01
   5.2280702e-01
   3.1578947e-01
   4.3859649e-01
   5.5087719e-01
   6.3157895e-01
   5.0877193e-01
   1.6140351e-01
   5.1929825e-01
   5.8596491e-01
   2.9122807e-01
   5.3333333e-01
   4.5614035e-01
   4.4561404e-01
   2.8070175e-01
   5.2982456e-01
   4.7719298e-01
   4.9473684e-01
   5.2631579e-01
   5.8947368e-01
   3.1929825e-01
   4.3157895e-01
   7.7543860e-01
   4.8070175e-01
   6.5614035e-01
   2.8421053e-01
   6.5964912e-01
   5.5087719e-01
   5.7894737e-01
   2.4210526e-01
   7.2280702e-01
   7.2631579e-01
   5.7894737e-01
   8.7017544e-01
   4.1052632e-01
   6.9473684e-01
   7.3684211e-01
   5.9298246e-01
   3.5789474e-01
   4.9122807e-01
   3.8947368e-01
   4.7719298e-01
   6.1754386e-01
   5.9298246e-01
   5.1929825e-01
   6.2105263e-01
   5.6491228e-01
   2.9122807e-01
   5.0175439e-01
   7.1228070e-01
   5.8245614e-01
   4.5263158e-01
   2.1052632e-01
   5.1929825e-01
   4.1403509e-01
   6.6315789e-01
   5.4736842e-01
   6.5964912e-01
   5.3684211e-01
   6.3508772e-01
   5.3333333e-01
   4.4210526e-01
   3.6491228e-01
   3.8245614e-01
   3.2280702e-01
   6.7719298e-01
   2.7017544e-01
   6.0000000e-01
   5.6491228e-01
   5.8947368e-01
   5.7192982e-01
   5.2631579e-01
   4.4912281e-01
   3.2280702e-01
   4.4210526e-01
   6.0701754e-01
   5.8596491e-01
   4.5263158e-01
   4.3508772e-01
   4.4912281e-01
   4.1052632e-01
   3.0526316e-01
   5.2982456e-01
   3.6491228e-01
   4.2105263e-01
   3.1578947e-01
   4.6315789e-01
   2.7719298e-01
   3.5438596e-01
   4.0350877e-01
   7.2280702e-01
   5.6491228e-01
   6.7719298e-01
   5.5789474e-01
   3.6491228e-01
   4.6315789e-01
   7.1929825e-01
   6.1403509e-01
   2.2105263e-01
   3.7543860e-01
   3.8245614e-01
   6.4561404e-01
   5.0175439e-01
   6.0701754e-01
   6.2105263e-01
   5.1929825e-01
   4.8421053e-01
   4.4210526e-01
   4.7368421e-01
   5.7894737e-01
   3.2280702e-01
   6.3508772e-01
   2.9473684e-01
   5.7192982e-01
   2.9473684e-01
   3.6140351e-01
   8.5964912e-01
   6.2456140e-01
   6.3859649e-01
   5.1578947e-01
   7.9298246e-01
   7.8596491e-01
   4.6315789e-01
   5.1578947e-01
   4.6666667e-01
   6.0350877e-01
   5.1929825e-01
   4.7017544e-01
   5.1929825e-01
   5.8947368e-01
   4.8070175e-01
   4.7017544e-01
   6.9122807e-01
   4.7719298e-01
   5.8596491e-01
   3.6140351e-01
   6.8771930e-01
   2.7719298e-01
   6.1052632e-01
   4.7017544e-01
   1.4385965e-01
   5.7894737e-01
   3.2631579e-01
   4.4561404e-01
   3.8596491e-01
   4.2456140e-01
   4.0350877e-01
   7.7894737e-01
   6.4561404e-01
   4.5964912e-01
   5.7543860e-01
   5.8947368e-01
   5.9649123e-01
   5.5789474e-01
   5.0877193e-01
   5.6842105e-01
   6.4912281e-01
   6.4561404e-01
   4.1403509e-01
   4.1052632e-01
   3.3684211e-01
   4.4561404e-01
   7.7192982e-01
   5.0877193e-01
   5.8596491e-01
   3.2280702e-01
   2.5263158e-01
   5.2280702e-01
   2.9122807e-01
   6.3859649e-01
   6.3859649e-01
   4.1403509e-01
   5.5438596e-01
   4.8771930e-01
   5.8947368e-01
   6.2807018e-01
   4.7719298e-01
   4.8421053e-01
   5.4385965e-01
   4.0350877e-01
   4.4210526e-01
   4.9473684e-01
   5.3333333e-01
   5.9649123e-01
   4.8070175e-01
   4.5964912e-01
   5.3684211e-01
   3.9298246e-01
   6.0350877e-01
   2.7017544e-01
   4.9473684e-01
   4.3157895e-01
   5.4385965e-01
   5.9649123e-01
   4.1052632e-01
   4.1754386e-01
   3.7894737e-01
   6.2456140e-01
   7.0526316e-01
   3.3684211e-01
   5.9649123e-01
   5.6140351e-01
   6.5614035e-01
   4.1052632e-01
   3.8245614e-01
   5.5789474e-01
   4.6315789e-01
   5.6842105e-01
   3.8596491e-01
   5.2631579e-01
   3.3684211e-01
   5.4736842e-01
   6.8070175e-01
   7.2280702e-01
   4.1754386e-01
   2.5263158e-01
   2.9824561e-01
   3.2631579e-01
   5.5438596e-01
   5.4736842e-01
   7.1228070e-01
   3.6140351e-01
   6.9122807e-01
   4.6666667e-01
   6.4912281e-01
   5.6842105e-01
   4.7719298e-01
   4.1403509e-01
   5.7192982e-01
   5.7894737e-01
   6.6666667e-01
   5.3684211e-01
   6.8421053e-01
   6.4912281e-01
   4.8421053e-01
   5.6842105e-01
   6.5614035e-01
   8.9473684e-01
   5.4385965e-01
   5.5438596e-01
   7.1929825e-01
   5.0175439e-01
   6.2105263e-01
   6.7719298e-01
   3.3684211e-01
   4.0000000e-01
   3.7192982e-01
   7.1929825e-01
   4.5263158e-01
   5.8947368e-01
   5.9298246e-01
   5.7894737e-01
   5.2982456e-01
   6.4210526e-01
   6.8421053e-01
   3.0526316e-01
   5.0877193e-01
   5.3333333e-01
   3.8947368e-01
   5.1578947e-01
   5.1929825e-01
   3.5087719e-01
   2.1754386e-01
   4.3859649e-01
   5.4385965e-01
   6.4912281e-01
   6.3508772e-01
   3.3684211e-01
   5.1228070e-01
   4.4561404e-01
   7.6140351e-01
   5.8245614e-01
   4.2456140e-01
   4.5614035e-01
   4.6666667e-01
   4.9473684e-01
   5.5789474e-01
   3.9298246e-01
   6.5614035e-01
   5.5438596e-01
   6.3157895e-01
   4.9824561e-01
   4.4912281e-01
   6.9824561e-01
   5.6491228e-01
   3.8245614e-01
   5.3333333e-01
   3.6842105e-01
   6.4561404e-01
   8.1754386e-01
   2.9473684e-01
   4.9824561e-01
   5.4736842e-01
   3.6842105e-01
   6.4210526e-01
   6.5964912e-01
   3.5789474e-01
   5.8947368e-01
   6.1403509e-01
   5.5087719e-01
   4.5614035e-01
   5.6842105e-01
   4.1052632e-01
   4.7719298e-01
   6.2105263e-01
   2.1754386e-01
   2.9473684e-01
   7.5789474e-01
   5.1578947e-01
   4.9473684e-01
   5.2280702e-01
   4.3157895e-01
   4.2105263e-01
   6.8070175e-01
   3.7192982e-01
   5.9649123e-01
   5.6491228e-01
   6.7719298e-01
   7.2631579e-01
   3.2631579e-01
   5.4035088e-01
   4.9122807e-01
   6.4561404e-01
   5.2280702e-01
   5.7543860e-01
   5.7543860e-01
   3.2631579e-01
   3.6842105e-01
   4.9473684e-01
   3.8947368e-01
   4.1403509e-01
   7.7192982e-01
   4.7017544e-01
   6.0000000e-01
   4.4912281e-01
   4.3508772e-01
   5.9649123e-01
   4.8070175e-01
   5.0526316e-01
   3.6140351e-01
   7.1578947e-01
   5.5087719e-01
   8.1052632e-01
   5.6140351e-01
   3.5087719e-01
   4.9122807e-01
   4.4561404e-01
   3.6842105e-01
   5.7894737e-01
   4.7368421e-01
   3.6842105e-01
   5.4035088e-01
   5.4736842e-01
   5.2631579e-01
   4.9473684e-01
   5.5789474e-01
   4.2456140e-01
   3.5087719e-01
   3.1929825e-01
   5.5789474e-01
   5.2280702e-01
   7.9298246e-01
   4.3859649e-01
   7.4035088e-01
   4.5614035e-01
   4.7017544e-01
   4.4210526e-01
   6.3508772e-01
   5.0526316e-01
   2.2105263e-01
   7.4736842e-01
   4.9824561e-01
   4.9473684e-01
   7.8947368e-01
   5.2631579e-01
   4.0701754e-01
   5.8596491e-01
   5.9649123e-01
   3.5438596e-01
   4.0350877e-01
   5.3684211e-01
   6.2456140e-01
   3.9649123e-01
   5.3684211e-01
   4.1052632e-01
   1.3684211e-01
   3.9649123e-01
   5.4736842e-01
   3.3684211e-01
   5.0877193e-01
   6.4210526e-01
   4.0000000e-01
   4.0701754e-01
   3.8596491e-01
   2.8070175e-01
   5.8947368e-01
   4.1052632e-01
   5.3684211e-01
   5.7894737e-01
   2.0350877e-01
   4.9122807e-01
   4.7368421e-01
   3.4385965e-01
   2.7017544e-01
   5.7192982e-01
   5.0175439e-01
   2.9473684e-01
   5.9649123e-01
   3.8245614e-01
   6.1754386e-01
   5.4385965e-01
   2.0000000e-01
   4.8421053e-01
   6.7719298e-01
   4.8771930e-01
   9.4035088e-01
   4.1754386e-01
   4.0000000e-01
   7.4035088e-01
   4.2807018e-01
   5.1228070e-01
   5.6140351e-01
   6.7017544e-01
   5.0175439e-01
   3.2631579e-01
   7.1228070e-01
   3.4385965e-01
   6.3508772e-01
   7.1578947e-01
   5.0175439e-01
   4.5263158e-01
   5.0175439e-01
   4.1052632e-01
   6.0350877e-01
   5.3333333e-01
   4.8070175e-01
   5.3684211e-01
   6.1403509e-01
   4.2105263e-01
   6.1403509e-01
   6.4912281e-01
   2.7017544e-01
   4.8771930e-01
   4.5263158e-01
   6.5263158e-01
   6.7368421e-01
   2.4561404e-01
   5.2982456e-01
   5.3684211e-01
   4.5614035e-01
   6.2807018e-01
   4.4561404e-01
   5.1578947e-01
   5.6491228e-01
   3.7543860e-01
   4.0000000e-01
   4.4561404e-01
   5.4736842e-01
   7.8947368e-01
   6.4912281e-01
   3.4736842e-01
   4.8771930e-01
   6.3859649e-01
   3.0175439e-01
   6.1403509e-01
   4.9122807e-01
   6.5263158e-01
   5.4736842e-01
   1.7543860e-01
   4.9824561e-01
   2.5263158e-01
   3.6842105e-01
   4.2807018e-01
   6.4210526e-01
   6.1052632e-01
   3.5789474e-01
   4.5614035e-01
   5.5789474e-01
   6.8421053e-01
   4.6666667e-01
   5.6842105e-01
   3.9298246e-01
   6.7368421e-01
   5.7894737e-01
   3.7894737e-01
   5.5438596e-01
   2.2456140e-01
   5.1929825e-01
   6.2456140e-01
   4.0000000e-01
   3.3333333e-01
   5.3333333e-01
   5.5087719e-01
   3.4385965e-01
   6.0000000e-01
   4.0701754e-01
   5.5087719e-01
   5.1228070e-01
   6.3508772e-01
   2.3157895e-01
   3.6491228e-01
   4.4561404e-01
   6.3859649e-01
   5.2982456e-01
   5.5438596e-01
   2.4912281e-01
   5.7192982e-01
   4.3859649e-01
   4.7719298e-01
   4.0701754e-01
   5.4385965e-01
   5.1929825e-01
   5.3684211e-01
   6.8070175e-01
   1.8245614e-01
   4.8070175e-01
   5.3684211e-01
   4.4561404e-01
   3.4385965e-01
   3.8596491e-01
   4.5263158e-01
   5.5087719e-01
   4.3508772e-01
   5.2631579e-01
   5.4736842e-01
   7.4736842e-01
   4.2456140e-01
   5.4385965e-01
   7.7192982e-01
   5.6491228e-01
   4.6666667e-01
   4.5964912e-01
   5.7543860e-01
   4.5614035e-01
   7.5087719e-01
   4.7017544e-01
   7.4035088e-01
   2.9824561e-01
   6.4912281e-01
   4.8421053e-01
   4.9473684e-01
   4.6666667e-01
   4.2807018e-01
   4.4561404e-01
   4.6315789e-01
   3.5789474e-01
   3.2982456e-01
   3.6491228e-01
   6.6666667e-01
   5.8245614e-01
   6.5614035e-01
   4.0350877e-01
   9.8245614e-02
   6.8070175e-01
   6.9824561e-01
   4.8771930e-01
   5.4736842e-01
   5.2982456e-01
   4.7017544e-01
   5.2280702e-01
   6.3859649e-01
   6.7719298e-01
   7.1228070e-01
   4.0701754e-01
   4.8070175e-01
   3.2631579e-01
   5.7894737e-01
   5.5438596e-01
   4.4912281e-01
   5.0877193e-01
   2.2456140e-01
   5.4385965e-01
   6.5964912e-01
   5.3684211e-01
   5.5087719e-01
   4.8421053e-01
   6.8771930e-01
   4.4561404e-01
   4.2456140e-01
   4.7368421e-01
   5.0175439e-01
   4.1754386e-01
   6.0701754e-01
   4.4210526e-01
   6.7368421e-01
   3.9298246e-01
   5.9649123e-01
   2.2807018e-01
   4.0350877e-01
   4.3859649e-01
   6.3859649e-01
   6.0701754e-01
   6.3859649e-01
   5.2280702e-01
   4.1403509e-01
   4.3157895e-01
   7.1578947e-01
   6.8070175e-01
   6.7368421e-01
   5.7894737e-01
   7.0175439e-01
   6.2807018e-01
   3.6140351e-01
   7.2280702e-01
   7.5789474e-01
   4.1754386e-01
   5.4035088e-01
   4.2456140e-01
   4.6315789e-01
   4.2807018e-01
   2.7368421e-01
   6.9122807e-01
   5.5438596e-01
   4.6315789e-01
   3.7894737e-01
   6.4210526e-01
   4.3508772e-01
   4.2807018e-01
   4.7719298e-01
   3.4035088e-01
   4.9824561e-01
   4.8771930e-01
   4.1052632e-01
   5.5789474e-01
   6.2105263e-01
   6.4210526e-01
   6.0350877e-01
   5.5789474e-01
   5.4385965e-01
   5.1228070e-01
   4.4210526e-01
   5.4035088e-01
   4.9824561e-01
   5.4035088e-01
   4.5263158e-01
   4.3508772e-01
   3.5789474e-01
   4.9473684e-01
   3.7543860e-01
   4.8070175e-01
   5.1578947e-01
   4.3508772e-01
   5.5087719e-01
   6.9122807e-01
   6.5614035e-01
   6.2456140e-01
   6.5614035e-01
   4.5964912e-01
   4.2807018e-01
   3.6491228e-01
   2.2807018e-01
   6.3157895e-01
   5.6140351e-01
   4.8771930e-01
   5.8947368e-01
   3.6842105e-01
   4.3157895e-01
   3.6491228e-01
   5.5087719e-01
   6.1052632e-01
   4.7368421e-01
   3.6491228e-01
   2.8070175e-01
   4.5614035e-01
   4.6315789e-01
   2.7017544e-01
   3.4736842e-01
   6.4210526e-01
   6.3859649e-01
   4.9473684e-01
   5.2982456e-01
   6.2456140e-01
   3.2631579e-01
   3.0526316e-01
   3.8947368e-01
   6.4210526e-01
   4.7368421e-01
   3.3684211e-01
   4.6666667e-01
   4.8771930e-01
   6.8070175e-01
   5.0526316e-01
   4.4210526e-01
   7.1929825e-01
   3.7543860e-01
   3.6491228e-01
   5.5438596e-01
   3.0877193e-01
   6.5614035e-01
   7.0175439e-01
   5.1578947e-01
   5.8947368e-01
   5.5789474e-01
   5.5789474e-01
   3.1228070e-01
   3.3684211e-01
   4.3508772e-01
   4.1754386e-01
   2.2456140e-01
   3.8245614e-01
   3.1929825e-01
   4.2807018e-01
   4.0000000e-01
   3.1929825e-01
   4.0350877e-01
   4.4912281e-01
   4.3859649e-01
   4.8070175e-01
   4.8070175e-01
   5.8947368e-01
   3.1228070e-01
   5.2280702e-01
   4.1052632e-01
   5.8245614e-01
   6.6666667e-01
   3.1578947e-01
   3.7192982e-01
   2.2456140e-01
   5.2982456e-01
   4.2807018e-01
   6.2807018e-01
   3.5438596e-01
   5.3684211e-01
   6.0350877e-01
   4.1052632e-01
   5.7894737e-01
   2.2456140e-01
   4.6315789e-01
   5.4035088e-01
   3.4736842e-01
   5.8245614e-01
   2.8070175e-01
   4.9122807e-01
   7.5438596e-01
   4.0701754e-01
   5.4035088e-01
   4.0350877e-01
   4.5614035e-01
   3.4035088e-01
   2.0350877e-01
   5.8947368e-01
   5.3684211e-01
   5.5789474e-01
   3.5087719e-01
   5.0175439e-01
   5.7192982e-01
   7.4385965e-01
   4.4210526e-01
   4.8070175e-01
   6.4912281e-01
   5.5087719e-01
   6.4561404e-01
   4.5263158e-01
   3.0877193e-01
   3.6491228e-01
   4.9824561e-01
   5.3333333e-01
   4.6666667e-01
   3.8947368e-01
   5.9649123e-01
   6.2807018e-01
   3.9298246e-01
   7.0877193e-01
   6.2456140e-01
   4.0701754e-01
   6.7719298e-01
   6.4210526e-01
   4.4561404e-01
   3.0877193e-01
   2.8070175e-01
   4.2105263e-01
   4.5263158e-01
   4.9122807e-01
   3.3333333e-01
   5.1929825e-01
   5.0175439e-01
   5.1578947e-01
   4.3508772e-01
   3.1578947e-01
   5.5438596e-01
   4.6666667e-01
   7.4385965e-01
   5.7543860e-01
   4.6315789e-01
   4.1052632e-01
   4.5964912e-01
   3.6491228e-01
   4.3859649e-01
   5.2280702e-01
   4.5263158e-01
   4.0350877e-01
   5.9298246e-01
   3.0175439e-01
   3.5438596e-01
   4.4210526e-01
   5.2280702e-01
   3.2982456e-01
   4.6666667e-01
   4.9473684e-01
   6.1052632e-01
   4.6666667e-01
   3.0877193e-01
   4.3859649e-01
   4.1403509e-01
   5.7192982e-01
   2.5263158e-01
   2.8421053e-01
   6.0000000e-01
   7.2631579e-01
   4.0350877e-01
   5.7543860e-01
   2.7017544e-01
   4.7719298e-01
   2.9473684e-01
   4.5263158e-01
   5.3684211e-01
   6.3157895e-01
   7.2280702e-01
   3.3684211e-01
   4.9122807e-01
   5.8947368e-01
   4.9824561e-01
   4.5614035e-01
   5.6842105e-01
   5.7543860e-01
   4.9473684e-01
   4.0701754e-01
   5.9298246e-01
   3.3333333e-01
   4.9122807e-01
   2.9824561e-01
   6.4561404e-01
   7.2280702e-01
   3.1578947e-01
   7.8596491e-01
   6.4210526e-01
   3.8947368e-01
   6.3508772e-01
   6.7719298e-01
   3.1228070e-01
   3.8596491e-01
   5.8245614e-01
   4.9824561e-01
   4.6315789e-01
   2.0000000e-01
   2.9122807e-01
   3.8596491e-01
   6.4210526e-01
   5.7894737e-01
   2.9122807e-01
   3.2982456e-01
   5.9649123e-01
   3.8947368e-01
   4.5263158e-01
   3.9649123e-01
   4.8421053e-01
   4.8421053e-01
   3.3333333e-01
   5.2982456e-01
   5.6842105e-01
   3.8947368e-01
   5.5789474e-01
   3.7543860e-01
   3.5438596e-01
   3.1578947e-01
   4.9824561e-01
   5.2982456e-01
   3.7543860e-01
   5.9298246e-01
   5.9649123e-01
   6.7368421e-01
   5.6491228e-01
   4.1754386e-01
   1.7192982e-01
   5.1578947e-01
   9.1929825e-01
   7.5438596e-01
   7.7894737e-01
   5.2982456e-01
   7.6842105e-01
   1.9649123e-01
   4.4561404e-01
   3.1578947e-01
   3.9298246e-01
   4.0350877e-01
   7.8245614e-01
   3.4385965e-01
   3.1929825e-01
   6.0350877e-01
   5.8245614e-01
   3.6140351e-01
   5.5087719e-01
   6.1403509e-01
   6.9824561e-01
   4.8771930e-01
   3.5087719e-01
   6.8070175e-01
   4.0350877e-01
   3.9649123e-01
   2.2807018e-01
   4.9473684e-01
   2.7719298e-01
   6.0701754e-01
   6.3859649e-01
   3.6842105e-01
   2.7368421e-01
   3.5438596e-01
   4.9824561e-01
   4.8771930e-01
   7.1929825e-01
   2.9473684e-01
   8.0000000e-01
   4.0701754e-01
   3.9298246e-01
   5.9298246e-01
   5.6140351e-01
   4.8070175e-01
   4.1754386e-01
   3.0175439e-01
   3.5789474e-01
   4.3859649e-01
   3.6140351e-01
   3.9649123e-01
   1.7192982e-01
   4.4561404e-01
   5.6842105e-01
   3.5087719e-01
   2.1052632e-01
   5.1578947e-01
   3.6140351e-01
   5.2631579e-01
   7.5087719e-01
   3.2982456e-01
   6.1052632e-01
   3.8947368e-01
   5.0526316e-01
   6.8771930e-01
   2.9473684e-01
   4.8771930e-01
   4.8070175e-01
   4.3859649e-01
   3.3333333e-01
   7.6140351e-01
   3.1578947e-01
   6.7017544e-01
   4.9824561e-01
   6.1052632e-01
   3.8245614e-01
   2.5614035e-01
   5.8245614e-01
   3.0877193e-01
   4.1754386e-01
   5.4385965e-01
   6.8070175e-01
   4.2105263e-01
   7.4385965e-01
   6.4912281e-01
   3.8596491e-01
   5.0877193e-01
   6.2456140e-01
   7.2280702e-01
   4.1052632e-01
   3.8947368e-01
   4.7719298e-01
   6.1052632e-01
   4.4912281e-01
   5.4736842e-01
   5.4035088e-01
   6.8771930e-01
   3.9298246e-01
   5.2982456e-01
   6.7368421e-01
   5.5087719e-01
   4.5964912e-01
   4.7368421e-01
   5.1228070e-01
   6.4561404e-01
   3.2982456e-01
   7.0175439e-01
   3.0526316e-01
   5.7543860e-01
   3.9298246e-01
   3.1929825e-01
   6.1052632e-01
   4.3157895e-01
   5.0175439e-01
   5.7192982e-01
   2.8070175e-01
   3.0877193e-01
   5.0526316e-01
   5.5438596e-01
   4.9473684e-01
   3.5087719e-01
   2.9122807e-01
   7.2982456e-01
   5.4385965e-01
   3.8947368e-01
   3.8245614e-01
   3.2280702e-01
   6.9824561e-01
   4.5964912e-01
   5.2631579e-01
   7.2631579e-01
   3.2280702e-01
   5.0877193e-01
   3.6491228e-01
   2.7017544e-01
   4.7719298e-01
   6.3508772e-01
   4.7719298e-01
   5.1929825e-01
   4.7719298e-01
   5.5438596e-01
   7.2631579e-01
   5.0526316e-01
   4.5614035e-01
   3.1929825e-01
   6.1754386e-01
   2.3859649e-01
   4.0701754e-01
   6.3508772e-01
   5.0526316e-01
   5.5438596e-01
   2.7719298e-01
   6.9473684e-01
   7.1228070e-01
   7.2631579e-01
   5.8596491e-01
   3.0175439e-01
   4.4210526e-01
   2.1754386e-01
   4.2807018e-01
   5.0526316e-01
   3.6491228e-01
   2.9824561e-01
   6.1403509e-01
   5.6491228e-01
   5.0526316e-01
   3.8596491e-01
   5.8596491e-01
   4.3859649e-01
   4.2807018e-01
   4.3157895e-01
   6.1403509e-01
   4.3508772e-01
   5.4736842e-01
   6.0350877e-01
   4.0000000e-01
   7.6140351e-01
   5.0526316e-01
   5.8947368e-01
   4.0701754e-01
   2.7719298e-01
   4.9122807e-01
   2.0350877e-01
   4.5263158e-01
   4.4912281e-01
   5.3333333e-01
   6.8771930e-01
   5.8245614e-01
   3.0175439e-01
   6.0350877e-01
   3.2982456e-01
   6.5964912e-01
   6.5614035e-01
   4.0000000e-01
   3.2631579e-01
   4.7368421e-01
   3.4736842e-01
   6.2105263e-01
   3.6140351e-01
   4.0701754e-01
   4.7368421e-01
   5.5438596e-01
   6.7719298e-01
   4.7719298e-01
   4.4210526e-01
   4.4561404e-01
   4.9824561e-01
   5.6140351e-01
   6.4561404e-01
   7.6140351e-01
   2.9824561e-01
   6.2105263e-01
   3.5087719e-01
   4.3859649e-01
   4.8771930e-01
   5.3333333e-01
   4.5614035e-01
   2.4912281e-01
   2.5614035e-01
   5.4035088e-01
   6.4210526e-01
   6.9824561e-01
   4.9122807e-01
   6.9122807e-01
   5.6491228e-01
   4.9122807e-01
   5.1929825e-01
   4.8421053e-01
   2.6315789e-01
   5.4385965e-01
   5.9298246e-01
   5.5789474e-01
   3.8947368e-01
   3.2631579e-01
   6.0701754e-01
   6.7368421e-01
   4.8421053e-01
   7.0526316e-01
   3.9298246e-01
   3.5789474e-01
   3.1929825e-01
   5.8596491e-01
   3.9298246e-01
   5.5087719e-01
   4.1754386e-01
   4.6666667e-01
   4.5263158e-01
   4.6666667e-01
   5.0175439e-01
   4.5614035e-01
   6.8421053e-01
   3.0175439e-01
   4.5263158e-01
   5.8245614e-01
   5.1578947e-01
   4.1052632e-01
   4.2456140e-01
   6.0701754e-01
   5.4736842e-01
   6.6315789e-01
   6.1052632e-01
   5.3333333e-01
   5.5087719e-01
   2.4912281e-01
   8.3508772e-01
   4.4210526e-01
   3.4736842e-01
   4.8070175e-01
   4.3157895e-01
   6.2807018e-01
   5.1578947e-01
   4.3157895e-01
   3.4736842e-01
   5.4035088e-01
   2.4210526e-01
   7.1578947e-01
   4.1052632e-01
   2.7719298e-01
   5.2280702e-01
   5.4035088e-01
   4.4210526e-01
   6.8070175e-01
   7.1929825e-01
   7.0526316e-01
   4.5964912e-01
   8.4210526e-01
   5.5087719e-01
   4.6666667e-01
   3.8596491e-01
   6.6666667e-01
   6.0000000e-01
   7.2982456e-01
   5.4736842e-01
   6.9122807e-01
   3.8245614e-01
   5.5789474e-01
   4.9473684e-01
   6.3859649e-01
   6.8421053e-01
   4.7017544e-01
   3.0175439e-01
   4.8421053e-01
   4.5263158e-01
   5.0175439e-01
   4.2807018e-01
   3.3333333e-01
   5.4385965e-01
   3.8596491e-01
   5.3333333e-01
   4.6666667e-01
   5.1929825e-01
   3.1578947e-01
   7.1929825e-01
   7.0877193e-01
   5.0526316e-01
   4.1754386e-01
   6.1754386e-01
   3.6491228e-01
   2.9122807e-01
   4.6315789e-01
   4.0000000e-01
   5.5087719e-01
   5.5789474e-01
   3.0877193e-01
   7.3333333e-01
   6.9824561e-01
   6.6315789e-01
   4.4561404e-01
   4.0000000e-01
   7.2280702e-01
   6.7017544e-01
   3.6842105e-01
   5.2631579e-01
   4.4912281e-01
   3.4385965e-01
   4.3859649e-01
   5.0175439e-01
   2.6666667e-01
   5.4736842e-01
   5.8947368e-01
   4.4210526e-01
   7.9298246e-01
   5.0175439e-01
   3.6842105e-01
   5.1228070e-01
   6.5614035e-01
   5.7894737e-01
   5.8596491e-01
   4.5964912e-01
   4.0000000e-01
   5.7192982e-01
   5.2280702e-01
   5.2631579e-01
   6.3859649e-01
   5.8245614e-01
   7.4035088e-01
   3.2631579e-01
   5.5789474e-01
   3.8245614e-01
   3.9298246e-01
   7.1228070e-01
   6.9473684e-01
   6.4561404e-01
   4.7368421e-01
   5.6491228e-01
   5.0877193e-01
   4.0000000e-01
   4.8421053e-01
   4.8421053e-01
   3.2982456e-01
   5.4385965e-01
   2.1052632e-01
   5.9298246e-01
   6.0350877e-01
   2.2105263e-01
   4.3157895e-01
   5.8596491e-01
   4.3157895e-01
   6.7719298e-01
   3.3684211e-01
   5.5789474e-01
   6.2105263e-01
   4.1403509e-01
   4.8421053e-01
   5.2280702e-01
   5.6491228e-01
   4.1754386e-01
   4.4561404e-01
   3.0175439e-01
   4.5263158e-01
   4.1403509e-01
   4.9122807e-01
   5.5087719e-01
   4.2456140e-01
   7.1929825e-01
   6.6315789e-01
   8.2807018e-01
   2.8070175e-01
   7.0526316e-01
   2.7017544e-01
   3.4035088e-01
   4.1403509e-01
   6.3859649e-01
   2.8771930e-01
   4.2456140e-01
   4.5964912e-01
   8.0000000e-01
   5.8596491e-01
   2.3508772e-01
   3.6842105e-01
   3.4035088e-01
   4.1052632e-01
   7.1228070e-01
   5.0175439e-01
   5.5789474e-01
   7.1578947e-01
   3.9298246e-01
   4.1754386e-01
   6.5263158e-01
   5.4736842e-01
   6.2105263e-01
   4.5263158e-01
   5.5789474e-01
   5.5087719e-01
   7.1578947e-01
   5.6491228e-01
   6.0701754e-01
   5.2631579e-01
   5.7192982e-01
   3.5087719e-01
   2.7719298e-01
   6.0000000e-01
   3.8596491e-01
   7.7543860e-01
   4.8771930e-01
   4.7368421e-01
   3.8947368e-01
   5.9649123e-01
   4.0350877e-01
   5.0526316e-01
   3.1578947e-01
   8.6315789e-01
   4.2807018e-01
   6.6666667e-01
   4.3508772e-01
   4.3859649e-01
   4.9824561e-01
   4.7368421e-01
   5.4035088e-01
   5.0877193e-01
   5.2982456e-01
   4.7719298e-01
   2.9473684e-01
   2.4912281e-01
   5.8947368e-01
   5.2631579e-01
   3.1929825e-01
   4.4210526e-01
   5.0526316e-01
   4.2105263e-01
   4.2807018e-01
   5.2280702e-01
   5.1228070e-01
   4.5614035e-01
   4.5614035e-01
   4.6315789e-01
   7.6491228e-01
   3.4035088e-01
   4.5614035e-01
   5.8947368e-01
   3.4736842e-01
   7.0175439e-01
   6.6666667e-01
   5.4736842e-01
   2.9473684e-01
   4.8070175e-01
   4.6315789e-01
   4.9473684e-01
   1.9649123e-01
   5.1228070e-01
   4.5964912e-01
   4.9473684e-01
   4.5263158e-01
   2.8070175e-01
   4.4210526e-01
   6.7719298e-01
   5.6842105e-01
   2.4561404e-01
   4.8070175e-01
   5.4035088e-01
   6.2807018e-01
   3.5789474e-01
   6.1052632e-01
   5.1929825e-01
   6.4912281e-01
   5.5789474e-01
   4.9122807e-01
   4.4210526e-01
   4.7368421e-01
   7.7192982e-01
   5.5789474e-01
   3.2982456e-01
   4.8421053e-01
   6.4561404e-01
   4.0000000e-01
   3.1929825e-01
   6.7017544e-01
   4.8070175e-01
   3.9298246e-01
   3.8245614e-01
   5.4035088e-01
   4.9122807e-01
   5.2631579e-01
   6.5263158e-01
   6.1052632e-01
   5.6842105e-01
   4.1052632e-01
   4.1754386e-01
   7.8947368e-01
   4.7017544e-01
   2.8771930e-01
   6.4210526e-01
   6.9473684e-01
   4.5614035e-01
   3.2982456e-01
   5.5087719e-01
   4.2105263e-01
   3.8245614e-01
   2.8070175e-01
   4.7017544e-01
   3.8245614e-01
   3.8947368e-01
   4.5964912e-01
   3.2631579e-01
   5.6140351e-01
   3.3333333e-01
   4.5614035e-01
   5.2631579e-01
   3.1578947e-01
   5.1929825e-01
   6.1754386e-01
   5.5789474e-01
   7.6491228e-01
   3.0877193e-01
   6.0350877e-01
   4.0000000e-01
   3.1929825e-01
   6.1754386e-01
   6.2807018e-01
   5.1929825e-01
   5.5438596e-01
   4.8070175e-01
   6.1754386e-01
   3.5438596e-01
   6.2105263e-01
   2.6666667e-01
   5.0175439e-01
   3.4035088e-01
   6.3508772e-01
   6.5263158e-01
   4.2456140e-01
   4.1754386e-01
   5.0175439e-01
   5.0175439e-01
   5.7543860e-01
   5.5087719e-01
   2.5614035e-01
   5.0526316e-01
   5.5438596e-01
   6.2456140e-01
   3.6140351e-01
   4.5263158e-01
   4.5263158e-01
   6.3859649e-01
   3.6491228e-01
   5.0526316e-01
   3.9298246e-01
   6.3508772e-01
   6.1754386e-01
   1.8947368e-01
   6.2456140e-01
   4.2807018e-01
   4.8771930e-01
   4.9824561e-01
   3.5789474e-01
   4.7368421e-01
   3.5087719e-01
   3.7543860e-01
   8.5263158e-01
   7.4736842e-01
   3.4385965e-01
   5.2280702e-01
   6.5964912e-01
   6.4561404e-01
   3.2982456e-01
   8.2807018e-01
   6.3859649e-01
   3.2280702e-01
   3.2631579e-01
   4.1754386e-01
   6.4561404e-01
   4.3157895e-01
   5.2280702e-01
   5.7543860e-01
   5.5789474e-01
   7.3684211e-01
   5.0175439e-01
   4.5263158e-01
   5.6140351e-01
   5.5438596e-01
   3.9298246e-01
   6.0701754e-01
   3.4736842e-01
   4.5614035e-01
   3.6491228e-01
   5.6491228e-01
   6.0000000e-01
   5.3684211e-01
   6.2807018e-01
   6.2456140e-01
   4.6315789e-01
   4.1052632e-01
   4.2456140e-01
   5.4736842e-01
   4.1754386e-01
   5.4035088e-01
   4.5614035e-01
   4.6666667e-01
   4.8771930e-01
   3.1578947e-01
   6.4912281e-01
   3.2982456e-01
   2.3859649e-01
   4.9473684e-01
   4.4912281e-01
   4.6666667e-01
   5.7543860e-01
   4.8771930e-01
   5.6842105e-01
   5.1929825e-01
   4.4210526e-01
   5.1228070e-01
   3.2982456e-01
   6.1052632e-01
   5.9298246e-01
   4.5964912e-01
   6.0350877e-01
   4.8771930e-01
   2.4210526e-01
   4.5964912e-01
   4.0350877e-01
   3.6491228e-01
   4.1754386e-01
   4.6315789e-01
   7.0526316e-01
   5.6842105e-01
   4.1403509e-01
   5.8245614e-01
   4.7017544e-01
   6.7719298e-01
   3.6842105e-01
   2.2807018e-01
   7.0526316e-01
   6.8421053e-01
   6.4561404e-01
   6.8070175e-01
   5.7894737e-01
   7.9298246e-01
   6.2456140e-01
   5.4385965e-01
   5.7543860e-01
   5.2631579e-01
   4.8070175e-01
   3.0526316e-01
   6.1403509e-01
   6.1052632e-01
   1.9298246e-01
   5.8947368e-01
   5.1228070e-01
   2.6315789e-01
   6.0350877e-01
   2.3157895e-01
   4.2807018e-01
   6.1052632e-01
   5.4035088e-01
   5.5789474e-01
   5.9298246e-01
   8.7719298e-02
   6.7017544e-01
   8.2456140e-01
   4.3157895e-01
   2.6315789e-01
   4.5964912e-01
   6.9824561e-01
   7.2631579e-01
   4.8421053e-01
   5.6842105e-01
   5.0877193e-01
   7.0526316e-01
   4.5614035e-01
   6.6666667e-01
   5.5789474e-01
   3.5438596e-01
   5.9649123e-01
   5.9649123e-01
   5.0526316e-01
   4.0000000e-01
   5.8947368e-01
   4.2456140e-01
   5.3684211e-01
   5.8245614e-01
   8.1052632e-01
   3.8596491e-01
   7.5438596e-01
   7.2280702e-01
   3.4385965e-01
   5.8947368e-01
   7.7894737e-01
   4.0000000e-01
   3.1929825e-01
   3.5789474e-01
   6.1052632e-01
   2.0350877e-01
   3.9298246e-01
   5.0175439e-01
   4.5263158e-01
   4.1403509e-01
   3.7192982e-01
   4.7368421e-01
   7.5087719e-01
   5.4035088e-01
   7.0877193e-01
   5.1228070e-01
   4.5964912e-01
   5.7543860e-01
   4.1754386e-01
   5.3333333e-01
   5.5087719e-01
   6.2456140e-01
   5.2631579e-01
   5.5087719e-01
   4.0000000e-01
   5.1578947e-01
   4.8070175e-01
   5.5789474e-01
   5.4385965e-01
   4.5614035e-01
   5.3333333e-01
   4.7368421e-01
   6.8771930e-01
   2.8421053e-01
   4.2456140e-01
   4.8771930e-01
   5.0877193e-01
   5.6491228e-01
   3.1929825e-01
   5.8596491e-01
   5.3684211e-01
   4.2456140e-01
   3.5087719e-01
   3.4736842e-01
   3.9649123e-01
   3.6491228e-01
   5.5438596e-01
   5.9649123e-01
   6.5614035e-01
   4.6666667e-01
   6.6315789e-01
   4.9473684e-01
   5.7894737e-01
   3.9298246e-01
   5.5438596e-01
   5.3684211e-01
   5.2280702e-01
   5.3684211e-01
   4.3508772e-01
   7.8947368e-01
   5.0526316e-01
   5.2280702e-01
   4.2456140e-01
   4.8070175e-01
   4.9473684e-01
   5.4035088e-01
   3.0175439e-01
   3.4736842e-01
   2.3859649e-01
   2.5263158e-01
   4.5263158e-01
   8.1403509e-01
   5.2982456e-01
   8.1754386e-01
   5.6140351e-01
   4.8771930e-01
   5.0877193e-01
   4.1754386e-01
   4.8070175e-01
   3.0877193e-01
   3.1578947e-01
   4.3157895e-01
   5.3684211e-01
   4.5964912e-01
   6.9824561e-01
   4.9473684e-01
   3.5087719e-01
   4.9122807e-01
   4.2807018e-01
   5.9298246e-01
   6.8771930e-01
   1.8245614e-01
   5.5438596e-01
   5.7894737e-01
   6.1403509e-01
   3.8245614e-01
   4.3859649e-01
   2.7017544e-01
   6.2105263e-01
   6.7017544e-01
   6.2105263e-01
   4.8421053e-01
   4.2807018e-01
   7.2982456e-01
   6.5614035e-01
   5.9649123e-01
   5.6491228e-01
   5.5438596e-01
   1.7543860e-01
   4.4561404e-01
   4.0701754e-01
   4.4912281e-01
   3.1228070e-01
   4.6666667e-01
   3.8596491e-01
   5.2631579e-01
   4.7017544e-01
   6.4210526e-01
   1.9298246e-01
   5.1578947e-01
   5.1228070e-01
   1.6140351e-01
   3.3684211e-01
   5.1578947e-01
   4.0701754e-01
   4.7719298e-01
   3.7192982e-01
   4.7017544e-01
   5.1929825e-01
   4.9122807e-01
   3.3333333e-01
   4.5263158e-01
   3.6842105e-01
   6.6315789e-01
   5.5438596e-01
   4.3859649e-01
   6.2105263e-01
   5.3333333e-01
   4.3508772e-01
   6.7368421e-01
   5.9649123e-01
   4.5964912e-01
   5.5789474e-01
   7.0526316e-01
   5.4385965e-01
   5.8596491e-01
   7.2982456e-01
   5.2982456e-01
   3.8596491e-01
   3.8596491e-01
   5.5789474e-01
   3.4385965e-01
   4.4561404e-01
   2.0701754e-01
   6.3859649e-01
   3.2982456e-01
   6.0350877e-01
   5.6842105e-01
   6.7017544e-01
   2.2456140e-01
   7.0175439e-01
   3.2280702e-01
   3.9298246e-01
   3.8245614e-01
   7.6491228e-01
   5.6842105e-01
   4.4210526e-01
   4.7368421e-01
   4.5263158e-01
   6.0000000e-01
   6.4912281e-01
   5.9649123e-01
   3.4385965e-01
   4.0000000e-01
   4.2807018e-01
   4.4912281e-01
   2.8771930e-01
   5.2631579e-01
   4.3859649e-01
   6.7017544e-01
   2.9122807e-01
   3.6491228e-01
   3.9298246e-01
   6.8421053e-01
   5.3333333e-01
   4.1754386e-01
   6.3157895e-01
   5.9298246e-01
   4.4210526e-01
   2.9473684e-01
   4.5614035e-01
   3.5087719e-01
   7.2982456e-01
   3.2982456e-01
   5.1929825e-01
   5.5087719e-01
   4.5964912e-01
   5.0175439e-01
   3.7543860e-01
   5.2982456e-01
   4.4561404e-01
   5.3684211e-01
   6.3157895e-01
   4.6666667e-01
   5.2280702e-01
   5.4035088e-01
   4.9122807e-01
   4.7719298e-01
   3.4385965e-01
   3.2631579e-01
   6.4912281e-01
   4.2105263e-01
   3.6140351e-01
   4.9122807e-01
   6.9473684e-01
   5.0526316e-01
   6.0000000e-01
   5.1578947e-01
   5.0526316e-01
   6.5964912e-01
   3.1228070e-01
   6.8421053e-01
   4.3157895e-01
   6.2456140e-01
   4.5263158e-01
   6.5263158e-01
   5.3684211e-01
   7.4385965e-01
   4.4912281e-01
   5.0877193e-01
   5.0526316e-01
   6.5614035e-01
   5.8947368e-01
   5.0877193e-01
   3.8596491e-01
   3.3684211e-01
   5.2982456e-01
   6.1403509e-01
   6.9824561e-01
   5.9298246e-01
   2.4210526e-01
   4.9824561e-01
   6.4561404e-01
   5.2280702e-01
   3.4736842e-01
   4.5964912e-01
   5.6491228e-01
   4.5614035e-01
   4.3157895e-01
   8.4210526e-01
   5.1929825e-01
   4.9122807e-01
   7.8245614e-01
   2.1403509e-01
   3.9649123e-01
   5.7543860e-01
   6.1403509e-01
   6.9122807e-01
   8.3859649e-01
   5.4385965e-01
   6.5263158e-01
   2.9824561e-01
   4.8771930e-01
   5.9649123e-01
   4.2807018e-01
   5.0526316e-01
   4.2456140e-01
   5.0526316e-01
   2.8070175e-01
   6.7368421e-01
   4.8771930e-01
   5.6842105e-01
   3.3684211e-01
   4.0350877e-01
   5.1929825e-01
   4.6315789e-01
   5.4736842e-01
   2.8421053e-01
   6.5964912e-01
   4.4912281e-01
   6.3157895e-01
   5.7543860e-01
   6.1052632e-01
   3.0877193e-01
   4.4210526e-01
   3.5087719e-01
   3.4035088e-01
   5.4035088e-01
   4.3859649e-01
   4.2456140e-01
   5.1578947e-01
   5.8947368e-01
   8.2105263e-01
   6.5614035e-01
   3.7192982e-01
   6.5263158e-01
   7.6491228e-01
   5.9649123e-01
   4.5964912e-01
   2.9473684e-01
   3.4736842e-01
   3.2631579e-01
   3.7192982e-01
   3.1929825e-01
   6.2456140e-01
   5.2631579e-01
   5.1578947e-01
   2.5614035e-01
   4.7719298e-01
   6.0000000e-01
   6.1052632e-01
   5.2631579e-01
   7.0526316e-01
   4.9473684e-01
   6.8421053e-01
   5.6491228e-01
   6.1754386e-01
   4.9824561e-01
   5.4736842e-01
   5.5789474e-01
   3.3684211e-01
   3.1929825e-01
   5.0526316e-01
   7.0175439e-01
   6.3508772e-01
   3.6491228e-01
   5.6140351e-01
   4.7368421e-01
   4.0350877e-01
   5.7894737e-01
   6.6666667e-01
   4.3859649e-01
   5.8947368e-01
   5.5087719e-01
   3.6842105e-01
   8.5263158e-01
   4.8421053e-01
   4.3508772e-01
   6.0350877e-01
   5.6140351e-01
   5.1228070e-01
   5.7894737e-01
   4.4210526e-01
   3.0175439e-01
   4.5964912e-01
   4.6666667e-01
   4.4210526e-01
   4.5614035e-01
   3.8245614e-01
   3.7894737e-01
   5.0526316e-01
   5.2280702e-01
   2.7719298e-01
   4.9473684e-01
   4.3508772e-01
   7.1578947e-01
   6.0701754e-01
   6.1052632e-01
   3.5087719e-01
   5.6491228e-01
   6.4210526e-01
   6.7368421e-01
   5.9649123e-01
   4.5964912e-01
   5.1578947e-01
   6.7017544e-01
   5.7192982e-01
   6.8070175e-01
   3.8947368e-01
   7.4736842e-01
   6.4210526e-01
   6.4561404e-01
   4.4912281e-01
   6.7719298e-01
   4.5263158e-01
   5.7894737e-01
   3.9298246e-01
   3.5087719e-01
   5.1228070e-01
   3.1929825e-01
   5.1929825e-01
   4.4912281e-01
   6.5614035e-01
   6.2105263e-01
   4.1403509e-01
   3.8245614e-01
   3.0175439e-01
   4.9824561e-01
   4.5614035e-01
   3.7543860e-01
   3.7192982e-01
   4.6666667e-01
   2.8070175e-01
   5.3333333e-01
   3.2982456e-01
   5.8596491e-01
   2.7368421e-01
   6.1052632e-01
   4.7017544e-01
   7.1929825e-01
   6.2105263e-01
   4.0701754e-01
   5.5087719e-01
   3.9649123e-01
   1.5789474e-01
   6.1754386e-01
   2.2105263e-01
   8.8070175e-01
   3.2280702e-01
   6.3859649e-01
   7.2631579e-01
   1.8245614e-01
   2.4210526e-01
   5.3684211e-01
   5.3333333e-01
   3.6491228e-01
   4.5263158e-01
   7.2631579e-01
   3.1929825e-01
   4.0000000e-01
   4.2105263e-01
   4.9824561e-01
   4.6666667e-01
   4.8771930e-01
   4.6666667e-01
   4.2456140e-01
   7.4736842e-01
   1.8245614e-01
   3.4385965e-01
   2.5263158e-01
   6.0000000e-01
   3.9649123e-01
   5.3684211e-01
   5.0526316e-01
   4.7368421e-01
   3.5789474e-01
   7.6491228e-01
   4.5964912e-01
   5.9649123e-01
   4.1403509e-01
   4.8070175e-01
   8.5614035e-01
   4.3508772e-01
   4.6666667e-01
   2.7719298e-01
   5.4736842e-01
   4.5964912e-01
   6.4561404e-01
   5.2982456e-01
   7.4736842e-01
   5.5087719e-01
   5.7543860e-01
   4.4912281e-01
   4.7719298e-01
   5.8245614e-01
   6.5964912e-01
   2.8771930e-01
   4.6315789e-01
   2.9824561e-01
   5.8596491e-01
   5.3333333e-01
   4.2105263e-01
   2.7719298e-01
   5.5438596e-01
   3.5087719e-01
   5.6491228e-01
   3.0877193e-01
   6.1052632e-01
   3.5087719e-01
   3.8947368e-01
   4.8421053e-01
   4.4912281e-01
   7.7543860e-01
   5.4035088e-01
   5.1578947e-01
   7.6140351e-01
   4.2807018e-01
   6.3157895e-01
   4.1052632e-01
   6.2456140e-01
   6.4210526e-01
   6.3508772e-01
   4.6315789e-01
   4.2456140e-01
   4.0000000e-01
   4.4210526e-01
   4.4561404e-01
   5.7192982e-01
   4.7719298e-01
   4.2105263e-01
   4.9824561e-01
   5.1929825e-01
   2.4210526e-01
   5.4736842e-01
   6.3157895e-01
   5.2631579e-01
   3.5087719e-01
   7.0175439e-01
   8.0701754e-01
   6.5614035e-01
   3.5087719e-01
   5.4035088e-01
   4.9473684e-01
   5.4385965e-01
   5.0175439e-01
   3.3333333e-01
   4.1754386e-01
   5.7894737e-01
   3.5789474e-01
   4.6666667e-01
   4.6315789e-01
   5.1578947e-01
   3.6842105e-01
   5.1228070e-01
   4.7368421e-01
   6.3508772e-01
   7.5438596e-01
   4.0000000e-01
   5.0877193e-01
   4.2105263e-01
   2.8421053e-01
   2.7719298e-01
   5.4736842e-01
   4.6315789e-01
   5.6842105e-01
   5.1228070e-01
   3.0526316e-01
   2.7368421e-01
   5.3333333e-01
   3.6842105e-01
   7.9298246e-01
   7.8245614e-01
   4.8421053e-01
   4.5614035e-01
   5.5438596e-01
   5.2280702e-01
   4.0000000e-01
   4.3859649e-01
   2.8771930e-01
   6.1754386e-01
   2.2105263e-01
   4.9122807e-01
   4.5614035e-01
   4.1403509e-01
   1.5789474e-01
   4.4561404e-01
   6.8771930e-01
   3.5087719e-01
   2.3157895e-01
   5.7894737e-01
   7.7543860e-01
   5.8947368e-01
   4.0350877e-01
   3.1929825e-01
   3.6842105e-01
   6.0350877e-01
   5.3333333e-01
   2.0000000e-01
   7.7543860e-01
   5.2631579e-01
   2.9122807e-01
   3.1929825e-01
   6.9473684e-01
   6.0350877e-01
   4.3157895e-01
   8.1403509e-01
   3.8596491e-01
   7.1929825e-01
   3.2631579e-01
   3.9649123e-01
   4.2456140e-01
   3.5438596e-01
   5.7543860e-01
   6.3859649e-01
   1.1929825e-01
   3.8947368e-01
   5.7543860e-01
   4.2807018e-01
   6.5614035e-01
   4.6666667e-01
   4.0000000e-01
   3.4736842e-01
   3.9649123e-01
   4.7368421e-01
   5.4385965e-01
   6.9824561e-01
   4.7368421e-01
   5.8947368e-01
   5.9298246e-01
   7.6491228e-01
   3.1228070e-01
   5.1929825e-01
   5.3333333e-01
   4.6666667e-01
   5.7192982e-01
   5.1929825e-01
   6.9122807e-01
   4.0350877e-01
   4.8771930e-01
   6.8421053e-01
   2.8070175e-01
   4.5263158e-01
   4.7719298e-01
   5.0877193e-01
   4.9122807e-01
   3.5087719e-01
   7.2631579e-01
   4.2456140e-01
   7.7543860e-01
   5.3333333e-01
   5.4035088e-01
   3.2280702e-01
   1.4035088e-01
   6.9824561e-01
   5.9649123e-01
   2.9122807e-01
   3.6140351e-01
   6.9824561e-01
   4.3157895e-01
   4.0000000e-01
   4.6315789e-01
   6.4912281e-01
   6.7368421e-01
   7.1929825e-01
   5.6491228e-01
   7.5438596e-01
   3.1228070e-01
   4.3508772e-01
   6.7017544e-01
   3.9649123e-01
   7.7543860e-01
   5.4736842e-01
   4.1052632e-01
   3.2280702e-01
   5.2631579e-01
   3.0877193e-01
   5.3333333e-01
   4.7017544e-01
   4.2456140e-01
   3.0175439e-01
   5.8596491e-01
   8.5614035e-01
   2.8421053e-01
   5.0175439e-01
   6.2807018e-01
   3.2982456e-01
   6.7719298e-01
   5.4385965e-01
   4.3508772e-01
   5.3333333e-01
   3.6491228e-01
   6.7719298e-01
   7.4035088e-01
   3.2631579e-01
   5.0877193e-01
   3.8596491e-01
   3.5087719e-01
   5.8947368e-01
   6.7368421e-01
   6.0350877e-01
   5.4035088e-01
   5.7894737e-01
   5.8596491e-01
   4.2105263e-01
   5.4736842e-01
   4.9824561e-01
   5.1929825e-01
   5.2631579e-01
   1.3684211e-01
   3.1578947e-01
   5.6140351e-01
   6.9122807e-01
   6.4210526e-01
   5.6140351e-01
   2.9122807e-01
   6.3508772e-01
   3.0175439e-01
   1.6842105e-01
   3.6491228e-01
   6.3508772e-01
   6.2105263e-01
   5.7894737e-01
   4.1754386e-01
   7.5087719e-01
   2.8070175e-01
   6.4912281e-01
   2.9473684e-01
   4.5614035e-01
   4.7719298e-01
   6.8421053e-01
   6.1052632e-01
   4.1754386e-01
   6.1754386e-01
   3.6842105e-01
   3.3684211e-01
   3.5087719e-01
   4.7719298e-01
   5.6140351e-01
   4.5614035e-01
   7.5438596e-01
   1.8596491e-01
   5.9298246e-01
   2.6315789e-01
   4.6315789e-01
   6.0701754e-01
   4.1754386e-01
   5.3333333e-01
   6.5263158e-01
   2.6315789e-01
   4.0000000e-01
   5.5438596e-01
   4.4912281e-01
   6.5263158e-01
   4.2807018e-01
   4.2807018e-01
   4.5263158e-01
   6.3859649e-01
   4.3859649e-01
   6.2456140e-01
   4.8421053e-01
   5.6491228e-01
   5.2982456e-01
   5.3333333e-01
   5.3333333e-01
   4.4561404e-01
   7.6140351e-01
   5.7543860e-01
   3.7543860e-01
   6.2105263e-01
   6.5964912e-01
   5.7192982e-01
   2.7368421e-01
   6.4210526e-01
   5.4736842e-01
   4.3157895e-01
   8.1052632e-01
   5.5087719e-01
   5.4736842e-01
   4.5614035e-01
   6.7719298e-01
   4.2807018e-01
   3.5438596e-01
   4.7368421e-01
   7.8596491e-01
   3.6491228e-01
   5.7894737e-01
   5.8596491e-01
   3.1228070e-01
   5.9649123e-01
   3.4035088e-01
   7.0526316e-01
   4.6666667e-01
   3.0877193e-01
   5.3684211e-01
   4.1052632e-01
   3.2280702e-01
   5.7543860e-01
   5.1929825e-01
   2.9824561e-01
   3.5087719e-01
   4.3859649e-01
   3.5789474e-01
   3.4035088e-01
   2.9122807e-01
   4.1403509e-01
   3.6491228e-01
   2.7719298e-01
   5.9298246e-01
   4.5964912e-01
   5.7192982e-01
   6.3859649e-01
   4.2105263e-01
   5.4385965e-01
   6.2456140e-01
   2.8070175e-01
   5.0175439e-01
   5.9298246e-01
   3.7543860e-01
   1.5789474e-01
   4.7017544e-01
   6.7017544e-01
   6.4561404e-01
   5.2631579e-01
   1.2280702e-01
   2.1403509e-01
   5.1228070e-01
   6.3157895e-01
   4.9824561e-01
   4.3859649e-01
   4.4210526e-01
   4.8421053e-01
   5.5087719e-01
   3.1578947e-01
   6.1052632e-01
   3.2280702e-01
   5.6491228e-01
   6.3508772e-01
   5.5087719e-01
   3.1228070e-01
   2.8421053e-01
   4.9473684e-01
   4.5964912e-01
   2.3859649e-01
   7.6842105e-01
   3.6842105e-01
   6.8421053e-01
   5.1578947e-01
   5.4736842e-01
   6.5964912e-01
   3.6140351e-01
   5.2631579e-01
   6.8771930e-01
   4.5614035e-01
   2.7368421e-01
   5.9649123e-01
   5.2280702e-01
   3.3333333e-01
   6.1754386e-01
   4.7368421e-01
   4.6666667e-01
   4.8771930e-01
   6.5614035e-01
   4.0350877e-01
   4.4912281e-01
   3.9298246e-01
   4.2105263e-01
   5.7192982e-01
   6.0000000e-01
   2.7368421e-01
   4.1754386e-01
   7.6140351e-01
   5.4736842e-01
   6.9122807e-01
   6.2807018e-01
   4.0000000e-01
   4.3859649e-01
   5.5438596e-01
   4.4561404e-01
   4.0000000e-01
   5.7894737e-01
   7.1929825e-01
   5.8596491e-01
   3.6140351e-01
   5.7192982e-01
   6.4210526e-01
   2.8070175e-01
   5.5789474e-01
   7.6842105e-01
   2.5614035e-01
   4.9824561e-01
   5.3684211e-01
   6.2105263e-01
   4.7017544e-01
   3.7543860e-01
   6.1754386e-01
   3.0877193e-01
   3.9649123e-01
   4.6315789e-01
   3.9298246e-01
   5.5087719e-01
   5.0526316e-01
   5.3684211e-01
   4.4561404e-01
   5.7894737e-01
   5.1578947e-01
   4.6666667e-01
   5.2631579e-01
   5.7192982e-01
   4.2105263e-01
   6.2105263e-01
   5.7543860e-01
   5.1929825e-01
   6.5614035e-01
   4.2456140e-01
   6.3508772e-01
   3.8245614e-01
   6.9824561e-01
   5.5087719e-01
   3.2982456e-01
   5.4035088e-01
   6.6666667e-01
   6.3859649e-01
   4.7368421e-01
   3.5087719e-01
   6.1754386e-01
   5.6140351e-01
   5.3684211e-01
   4.3508772e-01
   4.4912281e-01
   5.2631579e-01
   3.0526316e-01
   1.6491228e-01
   6.5964912e-01
   4.7719298e-01
   6.0000000e-01
   5.1578947e-01
   5.7894737e-01
   7.7192982e-01
   1.7192982e-01
   3.2982456e-01
   3.5789474e-01
   4.1403509e-01
   3.1578947e-01
   6.8771930e-01
   6.8421053e-01
   5.4385965e-01
   4.2807018e-01
   6.3157895e-01
   3.3333333e-01
   8.0350877e-01
   5.7543860e-01
   4.5263158e-01
   4.2456140e-01
   8.7719298e-01
   4.1754386e-01
   6.2807018e-01
   5.1929825e-01
   5.2982456e-01
   4.2807018e-01
   2.9473684e-01
   2.3508772e-01
   7.5087719e-01
   3.3333333e-01
   6.3508772e-01
   4.3157895e-01
   3.3684211e-01
   6.9122807e-01
   5.1228070e-01
   5.1228070e-01
   4.2456140e-01
   5.3333333e-01
   5.9649123e-01
   4.3859649e-01
   4.7017544e-01
   4.0000000e-01
   5.3684211e-01
   4.5964912e-01
   2.3508772e-01
   5.9298246e-01
   2.9122807e-01
   5.2280702e-01
   1.7192982e-01
   4.6315789e-01
   3.1578947e-01
   3.5087719e-01
   5.4035088e-01
   6.3157895e-01
   4.7017544e-01
   7.2631579e-01
   3.7894737e-01
   2.9824561e-01
   8.0350877e-01
   6.0701754e-01
   4.3157895e-01
   7.0877193e-01
   4.6315789e-01
   7.8947368e-01
   4.8421053e-01
   5.2280702e-01
   4.2807018e-01
   5.7894737e-01
   5.9649123e-01
   2.6666667e-01
   5.0175439e-01
   4.4561404e-01
   6.1403509e-01
   3.8947368e-01
   4.7017544e-01
   3.0877193e-01
   4.7719298e-01
   6.6315789e-01
   6.1403509e-01
   6.4210526e-01
   5.7192982e-01
   4.3859649e-01
   5.8245614e-01
   7.2982456e-01
   4.9473684e-01
   5.1228070e-01
   3.4035088e-01
   4.1052632e-01
   5.4736842e-01
   2.8070175e-01
   5.9298246e-01
   7.0175439e-01
   5.4736842e-01
   7.1228070e-01
   5.7543860e-01
   4.0701754e-01
   4.0000000e-01
   3.4035088e-01
   4.8070175e-01
   3.1228070e-01
   3.3333333e-01
   3.4736842e-01
   4.7368421e-01
   4.8771930e-01
   5.5438596e-01
   4.0000000e-01
   3.8947368e-01
   3.6842105e-01
   4.7017544e-01
   4.0350877e-01
   4.9473684e-01
   6.6315789e-01
   6.9122807e-01
   4.0701754e-01
   4.9122807e-01
   5.6491228e-01
   4.1052632e-01
   6.0000000e-01
   7.7192982e-01
   4.4561404e-01
   5.2631579e-01
   4.6666667e-01
   3.8596491e-01
   5.1929825e-01
   5.4035088e-01
   5.5087719e-01
   5.3333333e-01
   3.7894737e-01
   4.2807018e-01
   4.4210526e-01
   2.7719298e-01
   6.4912281e-01
   6.0350877e-01
   4.9122807e-01
   3.7894737e-01
   7.6491228e-01
   4.9473684e-01
   4.4210526e-01
   7.4736842e-01
   4.0000000e-01
   6.5614035e-01
   4.2105263e-01
   4.7719298e-01
   5.3684211e-01
   5.0175439e-01
   5.6140351e-01
   4.5614035e-01
   4.0000000e-01
   4.9122807e-01
   7.1228070e-01
   6.2807018e-01
   4.6666667e-01
   5.8245614e-01
   6.2456140e-01
   5.5438596e-01
   4.7368421e-01
   6.0000000e-01
   4.9824561e-01
   6.1754386e-01
   6.5964912e-01
   4.2807018e-01
   5.8245614e-01
   4.0000000e-01
   5.1228070e-01
   6.4912281e-01
   6.7719298e-01
   6.3859649e-01
   5.3684211e-01
   7.9649123e-01
   2.8070175e-01
   6.9824561e-01
   3.2280702e-01
   4.1052632e-01
   4.4561404e-01
   4.9122807e-01
   5.6842105e-01
   1.8245614e-01
   6.0350877e-01
   2.9122807e-01
   6.7017544e-01
   6.4912281e-01
   1.8245614e-01
   3.2982456e-01
   2.9473684e-01
   4.4561404e-01
   4.9473684e-01
   5.7894737e-01
   4.6315789e-01
   3.0877193e-01
   3.7192982e-01
   4.5964912e-01
   3.2982456e-01
   4.7017544e-01
   5.5789474e-01
   4.6315789e-01
   3.8596491e-01
   4.7017544e-01
   3.9298246e-01
   5.8596491e-01
   4.6666667e-01
   2.8771930e-01
   2.9824561e-01
   6.1754386e-01
   6.3157895e-01
   5.5789474e-01
   3.6491228e-01
   7.7543860e-01
   5.0526316e-01
   6.2105263e-01
   6.2807018e-01
   5.5087719e-01
   4.4561404e-01
   5.9649123e-01
   5.4736842e-01
   4.2807018e-01
   4.2807018e-01
   5.8245614e-01
   4.9122807e-01
   4.2807018e-01
   6.5263158e-01
   7.6140351e-01
   6.2105263e-01
   3.5789474e-01
   4.4210526e-01
   6.0350877e-01
   5.5087719e-01
   4.8771930e-01
   3.1228070e-01
   4.2105263e-01
   5.4035088e-01
   8.6666667e-01
   4.4561404e-01
   4.2807018e-01
   5.1929825e-01
   1.8245614e-01
   5.6842105e-01
   2.4561404e-01
   4.3859649e-01
   6.1052632e-01
   5.6842105e-01
   6.1052632e-01
   3.8245614e-01
   8.0350877e-01
   7.4385965e-01
   4.1052632e-01
   6.1052632e-01
   4.1754386e-01
   4.2456140e-01
   6.7719298e-01
   6.7017544e-01
   6.3859649e-01
   3.5438596e-01
   3.6842105e-01
   4.1052632e-01
   8.2105263e-01
   3.6491228e-01
   4.8421053e-01
   2.0701754e-01
   4.5964912e-01
   4.9122807e-01
   3.2982456e-01
   5.2631579e-01
   3.7894737e-01
   6.5263158e-01
   3.1578947e-01
   6.7017544e-01
   4.0701754e-01
   3.6140351e-01
   5.0877193e-01
   4.1754386e-01
   2.2105263e-01
   5.9649123e-01
   4.5263158e-01
   5.6842105e-01
   5.1578947e-01
   5.1929825e-01
   4.5964912e-01
   4.2105263e-01
   5.2982456e-01
   3.5438596e-01
   4.0000000e-01
   4.8070175e-01
   5.0877193e-01
   7.0877193e-01
   6.2105263e-01
   3.1578947e-01
   8.2456140e-01
   3.7894737e-01
   5.8596491e-01
   6.1754386e-01
   5.9649123e-01
   5.3333333e-01
   4.3157895e-01
   4.5964912e-01
   6.2807018e-01
   4.3508772e-01
   5.6842105e-01
   4.7368421e-01
   4.5263158e-01
   4.5263158e-01
   3.8947368e-01
   4.7017544e-01
   5.6140351e-01
   6.1403509e-01
   4.9473684e-01
   6.1403509e-01
   5.3333333e-01
   8.0000000e-01
   6.4561404e-01
   5.4736842e-01
   6.0350877e-01
   5.4035088e-01
   7.1929825e-01
   9.2982456e-01
   3.6491228e-01
   3.5087719e-01
   4.3859649e-01
   3.8947368e-01
   3.7192982e-01
   3.0526316e-01
   4.2105263e-01
   1.8947368e-01
   2.7017544e-01
   7.3333333e-01
   2.4210526e-01
   2.9824561e-01
   4.3859649e-01
   4.5964912e-01
   4.7017544e-01
   4.1052632e-01
   3.9298246e-01
   5.0175439e-01
   5.4385965e-01
   5.0877193e-01
   3.8245614e-01
   6.3157895e-01
   5.6491228e-01
   6.6315789e-01
   6.4210526e-01
   5.9649123e-01
   4.3859649e-01
   4.5964912e-01
   5.8947368e-01
   3.7192982e-01
   6.2105263e-01
   3.7543860e-01
   8.4912281e-01
   4.2807018e-01
   8.3508772e-01
   5.1228070e-01
   5.7192982e-01
   5.2982456e-01
   5.9649123e-01
   5.7192982e-01
   5.6140351e-01
   3.7543860e-01
   4.7368421e-01
   5.7192982e-01
   3.9649123e-01
   4.0701754e-01
   4.3508772e-01
   5.3684211e-01
   3.6842105e-01
   5.5789474e-01
   4.1754386e-01
   4.4561404e-01
   4.2105263e-01
   4.7017544e-01
   5.0877193e-01
   4.5964912e-01
   5.4736842e-01
   4.7719298e-01
   6.8421053e-01
   5.5438596e-01
   2.8771930e-01
   6.0000000e-01
   4.0000000e-01
   8.2105263e-01
   6.3157895e-01
   4.1052632e-01
   4.5263158e-01
   2.9122807e-01
   2.7719298e-01
   5.7192982e-01
   4.7719298e-01
   3.2631579e-01
   5.5789474e-01
   4.8421053e-01
   5.0526316e-01
   3.0175439e-01
   4.9824561e-01
   5.1929825e-01
   4.0000000e-01
   4.2105263e-01
   5.4035088e-01
   5.4736842e-01
   4.1403509e-01
   6.8771930e-01
   6.3157895e-01
   4.0701754e-01
   4.5263158e-01
   4.3157895e-01
   2.1754386e-01
   6.0000000e-01
   5.1228070e-01
   6.5263158e-01
   5.4736842e-01
   6.3859649e-01
   5.0526316e-01
   5.2631579e-01
   8.0701754e-01
   6.0350877e-01
   6.1403509e-01
   6.7017544e-01
   4.7368421e-01
   5.7192982e-01
   5.9298246e-01
   4.5263158e-01
   6.3508772e-01
   3.8596491e-01
   3.1929825e-01
   7.4385965e-01
   3.4385965e-01
   6.3508772e-01
   2.9824561e-01
   4.7719298e-01
   6.3508772e-01
   6.1754386e-01
   4.6315789e-01
   4.4912281e-01
   5.0877193e-01
   5.2280702e-01
   5.8245614e-01
   3.4385965e-01
   4.9824561e-01
   8.1052632e-01
   4.1052632e-01
   4.2807018e-01
   5.1578947e-01
   4.1052632e-01
   3.3684211e-01
   2.8070175e-01
   4.6666667e-01
   6.3508772e-01
   4.6666667e-01
   5.2631579e-01
   3.1228070e-01
   5.5087719e-01
   4.2807018e-01
   4.7719298e-01
   5.8245614e-01
   5.9649123e-01
   4.1754386e-01
   4.7017544e-01
   2.9122807e-01
   5.7543860e-01
   5.1929825e-01
   3.6491228e-01
   5.8245614e-01
   5.8596491e-01
   2.8771930e-01
   4.1052632e-01
   3.4035088e-01
   6.4210526e-01
   5.2982456e-01
   4.9473684e-01
   6.0350877e-01
   5.6491228e-01
   5.1578947e-01
   4.0350877e-01
   6.7017544e-01
   4.6315789e-01
   4.5614035e-01
   5.6842105e-01
   4.3157895e-01
   2.5964912e-01
   5.5438596e-01
   6.4210526e-01
   4.5263158e-01
   4.8771930e-01
   7.0877193e-01
   5.7894737e-01
   3.3333333e-01
   4.8771930e-01
   4.5614035e-01
   5.7894737e-01
   6.0350877e-01
   4.8070175e-01
   4.8070175e-01
   3.4736842e-01
   4.4912281e-01
   7.0877193e-01
   6.2456140e-01
   5.6140351e-01
   2.4210526e-01
   5.1228070e-01
   6.4561404e-01
   4.2807018e-01
   4.4912281e-01
   5.3684211e-01
   6.2456140e-01
   4.6666667e-01
   2.7719298e-01
   6.3157895e-01
   6.7017544e-01
   7.0175439e-01
   3.2280702e-01
   4.6666667e-01
   5.4736842e-01
   6.0000000e-01
   3.7192982e-01
   4.5614035e-01
   3.7894737e-01
   3.7543860e-01
   6.3157895e-01
   4.4210526e-01
   5.7894737e-01
   5.5087719e-01
   5.1228070e-01
   6.9824561e-01
   5.8947368e-01
   5.1929825e-01
   6.8771930e-01
   7.4385965e-01
   3.6491228e-01
   8.2807018e-01
   4.5614035e-01
   6.5964912e-01
   6.6666667e-01
   5.2982456e-01
   2.5614035e-01
   6.2456140e-01
   3.4035088e-01
   5.0877193e-01
   6.1754386e-01
   6.0701754e-01
   4.3157895e-01
   6.3508772e-01
   4.9122807e-01
   3.5087719e-01
   5.1228070e-01
   6.2456140e-01
   3.8245614e-01
   8.7017544e-01
   3.6491228e-01
   3.8947368e-01
   5.7543860e-01
   6.2456140e-01
   5.3684211e-01
   4.9473684e-01
   5.7894737e-01
   4.8070175e-01
   4.3859649e-01
   1.9298246e-01
   4.7017544e-01
   5.7543860e-01
   3.8947368e-01
   5.3684211e-01
   5.4035088e-01
   4.2105263e-01
   7.4035088e-01
   7.0877193e-01
   6.9473684e-01
   6.2456140e-01
   5.0877193e-01
   4.0701754e-01
   4.9473684e-01
   4.6315789e-01
   5.1578947e-01
   2.3508772e-01
   3.7192982e-01
   4.3859649e-01
   1.7894737e-01
   3.9649123e-01
   3.4385965e-01
   2.7017544e-01
   6.4210526e-01
   7.4035088e-01
   3.0526316e-01
   5.1578947e-01
   6.0701754e-01
   2.9122807e-01
   6.3859649e-01
   5.9298246e-01
   5.1228070e-01
   4.3508772e-01
   4.2807018e-01
   4.8421053e-01
   2.7017544e-01
   5.0175439e-01
   4.8070175e-01
   3.0526316e-01
   5.7192982e-01
   3.2982456e-01
   6.0701754e-01
   6.2105263e-01
   6.0350877e-01
   4.5263158e-01
   4.5263158e-01
   5.4385965e-01
   3.7894737e-01
   5.7894737e-01
   6.2456140e-01
   2.5964912e-01
   4.7017544e-01
   3.1228070e-01
   2.9473684e-01
   4.9824561e-01
   6.7368421e-01
   6.5614035e-01
   3.8596491e-01
   4.7719298e-01
   5.5438596e-01
   3.4035088e-01
   5.1228070e-01
   6.9824561e-01
   6.0000000e-01
   3.1929825e-01
   5.0877193e-01
   4.8771930e-01
   7.0175439e-01
   4.2456140e-01
   4.2105263e-01
   4.2456140e-01
   5.9649123e-01
   4.7017544e-01
   2.2807018e-01
   5.6842105e-01
   5.0877193e-01
   5.3684211e-01
   7.4385965e-01
   5.4736842e-01
   7.0526316e-01
   6.7017544e-01
   4.4210526e-01
   6.2105263e-01
   5.0877193e-01
   3.6491228e-01
   4.3859649e-01
   6.0701754e-01
   4.4210526e-01
   6.6666667e-01
   5.6491228e-01
   4.4912281e-01
   4.5614035e-01
   3.8947368e-01
   5.1578947e-01
   6.1754386e-01
   5.7192982e-01
   3.8947368e-01
   5.6842105e-01
   6.0000000e-01
   4.7719298e-01
   4.6315789e-01
   3.4736842e-01
   5.2280702e-01
   4.6666667e-01
   3.8947368e-01
   5.0526316e-01
   4.0701754e-01
   4.2105263e-01
   6.9473684e-01
   4.8070175e-01
   6.2807018e-01
   6.3157895e-01
   3.6842105e-01
   4.8421053e-01
   2.3859649e-01
   3.9298246e-01
   6.6315789e-01
   5.6491228e-01
   3.7894737e-01
   4.8771930e-01
   3.8596491e-01
   5.9649123e-01
   3.7543860e-01
   6.7017544e-01
   6.1052632e-01
   4.6315789e-01
   5.9298246e-01
   3.5438596e-01
   5.2631579e-01
   4.3859649e-01
   4.6666667e-01
   4.5614035e-01
   3.4035088e-01
   3.1929825e-01
   4.9824561e-01
   5.0175439e-01
   6.2456140e-01
   6.4210526e-01
   3.7192982e-01
   4.3157895e-01
   5.8596491e-01
   4.7368421e-01
   3.0175439e-01
   4.9824561e-01
   6.6315789e-01
   4.7017544e-01
   3.8596491e-01
   4.9824561e-01
   5.6491228e-01
   8.0350877e-01
   5.5087719e-01
   6.5964912e-01
   4.7719298e-01
   4.1052632e-01
   6.2456140e-01
   3.7543860e-01
   7.3684211e-01
   5.0877193e-01
   6.5263158e-01
   3.3684211e-01
   4.2456140e-01
   6.6666667e-01
   5.8245614e-01
   6.1052632e-01
   6.7368421e-01
   5.7192982e-01
   6.0350877e-01
   6.0701754e-01
   5.1578947e-01
   5.9298246e-01
   6.1403509e-01
   5.5789474e-01
   3.3333333e-01
   4.7719298e-01
   4.2456140e-01
   4.9824561e-01
   3.2982456e-01
   5.2982456e-01
   6.2807018e-01
   1.8596491e-01
   5.6140351e-01
   5.6842105e-01
   5.3684211e-01
   5.1929825e-01
   5.9649123e-01
   5.4736842e-01
   5.8947368e-01
   4.0350877e-01
   4.5263158e-01
   5.0526316e-01
   4.9473684e-01
   4.7368421e-01
   3.2982456e-01
   5.1578947e-01
   5.0526316e-01
   5.5438596e-01
   1.9298246e-01
   1.8596491e-01
   3.3333333e-01
   6.6315789e-01
   5.0175439e-01
   6.3859649e-01
   7.0175439e-01
   5.6491228e-01
   4.7719298e-01
   4.5964912e-01
   4.5263158e-01
   5.5438596e-01
   6.1052632e-01
   4.1754386e-01
   4.4210526e-01
   5.9649123e-01
   5.1929825e-01
   6.2807018e-01
   2.7017544e-01
   6.5263158e-01
   7.5789474e-01
   4.8771930e-01
   5.5789474e-01
   6.4561404e-01
   6.1403509e-01
   2.6666667e-01
   6.4210526e-01
   5.7894737e-01
   4.8771930e-01
   2.9122807e-01
   7.4385965e-01
   6.6666667e-01
   4.7017544e-01
   4.8771930e-01
   5.4736842e-01
   4.6315789e-01
   5.1929825e-01
   5.4736842e-01
   5.2631579e-01
   4.4912281e-01
   5.5789474e-01
   7.6140351e-01
   5.3333333e-01
   4.6315789e-01
   5.4385965e-01
   5.4736842e-01
   3.0877193e-01
   6.1052632e-01
   4.1403509e-01
   5.1578947e-01
   4.9122807e-01
   3.2631579e-01
   5.8245614e-01
   3.7192982e-01
   3.4035088e-01
   3.8596491e-01
   5.7543860e-01
   3.3333333e-01
   7.4736842e-01
   2.7017544e-01
   3.6491228e-01
   5.7543860e-01
   5.8596491e-01
   6.1754386e-01
   2.8070175e-01
   5.5438596e-01
   5.8947368e-01
   3.6140351e-01
   4.1754386e-01
   5.2982456e-01
   5.8245614e-01
   5.2631579e-01
   4.9473684e-01
   5.0175439e-01
   5.1929825e-01
   4.8771930e-01
   5.5789474e-01
   3.9298246e-01
   4.6666667e-01
   5.9298246e-01
   7.9649123e-01
   5.6491228e-01
   4.2456140e-01
   5.0877193e-01
   5.1929825e-01
   8.1052632e-01
   6.0000000e-01
   6.7017544e-01
   3.4035088e-01
   4.5263158e-01
   2.9473684e-01
   6.2105263e-01
   3.1929825e-01
   4.5964912e-01
   7.0877193e-01
   7.1578947e-01
   6.3859649e-01
   2.8070175e-01
   6.7368421e-01
   4.5964912e-01
   5.6491228e-01
   4.0350877e-01
   3.9298246e-01
   4.3859649e-01
   6.1403509e-01
   5.8947368e-01
   6.0000000e-01
   1.5438596e-01
   5.2280702e-01
   5.4035088e-01
   4.6315789e-01
   6.1754386e-01
   4.6666667e-01
   4.5964912e-01
   7.6842105e-01
   5.7192982e-01
   5.0175439e-01
   7.2631579e-01
   3.0526316e-01
   4.4210526e-01
   4.9122807e-01
   5.4035088e-01
   3.4385965e-01
   2.6315789e-01
   6.1754386e-01
   4.4210526e-01
   6.0000000e-01
   5.4035088e-01
   3.5087719e-01
   6.6666667e-01
   4.8421053e-01
   4.7719298e-01
   5.2631579e-01
   6.1403509e-01
   7.2631579e-01
   5.9298246e-01
   6.0701754e-01
   5.7192982e-01
   5.6842105e-01
   5.7192982e-01
   7.6140351e-01
   6.3859649e-01
   3.3333333e-01
   7.1929825e-01
   4.9473684e-01
   4.0350877e-01
   3.4736842e-01
   5.5087719e-01
   4.7368421e-01
   3.1228070e-01
   5.6491228e-01
   4.1403509e-01
   5.4736842e-01
   2.7368421e-01
   7.5789474e-01
   5.1228070e-01
   2.2807018e-01
   4.3508772e-01
   2.4912281e-01
   4.0350877e-01
   4.9122807e-01
   5.8947368e-01
   4.0350877e-01
   3.2280702e-01
   5.2631579e-01
   3.5087719e-01
   6.6666667e-01
   5.2982456e-01
   6.6666667e-01
   6.0701754e-01
   4.3859649e-01
   2.4912281e-01
   4.2456140e-01
   5.4385965e-01
   5.7192982e-01
   4.1052632e-01
   8.1754386e-01
   3.4385965e-01
   4.9122807e-01
   3.8245614e-01
   4.5614035e-01
   4.4561404e-01
   3.7192982e-01
   5.2280702e-01
   6.3157895e-01
   5.6491228e-01
   3.4385965e-01
   3.8245614e-01
   6.4561404e-01
   2.5614035e-01
   5.6491228e-01
   6.2807018e-01
   6.7017544e-01
   3.1929825e-01
   3.5087719e-01
   5.7894737e-01
   5.6491228e-01
   4.8771930e-01
   6.2456140e-01
   6.6315789e-01
   5.5087719e-01
   2.7368421e-01
   5.2982456e-01
   6.9824561e-01
   3.5438596e-01
   4.2105263e-01
   6.0350877e-01
   4.9824561e-01
   5.2631579e-01
   4.5964912e-01
   4.9473684e-01
   2.5964912e-01
   5.6140351e-01
   5.2280702e-01
   3.7543860e-01
   5.0175439e-01
   3.6140351e-01
   5.4385965e-01
   7.7543860e-01
   5.6140351e-01
   3.2631579e-01
   5.4736842e-01
   4.3508772e-01
   5.2982456e-01
   3.6842105e-01
   3.6842105e-01
   4.4210526e-01
   4.5263158e-01
   4.0000000e-01
   3.0175439e-01
   1.7894737e-01
   4.3508772e-01
   4.2807018e-01
   5.2280702e-01
   5.6842105e-01
   3.9298246e-01
   7.3684211e-01
   4.9473684e-01
   4.7719298e-01
   6.1754386e-01
   5.7894737e-01
   3.7543860e-01
   4.8421053e-01
   5.1228070e-01
   4.7017544e-01
   3.3684211e-01
   4.7368421e-01
   5.4385965e-01
   3.7543860e-01
   5.2631579e-01
   6.5614035e-01
   5.0877193e-01
   4.2807018e-01
   5.7894737e-01
   6.7719298e-01
   5.5087719e-01
   4.6315789e-01
   3.9649123e-01
   4.9824561e-01
   3.4385965e-01
   2.9122807e-01
   5.5087719e-01
   4.0000000e-01
   7.3333333e-01
   4.3508772e-01
   7.2280702e-01
   7.9298246e-01
   5.1929825e-01
   4.0000000e-01
   4.0350877e-01
   5.6491228e-01
   5.6842105e-01
   5.8947368e-01
   4.4210526e-01
   7.3333333e-01
   5.2280702e-01
   5.4035088e-01
   6.1754386e-01
   8.0701754e-01
   1.9649123e-01
   5.8596491e-01
   7.5789474e-01
   4.3157895e-01
   7.6140351e-01
   6.4561404e-01
   5.5087719e-01
   6.0701754e-01
   6.1403509e-01
   6.3157895e-01
   4.4210526e-01
   4.9122807e-01
   5.6140351e-01
   3.5438596e-01
   4.8421053e-01
   4.5964912e-01
   5.8947368e-01
   5.9298246e-01
   4.7368421e-01
   4.8421053e-01
   5.7894737e-01
   5.5789474e-01
   6.2105263e-01
   5.8947368e-01
   3.5438596e-01
   8.2456140e-01
   5.3684211e-01
   3.2982456e-01
   2.6315789e-01
   5.4385965e-01
   9.3684211e-01
   3.1578947e-01
   7.1929825e-01
   6.1754386e-01
   8.2807018e-01
   4.6315789e-01
   6.8070175e-01
   4.2807018e-01
   4.0701754e-01
   3.2280702e-01
   4.8070175e-01
   5.4385965e-01
   6.2456140e-01
   5.8947368e-01
   5.3333333e-01
   6.0350877e-01
   3.8596491e-01
   4.0000000e-01
   8.2456140e-01
   6.0000000e-01
   7.0877193e-01
   5.4736842e-01
   5.4736842e-01
   5.6842105e-01
   5.5789474e-01
   5.1228070e-01
   3.7192982e-01
   2.3157895e-01
   4.8070175e-01
   2.5263158e-01
   6.8421053e-01
   5.7543860e-01
   4.8421053e-01
   4.0000000e-01
   3.4035088e-01
   4.9824561e-01
   6.2807018e-01
   2.7017544e-01
   4.1052632e-01
   6.0350877e-01
   4.3508772e-01
   6.2105263e-01
   5.7894737e-01
   1.2280702e-01
   6.1754386e-01
   5.6140351e-01
   7.4736842e-01
   4.4912281e-01
   4.7719298e-01
   2.8421053e-01
   7.0526316e-01
   5.9649123e-01
   7.4035088e-01
   4.0000000e-01
   4.5263158e-01
   6.3859649e-01
   4.5263158e-01
   5.5438596e-01
   5.4035088e-01
   4.7368421e-01
   4.6315789e-01
   4.3157895e-01
   5.1929825e-01
   5.0877193e-01
   3.6140351e-01
   3.7543860e-01
   4.7368421e-01
   3.4385965e-01
   2.1052632e-01
   5.7543860e-01
   3.6140351e-01
   5.1578947e-01
   4.4210526e-01
   5.7192982e-01
   4.3157895e-01
   1.7543860e-01
   6.2456140e-01
   2.7368421e-01
   4.5263158e-01
   6.9824561e-01
   3.2631579e-01
   3.7192982e-01
   3.8947368e-01
   3.8947368e-01
   3.6491228e-01
   5.5438596e-01
   5.5789474e-01
   6.1754386e-01
   5.1228070e-01
   2.7719298e-01
   6.5263158e-01
   6.7719298e-01
   3.5087719e-01
   4.3157895e-01
   5.2982456e-01
   3.0526316e-01
   4.9473684e-01
   1.4035088e-01
   5.5438596e-01
   5.3333333e-01
   7.7192982e-01
   3.7894737e-01
   2.1754386e-01
   5.8596491e-01
   4.7017544e-01
   3.0877193e-01
   5.5438596e-01
   5.1929825e-01
   6.5614035e-01
   6.4210526e-01
   3.8596491e-01
   4.9473684e-01
   4.7017544e-01
   3.7543860e-01
   4.8421053e-01
   4.7719298e-01
   3.4736842e-01
   3.0526316e-01
   6.3157895e-01
   2.8771930e-01
   4.4561404e-01
   4.9473684e-01
   2.8771930e-01
   5.5087719e-01
   5.2631579e-01
   4.0000000e-01
   4.4912281e-01
   6.4912281e-01
   4.3508772e-01
   5.4035088e-01
   3.5087719e-01
   6.5964912e-01
   4.4912281e-01
   4.6315789e-01
   4.5263158e-01
   3.8245614e-01
   4.8771930e-01
   3.3333333e-01
   2.9824561e-01
   7.8245614e-01
   4.6666667e-01
   6.9473684e-01
   6.1052632e-01
   4.2807018e-01
   2.1754386e-01
   1.7192982e-01
   6.0350877e-01
   5.7543860e-01
   7.2982456e-01
   4.7017544e-01
   4.0000000e-01
   4.2456140e-01
   3.0877193e-01
   5.7894737e-01
   6.8421053e-01
   7.2280702e-01
   3.2280702e-01
   4.2105263e-01
   3.7192982e-01
   4.9824561e-01
   5.5438596e-01
   4.5614035e-01
   6.0701754e-01
   4.5263158e-01
   6.3157895e-01
   5.1578947e-01
   8.4210526e-01
   5.8947368e-01
   5.5789474e-01
   4.3508772e-01
   2.0701754e-01
   4.3859649e-01
   3.3684211e-01
   5.4035088e-01
   6.9473684e-01
   5.4736842e-01
   6.2105263e-01
   5.1228070e-01
   7.0175439e-01
   1.9649123e-01
   3.5087719e-01
   4.9473684e-01
   5.0877193e-01
   4.5263158e-01
   3.8947368e-01
   5.7543860e-01
   3.6842105e-01
   5.5087719e-01
   6.3508772e-01
   2.9824561e-01
   4.5614035e-01
   6.1052632e-01
   4.0000000e-01
   7.3684211e-01
   2.9473684e-01
   5.5087719e-01
   5.0877193e-01
   3.8947368e-01
   5.1228070e-01
   4.8070175e-01
   3.4385965e-01
   6.2456140e-01
   4.9122807e-01
   6.1052632e-01
   3.9649123e-01
   7.8596491e-01
   3.2982456e-01
   5.6842105e-01
   6.8421053e-01
   4.2807018e-01
   4.5614035e-01
   5.4385965e-01
   4.2456140e-01
   4.7017544e-01
   8.6315789e-01
   2.1403509e-01
   6.2105263e-01
   8.1052632e-01
   6.0701754e-01
   3.4385965e-01
   4.4210526e-01
   6.5964912e-01
   3.5438596e-01
   4.3859649e-01
   5.8245614e-01
   3.3684211e-01
   6.7719298e-01
   3.4385965e-01
   5.2982456e-01
   4.9824561e-01
   5.5087719e-01
   4.6315789e-01
   4.0701754e-01
   4.6315789e-01
   4.5964912e-01
   4.2807018e-01
   4.3859649e-01
   6.3859649e-01
   3.6491228e-01
   3.8947368e-01
   7.6842105e-01
   3.7894737e-01
   3.9649123e-01
   5.0877193e-01
   3.5087719e-01
   5.4736842e-01
   8.8421053e-01
   4.7368421e-01
   5.1228070e-01
   6.4561404e-01
   3.3684211e-01
   4.1754386e-01
   5.1929825e-01
   5.3684211e-01
   4.7368421e-01
   6.2105263e-01
   7.5438596e-01
   2.3508772e-01
   7.4385965e-01
   5.0526316e-01
   5.1929825e-01
   5.3333333e-01
   4.4561404e-01
   4.1052632e-01
   3.7894737e-01
   4.5263158e-01
   2.5964912e-01
   3.8245614e-01
   6.6315789e-01
   4.1754386e-01
   3.7543860e-01
   6.7368421e-01
   4.3508772e-01
   4.6315789e-01
   3.7543860e-01
   4.3157895e-01
   5.2280702e-01
   4.7719298e-01
   5.7894737e-01
   4.7368421e-01
   5.1228070e-01
   4.7368421e-01
   5.1228070e-01
   3.4736842e-01
   4.3859649e-01
   3.8245614e-01
   8.1754386e-01
   6.1052632e-01
   4.2105263e-01
   7.6140351e-01
   4.4210526e-01
   3.0175439e-01
   6.9122807e-01
   5.1228070e-01
   4.4561404e-01
   3.6491228e-01
   4.8771930e-01
   6.5263158e-01
   6.4561404e-01
   7.0175439e-01
   2.4912281e-01
   5.7543860e-01
   6.4912281e-01
   6.5263158e-01
   5.1228070e-01
   4.4210526e-01
   2.7719298e-01
   3.5087719e-01
   4.3859649e-01
   3.1578947e-01
   6.5614035e-01
   3.4385965e-01
   5.0526316e-01
   4.8070175e-01
   4.7719298e-01
   5.2982456e-01
   4.5614035e-01
   4.9473684e-01
   5.7192982e-01
   3.3684211e-01
   6.3508772e-01
   3.4736842e-01
   4.0701754e-01
   5.9649123e-01
   3.2982456e-01
   4.6315789e-01
   6.7368421e-01
   3.8596491e-01
   4.6666667e-01
   6.0000000e-01
   3.3684211e-01
   3.1929825e-01
   8.6315789e-01
   5.6842105e-01
   6.2105263e-01
   3.8245614e-01
   2.3508772e-01
   3.6140351e-01
   5.6140351e-01
   2.8070175e-01
   6.7368421e-01
   5.7192982e-01
   4.8070175e-01
   2.6315789e-01
   4.8421053e-01
   3.3333333e-01
   4.7719298e-01
   4.4912281e-01
   4.7017544e-01
   5.6491228e-01
   2.9473684e-01
   4.6315789e-01
   5.2280702e-01
   5.0526316e-01
   4.4210526e-01
   5.1929825e-01
   5.6491228e-01
   4.3859649e-01
   6.3508772e-01
   7.5087719e-01
   5.0175439e-01
   3.3333333e-01
   6.3157895e-01
   2.4210526e-01
   6.0350877e-01
   3.6491228e-01
   5.6842105e-01
   5.1929825e-01
   2.1754386e-01
   3.2631579e-01
   6.4912281e-01
   6.4912281e-01
   3.0877193e-01
   2.9473684e-01
   8.0000000e-01
   6.4210526e-01
   3.2982456e-01
   5.2631579e-01
   6.3859649e-01
   4.3157895e-01
   2.9122807e-01
   4.3859649e-01
   3.2280702e-01
   4.8421053e-01
   7.6842105e-01
   3.4035088e-01
   3.2631579e-01
   5.7192982e-01
   5.1929825e-01
   4.2807018e-01
   4.3859649e-01
   6.8771930e-01
   3.8947368e-01
   6.2105263e-01
   5.9298246e-01
   1.7543860e-01
   3.0877193e-01
   6.0701754e-01
   4.6666667e-01
   3.6842105e-01
   2.7719298e-01
   5.2982456e-01
   5.4035088e-01
   6.4561404e-01
   2.8421053e-01
   4.6315789e-01
   3.0877193e-01
   4.1403509e-01
   4.3859649e-01
   5.6491228e-01
   6.9122807e-01
   4.1754386e-01
   3.7543860e-01
   2.9824561e-01
   1.4035088e-01
   5.2631579e-01
   6.1403509e-01
   7.9298246e-01
   7.0877193e-01
   5.6842105e-01
   5.7894737e-01
   6.2105263e-01
   4.6315789e-01
   3.0877193e-01
   4.6666667e-01
   6.4210526e-01
   4.9473684e-01
   3.9298246e-01
   2.7368421e-01
   6.0000000e-01
   3.2280702e-01
   5.8947368e-01
   6.6315789e-01
   5.7192982e-01
   6.4210526e-01
   4.7017544e-01
   3.8947368e-01
   4.7017544e-01
   4.4561404e-01
   5.2280702e-01
   6.7368421e-01
   5.4035088e-01
   5.6491228e-01
   4.6315789e-01
   3.2280702e-01
   2.5614035e-01
   5.2982456e-01
   6.3508772e-01
   4.3157895e-01
   4.0701754e-01
   5.1228070e-01
   5.6842105e-01
   6.3157895e-01
   6.8421053e-01
   4.8421053e-01
   7.0526316e-01
   6.3508772e-01
   4.5614035e-01
   5.8245614e-01
   5.4385965e-01
   5.2631579e-01
   5.8245614e-01
   6.8070175e-01
   3.7192982e-01
   4.1403509e-01
   4.6315789e-01
   4.0000000e-01
   4.2807018e-01
   3.2280702e-01
   4.9122807e-01
   4.5964912e-01
   4.1052632e-01
   6.1052632e-01
   6.2456140e-01
   5.4736842e-01
   5.6140351e-01
   3.6491228e-01
   4.5964912e-01
   7.9649123e-01
   3.8947368e-01
   3.9298246e-01
   8.4210526e-01
   3.5087719e-01
   4.0000000e-01
   5.9649123e-01
   5.5087719e-01
   4.0701754e-01
   5.0175439e-01
   4.3508772e-01
   5.9649123e-01
   3.8947368e-01
   4.3508772e-01
   5.4736842e-01
   3.7543860e-01
   7.0877193e-01
   2.5263158e-01
   5.7894737e-01
   6.1754386e-01
   5.6842105e-01
   3.6491228e-01
   5.2982456e-01
   7.4736842e-01
   6.0000000e-01
   6.3859649e-01
   4.6315789e-01
   4.4912281e-01
   5.5789474e-01
   4.2807018e-01
   3.9649123e-01
   6.3508772e-01
   4.7017544e-01
   5.5789474e-01
   4.4561404e-01
   3.7894737e-01
   6.1754386e-01
   6.7017544e-01
   5.6491228e-01
   5.2982456e-01
   2.5614035e-01
   5.1929825e-01
   5.8245614e-01
   6.6666667e-01
   4.8070175e-01
   6.4561404e-01
   5.0877193e-01
   6.1754386e-01
   6.7017544e-01
   6.3157895e-01
   2.5614035e-01
   5.0526316e-01
   6.2456140e-01
   3.8596491e-01
   6.9824561e-01
   2.8421053e-01
   2.8771930e-01
   3.8245614e-01
   4.9473684e-01
   4.5614035e-01
   6.2105263e-01
   5.0877193e-01
   5.0526316e-01
   2.7368421e-01
   5.2631579e-01
   6.3157895e-01
   4.5964912e-01
   1.8947368e-01
   4.3157895e-01
   4.3508772e-01
   4.6666667e-01
   5.0526316e-01
   5.4385965e-01
   4.2807018e-01
   5.7894737e-01
   3.7894737e-01
   5.8596491e-01
   6.6315789e-01
   5.0877193e-01
   5.2982456e-01
   5.9649123e-01
   3.0175439e-01
   6.0701754e-01
   2.8421053e-01
   3.8245614e-01
   3.8947368e-01
   4.3508772e-01
   6.0350877e-01
   3.8596491e-01
   5.7543860e-01
   7.1578947e-01
   4.7368421e-01
   5.6491228e-01
   4.7368421e-01
   5.2982456e-01
   3.6140351e-01
   2.3157895e-01
   4.5263158e-01
   7.1228070e-01
   6.4912281e-01
   4.1403509e-01
   4.8070175e-01
   7.5789474e-01
   5.4385965e-01
   5.7894737e-01
   3.2631579e-01
   7.4035088e-01
   4.4210526e-01
   6.3859649e-01
   4.2105263e-01
   6.3157895e-01
   5.2982456e-01
   4.9473684e-01
   3.4736842e-01
   4.2807018e-01
   5.4385965e-01
   4.3859649e-01
   4.5964912e-01
   4.8771930e-01
   1.1228070e-01
   3.6140351e-01
   5.8947368e-01
   4.2456140e-01
   6.9473684e-01
   6.7368421e-01
   6.9122807e-01
   3.6140351e-01
   5.2982456e-01
   6.7719298e-01
   5.2982456e-01
   5.8245614e-01
   6.3859649e-01
   4.5964912e-01
   2.5964912e-01
   5.3333333e-01
   6.8421053e-01
   2.7368421e-01
   1.7543860e-01
   5.3684211e-01
   6.1754386e-01
   7.1228070e-01
   5.1929825e-01
   4.4912281e-01
   5.2631579e-01
   5.6842105e-01
   6.3859649e-01
   3.4736842e-01
   3.6491228e-01
   3.5789474e-01
   5.5087719e-01
   5.8245614e-01
   6.9824561e-01
   7.3684211e-01
   5.8947368e-01
   4.1052632e-01
   5.0877193e-01
   4.0350877e-01
   6.3157895e-01
   5.8947368e-01
   6.2807018e-01
   5.4385965e-01
   7.1228070e-01
   7.8947368e-01
   5.8596491e-01
   6.4912281e-01
   5.4385965e-01
   4.8070175e-01
   2.9824561e-01
   3.4385965e-01
   6.4210526e-01
   5.8596491e-01
   6.6315789e-01
   2.5614035e-01
   3.7543860e-01
   4.2456140e-01
   5.1228070e-01
   5.9298246e-01
   4.1754386e-01
   4.3859649e-01
   6.0350877e-01
   6.2807018e-01
   6.5614035e-01
   5.6491228e-01
   6.5614035e-01
   2.2456140e-01
   4.6315789e-01
   4.8421053e-01
   4.3157895e-01
   3.5438596e-01
   6.8070175e-01
   6.0000000e-01
   5.2280702e-01
   6.6315789e-01
   4.4561404e-01
   7.7543860e-01
   5.6491228e-01
   6.5263158e-01
   5.9649123e-01
   5.0175439e-01
   5.9298246e-01
   5.0175439e-01
   5.6842105e-01
   4.9122807e-01
   8.0701754e-01
   5.0175439e-01
   5.0526316e-01
   2.4912281e-01
   5.8245614e-01
   6.2807018e-01
   6.8070175e-01
   5.6140351e-01
   5.6842105e-01
   7.4035088e-01
   4.7719298e-01
   4.3157895e-01
   2.8771930e-01
   5.6842105e-01
   3.1929825e-01
   4.7017544e-01
   6.0701754e-01
   5.4736842e-01
   6.8070175e-01
   6.1052632e-01
   3.4385965e-01
   4.3859649e-01
   6.4561404e-01
   5.7192982e-01
   6.3157895e-01
   4.5614035e-01
   3.2982456e-01
   6.3157895e-01
   3.0877193e-01
   5.7192982e-01
   4.9122807e-01
   3.7192982e-01
   5.9298246e-01
   4.8070175e-01
   5.6140351e-01
   5.5087719e-01
   7.4736842e-01
   4.3157895e-01
   5.5087719e-01
   1.6491228e-01
   5.7543860e-01
   3.2631579e-01
   5.9649123e-01
   3.6491228e-01
   3.7543860e-01
   4.9122807e-01
   5.8245614e-01
   6.9473684e-01
   3.6140351e-01
   3.2982456e-01
   2.5263158e-01
   3.3684211e-01
   6.7017544e-01
   2.8070175e-01
   2.7719298e-01
   6.9122807e-01
   4.5263158e-01
   6.2807018e-01
   4.2105263e-01
   4.4210526e-01
   5.9649123e-01
   5.8947368e-01
   6.3508772e-01
   6.0350877e-01
   4.8421053e-01
   5.7894737e-01
   5.4736842e-01
   5.5438596e-01
   8.2105263e-01
   5.1578947e-01
   3.5438596e-01
   3.6140351e-01
   4.9824561e-01
   3.0877193e-01
   5.6842105e-01
   6.3508772e-01
   5.6842105e-01
   4.2456140e-01
   2.1052632e-01
   3.5789474e-01
   2.4210526e-01
   4.1403509e-01
   3.4385965e-01
   1.8596491e-01
   3.6842105e-01
   5.3684211e-01
   4.4210526e-01
   5.7894737e-01
   5.2280702e-01
   4.0350877e-01
   4.9473684e-01
   4.7368421e-01
   6.0000000e-01
   7.5789474e-01
   4.0000000e-01
   5.1929825e-01
   2.6315789e-01
   3.6842105e-01
   3.5087719e-01
   4.5614035e-01
   2.7017544e-01
   6.5614035e-01
   5.7192982e-01
   5.1929825e-01
   4.1403509e-01
   6.5614035e-01
   4.2807018e-01
   5.6140351e-01
   5.9298246e-01
   3.7894737e-01
   6.2105263e-01
   4.0701754e-01
   2.9473684e-01
   5.2982456e-01
   3.8245614e-01
   5.0526316e-01
   5.3333333e-01
   4.4912281e-01
   4.8771930e-01
   4.1754386e-01
   5.6491228e-01
   1.2631579e-01
   4.0701754e-01
   2.8421053e-01
   4.0000000e-01
   5.4035088e-01
   7.3333333e-01
   6.4210526e-01
   7.7543860e-01
   3.4736842e-01
   6.2456140e-01
   6.3508772e-01
   3.3333333e-01
   5.7192982e-01
   3.6140351e-01
   5.9649123e-01
   2.2105263e-01
   4.8421053e-01
   6.1052632e-01
   4.5263158e-01
   5.9649123e-01
   3.6491228e-01
   3.6842105e-01
   4.4210526e-01
   4.3859649e-01
   5.0526316e-01
   4.0000000e-01
   6.5263158e-01
   6.3157895e-01
   5.2631579e-01
   2.9473684e-01
   4.8421053e-01
   5.9298246e-01
   6.7368421e-01
   6.2807018e-01
   4.5964912e-01
   5.0175439e-01
   3.2982456e-01
   5.2280702e-01
   6.1754386e-01
   6.9824561e-01
   7.3684211e-01
   4.0350877e-01
   4.4912281e-01
   6.5263158e-01
   6.5964912e-01
   1.9649123e-01
   3.6842105e-01
   5.0526316e-01
   2.1403509e-01
   8.3859649e-01
   2.0350877e-01
   4.2807018e-01
   3.3684211e-01
   3.2982456e-01
   6.2456140e-01
   3.2631579e-01
   6.0000000e-01
   3.8245614e-01
   4.9824561e-01
   5.9298246e-01
   6.1403509e-01
   7.5087719e-01
   4.5614035e-01
   5.0877193e-01
   4.5964912e-01
   6.5964912e-01
   4.4561404e-01
   5.4736842e-01
   4.1052632e-01
   2.8771930e-01
   3.7543860e-01
   1.5789474e-01
   7.9298246e-01
   3.9298246e-01
   5.1929825e-01
   5.0175439e-01
   3.2631579e-01
   4.8771930e-01
   5.9298246e-01
   6.2456140e-01
   5.3684211e-01
   5.2982456e-01
   5.1228070e-01
   5.0175439e-01
   4.9824561e-01
   4.1754386e-01
   5.2631579e-01
   3.7894737e-01
   7.9298246e-01
   5.1929825e-01
   4.1403509e-01
   5.7894737e-01
   4.6315789e-01
   4.3157895e-01
   6.0350877e-01
   4.3859649e-01
   1.9649123e-01
   5.2982456e-01
   3.4035088e-01
   7.0877193e-01
   4.3157895e-01
   5.8245614e-01
   5.1228070e-01
   5.9649123e-01
   4.2105263e-01
   6.5614035e-01
   3.7894737e-01
   4.5614035e-01
   1.8596491e-01
   5.8596491e-01
   4.8421053e-01
   5.6140351e-01
   6.2807018e-01
   6.1052632e-01
   2.0350877e-01
   5.2982456e-01
   4.7719298e-01
   5.6842105e-01
   4.2456140e-01
   5.3333333e-01
   6.5263158e-01
   5.1228070e-01
   3.8245614e-01
   4.5614035e-01
   6.7017544e-01
   5.8596491e-01
   4.2807018e-01
   5.1228070e-01
   5.8947368e-01
   4.7719298e-01
   4.4210526e-01
   4.4912281e-01
   2.7368421e-01
   5.3684211e-01
   6.2456140e-01
   6.5614035e-01
   2.0701754e-01
   5.8596491e-01
   6.0000000e-01
   5.2631579e-01
   6.0701754e-01
   4.0701754e-01
   5.5789474e-01
   6.3859649e-01
   3.3684211e-01
   7.7543860e-01
   6.2456140e-01
   5.1578947e-01
   1.3333333e-01
   3.9298246e-01
   4.6315789e-01
   3.9649123e-01
   4.8421053e-01
   4.5263158e-01
   4.4912281e-01
   6.3508772e-01
   5.1578947e-01
   5.1578947e-01
   5.6491228e-01
   5.2631579e-01
   5.0877193e-01
   5.2631579e-01
   5.8596491e-01
   5.1578947e-01
   5.2280702e-01
   4.3157895e-01
   6.0000000e-01
   4.8070175e-01
   4.4210526e-01
   5.5087719e-01
   4.1052632e-01
   3.4736842e-01
   4.9824561e-01
   5.4385965e-01
   5.0526316e-01
   4.1754386e-01
   5.4736842e-01
   6.1754386e-01
   4.1754386e-01
   5.9298246e-01
   4.8070175e-01
   4.6666667e-01
   7.7192982e-01
   6.0350877e-01
   6.0000000e-01
   7.0175439e-01
   4.6666667e-01
   5.6140351e-01
   5.4736842e-01
   7.1929825e-01
   6.5263158e-01
   3.7192982e-01
   6.8421053e-01
   3.6842105e-01
   4.1403509e-01
   6.7368421e-01
   5.7543860e-01
   3.6140351e-01
   6.3859649e-01
   6.2456140e-01
   5.3684211e-01
   5.2631579e-01
   4.4561404e-01
   4.9824561e-01
   3.5087719e-01
   3.8596491e-01
   6.1754386e-01
   5.0526316e-01
   3.1228070e-01
   6.4210526e-01
   5.1228070e-01
   5.8947368e-01
   5.0877193e-01
   3.4736842e-01
   5.6842105e-01
   3.5087719e-01
   4.7368421e-01
   5.2280702e-01
   4.1052632e-01
   4.7719298e-01
   5.5789474e-01
   5.8947368e-01
   5.1578947e-01
   4.3508772e-01
   3.0877193e-01
   3.6140351e-01
   5.4385965e-01
   7.8596491e-01
   6.7017544e-01
   8.0350877e-01
   5.9649123e-01
   6.1754386e-01
   6.0350877e-01
   5.3684211e-01
   4.9473684e-01
   5.4385965e-01
   4.6315789e-01
   4.9824561e-01
   4.1052632e-01
   4.4210526e-01
   6.0000000e-01
   5.3684211e-01
   5.0175439e-01
   6.1403509e-01
   4.0000000e-01
   5.2280702e-01
   8.0701754e-01
   5.8245614e-01
   4.7017544e-01
   6.3859649e-01
   4.0350877e-01
   3.7543860e-01
   7.9649123e-01
   6.3859649e-01
   5.5789474e-01
   6.0701754e-01
   3.4385965e-01
   6.1754386e-01
   6.2807018e-01
   3.1578947e-01
   5.1578947e-01
   5.0877193e-01
   6.0701754e-01
   4.2456140e-01
   4.7017544e-01
   4.4561404e-01
   4.2105263e-01
   4.0000000e-01
   4.1052632e-01
   5.3684211e-01
   7.1578947e-01
   3.6842105e-01
   3.9298246e-01
   3.0877193e-01
   1.7894737e-01
   5.2982456e-01
   6.1052632e-01
   4.6666667e-01
   5.1929825e-01
   3.1578947e-01
   3.4385965e-01
   5.8596491e-01
   7.4035088e-01
   4.8070175e-01
   6.0350877e-01
   5.6140351e-01
   3.3333333e-01
   6.5964912e-01
   3.4035088e-01
   3.6140351e-01
   6.5964912e-01
   4.3859649e-01
   6.9824561e-01
   3.1929825e-01
   6.0350877e-01
   4.4561404e-01
   7.8947368e-01
   3.8245614e-01
   3.4035088e-01
   5.4385965e-01
   5.1929825e-01
   3.4035088e-01
   3.0877193e-01
   4.4561404e-01
   5.8596491e-01
   4.2105263e-01
   3.2631579e-01
   7.4385965e-01
   8.1052632e-01
   3.6491228e-01
   4.3508772e-01
   4.6315789e-01
   3.2280702e-01
   6.8070175e-01
   4.5614035e-01
   3.8947368e-01
   5.4035088e-01
   5.3333333e-01
   6.0701754e-01
   4.1754386e-01
   5.7894737e-01
   5.4385965e-01
   4.1052632e-01
   5.8245614e-01
   2.0000000e-01
   4.2105263e-01
   3.2631579e-01
   4.5964912e-01
   8.1754386e-01
   6.4561404e-01
   3.1228070e-01
   6.5964912e-01
   6.4210526e-01
   3.6491228e-01
   5.4736842e-01
   5.1228070e-01
   3.8947368e-01
   6.7719298e-01
   4.0000000e-01
   5.3684211e-01
   3.4035088e-01
   5.0877193e-01
   4.4210526e-01
   6.2456140e-01
   3.5789474e-01
   8.4912281e-01
   6.1403509e-01
   4.3157895e-01
   5.1929825e-01
   3.8947368e-01
   5.3333333e-01
   3.2982456e-01
   7.1929825e-01
   6.3508772e-01
   4.5614035e-01
   3.4385965e-01
   4.3157895e-01
   6.1403509e-01
   4.4561404e-01
   4.5614035e-01
   4.9122807e-01
   6.1754386e-01
   5.7543860e-01
   6.1403509e-01
   3.0526316e-01
   6.5614035e-01
   5.0175439e-01
   4.3157895e-01
   3.5087719e-01
   5.9298246e-01
   5.8947368e-01
   6.1403509e-01
   4.6666667e-01
   6.0350877e-01
   5.7543860e-01
   5.8245614e-01
   4.6666667e-01
   5.6140351e-01
   5.5438596e-01
   3.1929825e-01
   3.7894737e-01
   3.7543860e-01
   6.1052632e-01
   6.5614035e-01
   6.0350877e-01
   6.5263158e-01
   4.7368421e-01
   6.1403509e-01
   4.6315789e-01
   5.5087719e-01
   4.4561404e-01
   4.3859649e-01
   5.9298246e-01
   4.9824561e-01
   6.6315789e-01
   3.2280702e-01
   4.5964912e-01
   5.4385965e-01
   6.2456140e-01
   6.6666667e-01
   2.5614035e-01
   4.9473684e-01
   5.9298246e-01
   3.5789474e-01
   4.5263158e-01
   5.7543860e-01
   7.0877193e-01
   5.5438596e-01
   4.6666667e-01
   6.3157895e-01
   4.7017544e-01
   6.0701754e-01
   5.8245614e-01
   6.2105263e-01
   5.1578947e-01
   2.6666667e-01
   3.0877193e-01
   6.2807018e-01
   6.2456140e-01
   4.5263158e-01
   3.6491228e-01
   3.3684211e-01
   5.2280702e-01
   4.7368421e-01
   2.0000000e-01
   4.0000000e-01
   5.4385965e-01
   2.4210526e-01
   1.3684211e-01
   6.6666667e-01
   4.3157895e-01
   6.0350877e-01
   6.8771930e-01
   2.9473684e-01
   6.0000000e-01
   5.2631579e-01
   5.5438596e-01
   4.9824561e-01
   4.1403509e-01
   4.0701754e-01
   4.4912281e-01
   4.2807018e-01
   4.5263158e-01
   4.0701754e-01
   4.0000000e-01
   4.2807018e-01
   4.3157895e-01
   4.8771930e-01
   4.3508772e-01
   6.5964912e-01
   5.2982456e-01
   5.7894737e-01
   7.3684211e-01
   3.3684211e-01
   4.5964912e-01
   4.3157895e-01
   3.8947368e-01
   5.5789474e-01
   5.7192982e-01
   8.0701754e-01
   2.7017544e-01
   6.3157895e-01
   3.8596491e-01
   4.8771930e-01
   5.1228070e-01
   3.9298246e-01
   5.7192982e-01
   5.8245614e-01
   3.6842105e-01
   5.4035088e-01
   1.8947368e-01
   6.2105263e-01
   5.4035088e-01
   5.6491228e-01
   1.8245614e-01
   4.9122807e-01
   4.2456140e-01
   5.1929825e-01
   3.4385965e-01
   5.6842105e-01
   5.4385965e-01
   6.8771930e-01
   4.5614035e-01
   3.0175439e-01
   5.0526316e-01
   4.5263158e-01
   5.6140351e-01
   2.7719298e-01
   3.4035088e-01
   7.1578947e-01
   4.9824561e-01
   4.0350877e-01
   6.1754386e-01
   6.0701754e-01
   5.0877193e-01
   5.1929825e-01
   2.7368421e-01
   3.9298246e-01
   2.9824561e-01
   2.8771930e-01
   8.3859649e-01
   3.5438596e-01
   4.8421053e-01
   4.8070175e-01
   6.4912281e-01
   5.4736842e-01
   3.5087719e-01
   4.2807018e-01
   3.4736842e-01
   4.4561404e-01
   4.5964912e-01
   4.5263158e-01
   5.0526316e-01
   5.4035088e-01
   5.1228070e-01
   5.4736842e-01
   4.1754386e-01
   6.7368421e-01
   3.7543860e-01
   5.0877193e-01
   2.9473684e-01
   4.9473684e-01
   3.9298246e-01
   5.7543860e-01
   4.0000000e-01
   6.1754386e-01
   7.0877193e-01
   5.7192982e-01
   8.0000000e-01
   3.6842105e-01
   4.0701754e-01
   2.0350877e-01
   3.2631579e-01
   2.5263158e-01
   8.7368421e-01
   5.5438596e-01
   5.4035088e-01
   4.1754386e-01
   6.9824561e-01
   2.2105263e-01
   8.2456140e-01
   5.1929825e-01
   3.9298246e-01
   4.7368421e-01
   4.6315789e-01
   4.6666667e-01
   2.7719298e-01
   4.2105263e-01
   4.0350877e-01
   5.0175439e-01
   8.6666667e-01
   5.3333333e-01
   5.4035088e-01
   1.4385965e-01
   5.1228070e-01
   4.6315789e-01
   4.0350877e-01
   6.9473684e-01
   2.0701754e-01
   4.2456140e-01
   2.9122807e-01
   3.0175439e-01
   4.0701754e-01
   6.0350877e-01
   6.3859649e-01
   6.5614035e-01
   4.5614035e-01
   4.7368421e-01
   3.6842105e-01
   6.4210526e-01
   5.9298246e-01
   4.1052632e-01
   4.2105263e-01
   4.3157895e-01
   5.6491228e-01
   5.0877193e-01
   5.4035088e-01
   6.1052632e-01
   5.1929825e-01
   4.9824561e-01
   3.2982456e-01
   6.4912281e-01
   4.8771930e-01
   4.9473684e-01
   4.7368421e-01
   3.6491228e-01
   6.1052632e-01
   2.1403509e-01
   4.3859649e-01
   4.6315789e-01
   4.3508772e-01
   6.3508772e-01
   4.6315789e-01
   6.5964912e-01
   4.9473684e-01
   3.1228070e-01
   5.9298246e-01
   4.8070175e-01
   4.5263158e-01
   5.5789474e-01
   5.6140351e-01
   6.5964912e-01
   5.1929825e-01
   6.9473684e-01
   4.8070175e-01
   7.4385965e-01
   5.5087719e-01
   3.4736842e-01
   4.4912281e-01
   5.2280702e-01
   3.0877193e-01
   3.9649123e-01
   3.9649123e-01
   5.8947368e-01
   4.0000000e-01
   3.1578947e-01
   4.6666667e-01
   5.0175439e-01
   5.3333333e-01
   5.5789474e-01
   6.1403509e-01
   6.4210526e-01
   5.7543860e-01
   3.4035088e-01
   5.8596491e-01
   4.3859649e-01
   6.0350877e-01
   5.1228070e-01
   5.6140351e-01
   4.5263158e-01
   6.2807018e-01
   4.7368421e-01
   5.6491228e-01
   5.4385965e-01
   5.8245614e-01
   3.0175439e-01
   8.1403509e-01
   4.9824561e-01
   5.0877193e-01
   8.4912281e-01
   6.6666667e-01
   5.7192982e-01
   6.8421053e-01
   5.6842105e-01
   6.1754386e-01
   4.3157895e-01
   7.6491228e-01
   5.8947368e-01
   4.3859649e-01
   2.7368421e-01
   2.5964912e-01
   6.7368421e-01
   5.8245614e-01
   5.4385965e-01
   4.9473684e-01
   5.3333333e-01
   4.4561404e-01
   4.1754386e-01
   1.5789474e-01
   6.6315789e-01
   4.9473684e-01
   4.1052632e-01
   1.1929825e-01
   5.3684211e-01
   3.2982456e-01
   6.2456140e-01
   7.7543860e-01
   4.0701754e-01
   3.6491228e-01
   6.2105263e-01
   4.1052632e-01
   6.7017544e-01
   6.8070175e-01
   4.6666667e-01
   3.2982456e-01
   4.5263158e-01
   7.2280702e-01
   4.2105263e-01
   5.0877193e-01
   5.2631579e-01
   5.2982456e-01
   6.2105263e-01
   3.1228070e-01
   4.4912281e-01
   5.3333333e-01
   2.7017544e-01
   6.7017544e-01
   6.7017544e-01
   3.3684211e-01
   3.3684211e-01
   5.5438596e-01
   4.3859649e-01
   2.6666667e-01
   7.9649123e-01
   5.4385965e-01
   5.3333333e-01
   3.5438596e-01
   3.7192982e-01
   6.7017544e-01
   2.6315789e-01
   3.2280702e-01
   5.1578947e-01
   6.1052632e-01
   2.3508772e-01
   5.0526316e-01
   4.0000000e-01
   6.1754386e-01
   7.0526316e-01
   5.6140351e-01
   7.2280702e-01
   5.6842105e-01
   4.4912281e-01
   5.9649123e-01
   5.2982456e-01
   5.4736842e-01
   5.2982456e-01
   5.1228070e-01
   3.2280702e-01
   6.9473684e-01
   9.1228070e-01
   4.0000000e-01
   5.2280702e-01
   3.1228070e-01
   4.2807018e-01
   3.2280702e-01
   4.7368421e-01
   6.7017544e-01
   3.6491228e-01
   6.2456140e-01
   4.7719298e-01
   7.1578947e-01
   3.7543860e-01
   4.5614035e-01
   3.4035088e-01
   4.8070175e-01
   4.6666667e-01
   7.0877193e-01
   5.7192982e-01
   5.7894737e-01
   4.0701754e-01
   4.1052632e-01
   3.2982456e-01
   3.9298246e-01
   5.0526316e-01
   4.9824561e-01
   6.0000000e-01
   4.4210526e-01
   3.0175439e-01
   3.3684211e-01
   4.0701754e-01
   5.4035088e-01
   3.1228070e-01
   3.2280702e-01
   3.6491228e-01
   7.0526316e-01
   4.3157895e-01
   4.2807018e-01
   4.0350877e-01
   6.1754386e-01
   6.7719298e-01
   3.1228070e-01
   6.6315789e-01
   4.2105263e-01
   5.9649123e-01
   5.5087719e-01
   6.7719298e-01
   4.1052632e-01
   3.3684211e-01
   6.9122807e-01
   4.1403509e-01
   6.1754386e-01
   4.7017544e-01
   5.3684211e-01
   6.2105263e-01
   6.1052632e-01
   5.8596491e-01
   3.4385965e-01
   5.5438596e-01
   3.9298246e-01
   5.2982456e-01
   6.1754386e-01
   6.0701754e-01
   6.0701754e-01
   5.3333333e-01
   7.5087719e-01
   4.9824561e-01
   5.5789474e-01
   4.9473684e-01
   6.0701754e-01
   5.6842105e-01
   5.4035088e-01
   4.0350877e-01
   6.2456140e-01
   5.9298246e-01
   5.4035088e-01
   5.2280702e-01
   5.8245614e-01
   4.2807018e-01
   4.8070175e-01
   3.9649123e-01
   5.2982456e-01
   4.8070175e-01
   4.9473684e-01
   2.9122807e-01
   5.0877193e-01
   4.0350877e-01
   5.8596491e-01
   6.1754386e-01
   4.1403509e-01
   5.0877193e-01
   5.4385965e-01
   4.8771930e-01
   3.1929825e-01
   6.5614035e-01
   5.5789474e-01
   4.7719298e-01
   6.8070175e-01
   4.7017544e-01
   2.7719298e-01
   5.9649123e-01
   6.6666667e-01
   2.7368421e-01
   3.0175439e-01
   6.2105263e-01
   2.5964912e-01
   6.0350877e-01
   1.9649123e-01
   5.1578947e-01
   6.5964912e-01
   4.6315789e-01
   5.9298246e-01
   4.3157895e-01
   7.4035088e-01
   2.5964912e-01
   3.0175439e-01
   4.6315789e-01
   4.3859649e-01
   4.6666667e-01
   3.5789474e-01
   3.7192982e-01
   7.1929825e-01
   6.3508772e-01
   5.7894737e-01
   2.2456140e-01
   4.2456140e-01
   6.5964912e-01
   4.7368421e-01
   1.4736842e-01
   4.2456140e-01
   7.6491228e-01
   6.9824561e-01
   6.9473684e-01
   4.1403509e-01
   3.6842105e-01
   6.3859649e-01
   7.4385965e-01
   5.2280702e-01
   4.4912281e-01
   4.8070175e-01
   3.8947368e-01
   4.6315789e-01
   3.7192982e-01
   6.7368421e-01
   5.0175439e-01
   7.2280702e-01
   2.2807018e-01
   4.6666667e-01
   4.7017544e-01
   5.4035088e-01
   6.1052632e-01
   4.5263158e-01
   8.0000000e-01
   4.7368421e-01
   5.5087719e-01
   6.5614035e-01
   4.5614035e-01
   4.9473684e-01
   5.0877193e-01
   4.9122807e-01
   5.4385965e-01
   2.4912281e-01
   6.5964912e-01
   7.1929825e-01
   6.7719298e-01
   3.8245614e-01
   2.5614035e-01
   5.8245614e-01
   5.9298246e-01
   5.5438596e-01
   5.7894737e-01
   4.7017544e-01
   5.6842105e-01
   5.7543860e-01
   4.3157895e-01
   5.6842105e-01
   3.5789474e-01
   5.7894737e-01
   4.9473684e-01
   5.5438596e-01
   5.3333333e-01
   5.4035088e-01
   6.4912281e-01
   5.6491228e-01
   3.3333333e-01
   4.4912281e-01
   7.2280702e-01
   3.0526316e-01
   3.2631579e-01
   7.3333333e-01
   2.4210526e-01
   4.2105263e-01
   4.3508772e-01
   4.9122807e-01
   3.5087719e-01
   4.2807018e-01
   3.1929825e-01
   3.4736842e-01
   5.1228070e-01
   5.4736842e-01
   6.9473684e-01
   6.5964912e-01
   2.7017544e-01
   6.4912281e-01
   2.9122807e-01
   5.5087719e-01
   4.6666667e-01
   6.1754386e-01
   4.0350877e-01
   3.7543860e-01
   5.4035088e-01
   4.3157895e-01
   4.2105263e-01
   4.7017544e-01
   5.7894737e-01
   4.3859649e-01
   4.3508772e-01
   4.1754386e-01
   4.7017544e-01
   4.7017544e-01
   4.4210526e-01
   5.2982456e-01
   7.3333333e-01
   6.3859649e-01
   4.3508772e-01
   5.5087719e-01
   4.7719298e-01
   5.6140351e-01
   4.9473684e-01
   3.1578947e-01
   6.5964912e-01
   4.0350877e-01
   4.5964912e-01
   2.8421053e-01
   4.1403509e-01
   2.4210526e-01
   3.9298246e-01
   2.4210526e-01
   3.9298246e-01
   3.1228070e-01
   6.2456140e-01
   3.7192982e-01
   6.6315789e-01
   4.5614035e-01
   3.5438596e-01
   6.7017544e-01
   4.1052632e-01
   3.8947368e-01
   5.8947368e-01
   5.0175439e-01
   6.6315789e-01
   5.0175439e-01
   4.4912281e-01
   3.7543860e-01
   6.1052632e-01
   3.0175439e-01
   6.0000000e-01
   5.9298246e-01
   3.7543860e-01
   6.2807018e-01
   2.9122807e-01
   6.9122807e-01
   7.5087719e-01
   6.9473684e-01
   2.9824561e-01
   4.5263158e-01
   4.8421053e-01
   3.7543860e-01
   5.0877193e-01
   3.7543860e-01
   6.2807018e-01
   5.7894737e-01
   4.7368421e-01
   5.2280702e-01
   6.1403509e-01
   2.8070175e-01
   3.1929825e-01
   5.1228070e-01
   3.3333333e-01
   8.1754386e-01
   5.8596491e-01
   6.2807018e-01
   4.7017544e-01
   8.4210526e-01
   5.4736842e-01
   1.3333333e-01
   6.0350877e-01
   5.1228070e-01
   2.6666667e-01
   2.8070175e-01
   7.1929825e-01
   5.4736842e-01
   4.4210526e-01
   4.8771930e-01
   8.0701754e-01
   6.4210526e-01
   5.7192982e-01
   7.4385965e-01
   5.6491228e-01
   5.3684211e-01
   4.9473684e-01
   3.6140351e-01
   4.0350877e-01
   4.8771930e-01
   4.5614035e-01
   5.0175439e-01
   4.4912281e-01
   5.3333333e-01
   4.0000000e-01
   6.7017544e-01
   4.9473684e-01
   4.9122807e-01
   3.6842105e-01
   2.8070175e-01
   6.1754386e-01
   4.3508772e-01
   4.4912281e-01
   6.7017544e-01
   5.4736842e-01
   4.2807018e-01
   3.8596491e-01
   3.7543860e-01
   4.5964912e-01
   5.8596491e-01
   4.4561404e-01
   6.6315789e-01
   5.8245614e-01
   3.8947368e-01
   4.2105263e-01
   4.7368421e-01
   4.0350877e-01
   3.8947368e-01
   6.2807018e-01
   5.0175439e-01
   5.8245614e-01
   5.9649123e-01
   2.7017544e-01
   4.8421053e-01
   5.9298246e-01
   5.7894737e-01
   7.1929825e-01
   4.2456140e-01
   2.5263158e-01
   4.8771930e-01
   4.1754386e-01
   3.7192982e-01
   5.0175439e-01
   6.2105263e-01
   3.9649123e-01
   6.1403509e-01
   6.0350877e-01
   6.4912281e-01
   5.1578947e-01
   2.8070175e-01
   7.1228070e-01
   2.1754386e-01
   4.4561404e-01
   5.7894737e-01
   3.8245614e-01
   4.8421053e-01
   6.0350877e-01
   6.2456140e-01
   5.8947368e-01
   2.9122807e-01
   2.8771930e-01
   5.8245614e-01
   5.3333333e-01
   7.0877193e-01
   5.6491228e-01
   4.7368421e-01
   4.7017544e-01
   4.9473684e-01
   4.3859649e-01
   2.4210526e-01
   4.1403509e-01
   3.0526316e-01
   2.3859649e-01
   4.7719298e-01
   4.8771930e-01
   4.2105263e-01
   3.2631579e-01
   5.4385965e-01
   2.8070175e-01
   5.1578947e-01
   4.6666667e-01
   5.8596491e-01
   7.6842105e-01
   4.5614035e-01
   5.6491228e-01
   7.8947368e-01
   6.5263158e-01
   3.8245614e-01
   4.4912281e-01
   7.4035088e-01
   5.2982456e-01
   2.8771930e-01
   4.4210526e-01
   4.8070175e-01
   3.3684211e-01
   5.4385965e-01
   5.6491228e-01
   1.2982456e-01
   3.5438596e-01
   6.3859649e-01
   5.2280702e-01
   5.2631579e-01
   4.2456140e-01
   5.4736842e-01
   5.9649123e-01
   5.8947368e-01
   2.6315789e-01
   4.4912281e-01
   6.2807018e-01
   4.8070175e-01
   3.6140351e-01
   5.2982456e-01
   5.8245614e-01
   6.7368421e-01
   4.2807018e-01
   5.6491228e-01
   7.0526316e-01
   5.6842105e-01
   5.6140351e-01
   5.4385965e-01
   6.3859649e-01
   6.6666667e-01
   4.9473684e-01
   4.8771930e-01
   3.3684211e-01
   6.4912281e-01
   4.0350877e-01
   5.4736842e-01
   5.5087719e-01
   4.3859649e-01
   6.0350877e-01
   4.3859649e-01
   6.1403509e-01
   4.2807018e-01
   2.8771930e-01
   3.2280702e-01
   5.1578947e-01
   7.5087719e-01
   7.7543860e-01
   3.3684211e-01
   6.9824561e-01
   7.5087719e-01
   6.7719298e-01
   3.2280702e-01
   3.8245614e-01
   3.3684211e-01
   2.9473684e-01
   3.6140351e-01
   4.6315789e-01
   7.5087719e-01
   4.0701754e-01
   6.1052632e-01
   6.5964912e-01
   4.8771930e-01
   5.9649123e-01
   4.5614035e-01
   6.9473684e-01
   4.0000000e-01
   4.2105263e-01
   4.7017544e-01
   5.7543860e-01
   3.8947368e-01
   3.0526316e-01
   3.9298246e-01
   2.8070175e-01
   3.2982456e-01
   5.2280702e-01
   4.7719298e-01
   3.9649123e-01
   4.8070175e-01
   5.5087719e-01
   5.2280702e-01
   5.2631579e-01
   5.4736842e-01
   2.8421053e-01
   3.2280702e-01
   3.1929825e-01
   5.9298246e-01
   5.2982456e-01
   8.7719298e-02
   5.1929825e-01
   5.3333333e-01
   3.7192982e-01
   4.0000000e-01
   4.4210526e-01
   4.5614035e-01
   6.8771930e-01
   4.0701754e-01
   4.4561404e-01
   6.1754386e-01
   5.5438596e-01
   3.7543860e-01
   6.2105263e-01
   4.3508772e-01
   4.8070175e-01
   4.0350877e-01
   7.0175439e-01
   7.2982456e-01
   5.1578947e-01
   3.2631579e-01
   6.1754386e-01
   4.7368421e-01
   6.0000000e-01
   3.6140351e-01
   3.0175439e-01
   6.4912281e-01
   4.4210526e-01
   6.8421053e-01
   3.4385965e-01
   4.3508772e-01
   6.5964912e-01
   6.8070175e-01
   3.2280702e-01
   3.4035088e-01
   3.5789474e-01
   4.3508772e-01
   4.4912281e-01
   2.3157895e-01
   4.0701754e-01
   5.4035088e-01
   4.8070175e-01
   5.7894737e-01
   4.2807018e-01
   4.1052632e-01
   1.4736842e-01
   5.1929825e-01
   4.9824561e-01
   6.3157895e-01
   5.7192982e-01
   7.7543860e-01
   7.5789474e-01
   2.3859649e-01
   5.1228070e-01
   7.5789474e-01
   5.8947368e-01
   2.7719298e-01
   4.9473684e-01
   6.5964912e-01
   4.2105263e-01
   5.3684211e-01
   5.8947368e-01
   4.2105263e-01
   4.6666667e-01
   4.6315789e-01
   3.8245614e-01
   4.0350877e-01
   8.7368421e-01
   8.3157895e-01
   4.4561404e-01
   4.3157895e-01
   6.1403509e-01
   4.9824561e-01
   5.1228070e-01
   3.9298246e-01
   2.5614035e-01
   4.3157895e-01
   2.8070175e-01
   5.0526316e-01
   4.8421053e-01
   4.4561404e-01
   3.2982456e-01
   6.1754386e-01
   2.5263158e-01
   4.0350877e-01
   5.1929825e-01
   3.4035088e-01
   4.6666667e-01
   5.8245614e-01
   4.4561404e-01
   5.2982456e-01
   6.0000000e-01
   5.4385965e-01
   6.1754386e-01
   4.8070175e-01
   5.1228070e-01
   4.6315789e-01
   5.0175439e-01
   4.8771930e-01
   5.8947368e-01
   3.8245614e-01
   4.8771930e-01
   5.5789474e-01
   5.9649123e-01
   3.2631579e-01
   4.8070175e-01
   4.3859649e-01
   6.7719298e-01
   3.8947368e-01
   5.4736842e-01
   4.4210526e-01
   4.3859649e-01
   7.6842105e-01
   4.4912281e-01
   5.2280702e-01
   5.0175439e-01
   7.5789474e-01
   5.2631579e-01
   3.7192982e-01
   3.9298246e-01
   5.2631579e-01
   6.2105263e-01
   5.8245614e-01
   4.4561404e-01
   6.3859649e-01
   6.4561404e-01
   3.5438596e-01
   4.2456140e-01
   4.5614035e-01
   3.8596491e-01
   4.9473684e-01
   4.5964912e-01
   4.4912281e-01
   4.8070175e-01
   6.6315789e-01
   4.5263158e-01
   5.5087719e-01
   3.5789474e-01
   4.2807018e-01
   2.1403509e-01
   2.2456140e-01
   4.8771930e-01
   5.2982456e-01
   5.6842105e-01
   6.9473684e-01
   4.7719298e-01
   6.0000000e-01
   5.4736842e-01
   9.0526316e-01
   2.5964912e-01
   6.1052632e-01
   4.1754386e-01
   6.0000000e-01
   6.1403509e-01
   4.2807018e-01
   3.7894737e-01
   4.2807018e-01
   6.8421053e-01
   2.7017544e-01
   7.2982456e-01
   7.1578947e-01
   6.2456140e-01
   4.8421053e-01
   4.4912281e-01
   5.3333333e-01
   6.9473684e-01
   4.4912281e-01
   5.7543860e-01
   5.1578947e-01
   6.0000000e-01
   4.2456140e-01
   5.9298246e-01
   2.9473684e-01
   6.2807018e-01
   5.4736842e-01
   3.2631579e-01
   5.1578947e-01
   4.5614035e-01
   5.8947368e-01
   3.7543860e-01
   4.6315789e-01
   5.6140351e-01
   4.6315789e-01
   3.3333333e-01
   4.9824561e-01
   5.4736842e-01
   5.5789474e-01
   4.2807018e-01
   5.2631579e-01
   5.8596491e-01
   7.6842105e-01
   2.4561404e-01
   7.4035088e-01
   2.7368421e-01
   2.9824561e-01
   4.7368421e-01
   4.3859649e-01
   4.5964912e-01
   4.7719298e-01
   4.1754386e-01
   5.2280702e-01
   5.6842105e-01
   4.7017544e-01
   5.7543860e-01
   4.8771930e-01
   4.5964912e-01
   4.5964912e-01
   2.0701754e-01
   4.1052632e-01
   4.3859649e-01
   6.2456140e-01
   4.0000000e-01
   4.4561404e-01
   6.3508772e-01
   2.0000000e-01
   5.9649123e-01
   5.9298246e-01
   3.6140351e-01
   9.0526316e-01
   4.3859649e-01
   5.6491228e-01
   6.1754386e-01
   4.9473684e-01
   6.4210526e-01
   5.1228070e-01
   4.4912281e-01
   3.8245614e-01
   6.1403509e-01
   5.0526316e-01
   2.5964912e-01
   6.1403509e-01
   2.4210526e-01
   6.7017544e-01
   7.0877193e-01
   5.0175439e-01
   3.4035088e-01
   3.2280702e-01
   6.2807018e-01
   3.6842105e-01
   6.2456140e-01
   3.9649123e-01
   6.0350877e-01
   4.2105263e-01
   6.3508772e-01
   2.9824561e-01
   6.5263158e-01
   5.1228070e-01
   6.9824561e-01
   6.1403509e-01
   5.4736842e-01
   5.7192982e-01
   3.7543860e-01
   7.0526316e-01
   6.0701754e-01
   4.2456140e-01
   5.7894737e-01
   5.1228070e-01
   3.8245614e-01
   3.2631579e-01
   4.8771930e-01
   4.2456140e-01
   4.4561404e-01
   4.7017544e-01
   3.7192982e-01
   4.1754386e-01
   3.7192982e-01
   5.4385965e-01
   6.9122807e-01
   6.4210526e-01
   3.3684211e-01
   4.8771930e-01
   5.0526316e-01
   3.9649123e-01
   5.8596491e-01
   5.5087719e-01
   4.4210526e-01
   3.7894737e-01
   3.9298246e-01
   4.2105263e-01
   5.0175439e-01
   5.3684211e-01
   4.7719298e-01
   4.2105263e-01
   5.9298246e-01
   4.0350877e-01
   4.1052632e-01
   5.0877193e-01
   4.4561404e-01
   5.8245614e-01
   6.0000000e-01
   6.0350877e-01
   2.6315789e-01
   5.1228070e-01
   4.7017544e-01
   5.2982456e-01
   4.4912281e-01
   5.4736842e-01
   4.2105263e-01
   5.0877193e-01
   6.5263158e-01
   6.9122807e-01
   5.7543860e-01
   3.3333333e-01
   2.3859649e-01
   4.7719298e-01
   4.6315789e-01
   5.8947368e-01
   4.2807018e-01
   4.6666667e-01
   5.4385965e-01
   7.2631579e-01
   3.5087719e-01
   5.0877193e-01
   8.3859649e-01
   4.5263158e-01
   5.5438596e-01
   4.3859649e-01
   3.5438596e-01
   7.9298246e-01
   4.1052632e-01
   4.0000000e-01
   3.5438596e-01
   7.1228070e-01
   5.0175439e-01
   2.7719298e-01
   4.8771930e-01
   6.1754386e-01
   4.4210526e-01
   4.3157895e-01
   1.6842105e-01
   4.7719298e-01
   6.5614035e-01
   6.5263158e-01
   3.6491228e-01
   3.2280702e-01
   4.2456140e-01
   3.2631579e-01
   4.9473684e-01
   5.6140351e-01
   5.7894737e-01
   3.8245614e-01
   5.0526316e-01
   5.1929825e-01
   6.7368421e-01
   3.4385965e-01
   4.4210526e-01
   3.4736842e-01
   6.6315789e-01
   3.9298246e-01
   8.1052632e-01
   2.4912281e-01
   6.4912281e-01
   4.9824561e-01
   5.1578947e-01
   3.8596491e-01
   5.9298246e-01
   4.4912281e-01
   3.6491228e-01
   6.0701754e-01
   4.0701754e-01
   4.4210526e-01
   6.0000000e-01
   6.3859649e-01
   6.1403509e-01
   5.6842105e-01
   3.4385965e-01
   5.4736842e-01
   5.2982456e-01
   5.5087719e-01
   4.3157895e-01
   7.0175439e-01
   5.1578947e-01
   5.7543860e-01
   4.0350877e-01
   7.6842105e-01
   4.2105263e-01
   5.1228070e-01
   6.0350877e-01
   6.1754386e-01
   5.0526316e-01
   5.7192982e-01
   4.2807018e-01
   3.1228070e-01
   4.8070175e-01
   3.6842105e-01
   6.3508772e-01
   6.7368421e-01
   5.4736842e-01
   5.6491228e-01
   4.8421053e-01
   4.1754386e-01
   3.5438596e-01
   5.0526316e-01
   2.5614035e-01
   2.5964912e-01
   6.1754386e-01
   5.6491228e-01
   4.1754386e-01
   5.5438596e-01
   3.8947368e-01
   6.0350877e-01
   5.0526316e-01
   4.4561404e-01
   5.9298246e-01
   5.4736842e-01
   3.1578947e-01
   5.2982456e-01
   5.2631579e-01
   5.6842105e-01
   3.1228070e-01
   3.1228070e-01
   4.8421053e-01
   4.9473684e-01
   6.6315789e-01
   6.0000000e-01
   4.0350877e-01
   3.4385965e-01
   4.2105263e-01
   6.8771930e-01
   4.1403509e-01
   6.3859649e-01
   3.7543860e-01
   5.1929825e-01
   3.0526316e-01
   3.9298246e-01
   5.0526316e-01
   4.3859649e-01
   3.1929825e-01
   6.4561404e-01
   3.9298246e-01
   2.2456140e-01
   3.1578947e-01
   4.1052632e-01
   6.3157895e-01
   4.9473684e-01
   5.1228070e-01
   5.5087719e-01
   4.7368421e-01
   7.2280702e-01
   4.4561404e-01
   1.6491228e-01
   3.6140351e-01
   4.8421053e-01
   3.9298246e-01
   4.9824561e-01
   6.5263158e-01
   2.3157895e-01
   2.9473684e-01
   6.4912281e-01
   4.8421053e-01
   2.8070175e-01
   5.2631579e-01
   5.1578947e-01
   2.9824561e-01
   3.7894737e-01
   3.5087719e-01
   4.7368421e-01
   6.0350877e-01
   7.0526316e-01
   6.3508772e-01
   2.5614035e-01
   4.4210526e-01
   5.2280702e-01
   2.0000000e-01
   1.4035088e-01
   6.1403509e-01
   6.1754386e-01
   7.3684211e-01
   5.4035088e-01
   2.3859649e-01
   5.3333333e-01
   6.4210526e-01
   6.2807018e-01
   5.5087719e-01
   3.7894737e-01
   5.7192982e-01
   4.2105263e-01
   4.2807018e-01
   6.6315789e-01
   5.2982456e-01
   3.0526316e-01
   4.8421053e-01
   5.6842105e-01
   5.3333333e-01
   4.2105263e-01
   4.4210526e-01
   4.0000000e-01
   5.4736842e-01
   2.9824561e-01
   1.6140351e-01
   5.5438596e-01
   4.2456140e-01
   5.8596491e-01
   5.5087719e-01
   5.3684211e-01
   2.9122807e-01
   3.4736842e-01
   4.4210526e-01
   6.1052632e-01
   4.4561404e-01
   5.1578947e-01
   5.8596491e-01
   5.3333333e-01
   6.6315789e-01
   4.9824561e-01
   3.4385965e-01
   4.5614035e-01
   4.8771930e-01
   6.2807018e-01
   3.6140351e-01
   5.2631579e-01
   3.5789474e-01
   4.2105263e-01
   3.4736842e-01
   5.2280702e-01
   4.2105263e-01
   6.1754386e-01
   2.6666667e-01
   4.7368421e-01
   4.1754386e-01
   4.6666667e-01
   3.9649123e-01
   5.1929825e-01
   6.4210526e-01
   6.2807018e-01
   4.5263158e-01
   6.0000000e-01
   4.7017544e-01
   6.3508772e-01
   4.5263158e-01
   4.5964912e-01
   6.0000000e-01
   3.3333333e-01
   6.8421053e-01
   4.2807018e-01
   4.2105263e-01
   6.7368421e-01
   6.3508772e-01
   4.9473684e-01
   7.0877193e-01
   4.0350877e-01
   4.3508772e-01
   6.5964912e-01
   2.9824561e-01
   4.9473684e-01
   5.2982456e-01
   3.4385965e-01
   6.3157895e-01
   4.9473684e-01
   3.4385965e-01
   4.2105263e-01
   5.7894737e-01
   6.4561404e-01
   3.4035088e-01
   2.2456140e-01
   4.1403509e-01
   7.1578947e-01
   6.3508772e-01
   4.3157895e-01
   5.5789474e-01
   4.4210526e-01
   5.0877193e-01
   5.6140351e-01
   5.6491228e-01
   6.9122807e-01
   6.4561404e-01
   5.6491228e-01
   3.9649123e-01
   2.5614035e-01
   3.9649123e-01
   5.4035088e-01
   6.2105263e-01
   7.2982456e-01
   6.5263158e-01
   6.1052632e-01
   5.6140351e-01
   3.4035088e-01
   5.4736842e-01
   3.6842105e-01
   2.7719298e-01
   5.6140351e-01
   6.6666667e-01
   3.1228070e-01
   6.2807018e-01
   5.4736842e-01
   7.1578947e-01
   6.0701754e-01
   6.2456140e-01
   6.3508772e-01
   5.5438596e-01
   3.7192982e-01
   4.0701754e-01
   7.8596491e-01
   9.1228070e-02
   4.8421053e-01
   3.3333333e-01
   4.9122807e-01
   6.4210526e-01
   4.9122807e-01
   6.1754386e-01
   7.9649123e-01
   7.5438596e-01
   5.5087719e-01
   4.7719298e-01
   3.3333333e-01
   3.5438596e-01
   4.9122807e-01
   3.8596491e-01
   5.6491228e-01
   4.7017544e-01
   6.0701754e-01
   5.9298246e-01
   4.0000000e-01
   4.6666667e-01
   3.9649123e-01
   4.5614035e-01
   2.9122807e-01
   3.4035088e-01
   6.9473684e-01
   5.4035088e-01
   6.0000000e-01
   4.3508772e-01
   5.2280702e-01
   4.3859649e-01
   5.6140351e-01
   7.7192982e-01
   6.3859649e-01
   3.1228070e-01
   4.4561404e-01
   3.5087719e-01
   3.7192982e-01
   6.3157895e-01
   4.6315789e-01
   7.1929825e-01
   5.2982456e-01
   6.7719298e-01
   5.2631579e-01
   4.7017544e-01
   7.1228070e-01
   4.2105263e-01
   5.5789474e-01
   4.3859649e-01
   3.5087719e-01
   3.5087719e-01
   4.6666667e-01
   4.9824561e-01
   5.0526316e-01
   4.5614035e-01
   6.7017544e-01
   4.5964912e-01
   3.5789474e-01
   2.9824561e-01
   6.6315789e-01
   3.7192982e-01
   3.0877193e-01
   3.9649123e-01
   2.6315789e-01
   4.4210526e-01
   3.7192982e-01
   6.4912281e-01
   5.1929825e-01
   4.2105263e-01
   6.8070175e-01
   1.7192982e-01
   5.5087719e-01
   4.5263158e-01
   4.1403509e-01
   5.7894737e-01
   6.0000000e-01
   3.9649123e-01
   2.5263158e-01
   3.1228070e-01
   3.6842105e-01
   5.4035088e-01
   4.0701754e-01
   5.9298246e-01
   5.0877193e-01
   6.9122807e-01
   2.7017544e-01
   3.5438596e-01
   4.7017544e-01
   6.1052632e-01
   7.7192982e-01
   6.3157895e-01
   4.4210526e-01
   4.8421053e-01
   5.8596491e-01
   5.7894737e-01
   4.0701754e-01
   5.8947368e-01
   6.4912281e-01
   2.5964912e-01
   6.8771930e-01
   5.2982456e-01
   4.2105263e-01
   2.6666667e-01
   5.5087719e-01
   5.1228070e-01
   5.7543860e-01
   5.1578947e-01
   4.5263158e-01
   4.9473684e-01
   2.9473684e-01
   3.3333333e-01
   5.0877193e-01
   5.0877193e-01
   3.9298246e-01
   5.9649123e-01
   5.0526316e-01
   4.1052632e-01
   6.4912281e-01
   4.6315789e-01
   2.4561404e-01
   7.0526316e-01
   7.5438596e-01
   4.3157895e-01
   4.7719298e-01
   4.9824561e-01
   5.7192982e-01
   4.0350877e-01
   4.3157895e-01
   3.6491228e-01
   4.2456140e-01
   3.7543860e-01
   6.9824561e-01
   4.1052632e-01
   4.6666667e-01
   3.9649123e-01
   4.1754386e-01
   3.9649123e-01
   2.7368421e-01
   4.2105263e-01
   3.5438596e-01
   5.6140351e-01
   3.1228070e-01
   3.8245614e-01
   7.8947368e-01
   6.4561404e-01
   2.4561404e-01
   3.1228070e-01
   4.9473684e-01
   3.8245614e-01
   4.3508772e-01
   4.9824561e-01
   5.3333333e-01
   2.9122807e-01
   7.7894737e-01
   5.6140351e-01
   6.3157895e-01
   2.9824561e-01
   5.2982456e-01
   4.4210526e-01
   6.3157895e-01
   4.4912281e-01
   5.6842105e-01
   4.3859649e-01
   3.7543860e-01
   4.9122807e-01
   4.2105263e-01
   3.9298246e-01
   4.2456140e-01
   4.8421053e-01
   6.8771930e-01
   7.7543860e-01
   5.6491228e-01
   3.4736842e-01
   5.7894737e-01
   6.0701754e-01
   5.6140351e-02
   5.0175439e-01
   2.7719298e-01
   4.3508772e-01
   5.1929825e-01
   5.2982456e-01
   3.1929825e-01
   7.2631579e-01
   3.7894737e-01
   4.5263158e-01
   3.9649123e-01
   3.9298246e-01
   3.1228070e-01
   4.1052632e-01
   5.1578947e-01
   4.3157895e-01
   4.9122807e-01
   4.8070175e-01
   6.1754386e-01
   7.3684211e-01
   5.4736842e-01
   3.2631579e-01
   4.9122807e-01
   6.0000000e-01
   2.4561404e-01
   5.1228070e-01
   3.5789474e-01
   7.2982456e-01
   6.3859649e-01
   3.7894737e-01
   7.3333333e-01
   3.2280702e-01
   6.2105263e-01
   5.6491228e-01
   7.7894737e-01
   5.9649123e-01
   2.6666667e-01
   5.1228070e-01
   4.2105263e-01
   6.4210526e-01
   4.5964912e-01
   4.4912281e-01
   4.9824561e-01
   3.5789474e-01
   5.5087719e-01
   3.9298246e-01
   6.2456140e-01
   4.1754386e-01
   5.2631579e-01
   5.0175439e-01
   3.7543860e-01
   4.7368421e-01
   6.6315789e-01
   7.1929825e-01
   5.1929825e-01
   3.8596491e-01
   5.0526316e-01
   5.1929825e-01
   4.1052632e-01
   6.4912281e-01
   3.1578947e-01
   5.8947368e-01
   5.2982456e-01
   4.6666667e-01
   3.3333333e-01
   6.0701754e-01
   5.0175439e-01
   5.4385965e-01
   5.2982456e-01
   3.8947368e-01
   4.6315789e-01
   4.1403509e-01
   4.4561404e-01
   6.3157895e-01
   4.9824561e-01
   4.7017544e-01
   4.4561404e-01
   3.1578947e-01
   7.4385965e-01
   4.2456140e-01
   5.3684211e-01
   4.2456140e-01
   4.0701754e-01
   6.3859649e-01
   4.5614035e-01
   2.7368421e-01
   3.6491228e-01
   3.6140351e-01
   1.0877193e-01
   3.5438596e-01
   4.5964912e-01
   6.8070175e-01
   4.3508772e-01
   4.4210526e-01
   4.6666667e-01
   2.5964912e-01
   6.2456140e-01
   6.2807018e-01
   3.9649123e-01
   5.8596491e-01
   5.7894737e-01
   5.1228070e-01
   2.6315789e-01
   3.8245614e-01
   6.7368421e-01
   6.2807018e-01
   4.6315789e-01
   4.5263158e-01
   4.9122807e-01
   5.1578947e-01
   3.4385965e-01
   6.5614035e-01
   5.8947368e-01
   4.2105263e-01
   3.6140351e-01
   4.8771930e-01
   5.8596491e-01
   6.6666667e-01
   5.4035088e-01
   2.9473684e-01
   6.1052632e-01
   5.8596491e-01
   6.1052632e-01
   4.6666667e-01
   4.5964912e-01
   4.9473684e-01
   4.7719298e-01
   6.2807018e-01
   6.1403509e-01
   5.2280702e-01
   3.2982456e-01
   6.0701754e-01
   6.1754386e-01
   3.7543860e-01
   3.5438596e-01
   4.3508772e-01
   6.4561404e-01
   2.0000000e-01
   6.3859649e-01
   4.9122807e-01
   7.6140351e-01
   4.0350877e-01
   7.4035088e-01
   4.1754386e-01
   7.3333333e-01
   6.3157895e-01
   5.1929825e-01
   5.8596491e-01
   7.2631579e-01
   6.2807018e-01
   7.0175439e-01
   4.7017544e-01
   5.4736842e-01
   6.5263158e-01
   5.4736842e-01
   3.0175439e-01
   5.3684211e-01
   5.7192982e-01
   5.0175439e-01
   6.4210526e-01
   3.9298246e-01
   3.1929825e-01
   4.0000000e-01
   5.2280702e-01
   6.3157895e-01
   3.6842105e-01
   5.0175439e-01
   4.3508772e-01
   2.7368421e-01
   6.1403509e-01
   5.1929825e-01
   3.2631579e-01
   5.0877193e-01
   2.6315789e-01
   5.7192982e-01
   3.3684211e-01
   5.0877193e-01
   3.9649123e-01
   5.6842105e-01
   4.7017544e-01
   4.2456140e-01
   4.1754386e-01
   2.5614035e-01
   3.7543860e-01
   3.4385965e-01
   4.0000000e-01
   7.0877193e-01
   4.9122807e-01
   6.1052632e-01
   5.2982456e-01
   5.0175439e-01
   4.9473684e-01
   4.0350877e-01
   3.8947368e-01
   5.6140351e-01
   4.2105263e-01
   5.7543860e-01
   6.9122807e-01
   4.0350877e-01
   7.2280702e-01
   2.5964912e-01
   8.2105263e-01
   6.2105263e-01
   3.9649123e-01
   4.3859649e-01
   2.9824561e-01
   3.6491228e-01
   5.6140351e-01
   5.7894737e-01
   6.0701754e-01
   5.1929825e-01
   1.1578947e-01
   5.5438596e-01
   7.2982456e-01
   5.6140351e-01
   6.1754386e-01
   4.8771930e-01
   5.9298246e-01
   5.6491228e-01
   3.8947368e-01
   4.1403509e-01
   7.5087719e-01
   3.5087719e-01
   4.5614035e-01
   4.2456140e-01
   3.9649123e-01
   5.4736842e-01
   4.1403509e-01
   6.4561404e-01
   4.6666667e-01
   6.2105263e-01
   6.2807018e-01
   6.5614035e-01
   4.0701754e-01
   5.4736842e-01
   2.1052632e-01
   5.6140351e-01
   5.1228070e-01
   4.2807018e-01
   7.0877193e-01
   4.8421053e-01
   4.7719298e-01
   2.8070175e-01
   6.2456140e-01
   6.4561404e-01
   4.0701754e-01
   4.7368421e-01
   6.7368421e-01
   4.5614035e-01
   4.5614035e-01
   4.5263158e-01
   6.7017544e-01
   5.7894737e-01
   8.0000000e-01
   2.7719298e-01
   3.2631579e-01
   6.0701754e-01
   3.2280702e-01
   6.7368421e-01
   2.7017544e-01
   3.3684211e-01
   4.2807018e-01
   7.4035088e-01
   5.6842105e-01
   4.1754386e-01
   3.5438596e-01
   5.2982456e-01
   5.4736842e-01
   3.6140351e-01
   4.0701754e-01
   3.9298246e-01
   6.7017544e-01
   2.1403509e-01
   5.7543860e-01
   7.1929825e-01
   4.8070175e-01
   5.6491228e-01
   3.9649123e-01
   3.5087719e-01
   3.4035088e-01
   4.7017544e-01
   4.4210526e-01
   2.7368421e-01
   4.5263158e-01
   4.6315789e-01
   4.7368421e-01
   5.2631579e-01
   6.5614035e-01
   3.2631579e-01
   4.0701754e-01
   5.9649123e-01
   5.0175439e-01
   6.0701754e-01
   5.8596491e-01
   7.5438596e-01
   4.5964912e-01
   3.2631579e-01
   6.4561404e-01
   7.2982456e-01
   6.4912281e-01
   7.9649123e-01
   4.0000000e-01
   5.3333333e-01
   2.5263158e-01
   4.8070175e-01
   1.8596491e-01
   5.5087719e-01
   2.1754386e-01
   4.8421053e-01
   4.3859649e-01
   4.7017544e-01
   3.1929825e-01
   2.8421053e-01
   5.8947368e-01
   3.5438596e-01
   6.7368421e-01
   5.1578947e-01
   5.7543860e-01
   7.0526316e-01
   4.8771930e-01
   4.3508772e-01
   7.2631579e-01
   3.9649123e-01
   4.6666667e-01
   2.4912281e-01
   4.0000000e-01
   3.7192982e-01
   6.5614035e-01
   6.2456140e-01
   4.3508772e-01
   5.2280702e-01
   5.6842105e-01
   6.0350877e-01
   4.2807018e-01
   6.0701754e-01
   6.2456140e-01
   4.5263158e-01
   5.8947368e-01
   3.4736842e-01
   8.0350877e-01
   5.0526316e-01
   5.4385965e-01
   5.6842105e-01
   5.2280702e-01
   2.8771930e-01
   1.1929825e-01
   5.5789474e-01
   5.3684211e-01
   7.9298246e-01
   5.0877193e-01
   4.9473684e-01
   6.6666667e-01
   2.5263158e-01
   6.3508772e-01
   4.0701754e-01
   3.2631579e-01
   3.1578947e-01
   2.9473684e-01
   5.0877193e-01
   5.4736842e-01
   4.3508772e-01
   5.9298246e-01
   7.3684211e-01
   6.2456140e-01
   3.4736842e-01
   5.0526316e-01
   6.4912281e-01
   4.0350877e-01
   4.7368421e-01
   2.8070175e-01
   5.1929825e-01
   5.7543860e-01
   4.1052632e-01
   6.8771930e-01
   5.0175439e-01
   4.2105263e-01
   5.2982456e-01
   5.5438596e-01
   7.2631579e-01
   4.0701754e-01
   4.3157895e-01
   5.2280702e-01
   7.0175439e-01
   6.0350877e-01
   4.7368421e-01
   5.7192982e-01
   8.1403509e-01
   6.9473684e-01
   3.1228070e-01
   8.1403509e-01
   7.7192982e-01
   3.3333333e-01
   4.5614035e-01
   3.7192982e-01
   4.2456140e-01
   6.8421053e-01
   2.2105263e-01
   6.6315789e-01
   3.2280702e-01
   4.9473684e-01
   7.3333333e-01
   2.4210526e-01
   8.3157895e-01
   4.5614035e-01
   4.0701754e-01
   4.5614035e-01
   3.8596491e-01
   7.4736842e-01
   3.0877193e-01
   4.3508772e-01
   6.2456140e-01
   5.6140351e-01
   3.3684211e-01
   3.3684211e-01
   4.2807018e-01
   2.3157895e-01
   4.8421053e-01
   3.2280702e-01
   5.2982456e-01
   4.9473684e-01
   4.2456140e-01
   4.1052632e-01
   7.3684211e-01
   8.3508772e-01
   4.4210526e-01
   5.8596491e-01
   4.9122807e-01
   3.6842105e-01
   7.6842105e-01
   3.3684211e-01
   3.1578947e-01
   5.4736842e-01
   2.2807018e-01
   5.6140351e-01
   4.4210526e-01
   6.9824561e-01
   3.8596491e-01
   7.6842105e-01
   5.4035088e-01
   7.6842105e-01
   2.5614035e-01
   5.8596491e-01
   5.8245614e-01
   5.9298246e-01
   7.2982456e-01
   1.8947368e-01
   3.4736842e-01
   6.7368421e-01
   4.9473684e-01
   7.8947368e-01
   1.7192982e-01
   4.5614035e-01
   5.4035088e-01
   4.8771930e-01
   5.2280702e-01
   4.7719298e-01
   3.5789474e-01
   6.0350877e-01
   7.5789474e-01
   3.5789474e-01
   4.9122807e-01
   3.2280702e-01
   7.0526316e-01
   4.4210526e-01
   7.2982456e-01
   4.3157895e-01
   3.7192982e-01
   6.2807018e-01
   6.2807018e-01
   6.6315789e-01
   6.3859649e-01
   4.5263158e-01
   5.9649123e-01
   2.8421053e-01
   4.0000000e-01
   5.9649123e-01
   4.3508772e-01
   3.7543860e-01
   2.0000000e-01
   5.0175439e-01
   4.2456140e-01
   6.5263158e-01
   4.6315789e-01
   4.1754386e-01
   3.7543860e-01
   4.9824561e-01
   6.7719298e-01
   5.3333333e-01
   5.3333333e-01
   4.5263158e-01
   6.4210526e-01
   5.7894737e-01
   4.2456140e-01
   6.2807018e-01
   4.7719298e-01
   3.2631579e-01
   3.9649123e-01
   5.8596491e-01
   4.4912281e-01
   5.7192982e-01
   5.1228070e-01
   4.2456140e-01
   4.9824561e-01
   5.9649123e-01
   6.2456140e-01
   4.6666667e-01
   5.0877193e-01
   6.1052632e-01
   3.9298246e-01
   5.0175439e-01
   4.3859649e-01
   5.5087719e-01
   4.4912281e-01
   4.1754386e-01
   5.3684211e-01
   3.8245614e-01
   5.0877193e-01
   4.7368421e-01
   2.4561404e-01
   4.2456140e-01
   7.3684211e-01
   4.8771930e-01
   4.3859649e-01
   4.3859649e-01
   9.0526316e-01
   6.0701754e-01
   7.0526316e-01
   5.2631579e-01
   5.4385965e-01
   3.6491228e-01
   4.1754386e-01
   3.7543860e-01
   5.0526316e-01
   4.2456140e-01
   5.2982456e-01
   3.4385965e-01
   4.7719298e-01
   4.3859649e-01
   5.4035088e-01
   3.2982456e-01
   4.4561404e-01
   4.3508772e-01
   5.8947368e-01
   5.1929825e-01
   4.2456140e-01
   6.3859649e-01
   4.3508772e-01
   4.2456140e-01
   3.1578947e-01
   3.6140351e-01
   4.4561404e-01
   5.4385965e-01
   4.9122807e-01
   3.7894737e-01
   5.3684211e-01
   6.8070175e-01
   4.0701754e-01
   5.6842105e-01
   4.3157895e-01
   6.5614035e-01
   5.0175439e-01
   4.9824561e-01
   4.6666667e-01
   3.0175439e-01
   3.8596491e-01
   4.0350877e-01
   3.4736842e-01
   5.8947368e-01
   5.8596491e-01
   3.9649123e-01
   5.9649123e-01
   5.3333333e-01
   5.5438596e-01
   7.3684211e-01
   6.2456140e-01
   3.7894737e-01
   5.4736842e-01
   7.7543860e-01
   4.8070175e-01
   4.7719298e-01
   4.1052632e-01
   5.8245614e-01
   4.8421053e-01
   4.7368421e-01
   4.8771930e-01
   3.7192982e-01
   4.7368421e-01
   6.4561404e-01
   3.6491228e-01
   6.0350877e-01
   1.8947368e-01
   7.1228070e-01
   4.6666667e-01
   6.1052632e-01
   4.5964912e-01
   3.4385965e-01
   6.8070175e-01
   3.1578947e-01
   4.8070175e-01
   6.3157895e-01
   5.6491228e-01
   4.1052632e-01
   3.9298246e-01
   7.9649123e-01
   6.8771930e-01
   6.3157895e-01
   3.4385965e-01
   5.1228070e-01
   4.4210526e-01
   3.1929825e-01
   6.3859649e-01
   3.4035088e-01
   7.0877193e-01
   6.5263158e-01
   2.3157895e-01
   7.2280702e-01
   3.8245614e-01
   5.6842105e-01
   7.4736842e-01
   3.1578947e-01
   7.3684211e-01
   5.0175439e-01
   6.8070175e-01
   5.6842105e-01
   5.0175439e-01
   4.8421053e-01
   5.4035088e-01
   3.8947368e-01
   3.2631579e-01
   2.1403509e-01
   6.2105263e-01
   6.0701754e-01
   4.3157895e-01
   3.8245614e-01
   4.3157895e-01
   3.7543860e-01
   6.6315789e-01
   3.6140351e-01
   5.5438596e-01
   6.1754386e-01
   5.1228070e-01
   5.1929825e-01
   2.8421053e-01
   6.0350877e-01
   8.0000000e-01
   2.1754386e-01
   6.1754386e-01
   4.9122807e-01
   4.9824561e-01
   6.1754386e-01
   5.7192982e-01
   5.5438596e-01
   5.0175439e-01
   5.1578947e-01
   3.8947368e-01
   6.4561404e-01
   7.7192982e-01
   6.6315789e-01
   5.0877193e-01
   5.5438596e-01
   5.1578947e-01
   3.3684211e-01
   5.0877193e-01
   3.5438596e-01
   6.7719298e-01
   6.4210526e-01
   4.4210526e-01
   2.7017544e-01
   2.8070175e-01
   4.7368421e-01
   4.5964912e-01
   5.4736842e-01
   4.1403509e-01
   4.8421053e-01
   6.7017544e-01
   4.1052632e-01
   4.5263158e-01
   5.7192982e-01
   6.5614035e-01
   6.2456140e-01
   5.4736842e-01
   6.5614035e-01
   5.4385965e-01
   8.1052632e-01
   3.7543860e-01
   3.3684211e-01
   6.5964912e-01
   8.0000000e-01
   6.1754386e-01
   5.1578947e-01
   4.2807018e-01
   4.3859649e-01
   7.1578947e-01
   4.9824561e-01
   5.1228070e-01
   4.5614035e-01
   5.8596491e-01
   3.8596491e-01
   4.1754386e-01
   5.3333333e-01
   1.9298246e-01
   4.3508772e-01
   4.2456140e-01
   4.5614035e-01
   5.8596491e-01
   7.2631579e-01
   4.3157895e-01
   4.2456140e-01
   6.5614035e-01
   5.5789474e-01
   5.0526316e-01
   4.6315789e-01
   5.0526316e-01
   5.6491228e-01
   5.8245614e-01
   1.8947368e-01
   4.8771930e-01
   6.9824561e-01
   5.4035088e-01
   4.7017544e-01
   2.9122807e-01
   5.7192982e-01
   5.1578947e-01
   4.3508772e-01
   5.3333333e-01
   6.3157895e-01
   5.6842105e-01
   2.8771930e-01
   4.7719298e-01
   6.1052632e-01
   6.7719298e-01
   4.5614035e-01
   4.0000000e-01
   5.1578947e-01
   3.4385965e-01
   5.7192982e-01
   2.4210526e-01
   3.4035088e-01
   6.9122807e-01
   3.9298246e-01
   5.2631579e-01
   3.4385965e-01
   2.9473684e-01
   6.2807018e-01
   5.0526316e-01
   3.8596491e-01
   6.2807018e-01
   7.6140351e-01
   7.2280702e-01
   5.4385965e-01
   2.7017544e-01
   3.9649123e-01
   5.1929825e-01
   3.6842105e-01
   6.2105263e-01
   7.2280702e-01
   6.2456140e-01
   5.9649123e-01
   5.7543860e-01
   6.1754386e-01
   5.5087719e-01
   5.0877193e-01
   4.7719298e-01
   3.3684211e-01
   2.8771930e-01
   2.5964912e-01
   4.5263158e-01
   6.7368421e-01
   5.2280702e-01
   5.1578947e-01
   4.3508772e-01
   4.2807018e-01
   5.7543860e-01
   5.5438596e-01
   5.2280702e-01
   4.9473684e-01
   4.4912281e-01
   6.7017544e-01
   5.2631579e-01
   4.4561404e-01
   7.5789474e-01
   5.7894737e-01
   7.8245614e-01
   6.1403509e-01
   3.4736842e-01
   4.4561404e-01
   5.2631579e-01
   5.0175439e-01
   4.9473684e-01
   5.7192982e-01
   6.3508772e-01
   6.8070175e-01
   5.1929825e-01
   2.4210526e-01
   4.8421053e-01
   4.5614035e-01
   4.8070175e-01
   2.8421053e-01
   7.0175439e-01
   7.2631579e-01
   6.5964912e-01
   3.2280702e-01
   5.3684211e-01
   6.5964912e-01
   5.2631579e-01
   3.4035088e-01
   5.9649123e-01
   2.4561404e-01
   4.2105263e-01
   5.0175439e-01
   3.0175439e-01
   4.8070175e-01
   8.2456140e-01
   4.7719298e-01
   4.4210526e-01
   2.9473684e-01
   6.2807018e-01
   4.2105263e-01
   4.4912281e-01
   6.1403509e-01
   6.2807018e-01
   3.4736842e-01
   4.2105263e-01
   4.8421053e-01
   6.0350877e-01
   4.6315789e-01
   6.4210526e-01
   5.2280702e-01
   4.9473684e-01
   2.9824561e-01
   4.0701754e-01
   3.2280702e-01
   5.0175439e-01
   7.6140351e-01
   4.5263158e-01
   2.8771930e-01
   3.7543860e-01
   3.8596491e-01
   4.1052632e-01
   6.3157895e-01
   4.7017544e-01
   5.0877193e-01
   4.7719298e-01
   6.1052632e-01
   8.2456140e-01
   5.0526316e-01
   5.8596491e-01
   5.7894737e-01
   5.8596491e-01
   4.8771930e-01
   7.8596491e-01
   3.7192982e-01
   3.7543860e-01
   7.0877193e-01
   5.3684211e-01
   2.6315789e-01
   4.8421053e-01
   3.4736842e-01
   5.6140351e-01
   3.8947368e-01
   4.1403509e-01
   3.4736842e-01
   6.9824561e-01
   2.3859649e-01
   2.3157895e-01
   5.8245614e-01
   3.8245614e-01
   4.7017544e-01
   3.7894737e-01
   5.5438596e-01
   6.2105263e-01
   4.7368421e-01
   4.2807018e-01
   6.4210526e-01
   3.8947368e-01
   6.1754386e-01
   5.1228070e-01
   4.0000000e-01
   6.3859649e-01
   5.0877193e-01
   5.1578947e-01
   3.5438596e-01
   5.6140351e-01
   5.0175439e-01
   5.6491228e-01
   2.9122807e-01
   4.1052632e-01
   6.3859649e-01
   3.5087719e-01
   6.2807018e-01
   6.9824561e-01
   6.2456140e-01
   4.7368421e-01
   6.2456140e-01
   4.5263158e-01
   3.7894737e-01
   5.2982456e-01
   6.0701754e-01
   4.0701754e-01
   2.8421053e-01
   7.2280702e-01
   5.0526316e-01
   6.3508772e-01
   5.2982456e-01
   3.2982456e-01
   7.6140351e-01
   3.1578947e-01
   4.3859649e-01
   4.2456140e-01
   4.7017544e-01
   5.3333333e-01
   3.6140351e-01
   3.9649123e-01
   4.3157895e-01
   3.4736842e-01
   6.2105263e-01
   3.6140351e-01
   6.3508772e-01
   4.6315789e-01
   5.2982456e-01
   3.7543860e-01
   7.7543860e-01
   4.6315789e-01
   3.8947368e-01
   4.1403509e-01
   6.0000000e-01
   5.4035088e-01
   5.6140351e-01
   5.7192982e-01
   4.8421053e-01
   3.6842105e-01
   6.8771930e-01
   6.7017544e-01
   5.9298246e-01
   1.7192982e-01
   3.1228070e-01
   5.5438596e-01
   3.9649123e-01
   5.4736842e-01
   5.3684211e-01
   3.4736842e-01
   7.0526316e-01
   6.1052632e-01
   6.9824561e-01
   4.3157895e-01
   6.6315789e-01
   4.0701754e-01
   3.5087719e-01
   4.9824561e-01
   4.9122807e-01
   4.9473684e-01
   6.9122807e-01
   4.1403509e-01
   2.8070175e-01
   6.2456140e-01
   5.9298246e-01
   4.8421053e-01
   5.7192982e-01
   6.2105263e-01
   5.5438596e-01
   6.4912281e-01
   5.7543860e-01
   4.1754386e-01
   5.5087719e-01
   6.8771930e-01
   5.5438596e-01
   6.5964912e-01
   3.2982456e-01
   2.4210526e-01
   5.5087719e-01
   3.9649123e-01
   4.7368421e-01
   6.1754386e-01
   4.5614035e-01
   4.1052632e-01
   4.2105263e-01
   3.0526316e-01
   6.3508772e-01
   5.1578947e-01
   6.8421053e-01
   3.1228070e-01
   3.5087719e-01
   3.4035088e-01
   3.5789474e-01
   5.0526316e-01
   3.9649123e-01
   2.0701754e-01
   1.4385965e-01
   7.0175439e-01
   4.3859649e-01
   5.6491228e-01
   5.9649123e-01
   4.3508772e-01
   6.0701754e-01
   6.4210526e-01
   3.8245614e-01
   4.9824561e-01
   4.8771930e-01
   2.9473684e-01
   6.0701754e-01
   6.2456140e-01
   4.8070175e-01
   5.7894737e-01
   5.9649123e-01
   5.9298246e-01
   1.2982456e-01
   6.2105263e-01
   4.1403509e-01
   4.4210526e-01
   6.5614035e-01
   4.6315789e-01
   4.5964912e-01
   4.3859649e-01
   6.5614035e-01
   5.7192982e-01
   3.1228070e-01
   5.4385965e-01
   3.9298246e-01
   5.6842105e-01
   6.9122807e-01
   4.9473684e-01
   6.5263158e-01
   4.1403509e-01
   4.6315789e-01
   7.4736842e-01
   3.4385965e-01
   6.5964912e-01
   7.7192982e-01
   5.7192982e-01
   4.7017544e-01
   7.7543860e-01
   4.4210526e-01
   4.5263158e-01
   2.5263158e-01
   5.0175439e-01
   4.8070175e-01
   3.3333333e-01
   5.0175439e-01
   5.6491228e-01
   6.2456140e-01
   4.6315789e-01
   5.6140351e-01
   4.6666667e-01
   3.7894737e-01
   4.4210526e-01
   3.8596491e-01
   3.8596491e-01
   4.1052632e-01
   6.3859649e-01
   3.2631579e-01
   1.4035088e-01
   5.4385965e-01
   7.6842105e-01
   5.5087719e-01
   3.7894737e-01
   4.3859649e-01
   5.5087719e-01
   6.5614035e-01
   5.2280702e-01
   4.8771930e-01
   3.6140351e-01
   5.2631579e-01
   2.4561404e-01
   5.4035088e-01
   3.6140351e-01
   4.4210526e-01
   8.0000000e-01
   6.9122807e-01
   6.4210526e-01
   7.1228070e-01
   6.7017544e-01
   7.1929825e-01
   4.4561404e-01
   4.1403509e-01
   5.3684211e-01
   3.0526316e-01
   4.2807018e-01
   4.1403509e-01
   4.3508772e-01
   2.3508772e-01
   4.7017544e-01
   6.4210526e-01
   4.1052632e-01
   7.5789474e-01
   7.7192982e-01
   4.4561404e-01
   5.2280702e-01
   3.5438596e-01
   6.1403509e-01
   4.3508772e-01
   5.5087719e-01
   3.7192982e-01
   3.8245614e-01
   3.6140351e-01
   5.1578947e-01
   6.6666667e-01
   6.8771930e-01
   6.8771930e-01
   5.5438596e-01
   4.7719298e-01
   6.1052632e-01
   5.3684211e-01
   3.8596491e-01
   4.1403509e-01
   4.9473684e-01
   3.5789474e-01
   6.2807018e-01
   7.8947368e-01
   4.7719298e-01
   5.8947368e-01
   3.7894737e-01
   2.5614035e-01
   2.5263158e-01
   6.3157895e-01
   4.7017544e-01
   6.8421053e-01
   3.8596491e-01
   5.7192982e-01
   4.8771930e-01
   5.4385965e-01
   4.1403509e-01
   3.7543860e-01
   5.8947368e-01
   5.2280702e-01
   4.9824561e-01
   4.5614035e-01
   3.7192982e-01
   2.9824561e-01
   5.8245614e-01
   5.9649123e-01
   7.6842105e-01
   6.0701754e-01
   3.8596491e-01
   4.6315789e-01
   4.3859649e-01
   6.1754386e-01
   4.9824561e-01
   3.5789474e-01
   4.5964912e-01
   2.9122807e-01
   4.1403509e-01
   3.8245614e-01
   2.2105263e-01
   5.1578947e-01
   7.0877193e-01
   6.4561404e-01
   6.1754386e-01
   3.4736842e-01
   6.4210526e-01
   5.7543860e-01
   4.0000000e-01
   5.6140351e-01
   3.5789474e-01
   3.9649123e-01
   7.3684211e-01
   4.0350877e-01
   6.8421053e-01
   4.2456140e-01
   2.9473684e-01
   5.4385965e-01
   2.0701754e-01
   6.3508772e-01
   3.7543860e-01
   6.0350877e-01
   5.0175439e-01
   4.2456140e-01
   6.6315789e-01
   3.9298246e-01
   6.0350877e-01
   1.9298246e-01
   6.0350877e-01
   3.6842105e-01
   5.4736842e-01
   3.0877193e-01
   6.3859649e-01
   3.8245614e-01
   3.5438596e-01
   5.0526316e-01
   5.1929825e-01
   2.6666667e-01
   6.0000000e-01
   6.8771930e-01
   5.1228070e-01
   3.1228070e-01
   5.9298246e-01
   6.3859649e-01
   6.2456140e-01
   6.2105263e-01
   7.4385965e-01
   2.6666667e-01
   3.5438596e-01
   6.6315789e-01
   4.9824561e-01
   5.1929825e-01
   2.9824561e-01
   6.8421053e-01
   5.2280702e-01
   7.2982456e-01
   2.9473684e-01
   6.3859649e-01
   4.3157895e-01
   4.9824561e-01
   7.2982456e-01
   4.3508772e-01
   5.7894737e-01
   3.5087719e-01
   4.7017544e-01
   6.2807018e-01
   2.8070175e-01
   6.5263158e-01
   3.5438596e-01
   3.7543860e-01
   4.6315789e-01
   3.6140351e-01
   5.5789474e-01
   7.0175439e-01
   5.8947368e-01
   6.4561404e-01
   3.8596491e-01
   4.0701754e-01
   7.5438596e-01
   4.7017544e-01
   2.7368421e-01
   4.7368421e-01
   5.0526316e-01
   4.0350877e-01
   2.9824561e-01
   4.7017544e-01
   5.4385965e-01
   5.7894737e-01
   4.6315789e-01
   4.5614035e-01
   4.2456140e-01
   4.9824561e-01
   5.0175439e-01
   3.8947368e-01
   5.3333333e-01
   8.5614035e-01
   4.4561404e-01
   3.6842105e-01
   6.8421053e-01
   3.7894737e-01
   3.3684211e-01
   4.8070175e-01
   2.3859649e-01
   2.9824561e-01
   4.8771930e-01
   3.2631579e-01
   5.8596491e-01
   3.4385965e-01
   4.0000000e-01
   6.9824561e-01
   6.9122807e-01
   4.0350877e-01
   4.5263158e-01
   2.8771930e-01
   4.3157895e-01
   4.8070175e-01
   6.8070175e-01
   8.1754386e-01
   3.6842105e-01
   5.2631579e-01
   6.6315789e-01
   4.8421053e-01
   4.8421053e-01
   3.5789474e-01
   3.7192982e-01
   4.9122807e-01
   5.2631579e-01
   5.0526316e-01
   6.8771930e-01
   6.7719298e-01
   5.0526316e-01
   6.4561404e-01
   4.7719298e-01
   4.0350877e-01
   5.5789474e-01
   3.0877193e-01
   4.2456140e-01
   3.3333333e-01
   4.3859649e-01
   7.7543860e-01
   4.8771930e-01
   6.7368421e-01
   6.4210526e-01
   4.2456140e-01
   3.8947368e-01
   6.7719298e-01
   5.4736842e-01
   4.6666667e-01
   4.2456140e-01
   4.3157895e-01
   8.2456140e-01
   6.2105263e-01
   5.1228070e-01
   6.3508772e-01
   3.1929825e-01
   6.7368421e-01
   3.2631579e-01
   4.0350877e-01
   3.2982456e-01
   3.0175439e-01
   6.7368421e-01
   3.6140351e-01
   5.0877193e-01
   4.5263158e-01
   6.8771930e-01
   6.1754386e-01
   5.0175439e-01
   6.9473684e-01
   7.0526316e-01
   2.2105263e-01
   4.9824561e-01
   7.8596491e-01
   5.9649123e-01
   7.6140351e-01
   3.2982456e-01
   5.5087719e-01
   4.7719298e-01
   6.2807018e-01
   3.1578947e-01
   4.5964912e-01
   5.4736842e-01
   1.5789474e-01
   5.5438596e-01
   5.4385965e-01
   1.9298246e-01
   5.1929825e-01
   5.5789474e-01
   8.2807018e-01
   4.9122807e-01
   6.8771930e-01
   4.0350877e-01
   5.7192982e-01
   4.4561404e-01
   6.1403509e-01
   5.0526316e-01
   4.5263158e-01
   4.7719298e-01
   5.7192982e-01
   6.6315789e-01
   5.1578947e-01
   3.5789474e-01
   4.0350877e-01
   5.7192982e-01
   6.2807018e-01
   7.7192982e-01
   5.5438596e-01
   5.7543860e-01
   3.6491228e-01
   3.8596491e-01
   4.1052632e-01
   7.0526316e-01
   6.1403509e-01
   5.8947368e-01
   4.7368421e-01
   5.7543860e-01
   3.5438596e-01
   5.3333333e-01
   5.2631579e-01
   4.2807018e-01
   4.9824561e-01
   4.2105263e-01
   6.9473684e-01
   3.6140351e-01
   5.5789474e-01
   5.0526316e-01
   4.2807018e-01
   4.1754386e-01
   6.6666667e-01
   3.6842105e-01
   4.2105263e-01
   5.6842105e-01
   4.1052632e-01
   5.7894737e-01
   5.2631579e-01
   6.4561404e-01
   3.8596491e-01
   3.3684211e-01
   5.7543860e-01
   4.6666667e-01
   6.5263158e-01
   5.0526316e-01
   8.2105263e-01
   6.5263158e-01
   7.4385965e-01
   2.8771930e-01
   2.8771930e-01
   5.5087719e-01
   4.0701754e-01
   4.9122807e-01
   3.0526316e-01
   6.3508772e-01
   5.2280702e-01
   5.5087719e-01
   5.0175439e-01
   4.4912281e-01
   4.4912281e-01
   3.4385965e-01
   4.9824561e-01
   3.1929825e-01
   3.6842105e-01
   4.4561404e-01
   5.6842105e-01
   7.0877193e-01
   7.8947368e-01
   6.1754386e-01
   2.8421053e-01
   4.4210526e-01
   4.2456140e-01
   3.8596491e-01
   3.6842105e-01
   6.1403509e-01
   4.0701754e-01
   4.9122807e-01
   5.8947368e-01
   4.6315789e-01
   4.7368421e-01
   5.6842105e-01
   3.8947368e-01
   6.4561404e-01
   4.9824561e-01
   4.6315789e-01
   2.5614035e-01
   6.2456140e-01
   7.0526316e-01
   5.4035088e-01
   4.8421053e-01
   5.3333333e-01
   6.5964912e-01
   6.5263158e-01
   5.1228070e-01
   3.6842105e-01
   6.7719298e-01
   4.3157895e-01
   3.8947368e-01
   4.2456140e-01
   5.7894737e-01
   6.4210526e-01
   4.3508772e-01
   5.7543860e-01
   4.5614035e-01
   6.2105263e-01
   2.4912281e-01
   4.6666667e-01
   3.6842105e-01
   4.8771930e-01
   3.2280702e-01
   5.4035088e-01
   7.2631579e-01
   4.1754386e-01
   7.1578947e-01
   5.9298246e-01
   4.8771930e-01
   5.8245614e-01
   4.7719298e-01
   2.8421053e-01
   5.5789474e-01
   3.7543860e-01
   4.3508772e-01
   8.0701754e-01
   2.4561404e-01
   5.1228070e-01
   6.4912281e-01
   3.7192982e-01
   4.8771930e-01
   6.7368421e-01
   3.4385965e-01
   5.0526316e-01
   3.1929825e-01
   6.1403509e-01
   3.2631579e-01
   2.3859649e-01
   6.2456140e-01
   5.9298246e-01
   2.4561404e-01
   4.0701754e-01
   2.9473684e-01
   7.0526316e-01
   4.9122807e-01
   6.9824561e-01
   5.6491228e-01
   4.8070175e-01
   4.6315789e-01
   5.3333333e-01
   6.8771930e-01
   5.8245614e-01
   4.8070175e-01
   2.7017544e-01
   4.9122807e-01
   7.1578947e-01
   2.0701754e-01
   4.1052632e-01
   2.9824561e-01
   4.6666667e-01
   4.9473684e-01
   3.4035088e-01
   4.3157895e-01
   3.7894737e-01
   6.0701754e-01
   5.4385965e-01
   5.7894737e-01
   3.7192982e-01
   3.9298246e-01
   2.7017544e-01
   5.9298246e-01
   4.4561404e-01
   5.1578947e-01
   3.4736842e-01
   7.7543860e-01
   4.2807018e-01
   4.2807018e-01
   5.1578947e-01
   6.9473684e-01
   6.2456140e-01
   4.9473684e-01
   3.8596491e-01
   5.3333333e-01
   4.2807018e-01
   2.2456140e-01
   5.5087719e-01
   5.7192982e-01
   4.7017544e-01
   5.5087719e-01
   4.0000000e-01
   5.6842105e-01
   4.0701754e-01
   5.3684211e-01
   3.4035088e-01
   7.7192982e-01
   4.4912281e-01
   5.6140351e-01
   5.4736842e-01
   6.3508772e-01
   5.6842105e-01
   6.0701754e-01
   5.5087719e-01
   6.4912281e-01
   5.0526316e-01
   5.6491228e-01
   4.1754386e-01
   4.0350877e-01
   3.2982456e-01
   4.7368421e-01
   4.2456140e-01
   4.4210526e-01
   5.4736842e-01
   7.4035088e-01
   5.5789474e-01
   5.0877193e-01
   6.0701754e-01
   6.0701754e-01
   7.1228070e-01
   7.8245614e-01
   5.5438596e-01
   3.5087719e-01
   4.8771930e-01
   4.3859649e-01
   5.1228070e-01
   6.8070175e-01
   3.8947368e-01
   6.2105263e-01
   3.9298246e-01
   3.5087719e-01
   5.9298246e-01
   5.7543860e-01
   5.0175439e-01
   3.7894737e-01
   2.3508772e-01
   5.4035088e-01
   1.3333333e-01
   4.2456140e-01
   5.2631579e-01
   7.4385965e-01
   4.2105263e-01
   6.6666667e-01
   1.5789474e-01
   6.9824561e-01
   3.3684211e-01
   4.4912281e-01
   5.1929825e-01
   4.4912281e-01
   4.1403509e-01
   4.5614035e-01
   3.3684211e-01
   3.7543860e-01
   4.4912281e-01
   6.5964912e-01
   3.7543860e-01
   6.5614035e-01
   4.8421053e-01
   2.2456140e-01
   4.1403509e-01
   6.8421053e-01
   4.2105263e-01
   4.4912281e-01
   3.7192982e-01
   3.9298246e-01
   6.0350877e-01
   4.4912281e-01
   6.1754386e-01
   5.0526316e-01
   4.7368421e-01
   6.4210526e-01
   5.5789474e-01
   3.6491228e-01
   3.6491228e-01
   6.0350877e-01
   5.4035088e-01
   4.6315789e-01
   4.6666667e-01
   4.9122807e-01
   6.7017544e-01
   4.8771930e-01
   6.9824561e-01
   3.7192982e-01
   3.8245614e-01
   3.6842105e-01
   5.2631579e-01
   2.9122807e-01
   6.3157895e-01
   7.5087719e-01
   4.6315789e-01
   8.0350877e-01
   3.8947368e-01
   3.6842105e-01
   5.9298246e-01
   6.7017544e-01
   5.5438596e-01
   3.8947368e-01
   2.7719298e-01
   3.5438596e-01
   4.2456140e-01
   4.5614035e-01
   6.2807018e-01
   6.4210526e-01
   6.1754386e-01
   6.0350877e-01
   4.7719298e-01
   4.7719298e-01
   3.2982456e-01
   4.8421053e-01
   4.3157895e-01
   6.7368421e-01
   5.7894737e-01
   4.8070175e-01
   4.5964912e-01
   2.3508772e-01
   6.2456140e-01
   5.9649123e-01
   6.1052632e-01
   4.2807018e-01
   6.4561404e-01
   6.2807018e-01
   3.5789474e-01
   3.6491228e-01
   2.8421053e-01
   4.9824561e-01
   3.9649123e-01
   5.4385965e-01
   3.5438596e-01
   3.9649123e-01
   6.3157895e-01
   6.4912281e-01
   5.6491228e-01
   4.9122807e-01
   6.1754386e-01
   6.3508772e-01
   2.8421053e-01
   4.3508772e-01
   4.8421053e-01
   4.3157895e-01
   3.6140351e-01
   6.0000000e-01
   2.8771930e-01
   5.0526316e-01
   5.5789474e-01
   3.6140351e-01
   6.3859649e-01
   6.9824561e-01
   5.9298246e-01
   6.4210526e-01
   7.4385965e-01
   6.7368421e-01
   5.0175439e-01
   5.2982456e-01
   2.8070175e-01
   4.7368421e-01
   5.1228070e-01
   5.2631579e-01
   6.6666667e-01
   4.4912281e-01
   7.0175439e-01
   5.1929825e-01
   6.5614035e-01
   4.1403509e-01
   4.7017544e-01
   5.3684211e-01
   5.7543860e-01
   3.8947368e-01
   2.5263158e-01
   4.5263158e-01
   7.6491228e-01
   5.6140351e-01
   4.0701754e-01
   3.0877193e-01
   2.7368421e-01
   3.8245614e-01
   5.3684211e-01
   6.1052632e-01
   6.7368421e-01
   5.1929825e-01
   5.4035088e-01
   4.7017544e-01
   4.8421053e-01
   3.0877193e-01
   4.8070175e-01
   5.2631579e-01
   5.7192982e-01
   4.6666667e-01
   5.8596491e-01
   4.3157895e-01
   6.4210526e-01
   4.4912281e-01
   4.4561404e-01
   2.9473684e-01
   2.7017544e-01
   3.0877193e-01
   3.3333333e-01
   4.3859649e-01
   4.9473684e-01
   3.0877193e-01
   5.3684211e-01
   6.1052632e-01
   5.3333333e-01
   7.3333333e-01
   4.7719298e-01
   4.5614035e-01
   5.7192982e-01
   4.1754386e-01
   4.9122807e-01
   4.9122807e-01
   6.8070175e-01
   4.5964912e-01
   5.1929825e-01
   5.1929825e-01
   4.3859649e-01
   9.1228070e-02
   4.7017544e-01
   6.0350877e-01
   4.9122807e-01
   6.8070175e-01
   2.9122807e-01
   3.4736842e-01
   4.9824561e-01
   3.2982456e-01
   5.2280702e-01
   4.3508772e-01
   5.0877193e-01
   4.3157895e-01
   5.1578947e-01
   6.5614035e-01
   5.3684211e-01
   5.7192982e-01
   4.1403509e-01
   4.9122807e-01
   6.5614035e-01
   3.6491228e-01
   5.7543860e-01
   3.4736842e-01
   4.2105263e-01
   4.5614035e-01
   5.1228070e-01
   4.4561404e-01
   6.4210526e-01
   4.9122807e-01
   5.0526316e-01
   6.2105263e-01
   5.5789474e-01
   4.4912281e-01
   5.0877193e-01
   5.3333333e-01
   8.9122807e-01
   5.9649123e-01
   2.0701754e-01
   6.4561404e-01
   4.1052632e-01
   7.1929825e-01
   5.6140351e-01
   4.2105263e-01
   6.5964912e-01
   4.4561404e-01
   2.9473684e-01
   2.5964912e-01
   4.5614035e-01
   4.4912281e-01
   3.0526316e-01
   4.1403509e-01
   4.2105263e-01
   6.9473684e-01
   4.5964912e-01
   4.4561404e-01
   3.5438596e-01
   4.6666667e-01
   5.2280702e-01
   7.5438596e-01
   7.1578947e-01
   5.7543860e-01
   7.1228070e-01
   4.4912281e-01
   6.2456140e-01
   4.6315789e-01
   6.3157895e-01
   4.7017544e-01
   5.9298246e-01
   2.5263158e-01
   4.7368421e-01
   5.5789474e-01
   7.2280702e-01
   3.2280702e-01
   3.8947368e-01
   4.4912281e-01
   6.4210526e-01
   4.9473684e-01
   4.5263158e-01
   3.6140351e-01
   3.6491228e-01
   6.1754386e-01
   4.9473684e-01
   5.2631579e-01
   4.0350877e-01
   5.0175439e-01
   3.1578947e-01
   5.7192982e-01
   6.3508772e-01
   5.3333333e-01
   3.5087719e-01
   5.7543860e-01
   3.7543860e-01
   5.2982456e-01
   5.6491228e-01
   7.1929825e-01
   4.2807018e-01
   2.7017544e-01
   5.2982456e-01
   3.7543860e-01
   3.7894737e-01
   4.1754386e-01
   3.7192982e-01
   6.2807018e-01
   6.1403509e-01
   5.2631579e-01
   4.2456140e-01
   4.9122807e-01
   5.6491228e-01
   4.3508772e-01
   4.4912281e-01
   5.7894737e-01
   4.4912281e-01
   4.5614035e-01
   6.2456140e-01
   6.8070175e-01
   4.3157895e-01
   6.1052632e-01
   4.1754386e-01
   3.9649123e-01
   5.4035088e-01
   6.4912281e-01
   2.9122807e-01
   5.5438596e-01
   5.6491228e-01
   4.6666667e-01
   5.3684211e-01
   3.9298246e-01
   6.6315789e-01
   6.3157895e-01
   4.4210526e-01
   5.4385965e-01
   4.9824561e-01
   4.5614035e-01
   2.6315789e-01
   3.4035088e-01
   5.2982456e-01
   3.5087719e-01
   4.1754386e-01
   6.8771930e-01
   3.5438596e-01
   5.6140351e-01
   4.1403509e-01
   6.8421053e-01
   5.6842105e-01
   7.1578947e-01
   4.5614035e-01
   3.1228070e-01
   5.0175439e-01
   5.6491228e-01
   5.9298246e-01
   7.4035088e-01
   1.8245614e-01
   6.1754386e-01
   4.7719298e-01
   6.5614035e-01
   5.2631579e-01
   5.0175439e-01
   6.7017544e-01
   6.3508772e-01
   6.1754386e-01
   5.8596491e-01
   4.3859649e-01
   6.1754386e-01
   5.4736842e-01
   4.1754386e-01
   5.4736842e-01
   4.0000000e-01
   5.1228070e-01
   6.3157895e-01
   5.8596491e-01
   7.5789474e-01
   3.6140351e-01
   4.7017544e-01
   2.9473684e-01
   2.9122807e-01
   5.5789474e-01
   2.8070175e-01
   4.8771930e-01
   6.7719298e-01
   4.5964912e-01
   3.7543860e-01
   6.1052632e-01
   5.2982456e-01
   2.2807018e-01
   5.3333333e-01
   8.0000000e-01
   4.9824561e-01
   5.1228070e-01
   6.5614035e-01
   8.3157895e-01
   3.6491228e-01
   3.3333333e-01
   5.4736842e-01
   5.7192982e-01
   6.3508772e-01
   4.0701754e-01
   2.0350877e-01
   3.2982456e-01
   4.6666667e-01
   3.7543860e-01
   4.9122807e-01
   5.1578947e-01
   4.2456140e-01
   5.0877193e-01
   5.4035088e-01
   5.6491228e-01
   6.0000000e-01
   4.6315789e-01
   4.9824561e-01
   4.8070175e-01
   6.3859649e-01
   5.5438596e-01
   7.3333333e-01
   5.3333333e-01
   1.7543860e-01
   4.7368421e-01
   6.8070175e-01
   5.0175439e-01
   5.8245614e-01
   4.3508772e-01
   6.9122807e-01
   3.2631579e-01
   4.0701754e-01
   5.2982456e-01
   5.8245614e-01
   2.3859649e-01
   5.9649123e-01
   3.1228070e-01
   5.3333333e-01
   4.7719298e-01
   3.8947368e-01
   5.1929825e-01
   7.6140351e-01
   3.6842105e-01
   4.3157895e-01
   3.4385965e-01
   4.2807018e-01
   3.6140351e-01
   4.1403509e-01
   6.7719298e-01
   5.0175439e-01
   7.2982456e-01
   4.0000000e-01
   5.5789474e-01
   5.3333333e-01
   5.2280702e-01
   4.1403509e-01
   4.6666667e-01
   5.8245614e-01
   6.1403509e-01
   4.0350877e-01
   6.3508772e-01
   5.6491228e-01
   8.0000000e-01
   4.8771930e-01
   2.3157895e-01
   1.7543860e-01
   6.2105263e-01
   3.0877193e-01
   5.7192982e-01
   6.2105263e-01
   5.6140351e-01
   3.4736842e-01
   5.5438596e-01
   5.7192982e-01
   5.7192982e-01
   4.4561404e-01
   3.6491228e-01
   6.9122807e-01
   4.6315789e-01
   6.0701754e-01
   2.9824561e-01
   3.7192982e-01
   2.5263158e-01
   5.1228070e-01
   3.2631579e-01
   7.5087719e-01
   3.6491228e-01
   3.0877193e-01
   5.2982456e-01
   6.5263158e-01
   2.5263158e-01
   2.0701754e-01
   4.8421053e-01
   5.5087719e-01
   6.5263158e-01
   4.2105263e-01
   5.0175439e-01
   3.0175439e-01
   6.5614035e-01
   4.7017544e-01
   4.0000000e-01
   6.0701754e-01
   2.9122807e-01
   3.6842105e-01
   3.9649123e-01
   7.8596491e-01
   2.9473684e-01
   6.7719298e-01
   5.7543860e-01
   4.5263158e-01
   4.9473684e-01
   4.5263158e-01
   6.4561404e-01
   4.5263158e-01
   4.4912281e-01
   4.9824561e-01
   4.5263158e-01
   4.3859649e-01
   3.6140351e-01
   2.9824561e-01
   5.8947368e-01
   5.2280702e-01
   3.8245614e-01
   4.1754386e-01
   2.9824561e-01
   4.7719298e-01
   5.9298246e-01
   2.8771930e-01
   4.3859649e-01
   3.2982456e-01
   6.2456140e-01
   5.8947368e-01
   1.0877193e-01
   7.3333333e-01
   4.1754386e-01
   7.6491228e-01
   3.3333333e-01
   6.0350877e-01
   4.1052632e-01
   6.6666667e-01
   5.7543860e-01
   7.4385965e-01
   4.8771930e-01
   4.7719298e-01
   4.2456140e-01
   3.0526316e-01
   5.6842105e-01
   5.2982456e-01
   3.2280702e-01
   6.5614035e-01
   5.2631579e-01
   6.7368421e-01
   5.0175439e-01
   7.1228070e-01
   2.0000000e-01
   6.1403509e-01
   3.2280702e-01
   6.0350877e-01
   5.3684211e-01
   4.1754386e-01
   3.1929825e-01
   6.7719298e-01
   6.1754386e-01
   4.9824561e-01
   4.8771930e-01
   4.7719298e-01
   4.9824561e-01
   5.6140351e-01
   6.6315789e-01
   5.2280702e-01
   3.6842105e-01
   6.0701754e-01
   4.7368421e-01
   4.8771930e-01
   5.8245614e-01
   4.4561404e-01
   3.0526316e-01
   5.8596491e-01
   4.8070175e-01
   6.4561404e-01
   6.0000000e-01
   6.0350877e-01
   5.3684211e-01
   4.9122807e-01
   4.5964912e-01
   5.7543860e-01
   3.5438596e-01
   4.5614035e-01
   2.5263158e-01
   3.6491228e-01
   7.1228070e-01
   4.3859649e-01
   4.9824561e-01
   4.3859649e-01
   5.4035088e-01
   5.5789474e-01
   5.6842105e-01
   4.7017544e-01
   5.6491228e-01
   6.3859649e-01
   5.0175439e-01
   3.3333333e-01
   6.8421053e-01
   3.5789474e-01
   3.6140351e-01
   4.9122807e-01
   6.2105263e-01
   4.3157895e-01
   5.8596491e-01
   6.1754386e-01
   5.6140351e-01
   3.3333333e-01
   7.2982456e-01
   8.4210526e-01
   6.2105263e-01
   4.8771930e-01
   5.2280702e-01
   8.0000000e-01
   4.9122807e-01
   7.0526316e-01
   3.1929825e-01
   4.7368421e-01
   4.5263158e-01
   5.5789474e-01
   6.1754386e-01
   3.7192982e-01
   3.4385965e-01
   4.7719298e-01
   6.4912281e-01
   2.7368421e-01
   6.2807018e-01
   5.7894737e-01
   7.3333333e-01
   4.5964912e-01
   4.7017544e-01
   3.0526316e-01
   5.7894737e-01
   4.3508772e-01
   4.6666667e-01
   3.7192982e-01
   2.1403509e-01
   4.7017544e-01
   4.9122807e-01
   4.0000000e-01
   3.6842105e-01
   2.5964912e-01
   2.9824561e-01
   4.3157895e-01
   4.8771930e-01
   2.9473684e-01
   7.1578947e-01
   3.3684211e-01
   7.0877193e-01
   6.3859649e-01
   6.3157895e-01
   3.7192982e-01
   3.6491228e-01
   3.1228070e-01
   6.0701754e-01
   5.2982456e-01
   5.9649123e-01
   4.8421053e-01
   5.1929825e-01
   5.0175439e-01
   5.6842105e-01
   4.3508772e-01
   6.1754386e-01
   4.1403509e-01
   8.2807018e-01
   6.8421053e-01
   7.7894737e-01
   5.4385965e-01
   4.6666667e-01
   4.2105263e-01
   7.2280702e-01
   4.5263158e-01
   5.5438596e-01
   4.6666667e-01
   7.1578947e-01
   6.8070175e-01
   7.1578947e-01
   3.9298246e-01
   4.0701754e-01
   4.4912281e-01
   6.3859649e-01
   4.9824561e-01
   4.6315789e-01
   6.8421053e-01
   7.5087719e-01
   6.8421053e-01
   2.2105263e-01
   3.1929825e-01
   3.2631579e-01
   6.7017544e-01
   5.1228070e-01
   6.3157895e-01
   4.2456140e-01
   5.6491228e-01
   6.4561404e-01
   3.1228070e-01
   2.6315789e-01
   3.1228070e-01
   2.0350877e-01
   7.4385965e-01
   5.0877193e-01
   4.4561404e-01
   3.6491228e-01
   6.8771930e-01
   3.5087719e-01
   3.7543860e-01
   4.0000000e-01
   6.4561404e-01
   7.5789474e-01
   4.0350877e-01
   4.6315789e-01
   5.4736842e-01
   3.6491228e-01
   7.5438596e-01
   2.3157895e-01
   3.4035088e-01
   4.2456140e-01
   3.6491228e-01
   2.7017544e-01
   4.7719298e-01
   6.0000000e-01
   3.5438596e-01
   5.4385965e-01
   3.2280702e-01
   5.1578947e-01
   4.6315789e-01
   4.4561404e-01
   3.1228070e-01
   5.5789474e-01
   6.2456140e-01
   6.4561404e-01
   5.6491228e-01
   5.0877193e-01
   3.6842105e-01
   3.2982456e-01
   4.8070175e-01
   4.1754386e-01
   5.2280702e-01
   7.4035088e-01
   5.8947368e-01
   4.5964912e-01
   3.6491228e-01
   7.0175439e-01
   4.0000000e-01
   2.8771930e-01
   2.9122807e-01
   7.7192982e-01
   5.1578947e-01
   5.2982456e-01
   5.0175439e-01
   4.0350877e-01
   3.9649123e-01
   4.3859649e-01
   3.6491228e-01
   7.7192982e-01
   5.3684211e-01
   3.6140351e-01
   5.7894737e-01
   4.2105263e-01
   6.1052632e-01
   3.8596491e-01
   5.1929825e-01
   4.6315789e-01
   2.5263158e-01
   5.2982456e-01
   6.1052632e-01
   2.3508772e-01
   6.4912281e-01
   3.6140351e-01
   5.9298246e-01
   5.7543860e-01
   4.0701754e-01
   6.1754386e-01
   5.2631579e-01
   4.5614035e-01
   5.5438596e-01
   5.3684211e-01
   6.2807018e-01
   5.8947368e-01
   6.2807018e-01
   7.3333333e-01
   2.8070175e-01
   6.7719298e-01
   5.3684211e-01
   6.2456140e-01
   5.3333333e-01
   5.9298246e-01
   4.7368421e-01
   3.7192982e-01
   2.7017544e-01
   4.5614035e-01
   4.7017544e-01
   4.3157895e-01
   5.0526316e-01
   4.5964912e-01
   4.7017544e-01
   3.5087719e-01
   6.3157895e-01
   6.4912281e-01
   3.1228070e-01
   7.3684211e-01
   6.6315789e-01
   4.8421053e-01
   6.5614035e-01
   5.0526316e-01
   6.1403509e-01
   7.2631579e-01
   3.8947368e-01
   6.1052632e-01
   5.4385965e-01
   3.6140351e-01
   5.4035088e-01
   4.5263158e-01
   2.0350877e-01
   3.6491228e-01
   5.1929825e-01
   4.4210526e-01
   5.4736842e-01
   4.3859649e-01
   4.9473684e-01
   2.9122807e-01
   4.0701754e-01
   3.0526316e-01
   4.4561404e-01
   5.5789474e-01
   4.1052632e-01
   5.2982456e-01
   4.4210526e-01
   5.0877193e-01
   6.5614035e-01
   6.1052632e-01
   7.2631579e-01
   5.0877193e-01
   6.4210526e-01
   5.2631579e-01
   3.8245614e-01
   4.2456140e-01
   3.4385965e-01
   4.9824561e-01
   6.5263158e-01
   4.3859649e-01
   6.7719298e-01
   4.1754386e-01
   6.1754386e-01
   6.2807018e-01
   4.4912281e-01
   7.6491228e-01
   6.4210526e-01
   2.9824561e-01
   6.7719298e-01
   7.0526316e-01
   4.3508772e-01
   4.9824561e-01
   3.7543860e-01
   2.2807018e-01
   3.2280702e-01
   6.0350877e-01
   5.7543860e-01
   6.1052632e-01
   7.2631579e-01
   5.2631579e-01
   6.3859649e-01
   5.7894737e-01
   6.6666667e-01
   3.6491228e-01
   7.9649123e-01
   5.4385965e-01
   6.1754386e-01
   6.9122807e-01
   5.3333333e-01
   5.7543860e-01
   2.9473684e-01
   5.1228070e-01
   4.6666667e-01
   6.9122807e-01
   6.5263158e-01
   4.5964912e-01
   6.2456140e-01
   5.2631579e-01
   4.1052632e-01
   3.6491228e-01
   4.6315789e-01
   5.0877193e-01
   4.3508772e-01
   3.1228070e-01
   4.6666667e-01
   4.5964912e-01
   3.8596491e-01
   2.3859649e-01
   7.4035088e-01
   8.5614035e-01
   4.2105263e-01
   2.4561404e-01
   4.7719298e-01
   4.4912281e-01
   6.5614035e-01
   6.9824561e-01
   4.6315789e-01
   4.0701754e-01
   2.6315789e-01
   4.7368421e-01
   4.6315789e-01
   2.2807018e-01
   3.4385965e-01
   3.5438596e-01
   5.1929825e-01
   6.5263158e-01
   5.1578947e-01
   6.1754386e-01
   4.4561404e-01
   1.8947368e-01
   6.8771930e-01
   4.2105263e-01
   3.6140351e-01
   3.7894737e-01
   5.1929825e-01
   5.3333333e-01
   6.8421053e-01
   5.8947368e-01
   3.6491228e-01
   4.4912281e-01
   4.8421053e-01
   4.3157895e-01
   3.9298246e-01
   4.1403509e-01
   3.9649123e-01
   5.0877193e-01
   6.1754386e-01
   2.7368421e-01
   4.9473684e-01
   4.4912281e-01
   6.1052632e-01
   6.8421053e-01
   6.8421053e-01
   5.0526316e-01
   6.5263158e-01
   5.0526316e-01
   5.1228070e-01
   3.2631579e-01
   5.1929825e-01
   4.5263158e-01
   6.7368421e-01
   4.6666667e-01
   7.0175439e-01
   4.9473684e-01
   6.3508772e-01
   5.8245614e-01
   5.9298246e-01
   4.5614035e-01
   3.8596491e-01
   5.0877193e-01
   5.6842105e-01
   5.4385965e-01
   7.1228070e-01
   3.1929825e-01
   4.8421053e-01
   3.4385965e-01
   6.9122807e-01
   5.8596491e-01
   6.1754386e-01
   6.4912281e-01
   4.4561404e-01
   5.3684211e-01
   7.1578947e-01
   3.6842105e-01
   6.1052632e-01
   6.7017544e-01
   5.5789474e-01
   5.2982456e-01
   4.7719298e-01
   4.7719298e-01
   4.1754386e-01
   5.4385965e-01
   4.5614035e-01
   5.0526316e-01
   3.9649123e-01
   5.7543860e-01
   4.7719298e-01
   2.7017544e-01
   7.3333333e-01
   7.8245614e-01
   5.9298246e-01
   7.4736842e-01
   4.7017544e-01
   1.1929825e-01
   3.3333333e-01
   4.3157895e-01
   5.4736842e-01
   4.8771930e-01
   5.8947368e-01
   5.3333333e-01
   4.4561404e-01
   6.2807018e-01
   4.3508772e-01
   7.3333333e-01
   5.4385965e-01
   2.8070175e-01
   4.2105263e-01
   3.2982456e-01
   4.1754386e-01
   5.1228070e-01
   6.0000000e-01
   4.8421053e-01
   4.1403509e-01
   3.2982456e-01
   7.5087719e-01
   5.5087719e-01
   4.9473684e-01
   5.7192982e-01
   4.0350877e-01
   6.1754386e-01
   4.5614035e-01
   5.7543860e-01
   5.5438596e-01
   5.7543860e-01
   5.6491228e-01
   7.2982456e-01
   4.4210526e-01
   5.5087719e-01
   4.1052632e-01
   7.5087719e-01
   5.7543860e-01
   4.9824561e-01
   4.9824561e-01
   4.2105263e-01
   6.4912281e-01
   4.5263158e-01
   4.4210526e-01
   5.5438596e-01
   3.2631579e-01
   4.5614035e-01
   6.2456140e-01
   3.6842105e-01
   4.2105263e-01
   4.4210526e-01
   2.7017544e-01
   2.1754386e-01
   5.1228070e-01
   7.4385965e-01
   4.8771930e-01
   5.4736842e-01
   4.8771930e-01
   4.4912281e-01
   5.1929825e-01
   6.1403509e-01
   3.6140351e-01
   7.0526316e-01
   4.3508772e-01
   4.0000000e-01
   4.8070175e-01
   4.9473684e-01
   6.8070175e-01
   5.5789474e-01
   6.0350877e-01
   4.6315789e-01
   4.2105263e-01
   4.3157895e-01
   3.9298246e-01
   4.5614035e-01
   5.0175439e-01
   3.8947368e-01
   6.3859649e-01
   6.8771930e-01
   3.8947368e-01
   5.7192982e-01
   3.6491228e-01
   4.7719298e-01
   6.5614035e-01
   4.4210526e-01
   5.0877193e-01
   3.4736842e-01
   3.7894737e-01
   6.3508772e-01
   6.1754386e-01
   4.8421053e-01
   4.3859649e-01
   4.9824561e-01
   3.4385965e-01
   7.3333333e-01
   3.8245614e-01
   8.1754386e-01
   5.7192982e-01
   6.6315789e-01
   4.8421053e-01
   5.6140351e-01
   3.4736842e-01
   4.1403509e-01
   5.2280702e-01
   8.4912281e-01
   4.6315789e-01
   6.7368421e-01
   2.4210526e-01
   6.9824561e-01
   4.0000000e-01
   4.4912281e-01
   3.1578947e-01
   6.1754386e-01
   5.6491228e-01
   5.5087719e-01
   6.5964912e-01
   3.1929825e-01
   3.1228070e-01
   6.1052632e-01
   4.5964912e-01
   3.2631579e-01
   4.1403509e-01
   4.1403509e-01
   4.2807018e-01
   5.6842105e-01
   6.7368421e-01
   6.0701754e-01
   7.2631579e-01
   5.7543860e-01
   4.9122807e-01
   4.9473684e-01
   3.0877193e-01
   5.0526316e-01
   5.9298246e-01
   2.8070175e-01
   5.7543860e-01
   4.2456140e-01
   4.0701754e-01
   7.8947368e-01
   4.0701754e-01
   4.5263158e-01
   6.0000000e-01
   3.2631579e-01
   3.5438596e-01
   4.5614035e-01
   6.6666667e-01
   4.1754386e-01
   4.4561404e-01
   6.9122807e-01
   6.8421053e-01
   6.8070175e-01
   5.8596491e-01
   6.2456140e-01
   2.5614035e-01
   4.1052632e-01
   5.2280702e-01
   5.0877193e-01
   5.1578947e-01
   3.1228070e-01
   5.5087719e-01
   4.8421053e-01
   4.9122807e-01
   6.0350877e-01
   8.5614035e-01
   5.3684211e-01
   6.3508772e-01
   7.4736842e-01
   3.0526316e-01
   4.5614035e-01
   1.6140351e-01
   4.5964912e-01
   5.4385965e-01
   5.9649123e-01
   7.0526316e-01
   3.6491228e-01
   5.7192982e-01
   6.5964912e-01
   5.8596491e-01
   5.8947368e-01
   5.0526316e-01
   4.9122807e-01
   4.5964912e-01
   5.3333333e-01
   3.4035088e-01
   4.2807018e-01
   4.8421053e-01
   4.9824561e-01
   4.3157895e-01
   4.5614035e-01
   2.8771930e-01
   3.2631579e-01
   4.1052632e-01
   6.3859649e-01
   5.0877193e-01
   6.0701754e-01
   4.8421053e-01
   5.5087719e-01
   5.0526316e-01
   4.5964912e-01
   8.4210526e-01
   4.2807018e-01
   5.6140351e-01
   5.8245614e-01
   2.1754386e-01
   7.2280702e-01
   5.4035088e-01
   3.8947368e-01
   4.9824561e-01
   5.5087719e-01
   6.1403509e-01
   6.2807018e-01
   5.6140351e-01
   4.6666667e-01
   6.1754386e-01
   4.7368421e-01
   2.5263158e-01
   5.3684211e-01
   5.9298246e-01
   1.6491228e-01
   5.4736842e-01
   4.8421053e-01
   6.9122807e-01
   6.0000000e-01
   5.4035088e-01
   6.9473684e-01
   4.5614035e-01
   5.8596491e-01
   3.8947368e-01
   7.0526316e-01
   2.5964912e-01
   5.6491228e-01
   4.7368421e-01
   4.1754386e-01
   3.4385965e-01
   1.7894737e-01
   7.5789474e-01
   4.5263158e-01
   4.2807018e-01
   7.0877193e-01
   3.8596491e-01
   3.2982456e-01
   5.7543860e-01
   5.7543860e-01
   7.7192982e-01
   6.7368421e-01
   5.6842105e-01
   4.5263158e-01
   3.9649123e-01
   3.5087719e-01
   5.5087719e-01
   5.1228070e-01
   3.3333333e-01
   6.1754386e-01
   3.1228070e-01
   4.8771930e-01
   2.6666667e-01
   5.2982456e-01
   3.8947368e-01
   7.0526316e-01
   5.0877193e-01
   3.7543860e-01
   3.8596491e-01
   3.1578947e-01
   5.4385965e-01
   4.5263158e-01
   3.1228070e-01
   3.6491228e-01
   5.1228070e-01
   5.7543860e-01
   4.8771930e-01
   3.8596491e-01
   5.0877193e-01
   2.7719298e-01
   6.3508772e-01
   6.4912281e-01
   6.0000000e-01
   3.0877193e-01
   6.4210526e-01
   4.6315789e-01
   4.9824561e-01
   2.9122807e-01
   3.4035088e-01
   7.9298246e-01
   4.9122807e-01
   3.1578947e-01
   4.3157895e-01
   3.3333333e-01
   5.8596491e-01
   3.6842105e-01
   6.4912281e-01
   3.3684211e-01
   7.1929825e-01
   4.1052632e-01
   5.6491228e-01
   5.8596491e-01
   4.6666667e-01
   4.4210526e-01
   4.2807018e-01
   3.7192982e-01
   5.7543860e-01
   7.6140351e-01
   4.5614035e-01
   6.7368421e-01
   5.9649123e-01
   3.5438596e-01
   5.3333333e-01
   3.7894737e-01
   4.8771930e-01
   2.3859649e-01
   4.2105263e-01
   2.4210526e-01
   4.4561404e-01
   4.0701754e-01
   4.9122807e-01
   5.8596491e-01
   3.9649123e-01
   6.1052632e-01
   6.2807018e-01
   6.9122807e-01
   3.8947368e-01
   4.0701754e-01
   3.0526316e-01
   5.4736842e-01
   2.9824561e-01
   6.7017544e-01
   2.3508772e-01
   5.2982456e-01
   4.8070175e-01
   5.0175439e-01
   6.4912281e-01
   5.7192982e-01
   6.0701754e-01
   6.3508772e-01
   5.2631579e-01
   4.6315789e-01
   3.6842105e-01
   5.1578947e-01
   4.3157895e-01
   4.3508772e-01
   4.2456140e-01
   2.8771930e-01
   4.2807018e-01
   4.8070175e-01
   2.3859649e-01
   5.2280702e-01
   4.9122807e-01
   4.1052632e-01
   3.6491228e-01
   6.5614035e-01
   6.7368421e-01
   5.1578947e-01
   6.5964912e-01
   5.1228070e-01
   6.1052632e-01
   3.3333333e-01
   3.9649123e-01
   5.7894737e-01
   5.8596491e-01
   4.5263158e-01
   7.0175439e-01
   5.3684211e-01
   7.4385965e-01
   5.3684211e-01
   3.9649123e-01
   4.6315789e-01
   6.1052632e-01
   2.5263158e-01
   5.5789474e-01
   3.9298246e-01
   6.9473684e-01
   3.4736842e-01
   5.0526316e-01
   5.9649123e-01
   6.5263158e-01
   3.7543860e-01
   2.8070175e-01
   4.8421053e-01
   6.6315789e-01
   4.0350877e-01
   7.1228070e-01
   3.7543860e-01
   3.1228070e-01
   5.6842105e-01
   7.1929825e-01
   3.7894737e-01
   6.0000000e-01
   6.2456140e-01
   4.6666667e-01
   3.8245614e-01
   2.1403509e-01
   5.7543860e-01
   5.6491228e-01
   3.0877193e-01
   7.2631579e-01
   6.4210526e-01
   4.2105263e-01
   5.4385965e-01
   4.5263158e-01
   5.5438596e-01
   6.4561404e-01
   6.1403509e-01
   3.7543860e-01
   3.5087719e-01
   3.8245614e-01
   4.6666667e-01
   4.2807018e-01
   4.8421053e-01
   4.9473684e-01
   5.5789474e-01
   7.4035088e-01
   5.7192982e-01
   5.5087719e-01
   4.3157895e-01
   3.0526316e-01
   3.9649123e-01
   6.1754386e-01
   4.3859649e-01
   8.1403509e-01
   5.4385965e-01
   4.2807018e-01
   5.2631579e-01
   5.1228070e-01
   4.2456140e-01
   7.5438596e-01
   5.2631579e-01
   5.1578947e-01
   5.5438596e-01
   3.7192982e-01
   4.2105263e-01
   4.8421053e-01
   5.1228070e-01
   4.1754386e-01
   4.0000000e-01
   4.9473684e-01
   6.1052632e-01
   8.1754386e-01
   4.5964912e-01
   3.5789474e-01
   7.5789474e-01
   4.7368421e-01
   1.3684211e-01
   2.9824561e-01
   4.0701754e-01
   4.6666667e-01
   4.7719298e-01
   6.6666667e-01
   5.4736842e-01
   1.5087719e-01
   3.7543860e-01
   3.0877193e-01
   4.4912281e-01
   5.6842105e-01
   5.0526316e-01
   4.0701754e-01
   6.1754386e-01
   3.5789474e-01
   5.7543860e-01
   5.5438596e-01
   2.6666667e-01
   2.2105263e-01
   3.7192982e-01
   4.9473684e-01
   4.1754386e-01
   4.3859649e-01
   3.8245614e-01
   3.7894737e-01
   6.9824561e-01
   4.2807018e-01
   7.2631579e-01
   4.1754386e-01
   6.5614035e-01
   6.9122807e-01
   8.3508772e-01
   3.9649123e-01
   4.3508772e-01
   2.5614035e-01
   3.6491228e-01
   6.2456140e-01
   5.2280702e-01
   4.8070175e-01
   6.4912281e-01
   5.0526316e-01
   7.0175439e-01
   4.1403509e-01
   3.8245614e-01
   6.0350877e-01
   5.6491228e-01
   7.6842105e-01
   4.7368421e-01
   5.5789474e-01
   7.5438596e-01
   6.0701754e-01
   3.4736842e-01
   4.7719298e-01
   6.6315789e-01
   6.3859649e-01
   3.5789474e-01
   6.4210526e-01
   3.7894737e-01
   7.7192982e-01
   5.2631579e-01
   2.4912281e-01
   4.2105263e-01
   4.6315789e-01
   6.8070175e-01
   5.1228070e-01
   5.6140351e-01
   7.6491228e-01
   5.6491228e-01
   6.2105263e-01
   8.4561404e-01
   4.7719298e-01
   4.0701754e-01
   6.2105263e-01
   4.4210526e-01
   6.0350877e-01
   3.1929825e-01
   7.0175439e-01
   4.9824561e-01
   6.7368421e-01
   5.4736842e-01
   6.8771930e-01
   5.1578947e-01
   1.9298246e-01
   5.1228070e-01
   6.2105263e-01
   5.6842105e-01
   6.6315789e-01
   6.8070175e-01
   4.6666667e-01
   4.3508772e-01
   6.5964912e-01
   6.8771930e-01
   6.0701754e-01
   6.0000000e-01
   5.9649123e-01
   6.7017544e-01
   2.8421053e-01
   4.5614035e-01
   2.1403509e-01
   4.6315789e-01
   7.8947368e-01
   6.2456140e-01
   4.4561404e-01
   6.5263158e-01
   4.1052632e-01
   4.7017544e-01
   6.5964912e-01
   3.7192982e-01
   3.7894737e-01
   4.6666667e-01
   9.1228070e-02
   2.7017544e-01
   7.7543860e-01
   6.3859649e-01
   6.7368421e-01
   5.3684211e-01
   4.3508772e-01
   5.5087719e-01
   3.8245614e-01
   3.8245614e-01
   5.3333333e-01
   6.5614035e-01
   3.9298246e-01
   5.7192982e-01
   6.1052632e-01
   7.2631579e-01
   4.0701754e-01
   4.0000000e-01
   6.8421053e-01
   5.7543860e-01
   6.7017544e-01
   2.8771930e-01
   5.0526316e-01
   5.7894737e-01
   4.3859649e-01
   4.0350877e-01
   2.9122807e-01
   4.4561404e-01
   4.0701754e-01
   4.5614035e-01
   5.4035088e-01
   5.2982456e-01
   5.8947368e-01
   5.3333333e-01
   4.8421053e-01
   5.0877193e-01
   3.3333333e-01
   3.8947368e-01
   3.2982456e-01
   5.6140351e-01
   7.0526316e-01
   4.8070175e-01
   5.3333333e-01
   6.2807018e-01
   6.2807018e-01
   5.6842105e-01
   2.4561404e-01
   4.5263158e-01
   5.0877193e-01
   6.0701754e-01
   4.2456140e-01
   4.3859649e-01
   6.3157895e-01
   5.2631579e-01
   6.0701754e-01
   4.4561404e-01
   4.4210526e-01
   6.8070175e-01
   4.4210526e-01
   7.4385965e-01
   5.3333333e-01
   1.6140351e-01
   5.4736842e-01
   4.7017544e-01
   2.7719298e-01
   5.5087719e-01
   4.7368421e-01
   6.2105263e-01
   2.7368421e-01
   4.7719298e-01
   5.4736842e-01
   3.8245614e-01
   7.2280702e-01
   2.6315789e-01
   3.6842105e-01
   6.1052632e-01
   2.8771930e-01
   5.0175439e-01
   3.8245614e-01
   6.5614035e-01
   4.9122807e-01
   2.9473684e-01
   5.7543860e-01
   6.9122807e-01
   5.0877193e-01
   6.8070175e-01
   6.7368421e-01
   3.8947368e-01
   1.5087719e-01
   4.8070175e-01
   4.7719298e-01
   6.2807018e-01
   6.3157895e-01
   5.5438596e-01
   4.4210526e-01
   5.0877193e-01
   5.2982456e-01
   6.6315789e-01
   5.3333333e-01
   5.1578947e-01
   4.8070175e-01
   6.0000000e-01
   5.6140351e-01
   7.1578947e-01
   5.2982456e-01
   4.4210526e-01
   4.6666667e-01
   5.9649123e-01
   4.9122807e-01
   6.4561404e-01
   2.9473684e-01
   3.0877193e-01
   1.7192982e-01
   3.6140351e-01
   5.1578947e-01
   4.7017544e-01
   2.4210526e-01
   4.8070175e-01
   2.4561404e-01
   4.4210526e-01
   6.8771930e-01
   4.6315789e-01
   3.8245614e-01
   5.4035088e-01
   4.2456140e-01
   5.2631579e-01
   7.7192982e-01
   3.7543860e-01
   6.8070175e-01
   3.9649123e-01
   6.2807018e-01
   3.8596491e-01
   4.9122807e-01
   4.1754386e-01
   6.5964912e-01
   3.1578947e-01
   4.5263158e-01
   3.9298246e-01
   6.1052632e-01
   4.7719298e-01
   6.5263158e-01
   4.4912281e-01
   5.6491228e-01
   6.1754386e-01
   4.9122807e-01
   6.3859649e-01
   7.1228070e-01
   6.0701754e-01
   4.5263158e-01
   7.0526316e-01
   5.1929825e-01
   1.9649123e-01
   5.5789474e-01
   4.4912281e-01
   3.5438596e-01
   5.5438596e-01
   3.9649123e-01
   7.7192982e-01
   5.2982456e-01
   7.8596491e-01
   5.6842105e-01
   5.2631579e-01
   4.1754386e-01
   6.3859649e-01
   5.4385965e-01
   7.1929825e-01
   6.1754386e-01
   5.6842105e-01
   4.1052632e-01
   2.9473684e-01
   6.1754386e-01
   3.9649123e-01
   3.3684211e-01
   5.0877193e-01
   4.3157895e-01
   5.8947368e-01
   4.2807018e-01
   2.9122807e-01
   4.7719298e-01
   4.7017544e-01
   8.1403509e-01
   4.7017544e-01
   3.5087719e-01
   5.0526316e-01
   5.4736842e-01
   5.1578947e-01
   4.6315789e-01
   4.9473684e-01
   3.2280702e-01
   1.6491228e-01
   7.8596491e-01
   5.7192982e-01
   4.2105263e-01
   4.9122807e-01
   5.4385965e-01
   5.4736842e-01
   5.8947368e-01
   6.3508772e-01
   4.7719298e-01
   4.6315789e-01
   5.4385965e-01
   5.9298246e-01
   4.7368421e-01
   4.6666667e-01
   6.5964912e-01
   9.2631579e-01
   3.0526316e-01
   5.1578947e-01
   6.1403509e-01
   3.9298246e-01
   2.9473684e-01
   4.0350877e-01
   6.5263158e-01
   3.6842105e-01
   2.2456140e-01
   3.9649123e-01
   4.5964912e-01
   4.5263158e-01
   5.5789474e-01
   4.1403509e-01
   5.5087719e-01
   5.2280702e-01
   8.1754386e-01
   4.2105263e-01
   2.7719298e-01
   4.9122807e-01
   4.3859649e-01
   4.7017544e-01
   7.1929825e-01
   5.9649123e-01
   5.4736842e-01
   7.8245614e-01
   6.7368421e-01
   3.7543860e-01
   4.2807018e-01
   4.7368421e-01
   7.0877193e-01
   6.0350877e-01
   6.0000000e-01
   3.7894737e-01
   3.1578947e-01
   5.9649123e-01
   7.3684211e-01
   3.4736842e-01
   6.3508772e-01
   6.3157895e-01
   5.3684211e-01
   4.0350877e-01
   4.4210526e-01
   6.8421053e-01
   6.5964912e-01
   5.3333333e-01
   5.7894737e-01
   4.5614035e-01
   5.3333333e-01
   7.0175439e-01
   4.5614035e-01
   7.0877193e-01
   4.4912281e-01
   2.6666667e-01
   4.5964912e-01
   3.2631579e-01
   4.7368421e-01
   2.9824561e-01
   3.9649123e-01
   3.6140351e-01
   6.3859649e-01
   5.6491228e-01
   4.6666667e-01
   5.2631579e-01
   3.5789474e-01
   4.7719298e-01
   4.4561404e-01
   2.7368421e-01
   6.1403509e-01
   5.7543860e-01
   7.6491228e-01
   6.1403509e-01
   4.7017544e-01
   4.4210526e-01
   7.0175439e-01
   5.1578947e-01
   4.0000000e-01
   6.0350877e-01
   2.5964912e-01
   5.7894737e-01
   2.4561404e-01
   5.1228070e-01
   5.4035088e-01
   5.2982456e-01
   5.3684211e-01
   4.3508772e-01
   3.7894737e-01
   1.1578947e-01
   3.9298246e-01
   3.4385965e-01
   4.1403509e-01
   4.0000000e-01
   5.4035088e-01
   3.6491228e-01
   5.5087719e-01
   5.3333333e-01
   4.3508772e-01
   4.3157895e-01
   7.3684211e-01
   3.2280702e-01
   5.3333333e-01
   4.8070175e-01
   4.9473684e-01
   5.2280702e-01
   4.1052632e-01
   6.3508772e-01
   4.7017544e-01
   7.8596491e-01
   3.7894737e-01
   5.0877193e-01
   3.2982456e-01
   3.5789474e-01
   2.0701754e-01
   6.7719298e-01
   4.1754386e-01
   4.5964912e-01
   3.5438596e-01
   4.2807018e-01
   4.1052632e-01
   5.1228070e-01
   3.6842105e-01
   5.2982456e-01
   3.6140351e-01
   4.9473684e-01
   3.5789474e-01
   7.1228070e-01
   4.0350877e-01
   4.2807018e-01
   5.4035088e-01
   4.2456140e-01
   5.0877193e-01
   5.7192982e-01
   4.2105263e-01
   6.6315789e-01
   4.2456140e-01
   3.8245614e-01
   5.9298246e-01
   8.2105263e-01
   5.1228070e-01
   5.6491228e-01
   2.0701754e-01
   4.2105263e-01
   4.1754386e-01
   5.4035088e-01
   3.2631579e-01
   6.9824561e-01
   4.0350877e-01
   8.0701754e-01
   6.0350877e-01
   7.1929825e-01
   4.6315789e-01
   2.5614035e-01
   7.5438596e-01
   5.3684211e-01
   5.1929825e-01
   7.2982456e-01
   7.7192982e-01
   4.4561404e-01
   3.9649123e-01
   7.4035088e-01
   3.7192982e-01
   3.7543860e-01
   6.9473684e-01
   2.8070175e-01
   6.1052632e-01
   3.4035088e-01
   2.9824561e-01
   7.3333333e-01
   7.6140351e-01
   3.2280702e-01
   4.1052632e-01
   1.2982456e-01
   6.7719298e-01
   4.4210526e-01
   3.0877193e-01
   5.0877193e-01
   4.3508772e-01
   6.3508772e-01
   4.2456140e-01
   6.8771930e-01
   5.1929825e-01
   3.2631579e-01
   4.5614035e-01
   4.5263158e-01
   6.5263158e-01
   4.3508772e-01
   1.7543860e-01
   4.5614035e-01
   2.9122807e-01
   7.7192982e-01
   5.0175439e-01
   4.7368421e-01
   4.2807018e-01
   4.0000000e-01
   3.6842105e-01
   4.8070175e-01
   3.9298246e-01
   5.8596491e-01
   4.7368421e-01
   5.6842105e-01
   6.8421053e-01
   5.2280702e-01
   5.4385965e-01
   6.0701754e-01
   5.6140351e-01
   2.6315789e-01
   2.8070175e-01
   7.2631579e-01
   5.5087719e-01
   6.4561404e-01
   5.6140351e-01
   4.6666667e-01
   4.2807018e-01
   5.6140351e-01
   5.7543860e-01
   6.4210526e-01
   7.3684211e-01
   6.0350877e-01
   6.6666667e-01
   5.0175439e-01
   5.2982456e-01
   7.0526316e-01
   6.8771930e-01
   5.6491228e-01
   5.2631579e-01
   4.7368421e-01
   3.1578947e-01
   5.1929825e-01
   4.8771930e-01
   4.1052632e-01
   4.0350877e-01
   7.3684211e-01
   4.7368421e-01
   3.2631579e-01
   7.2631579e-01
   5.3684211e-01
   5.3333333e-01
   5.0175439e-01
   5.4385965e-01
   4.9122807e-01
   7.2982456e-01
   3.6842105e-01
   4.6315789e-01
   1.6491228e-01
   4.8070175e-01
   5.0877193e-01
   2.7017544e-01
   6.5964912e-01
   4.5614035e-01
   7.6491228e-01
   4.3859649e-01
   3.1578947e-01
   4.1754386e-01
   5.3333333e-01
   4.5964912e-01
   5.7543860e-01
   5.6491228e-01
   2.9122807e-01
   4.5964912e-01
   4.7719298e-01
   2.6315789e-01
   5.1929825e-01
   2.0350877e-01
   5.4035088e-01
   5.0175439e-01
   4.4912281e-01
   6.9122807e-01
   5.0175439e-01
   4.9824561e-01
   2.8771930e-01
   5.0526316e-01
   6.5263158e-01
   4.7368421e-01
   4.8771930e-01
   3.9298246e-01
   5.5438596e-01
   5.5087719e-01
   3.8245614e-01
   4.0701754e-01
   5.7192982e-01
   7.0877193e-01
   6.8070175e-01
   3.6842105e-01
   4.4210526e-01
   4.5263158e-01
   4.4210526e-01
   3.2631579e-01
   6.9824561e-01
   3.7894737e-01
   3.6842105e-01
   3.3684211e-01
   6.9473684e-01
   3.4385965e-01
   5.8947368e-01
   4.8771930e-01
   4.1754386e-01
   5.6491228e-01
   2.7368421e-01
   5.4035088e-01
   4.7719298e-01
   3.7894737e-01
   7.7543860e-01
   2.6315789e-01
   5.8245614e-01
   3.6842105e-01
   5.5438596e-01
   4.8421053e-01
   4.8771930e-01
   6.1052632e-01
   5.1929825e-01
   4.2807018e-01
   5.6140351e-01
   3.8596491e-01
   5.3684211e-01
   5.6140351e-01
   5.6491228e-01
   5.8596491e-01
   4.7017544e-01
   6.3157895e-01
   2.6315789e-01
   5.4035088e-01
   5.0175439e-01
   4.1754386e-01
   2.5263158e-01
   7.7894737e-01
   4.7719298e-01
   3.4736842e-01
   7.2280702e-01
   3.7543860e-01
   5.4385965e-01
   4.5614035e-01
   3.9298246e-01
   4.1754386e-01
   7.3333333e-01
   4.8771930e-01
   2.9122807e-01
   4.9473684e-01
   5.2982456e-01
   4.6666667e-01
   4.3508772e-01
   7.6842105e-01
   4.0701754e-01
   8.2807018e-01
   4.0701754e-01
   4.5964912e-01
   5.7192982e-01
   6.8070175e-01
   6.1403509e-01
   4.5614035e-01
   3.6491228e-01
   4.8070175e-01
   6.9473684e-01
   6.9824561e-01
   3.3333333e-01
   4.7719298e-01
   6.1052632e-01
   5.2280702e-01
   5.6491228e-01
   6.2105263e-01
   4.2807018e-01
   5.5789474e-01
   3.7894737e-01
   3.6842105e-01
   6.3859649e-01
   4.9473684e-01
   5.7543860e-01
   4.0350877e-01
   4.7017544e-01
   5.8596491e-01
   5.0877193e-01
   3.4736842e-01
   4.8070175e-01
   5.9298246e-01
   3.7543860e-01
   7.5789474e-01
   6.2105263e-01
   6.0000000e-01
   3.3684211e-01
   4.6666667e-01
   4.3508772e-01
   3.7543860e-01
   5.2631579e-01
   3.5789474e-01
   5.3333333e-01
   3.7543860e-01
   5.5438596e-01
   6.9473684e-01
   4.9824561e-01
   5.6140351e-01
   3.8947368e-01
   4.3508772e-01
   4.8421053e-01
   5.5789474e-01
   3.3333333e-01
   3.4385965e-01
   7.7543860e-01
   6.3508772e-01
   4.2456140e-01
   3.6140351e-01
   2.9122807e-01
   2.8421053e-01
   5.2280702e-01
   6.2456140e-01
   5.9649123e-01
   4.4561404e-01
   4.5614035e-01
   5.5087719e-01
   7.2280702e-01
   4.5614035e-01
   4.7719298e-01
   6.1052632e-01
   5.7543860e-01
   6.2807018e-01
   6.5263158e-01
   6.0350877e-01
   5.6842105e-01
   4.5614035e-01
   3.2280702e-01
   4.1754386e-01
   1.4385965e-01
   2.4912281e-01
   4.7368421e-01
   7.6140351e-01
   5.4035088e-01
   4.4561404e-01
   5.1578947e-01
   6.8771930e-01
   4.9122807e-01
   6.3157895e-01
   5.3333333e-01
   4.5964912e-01
   3.5087719e-01
   6.0350877e-01
   4.2105263e-01
   4.7017544e-01
   3.8947368e-01
   6.2105263e-01
   4.3508772e-01
   5.6140351e-01
   4.2105263e-01
   6.4210526e-01
   3.1228070e-01
   3.3684211e-01
   2.2456140e-01
   2.8070175e-01
   5.3684211e-01
   4.3157895e-01
   3.6491228e-01
   4.5263158e-01
   1.9649123e-01
   4.9824561e-01
   4.8771930e-01
   4.7368421e-01
   2.8070175e-01
   5.6491228e-01
   4.8421053e-01
   5.1228070e-01
   5.7192982e-01
   5.7543860e-01
   5.6491228e-01
   5.8947368e-01
   5.8596491e-01
   3.5087719e-01
   5.1929825e-01
   5.3684211e-01
   3.8596491e-01
   6.7017544e-01
   4.5614035e-01
   3.7192982e-01
   4.8070175e-01
   7.0526316e-01
   2.8070175e-01
   5.5438596e-01
   5.4385965e-01
   4.3859649e-01
   6.5964912e-01
   4.8421053e-01
   5.0877193e-01
   2.9122807e-01
   2.1754386e-01
   3.6140351e-01
   5.7894737e-01
   3.8596491e-01
   5.5789474e-01
   6.4210526e-01
   3.8947368e-01
   4.9473684e-01
   5.9298246e-01
   4.9824561e-01
   4.8771930e-01
   4.4912281e-01
   5.8245614e-01
   5.4736842e-01
   5.3684211e-01
   5.0877193e-01
   5.1228070e-01
   4.4210526e-01
   5.8245614e-01
   3.0175439e-01
   4.6315789e-01
   4.7719298e-01
   6.6666667e-01
   2.1403509e-01
   3.6491228e-01
   2.8070175e-01
   4.8421053e-01
   6.4210526e-01
   3.8947368e-01
   6.7017544e-01
   5.6842105e-01
   3.6842105e-01
   4.5614035e-01
   7.4736842e-01
   7.3684211e-01
   8.5614035e-01
   2.2105263e-01
   1.7543860e-01
   4.7017544e-01
   4.1754386e-01
   6.9473684e-01
   6.9824561e-01
   5.9298246e-01
   3.7894737e-01
   6.1403509e-01
   4.7017544e-01
   4.6315789e-01
   6.4912281e-01
   6.5263158e-01
   5.2982456e-01
   4.6315789e-01
   4.9473684e-01
   5.0526316e-01
   5.5789474e-01
   5.6842105e-01
   3.5087719e-01
   4.5614035e-01
   3.7192982e-01
   5.8245614e-01
   4.4210526e-01
   4.2807018e-01
   6.1754386e-01
   6.8070175e-01
   4.7017544e-01
   4.3859649e-01
   4.5964912e-01
   3.5789474e-01
   4.2105263e-01
   6.2807018e-01
   2.8070175e-01
   6.2105263e-01
   4.1754386e-01
   4.8421053e-01
   4.3157895e-01
   6.8771930e-01
   6.7368421e-01
   4.6315789e-01
   6.1052632e-01
   4.6315789e-01
   5.0877193e-01
   5.6140351e-01
   4.2105263e-01
   5.1578947e-01
   4.8421053e-01
   4.3157895e-01
   3.8245614e-01
   4.9824561e-01
   5.0175439e-01
   6.4912281e-01
   5.3333333e-01
   7.7543860e-01
   5.8245614e-01
   4.9824561e-01
   4.5263158e-01
   5.3333333e-01
   5.2280702e-01
   4.3859649e-01
   5.0877193e-01
   5.1578947e-01
   4.3859649e-01
   6.9122807e-01
   3.5789474e-01
   8.0350877e-01
   7.6140351e-01
   4.3508772e-01
   5.6842105e-01
   4.2105263e-01
   5.4035088e-01
   3.3333333e-01
   6.2807018e-01
   7.5438596e-01
   5.4736842e-01
   6.0350877e-01
   3.3333333e-01
   3.8596491e-01
   4.5964912e-01
   8.2105263e-01
   3.3333333e-01
   2.5614035e-01
   5.5789474e-01
   4.9473684e-01
   6.5614035e-01
   5.2280702e-01
   2.5964912e-01
   3.5789474e-01
   2.6666667e-01
   5.7543860e-01
   6.4210526e-01
   6.0350877e-01
   4.0000000e-01
   5.6140351e-01
   4.9824561e-01
   5.3684211e-01
   7.0526316e-01
   5.1929825e-01
   4.4210526e-01
   3.3333333e-01
   3.2280702e-01
   4.6666667e-01
   4.0000000e-01
   3.5438596e-01
   5.7192982e-01
   5.5438596e-01
   3.7894737e-01
   6.1403509e-01
   2.3508772e-01
   4.4210526e-01
   5.3684211e-01
   5.8596491e-01
   5.4736842e-01
   6.3859649e-01
   5.8596491e-01
   5.0175439e-01
   6.7719298e-01
   3.0526316e-01
   3.7543860e-01
   4.3157895e-01
   2.2456140e-01
   6.3508772e-01
   4.0701754e-01
   3.2280702e-01
   4.7719298e-01
   6.6315789e-01
   3.3333333e-01
   3.8596491e-01
   4.9824561e-01
   4.0701754e-01
   4.4210526e-01
   8.3508772e-01
   6.7368421e-01
   3.8596491e-01
   7.5087719e-01
   2.7017544e-01
   3.4385965e-01
   6.4912281e-01
   5.7543860e-01
   6.3508772e-01
   6.4210526e-01
   1.9298246e-01
   6.5614035e-01
   3.2280702e-01
   4.3157895e-01
   3.4035088e-01
   6.1052632e-01
   5.0175439e-01
   3.2631579e-01
   1.4035088e-01
   5.9298246e-01
   4.3157895e-01
   4.1403509e-01
   4.2807018e-01
   6.1052632e-01
   5.2631579e-01
   6.8771930e-01
   5.2982456e-01
   4.4912281e-01
   5.9298246e-01
   6.1052632e-01
   6.5263158e-01
   3.9649123e-01
   4.4561404e-01
   7.2631579e-01
   3.1228070e-01
   6.3859649e-01
   5.7192982e-01
   2.9122807e-01
   4.1403509e-01
   6.3157895e-01
   5.5438596e-01
   5.7192982e-01
   4.0701754e-01
   3.5087719e-01
   3.4736842e-01
   6.3859649e-01
   6.8771930e-01
   4.3508772e-01
   4.2807018e-01
   6.1403509e-01
   6.1754386e-01
   6.4210526e-01
   6.4210526e-01
   7.5087719e-01
   2.2807018e-01
   4.1052632e-01
   3.1578947e-01
   5.2631579e-01
   5.5438596e-01
   4.2807018e-01
   4.9473684e-01
   6.2807018e-01
   4.8771930e-01
   3.0526316e-01
   4.5263158e-01
   4.3157895e-01
   5.4385965e-01
   4.7017544e-01
   5.4385965e-01
   5.2631579e-01
   4.4561404e-01
   4.3859649e-01
   6.2456140e-01
   3.9649123e-01
   4.9824561e-01
   7.2280702e-01
   6.4210526e-01
   7.6842105e-01
   2.5614035e-01
   5.3684211e-01
   4.3508772e-01
   5.5087719e-01
   4.3157895e-01
   5.2631579e-01
   4.8070175e-01
   3.1578947e-01
   3.5087719e-01
   5.6842105e-01
   5.0526316e-01
   5.5087719e-01
   6.5614035e-01
   6.6315789e-01
   3.2280702e-01
   6.7368421e-01
   4.2807018e-01
   5.2631579e-01
   6.5263158e-01
   4.9473684e-01
   2.4912281e-01
   4.5964912e-01
   6.7017544e-01
   1.8947368e-01
   4.6666667e-01
   5.6842105e-01
   5.9649123e-01
   4.3859649e-01
   5.5438596e-01
   3.0877193e-01
   7.2631579e-01
   5.7192982e-01
   6.9473684e-01
   4.3508772e-01
   4.2456140e-01
   3.9298246e-01
   4.8421053e-01
   6.1403509e-01
   7.2631579e-01
   5.1228070e-01
   3.8947368e-01
   6.3508772e-01
   5.9649123e-01
   3.7894737e-01
   6.9473684e-01
   5.4385965e-01
   5.2280702e-01
   3.1228070e-01
   7.3333333e-01
   4.5964912e-01
   3.2982456e-01
   7.0526316e-01
   4.1052632e-01
   5.0175439e-01
   3.6140351e-01
   4.3859649e-01
   5.9649123e-01
   4.1052632e-01
   5.6842105e-01
   4.1754386e-01
   6.4912281e-01
   5.1929825e-01
   7.1929825e-01
   3.6491228e-01
   5.1228070e-01
   6.1403509e-01
   3.8947368e-01
   6.3157895e-01
   5.0877193e-01
   5.2631579e-01
   5.5789474e-01
   5.7894737e-01
   4.4561404e-01
   6.3157895e-01
   7.2280702e-01
   5.2280702e-01
   2.8771930e-01
   5.7543860e-01
   3.3684211e-01
   5.7192982e-01
   6.1754386e-01
   1.6842105e-01
   5.6491228e-01
   6.9122807e-01
   7.8596491e-01
   4.8070175e-01
   5.0877193e-01
   6.8421053e-01
   7.7192982e-02
   3.4736842e-01
   3.3333333e-01
   2.3508772e-01
   4.5263158e-01
   4.9473684e-01
   4.3157895e-01
   6.4561404e-01
   3.8596491e-01
   6.5614035e-01
   4.8070175e-01
   3.7192982e-01
   3.7543860e-01
   6.8771930e-01
   6.5263158e-01
   5.1578947e-01
   1.6842105e-01
   5.4385965e-01
   6.6315789e-01
   3.8245614e-01
   3.8947368e-01
   6.4210526e-01
   3.9298246e-01
   6.4561404e-01
   4.0000000e-01
   5.2982456e-01
   6.2105263e-01
   5.1929825e-01
   7.1228070e-01
   3.8596491e-01
   3.3333333e-01
   5.1228070e-01
   5.4736842e-01
   5.0175439e-01
   3.1929825e-01
   4.9473684e-01
   5.7543860e-01
   6.2105263e-01
   6.1403509e-01
   2.2105263e-01
   6.5964912e-01
   7.5087719e-01
   7.4385965e-01
   5.3684211e-01
   5.6491228e-01
   3.6140351e-01
   4.7719298e-01
   5.4736842e-01
   3.1929825e-01
   5.7543860e-01
   4.4561404e-01
   6.9122807e-01
   4.3157895e-01
   5.8947368e-01
   5.1929825e-01
   3.2982456e-01
   3.9298246e-01
   6.1403509e-01
   6.6315789e-01
   2.8421053e-01
   4.7719298e-01
   7.2280702e-01
   2.9473684e-01
   4.6315789e-01
   6.9824561e-01
   3.6140351e-01
   2.5263158e-01
   4.9122807e-01
   6.2807018e-01
   4.2105263e-01
   4.9473684e-01
   5.9298246e-01
   5.2982456e-01
   5.8947368e-01
   2.0701754e-01
   4.2456140e-01
   4.2456140e-01
   4.4561404e-01
   5.2280702e-01
   5.0877193e-01
   3.6491228e-01
   4.9473684e-01
   4.1403509e-01
   3.2982456e-01
   3.6491228e-01
   3.4385965e-01
   4.2807018e-01
   5.8596491e-01
   5.5789474e-01
   4.1052632e-01
   3.9649123e-01
   4.3508772e-01
   5.1578947e-01
   4.1754386e-01
   6.8070175e-01
   3.8245614e-01
   5.2631579e-01
   6.0701754e-01
   5.5438596e-01
   5.1929825e-01
   4.2807018e-01
   4.5614035e-01
   5.2280702e-01
   4.7017544e-01
   4.7017544e-01
   7.2631579e-01
   6.4561404e-01
   7.1929825e-01
   5.1929825e-01
   5.6842105e-01
   5.5789474e-01
   4.9122807e-01
   5.1228070e-01
   6.4912281e-01
   3.2982456e-01
   6.3859649e-01
   4.4561404e-01
   5.4035088e-01
   4.0350877e-01
   4.6666667e-01
   3.4035088e-01
   3.7192982e-01
   3.8596491e-01
   4.4912281e-01
   3.7543860e-01
   3.1578947e-01
   5.5789474e-01
   3.2631579e-01
   5.4035088e-01
   4.9473684e-01
   4.7719298e-01
   3.3333333e-01
   6.4210526e-01
   4.3859649e-01
   6.4210526e-01
   3.1929825e-01
   3.4035088e-01
   6.5964912e-01
   3.1228070e-01
   5.4736842e-01
   4.5964912e-01
   5.6140351e-01
   6.9122807e-01
   6.0000000e-01
   1.4736842e-01
   3.5087719e-01
   5.0526316e-01
   4.5964912e-01
   5.4035088e-01
   2.7719298e-01
   7.1929825e-01
   4.7719298e-01
   2.8771930e-01
   4.2105263e-01
   8.8421053e-01
   5.0526316e-01
   2.9473684e-01
   4.5263158e-01
   5.9298246e-01
   3.0175439e-01
   6.8421053e-01
   2.8070175e-01
   7.3333333e-01
   4.2456140e-01
   5.7192982e-01
   3.8596491e-01
   7.7894737e-01
   3.5789474e-01
   6.4561404e-01
   6.4912281e-01
   6.5964912e-01
   5.9649123e-01
   6.8771930e-01
   4.4912281e-01
   5.6140351e-01
   4.7719298e-01
   4.2456140e-01
   5.0526316e-01
   4.1052632e-01
   4.4561404e-01
   5.3684211e-01
   5.4035088e-01
   2.4210526e-01
   5.7543860e-01
   7.4385965e-01
   4.4912281e-01
   1.9649123e-01
   5.8596491e-01
   5.1578947e-01
   6.2807018e-01
   4.5964912e-01
   4.8771930e-01
   4.7017544e-01
   6.4912281e-01
   6.1403509e-01
   4.0000000e-01
   4.9824561e-01
   5.5087719e-01
   5.4736842e-01
   5.3333333e-01
   4.3508772e-01
   5.1929825e-01
   4.4210526e-01
   5.2982456e-01
   5.0175439e-01
   4.0701754e-01
   7.2631579e-01
   4.4912281e-01
   4.8070175e-01
   4.4561404e-01
   7.1228070e-01
   6.0350877e-01
   4.2105263e-01
   4.4912281e-01
   5.3684211e-01
   4.0000000e-01
   4.2807018e-01
   7.2631579e-01
   5.7192982e-01
   5.1578947e-01
   5.8947368e-01
   6.9824561e-01
   4.0701754e-01
   6.0701754e-01
   6.4561404e-01
   6.2105263e-01
   7.2631579e-01
   5.0526316e-01
   3.5789474e-01
   5.6491228e-01
   6.0000000e-01
   3.0526316e-01
   4.9473684e-01
   4.8070175e-01
   5.2631579e-01
   4.4210526e-01
   5.9649123e-01
   5.2982456e-01
   4.5263158e-01
   6.4912281e-01
   4.8771930e-01
   6.0701754e-01
   2.9122807e-01
   5.6491228e-01
   2.2456140e-01
   4.7719298e-01
   5.6842105e-01
   3.5087719e-01
   4.9122807e-01
   6.8771930e-01
   6.3508772e-01
   5.5438596e-01
   6.2456140e-01
   3.1228070e-01
   6.1052632e-01
   7.0175439e-01
   5.0175439e-01
   6.1403509e-01
   4.6666667e-01
   5.9649123e-01
   5.7543860e-01
   2.6315789e-01
   3.3684211e-01
   5.1578947e-01
   4.7017544e-01
   5.5438596e-01
   4.8771930e-01
   4.2105263e-01
   4.5263158e-01
   4.8421053e-01
   5.4736842e-01
   1.8947368e-01
   5.0175439e-01
   6.6666667e-01
   5.3684211e-01
   3.5438596e-01
   4.1403509e-01
   4.1754386e-01
   5.8596491e-01
   4.6315789e-01
   5.7543860e-01
   6.5263158e-01
   6.3508772e-01
   4.2807018e-01
   5.3684211e-01
   5.5438596e-01
   3.1578947e-01
   4.2807018e-01
   7.3684211e-01
   5.5087719e-01
   2.5263158e-01
   5.3333333e-01
   6.5263158e-01
   6.4561404e-01
   5.8947368e-01
   5.7192982e-01
   4.7719298e-01
   4.6315789e-01
   3.6140351e-01
   4.3157895e-01
   4.5964912e-01
   5.0526316e-01
   5.1929825e-01
   7.6140351e-01
   3.7894737e-01
   5.5087719e-01
   4.8771930e-01
   5.3684211e-01
   5.6140351e-01
   4.1052632e-01
   4.7719298e-01
   5.1578947e-01
   4.1403509e-01
   7.7543860e-01
   5.5438596e-01
   4.8070175e-01
   4.7719298e-01
   3.5438596e-01
   3.2982456e-01
   8.2105263e-01
   5.4385965e-01
   5.4035088e-01
   3.6140351e-01
   5.5789474e-01
   7.8596491e-01
   2.3859649e-01
   6.7368421e-01
   3.4035088e-01
   3.2982456e-01
   6.3508772e-01
   8.0000000e-01
   5.2631579e-01
   5.8245614e-01
   3.6842105e-01
   6.6315789e-01
   4.0701754e-01
   4.5614035e-01
   4.9824561e-01
   4.3859649e-01
   5.2982456e-01
   7.2982456e-01
   4.4561404e-01
   6.6315789e-01
   6.0350877e-01
   5.2631579e-01
   4.1754386e-01
   7.5087719e-01
   5.9298246e-01
   5.4035088e-01
   4.8421053e-01
   4.8421053e-01
   5.2982456e-01
   4.6315789e-01
   5.1578947e-01
   4.5614035e-01
   6.7017544e-01
   6.5263158e-01
   6.3508772e-01
   7.3684211e-01
   6.2807018e-01
   4.0350877e-01
   4.6666667e-01
   3.6140351e-01
   6.4210526e-01
   6.0350877e-01
   4.7017544e-01
   4.2456140e-01
   6.1403509e-01
   4.2807018e-01
   6.2807018e-01
   4.4210526e-01
   2.7719298e-01
   4.8421053e-01
   7.8947368e-01
   5.0175439e-01
   4.7719298e-01
   2.3157895e-01
   5.0175439e-01
   5.0175439e-01
   5.6842105e-01
   4.2105263e-01
   5.5789474e-01
   5.2280702e-01
   5.0526316e-01
   7.0877193e-01
   6.1754386e-01
   5.2982456e-01
   5.8245614e-01
   2.2456140e-01
   3.9649123e-01
   4.7719298e-01
   5.1228070e-01
   4.3508772e-01
   7.0175439e-01
   3.3684211e-01
   5.4385965e-01
   2.4912281e-01
   4.0701754e-01
   5.8947368e-01
   4.4561404e-01
   2.8070175e-01
   5.5438596e-01
   2.8421053e-01
   3.4035088e-01
   4.9122807e-01
   5.2280702e-01
   3.7894737e-01
   3.0175439e-01
   6.0350877e-01
   4.9473684e-01
   6.4912281e-01
   7.5438596e-01
   4.5964912e-01
   6.4561404e-01
   4.7017544e-01
   5.8596491e-01
   3.4736842e-01
   4.8421053e-01
   5.0175439e-01
   5.1929825e-01
   6.5614035e-01
   4.9473684e-01
   5.3684211e-01
   4.7368421e-01
   3.6140351e-01
   2.0000000e-01
   4.5964912e-01
   5.0526316e-01
   4.8421053e-01
   5.4035088e-01
   4.5263158e-01
   4.4912281e-01
   3.1929825e-01
   6.2456140e-01
   8.0000000e-01
   6.8771930e-01
   6.0701754e-01
   5.5087719e-01
   4.4912281e-01
   7.9298246e-01
   3.4385965e-01
   2.9122807e-01
   6.4561404e-01
   5.2280702e-01
   6.9824561e-01
   3.9649123e-01
   4.4912281e-01
   6.2456140e-01
   3.3333333e-01
   7.0526316e-01
   5.1578947e-01
   4.3157895e-01
   7.1929825e-01
   5.1228070e-01
   3.7543860e-01
   3.5087719e-01
   5.7894737e-01
   5.7192982e-01
   6.6315789e-01
   2.8070175e-01
   4.1754386e-01
   5.7192982e-01
   3.6140351e-01
   7.0175439e-01
   6.0350877e-01
   5.4736842e-01
   5.1228070e-01
   6.2807018e-01
   6.3157895e-01
   5.6140351e-01
   4.2807018e-01
   4.5263158e-01
   6.4561404e-01
   3.5438596e-01
   5.5438596e-01
   3.7543860e-01
   4.1052632e-01
   5.7543860e-01
   7.7192982e-01
   4.2105263e-01
   3.7894737e-01
   6.7719298e-01
   5.0526316e-01
   6.0000000e-01
   3.7894737e-01
   3.0526316e-01
   5.1929825e-01
   3.5789474e-01
   5.6842105e-01
   5.4385965e-01
   4.6666667e-01
   4.9473684e-01
   4.4912281e-01
   5.5438596e-01
   4.8421053e-01
   5.5789474e-01
   5.3684211e-01
   7.5789474e-01
   6.1403509e-01
   8.4210526e-02
   5.6140351e-01
   3.7894737e-01
   3.7894737e-01
   2.8070175e-01
   3.9649123e-01
   3.4035088e-01
   4.4912281e-01
   5.8245614e-01
   4.1052632e-01
   6.5614035e-01
   4.7719298e-01
   4.9122807e-01
   3.1228070e-01
   4.6315789e-01
   2.8070175e-01
   5.0526316e-01
   6.0000000e-01
   4.9473684e-01
   5.3333333e-01
   5.6491228e-01
   5.5438596e-01
   4.8771930e-01
   6.9122807e-01
   3.8596491e-01
   7.0526316e-01
   4.4210526e-01
   2.5263158e-01
   4.9824561e-01
   5.3333333e-01
   3.6140351e-01
   1.7543860e-01
   4.0000000e-01
   3.3333333e-01
   6.1754386e-01
   3.5087719e-01
   5.6842105e-01
   6.1754386e-01
   4.0000000e-01
   3.7192982e-01
   3.6140351e-01
   2.8421053e-01
   3.5789474e-01
   2.5964912e-01
   6.7368421e-01
   7.0526316e-01
   7.0175439e-01
   2.7719298e-01
   5.6140351e-01
   4.6315789e-01
   5.0877193e-01
   2.9473684e-01
   3.2631579e-01
   4.7368421e-01
   5.3684211e-01
   4.6315789e-01
   5.6491228e-01
   4.8421053e-01
   4.3157895e-01
   2.7719298e-01
   3.7894737e-01
   5.5438596e-01
   6.3157895e-01
   3.1929825e-01
   4.9473684e-01
   6.9473684e-01
   5.8947368e-01
   4.9122807e-01
   4.1403509e-01
   6.4210526e-01
   4.4561404e-01
   6.2807018e-01
   4.4561404e-01
   4.6666667e-01
   4.1052632e-01
   6.8771930e-01
   4.5964912e-01
   5.6140351e-01
   5.4736842e-01
   7.2982456e-01
   4.8421053e-01
   5.3333333e-01
   5.3684211e-01
   6.3508772e-01
   4.5964912e-01
   5.7894737e-01
   4.3859649e-01
   2.7017544e-01
   5.2280702e-01
   4.4561404e-01
   3.6140351e-01
   5.0877193e-01
   3.5438596e-01
   5.2631579e-01
   6.2807018e-01
   4.1754386e-01
   4.0701754e-01
   5.0877193e-01
   6.2105263e-01
   5.6140351e-01
   3.1228070e-01
   2.5263158e-01
   4.6315789e-01
   5.3684211e-01
   4.8421053e-01
   5.3333333e-01
   4.5263158e-01
   4.4210526e-01
   3.2631579e-01
   4.3859649e-01
   5.2280702e-01
   5.3333333e-01
   3.8596491e-01
   4.1052632e-01
   3.7894737e-01
   5.1228070e-01
   5.0526316e-01
   4.7368421e-01
   4.8771930e-01
   5.5789474e-01
   5.6140351e-01
   2.5263158e-01
   4.3859649e-01
   4.3157895e-01
   4.8070175e-01
   5.3684211e-01
   6.2807018e-01
   4.4912281e-01
   3.7192982e-01
   5.6140351e-01
   6.5614035e-01
   6.3859649e-01
   6.6666667e-01
   4.7368421e-01
   3.2280702e-01
   4.8070175e-01
   4.7719298e-01
   6.8421053e-01
   4.0350877e-01
   6.4912281e-01
   5.2280702e-01
   8.5964912e-01
   4.6315789e-01
   5.1578947e-01
   6.2105263e-01
   6.1403509e-01
   1.1228070e-01
   2.7719298e-01
   6.9122807e-01
   5.5789474e-01
   2.9473684e-01
   5.7192982e-01
   3.0526316e-01
   5.7543860e-01
   4.6666667e-01
   5.6491228e-01
   3.8947368e-01
   4.2105263e-01
   4.3157895e-01
   7.0175439e-01
   3.7894737e-01
   2.5263158e-01
   5.2982456e-01
   5.2631579e-01
   4.8421053e-01
   1.5087719e-01
   6.3157895e-01
   5.3684211e-01
   5.3333333e-01
   2.8070175e-01
   4.3508772e-01
   6.5263158e-01
   6.3859649e-01
   5.5087719e-01
   4.7017544e-01
   3.1929825e-01
   3.7192982e-01
   2.6315789e-01
   6.0000000e-01
   4.8070175e-01
   3.8947368e-01
   4.9122807e-01
   5.7192982e-01
   5.5789474e-01
   7.8245614e-01
   5.7192982e-01
   4.0350877e-01
   5.0877193e-01
   4.8421053e-01
   3.6842105e-01
   3.6140351e-01
   7.5438596e-01
   5.2280702e-01
   2.6315789e-01
   4.8070175e-01
   5.2631579e-01
   7.2982456e-01
   4.3157895e-01
   6.8771930e-01
   5.0877193e-01
   3.7192982e-01
   5.8596491e-01
   5.0175439e-01
   6.0000000e-01
   5.6842105e-01
   2.2456140e-01
   3.5789474e-01
   4.3508772e-01
   4.7719298e-01
   4.7368421e-01
   3.1929825e-01
   2.8421053e-01
   4.8070175e-01
   7.4736842e-01
   3.4736842e-01
   8.0350877e-01
   6.4912281e-01
   1.9298246e-01
   4.8070175e-01
   5.5087719e-01
   4.2456140e-01
   7.4035088e-01
   2.8771930e-01
   5.1578947e-01
   6.3508772e-01
   4.3157895e-01
   3.8596491e-01
   4.0701754e-01
   6.5614035e-01
   6.0701754e-01
   3.0877193e-01
   5.9649123e-01
   6.1052632e-01
   5.4035088e-01
   7.6140351e-01
   4.1754386e-01
   5.3333333e-01
   5.1929825e-01
   4.3508772e-01
   4.4912281e-01
   8.0350877e-01
   3.4385965e-01
   5.8947368e-01
   3.4035088e-01
   4.6315789e-01
   2.8421053e-01
   5.2280702e-01
   3.7894737e-01
   3.4035088e-01
   5.5438596e-01
   4.2105263e-01
   4.5964912e-01
   6.2807018e-01
   4.4210526e-01
   6.9824561e-01
   4.1754386e-01
   8.3508772e-01
   1.8245614e-01
   3.9649123e-01
   4.3859649e-01
   5.2982456e-01
   5.5438596e-01
   2.5964912e-01
   4.2807018e-01
   4.1052632e-01
   4.3508772e-01
   2.7719298e-01
   4.2456140e-01
   6.6315789e-01
   3.5789474e-01
   4.0350877e-01
   4.5964912e-01
   3.5438596e-01
   3.4736842e-01
   5.0526316e-01
   4.6315789e-01
   5.8947368e-01
   5.4035088e-01
   1.9649123e-01
   2.8421053e-01
   5.2982456e-01
   5.3684211e-01
   5.5438596e-01
   5.0526316e-01
   1.3333333e-01
   5.0526316e-01
   6.6666667e-01
   3.2631579e-01
   4.7368421e-01
   6.2456140e-01
   4.0350877e-01
   3.5087719e-01
   4.5964912e-01
   2.5964912e-01
   3.5087719e-01
   4.0350877e-01
   5.1228070e-01
   3.6491228e-01
   2.9473684e-01
   4.6315789e-01
   5.5087719e-01
   5.9298246e-01
   6.2105263e-01
   7.2982456e-01
   5.5789474e-01
   6.3157895e-01
   4.4210526e-01
   5.8245614e-01
   7.2280702e-01
   3.4385965e-01
   7.2280702e-01
   3.5789474e-01
   5.5438596e-01
   6.1754386e-01
   5.1228070e-01
   3.8596491e-01
   7.2982456e-01
   7.6140351e-01
   4.8421053e-01
   6.2456140e-01
   5.3684211e-01
   5.0526316e-01
   4.7719298e-01
   3.6491228e-01
   3.5438596e-01
   6.0701754e-01
   5.2631579e-01
   8.2456140e-01
   3.9649123e-01
   2.3157895e-01
   3.9649123e-01
   5.1578947e-01
   5.3333333e-01
   1.1578947e-01
   5.5789474e-01
   6.8771930e-01
   4.3508772e-01
   4.7368421e-01
   8.3508772e-01
   4.9122807e-01
   2.9824561e-01
   3.1929825e-01
   5.9298246e-01
   3.2631579e-01
   5.2280702e-01
   7.5789474e-01
   6.1403509e-01
   6.1052632e-01
   7.0877193e-01
   7.0526316e-01
   5.7543860e-01
   6.8421053e-01
   4.1052632e-01
   3.2631579e-01
   5.1578947e-01
   5.3333333e-01
   5.0877193e-01
   4.9122807e-01
   3.3684211e-01
   6.8771930e-01
   4.9824561e-01
   4.5263158e-01
   3.8947368e-01
   6.4561404e-01
   6.2456140e-01
   3.8245614e-01
   4.4561404e-01
   4.1052632e-01
   4.5964912e-01
   3.3684211e-01
   4.9122807e-01
   3.6491228e-01
   5.6491228e-01
   6.5614035e-01
   3.7543860e-01
   2.6666667e-01
   7.2631579e-01
   5.4736842e-01
   4.6315789e-01
   6.0000000e-01
   4.1403509e-01
   6.6666667e-01
   5.4035088e-01
   5.5087719e-01
   4.4210526e-01
   6.6315789e-01
   3.8596491e-01
   4.6666667e-01
   4.7719298e-01
   5.1578947e-01
   4.9473684e-01
   3.7894737e-01
   5.5087719e-01
   4.0350877e-01
   5.4035088e-01
   3.5789474e-01
   5.2631579e-01
   3.2631579e-01
   5.1578947e-01
   4.9473684e-01
   4.5614035e-01
   6.9473684e-01
   3.8245614e-01
   3.1228070e-01
   2.9824561e-01
   4.8070175e-01
   4.6315789e-01
   4.8771930e-01
   5.3333333e-01
   5.7894737e-01
   4.6666667e-01
   5.8245614e-01
   5.6140351e-01
   4.7017544e-01
   4.0701754e-01
   4.4210526e-01
   5.6140351e-01
   4.0000000e-01
   5.6491228e-01
   3.9649123e-01
   5.4035088e-01
   4.5614035e-01
   5.1929825e-01
   4.5964912e-01
   3.4736842e-01
   6.1403509e-01
   5.9298246e-01
   3.2631579e-01
   3.3333333e-01
   4.6666667e-01
   4.3508772e-01
   4.0701754e-01
   5.0877193e-01
   3.6842105e-01
   2.9122807e-01
   5.4736842e-01
   6.5263158e-01
   3.0877193e-01
   5.0526316e-01
   4.0350877e-01
   5.2982456e-01
   7.1929825e-01
   4.1052632e-01
   4.6315789e-01
   4.3859649e-01
   5.5087719e-01
   4.6666667e-01
   4.9824561e-01
   6.0701754e-01
   6.2456140e-01
   5.8947368e-01
   4.2456140e-01
   4.8771930e-01
   4.4561404e-01
   5.5438596e-01
   3.6140351e-01
   5.0877193e-01
   6.0000000e-01
   6.1403509e-01
   5.9298246e-01
   3.3684211e-01
   2.8771930e-01
   5.4035088e-01
   5.2982456e-01
   5.0526316e-01
   3.7894737e-01
   6.8771930e-01
   7.2280702e-01
   6.5614035e-01
   5.5789474e-01
   2.6315789e-01
   4.3508772e-01
   6.4210526e-01
   3.5087719e-01
   4.5263158e-01
   5.1578947e-01
   4.3859649e-01
   4.0350877e-01
   4.1754386e-01
   6.3859649e-01
   6.1403509e-01
   5.0877193e-01
   4.3859649e-01
   5.6491228e-01
   4.7719298e-01
   3.4385965e-01
   4.3508772e-01
   5.4385965e-01
   6.0350877e-01
   3.7192982e-01
   3.9649123e-01
   3.0877193e-01
   5.5087719e-01
   5.1929825e-01
   5.1578947e-01
   3.5789474e-01
   4.3508772e-01
   5.7894737e-01
   5.1228070e-01
   5.1929825e-01
   5.4035088e-01
   5.8947368e-01
   6.6666667e-01
   6.1403509e-01
   6.3859649e-01
   3.4736842e-01
   2.6666667e-01
   7.0175439e-01
   5.5789474e-01
   6.5614035e-01
   5.5789474e-01
   4.3157895e-01
   4.6666667e-01
   5.1228070e-01
   3.2280702e-01
   5.5789474e-01
   4.3508772e-01
   5.5438596e-01
   7.6140351e-01
   4.7719298e-01
   4.5263158e-01
   4.8771930e-01
   2.8421053e-01
   6.3157895e-01
   2.2456140e-01
   4.9824561e-01
   4.1403509e-01
   2.5614035e-01
   6.1052632e-01
   4.2456140e-01
   4.2456140e-01
   6.7368421e-01
   4.5263158e-01
   4.6666667e-01
   5.7543860e-01
   5.2631579e-01
   6.1052632e-01
   5.3333333e-01
   4.4561404e-01
   6.5964912e-01
   6.7017544e-01
   4.3157895e-01
   4.9473684e-01
   8.8070175e-01
   2.6315789e-01
   5.2982456e-01
   3.7192982e-01
   5.5789474e-01
   3.2982456e-01
   5.4736842e-01
   5.1228070e-01
   5.5438596e-01
   4.3157895e-01
   5.4035088e-01
   2.9824561e-01
   5.1228070e-01
   6.3508772e-01
   3.4035088e-01
   5.4736842e-01
   4.4561404e-01
   3.7894737e-01
   5.5087719e-01
   6.4210526e-01
   3.1929825e-01
   6.4912281e-01
   4.8421053e-01
   7.0175439e-01
   1.6491228e-01
   5.3684211e-01
   4.7719298e-01
   2.6315789e-01
   4.0000000e-01
   6.1403509e-01
   5.4385965e-01
   4.3508772e-01
   6.8771930e-01
   5.0526316e-01
   3.5789474e-01
   3.7192982e-01
   5.6140351e-01
   5.1578947e-01
   5.8596491e-01
   5.5087719e-01
   2.1052632e-01
   5.4736842e-01
   4.1403509e-01
   3.2631579e-01
   5.0175439e-01
   4.3157895e-01
   4.9473684e-01
   4.3157895e-01
   6.4912281e-01
   5.3333333e-01
   5.5438596e-01
   5.0877193e-01
   4.2807018e-01
   5.0526316e-01
   6.0000000e-01
   6.7719298e-01
   4.3157895e-01
   6.4210526e-01
   4.1754386e-01
   3.6842105e-01
   6.3508772e-01
   4.0350877e-01
   2.6666667e-01
   2.8421053e-01
   3.7894737e-01
   4.7017544e-01
   3.8947368e-01
   3.7543860e-01
   5.7192982e-01
   6.0000000e-01
   6.0350877e-01
   5.7192982e-01
   3.7192982e-01
   6.9122807e-01
   4.5263158e-01
   5.6491228e-01
   5.6140351e-01
   5.0175439e-01
   4.6315789e-01
   6.0350877e-01
   2.6666667e-01
   4.8421053e-01
   5.4035088e-01
   5.3684211e-01
   4.6315789e-01
   5.6140351e-01
   4.3859649e-01
   6.8070175e-01
   3.4035088e-01
   3.2982456e-01
   6.0350877e-01
   5.2280702e-01
   3.6140351e-01
   5.7192982e-01
   8.0000000e-01
   6.8070175e-01
   4.3157895e-01
   6.7017544e-01
   4.7017544e-01
   3.6140351e-01
   5.2631579e-01
   3.0526316e-01
   5.5789474e-01
   5.3684211e-01
   7.1929825e-01
   7.0526316e-01
   4.8421053e-01
   3.7894737e-01
   3.1228070e-01
   4.1052632e-01
   3.3333333e-01
   7.2280702e-01
   6.3859649e-01
   4.5614035e-01
   4.4912281e-01
   5.1228070e-01
   4.8421053e-01
   6.4210526e-01
   7.5789474e-01
   5.3684211e-01
   7.0175439e-01
   4.2456140e-01
   6.7017544e-01
   6.8421053e-01
   4.1754386e-01
   5.3333333e-01
   5.0175439e-01
   6.4210526e-01
   3.8245614e-01
   4.3508772e-01
   5.3684211e-01
   7.0526316e-01
   5.7894737e-01
   6.2807018e-01
   5.3333333e-01
   6.6315789e-01
   3.4736842e-01
   3.5438596e-01
   4.1754386e-01
   5.4385965e-01
   6.0350877e-01
   3.8947368e-01
   7.0526316e-01
   3.4736842e-01
   4.8421053e-01
   7.5789474e-01
   5.6140351e-01
   4.8421053e-01
   7.2982456e-01
   7.2631579e-01
   3.8596491e-01
   4.6315789e-01
   4.3157895e-01
   6.3859649e-01
   5.0526316e-01
   3.8947368e-01
   4.9824561e-01
   7.0526316e-01
   5.3684211e-01
   5.8947368e-01
   4.8070175e-01
   7.1929825e-01
   4.4912281e-01
   5.9298246e-01
   5.0526316e-01
   5.7543860e-01
   5.1929825e-01
   5.9649123e-01
   4.2807018e-01
   3.6842105e-01
   5.3333333e-01
   5.9649123e-01
   6.1754386e-01
   6.3508772e-01
   6.6315789e-01
   5.9298246e-01
   6.1052632e-01
   3.8245614e-01
   5.6842105e-01
   4.7719298e-01
   5.7894737e-01
   6.7368421e-01
   4.4912281e-01
   4.2105263e-01
   6.0000000e-01
   4.4912281e-01
   5.9649123e-01
   5.1929825e-01
   2.7368421e-01
   3.7894737e-01
   5.3333333e-01
   5.5087719e-01
   4.2456140e-01
   4.3508772e-01
   5.3684211e-01
   4.8421053e-01
   7.8596491e-01
   2.6666667e-01
   7.3333333e-01
   7.5438596e-01
   5.1929825e-01
   7.2631579e-01
   5.5087719e-01
   4.2105263e-01
   7.7543860e-01
   4.4912281e-01
   5.3333333e-01
   7.8245614e-01
   3.2631579e-01
   2.3157895e-01
   5.1578947e-01
   4.0000000e-01
   4.6666667e-01
   4.4210526e-01
   5.3684211e-01
   5.7543860e-01
   3.0175439e-01
   5.3333333e-01
   4.9473684e-01
   6.6666667e-01
   4.3157895e-01
   2.5964912e-01
   3.1228070e-01
   3.5438596e-01
   4.1754386e-01
   3.7192982e-01
   8.3859649e-01
   7.0877193e-01
   5.5087719e-01
   4.6666667e-01
   4.7368421e-01
   6.9122807e-01
   4.3859649e-01
   7.9649123e-01
   5.7894737e-01
   4.9122807e-01
   6.2807018e-01
   3.7543860e-01
   3.5087719e-01
   4.2105263e-01
   5.8947368e-01
   7.7192982e-01
   6.7368421e-01
   4.7719298e-01
   4.5964912e-01
   6.7017544e-01
   7.9298246e-01
   2.6315789e-01
   4.6315789e-01
   6.1403509e-01
   7.3333333e-01
   6.4912281e-01
   7.9649123e-01
   3.2982456e-01
   4.6315789e-01
   4.7368421e-01
   4.6666667e-01
   5.6842105e-01
   5.8245614e-01
   3.8596491e-01
   6.5614035e-01
   6.3508772e-01
   6.1754386e-01
   5.8245614e-01
   4.8070175e-01
   5.2280702e-01
   3.1578947e-01
   4.0350877e-01
   5.9649123e-01
   4.6666667e-01
   4.2105263e-01
   5.4736842e-01
   5.7192982e-01
   5.7192982e-01
   6.3508772e-01
   6.6666667e-01
   5.8947368e-01
   7.0175439e-01
   2.7368421e-01
   5.6842105e-01
   4.5263158e-01
   3.2280702e-01
   5.7894737e-01
   4.1754386e-01
   6.1403509e-01
   7.7192982e-01
   7.3684211e-01
   6.8070175e-01
   5.0877193e-01
   4.0000000e-01
   4.9122807e-01
   3.0175439e-01
   4.7368421e-01
   5.9298246e-01
   4.3508772e-01
   5.1578947e-01
   3.4385965e-01
   5.1228070e-01
   5.0175439e-01
   3.7543860e-01
   5.7894737e-01
   5.4736842e-01
   6.7017544e-01
   4.5614035e-01
   6.2456140e-01
   3.6842105e-01
   4.1052632e-01
   6.2456140e-01
   5.3684211e-01
   3.2280702e-01
   5.5438596e-01
   4.2807018e-01
   5.2631579e-01
   5.1228070e-01
   4.1403509e-01
   3.7543860e-01
   4.9473684e-01
   5.4385965e-01
   5.6842105e-01
   4.6666667e-01
   3.8947368e-01
   5.2631579e-01
   4.9473684e-01
   5.6140351e-01
   4.4561404e-01
   7.2982456e-01
   2.4210526e-01
   6.1052632e-01
   5.9649123e-01
   4.8771930e-01
   3.8947368e-01
   2.9473684e-01
   5.1228070e-01
   4.1403509e-01
   5.2982456e-01
   6.0000000e-01
   6.6666667e-01
   4.7719298e-01
   6.9122807e-01
   5.6140351e-01
   2.8771930e-01
   4.1403509e-01
   4.6315789e-01
   4.8771930e-01
   5.7192982e-01
   3.3684211e-01
   6.2456140e-01
   4.7368421e-01
   2.4912281e-01
   6.0000000e-01
   2.1052632e-01
   4.0350877e-01
   1.8947368e-01
   5.5789474e-01
   1.9649123e-01
   6.0701754e-01
   2.5964912e-01
   4.6315789e-01
   3.2631579e-01
   6.7368421e-01
   4.0000000e-01
   3.2982456e-01
   6.2807018e-01
   5.1578947e-01
   5.2982456e-01
   4.8070175e-01
   3.6842105e-01
   4.4912281e-01
   5.6140351e-01
   5.7894737e-01
   4.7719298e-01
   7.2982456e-01
   5.8947368e-01
   6.5964912e-01
   5.5438596e-01
   4.7719298e-01
   5.6491228e-01
   6.8421053e-01
   4.9473684e-01
   4.3859649e-01
   3.5789474e-01
   5.6842105e-01
   4.1403509e-01
   4.0701754e-01
   5.3333333e-01
   3.4736842e-01
   5.8947368e-01
   6.5263158e-01
   4.6315789e-01
   2.5263158e-01
   5.7192982e-01
   4.0000000e-01
   2.4210526e-01
   6.4210526e-01
   6.9473684e-01
   5.4385965e-01
   3.5087719e-01
   2.3859649e-01
   7.7543860e-01
   5.0526316e-01
   6.7017544e-01
   4.0350877e-01
   2.1754386e-01
   4.7368421e-01
   6.7719298e-01
   4.4210526e-01
   3.7543860e-01
   6.1052632e-01
   3.8947368e-01
   7.8947368e-01
   4.8771930e-01
   4.5614035e-01
   5.7894737e-01
   4.2105263e-01
   5.1929825e-01
   4.6315789e-01
   6.1754386e-01
   3.3684211e-01
   7.3684211e-01
   3.7192982e-01
   5.4385965e-01
   5.4385965e-01
   5.5087719e-01
   5.5789474e-01
   2.8771930e-01
   4.4210526e-01
   8.3508772e-01
   7.1228070e-01
   4.9473684e-01
   6.1403509e-01
   3.8947368e-01
   2.9473684e-01
   8.0701754e-02
   4.0701754e-01
   4.7719298e-01
   4.8421053e-01
   4.3859649e-01
   3.1228070e-01
   4.9122807e-01
   5.7894737e-01
   4.7017544e-01
   5.5789474e-01
   4.2105263e-01
   5.7894737e-01
   4.5263158e-01
   4.8421053e-01
   4.1052632e-01
   5.7192982e-01
   4.9122807e-01
   4.9122807e-01
   5.0175439e-01
   5.3684211e-01
   9.6140351e-01
   3.6842105e-01
   3.4736842e-01
   3.8596491e-01
   4.6315789e-01
   4.2456140e-01
   5.1929825e-01
   2.0701754e-01
   1.9649123e-01
   5.0526316e-01
   5.4035088e-01
   3.8596491e-01
   5.1578947e-01
   4.4210526e-01
   2.1403509e-01
   5.6491228e-01
   3.8245614e-01
   3.5789474e-01
   5.3333333e-01
   5.4035088e-01
   5.8947368e-01
   3.4385965e-01
   3.8947368e-01
   4.4561404e-01
   4.5263158e-01
   4.7017544e-01
   5.8947368e-01
   5.4385965e-01
   5.8245614e-01
   3.4385965e-01
   4.9473684e-01
   4.9824561e-01
   6.0350877e-01
   6.6315789e-01
   5.6491228e-01
   6.3859649e-01
   7.0526316e-01
   6.9473684e-01
   6.1403509e-01
   4.9824561e-01
   2.1754386e-01
   3.7543860e-01
   4.4561404e-01
   2.7719298e-01
   4.0350877e-01
   5.5438596e-01
   3.4035088e-01
   6.3508772e-01
   2.7368421e-01
   7.1578947e-01
   5.6491228e-01
   5.6842105e-01
   4.4912281e-01
   2.5964912e-01
   3.2982456e-01
   3.8596491e-01
   4.2105263e-01
   5.1578947e-01
   2.6315789e-01
   7.2631579e-01
   5.7192982e-01
   4.9824561e-01
   5.4736842e-01
   4.4912281e-01
   6.7368421e-01
   5.7192982e-01
   3.5087719e-01
   5.2280702e-01
   4.7719298e-01
   5.1929825e-01
   5.2982456e-01
   5.2631579e-01
   6.4210526e-01
   3.6140351e-01
   4.5263158e-01
   7.1578947e-01
   6.0701754e-01
   5.5087719e-01
   7.3333333e-01
   5.0877193e-01
   3.9298246e-01
   6.6315789e-01
   7.3333333e-01
   3.2982456e-01
   7.0175439e-01
   4.3508772e-01
   4.0350877e-01
   4.4912281e-01
   6.1052632e-01
   6.1754386e-01
   5.4035088e-01
   4.7017544e-01
   8.8771930e-01
   2.8771930e-01
   3.6140351e-01
   5.1578947e-01
   5.5087719e-01
   2.6666667e-01
   4.2105263e-01
   5.7894737e-01
   5.4035088e-01
   3.1929825e-01
   4.3157895e-01
   6.7368421e-01
   6.1754386e-01
   4.4561404e-01
   3.3684211e-01
   5.7894737e-01
   4.7368421e-01
   4.3859649e-01
   5.0526316e-01
   6.3859649e-01
   2.8421053e-01
   4.2456140e-01
   6.1754386e-01
   3.8596491e-01
   7.5789474e-01
   5.9649123e-01
   5.6842105e-01
   5.7894737e-01
   5.5087719e-01
   4.0350877e-01
   5.5789474e-01
   5.2280702e-01
   5.3684211e-01
   4.8070175e-01
   4.0350877e-01
   6.0000000e-01
   5.6842105e-01
   4.3508772e-01
   3.6842105e-01
   5.5789474e-01
   7.8947368e-01
   4.9473684e-01
   5.8947368e-01
   4.5263158e-01
   5.1228070e-01
   5.2982456e-01
   2.1403509e-01
   5.8947368e-01
   5.7894737e-01
   2.8771930e-01
   5.5438596e-01
   2.8070175e-01
   6.1052632e-01
   6.9824561e-01
   3.9649123e-01
   4.6666667e-01
   3.3333333e-01
   4.4912281e-01
   4.3508772e-01
   5.5789474e-01
   7.2631579e-01
   6.4912281e-01
   5.2631579e-01
   5.7192982e-01
   5.4736842e-01
   6.0000000e-01
   3.5438596e-01
   5.8947368e-01
   1.7543860e-01
   3.0175439e-01
   5.1578947e-01
   4.3859649e-01
   5.7543860e-01
   3.2982456e-01
   3.0877193e-01
   4.1052632e-01
   7.1578947e-01
   6.3508772e-01
   5.9298246e-01
   6.4210526e-01
   4.7719298e-01
   1.4035088e-01
   5.1929825e-01
   5.4035088e-01
   3.1578947e-01
   4.6666667e-01
   6.1403509e-01
   2.0000000e-01
   5.9298246e-01
   6.3157895e-01
   4.6666667e-01
   5.3333333e-01
   2.5263158e-01
   5.9649123e-01
   3.2280702e-01
   5.4736842e-01
   5.4035088e-01
   2.3157895e-01
   3.4385965e-01
   4.5263158e-01
   5.3333333e-01
   6.0350877e-01
   3.8245614e-01
   4.4210526e-01
   5.8596491e-01
   3.5438596e-01
   3.6842105e-01
   4.3508772e-01
   5.8947368e-01
   8.1754386e-01
   5.7894737e-01
   7.8596491e-01
   5.5438596e-01
   3.7894737e-01
   4.5263158e-01
   6.2105263e-01
   3.6842105e-01
   2.9824561e-01
   4.8771930e-01
   6.9473684e-01
   5.9298246e-01
   6.1403509e-01
   3.3684211e-01
   3.8245614e-01
   3.1578947e-01
   6.2105263e-01
   6.7368421e-01
   5.1578947e-01
   5.4736842e-01
   5.5438596e-01
   3.1929825e-01
   5.3684211e-01
   6.0701754e-01
   7.2280702e-01
   5.4035088e-01
   6.1403509e-01
   5.9649123e-01
   4.2105263e-01
   4.8421053e-01
   7.0877193e-01
   4.0000000e-01
   4.3508772e-01
   4.3508772e-01
   5.9649123e-01
   5.1578947e-01
   7.1578947e-01
   2.5964912e-01
   6.0000000e-01
   3.1228070e-01
   4.4912281e-01
   5.8596491e-01
   5.8596491e-01
   5.6842105e-01
   4.2807018e-01
   5.4035088e-01
   4.5614035e-01
   3.4385965e-01
   5.2982456e-01
   3.0526316e-01
   6.0000000e-01
   7.2982456e-01
   4.3859649e-01
   2.9824561e-01
   5.9649123e-01
   3.8947368e-01
   5.7543860e-01
   5.3684211e-01
   6.0350877e-01
   4.0701754e-01
   3.9298246e-01
   6.6315789e-01
   2.8421053e-01
   4.1052632e-01
   2.5614035e-01
   2.7017544e-01
   3.9298246e-01
   5.0526316e-01
   4.7017544e-01
   3.3684211e-01
   4.8421053e-01
   5.0877193e-01
   5.2982456e-01
   3.0175439e-01
   4.1754386e-01
   4.0701754e-01
   5.7192982e-01
   4.4210526e-01
   1.9298246e-01
   5.4035088e-01
   3.5438596e-01
   7.5438596e-01
   6.0350877e-01
   4.0000000e-01
   5.2982456e-01
   1.5438596e-01
   5.4385965e-01
   5.0175439e-01
   4.2105263e-01
   5.0526316e-01
   4.8070175e-01
   6.3508772e-01
   5.8947368e-01
   3.7192982e-01
   4.4912281e-01
   6.7017544e-01
   2.7017544e-01
   4.5614035e-01
   3.7192982e-01
   5.9649123e-01
   3.5438596e-01
   4.0350877e-01
   6.0701754e-01
   5.5438596e-01
   2.7719298e-01
   3.8245614e-01
   6.2456140e-01
   4.7719298e-01
   6.2456140e-01
   6.0701754e-01
   4.3508772e-01
   5.0877193e-01
   7.9649123e-01
   3.5087719e-01
   5.1578947e-01
   4.5263158e-01
   3.8947368e-01
   7.2280702e-01
   4.5614035e-01
   5.9649123e-01
   6.6666667e-01
   5.2631579e-01
   6.4912281e-01
   6.1403509e-01
   3.7894737e-01
   4.3859649e-01
   5.8596491e-01
   4.6666667e-01
   4.8771930e-01
   4.1754386e-01
   5.7543860e-01
   5.0175439e-01
   5.2631579e-01
   6.1052632e-01
   4.9824561e-01
   5.0877193e-01
   1.9298246e-01
   4.7017544e-01
   4.7719298e-01
   2.0350877e-01
   5.4035088e-01
   4.9824561e-01
   6.3508772e-01
   2.6315789e-01
   5.3684211e-01
   3.6842105e-01
   5.0526316e-01
   5.4385965e-01
   5.5087719e-01
   3.7192982e-01
   6.4210526e-01
   4.3859649e-01
   4.0000000e-01
   5.2982456e-01
   4.9824561e-01
   6.9122807e-01
   5.9649123e-01
   5.9298246e-01
   6.6315789e-01
   3.5789474e-01
   3.3333333e-01
   3.6491228e-01
   3.8947368e-01
   4.1403509e-01
   9.4035088e-01
   2.6315789e-01
   7.0877193e-01
   3.8947368e-01
   2.7017544e-01
   4.5614035e-01
   5.5438596e-01
   5.0175439e-01
   2.6666667e-01
   5.5087719e-01
   4.6315789e-01
   7.7894737e-01
   5.4385965e-01
   6.9122807e-01
   4.0701754e-01
   3.8947368e-01
   4.4561404e-01
   3.8947368e-01
   5.7894737e-01
   5.1929825e-01
   6.5263158e-01
   5.1578947e-01
   4.8771930e-01
   4.9824561e-01
   1.3684211e-01
   3.8596491e-01
   4.9122807e-01
   4.3157895e-01
   4.2456140e-01
   6.7017544e-01
   3.5438596e-01
   4.9824561e-01
   7.5087719e-01
   6.5614035e-01
   5.0526316e-01
   5.5087719e-01
   2.1403509e-01
   5.1228070e-01
   5.6491228e-01
   7.0877193e-01
   5.8596491e-01
   5.7543860e-01
   6.6315789e-01
   4.4561404e-01
   3.7192982e-01
   5.9298246e-01
   5.7894737e-01
   6.1754386e-01
   5.0526316e-01
   6.1052632e-01
   4.2807018e-01
   5.1929825e-01
   4.9473684e-01
   4.6315789e-01
   3.8245614e-01
   3.3684211e-01
   3.9649123e-01
   5.4385965e-01
   3.9649123e-01
   4.3508772e-01
   6.7017544e-01
   7.5789474e-01
   4.2105263e-01
   3.8245614e-01
   3.0526316e-01
   4.3157895e-01
   3.4035088e-01
   2.8771930e-01
   4.4561404e-01
   5.2982456e-01
   4.8421053e-01
   4.5263158e-01
   5.7192982e-01
   5.8596491e-01
   2.8070175e-01
   3.2280702e-01
   3.1578947e-01
   3.7192982e-01
   3.5087719e-01
   5.1578947e-01
   4.8070175e-01
   4.7719298e-01
   7.5438596e-01
   5.0526316e-01
   4.9122807e-01
   4.5964912e-01
   3.6842105e-01
   4.4210526e-01
   7.8245614e-01
   6.0350877e-01
   5.9298246e-01
   6.8421053e-01
   6.6666667e-01
   2.7719298e-01
   6.4561404e-01
   3.4736842e-01
   6.0701754e-01
   4.0350877e-01
   4.0701754e-01
   8.2105263e-01
   2.3157895e-01
   4.5964912e-01
   4.0350877e-01
   4.6315789e-01
   6.1403509e-01
   3.2982456e-01
   3.9649123e-01
   5.1228070e-01
   2.7368421e-01
   2.2456140e-01
   7.0175439e-01
   4.8771930e-01
   3.5087719e-01
   6.3859649e-01
   3.6491228e-01
   5.5438596e-01
   9.5087719e-01
   3.5438596e-01
   5.8245614e-01
   4.2807018e-01
   6.5964912e-01
   3.7894737e-01
   5.5438596e-01
   5.5087719e-01
   4.7017544e-01
   5.4385965e-01
   6.9122807e-01
   5.4385965e-01
   3.0526316e-01
   7.2631579e-01
   3.5087719e-01
   5.1578947e-01
   3.3333333e-01
   4.7719298e-01
   4.4561404e-01
   6.4912281e-01
   7.6140351e-01
   4.8070175e-01
   6.3859649e-01
   3.9649123e-01
   4.1052632e-01
   7.0175439e-01
   4.9473684e-01
   7.2280702e-01
   6.3859649e-01
   6.5263158e-01
   5.9298246e-01
   3.5789474e-01
   5.6842105e-01
   3.0877193e-01
   4.3859649e-01
   5.4035088e-01
   4.2105263e-01
   3.3333333e-01
   7.3333333e-01
   3.0175439e-01
   3.4035088e-01
   5.9649123e-01
   4.8771930e-01
   4.9473684e-01
   5.1578947e-01
   6.1754386e-01
   2.2807018e-01
   3.2280702e-01
   6.1052632e-01
   6.2807018e-01
   5.1578947e-01
   5.9649123e-01
   6.2807018e-01
   6.0701754e-01
   6.0350877e-01
   6.1754386e-01
   5.7192982e-01
   4.5614035e-01
   5.5438596e-01
   6.4912281e-01
   6.7017544e-01
   3.9298246e-01
   5.9298246e-01
   4.9824561e-01
   8.3859649e-01
   3.8596491e-01
   5.3333333e-01
   5.1228070e-01
   5.0526316e-01
   5.2631579e-01
   3.0877193e-01
   4.1052632e-01
   4.1052632e-01
   4.5964912e-01
   4.5964912e-01
   6.3859649e-01
   6.8771930e-01
   5.9649123e-01
   7.9649123e-01
   6.7017544e-01
   5.2280702e-01
   6.3157895e-01
   6.0701754e-01
   2.7368421e-01
   4.2105263e-01
   3.6842105e-01
   4.9824561e-01
   5.7192982e-01
   2.8771930e-01
   4.7719298e-01
   5.0877193e-01
   4.4561404e-01
   5.5789474e-01
   5.3333333e-01
   5.0526316e-01
   5.5438596e-01
   6.6666667e-01
   6.8070175e-01
   3.6140351e-01
   5.7894737e-01
   6.2456140e-01
   3.5438596e-01
   3.6842105e-01
   3.7192982e-01
   5.1929825e-01
   6.0000000e-01
   5.5789474e-01
   6.2105263e-01
   4.9122807e-01
   5.2280702e-01
   4.3859649e-01
   5.9298246e-01
   4.4912281e-01
   6.2807018e-01
   5.9298246e-01
   4.6315789e-01
   6.4561404e-01
   6.7719298e-01
   6.1052632e-01
   4.5263158e-01
   3.5789474e-01
   4.0000000e-01
   5.6491228e-01
   4.3508772e-01
   4.0000000e-01
   6.9473684e-01
   4.8421053e-01
   5.7543860e-01
   2.7368421e-01
   6.6315789e-01
   6.0000000e-01
   6.2807018e-01
   7.0175439e-01
   4.6315789e-01
   5.1578947e-01
   7.0877193e-01
   6.2807018e-01
   5.8596491e-01
   2.4912281e-01
   7.2631579e-01
   6.5614035e-01
   6.0701754e-01
   1.7543860e-01
   4.3157895e-01
   4.1052632e-01
   5.8596491e-01
   3.9298246e-01
   4.4210526e-01
   7.3333333e-01
   4.8771930e-01
   6.0350877e-01
   7.1228070e-01
   6.8771930e-01
   2.2807018e-01
   5.2982456e-01
   4.3157895e-01
   4.0701754e-01
   5.6140351e-01
   5.6842105e-01
   5.3333333e-01
   7.6140351e-01
   6.4210526e-01
   5.7894737e-01
   3.2280702e-01
   5.6140351e-01
   2.6315789e-01
   6.7719298e-01
   3.8245614e-01
   6.8421053e-01
   7.0526316e-01
   6.4210526e-01
   4.9473684e-01
   4.4561404e-01
   5.3333333e-01
   6.3508772e-01
   6.6315789e-01
   4.9122807e-01
   4.8421053e-01
   3.2631579e-01
   3.8245614e-01
   5.4035088e-01
   2.8070175e-01
   4.9122807e-01
   3.4035088e-01
   7.7543860e-01
   4.1403509e-01
   2.9122807e-01
   5.9298246e-01
   3.5087719e-01
   5.1578947e-01
   6.2456140e-01
   6.4912281e-01
   4.8771930e-01
   3.7894737e-01
   4.5964912e-01
   5.9298246e-01
   3.7192982e-01
   3.6140351e-01
   4.5263158e-01
   4.3508772e-01
   6.4210526e-01
   1.6842105e-01
   5.5087719e-01
   4.0701754e-01
   5.0877193e-01
   5.4385965e-01
   3.9649123e-01
   3.9298246e-01
   6.1052632e-01
   5.4385965e-01
   5.5087719e-01
   5.1578947e-01
   3.8245614e-01
   2.7719298e-01
   5.0526316e-01
   7.6491228e-01
   6.0701754e-01
   1.7894737e-01
   4.5964912e-01
   6.2807018e-01
   4.7719298e-01
   6.1052632e-01
   4.7719298e-01
   4.6315789e-01
   3.8947368e-01
   1.8596491e-01
   6.2105263e-01
   4.2807018e-01
   5.3684211e-01
   4.0350877e-01
   2.3157895e-01
   4.1403509e-01
   4.3508772e-01
   4.4561404e-01
   4.8771930e-01
   4.9473684e-01
   4.1754386e-01
   3.7192982e-01
   5.9649123e-01
   4.4561404e-01
   4.9473684e-01
   3.3333333e-01
   4.4210526e-01
   4.6315789e-01
   5.1929825e-01
   3.5789474e-01
   2.5614035e-01
   6.2105263e-01
   6.1403509e-01
   3.2280702e-01
   4.5964912e-01
   6.1754386e-01
   6.7719298e-01
   4.7719298e-01
   2.5614035e-01
   6.1052632e-01
   7.2631579e-01
   5.4385965e-01
   6.2807018e-01
   2.7017544e-01
   4.2105263e-01
   3.3333333e-01
   4.2105263e-01
   4.5964912e-01
   3.8596491e-01
   3.2982456e-01
   3.2982456e-01
   7.0877193e-01
   3.1228070e-01
   4.7017544e-01
   8.5263158e-01
   3.6842105e-01
   5.7894737e-01
   4.7719298e-01
   6.7017544e-01
   3.8947368e-01
   4.1754386e-01
   4.7368421e-01
   6.4912281e-01
   3.6842105e-01
   6.0701754e-01
   4.4210526e-01
   5.2631579e-01
   5.4385965e-01
   3.6842105e-01
   6.5263158e-01
   7.0877193e-01
   5.4035088e-01
   2.9824561e-01
   7.2280702e-01
   5.0526316e-01
   4.2807018e-01
   6.7368421e-01
   4.9824561e-01
   5.9298246e-01
   5.5087719e-01
   6.5614035e-01
   4.9824561e-01
   3.7894737e-01
   8.1403509e-01
   5.7543860e-01
   7.3333333e-01
   5.2631579e-01
   3.4385965e-01
   2.9824561e-01
   7.0877193e-01
   6.7368421e-01
   4.3508772e-01
   4.6666667e-01
   3.6842105e-01
   3.7543860e-01
   6.0000000e-01
   3.7192982e-01
   4.2105263e-01
   6.7368421e-01
   3.4035088e-01
   3.2631579e-01
   5.4736842e-01
   2.1052632e-01
   7.3684211e-02
   5.0526316e-01
   2.2105263e-01
   4.5614035e-01
   4.9122807e-01
   4.9473684e-01
   5.1578947e-01
   4.9122807e-01
   5.0175439e-01
   3.1228070e-01
   5.8947368e-01
   6.2807018e-01
   6.0000000e-01
   3.0175439e-01
   6.3157895e-01
   6.3859649e-01
   6.5614035e-01
   3.8596491e-01
   3.9298246e-01
   3.6842105e-01
   4.8421053e-01
   7.1228070e-01
   1.7894737e-01
   6.3508772e-01
   5.2280702e-01
   4.5614035e-01
   5.0526316e-01
   7.6842105e-01
   6.4912281e-01
   2.3508772e-01
   4.1754386e-01
   5.3333333e-01
   2.4210526e-01
   4.8070175e-01
   2.7719298e-01
   3.4385965e-01
   5.1578947e-01
   7.1228070e-01
   3.7894737e-01
   4.1403509e-01
   5.3684211e-01
   6.3157895e-01
   5.7543860e-01
   6.9824561e-01
   3.1228070e-01
   6.6315789e-01
   6.5263158e-01
   3.5789474e-01
   4.7017544e-01
   6.3508772e-01
   6.6666667e-01
   3.9649123e-01
   4.3859649e-01
   4.7017544e-01
   2.2807018e-01
   6.4912281e-01
   4.9473684e-01
   6.5614035e-01
   5.8245614e-01
   7.2982456e-01
   7.4736842e-01
   2.2807018e-01
   3.9298246e-01
   4.3157895e-01
   6.5964912e-01
   7.6842105e-01
   6.2807018e-01
   4.2456140e-01
   4.2456140e-01
   3.0175439e-01
   6.3859649e-01
   5.2982456e-01
   3.6842105e-01
   5.6140351e-01
   4.7017544e-01
   8.2456140e-01
   4.2807018e-01
   4.5263158e-01
   5.6491228e-01
   4.2456140e-01
   4.3859649e-01
   6.2807018e-01
   3.1228070e-01
   5.6842105e-01
   4.9473684e-01
   5.1228070e-01
   2.8771930e-01
   6.5964912e-01
   6.9824561e-01
   4.9473684e-01
   2.7719298e-01
   4.2105263e-01
   4.8421053e-01
   3.8596491e-01
   2.2456140e-01
   4.3859649e-01
   6.0000000e-01
   4.8421053e-01
   3.6842105e-01
   6.5263158e-01
   5.7543860e-01
   7.0526316e-01
   3.3333333e-01
   4.4561404e-01
   6.0701754e-01
   4.2456140e-01
   6.9824561e-01
   6.4561404e-01
   5.6491228e-01
   3.8245614e-01
   3.9649123e-01
   5.5789474e-01
   3.6842105e-01
   4.4561404e-01
   4.2807018e-01
   5.7192982e-01
   5.1929825e-01
   4.0701754e-01
   5.3333333e-01
   5.0175439e-01
   6.3157895e-01
   6.3859649e-01
   5.3684211e-01
   4.0350877e-01
   5.4385965e-01
   6.1403509e-01
   3.8947368e-01
   1.5438596e-01
   5.5789474e-01
   5.5789474e-01
   6.3508772e-01
   6.1052632e-01
   4.6666667e-01
   6.2807018e-01
   5.5438596e-01
   3.4035088e-01
   6.8421053e-01
   2.1403509e-01
   5.8596491e-01
   3.6140351e-01
   3.9298246e-01
   4.8070175e-01
   6.0701754e-01
   6.3859649e-01
   5.1578947e-01
   4.5263158e-01
   7.7894737e-01
   3.1929825e-01
   5.2982456e-01
   5.7894737e-01
   3.3684211e-01
   6.1403509e-01
   4.6315789e-01
   4.1403509e-01
   4.2807018e-01
   2.8421053e-01
   2.9473684e-01
   3.7543860e-01
   8.6315789e-01
   3.8245614e-01
   7.3684211e-01
   4.5614035e-01
   6.6315789e-01
   4.1403509e-01
   4.1403509e-01
   3.1929825e-01
   3.2280702e-01
   6.4561404e-01
   7.0175439e-01
   4.3508772e-01
   5.2982456e-01
   5.7192982e-01
   3.7192982e-01
   4.7368421e-01
   5.7192982e-01
   6.3508772e-01
   4.7017544e-01
   3.2631579e-01
   7.1228070e-01
   6.0350877e-01
   7.0526316e-01
   3.6842105e-01
   2.4210526e-01
   5.0526316e-01
   5.4385965e-01
   4.7368421e-01
   8.4210526e-01
   3.7192982e-01
   3.4385965e-01
   5.7543860e-01
   6.2456140e-01
   6.8070175e-01
   5.0526316e-01
   6.1052632e-01
   6.2456140e-01
   3.8596491e-01
   3.9298246e-01
   5.3684211e-01
   4.5614035e-01
   4.2105263e-01
   4.7368421e-01
   6.7368421e-01
   5.1578947e-01
   3.2982456e-01
   5.3684211e-01
   2.8070175e-01
   5.0526316e-01
   7.5789474e-01
   4.9122807e-01
   4.2807018e-01
   5.6842105e-01
   5.6491228e-01
   4.2807018e-01
   5.7192982e-01
   6.6315789e-01
   6.8070175e-01
   5.2982456e-01
   6.3859649e-01
   2.7017544e-01
   6.9473684e-01
   4.6666667e-01
   4.9473684e-01
   6.9122807e-01
   3.8245614e-01
   5.4736842e-01
   7.4385965e-01
   2.7719298e-01
   4.7719298e-01
   5.3684211e-01
   4.1403509e-01
   5.1578947e-01
   4.2456140e-01
   3.6140351e-01
   4.8771930e-01
   5.0526316e-01
   3.2280702e-01
   6.2807018e-01
   3.8596491e-01
   6.3157895e-01
   4.2456140e-01
   3.8245614e-01
   6.7017544e-01
   2.3157895e-01
   3.1228070e-01
   5.0877193e-01
   4.7368421e-01
   3.6140351e-01
   4.7368421e-01
   6.3508772e-01
   4.3508772e-01
   5.2982456e-01
   1.8596491e-01
   5.6140351e-01
   3.2280702e-01
   4.2456140e-01
   4.9122807e-01
   5.1578947e-01
   3.4035088e-01
   6.1403509e-01
   5.2982456e-01
   3.8245614e-01
   4.1052632e-01
   4.0000000e-01
   8.8421053e-01
   6.2456140e-01
   4.0350877e-01
   5.6491228e-01
   5.0175439e-01
   5.3684211e-01
   4.7017544e-01
   3.2280702e-01
   5.2982456e-01
   7.2631579e-01
   7.1228070e-01
   4.5614035e-01
   6.1052632e-01
   4.4210526e-01
   5.3684211e-01
   3.8245614e-01
   5.9649123e-01
   4.5964912e-01
   5.2280702e-01
   6.5964912e-01
   5.5789474e-01
   6.1754386e-01
   4.0350877e-01
   6.7719298e-01
   1.5087719e-01
   3.6140351e-01
   4.6666667e-01
   4.0701754e-01
   6.0701754e-01
   4.0701754e-01
   3.3684211e-01
   5.0526316e-01
   3.9298246e-01
   5.1578947e-01
   6.2105263e-01
   1.7894737e-01
   6.3157895e-01
   4.2456140e-01
   3.7543860e-01
   3.8596491e-01
   3.9649123e-01
   3.0877193e-01
   5.7894737e-01
   7.0175439e-01
   4.0701754e-01
   3.4035088e-01
   6.3157895e-01
   3.8947368e-01
   5.4035088e-01
   6.2105263e-01
   3.6140351e-01
   5.9298246e-01
   3.4035088e-01
   7.5087719e-01
   3.9298246e-01
   5.3333333e-01
   6.2456140e-01
   4.0701754e-01
   3.6491228e-01
   4.6315789e-01
   4.9473684e-01
   4.0701754e-01
   5.5087719e-01
   5.0175439e-01
   4.8070175e-01
   1.3333333e-01
   4.2105263e-01
   5.4035088e-01
   5.7192982e-01
   7.0175439e-01
   8.1052632e-01
   3.5438596e-01
   6.0701754e-01
   3.7894737e-01
   3.4035088e-01
   4.5614035e-01
   4.4561404e-01
   4.4210526e-01
   5.9298246e-01
   7.0526316e-01
   4.7719298e-01
   2.0701754e-01
   6.0000000e-01
   3.4736842e-01
   6.3157895e-01
   7.1578947e-01
   2.4561404e-01
   2.9824561e-01
   5.0526316e-01
   4.4210526e-01
   4.7719298e-01
   5.8596491e-01
   4.3508772e-01
   6.4912281e-01
   5.8596491e-01
   2.6315789e-01
   3.0526316e-01
   5.2631579e-01
   3.7192982e-01
   4.6666667e-01
   2.8421053e-01
   4.1754386e-01
   4.9824561e-01
   6.4912281e-01
   6.1754386e-01
   5.2280702e-01
   6.0350877e-01
   3.1228070e-01
   5.7894737e-01
   4.3859649e-01
   6.7719298e-01
   5.1578947e-01
   6.2456140e-01
   7.5789474e-01
   7.5087719e-01
   6.8070175e-01
   5.9649123e-01
   8.2456140e-01
   5.7543860e-01
   4.2456140e-01
   6.5614035e-01
   4.4210526e-01
   6.3508772e-01
   5.9298246e-01
   6.0701754e-01
   5.8947368e-01
   7.4736842e-01
   6.2456140e-01
   6.2807018e-01
   5.6140351e-01
   7.1228070e-01
   3.5438596e-01
   5.7894737e-01
   3.2631579e-01
   2.2105263e-01
   9.0526316e-01
   6.4561404e-01
   4.7368421e-01
   8.2456140e-01
   5.0877193e-01
   3.9649123e-01
   3.5438596e-01
   4.2105263e-01
   5.7543860e-01
   5.8245614e-01
   4.2807018e-01
   5.5789474e-01
   3.7192982e-01
   3.7894737e-01
   5.1228070e-01
   4.7017544e-01
   3.5087719e-01
   6.7368421e-01
   3.4385965e-01
   3.9649123e-01
   7.1578947e-01
   4.0000000e-01
   7.2280702e-01
   3.6491228e-01
   6.4912281e-01
   4.1754386e-01
   3.6491228e-01
   4.7719298e-01
   6.7368421e-01
   7.1578947e-01
   4.1403509e-01
   3.0175439e-01
   5.4385965e-01
   7.0877193e-01
   6.8771930e-01
   7.1929825e-01
   3.4035088e-01
   5.9649123e-01
   3.9298246e-01
   4.5964912e-01
   3.6491228e-01
   4.7719298e-01
   5.9649123e-01
   4.3859649e-01
   3.1228070e-01
   5.2982456e-01
   4.7017544e-01
   3.5438596e-01
   3.7192982e-01
   4.5263158e-01
   4.2105263e-01
   4.0350877e-01
   3.4385965e-01
   3.0175439e-01
   4.7017544e-01
   6.0350877e-01
   5.6842105e-01
   2.1052632e-01
   4.8070175e-01
   6.1403509e-01
   5.0526316e-01
   6.2456140e-01
   6.5263158e-01
   6.4912281e-01
   4.3508772e-01
   4.2456140e-01
   6.2105263e-01
   3.8245614e-01
   7.8596491e-01
   6.4210526e-01
   5.4736842e-01
   3.7894737e-01
   6.3508772e-01
   6.8421053e-01
   2.2807018e-01
   5.4385965e-01
   5.2982456e-01
   7.3684211e-01
   6.6666667e-01
   5.9649123e-01
   6.5964912e-01
   6.9122807e-01
   5.0175439e-01
   3.6491228e-01
   4.2807018e-01
   3.5789474e-01
   4.9824561e-01
   5.2280702e-01
   2.0701754e-01
   3.7543860e-01
   6.3157895e-01
   4.8771930e-01
   4.3859649e-01
   5.6842105e-01
   6.7719298e-01
   4.3157895e-01
   5.9649123e-01
   3.8947368e-01
   2.2456140e-01
   2.5964912e-01
   5.0877193e-01
   5.1228070e-01
   3.6842105e-01
   5.4385965e-01
   4.9473684e-01
   7.0175439e-01
   5.5087719e-01
   5.7543860e-01
   2.0701754e-01
   3.2631579e-01
   7.5438596e-01
   4.0701754e-01
   6.1403509e-01
   7.0175439e-01
   4.3508772e-01
   4.1754386e-01
   6.7368421e-01
   4.0350877e-01
   5.1929825e-01
   5.9649123e-01
   5.0877193e-01
   4.4912281e-01
   5.8947368e-01
   4.4561404e-01
   6.0350877e-01
   3.8947368e-01
   5.1578947e-01
   3.6842105e-01
   4.2807018e-01
   6.1052632e-01
   4.5614035e-01
   5.4035088e-01
   6.1052632e-01
   4.4912281e-01
   4.9122807e-01
   5.7192982e-01
   5.7192982e-01
   6.7719298e-01
   3.2280702e-01
   6.2456140e-01
   5.1929825e-01
   4.6315789e-01
   4.4210526e-01
   5.6140351e-01
   4.8771930e-01
   6.6315789e-01
   3.8245614e-01
   4.6315789e-01
   4.6666667e-01
   4.8421053e-01
   5.9298246e-01
   4.1403509e-01
   6.3859649e-01
   6.8771930e-01
   7.6491228e-01
   5.5438596e-01
   4.3157895e-01
   5.5789474e-01
   5.4035088e-01
   5.8245614e-01
   6.8070175e-01
   7.7192982e-01
   5.7192982e-01
   5.3684211e-01
   5.8947368e-01
   6.0701754e-01
   4.3859649e-01
   6.0350877e-01
   4.4912281e-01
   5.6140351e-01
   7.2631579e-01
   5.2280702e-01
   6.3157895e-01
   6.4561404e-01
   4.0350877e-01
   6.0701754e-01
   4.1754386e-01
   4.0701754e-01
   3.0877193e-01
   5.3333333e-01
   5.0526316e-01
   6.3157895e-01
   4.2105263e-01
   5.0877193e-01
   4.7017544e-01
   7.0526316e-01
   2.9824561e-01
   3.8596491e-01
   1.6842105e-01
   4.3508772e-01
   4.7368421e-01
   5.1929825e-01
   7.5789474e-01
   6.1403509e-01
   2.7368421e-01
   4.5964912e-01
   5.6491228e-01
   5.4385965e-01
   5.0175439e-01
   3.1929825e-01
   5.7894737e-01
   5.7894737e-01
   4.2807018e-01
   3.8596491e-01
   6.0701754e-01
   5.7543860e-01
   5.1929825e-01
   6.9824561e-01
   2.4912281e-01
   4.8771930e-01
   5.7543860e-01
   5.1228070e-01
   3.4385965e-01
   6.8421053e-01
   6.2807018e-01
   4.5614035e-01
   5.7543860e-01
   5.2631579e-01
   2.3508772e-01
   6.0000000e-01
   5.4736842e-01
   2.7368421e-01
   3.9298246e-01
   6.1754386e-01
   2.5263158e-01
   5.2982456e-01
   3.8947368e-01
   5.7894737e-01
   4.6315789e-01
   5.9298246e-01
   6.5964912e-01
   5.2982456e-01
   5.3333333e-01
   4.8771930e-01
   4.8771930e-01
   3.1929825e-01
   2.9473684e-01
   7.4736842e-01
   2.7719298e-01
   5.6842105e-01
   3.4736842e-01
   3.6491228e-01
   5.2280702e-01
   3.9649123e-01
   7.5789474e-01
   5.0877193e-01
   4.3508772e-01
   4.7719298e-01
   6.2105263e-01
   6.1754386e-01
   4.8421053e-01
   3.6842105e-01
   5.6140351e-01
   4.6315789e-01
   5.9649123e-01
   4.4912281e-01
   3.9298246e-01
   3.0526316e-01
   6.1403509e-01
   4.1403509e-01
   5.4736842e-01
   1.8596491e-01
   6.5263158e-01
   3.0526316e-01
   4.8070175e-01
   5.1578947e-01
   4.3157895e-01
   5.7543860e-01
   7.5087719e-01
   4.0350877e-01
   3.1929825e-01
   7.9298246e-01
   3.8947368e-01
   6.8421053e-01
   4.2807018e-01
   4.4210526e-01
   4.9473684e-01
   4.6315789e-01
   3.3684211e-01
   3.2280702e-01
   4.9473684e-01
   6.5614035e-01
   6.6315789e-01
   2.4912281e-01
   5.5438596e-01
   5.8596491e-01
   3.3684211e-01
   3.3333333e-01
   1.8245614e-01
   5.1228070e-01
   5.5789474e-01
   5.8596491e-01
   5.1929825e-01
   4.3157895e-01
   5.4736842e-01
   5.5438596e-01
   2.1403509e-01
   5.3684211e-01
   4.3508772e-01
   6.7719298e-01
   4.5263158e-01
   7.2631579e-01
   3.6842105e-01
   4.3508772e-01
   6.8070175e-01
   6.7017544e-01
   4.0701754e-01
   5.1929825e-01
   4.7719298e-01
   5.6842105e-01
   2.9122807e-01
   3.3333333e-01
   3.3684211e-01
   5.5438596e-01
   5.1228070e-01
   6.4210526e-01
   6.5263158e-01
   6.1754386e-01
   6.3157895e-01
   5.0877193e-01
   7.2982456e-01
   5.1228070e-01
   4.5614035e-01
   5.5789474e-01
   6.5964912e-01
   5.1228070e-01
   3.7543860e-01
   4.4561404e-01
   4.4912281e-01
   3.8947368e-01
   2.7017544e-01
   4.4210526e-01
   5.5789474e-01
   4.5964912e-01
   5.4385965e-01
   4.2456140e-01
   5.3333333e-01
   6.1403509e-01
   3.2982456e-01
   7.0526316e-01
   6.2105263e-01
   7.0526316e-01
   4.3859649e-01
   6.6315789e-01
   5.7192982e-01
   4.7368421e-01
   3.8947368e-01
   4.9473684e-01
   5.0877193e-01
   5.2280702e-01
   3.4385965e-01
   6.2456140e-01
   5.8245614e-01
   6.0701754e-01
   4.6666667e-01
   5.0526316e-01
   4.9824561e-01
   3.1929825e-01
   4.2456140e-01
   7.0877193e-01
   5.6842105e-01
   6.8421053e-01
   6.4912281e-01
   3.8245614e-01
   4.3157895e-01
   4.9824561e-01
   5.0877193e-01
   6.6666667e-01
   6.7368421e-01
   6.0350877e-01
   1.7894737e-01
   6.2807018e-01
   5.0877193e-01
   4.0350877e-01
   4.4912281e-01
   4.4912281e-01
   4.8421053e-01
   6.1052632e-01
   4.8421053e-01
   4.5614035e-01
   3.0877193e-01
   4.2105263e-01
   5.5087719e-01
   4.7719298e-01
   6.7719298e-01
   4.7017544e-01
   6.9473684e-01
   5.0175439e-01
   5.3684211e-01
   3.7192982e-01
   2.5614035e-01
   3.9298246e-01
   4.0350877e-01
   3.8596491e-01
   3.7894737e-01
   2.2105263e-01
   3.0175439e-01
   8.1754386e-01
   6.4210526e-01
   6.0701754e-01
   5.2280702e-01
   4.9122807e-01
   7.1228070e-01
   3.7543860e-01
   4.3157895e-01
   4.2807018e-01
   4.4561404e-01
   4.8070175e-01
   4.1754386e-01
   4.4561404e-01
   6.9122807e-01
   7.1929825e-01
   4.9122807e-01
   4.8070175e-01
   3.9298246e-01
   5.0877193e-01
   6.0350877e-01
   4.8421053e-01
   3.0526316e-01
   5.3684211e-01
   5.9649123e-01
   5.0877193e-01
   2.5614035e-01
   5.3333333e-01
   5.5789474e-01
   5.7543860e-01
   4.4210526e-01
   5.1929825e-01
   7.1578947e-01
   3.8596491e-01
   8.1052632e-01
   5.6491228e-01
   4.7719298e-01
   5.7543860e-01
   6.2105263e-01
   6.2105263e-01
   5.6842105e-01
   5.0877193e-01
   2.3508772e-01
   6.0701754e-01
   2.7017544e-01
   5.9649123e-01
   5.2631579e-01
   4.5263158e-01
   5.5087719e-01
   3.1929825e-01
   4.8421053e-01
   6.0000000e-01
   3.6842105e-01
   3.5087719e-01
   5.4035088e-01
   3.9649123e-01
   6.6666667e-01
   5.0877193e-01
   7.1929825e-01
   4.4912281e-01
   3.5087719e-01
   6.1754386e-01
   6.9473684e-01
   5.8596491e-01
   5.4035088e-01
   3.8245614e-01
   5.6140351e-01
   6.1052632e-01
   3.3333333e-01
   5.1929825e-01
   3.3684211e-01
   4.4912281e-01
   4.9122807e-01
   6.0350877e-01
   4.9122807e-01
   7.4035088e-01
   7.1228070e-01
   4.3157895e-01
   3.4385965e-01
   3.7543860e-01
   5.0526316e-01
   6.1052632e-01
   2.8070175e-01
   6.3157895e-01
   3.3333333e-01
   6.7719298e-01
   5.3333333e-01
   8.2456140e-01
   6.9122807e-01
   3.8596491e-01
   5.1228070e-01
   5.7894737e-01
   4.6315789e-01
   4.4210526e-01
   5.5087719e-01
   6.5263158e-01
   6.7368421e-01
   4.3859649e-01
   6.1403509e-01
   1.9298246e-01
   3.9649123e-01
   5.5438596e-01
   3.2631579e-01
   2.5614035e-01
   2.5964912e-01
   6.4561404e-01
   4.7017544e-01
   5.1228070e-01
   3.5087719e-01
   4.7368421e-01
   3.9298246e-01
   5.5438596e-01
   3.6491228e-01
   4.7017544e-01
   5.5438596e-01
   5.1578947e-01
   5.0877193e-01
   4.7368421e-01
   5.7192982e-01
   6.2807018e-01
   7.2631579e-01
   7.0526316e-01
   3.7192982e-01
   6.7017544e-01
   4.7719298e-01
   7.1228070e-01
   5.7543860e-01
   4.0350877e-01
   4.0350877e-01
   5.8947368e-01
   4.5964912e-01
   5.4385965e-01
   3.1929825e-01
   5.8596491e-01
   5.2280702e-01
   5.0526316e-01
   4.9473684e-01
   3.3333333e-01
   6.2807018e-01
   2.7719298e-01
   4.0350877e-01
   4.5614035e-01
   6.8771930e-01
   3.4035088e-01
   6.5964912e-01
   3.4035088e-01
   4.2456140e-01
   5.3333333e-01
   6.0350877e-01
   4.2807018e-01
   4.1403509e-01
   4.2456140e-01
   8.6666667e-01
   7.8245614e-01
   4.5964912e-01
   4.7368421e-01
   5.8245614e-01
   2.7719298e-01
   5.2631579e-01
   4.8070175e-01
   6.0000000e-01
   4.4561404e-01
   3.6842105e-01
   4.1403509e-01
   6.1754386e-01
   3.9649123e-01
   4.2807018e-01
   3.5087719e-01
   4.8771930e-01
   5.9649123e-01
   7.8947368e-01
   5.3333333e-01
   3.4736842e-01
   3.0877193e-01
   7.3684211e-01
   5.0175439e-01
   6.3508772e-01
   4.6315789e-01
   5.9298246e-01
   7.0877193e-01
   4.8421053e-01
   5.4035088e-01
   5.8947368e-01
   7.5087719e-01
   3.4035088e-01
   2.9473684e-01
   5.9298246e-01
   5.4736842e-01
   6.4912281e-01
   2.4561404e-01
   4.7719298e-01
   5.4385965e-01
   4.4210526e-01
   4.8421053e-01
   5.0877193e-01
   7.5789474e-01
   7.1578947e-01
   2.8070175e-01
   5.2631579e-01
   3.2631579e-01
   7.0175439e-01
   5.6842105e-01
   6.0350877e-01
   6.7719298e-01
   5.4035088e-01
   5.1228070e-01
   5.2280702e-01
   5.5438596e-01
   5.9298246e-01
   3.8947368e-01
   3.2982456e-01
   4.3157895e-01
   5.5438596e-01
   4.8070175e-01
   5.9649123e-01
   5.3684211e-01
   2.5614035e-01
   7.6140351e-01
   5.6842105e-01
   5.7543860e-01
   5.2631579e-01
   4.7719298e-01
   3.7894737e-01
   6.8070175e-01
   5.6491228e-01
   7.1578947e-01
   7.4385965e-01
   6.3859649e-01
   5.6842105e-01
   6.1754386e-01
   3.8245614e-01
   5.7192982e-01
   7.0526316e-01
   4.1052632e-01
   4.0350877e-01
   4.7368421e-01
   3.9298246e-01
   4.5614035e-01
   5.2280702e-01
   6.2807018e-01
   4.4561404e-01
   5.0526316e-01
   5.2280702e-01
   7.1929825e-01
   4.8421053e-01
   2.3859649e-01
   6.5964912e-01
   2.8070175e-01
   5.6842105e-01
   5.4736842e-01
   4.5614035e-01
   3.6140351e-01
   6.0000000e-01
   3.2982456e-01
   4.7368421e-01
   4.1052632e-01
   7.1228070e-01
   5.7543860e-01
   4.3508772e-01
   7.6491228e-01
   5.5438596e-01
   5.3684211e-01
   4.5614035e-01
   4.8771930e-01
   5.6140351e-01
   5.2280702e-01
   5.1228070e-01
   7.0526316e-01
   4.4912281e-01
   5.9649123e-01
   4.2105263e-01
   5.3333333e-01
   6.7017544e-01
   3.1578947e-01
   3.6140351e-01
   8.6315789e-01
   4.1754386e-01
   3.8245614e-01
   5.9298246e-01
   7.6842105e-01
   4.4912281e-01
   3.6491228e-01
   6.2807018e-01
   4.2456140e-01
   7.7543860e-01
   3.6140351e-01
   3.1228070e-01
   5.7192982e-01
   6.4561404e-01
   4.5964912e-01
   5.5789474e-01
   4.5614035e-01
   3.0175439e-01
   6.0350877e-01
   5.5438596e-01
   3.7543860e-01
   6.1754386e-01
   5.7543860e-01
   6.5263158e-01
   6.6666667e-01
   5.4385965e-01
   5.3333333e-01
   4.0350877e-01
   3.6140351e-01
   4.8421053e-01
   5.6491228e-01
   1.5087719e-01
   3.5087719e-01
   5.9298246e-01
   2.9122807e-01
   3.6842105e-01
   5.4385965e-01
   5.4736842e-01
   4.9122807e-01
   7.3333333e-01
   2.9473684e-01
   2.9473684e-01
   6.1754386e-01
   6.6666667e-01
   5.6842105e-01
   7.0526316e-01
   5.9298246e-01
   6.4912281e-01
   3.4385965e-01
   4.5263158e-01
   5.4385965e-01
   5.3684211e-01
   3.5789474e-01
   3.0526316e-01
   4.0701754e-01
   3.8245614e-01
   4.4561404e-01
   7.9649123e-01
   6.2456140e-01
   6.8421053e-01
   3.0877193e-01
   4.9824561e-01
   4.8070175e-01
   4.7017544e-01
   6.3508772e-01
   4.8421053e-01
   5.8947368e-01
   3.1578947e-01
   3.0526316e-01
   3.1929825e-01
   4.4210526e-01
   5.0877193e-01
   3.9649123e-01
   3.2631579e-01
   2.0701754e-01
   6.8070175e-01
   5.7192982e-01
   3.6842105e-01
   4.4912281e-01
   7.5087719e-01
   5.6842105e-01
   4.0350877e-01
   6.4912281e-01
   4.2105263e-01
   3.6491228e-01
   6.3157895e-01
   5.4035088e-01
   4.5263158e-01
   3.4035088e-01
   2.7719298e-01
   2.6666667e-01
   5.4736842e-01
   7.0175439e-01
   3.5438596e-01
   6.2456140e-01
   4.8070175e-01
   3.2982456e-01
   4.9473684e-01
   5.8245614e-01
   7.8947368e-01
   4.7719298e-01
   5.4035088e-01
   5.7192982e-01
   3.7192982e-01
   3.7192982e-01
   8.1052632e-01
   7.5438596e-01
   5.8596491e-01
   4.8421053e-01
   5.4035088e-01
   4.2456140e-01
   3.4385965e-01
   6.1403509e-01
   4.3157895e-01
   4.9122807e-01
   4.0000000e-01
   7.5438596e-01
   3.4736842e-01
   4.9824561e-01
   5.4035088e-01
   6.1403509e-01
   3.7894737e-01
   3.0877193e-01
   5.2982456e-01
   2.8771930e-01
   5.8245614e-01
   5.6140351e-01
   6.0350877e-01
   2.3508772e-01
   4.8771930e-01
   3.8245614e-01
   3.6491228e-01
   5.1228070e-01
   4.2807018e-01
   4.6315789e-01
   3.2280702e-01
   6.8421053e-01
   3.5438596e-01
   6.1403509e-01
   3.2280702e-01
   7.5789474e-01
   6.5614035e-01
   6.8070175e-01
   5.4736842e-01
   4.7368421e-01
   7.6491228e-01
   6.3157895e-01
   5.4736842e-01
   4.6315789e-01
   5.0175439e-01
   4.6666667e-01
   3.5087719e-01
   3.7192982e-01
   3.6491228e-01
   4.4210526e-01
   7.0175439e-01
   4.4561404e-01
   7.1578947e-01
   4.9122807e-01
   8.6666667e-01
   4.2807018e-01
   5.2631579e-01
   5.6842105e-01
   4.9122807e-01
   3.4035088e-01
   4.0000000e-01
   6.2456140e-01
   3.4035088e-01
   5.1578947e-01
   5.2280702e-01
   7.2982456e-01
   7.6491228e-01
   6.4561404e-01
   4.7368421e-01
   4.5614035e-01
   6.2807018e-01
   6.0350877e-01
   4.9473684e-01
   5.4736842e-01
   6.8070175e-01
   6.3508772e-01
   4.8421053e-01
   2.7368421e-01
   4.9473684e-01
   4.3859649e-01
   5.6842105e-01
   5.3333333e-01
   3.3333333e-01
   4.0350877e-01
   5.8596491e-01
   4.2456140e-01
   4.8771930e-01
   7.0175439e-01
   3.4035088e-01
   6.4912281e-01
   5.7543860e-01
   5.0526316e-01
   6.2807018e-01
   6.7719298e-01
   7.0526316e-01
   4.6315789e-01
   3.4035088e-01
   6.4561404e-01
   4.7368421e-01
   3.7192982e-01
   5.6491228e-01
   7.4385965e-01
   3.6140351e-01
   5.8947368e-01
   4.8070175e-01
   6.3508772e-01
   6.0350877e-01
   4.4561404e-01
   4.3859649e-01
   3.5438596e-01
   5.4385965e-01
   6.3508772e-01
   5.5789474e-01
   5.7192982e-01
   6.4912281e-01
   5.9649123e-01
   4.7368421e-01
   3.3684211e-01
   3.3333333e-01
   4.0000000e-01
   5.2982456e-01
   4.5263158e-01
   6.4912281e-01
   3.9298246e-01
   4.0701754e-01
   5.2631579e-01
   6.5964912e-01
   3.6491228e-01
   6.0000000e-01
   4.4561404e-01
   4.3859649e-01
   7.5087719e-01
   3.6491228e-01
   4.9473684e-01
   7.0877193e-01
   5.3333333e-01
   3.8245614e-01
   6.1754386e-01
   7.4736842e-01
   2.6315789e-01
   4.9122807e-01
   5.2280702e-01
   3.0175439e-01
   3.6491228e-01
   6.5964912e-01
   5.4385965e-01
   4.1052632e-01
   4.2807018e-01
   4.8070175e-01
   2.9824561e-01
   5.5438596e-01
   6.4561404e-01
   3.5789474e-01
   2.8070175e-01
   5.1228070e-01
   3.3333333e-01
   4.2807018e-01
   4.9824561e-01
   2.9473684e-01
   4.0701754e-01
   6.1403509e-01
   4.5263158e-01
   5.6842105e-01
   4.9824561e-01
   5.0526316e-01
   5.5087719e-01
   7.0175439e-01
   6.6315789e-01
   2.1403509e-01
   5.4385965e-01
   4.7719298e-01
   4.1052632e-01
   8.0701754e-01
   3.5789474e-01
   5.0877193e-01
   6.2807018e-01
   4.7017544e-01
   4.5964912e-01
   4.1052632e-01
   4.9473684e-01
   4.5964912e-01
   5.5087719e-01
   5.3333333e-01
   7.5087719e-01
   3.8596491e-01
   5.5087719e-01
   5.8245614e-01
   2.6315789e-01
   5.2982456e-01
   4.0701754e-01
   5.7192982e-01
   4.5263158e-01
   3.5087719e-01
   5.8947368e-01
   5.9649123e-01
   5.0877193e-01
   6.7017544e-01
   3.7894737e-01
   5.6140351e-01
   4.6315789e-01
   4.3157895e-01
   2.8070175e-01
   5.1929825e-01
   4.4210526e-01
   4.7368421e-01
   3.7192982e-01
   3.3333333e-01
   5.6140351e-01
   7.4385965e-01
   2.9473684e-01
   4.0350877e-01
   3.1228070e-01
   5.3333333e-01
   5.0877193e-01
   6.8421053e-01
   5.1929825e-01
   6.2807018e-01
   4.2807018e-01
   4.8070175e-01
   5.7543860e-01
   7.2631579e-01
   5.5438596e-01
   4.8070175e-01
   4.7017544e-01
   4.6666667e-01
   4.7017544e-01
   4.5263158e-01
   6.3859649e-01
   6.8421053e-01
   6.2105263e-01
   4.1754386e-01
   5.5087719e-01
   2.2105263e-01
   4.5614035e-01
   4.4210526e-01
   5.1929825e-01
   3.8245614e-01
   3.0877193e-01
   6.9122807e-01
   6.2105263e-01
   4.9473684e-01
   4.1403509e-01
   4.7017544e-01
   6.8070175e-01
   4.4912281e-01
   4.7017544e-01
   7.7192982e-01
   7.4035088e-01
   5.2631579e-01
   4.3157895e-01
   4.1754386e-01
   5.6140351e-01
   3.1929825e-01
   5.4385965e-01
   6.0000000e-01
   5.6842105e-01
   5.1578947e-01
   4.3157895e-01
   7.1228070e-01
   4.3157895e-01
   5.7543860e-01
   2.9122807e-01
   4.7368421e-01
   4.8421053e-01
   3.5087719e-01
   4.7017544e-01
   6.4561404e-01
   4.8421053e-01
   4.8421053e-01
   4.3508772e-01
   4.9122807e-01
   3.1578947e-01
   6.0701754e-01
   6.3508772e-01
   3.4035088e-01
   4.1052632e-01
   4.0350877e-01
   4.2105263e-01
   5.5087719e-01
   4.4561404e-01
   7.1578947e-01
   3.7894737e-01
   2.9122807e-01
   6.3157895e-01
   3.6491228e-01
   2.9122807e-01
   5.7192982e-01
   7.0175439e-01
   3.9298246e-01
   4.1754386e-01
   6.1403509e-01
   5.7894737e-01
   4.6315789e-01
   5.1929825e-01
   4.0000000e-01
   2.5614035e-01
   8.3859649e-01
   4.6666667e-01
   4.6315789e-01
   5.6491228e-01
   4.4561404e-01
   4.7368421e-01
   5.8245614e-01
   3.8596491e-01
   4.2807018e-01
   3.1578947e-01
   7.3684211e-01
   4.4912281e-01
   6.0000000e-01
   5.5789474e-01
   5.3684211e-01
   4.0350877e-01
   4.8421053e-01
   3.8245614e-01
   4.8070175e-01
   3.6842105e-01
   5.4736842e-01
   5.0175439e-01
   4.9473684e-01
   4.6315789e-01
   6.0350877e-01
   4.3508772e-01
   5.3684211e-01
   6.1754386e-01
   6.0350877e-01
   3.4736842e-01
   4.8421053e-01
   5.4736842e-01
   5.5789474e-01
   5.1228070e-01
   6.4912281e-01
   7.2982456e-01
   3.7894737e-01
   4.9473684e-01
   3.6140351e-01
   5.5438596e-01
   4.1052632e-01
   5.1929825e-01
   3.6842105e-01
   5.4035088e-01
   6.2456140e-01
   7.4035088e-01
   5.0526316e-01
   6.1754386e-01
   3.0877193e-01
   3.3684211e-01
   3.6842105e-01
   4.7368421e-01
   3.5087719e-01
   4.4210526e-01
   4.6315789e-01
   4.5263158e-01
   6.5263158e-01
   7.5087719e-01
   2.2456140e-01
   7.5087719e-01
   4.9473684e-01
   4.1403509e-01
   4.2105263e-01
   5.3333333e-01
   5.7894737e-01
   5.5087719e-01
   4.3508772e-01
   7.4035088e-01
   5.5087719e-01
   4.0701754e-01
   8.0000000e-01
   8.3508772e-01
   4.2456140e-01
   6.2105263e-01
   5.0877193e-01
   1.7543860e-01
   4.3508772e-01
   6.9473684e-01
   5.3333333e-01
   6.8771930e-01
   5.2631579e-01
   5.2280702e-01
   5.3333333e-01
   7.1929825e-01
   6.1052632e-01
   4.8070175e-01
   7.6842105e-01
   3.7894737e-01
   5.6491228e-01
   5.8947368e-01
   2.2105263e-01
   5.0877193e-01
   4.4561404e-01
   4.4912281e-01
   4.5964912e-01
   3.9649123e-01
   8.0701754e-01
   4.5614035e-01
   4.6666667e-01
   3.3333333e-01
   4.3157895e-01
   3.2982456e-01
   4.6315789e-01
   4.3859649e-01
   7.1228070e-01
   3.0175439e-01
   5.1228070e-01
   3.6140351e-01
   7.2982456e-01
   3.1228070e-01
   2.7719298e-01
   6.1052632e-01
   4.9122807e-01
   4.3157895e-01
   5.5438596e-01
   4.8421053e-01
   3.8245614e-01
   5.6140351e-01
   3.7192982e-01
   1.8947368e-01
   6.9122807e-01
   3.3684211e-01
   7.4385965e-01
   6.0701754e-01
   2.8070175e-01
   5.5438596e-01
   4.2456140e-01
   4.3508772e-01
   3.9649123e-01
   4.7368421e-01
   3.1929825e-01
   3.3684211e-01
   4.7719298e-01
   3.4385965e-01
   2.9473684e-01
   5.5087719e-01
   4.9824561e-01
   3.0526316e-01
   4.6666667e-01
   6.3157895e-01
   5.8245614e-01
   6.2456140e-01
   9.3333333e-01
   7.1578947e-01
   6.7017544e-01
   3.7543860e-01
   5.0175439e-01
   4.6315789e-01
   5.3333333e-01
   4.4912281e-01
   4.0000000e-01
   5.5087719e-01
   5.0175439e-01
   3.0877193e-01
   3.9649123e-01
   2.8070175e-01
   3.2982456e-01
   3.2631579e-01
   4.2807018e-01
   5.2982456e-01
   3.3684211e-01
   5.3333333e-01
   8.2807018e-01
   3.6842105e-01
   7.0175439e-01
   2.2807018e-01
   1.7543860e-01
   5.0877193e-01
   3.3684211e-01
   3.2631579e-01
   5.2280702e-01
   3.7192982e-01
   5.2280702e-01
   5.8947368e-01
   6.3859649e-01
   4.3508772e-01
   2.4912281e-01
   1.5438596e-01
   6.8771930e-01
   6.4210526e-01
   3.8245614e-01
   4.9473684e-01
   4.4210526e-01
   3.4736842e-01
   4.4210526e-01
   5.5087719e-01
   5.8596491e-01
   4.2456140e-01
   3.8947368e-01
   5.8947368e-01
   4.1754386e-01
   4.5263158e-01
   2.8421053e-01
   5.4035088e-01
   3.9649123e-01
   3.7192982e-01
   4.4210526e-01
   4.6315789e-01
   3.7192982e-01
   7.1929825e-01
   2.0000000e-01
   4.1403509e-01
   3.0175439e-01
   6.4210526e-01
   4.4912281e-01
   3.0175439e-01
   4.8771930e-01
   5.2280702e-01
   3.4736842e-01
   6.1403509e-01
   6.1052632e-01
   6.8421053e-01
   4.5614035e-01
   3.6842105e-01
   4.9122807e-01
   7.7894737e-01
   6.4912281e-01
   4.9122807e-01
   2.8070175e-01
   3.7894737e-01
   5.3684211e-01
   4.4912281e-01
   3.5087719e-01
   4.7017544e-01
   6.7017544e-01
   6.0350877e-01
   5.3684211e-01
   6.6666667e-01
   5.2631579e-01
   8.2456140e-01
   5.0877193e-01
   5.5438596e-01
   6.2456140e-01
   4.7017544e-01
   5.7543860e-01
   6.1052632e-01
   6.0350877e-01
   4.9122807e-01
   5.6842105e-01
   6.1052632e-01
   6.5614035e-01
   4.2456140e-01
   5.1228070e-01
   4.8070175e-01
   7.4035088e-01
   5.2982456e-01
   5.7192982e-01
   4.4210526e-01
   3.8596491e-01
   4.6315789e-01
   4.5964912e-01
   4.8771930e-01
   5.6842105e-01
   4.7719298e-01
   4.4210526e-01
   4.8771930e-01
   6.6315789e-01
   5.5087719e-01
   3.9298246e-01
   6.8070175e-01
   5.1578947e-01
   7.7543860e-01
   4.2105263e-01
   7.2280702e-01
   6.9824561e-01
   1.6140351e-01
   5.3684211e-01
   7.7192982e-01
   3.3684211e-01
   5.5789474e-01
   3.4385965e-01
   3.6491228e-01
   3.9649123e-01
   4.3508772e-01
   5.7543860e-01
   5.9649123e-01
   5.8596491e-01
   3.9649123e-01
   5.1578947e-01
   4.3859649e-01
   6.3508772e-01
   4.2807018e-01
   4.5263158e-01
   2.6315789e-01
   6.3157895e-01
   2.8070175e-01
   4.8421053e-01
   4.9473684e-01
   5.2982456e-01
   5.7543860e-01
   5.5087719e-01
   4.1403509e-01
   2.6666667e-01
   4.4912281e-01
   3.0526316e-01
   3.7894737e-01
   2.5614035e-01
   4.4912281e-01
   3.6491228e-01
   6.0000000e-01
   3.1578947e-01
   5.5789474e-01
   5.9298246e-01
   7.1929825e-01
   5.9298246e-01
   4.8070175e-01
   5.0877193e-01
   5.6140351e-01
   5.2280702e-01
   4.0701754e-01
   4.6315789e-01
   4.8421053e-01
   7.2982456e-01
   1.9649123e-01
   2.0000000e-01
   1.7894737e-01
   3.7192982e-01
   7.2631579e-01
   5.1578947e-01
   7.0526316e-01
   4.3157895e-01
   5.2280702e-01
   5.8947368e-01
   4.3859649e-01
   6.0701754e-01
   5.8245614e-01
   6.1052632e-01
   7.0877193e-01
   5.9649123e-01
   4.8070175e-01
   4.5964912e-01
   7.1929825e-01
   4.5263158e-01
   6.3157895e-01
   4.0350877e-01
   4.3859649e-01
   5.7192982e-01
   6.1052632e-01
   4.6315789e-01
   3.8596491e-01
   3.9298246e-01
   4.4561404e-01
   5.0175439e-01
   4.4210526e-01
   2.9122807e-01
   2.0000000e-01
   4.4912281e-01
   6.8421053e-01
   4.9824561e-01
   4.6666667e-01
   3.7543860e-01
   8.2807018e-01
   4.7368421e-01
   3.0175439e-01
   6.5964912e-01
   4.8421053e-01
   4.9122807e-01
   4.9824561e-01
   2.5263158e-01
   5.7543860e-01
   4.2456140e-01
   4.7368421e-01
   3.5087719e-01
   5.2982456e-01
   6.0000000e-01
   3.6140351e-01
   5.0175439e-01
   3.5087719e-01
   4.0000000e-01
   2.1052632e-01
   6.2807018e-01
   6.2807018e-01
   7.1929825e-01
   3.1929825e-01
   2.8421053e-01
   5.6491228e-01
   7.1228070e-01
   3.6842105e-01
   4.0350877e-01
   6.3859649e-01
   5.8596491e-01
   2.9122807e-01
   6.0350877e-01
   2.6666667e-01
   5.2982456e-01
   4.9824561e-01
   6.7719298e-01
   5.2280702e-01
   4.4912281e-01
   5.4385965e-01
   5.5789474e-01
   5.4385965e-01
   3.4035088e-01
   3.8596491e-01
   5.0877193e-01
   5.2982456e-01
   7.4035088e-01
   4.4561404e-01
   7.1578947e-01
   4.2456140e-01
   4.9122807e-01
   4.1754386e-01
   4.8771930e-01
   4.4912281e-01
   6.7017544e-01
   6.4912281e-01
   5.2631579e-01
   6.8070175e-01
   4.6315789e-01
   5.2631579e-01
   7.5789474e-01
   6.0350877e-01
   4.8421053e-01
   4.9122807e-01
   3.6140351e-01
   6.3859649e-01
   4.8070175e-01
   5.3333333e-01
   4.8070175e-01
   2.9473684e-01
   5.8596491e-01
   7.3333333e-01
   3.9298246e-01
   5.8947368e-01
   4.1754386e-01
   6.5614035e-01
   3.9649123e-01
   1.8947368e-01
   4.7368421e-01
   5.2982456e-01
   6.1754386e-01
   6.1403509e-01
   4.2807018e-01
   6.2456140e-01
   5.7894737e-01
   6.0350877e-01
   5.0526316e-01
   4.8421053e-01
   5.8947368e-01
   4.9824561e-01
   7.0877193e-01
   4.9122807e-01
   4.8070175e-01
   3.7192982e-01
   4.7017544e-01
   4.6315789e-01
   6.6315789e-01
   5.7894737e-01
   2.4210526e-01
   5.9649123e-01
   3.8596491e-01
   4.2456140e-01
   5.8245614e-01
   5.2631579e-01
   4.3508772e-01
   3.6491228e-01
   5.4736842e-01
   4.8771930e-01
   3.1929825e-01
   3.8596491e-01
   3.8947368e-01
   3.9649123e-01
   4.0000000e-01
   6.7719298e-01
   7.3333333e-01
   3.8947368e-01
   7.1929825e-01
   3.5438596e-01
   6.3859649e-01
   3.3333333e-01
   4.1754386e-01
   8.0000000e-01
   2.9122807e-01
   5.8245614e-01
   4.8421053e-01
   4.7017544e-01
   5.9298246e-01
   4.9824561e-01
   5.8596491e-01
   5.4035088e-01
   7.6491228e-01
   3.5438596e-01
   6.8771930e-01
   4.4912281e-01
   4.4210526e-01
   6.1754386e-01
   5.1578947e-01
   6.6666667e-01
   3.7543860e-01
   4.5964912e-01
   5.8245614e-01
   2.8070175e-01
   5.0877193e-01
   2.8771930e-01
   4.5614035e-01
   4.9824561e-01
   5.8947368e-01
   5.7543860e-01
   2.4210526e-01
   4.7719298e-01
   4.3859649e-01
   6.3508772e-01
   4.6666667e-01
   6.1403509e-01
   1.8245614e-01
   3.4736842e-01
   6.8070175e-01
   5.3684211e-01
   4.8771930e-01
   3.5087719e-01
   5.4736842e-01
   5.0175439e-01
   6.7719298e-01
   6.0350877e-01
   5.4035088e-01
   3.7192982e-01
   5.0175439e-01
   3.8245614e-01
   4.7368421e-01
   5.3333333e-01
   5.2631579e-01
   7.5789474e-01
   7.4035088e-01
   6.2807018e-01
   6.3859649e-01
   5.5087719e-01
   5.9649123e-01
   5.3684211e-01
   7.0526316e-01
   4.8771930e-01
   3.5789474e-01
   6.2456140e-01
   6.1754386e-01
   7.4736842e-01
   5.8245614e-01
   5.2631579e-01
   4.7719298e-01
   4.4210526e-01
   5.1228070e-01
   3.8596491e-01
   7.3684211e-01
   2.2807018e-01
   5.4736842e-01
   3.7894737e-01
   5.1578947e-01
   5.9649123e-01
   4.8421053e-01
   3.8947368e-01
   5.9298246e-01
   5.2280702e-01
   4.7719298e-01
   5.0877193e-01
   3.3684211e-01
   5.7894737e-01
   6.7017544e-01
   1.7192982e-01
   6.3508772e-01
   4.0000000e-01
   4.8771930e-01
   2.7719298e-01
   5.6842105e-01
   6.1052632e-01
   4.0000000e-01
   6.7017544e-01
   4.3157895e-01
   4.4912281e-01
   7.1578947e-01
   3.1929825e-01
   7.1578947e-01
   7.0175439e-01
   7.2982456e-01
   3.8596491e-01
   4.8771930e-01
   4.4912281e-01
   2.2807018e-01
   4.4912281e-01
   6.2807018e-01
   4.5964912e-01
   3.2982456e-01
   5.0877193e-01
   4.6315789e-01
   3.8596491e-01
   3.5438596e-01
   4.6315789e-01
   4.8421053e-01
   2.2807018e-01
   4.0701754e-01
   5.4385965e-01
   3.3333333e-01
   2.4912281e-01
   6.4210526e-01
   4.9473684e-01
   5.7543860e-01
   2.1403509e-01
   3.5438596e-01
   5.6842105e-01
   4.2105263e-01
   4.8070175e-01
   7.0877193e-01
   3.1929825e-01
   5.4035088e-01
   7.2631579e-01
   3.8947368e-01
   5.8245614e-01
   3.1228070e-01
   4.3508772e-01
   3.3333333e-01
   5.8947368e-01
   7.4736842e-01
   6.2105263e-01
   8.1754386e-01
   3.7894737e-01
   5.9298246e-01
   7.2631579e-01
   7.2280702e-01
   3.2631579e-01
   7.5087719e-01
   4.8070175e-01
   4.7017544e-01
   6.1052632e-01
   5.5789474e-01
   2.8421053e-01
   7.0877193e-01
   5.1578947e-01
   4.9824561e-01
   4.0350877e-01
   5.9298246e-01
   3.7894737e-01
   4.3157895e-01
   7.7192982e-01
   4.7017544e-01
   4.4210526e-01
   7.1228070e-01
   4.6666667e-01
   6.1754386e-01
   6.7368421e-01
   4.7368421e-01
   4.1403509e-01
   5.6140351e-01
   2.2105263e-01
   4.4912281e-01
   4.9122807e-01
   4.3859649e-01
   7.6842105e-01
   6.4561404e-01
   5.5789474e-01
   3.7192982e-01
   5.4035088e-01
   5.5789474e-01
   4.4912281e-01
   2.9122807e-01
   3.7192982e-01
   6.7719298e-01
   3.0526316e-01
   5.3333333e-01
   3.3684211e-01
   5.9649123e-01
   5.7894737e-01
   3.0175439e-01
   3.8947368e-01
   3.8947368e-01
   4.0350877e-01
   5.7894737e-01
   5.0526316e-01
   1.2280702e-01
   4.4210526e-01
   6.3508772e-01
   4.0000000e-01
   6.8421053e-01
   4.7368421e-01
   6.7017544e-01
   4.3157895e-01
   5.2280702e-01
   5.6491228e-01
   4.1403509e-01
   4.5614035e-01
   4.7017544e-01
   5.3684211e-01
   4.8421053e-01
   6.1052632e-01
   3.3333333e-01
   5.7192982e-01
   2.5263158e-01
   5.7894737e-01
   7.0526316e-01
   5.3333333e-01
   6.6666667e-01
   3.9298246e-01
   3.7894737e-01
   5.7192982e-01
   4.4210526e-01
   6.6666667e-01
   4.6315789e-01
   5.1929825e-01
   6.0350877e-01
   5.3684211e-01
   3.2280702e-01
   7.5789474e-01
   7.8596491e-01
   3.4736842e-01
   3.3333333e-01
   2.7017544e-01
   6.0350877e-01
   6.3508772e-01
   3.2280702e-01
   4.3157895e-01
   4.4561404e-01
   5.8245614e-01
   6.1403509e-01
   4.3508772e-01
   5.8596491e-01
   4.6666667e-01
   5.1228070e-01
   5.0877193e-01
   8.2456140e-01
   3.6491228e-01
   5.7192982e-01
   5.6842105e-01
   4.5263158e-01
   3.7894737e-01
   5.4385965e-01
   3.5438596e-01
   5.5438596e-01
   5.0877193e-01
   4.1754386e-01
   3.4035088e-01
   2.4210526e-01
   5.3333333e-01
   3.6491228e-01
   3.5438596e-01
   2.5614035e-01
   5.9649123e-01
   6.8771930e-01
   6.4561404e-01
   1.8596491e-01
   4.4210526e-01
   4.6666667e-01
   5.6491228e-01
   2.4210526e-01
   6.9473684e-01
   4.9473684e-01
   5.9649123e-01
   6.9824561e-01
   7.8947368e-01
   3.1929825e-01
   5.0877193e-01
   4.3157895e-01
   4.1754386e-01
   7.2982456e-01
   5.6842105e-01
   4.1052632e-01
   6.1052632e-01
   7.1929825e-01
   5.1578947e-01
   4.5614035e-01
   5.4736842e-01
   4.8771930e-01
   9.0526316e-01
   5.5438596e-01
   3.0526316e-01
   5.5789474e-01
   3.6842105e-01
   7.9298246e-01
   5.4035088e-01
   4.4210526e-01
   2.8771930e-01
   5.7543860e-01
   2.5614035e-01
   5.6491228e-01
   5.5087719e-01
   4.7017544e-01
   7.4035088e-01
   5.6491228e-01
   2.5964912e-01
   7.6140351e-01
   4.6315789e-01
   3.8596491e-01
   5.3333333e-01
   7.2982456e-01
   2.5263158e-01
   6.9122807e-01
   5.6491228e-01
   2.5263158e-01
   5.6140351e-01
   3.7894737e-01
   5.2982456e-01
   2.4561404e-01
   6.8771930e-01
   4.1052632e-01
   5.5438596e-01
   3.8947368e-01
   5.7192982e-01
   3.9649123e-01
   7.1228070e-01
   6.1403509e-01
   4.8421053e-01
   5.3333333e-01
   6.0701754e-01
   5.2280702e-01
   6.2105263e-01
   2.1052632e-01
   7.0175439e-01
   3.1929825e-01
   3.8947368e-01
   6.0701754e-01
   6.0000000e-01
   4.7719298e-01
   4.2105263e-01
   5.8245614e-01
   5.7543860e-01
   6.6315789e-01
   2.7017544e-01
   4.0000000e-01
   2.1052632e-01
   2.8771930e-01
   6.3859649e-01
   3.2280702e-01
   1.3333333e-01
   6.5964912e-01
   5.5087719e-01
   5.6140351e-01
   6.0350877e-01
   3.8245614e-01
   4.3157895e-01
   3.2631579e-01
   6.2105263e-01
   6.5614035e-01
   6.4912281e-01
   4.3859649e-01
   4.8070175e-01
   6.2105263e-01
   6.3508772e-01
   3.9298246e-01
   3.7192982e-01
   6.9824561e-01
   5.7894737e-01
   4.3157895e-01
   4.9824561e-01
   5.5789474e-01
   4.0350877e-01
   6.1754386e-01
   4.4210526e-01
   3.5789474e-01
   6.5964912e-01
   5.8245614e-01
   5.6491228e-01
   3.5789474e-01
   7.7192982e-01
   4.1052632e-01
   3.6842105e-01
   7.3684211e-01
   5.0175439e-01
   5.2631579e-01
   6.1754386e-01
   6.0350877e-01
   7.7894737e-01
   1.9298246e-01
   5.9298246e-01
   4.0701754e-01
   5.7192982e-01
   6.7017544e-01
   4.3157895e-01
   5.1228070e-01
   4.9824561e-01
   5.7894737e-01
   5.7192982e-01
   4.2456140e-01
   5.9298246e-01
   5.3333333e-01
   5.5438596e-01
   6.0000000e-01
   3.8947368e-01
   5.3684211e-01
   6.1754386e-01
   3.4035088e-01
   5.8596491e-01
   2.9824561e-01
   5.7543860e-01
   4.3859649e-01
   6.3157895e-01
   5.2631579e-01
   3.1578947e-01
   3.6842105e-01
   6.9122807e-01
   3.5087719e-01
   3.9298246e-01
   5.7192982e-01
   5.2982456e-01
   5.7192982e-01
   4.1754386e-01
   5.2631579e-01
   5.0526316e-01
   4.4210526e-01
   4.1052632e-01
   5.9298246e-01
   5.5789474e-01
   2.2456140e-01
   3.8947368e-01
   4.5614035e-01
   4.9122807e-01
   6.5263158e-01
   7.2631579e-01
   6.0000000e-01
   4.9824561e-01
   4.4912281e-01
   5.0175439e-01
   5.6491228e-01
   6.3157895e-01
   5.9649123e-01
   5.2982456e-01
   5.1228070e-01
   5.1578947e-01
   4.9473684e-01
   5.5438596e-01
   4.5964912e-01
   5.8245614e-01
   3.8947368e-01
   4.7719298e-01
   5.0175439e-01
   4.3157895e-01
   6.7368421e-01
   5.4035088e-01
   5.0526316e-01
   5.1228070e-01
   5.5087719e-01
   4.1403509e-01
   4.7719298e-01
   3.7192982e-01
   3.9649123e-01
   4.9824561e-01
   4.9473684e-01
   6.8070175e-01
   6.4561404e-01
   2.8070175e-01
   3.8596491e-01
   6.0701754e-01
   6.5964912e-01
   4.3859649e-01
   6.5964912e-01
   3.6140351e-01
   6.3508772e-01
   2.8421053e-01
   7.9649123e-01
   2.5614035e-01
   2.7368421e-01
   7.5438596e-01
   5.4035088e-01
   3.4035088e-01
   4.9473684e-01
   5.5087719e-01
   3.3333333e-01
   4.3859649e-01
   7.0877193e-01
   2.9473684e-01
   6.8070175e-01
   3.8245614e-01
   6.7017544e-01
   6.6666667e-01
   3.3333333e-01
   4.6666667e-01
   4.5614035e-01
   5.1578947e-01
   1.6842105e-01
   4.4561404e-01
   4.9122807e-01
   4.6666667e-01
   5.5438596e-01
   3.7192982e-01
   5.7192982e-01
   7.0175439e-01
   4.3157895e-01
   5.7192982e-01
   5.5087719e-01
   5.6842105e-01
   6.2807018e-01
   6.7719298e-01
   4.7719298e-01
   4.9122807e-01
   5.0526316e-01
   5.2631579e-01
   3.8947368e-01
   5.6842105e-01
   4.7719298e-01
   4.9824561e-01
   4.8421053e-01
   4.4210526e-01
   3.8596491e-01
   3.2982456e-01
   6.2807018e-01
   3.1578947e-01
   5.1228070e-01
   4.8771930e-01
   3.2280702e-01
   5.7543860e-01
   4.7719298e-01
   6.3157895e-01
   4.8070175e-01
   5.5438596e-01
   4.1052632e-01
   3.9649123e-01
   5.8245614e-01
   4.5964912e-01
   6.8070175e-01
   5.8245614e-01
   7.3333333e-01
   7.3333333e-01
   4.2456140e-01
   3.7894737e-01
   5.5438596e-01
   2.7719298e-01
   6.0350877e-01
   2.5964912e-01
   4.8771930e-01
   4.5614035e-01
   5.1929825e-01
   3.2280702e-01
   3.8947368e-01
   4.9473684e-01
   6.5263158e-01
   3.4736842e-01
   6.2456140e-01
   2.9824561e-01
   4.8421053e-01
   5.1929825e-01
   3.2280702e-01
   5.1578947e-01
   5.5438596e-01
   6.0701754e-01
   4.4561404e-01
   6.0350877e-01
   5.2280702e-01
   3.6140351e-01
   6.8070175e-01
   3.5438596e-01
   4.0000000e-01
   4.2456140e-01
   4.2105263e-01
   3.0526316e-01
   4.0701754e-01
   4.2807018e-01
   5.5789474e-01
   5.6842105e-01
   5.3333333e-01
   4.8070175e-01
   5.5789474e-01
   4.9473684e-01
   4.7368421e-01
   5.6842105e-01
   4.5614035e-01
   3.0877193e-01
   5.5087719e-01
   6.6666667e-01
   4.1403509e-01
   7.0175439e-01
   6.1403509e-01
   4.0701754e-01
   2.1403509e-01
   5.8947368e-01
   6.2807018e-01
   5.5789474e-01
   4.2456140e-01
   6.1052632e-01
   4.6315789e-01
   6.3508772e-01
   7.6140351e-01
   3.2280702e-01
   4.1403509e-01
   4.4561404e-01
   7.4385965e-01
   4.1052632e-01
   7.2280702e-01
   4.7017544e-01
   4.2105263e-01
   4.4561404e-01
   5.3684211e-01
   2.7017544e-01
   5.4385965e-01
   7.0526316e-01
   4.9473684e-01
   5.4035088e-01
   2.1052632e-01
   3.9298246e-01
   6.1754386e-01
   4.2105263e-01
   5.0877193e-01
   4.8771930e-01
   5.8947368e-01
   4.7017544e-01
   7.4035088e-01
   4.0701754e-01
   7.8947368e-01
   6.5614035e-01
   6.5614035e-01
   5.2982456e-01
   3.1578947e-01
   6.2456140e-01
   5.2631579e-01
   5.6491228e-01
   8.4561404e-01
   3.8947368e-01
   6.3508772e-01
   7.5087719e-01
   5.2631579e-01
   5.9649123e-01
   2.8421053e-01
   5.6140351e-01
   8.0000000e-01
   4.3859649e-01
   5.7543860e-01
   4.3508772e-01
   3.1929825e-01
   6.4912281e-01
   3.4736842e-01
   6.8771930e-01
   3.4736842e-01
   5.4736842e-01
   3.1228070e-01
   5.0877193e-01
   4.3508772e-01
   5.8596491e-01
   4.2456140e-01
   3.8596491e-01
   5.6491228e-01
   4.5614035e-01
   4.2105263e-01
   5.7192982e-01
   7.5789474e-01
   4.1052632e-01
   3.4385965e-01
   3.7543860e-01
   4.7368421e-01
   7.1578947e-01
   4.2807018e-01
   5.2982456e-01
   5.3684211e-01
   7.7894737e-01
   7.8947368e-01
   5.1929825e-01
   2.4210526e-01
   5.8596491e-01
   5.2280702e-01
   3.6491228e-01
   3.7543860e-01
   6.4912281e-01
   4.9473684e-01
   2.3157895e-01
   5.0877193e-01
   5.3333333e-01
   5.1578947e-01
   3.9298246e-01
   4.2105263e-01
   3.7894737e-01
   6.6315789e-01
   6.9824561e-01
   3.8947368e-01
   7.1578947e-01
   5.6491228e-01
   3.4385965e-01
   8.2807018e-01
   4.2456140e-01
   6.0000000e-01
   5.8947368e-01
   3.2631579e-01
   6.2105263e-01
   4.9122807e-01
   5.2280702e-01
   4.2105263e-01
   3.6140351e-01
   6.4561404e-01
   4.5614035e-01
   4.4912281e-01
   3.3333333e-01
   6.2807018e-01
   3.0877193e-01
   5.5438596e-01
   4.4912281e-01
   4.9473684e-01
   4.8421053e-01
   6.1052632e-01
   6.2105263e-01
   5.4736842e-01
   5.3684211e-01
   4.3157895e-01
   6.0701754e-01
   2.7017544e-01
   2.9824561e-01
   7.1578947e-01
   7.5438596e-01
   6.1052632e-01
   5.8245614e-01
   4.5263158e-01
   5.6491228e-01
   2.8771930e-01
   4.9824561e-01
   3.5438596e-01
   5.6140351e-01
   4.2105263e-01
   5.8245614e-01
   4.8070175e-01
   5.2280702e-01
   3.5789474e-01
   4.1403509e-01
   7.0526316e-01
   5.3333333e-01
   4.8421053e-01
   5.6491228e-01
   1.7543860e-01
   5.8947368e-01
   3.7192982e-01
   5.7192982e-01
   5.5789474e-01
   4.2105263e-01
   2.3508772e-01
   4.1052632e-01
   4.5614035e-01
   4.1754386e-01
   4.0350877e-01
   5.2982456e-01
   4.4210526e-01
   3.4385965e-01
   4.9122807e-01
   5.8947368e-01
   7.1929825e-01
   5.0526316e-01
   4.3157895e-01
   4.8421053e-01
   2.9122807e-01
   4.5964912e-01
   3.7894737e-01
   2.7017544e-01
   2.3859649e-01
   5.9298246e-01
   4.2105263e-01
   2.3859649e-01
   4.8421053e-01
   1.7543860e-01
   3.0175439e-01
   8.1052632e-01
   6.7017544e-01
   3.3684211e-01
   4.9122807e-01
   4.2105263e-01
   2.9122807e-01
   5.5087719e-01
   7.8596491e-01
   5.9298246e-01
   3.6842105e-01
   5.5087719e-01
   5.9298246e-01
   3.7543860e-01
   5.5789474e-01
   2.4912281e-01
   8.1754386e-01
   3.6140351e-01
   8.7017544e-01
   3.6491228e-01
   4.2456140e-01
   3.8947368e-01
   6.2456140e-01
   5.0175439e-01
   3.5789474e-01
   5.6140351e-01
   6.0350877e-01
   5.7192982e-01
   3.3333333e-01
   4.4210526e-01
   6.0701754e-01
   6.8070175e-01
   5.5789474e-01
   5.1578947e-01
   1.9298246e-01
   5.0175439e-01
   3.4736842e-01
   5.3333333e-01
   3.6140351e-01
   5.9298246e-01
   4.5964912e-01
   5.3684211e-01
   5.1228070e-01
   4.6666667e-01
   4.9122807e-01
   3.0877193e-01
   3.1578947e-01
   7.9649123e-01
   2.8070175e-01
   4.3508772e-01
   6.5263158e-01
   4.7368421e-01
   7.8596491e-01
   5.9298246e-01
   5.6491228e-01
   5.4385965e-01
   3.4736842e-01
   4.2456140e-01
   5.1228070e-01
   6.5614035e-01
   4.9824561e-01
   6.1754386e-01
   5.8596491e-01
   6.0000000e-01
   2.7368421e-01
   4.5263158e-01
   3.8596491e-01
   4.4210526e-01
   5.7192982e-01
   2.2807018e-01
   6.0000000e-01
   4.9473684e-01
   4.8771930e-01
   4.3157895e-01
   4.3859649e-01
   1.7192982e-01
   5.2631579e-01
   6.1754386e-01
   6.2105263e-01
   4.0701754e-01
   5.6842105e-01
   4.1754386e-01
   6.8771930e-01
   5.8596491e-01
   2.5614035e-01
   4.4210526e-01
   6.2456140e-01
   3.5789474e-01
   4.4210526e-01
   7.0526316e-01
   5.2982456e-01
   4.3859649e-01
   5.2280702e-01
   2.8771930e-01
   3.3684211e-01
   7.6842105e-01
   4.7719298e-01
   4.2456140e-01
   1.8596491e-01
   3.9298246e-01
   4.8771930e-01
   7.7894737e-01
   4.4210526e-01
   6.9824561e-01
   5.4736842e-01
   4.3508772e-01
   3.6842105e-01
   6.3508772e-01
   6.4210526e-01
   4.3859649e-01
   7.3684211e-01
   4.1052632e-01
   4.2456140e-01
   7.5438596e-01
   5.2631579e-01
   4.9473684e-01
   4.6666667e-01
   5.4385965e-01
   5.7192982e-01
   7.7894737e-01
   5.1228070e-01
   5.8947368e-01
   6.9824561e-01
   9.1228070e-01
   5.4035088e-01
   4.5614035e-01
   4.6666667e-01
   5.9649123e-01
   5.1228070e-01
   5.0877193e-01
   3.0526316e-01
   5.1578947e-01
   6.2456140e-01
   5.8947368e-01
   6.1403509e-01
   4.0000000e-01
   5.5438596e-01
   5.2280702e-01
   7.1578947e-01
   3.7543860e-01
   4.4561404e-01
   5.9298246e-01
   6.9122807e-01
   5.1929825e-01
   4.6315789e-01
   4.2807018e-01
   5.4385965e-01
   3.6842105e-01
   5.2280702e-01
   4.3157895e-01
   4.7719298e-01
   6.0350877e-01
   4.8771930e-01
   5.6491228e-01
   5.1228070e-01
   4.0701754e-01
   2.5614035e-01
   6.3508772e-01
   6.5964912e-01
   6.4561404e-01
   6.5614035e-01
   4.8421053e-01
   5.7192982e-01
   3.5087719e-01
   4.9824561e-01
   5.3684211e-01
   3.1578947e-01
   6.8771930e-01
   2.9824561e-01
   4.9122807e-01
   5.5087719e-01
   3.5789474e-01
   4.6315789e-01
   3.5789474e-01
   7.0526316e-01
   6.2807018e-01
   4.0000000e-01
   5.5438596e-01
   6.3859649e-01
   6.2807018e-01
   6.2456140e-01
   5.2982456e-01
   3.0877193e-01
   7.0877193e-01
   4.2807018e-01
   3.2982456e-01
   6.9473684e-01
   6.1052632e-01
   4.5263158e-01
   4.9824561e-01
   4.4210526e-01
   4.4912281e-01
   4.1754386e-01
   5.5438596e-01
   5.0877193e-01
   5.3684211e-01
   5.1929825e-01
   5.5789474e-01
   5.8596491e-01
   3.5438596e-01
   3.8245614e-01
   4.6666667e-01
   4.6315789e-01
   5.2280702e-01
   4.5263158e-01
   5.9298246e-01
   3.3684211e-01
   4.9122807e-01
   6.7719298e-01
   3.6140351e-01
   4.2456140e-01
   5.0526316e-01
   5.5087719e-01
   6.0000000e-01
   7.7192982e-01
   5.7543860e-01
   7.0526316e-01
   3.6491228e-01
   5.7543860e-01
   3.7543860e-01
   3.4035088e-01
   3.6491228e-01
   6.5614035e-01
   6.3508772e-01
   5.7192982e-01
   6.0000000e-01
   5.4736842e-01
   4.6666667e-01
   4.4912281e-01
   3.1578947e-01
   5.3333333e-01
   7.4736842e-01
   7.3684211e-01
   7.7543860e-01
   5.1929825e-01
   6.4912281e-01
   6.2807018e-01
   3.4035088e-01
   5.1578947e-01
   6.3859649e-01
   6.2807018e-01
   3.4736842e-01
   6.5614035e-01
   4.2105263e-01
   3.8245614e-01
   5.3684211e-01
   5.8596491e-01
   6.9473684e-01
   4.9122807e-01
   4.2105263e-01
   6.3157895e-01
   5.2631579e-01
   4.2456140e-01
   4.7017544e-01
   3.0877193e-01
   7.0526316e-01
   3.0877193e-01
   3.6491228e-01
   5.7894737e-01
   4.6666667e-01
   2.7719298e-01
   3.2982456e-01
   7.0526316e-01
   5.7192982e-01
   5.7192982e-01
   3.8596491e-01
   6.2456140e-01
   3.6491228e-01
   2.4912281e-01
   2.0350877e-01
   3.2982456e-01
   6.6666667e-01
   4.0350877e-01
   3.7543860e-01
   7.2631579e-01
   2.7368421e-01
   5.5087719e-01
   5.5789474e-01
   4.1403509e-01
   3.7894737e-01
   6.1403509e-01
   4.5964912e-01
   4.5964912e-01
   4.1052632e-01
   5.6140351e-01
   4.1754386e-01
   4.8070175e-01
   4.7017544e-01
   4.3859649e-01
   3.8596491e-01
   3.4035088e-01
   3.4736842e-01
   4.9122807e-01
   3.8245614e-01
   4.1754386e-01
   4.0701754e-01
   7.4385965e-01
   4.8070175e-01
   4.9122807e-01
   6.2807018e-01
   4.2807018e-01
   3.7192982e-01
   2.6666667e-01
   5.0877193e-01
   4.8421053e-01
   4.2807018e-01
   2.0701754e-01
   4.9824561e-01
   5.8947368e-01
   6.5614035e-01
   4.8070175e-01
   5.0175439e-01
   3.2982456e-01
   2.8421053e-01
   3.9298246e-01
   3.5087719e-01
   6.2105263e-01
   6.0701754e-01
   8.5263158e-01
   7.4385965e-01
   5.0526316e-01
   3.6140351e-01
   4.6315789e-01
   5.2631579e-01
   7.4035088e-01
   6.4912281e-01
   3.6842105e-01
   5.8947368e-01
   6.3508772e-01
   4.9122807e-01
   5.2631579e-01
   7.8596491e-01
   4.7017544e-01
   6.1754386e-01
   5.4736842e-01
   4.2456140e-01
   4.2456140e-01
   1.5438596e-01
   6.0701754e-01
   8.0701754e-01
   4.3859649e-01
   5.5438596e-01
   5.0175439e-01
   5.2982456e-01
   6.8070175e-01
   5.6491228e-01
   3.8245614e-01
   4.6315789e-01
   3.6842105e-01
   4.9473684e-01
   4.6666667e-01
   5.5087719e-01
   1.8245614e-01
   5.2982456e-01
   3.2280702e-01
   5.9649123e-01
   4.2105263e-01
   5.7192982e-01
   4.8771930e-01
   6.0350877e-01
   3.4385965e-01
   4.5614035e-01
   6.0000000e-01
   8.4561404e-01
   3.4736842e-01
   5.9649123e-01
   3.2280702e-01
   2.3157895e-01
   6.1052632e-01
   3.1578947e-01
   4.5614035e-01
   3.6491228e-01
   7.5438596e-01
   6.1403509e-01
   4.4210526e-01
   5.6491228e-01
   6.5263158e-01
   3.8245614e-01
   3.7543860e-01
   5.4035088e-01
   4.6666667e-01
   6.3508772e-01
   4.4561404e-01
   4.2807018e-01
   4.1052632e-01
   5.5789474e-01
   5.5438596e-01
   4.8771930e-01
   5.1929825e-01
   4.1754386e-01
   4.8421053e-01
   5.7192982e-01
   5.6140351e-01
   4.6315789e-01
   5.6491228e-01
   6.1403509e-01
   5.3333333e-01
   3.4385965e-01
   6.2105263e-01
   5.2631579e-01
   5.8596491e-01
   7.0175439e-01
   5.1228070e-01
   4.9824561e-01
   5.5789474e-01
   6.1754386e-01
   3.0877193e-01
   4.3508772e-01
   3.1228070e-01
   4.5964912e-01
   3.8245614e-01
   3.4035088e-01
   4.7719298e-01
   4.4210526e-01
   4.8771930e-01
   6.7368421e-01
   5.7543860e-01
   6.5614035e-01
   6.9473684e-01
   4.8771930e-01
   4.4210526e-01
   4.8771930e-01
   5.3684211e-01
   5.4035088e-01
   6.6666667e-01
   4.3508772e-01
   6.3157895e-01
   5.0877193e-01
   5.3684211e-01
   3.0877193e-01
   6.4561404e-01
   4.3508772e-01
   5.1578947e-01
   5.4035088e-01
   2.2105263e-01
   5.0877193e-01
   4.2456140e-01
   5.9298246e-01
   2.4561404e-01
   5.2982456e-01
   4.6315789e-01
   3.1929825e-01
   4.5964912e-01
   4.8771930e-01
   5.1228070e-01
   2.7719298e-01
   4.0701754e-01
   5.0526316e-01
   5.4385965e-01
   7.4035088e-01
   5.0877193e-01
   5.4736842e-01
   6.0350877e-01
   4.1754386e-01
   3.7894737e-01
   4.2105263e-01
   5.9649123e-01
   5.6140351e-01
   6.0350877e-01
   5.1228070e-01
   5.6842105e-01
   4.7017544e-01
   6.9122807e-01
   4.7017544e-01
   6.3157895e-01
   6.5263158e-01
   4.8771930e-01
   6.1052632e-01
   6.0350877e-01
   1.6140351e-01
   4.7017544e-01
   1.7894737e-01
   3.7192982e-01
   4.8421053e-01
   2.5614035e-01
   3.5789474e-01
   3.0175439e-01
   5.9298246e-01
   3.6140351e-01
   7.4035088e-01
   4.3859649e-01
   3.7894737e-01
   4.5964912e-01
   3.0175439e-01
   5.6140351e-01
   5.1578947e-01
   5.5789474e-01
   5.0526316e-01
   3.6842105e-01
   5.6140351e-01
   4.3859649e-01
   5.1228070e-01
   2.0000000e-01
   6.7368421e-01
   3.2982456e-01
   3.8596491e-01
   5.8245614e-01
   6.6315789e-01
   6.0701754e-01
   4.6315789e-01
   4.3157895e-01
   3.6842105e-01
   3.2631579e-01
   4.1052632e-01
   4.6666667e-01
   6.5614035e-01
   5.5438596e-01
   5.5789474e-01
   4.7017544e-01
   3.8245614e-01
   3.3333333e-01
   5.2631579e-01
   5.0526316e-01
   4.9122807e-01
   4.0350877e-01
   6.9473684e-01
   4.5614035e-01
   5.7192982e-01
   4.7017544e-01
   4.8771930e-01
   3.8947368e-01
   5.1228070e-01
   5.8596491e-01
   3.1929825e-01
   4.9473684e-01
   2.8771930e-01
   7.8596491e-01
   4.1052632e-01
   4.0000000e-01
   2.8771930e-01
   7.0526316e-01
   6.3508772e-01
   7.2631579e-01
   5.6140351e-01
   3.5438596e-01
   2.9473684e-01
   5.1228070e-01
   4.3508772e-01
   4.9122807e-01
   5.2631579e-01
   3.0526316e-01
   6.5614035e-01
   4.8771930e-01
   7.5789474e-01
   5.2982456e-01
   4.7017544e-01
   5.1929825e-01
   5.5789474e-01
   7.3684211e-01
   3.1578947e-01
   8.7719298e-01
   5.9649123e-01
   5.5087719e-01
   4.8421053e-01
   3.7543860e-01
   5.0175439e-01
   8.0350877e-01
   6.4210526e-01
   5.1228070e-01
   6.6315789e-01
   6.4561404e-01
   6.1754386e-01
   3.4736842e-01
   5.2280702e-01
   5.8947368e-01
   6.7017544e-01
   5.0175439e-01
   6.5614035e-01
   4.6315789e-01
   4.4210526e-01
   3.8596491e-01
   4.0000000e-01
   5.7894737e-01
   2.8421053e-01
   6.1052632e-01
   3.5087719e-01
   6.7017544e-01
   5.9649123e-01
   6.1403509e-01
   3.1929825e-01
   5.0175439e-01
   7.2982456e-01
   4.4912281e-01
   5.1578947e-01
   7.6491228e-01
   4.5964912e-01
   3.6842105e-01
   5.2631579e-01
   2.9824561e-01
   4.1754386e-01
   5.6842105e-01
   5.4736842e-01
   4.7719298e-01
   4.6666667e-01
   1.4736842e-01
   2.4912281e-01
   2.4210526e-01
   3.6140351e-01
   6.2456140e-01
   8.0701754e-01
   4.6315789e-01
   3.8245614e-01
   3.2982456e-01
   6.4210526e-01
   5.2982456e-01
   5.6140351e-01
   5.4736842e-01
   6.4210526e-01
   4.5964912e-01
   3.5438596e-01
   6.1754386e-01
   5.4035088e-01
   4.1754386e-01
   4.9824561e-01
   6.8771930e-01
   6.4210526e-01
   6.8070175e-01
   5.4035088e-01
   5.7543860e-01
   5.6491228e-01
   3.7192982e-01
   3.2280702e-01
   4.5614035e-01
   5.2982456e-01
   7.6491228e-01
   5.2280702e-01
   5.1578947e-01
   5.3684211e-01
   2.4561404e-01
   4.1754386e-01
   6.0701754e-01
   5.0877193e-01
   5.7543860e-01
   4.5614035e-01
   3.9298246e-01
   4.3859649e-01
   4.8070175e-01
   4.4912281e-01
   4.9473684e-01
   4.8421053e-01
   3.7192982e-01
   5.6140351e-01
   4.1403509e-01
   1.6140351e-01
   4.9824561e-01
   5.1228070e-01
   6.9824561e-01
   4.2807018e-01
   2.8771930e-01
   5.0175439e-01
   5.1578947e-01
   6.7719298e-01
   4.6315789e-01
   5.8245614e-01
   3.7192982e-01
   6.0350877e-01
   3.7543860e-01
   5.1578947e-01
   3.5438596e-01
   4.0350877e-01
   5.0877193e-01
   7.0526316e-01
   6.5964912e-01
   5.7894737e-01
   5.6140351e-01
   5.9298246e-01
   5.0526316e-01
   5.9298246e-01
   4.1052632e-01
   5.4736842e-01
   3.3333333e-01
   5.6140351e-01
   7.2982456e-01
   4.5614035e-01
   6.7368421e-01
   4.7017544e-01
   5.2280702e-01
   6.0701754e-01
   4.1754386e-01
   6.5964912e-01
   5.4035088e-01
   2.8771930e-01
   3.9298246e-01
   5.7543860e-01
   3.4385965e-01
   5.5438596e-01
   4.9122807e-01
   3.8596491e-01
   4.9122807e-01
   4.8421053e-01
   1.2982456e-01
   4.8421053e-01
   6.4561404e-01
   5.5087719e-01
   3.8947368e-01
   6.2105263e-01
   6.0000000e-01
   4.6666667e-01
   7.4385965e-01
   3.1578947e-01
   6.7719298e-01
   1.8596491e-01
   4.0350877e-01
   3.9649123e-01
   6.1754386e-01
   1.8245614e-01
   3.5438596e-01
   5.4035088e-01
   5.2280702e-01
   6.9473684e-01
   4.5263158e-01
   5.5087719e-01
   3.8596491e-01
   4.3508772e-01
   6.1403509e-01
   5.1578947e-01
   5.0877193e-01
   7.0877193e-01
   5.8245614e-01
   3.2631579e-01
   6.7368421e-01
   6.4912281e-01
   6.0701754e-01
   7.3333333e-01
   3.5789474e-01
   5.6491228e-01
   5.5087719e-01
   4.9824561e-01
   4.5964912e-01
   5.7894737e-01
   3.7543860e-01
   4.1403509e-01
   5.1929825e-01
   5.3333333e-01
   3.9298246e-01
   5.0877193e-01
   5.7192982e-01
   4.7017544e-01
   4.6315789e-01
   5.4385965e-01
   5.8245614e-01
   5.2280702e-01
   5.2631579e-01
   3.5789474e-01
   4.7719298e-01
   4.9122807e-01
   7.7543860e-01
   6.1754386e-01
   4.8771930e-01
   3.9298246e-01
   4.0350877e-01
   5.9649123e-01
   6.5964912e-01
   4.8771930e-01
   3.2280702e-01
   2.7017544e-01
   4.6315789e-01
   3.6140351e-01
   3.2982456e-01
   5.8947368e-01
   5.2982456e-01
   4.5263158e-01
   5.8596491e-01
   5.9298246e-01
   3.4736842e-01
   7.2631579e-01
   6.8771930e-01
   6.7368421e-01
   3.2631579e-01
   3.6491228e-01
   3.1929825e-01
   1.1228070e-01
   5.3684211e-01
   5.2280702e-01
   3.9298246e-01
   7.7192982e-01
   4.9122807e-01
   4.0701754e-01
   4.6315789e-01
   6.1052632e-01
   6.2807018e-01
   4.6666667e-01
   6.0000000e-01
   5.0175439e-01
   5.3684211e-01
   6.5964912e-01
   4.1052632e-01
   5.8245614e-01
   5.5087719e-01
   5.8947368e-01
   4.2456140e-01
   5.1929825e-01
   5.2631579e-01
   5.8947368e-01
   4.1403509e-01
   5.0175439e-01
   3.0526316e-01
   7.2982456e-01
   8.0000000e-01
   4.1052632e-01
   4.1403509e-01
   7.0526316e-01
   3.7192982e-01
   7.0877193e-01
   7.2280702e-01
   2.2456140e-01
   6.8771930e-01
   5.4736842e-01
   4.2105263e-01
   6.3859649e-01
   5.7192982e-01
   5.0526316e-01
   5.3684211e-01
   5.7543860e-01
   7.0877193e-01
   4.0000000e-01
   5.7192982e-01
   3.8596491e-01
   5.6491228e-01
   5.6140351e-01
   5.0175439e-01
   5.6491228e-01
   6.3157895e-01
   8.1754386e-01
   4.7719298e-01
   7.1929825e-01
   6.8070175e-01
   3.1578947e-01
   4.8070175e-01
   4.3157895e-01
   4.8070175e-01
   3.4385965e-01
   5.5087719e-01
   5.8245614e-01
   6.9473684e-01
   5.4736842e-01
   4.5964912e-01
   5.3684211e-01
   2.4912281e-01
   7.2982456e-01
   5.6140351e-01
   5.5087719e-01
   4.5614035e-01
   7.0877193e-01
   4.5263158e-01
   5.8596491e-01
   3.9649123e-01
   5.6491228e-01
   5.8245614e-01
   5.5087719e-01
   3.5789474e-01
   6.8771930e-01
   3.9649123e-01
   3.1929825e-01
   5.6140351e-01
   5.1228070e-01
   6.8070175e-01
   7.2280702e-01
   6.0350877e-01
   6.9824561e-01
   4.4561404e-01
   2.8070175e-01
   3.8245614e-01
   4.8421053e-01
   3.8947368e-01
   5.8245614e-01
   8.0350877e-01
   5.5438596e-01
   5.2631579e-01
   6.3508772e-01
   3.0877193e-01
   4.9122807e-01
   5.5789474e-01
   4.3157895e-01
   6.1754386e-01
   8.0350877e-01
   5.4035088e-01
   7.2280702e-01
   5.1228070e-01
   6.0701754e-01
   4.7368421e-01
   3.9298246e-01
   4.5964912e-01
   5.1929825e-01
   1.9649123e-01
   4.4210526e-01
   5.0526316e-01
   5.7192982e-01
   6.9473684e-01
   6.3157895e-01
   5.3684211e-01
   5.3333333e-01
   5.4035088e-01
   5.2631579e-01
   7.4736842e-01
   6.8070175e-01
   5.1578947e-01
   4.9824561e-01
   7.5438596e-01
   5.1929825e-01
   5.4736842e-01
   3.2280702e-01
   5.2280702e-01
   4.6315789e-01
   6.2456140e-01
   5.8245614e-01
   5.6140351e-01
   4.6315789e-01
   5.9298246e-01
   3.8596491e-01
   3.8245614e-01
   5.8596491e-01
   5.6140351e-01
   5.4736842e-01
   2.2105263e-01
   4.7368421e-01
   4.9122807e-01
   5.5438596e-01
   6.2807018e-01
   5.3333333e-01
   6.8070175e-01
   3.5438596e-01
   5.2631579e-01
   4.2105263e-01
   6.1052632e-01
   5.1228070e-01
   4.6666667e-01
   6.6666667e-01
   5.5438596e-01
   5.7894737e-01
   6.0701754e-01
   5.8947368e-01
   5.9298246e-01
   6.4912281e-01
   5.9298246e-01
   6.1052632e-01
   5.3333333e-01
   5.7192982e-01
   5.4385965e-01
   4.9122807e-01
   7.8947368e-01
   5.0877193e-01
   6.4561404e-01
   7.5438596e-01
   5.1228070e-01
   4.6315789e-01
   5.9649123e-01
   6.2105263e-01
   4.7368421e-01
   5.8596491e-01
   4.6315789e-01
   6.5964912e-01
   4.3859649e-01
   4.9473684e-01
   5.1228070e-01
   4.3859649e-01
   5.8596491e-01
   5.1228070e-01
   5.1929825e-01
   6.5263158e-01
   4.4912281e-01
   6.8070175e-01
   6.4210526e-01
   4.0000000e-01
   6.0350877e-01
   5.6140351e-01
   5.7192982e-01
   4.4210526e-01
   5.9298246e-01
   5.8245614e-01
   5.8947368e-01
   4.5263158e-01
   6.4210526e-01
   4.8771930e-01
   4.0000000e-01
   8.5263158e-01
   5.1578947e-01
   3.8245614e-01
   2.7368421e-01
   3.0526316e-01
   5.7192982e-01
   6.6315789e-01
   4.8070175e-01
   7.5789474e-01
   3.1228070e-01
   4.3157895e-01
   5.7543860e-01
   6.6666667e-01
   4.6666667e-01
   4.9473684e-01
   5.5087719e-01
   5.7894737e-01
   6.7719298e-01
   6.4912281e-01
   3.0175439e-01
   6.0350877e-01
   4.3157895e-01
   5.6140351e-01
   5.0526316e-01
   5.7894737e-01
   3.5789474e-01
   5.1578947e-01
   5.3684211e-01
   3.6491228e-01
   2.5263158e-01
   7.7543860e-01
   2.5263158e-01
   6.6315789e-01
   6.3508772e-01
   4.3859649e-01
   6.0701754e-01
   3.9298246e-01
   4.9122807e-01
   4.8421053e-01
   3.0877193e-01
   5.2631579e-01
   7.0526316e-01
   5.3333333e-01
   5.5789474e-01
   3.2631579e-01
   5.4385965e-01
   5.8245614e-01
   5.0526316e-01
   5.1228070e-01
   4.8070175e-01
   5.1228070e-01
   4.8421053e-01
   6.0000000e-01
   6.8421053e-01
   7.6140351e-01
   4.0350877e-01
   3.0526316e-01
   4.0350877e-01
   7.7192982e-01
   6.2807018e-01
   4.7719298e-01
   5.7543860e-01
   5.2280702e-01
   5.2631579e-01
   3.5438596e-01
   7.5438596e-01
   4.8421053e-01
   7.3684211e-01
   3.8596491e-01
   6.2456140e-01
   6.4561404e-01
   4.2807018e-01
   4.6315789e-01
   4.3157895e-01
   6.7368421e-01
   2.3157895e-01
   6.4912281e-01
   2.9473684e-01
   5.3684211e-01
   4.1754386e-01
   4.3157895e-01
   5.1228070e-01
   5.1578947e-01
   4.3508772e-01
   5.1578947e-01
   6.6315789e-01
   3.4035088e-01
   2.7368421e-01
   4.9122807e-01
   3.2631579e-01
   6.0350877e-01
   2.7719298e-01
   5.6140351e-01
   5.7543860e-01
   5.3333333e-01
   4.4210526e-01
   5.6491228e-01
   3.6842105e-01
   3.1929825e-01
   6.4912281e-01
   3.7192982e-01
   3.8947368e-01
   3.5438596e-01
   5.2280702e-01
   7.5438596e-01
   5.1929825e-01
   6.6315789e-01
   6.9824561e-01
   5.9298246e-01
   6.0350877e-01
   4.1052632e-01
   1.8947368e-01
   4.1754386e-01
   6.5614035e-01
   3.8947368e-01
   4.3157895e-01
   4.7368421e-01
   7.3333333e-01
   5.9298246e-01
   3.8245614e-01
   6.6666667e-01
   3.8596491e-01
   2.8421053e-01
   5.6842105e-01
   4.2456140e-01
   4.8421053e-01
   4.4912281e-01
   7.6491228e-01
   4.7368421e-01
   6.8421053e-01
   3.9649123e-01
   4.8421053e-01
   5.6140351e-01
   4.8421053e-01
   5.4736842e-01
   6.1052632e-01
   5.3333333e-01
   3.4385965e-01
   6.0000000e-01
   3.2280702e-01
   2.2105263e-01
   6.9122807e-01
   5.0175439e-01
   5.6491228e-01
   4.2456140e-01
   2.9824561e-01
   4.4912281e-01
   4.4561404e-01
   5.6842105e-01
   5.8245614e-01
   6.2105263e-01
   4.2456140e-01
   7.0526316e-01
   5.9298246e-01
   7.2631579e-01
   7.9649123e-01
   6.3157895e-01
   4.2456140e-01
   3.0877193e-01
   4.0701754e-01
   5.6491228e-01
   6.4561404e-01
   5.6842105e-01
   3.2631579e-01
   7.4385965e-01
   5.3684211e-01
   6.1403509e-01
   4.5964912e-01
   4.8070175e-01
   7.0877193e-01
   4.0350877e-01
   5.0175439e-01
   3.4385965e-01
   3.7894737e-01
   5.0175439e-01
   6.1403509e-01
   7.5789474e-01
   3.1929825e-01
   6.5263158e-01
   4.6315789e-01
   4.5614035e-01
   3.8245614e-01
   5.2982456e-01
   8.4561404e-01
   5.8596491e-01
   6.0701754e-01
   4.7368421e-01
   6.5964912e-01
   4.7017544e-01
   7.0877193e-01
   5.3333333e-01
   3.7894737e-01
   8.1754386e-01
   5.9649123e-01
   4.1403509e-01
   5.1929825e-01
   5.0526316e-01
   3.8947368e-01
   2.6666667e-01
   5.0877193e-01
   4.6315789e-01
   6.2807018e-01
   3.6842105e-01
   5.3684211e-01
   3.7894737e-01
   5.4736842e-01
   5.0877193e-01
   4.4561404e-01
   4.2807018e-01
   3.2280702e-01
   4.6315789e-01
   5.0526316e-01
   3.7543860e-01
   4.8771930e-01
   4.3157895e-01
   7.2982456e-01
   2.6315789e-01
   3.0175439e-01
   3.1578947e-01
   6.0000000e-01
   4.9824561e-01
   5.4385965e-01
   4.5263158e-01
   7.4736842e-01
   3.9298246e-01
   5.0175439e-01
   6.2456140e-01
   5.0877193e-01
   3.7192982e-01
   5.1578947e-01
   4.0701754e-01
   4.6666667e-01
   4.1403509e-01
   5.5087719e-01
   4.9824561e-01
   6.2807018e-01
   5.7192982e-01
   5.0175439e-01
   2.8070175e-01
   2.7719298e-01
   6.0350877e-01
   4.2105263e-01
   2.5964912e-01
   5.1929825e-01
   6.7719298e-01
   4.3157895e-01
   1.2982456e-01
   6.1052632e-01
   4.4561404e-01
   4.2807018e-01
   5.4385965e-01
   4.2456140e-01
   3.4736842e-01
   4.1754386e-01
   6.0701754e-01
   5.4736842e-01
   6.1403509e-01
   8.3157895e-01
   7.4385965e-01
   6.4561404e-01
   4.7719298e-01
   7.0526316e-01
   7.2982456e-01
   6.4561404e-01
   6.0000000e-01
   3.6140351e-01
   3.1578947e-01
   4.1754386e-01
   5.5789474e-01
   6.1403509e-01
   6.2105263e-01
   8.3157895e-01
   5.6842105e-01
   4.8771930e-01
   4.9122807e-01
   2.9473684e-01
   5.0175439e-01
   5.8596491e-01
   6.7719298e-01
   3.8245614e-01
   5.7192982e-01
   4.0350877e-01
   2.8070175e-01
   5.7894737e-01
   3.6491228e-01
   5.1228070e-01
   5.6140351e-01
   6.4210526e-01
   3.4385965e-01
   4.4912281e-01
   3.5438596e-01
   5.0526316e-01
   2.3859649e-01
   4.7368421e-01
   3.4385965e-01
   4.7017544e-01
   7.0175439e-01
   6.1052632e-01
   5.6842105e-01
   4.4561404e-01
   5.7192982e-01
   5.1929825e-01
   5.3333333e-01
   5.9298246e-01
   5.7192982e-01
   3.8596491e-01
   2.9473684e-01
   5.3333333e-01
   5.5438596e-01
   4.1403509e-01
   2.9473684e-01
   5.2280702e-01
   4.9473684e-01
   5.5087719e-01
   7.0877193e-01
   5.0526316e-01
   5.2280702e-01
   5.7894737e-01
   5.5438596e-01
   6.7719298e-01
   6.3859649e-01
   3.5438596e-01
   4.1754386e-01
   4.3859649e-01
   7.2631579e-01
   5.7192982e-01
   3.0877193e-01
   4.7368421e-01
   4.1052632e-01
   5.4385965e-01
   5.7543860e-01
   5.1929825e-01
   5.3684211e-01
   4.6315789e-01
   6.4561404e-01
   2.8421053e-01
   6.4210526e-01
   6.2456140e-01
   6.4561404e-01
   4.1403509e-01
   5.2631579e-01
   6.1754386e-01
   4.3859649e-01
   7.2982456e-01
   3.5789474e-01
   6.3508772e-01
   3.7543860e-01
   6.7017544e-01
   3.4035088e-01
   3.8245614e-01
   5.7894737e-01
   4.9122807e-01
   5.5789474e-01
   5.4385965e-01
   4.3859649e-01
   5.6491228e-01
   3.8947368e-01
   5.5789474e-01
   4.0701754e-01
   2.1403509e-01
   6.0701754e-01
   3.9649123e-01
   3.6491228e-01
   5.9298246e-01
   4.5263158e-01
   4.5964912e-01
   7.1228070e-01
   2.6666667e-01
   7.2982456e-01
   4.7719298e-01
   2.8421053e-01
   7.2982456e-01
   6.7017544e-01
   5.1929825e-01
   5.6491228e-01
   6.5263158e-01
   4.5263158e-01
   7.0877193e-01
   6.1403509e-01
   6.6666667e-01
   3.9649123e-01
   6.8070175e-01
   4.0350877e-01
   5.7543860e-01
   5.1578947e-01
   6.3508772e-01
   5.8245614e-01
   3.7894737e-01
   5.2280702e-01
   5.4035088e-01
   4.6315789e-01
   5.0175439e-01
   4.8771930e-01
   7.0175439e-01
   2.2456140e-01
   6.2807018e-01
   7.1578947e-01
   5.9649123e-01
   2.1052632e-01
   6.8070175e-01
   3.3684211e-01
   7.2982456e-01
   7.5438596e-01
   4.7368421e-01
   3.3684211e-01
   4.7719298e-01
   2.4210526e-01
   6.7719298e-01
   6.6666667e-01
   4.3859649e-01
   3.4385965e-01
   4.2105263e-01
   4.3508772e-01
   3.8245614e-01
   5.3684211e-01
   4.4912281e-01
   5.1578947e-01
   3.3333333e-01
   4.1403509e-01
   3.8947368e-01
   6.8771930e-01
   3.7192982e-01
   5.0877193e-01
   3.8596491e-01
   6.2807018e-01
   5.0526316e-01
   3.7894737e-01
   2.7719298e-01
   5.8596491e-01
   7.2280702e-01
   4.5263158e-01
   3.4385965e-01
   4.2456140e-01
   5.5438596e-01
   1.4385965e-01
   5.8245614e-01
   7.0526316e-01
   6.5964912e-01
   3.6842105e-01
   3.7894737e-01
   7.0877193e-01
   7.2631579e-01
   6.7017544e-01
   4.1052632e-01
   6.5263158e-01
   6.7368421e-01
   4.8421053e-01
   4.0350877e-01
   6.9122807e-01
   7.4035088e-01
   6.4210526e-01
   6.0350877e-01
   3.8947368e-01
   4.0000000e-01
   3.6491228e-01
   4.4561404e-01
   3.0877193e-01
   3.5789474e-01
   4.4912281e-01
   6.3859649e-01
   4.9122807e-01
   5.4385965e-01
   3.1228070e-01
   5.5438596e-01
   6.7017544e-01
   5.0877193e-01
   5.2631579e-01
   6.4912281e-01
   4.3508772e-01
   4.9122807e-01
   5.1228070e-01
   7.8596491e-01
   3.6140351e-01
   4.8070175e-01
   2.7719298e-01
   3.4736842e-01
   1.5789474e-01
   4.5263158e-01
   5.8245614e-01
   4.4912281e-01
   5.4736842e-01
   5.2280702e-01
   3.5789474e-01
   7.2982456e-01
   2.7719298e-01
   5.6140351e-01
   4.9122807e-01
   7.1228070e-01
   3.1228070e-01
   4.4210526e-01
   3.6491228e-01
   5.2280702e-01
   6.6666667e-01
   3.6842105e-01
   5.8596491e-01
   3.8596491e-01
   6.2807018e-01
   5.1929825e-01
   6.1403509e-01
   4.1052632e-01
   4.3157895e-01
   5.7192982e-01
   5.1578947e-01
   7.8596491e-01
   8.1754386e-01
   6.9824561e-01
   6.0701754e-01
   6.0000000e-01
   4.2456140e-01
   2.0000000e-01
   4.6315789e-01
   2.5614035e-01
   5.0526316e-01
   6.8771930e-01
   6.9122807e-01
   6.1754386e-01
   5.2982456e-01
   3.6842105e-01
   4.7719298e-01
   3.5087719e-01
   4.6666667e-01
   4.2807018e-01
   5.3684211e-01
   3.5438596e-01
   3.0526316e-01
   4.5614035e-01
   5.6842105e-01
   3.6842105e-01
   5.8245614e-01
   5.3684211e-01
   5.2982456e-01
   2.9473684e-01
   4.7719298e-01
   4.4912281e-01
   7.2631579e-01
   6.7017544e-01
   2.0701754e-01
   4.4912281e-01
   4.5263158e-01
   6.0000000e-01
   7.2982456e-01
   4.3157895e-01
   4.0701754e-01
   4.5263158e-01
   5.7543860e-01
   6.0701754e-01
   7.2982456e-01
   5.9649123e-01
   4.9122807e-01
   5.7894737e-01
   5.0877193e-01
   6.4210526e-01
   2.5263158e-01
   6.9122807e-01
   5.3684211e-01
   3.7543860e-01
   4.9122807e-01
   3.8947368e-01
   2.9824561e-01
   4.8070175e-01
   6.5964912e-01
   4.5263158e-01
   5.2982456e-01
   6.9473684e-01
   5.6491228e-01
   3.4035088e-01
   4.6666667e-01
   6.1052632e-01
   5.4385965e-01
   4.8421053e-01
   5.7894737e-01
   7.1578947e-01
   5.4035088e-01
   2.5614035e-01
   4.8070175e-01
   3.5438596e-01
   5.1929825e-01
   5.2631579e-01
   4.5263158e-01
   4.9824561e-01
   5.6140351e-01
   7.0175439e-01
   8.0000000e-01
   4.8771930e-01
   4.6666667e-01
   3.1929825e-01
   6.8771930e-01
   7.2982456e-01
   5.1929825e-01
   3.7894737e-01
   8.4912281e-01
   5.8596491e-01
   7.0877193e-01
   4.0000000e-01
   5.4736842e-01
   5.5087719e-01
   4.7017544e-01
   2.7368421e-01
   6.4210526e-01
   2.3157895e-01
   3.1929825e-01
   5.3333333e-01
   5.4385965e-01
   7.0175439e-01
   6.7017544e-01
   3.8947368e-01
   4.4210526e-01
   7.0877193e-01
   3.4035088e-01
   8.2456140e-01
   3.8947368e-01
   5.1228070e-01
   5.4385965e-01
   6.7017544e-01
   5.3684211e-01
   5.9649123e-01
   6.4561404e-01
   7.2280702e-01
   2.2456140e-01
   4.4210526e-01
   4.1403509e-01
   7.0877193e-01
   5.8596491e-01
   5.6140351e-01
   2.2807018e-01
   3.1929825e-01
   4.0000000e-01
   5.7192982e-01
   5.7192982e-01
   6.1403509e-01
   7.4035088e-01
   3.2982456e-01
   6.5964912e-01
   5.4035088e-01
   3.7192982e-01
   5.6491228e-01
   1.7192982e-01
   5.0175439e-01
   5.6140351e-01
   6.9473684e-01
   7.6842105e-01
   4.1754386e-01
   4.7719298e-01
   5.8245614e-01
   2.4561404e-01
   4.5964912e-01
   5.6140351e-01
   2.6666667e-01
   4.2105263e-01
   5.0175439e-01
   3.5789474e-01
   6.7017544e-01
   6.2807018e-01
   4.4561404e-01
   3.8245614e-01
   5.2631579e-01
   4.3859649e-01
   4.4561404e-01
   5.1929825e-01
   3.4736842e-01
   4.4912281e-01
   4.8421053e-01
   5.5087719e-01
   4.6315789e-01
   4.8070175e-01
   5.0526316e-01
   4.9473684e-01
   5.1578947e-01
   3.7894737e-01
   5.7543860e-01
   3.2982456e-01
   5.1578947e-01
   4.8070175e-01
   6.6666667e-01
   4.0350877e-01
   3.6491228e-01
   6.0701754e-01
   3.4035088e-01
   6.9473684e-01
   2.8421053e-01
   3.9298246e-01
   3.8245614e-01
   4.2807018e-01
   5.1228070e-01
   6.2807018e-01
   4.3157895e-01
   6.3859649e-01
   3.8947368e-01
   2.9824561e-01
   5.6140351e-01
   5.1228070e-01
   3.7192982e-01
   5.0526316e-01
   4.2456140e-01
   4.7368421e-01
   4.6315789e-01
   3.1929825e-01
   3.1929825e-01
   4.4210526e-01
   4.1754386e-01
   4.4561404e-01
   3.5789474e-01
   4.1403509e-01
   3.5438596e-01
   3.4035088e-01
   5.1578947e-01
   6.5263158e-01
   4.0701754e-01
   4.5964912e-01
   2.4210526e-01
   4.6315789e-01
   2.5964912e-01
   2.7017544e-01
   3.5789474e-01
   5.8947368e-01
   5.0526316e-01
   2.3508772e-01
   4.4561404e-01
   4.0350877e-01
   5.7192982e-01
   5.5087719e-01
   7.1228070e-01
   7.8245614e-01
   3.5789474e-01
   2.8421053e-01
   4.4912281e-01
   4.8070175e-01
   3.6491228e-01
   6.1052632e-01
   5.0175439e-01
   3.9649123e-01
   4.1403509e-01
   4.3859649e-01
   5.4385965e-01
   3.7543860e-01
   5.6842105e-01
   5.9649123e-01
   1.8947368e-01
   4.3859649e-01
   4.8421053e-01
   4.3859649e-01
   3.9649123e-01
   4.6315789e-01
   5.2631579e-01
   4.0350877e-01
   3.6491228e-01
   5.7543860e-01
   5.3684211e-01
   3.3684211e-01
   3.5438596e-01
   6.9824561e-01
   2.3859649e-01
   6.1052632e-01
   2.2807018e-01
   5.7543860e-01
   6.6666667e-01
   6.5614035e-01
   4.9824561e-01
   7.1228070e-01
   3.4035088e-01
   5.4385965e-01
   3.5789474e-01
   4.2807018e-01
   6.9122807e-01
   4.5263158e-01
   6.0000000e-01
   1.8947368e-01
   3.1578947e-01
   3.5087719e-01
   4.3859649e-01
   4.2105263e-01
   5.6842105e-01
   4.6666667e-01
   5.6140351e-01
   5.5087719e-01
   5.6842105e-01
   4.5614035e-01
   6.8070175e-01
   5.2631579e-01
   6.0701754e-01
   3.2631579e-01
   5.4035088e-01
   3.3333333e-01
   5.2982456e-01
   7.1578947e-01
   6.3157895e-01
   5.6140351e-01
   5.6842105e-01
   3.5789474e-01
   5.1228070e-01
   3.8245614e-01
   6.0000000e-01
   6.4561404e-01
   6.6666667e-01
   2.8771930e-01
   5.0877193e-01
   6.0350877e-01
   9.1228070e-01
   3.5438596e-01
   7.2982456e-01
   3.8245614e-01
   4.9122807e-01
   4.3508772e-01
   5.0526316e-01
   6.4210526e-01
   2.6666667e-01
   3.7894737e-01
   3.8245614e-01
   7.2631579e-01
   3.6140351e-01
   4.1052632e-01
   3.2631579e-01
   5.4035088e-01
   4.5614035e-01
   4.1403509e-01
   4.2105263e-01
   3.8596491e-01
   4.6666667e-01
   5.6491228e-01
   6.5614035e-01
   2.4912281e-01
   6.2807018e-01
   6.3508772e-01
   5.9649123e-01
   4.6315789e-01
   6.2105263e-01
   5.0526316e-01
   4.4210526e-01
   6.7719298e-01
   5.8947368e-01
   3.9649123e-01
   4.0701754e-01
   3.4736842e-01
   4.2807018e-01
   5.5087719e-01
   3.6140351e-01
   4.0701754e-01
   6.1754386e-01
   7.1578947e-01
   4.6315789e-01
   6.5263158e-01
   5.6491228e-01
   4.8771930e-01
   5.1228070e-01
   7.2280702e-01
   4.9473684e-01
   4.3157895e-01
   1.4736842e-01
   5.0526316e-01
   4.8421053e-01
   6.8421053e-01
   4.6315789e-01
   2.7719298e-01
   5.1228070e-01
   5.1929825e-01
   4.5614035e-01
   6.5614035e-01
   7.9649123e-01
   6.7368421e-01
   3.0877193e-01
   4.2807018e-01
   4.0701754e-01
   4.4561404e-01
   4.9122807e-01
   6.4561404e-01
   5.3333333e-01
   4.1403509e-01
   5.7543860e-01
   6.4210526e-01
   7.0526316e-01
   4.5263158e-01
   4.7017544e-01
   5.8245614e-01
   6.0701754e-01
   6.9122807e-01
   4.3508772e-01
   2.5263158e-01
   5.6842105e-01
   4.5263158e-01
   6.6666667e-01
   4.4210526e-01
   4.5964912e-01
   3.6140351e-01
   4.4561404e-01
   3.4736842e-01
   4.0000000e-01
   5.1578947e-01
   4.5263158e-01
   3.6842105e-01
   3.1578947e-01
   7.5438596e-01
   3.8245614e-01
   5.5789474e-01
   3.0175439e-01
   3.9298246e-01
   4.4912281e-01
   5.6140351e-01
   7.2280702e-01
   5.4035088e-01
   5.6140351e-01
   2.6315789e-01
   7.9649123e-01
   2.1754386e-01
   2.7719298e-01
   5.7543860e-01
   6.6315789e-01
   3.8245614e-01
   5.2631579e-01
   6.4210526e-01
   4.4210526e-01
   4.2105263e-01
   5.0877193e-01
   3.5087719e-01
   2.6666667e-01
   3.2631579e-01
   5.5087719e-01
   7.0526316e-01
   2.3859649e-01
   5.7192982e-01
   5.0526316e-01
   3.5438596e-01
   5.8947368e-01
   5.0526316e-01
   3.2982456e-01
   2.7017544e-01
   5.1228070e-01
   6.1052632e-01
   5.3333333e-01
   5.8245614e-01
   5.6842105e-01
   4.3859649e-01
   7.6140351e-01
   3.5789474e-01
   6.7017544e-01
   5.6140351e-01
   7.1929825e-01
   3.5789474e-01
   5.4736842e-01
   6.8070175e-01
   5.0526316e-01
   6.2456140e-01
   5.8245614e-01
   6.7719298e-01
   5.3684211e-01
   4.3508772e-01
   5.4385965e-01
   5.4035088e-01
   6.5263158e-01
   4.9824561e-01
   2.7719298e-01
   4.7719298e-01
   3.7192982e-01
   4.6666667e-01
   6.1052632e-01
   4.0701754e-01
   3.4736842e-01
   7.5438596e-01
   7.1578947e-01
   6.8070175e-01
   5.6842105e-01
   6.2456140e-01
   6.6315789e-01
   3.7543860e-01
   5.7543860e-01
   4.4561404e-01
   5.5789474e-01
   4.7368421e-01
   3.1228070e-01
   1.6842105e-01
   6.2456140e-01
   3.4736842e-01
   8.4210526e-01
   5.1929825e-01
   4.1754386e-01
   3.6842105e-01
   5.7192982e-01
   2.3859649e-01
   4.4561404e-01
   5.7894737e-01
   6.3859649e-01
   4.7017544e-01
   4.0701754e-01
   7.6491228e-01
   3.4385965e-01
   2.6315789e-01
   4.4210526e-01
   5.1578947e-01
   2.0350877e-01
   2.9824561e-01
   4.2807018e-01
   4.2456140e-01
   7.1578947e-01
   3.3333333e-01
   2.3157895e-01
   4.9824561e-01
   5.2280702e-01
   3.6842105e-01
   6.3859649e-01
   5.6491228e-01
   5.3333333e-01
   4.5964912e-01
   4.8070175e-01
   7.1929825e-01
   6.1052632e-01
   2.3859649e-01
   6.1403509e-01
   6.1754386e-01
   4.8421053e-01
   5.5438596e-01
   4.9473684e-01
   6.3859649e-01
   6.3859649e-01
   5.7192982e-01
   4.7719298e-01
   3.8947368e-01
   4.5263158e-01
   5.3333333e-01
   1.7894737e-01
   4.7017544e-01
   4.1052632e-01
   3.2982456e-01
   2.1403509e-01
   5.0877193e-01
   6.3157895e-01
   5.7192982e-01
   6.2807018e-01
   3.8245614e-01
   5.9649123e-01
   4.6315789e-01
   8.6666667e-01
   6.3508772e-01
   6.0701754e-01
   5.1228070e-01
   5.5087719e-01
   1.5438596e-01
   2.9473684e-01
   5.1578947e-01
   5.8596491e-01
   4.9122807e-01
   5.1228070e-01
   4.1052632e-01
   3.5789474e-01
   5.7192982e-01
   5.4385965e-01
   4.2105263e-01
   4.5614035e-01
   1.6140351e-01
   5.2280702e-01
   6.9824561e-01
   4.9122807e-01
   5.0877193e-01
   5.0877193e-01
   4.8421053e-01
   5.2631579e-01
   6.2807018e-01
   6.8421053e-01
   6.0350877e-01
   5.4035088e-01
   4.9824561e-01
   6.7719298e-01
   6.0000000e-01
   6.7719298e-01
   8.8771930e-01
   5.5789474e-01
   6.3157895e-01
   6.1403509e-01
   4.0350877e-01
   5.0175439e-01
   5.2631579e-01
   5.3684211e-01
   6.8070175e-01
   6.7017544e-01
   5.6491228e-01
   2.7719298e-01
   3.8596491e-01
   4.8070175e-01
   5.1578947e-01
   5.0877193e-01
   4.7017544e-01
   3.9649123e-01
   5.0526316e-01
   2.4912281e-01
   4.7017544e-01
   6.4210526e-01
   2.4561404e-01
   4.2456140e-01
   2.7719298e-01
   6.1754386e-01
   4.5263158e-01
   5.0877193e-01
   3.4736842e-01
   5.1929825e-01
   1.5438596e-01
   5.2280702e-01
   5.3684211e-01
   5.1929825e-01
   3.3684211e-01
   6.7017544e-01
   5.9649123e-01
   4.9122807e-01
   4.1754386e-01
   4.9824561e-01
   4.5964912e-01
   5.2280702e-01
   5.5789474e-01
   4.5614035e-01
   5.5438596e-01
   3.2982456e-01
   5.3333333e-01
   3.4385965e-01
   4.2456140e-01
   3.8947368e-01
   4.7719298e-01
   6.4912281e-01
   3.2631579e-01
   2.5614035e-01
   8.5263158e-01
   3.5789474e-01
   8.1403509e-01
   2.9824561e-01
   5.3333333e-01
   2.8421053e-01
   5.7894737e-01
   5.4385965e-01
   3.7192982e-01
   6.8771930e-01
   4.0000000e-01
   7.3684211e-01
   5.8947368e-01
   4.8070175e-01
   3.2280702e-01
   8.1403509e-01
   5.4736842e-01
   5.7192982e-01
   4.5964912e-01
   3.5789474e-01
   3.4385965e-01
   6.5263158e-01
   6.0701754e-01
   4.8421053e-01
   5.5789474e-01
   5.3333333e-01
   4.1052632e-01
   5.1578947e-01
   5.7543860e-01
   5.7543860e-01
   5.2280702e-01
   3.4736842e-01
   6.0701754e-01
   6.5614035e-01
   6.2105263e-01
   6.0000000e-01
   4.8070175e-01
   5.7192982e-01
   5.6140351e-01
   6.4210526e-01
   4.2807018e-01
   6.3508772e-01
   5.5789474e-01
   5.1929825e-01
   7.3684211e-01
   4.0000000e-01
   1.6842105e-01
   2.4561404e-01
   3.3684211e-01
   3.6842105e-01
   3.6491228e-01
   3.7894737e-01
   3.0877193e-01
   4.6315789e-01
   5.1228070e-01
   5.2631579e-01
   5.9298246e-01
   2.8421053e-01
   5.5438596e-01
   3.4736842e-01
   6.9824561e-01
   2.0701754e-01
   7.1228070e-01
   5.1228070e-01
   4.6315789e-01
   6.1052632e-01
   5.7894737e-01
   3.4736842e-01
   2.4561404e-01
   5.0175439e-01
   6.5263158e-01
   3.1578947e-01
   6.6315789e-01
   5.7192982e-01
   3.1578947e-01
   4.0350877e-01
   5.2982456e-01
   3.3333333e-01
   4.7719298e-01
   5.2280702e-01
   2.9824561e-01
   5.6140351e-01
   8.2807018e-01
   7.1929825e-01
   4.1403509e-01
   3.2280702e-01
   5.8596491e-01
   4.8421053e-01
   4.6315789e-01
   6.7719298e-01
   7.3684211e-01
   4.4210526e-01
   7.4736842e-01
   3.4736842e-01
   2.7368421e-01
   7.1228070e-01
   5.2982456e-01
   2.5263158e-01
   2.3157895e-01
   5.1578947e-01
   6.0350877e-01
   4.4912281e-01
   4.0000000e-01
   6.6315789e-01
   3.6491228e-01
   6.7368421e-01
   4.6666667e-01
   5.4385965e-01
   4.8421053e-01
   4.8070175e-01
   6.1052632e-01
   4.5614035e-01
   3.5438596e-01
   2.1403509e-01
   5.1578947e-01
   5.4736842e-01
   5.8947368e-01
   5.6491228e-01
   3.6140351e-01
   5.7894737e-01
   4.9473684e-01
   4.8421053e-01
   3.9649123e-01
   5.2280702e-01
   5.8245614e-01
   5.6491228e-01
   5.2982456e-01
   4.7017544e-01
   4.1403509e-01
   7.2982456e-01
   3.8596491e-01
   3.3333333e-01
   7.0526316e-01
   1.9298246e-01
   4.5263158e-01
   4.0000000e-01
   4.1403509e-01
   5.7894737e-01
   2.7368421e-01
   7.2631579e-01
   5.0526316e-01
   5.4385965e-01
   4.4912281e-01
   6.4561404e-01
   3.9298246e-01
   3.0877193e-01
   6.2105263e-01
   5.3684211e-01
   4.5614035e-01
   4.2456140e-01
   4.3859649e-01
   5.1228070e-01
   5.0526316e-01
   8.0000000e-01
   3.3684211e-01
   3.9298246e-01
   6.6315789e-01
   8.5964912e-01
   5.8947368e-01
   3.9298246e-01
   6.1754386e-01
   6.2456140e-01
   2.4561404e-01
   6.4210526e-01
   5.9649123e-01
   5.6491228e-01
   5.5087719e-01
   5.3684211e-01
   5.2631579e-01
   5.1228070e-01
   6.3508772e-01
   5.6140351e-01
   6.1754386e-01
   5.4035088e-01
   3.3333333e-01
   3.8596491e-01
   5.9298246e-01
   6.7368421e-01
   7.0175439e-01
   4.3859649e-01
   5.8947368e-01
   4.7719298e-01
   6.9473684e-01
   4.9824561e-01
   2.8421053e-01
   4.8421053e-01
   2.4561404e-01
   5.6842105e-01
   5.5438596e-01
   5.2280702e-01
   5.4035088e-01
   4.1403509e-01
   4.1754386e-01
   4.8421053e-01
   3.9649123e-01
   5.4035088e-01
   5.2631579e-01
   4.3508772e-01
   3.1228070e-01
   5.7543860e-01
   6.6315789e-01
   3.1929825e-01
   3.8947368e-01
   1.2982456e-01
   4.5263158e-01
   6.2105263e-01
   5.8596491e-01
   6.7719298e-01
   2.6666667e-01
   6.1403509e-01
   6.2807018e-01
   6.2456140e-01
   5.7543860e-01
   4.2807018e-01
   7.2982456e-01
   5.1578947e-01
   2.6315789e-01
   5.3684211e-01
   3.1578947e-01
   7.4385965e-01
   3.1228070e-01
   3.2982456e-01
   3.2631579e-01
   4.8771930e-01
   5.2280702e-01
   6.5263158e-01
   4.3508772e-01
   3.8596491e-01
   2.6666667e-01
   4.6666667e-01
   3.6842105e-01
   3.7543860e-01
   3.5087719e-01
   5.9298246e-01
   5.3333333e-01
   4.7368421e-01
   5.3333333e-01
   6.9122807e-01
   7.5789474e-01
   6.1052632e-01
   3.8596491e-01
   4.0000000e-01
   5.4385965e-01
   2.2456140e-01
   3.7894737e-01
   6.2807018e-01
   3.0877193e-01
   4.3859649e-01
   3.5087719e-01
   5.5789474e-01
   5.7543860e-01
   4.3157895e-01
   8.8070175e-01
   5.3684211e-01
   6.2105263e-01
   5.4385965e-01
   4.9824561e-01
   6.7368421e-01
   4.5614035e-01
   6.2807018e-01
   6.5614035e-01
   5.5438596e-01
   5.0526316e-01
   3.8947368e-01
   5.9298246e-01
   3.9649123e-01
   3.7894737e-01
   4.3508772e-01
   4.2105263e-01
   3.5789474e-01
   4.1403509e-01
   6.0701754e-01
   7.5087719e-01
   5.1929825e-01
   6.2807018e-01
   3.6491228e-01
   3.2631579e-01
   6.2105263e-01
   8.0350877e-01
   5.7192982e-01
   6.8070175e-01
   3.8947368e-01
   6.4210526e-01
   8.3157895e-01
   7.9298246e-01
   6.0000000e-01
   5.0526316e-01
   4.9122807e-01
   4.2456140e-01
   6.1403509e-01
   2.2105263e-01
   5.1578947e-01
   3.9649123e-01
   4.4561404e-01
   4.0350877e-01
   5.1578947e-01
   3.4385965e-01
   7.9298246e-01
   4.2807018e-01
   6.4912281e-01
   3.3684211e-01
   4.7017544e-01
   4.8771930e-01
   5.5789474e-01
   4.3859649e-01
   3.0877193e-01
   4.5263158e-01
   4.7017544e-01
   4.5964912e-01
   5.5438596e-01
   5.0175439e-01
   6.3157895e-01
   4.1052632e-01
   6.1052632e-01
   6.7719298e-01
   6.2456140e-01
   5.1929825e-01
   7.4736842e-01
   3.8596491e-01
   4.5614035e-01
   6.1403509e-01
   5.6140351e-01
   5.8947368e-01
   4.1052632e-01
   6.2105263e-01
   6.0701754e-01
   3.1578947e-01
   3.4035088e-01
   5.0175439e-01
   6.4210526e-01
   4.9824561e-01
   6.0350877e-01
   4.4210526e-01
   4.4210526e-01
   4.3157895e-01
   6.0701754e-01
   4.4561404e-01
   4.3508772e-01
   4.0000000e-01
   3.2631579e-01
   4.3508772e-01
   6.3859649e-01
   4.4561404e-01
   2.9473684e-01
   4.9122807e-01
   4.1403509e-01
   2.5263158e-01
   4.0350877e-01
   4.5263158e-01
   3.2631579e-01
   3.3333333e-01
   7.5438596e-01
   5.1578947e-01
   4.0701754e-01
   6.4210526e-01
   5.8947368e-01
   6.3508772e-01
   4.1754386e-01
   3.7894737e-01
   6.2456140e-01
   6.3508772e-01
   4.7719298e-01
   2.6315789e-01
   3.6140351e-01
   6.9122807e-01
   4.3508772e-01
   4.5614035e-01
   3.8596491e-01
   4.6315789e-01
   5.9649123e-01
   6.2105263e-01
   6.2456140e-01
   4.9122807e-01
   3.6140351e-01
   3.7192982e-01
   2.4561404e-01
   3.7543860e-01
   5.5087719e-01
   3.1228070e-01
   5.1578947e-01
   4.2807018e-01
   3.8947368e-01
   3.6842105e-01
   6.7719298e-01
   2.8070175e-01
   4.5263158e-01
   4.9122807e-01
   4.1052632e-01
   7.6140351e-01
   3.7894737e-01
   3.5789474e-01
   6.0000000e-01
   5.7543860e-01
   5.4385965e-01
   4.0350877e-01
   4.1754386e-01
   2.1754386e-01
   3.5087719e-01
   6.9473684e-01
   3.8245614e-01
   4.0701754e-01
   5.8596491e-01
   5.2982456e-01
   5.5789474e-01
   4.5614035e-01
   5.1578947e-01
   5.0877193e-01
   3.3684211e-01
   3.4736842e-01
   5.1228070e-01
   4.0000000e-01
   6.7368421e-01
   3.8245614e-01
   3.4035088e-01
   7.3684211e-01
   2.5614035e-01
   4.0000000e-01
   5.0526316e-01
   6.1052632e-01
   5.5789474e-01
   6.6666667e-01
   5.5789474e-01
   4.1403509e-01
   4.8070175e-01
   5.0175439e-01
   4.2105263e-01
   5.2982456e-01
   5.6842105e-01
   5.2280702e-01
   5.0526316e-01
   3.2631579e-01
   3.2982456e-01
   5.1228070e-01
   2.5614035e-01
   5.8596491e-01
   4.6315789e-01
   3.0175439e-01
   6.8771930e-01
   4.4210526e-01
   5.5087719e-01
   2.3157895e-01
   3.3333333e-01
   5.8596491e-01
   7.1228070e-01
   4.9473684e-01
   5.8245614e-01
   4.0701754e-01
   5.6140351e-01
   4.8421053e-01
   5.1929825e-01
   5.2982456e-01
   5.7543860e-01
   4.4561404e-01
   6.0701754e-01
   6.1403509e-01
   3.6491228e-01
   7.6491228e-01
   7.1929825e-01
   7.2631579e-01
   8.7017544e-01
   5.2631579e-01
   5.2982456e-01
   4.4210526e-01
   6.7017544e-01
   4.8771930e-01
   5.4035088e-01
   7.2631579e-01
   5.5087719e-01
   5.1578947e-01
   5.5438596e-01
   1.7894737e-01
   3.3333333e-01
   5.2280702e-01
   4.3508772e-01
   4.5614035e-01
   3.8596491e-01
   4.1052632e-01
   4.7719298e-01
   4.7017544e-01
   3.4035088e-01
   6.8070175e-01
   2.4561404e-01
   4.7719298e-01
   4.2807018e-01
   6.1403509e-01
   5.0877193e-01
   4.4912281e-01
   5.3684211e-01
   2.9122807e-01
   4.6666667e-01
   3.5087719e-01
   5.7543860e-01
   4.1403509e-01
   4.5964912e-01
   4.5964912e-01
   6.8421053e-01
   2.1403509e-01
   3.4736842e-01
   4.3157895e-01
   5.1228070e-01
   5.4035088e-01
   8.3859649e-01
   2.4561404e-01
   4.6315789e-01
   8.0701754e-01
   5.5087719e-01
   4.2456140e-01
   4.9824561e-01
   6.7368421e-01
   3.2280702e-01
   6.0000000e-01
   4.8070175e-01
   4.1403509e-01
   4.2105263e-01
   5.5438596e-01
   6.3157895e-01
   7.0877193e-01
   7.0175439e-01
   8.1403509e-01
   4.6315789e-01
   4.7719298e-01
   5.4035088e-01
   6.6666667e-01
   7.2280702e-01
   7.4385965e-01
   4.4912281e-01
   5.8245614e-01
   7.5087719e-01
   4.5964912e-01
   4.5263158e-01
   4.6666667e-01
   5.2982456e-01
   6.5614035e-01
   4.4912281e-01
   6.5263158e-01
   3.9298246e-01
   5.0877193e-01
   6.5614035e-01
   5.6140351e-01
   5.0526316e-01
   4.3508772e-01
   2.5614035e-01
   4.8421053e-01
   5.2280702e-01
   4.8070175e-01
   1.8947368e-01
   4.5614035e-01
   3.2631579e-01
   4.8421053e-01
   5.9298246e-01
   6.3157895e-01
   6.9824561e-01
   3.0175439e-01
   5.5789474e-01
   5.5438596e-01
   2.8771930e-01
   5.6842105e-01
   4.4561404e-01
   5.7543860e-01
   7.3333333e-01
   5.9649123e-01
   3.9649123e-01
   6.7017544e-01
   6.1052632e-01
   4.9824561e-01
   4.5964912e-01
   5.2631579e-01
   2.6666667e-01
   4.2456140e-01
   4.6315789e-01
   6.7017544e-01
   4.0350877e-01
   6.8421053e-01
   4.3157895e-01
   5.7543860e-01
   1.5789474e-01
   6.3508772e-01
   2.5614035e-01
   3.3684211e-01
   4.3859649e-01
   4.0350877e-01
   6.5614035e-01
   4.4912281e-01
   2.7719298e-01
   6.6666667e-01
   5.4035088e-01
   5.6842105e-01
   3.0175439e-01
   3.5087719e-01
   4.3508772e-01
   6.3859649e-01
   4.4912281e-01
   2.3157895e-01
   5.6140351e-01
   5.9298246e-01
   4.2807018e-01
   4.0350877e-01
   6.1403509e-01
   5.2280702e-01
   6.1052632e-01
   4.0000000e-01
   7.7192982e-01
   2.4561404e-01
   6.5964912e-01
   6.2456140e-01
   4.3157895e-01
   3.6491228e-01
   3.7894737e-01
   6.2456140e-01
   3.6140351e-01
   4.1403509e-01
   5.4035088e-01
   5.2280702e-01
   4.3508772e-01
   3.9649123e-01
   4.6666667e-01
   3.8947368e-01
   5.5789474e-01
   4.7368421e-01
   4.1754386e-01
   5.0175439e-01
   7.2280702e-01
   5.7894737e-01
   5.5789474e-01
   6.0000000e-01
   5.4736842e-01
   7.1228070e-01
   5.9298246e-01
   4.1754386e-01
   7.5789474e-01
   4.3508772e-01
   5.8596491e-01
   7.0877193e-01
   6.2456140e-01
   5.4736842e-01
   8.7368421e-01
   5.2631579e-01
   3.2982456e-01
   4.8771930e-01
   3.7543860e-01
   5.4035088e-01
   4.4210526e-01
   5.6491228e-01
   2.6315789e-01
   4.9473684e-01
   7.0175439e-01
   4.8070175e-01
   2.9473684e-01
   5.6491228e-01
   5.1578947e-01
   6.3859649e-01
   4.4561404e-01
   4.8421053e-01
   4.3508772e-01
   4.2456140e-01
   5.7543860e-01
   5.5087719e-01
   4.3157895e-01
   5.7894737e-01
   6.1052632e-01
   4.8421053e-01
   6.8421053e-01
   4.0350877e-01
   5.5438596e-01
   4.5614035e-01
   4.8421053e-01
   4.2807018e-01
   3.6140351e-01
   3.9298246e-01
   7.4035088e-01
   2.3859649e-01
   5.1228070e-01
   2.9824561e-01
   4.3859649e-01
   5.2631579e-01
   5.6842105e-01
   3.3684211e-01
   4.8070175e-01
   5.7192982e-01
   5.9649123e-01
   6.4210526e-01
   7.0526316e-01
   5.0175439e-01
   4.2807018e-01
   5.2982456e-01
   4.7719298e-01
   2.8771930e-01
   4.2456140e-01
   5.4035088e-01
   5.2982456e-01
   5.3333333e-01
   3.4385965e-01
   4.7719298e-01
   4.1052632e-01
   4.5964912e-01
   3.8947368e-01
   4.4561404e-01
   2.4912281e-01
   4.8070175e-01
   5.5789474e-01
   4.9824561e-01
   7.7543860e-01
   4.3508772e-01
   3.7543860e-01
   4.7017544e-01
   6.2456140e-01
   6.0000000e-01
   5.1578947e-01
   6.3859649e-01
   4.4912281e-01
   5.9649123e-01
   5.5789474e-01
   7.0175439e-01
   2.0000000e-01
   2.9824561e-01
   3.5438596e-01
   6.5263158e-01
   3.2631579e-01
   6.0350877e-01
   5.3333333e-01
   2.4912281e-01
   6.0701754e-01
   4.6666667e-01
   4.5263158e-01
   3.7894737e-01
   5.1578947e-01
   7.0877193e-01
   7.1228070e-01
   3.9298246e-01
   6.6666667e-01
   7.4035088e-01
   3.7894737e-01
   4.9473684e-01
   5.8596491e-01
   1.4736842e-01
   5.7543860e-01
   5.2982456e-01
   7.7192982e-01
   5.8596491e-01
   5.4736842e-01
   3.7192982e-01
   4.9824561e-01
   5.0175439e-01
   5.6842105e-01
   2.1754386e-01
   5.4035088e-01
   4.6666667e-01
   3.4736842e-01
   5.3684211e-01
   6.4912281e-01
   5.2280702e-01
   5.9298246e-01
   4.5614035e-01
   6.2105263e-01
   4.8421053e-01
   4.9122807e-01
   4.9473684e-01
   4.9122807e-01
   3.1929825e-01
   3.5438596e-01
   3.4035088e-01
   4.5964912e-01
   4.4561404e-01
   4.6315789e-01
   5.2631579e-01
   5.2280702e-01
   5.2631579e-01
   6.2807018e-01
   7.4385965e-01
   5.2631579e-01
   4.9824561e-01
   3.0526316e-01
   5.1578947e-01
   5.6140351e-01
   4.6666667e-01
   5.2280702e-01
   5.2631579e-01
   7.6491228e-01
   3.4736842e-01
   4.0350877e-01
   4.7017544e-01
   6.4912281e-01
   1.1929825e-01
   8.7368421e-01
   4.0701754e-01
   6.0350877e-01
   3.0175439e-01
   4.1052632e-01
   5.7543860e-01
   5.9649123e-01
   4.7368421e-01
   3.9298246e-01
   4.4912281e-01
   3.1578947e-01
   4.3508772e-01
   5.1578947e-01
   5.7894737e-01
   4.5614035e-01
   5.2631579e-01
   3.3684211e-01
   6.0350877e-01
   4.7017544e-01
   5.6140351e-01
   3.8947368e-01
   4.2105263e-01
   5.0175439e-01
   5.1578947e-01
   5.6491228e-01
   6.2456140e-01
   3.4736842e-01
   5.3333333e-01
   3.4736842e-01
   4.8421053e-01
   5.2982456e-01
   2.1754386e-01
   5.1929825e-01
   5.4385965e-01
   2.8070175e-01
   5.0877193e-01
   5.8596491e-01
   4.3157895e-01
   5.1578947e-01
   4.3859649e-01
   1.9649123e-01
   7.0175439e-01
   4.4912281e-01
   4.8070175e-01
   1.7192982e-01
   4.3859649e-01
   3.7543860e-01
   4.3157895e-01
   7.0526316e-01
   4.0350877e-01
   5.8245614e-01
   6.1403509e-01
   6.7368421e-01
   4.9473684e-01
   5.3684211e-01
   6.0000000e-01
   4.4210526e-01
   5.2280702e-01
   4.0350877e-01
   6.3508772e-01
   4.2105263e-01
   5.4035088e-01
   5.6491228e-01
   5.8947368e-01
   6.2105263e-01
   4.8070175e-01
   4.8771930e-01
   3.7543860e-01
   8.2105263e-01
   5.5438596e-01
   5.2280702e-01
   5.7543860e-01
   4.9473684e-01
   7.3684211e-01
   5.2280702e-01
   4.2105263e-01
   3.9298246e-01
   3.7894737e-01
   4.0350877e-01
   6.8070175e-01
   4.5964912e-01
   5.4035088e-01
   4.8771930e-01
   2.4210526e-01
   5.1929825e-01
   5.1228070e-01
   6.4561404e-01
   5.5438596e-01
   4.0350877e-01
   8.3157895e-01
   5.0175439e-01
   4.9473684e-01
   5.8947368e-01
   7.4736842e-01
   5.8947368e-01
   2.8771930e-01
   5.5789474e-01
   6.6315789e-01
   8.9824561e-01
   5.0877193e-01
   6.4210526e-01
   8.6666667e-01
   5.0877193e-01
   5.6491228e-01
   5.7543860e-01
   7.5789474e-01
   4.7719298e-01
   5.4736842e-01
   4.4912281e-01
   7.4736842e-01
   4.3157895e-01
   5.5438596e-01
   4.4912281e-01
   6.0701754e-01
   5.1228070e-01
   4.8421053e-01
   2.0000000e-01
   5.4385965e-01
   3.2631579e-01
   4.9473684e-01
   4.2807018e-01
   3.0877193e-01
   5.0877193e-01
   5.2982456e-01
   5.4035088e-01
   4.4912281e-01
   6.7719298e-01
   6.1403509e-01
   3.7543860e-01
   6.2105263e-01
   5.7192982e-01
   1.5789474e-01
   6.5263158e-01
   1.9298246e-01
   3.8245614e-01
   3.0175439e-01
   2.4561404e-01
   2.9824561e-01
   2.6666667e-01
   4.9473684e-01
   5.4736842e-01
   2.4561404e-01
   2.8421053e-01
   8.0350877e-01
   3.3333333e-01
   4.8070175e-01
   3.8245614e-01
   4.9122807e-01
   5.6491228e-01
   3.8245614e-01
   5.0877193e-01
   3.7543860e-01
   4.2807018e-01
   6.1754386e-01
   5.2982456e-01
   5.7192982e-01
   3.3684211e-01
   3.4385965e-01
   3.7192982e-01
   5.3333333e-01
   4.8421053e-01
   5.1228070e-01
   4.7368421e-01
   3.6140351e-01
   5.6491228e-01
   4.8771930e-01
   5.1578947e-01
   4.8070175e-01
   9.6842105e-01
   5.9298246e-01
   6.3859649e-01
   3.1578947e-01
   3.1929825e-01
   8.0701754e-01
   5.3684211e-01
   5.7543860e-01
   3.5438596e-01
   4.0350877e-01
   2.6666667e-01
   3.6140351e-01
   7.1228070e-01
   4.9473684e-01
   5.7894737e-01
   5.7192982e-01
   5.6140351e-01
   5.2280702e-01
   4.8070175e-01
   4.3157895e-01
   4.7719298e-01
   3.3684211e-01
   5.4385965e-01
   5.7894737e-01
   3.2982456e-01
   9.1228070e-02
   3.7192982e-01
   4.2105263e-01
   5.1929825e-01
   5.6140351e-01
   2.1052632e-01
   3.5087719e-01
   6.5964912e-01
   5.9298246e-01
   4.9473684e-01
   6.8421053e-01
   5.6842105e-01
   6.3859649e-01
   4.7719298e-01
   6.5263158e-01
   5.2631579e-01
   4.9122807e-01
   5.1578947e-01
   5.2631579e-01
   4.7719298e-01
   7.6140351e-01
   5.8947368e-01
   4.4561404e-01
   4.8771930e-01
   7.8245614e-01
   7.6491228e-01
   4.0350877e-01
   7.2280702e-01
   2.3859649e-01
   1.8596491e-01
   2.7719298e-01
   4.8421053e-01
   2.7719298e-01
   5.4035088e-01
   8.4912281e-01
   4.2807018e-01
   6.0000000e-01
   4.2105263e-01
   4.6315789e-01
   3.7894737e-01
   6.0000000e-01
   7.8596491e-01
   6.5263158e-01
   6.2105263e-01
   3.2982456e-01
   5.0877193e-01
   2.5614035e-01
   4.0701754e-01
   4.7719298e-01
   4.4561404e-01
   2.8070175e-01
   6.0350877e-01
   7.1929825e-01
   7.9649123e-01
   5.7192982e-01
   4.8070175e-01
   3.4035088e-01
   4.5964912e-01
   6.2105263e-01
   6.1052632e-01
   7.6140351e-01
   6.7719298e-01
   6.6666667e-01
   1.5789474e-01
   6.8421053e-01
   6.2456140e-01
   5.2631579e-01
   6.1052632e-01
   6.2105263e-01
   3.7543860e-01
   5.5087719e-01
   6.0000000e-01
   4.5964912e-01
   7.0526316e-01
   3.7543860e-01
   4.5263158e-01
   3.8596491e-01
   5.2982456e-01
   6.4912281e-01
   3.3333333e-01
   4.1403509e-01
   6.2456140e-01
   3.8947368e-01
   4.4912281e-01
   2.1052632e-01
   4.0701754e-01
   2.2807018e-01
   4.7017544e-01
   2.9824561e-01
   4.4561404e-01
   7.3684211e-01
   5.2280702e-01
   5.6491228e-01
   7.4385965e-01
   4.4561404e-01
   7.1929825e-01
   4.4561404e-01
   2.3508772e-01
   5.3333333e-01
   4.2807018e-01
   3.5789474e-01
   6.2105263e-01
   5.4385965e-01
   5.5789474e-01
   5.2631579e-01
   4.8070175e-01
   5.3684211e-01
   6.1052632e-01
   5.7543860e-01
   3.6140351e-01
   3.4736842e-01
   5.9298246e-01
   8.1403509e-01
   5.6491228e-01
   4.5263158e-01
   3.5438596e-01
   2.9473684e-01
   4.3508772e-01
   3.9298246e-01
   3.5087719e-01
   5.4035088e-01
   3.4736842e-01
   5.9298246e-01
   3.4736842e-01
   4.6666667e-01
   3.1929825e-01
   3.1228070e-01
   4.2105263e-01
   5.2982456e-01
   5.5087719e-01
   5.8596491e-01
   4.6315789e-01
   2.4912281e-01
   6.4561404e-01
   3.6140351e-01
   3.0877193e-01
   5.6842105e-01
   7.9649123e-01
   2.5964912e-01
   3.4736842e-01
   5.1228070e-01
   5.7894737e-01
   5.0526316e-01
   6.4912281e-01
   3.5789474e-01
   5.0877193e-01
   7.0175439e-01
   6.9824561e-01
   3.0526316e-01
   5.6842105e-01
   6.4912281e-01
   4.8070175e-01
   8.2456140e-01
   3.3684211e-01
   4.8070175e-01
   3.7192982e-01
   5.1929825e-01
   5.2631579e-01
   3.9298246e-01
   4.3508772e-01
   1.8947368e-01
   5.7543860e-01
   4.4912281e-01
   3.5438596e-01
   6.4561404e-01
   7.5438596e-01
   6.5263158e-01
   6.0701754e-01
   5.8947368e-01
   5.0175439e-01
   5.3333333e-01
   4.7719298e-01
   6.5614035e-01
   5.9298246e-01
   6.6315789e-01
   2.2807018e-01
   5.8947368e-01
   5.1228070e-01
   5.4035088e-01
   4.8070175e-01
   4.8070175e-01
   5.2280702e-01
   6.8070175e-01
   5.1228070e-01
   7.1578947e-01
   6.7368421e-01
   4.2807018e-01
   5.6842105e-01
   6.2807018e-01
   4.9122807e-01
   4.8070175e-01
   4.4912281e-01
   3.8947368e-01
   6.2807018e-01
   2.7017544e-01
   5.2982456e-01
   5.8947368e-01
   4.7368421e-01
   5.0526316e-01
   5.5087719e-01
   5.0526316e-01
   6.0701754e-01
   7.0877193e-01
   4.8070175e-01
   4.4561404e-01
   6.6315789e-01
   6.1754386e-01
   5.8596491e-01
   5.8947368e-01
   6.6666667e-01
   3.1578947e-01
   6.1754386e-01
   6.8070175e-01
   5.6842105e-01
   5.2280702e-01
   3.8947368e-01
   6.1403509e-01
   4.0000000e-01
   4.9824561e-01
   5.9649123e-01
   3.3684211e-01
   5.8596491e-01
   4.3157895e-01
   5.6140351e-01
   5.5789474e-01
   6.7719298e-01
   6.6315789e-01
   4.7719298e-01
   3.8947368e-01
   5.7192982e-01
   5.2280702e-01
   3.8245614e-01
   6.5614035e-01
   6.8771930e-01
   6.2807018e-01
   4.4912281e-01
   5.9298246e-01
   2.6666667e-01
   4.1754386e-01
   4.7719298e-01
   3.1578947e-01
   4.1403509e-01
   4.9122807e-01
   4.4561404e-01
   5.1578947e-01
   4.6666667e-01
   7.8596491e-01
   4.7719298e-01
   5.4385965e-01
   3.5438596e-01
   4.1052632e-01
   7.8596491e-01
   4.5964912e-01
   5.1578947e-01
   3.1578947e-01
   7.0175439e-01
   2.9473684e-01
   6.6315789e-01
   4.0350877e-01
   6.5964912e-01
   5.2280702e-01
   3.5087719e-01
   5.4736842e-01
   2.3508772e-01
   7.3333333e-01
   5.0175439e-01
   7.1578947e-01
   4.9824561e-01
   3.0877193e-01
   6.3508772e-01
   4.4210526e-01
   4.6315789e-01
   3.3333333e-01
   5.7192982e-01
   5.4035088e-01
   4.9122807e-01
   2.9824561e-01
   7.1228070e-01
   5.4736842e-01
   6.1403509e-01
   1.4385965e-01
   5.3333333e-01
[truncated: 1,300,007 more chars]
