# Supplementary material for: Assessment of Network Inference Methods: How to Cope with an Underdetermined Problem
Source: PLoS One. 2014 Mar 6;9(3):e90481. doi: 10.1371/journal.pone.0090481 (PMC3946176; doi:10.1371/journal.pone.0090481)
Supplement: File S1 — MATLAB codes for the new assessment of network inference methods. (ZIP) [file pone.0090481.s001.zip › Siegenthaler_PONE_Code/INPUT/Submissions/Example/SIZE_10/DREAM4_Example_InSilico_Size10_2.txt]

G1	G2	0.768869
G7	G8	0.585545
G1	G7	0.510523
G3	G9	0.473891
G7	G6	0.466865
G4	G5	0.434149
G4	G3	0.415164
G8	G10	0.403657
G5	G9	0.365190
G10	G8	0.360116
G1	G4	0.354249
G2	G3	0.337000
G6	G5	0.331264
G7	G1	0.324449
G8	G6	0.321460
G2	G1	0.317240
G4	G6	0.314867
G3	G4	0.306854
G8	G5	0.304045
G2	G10	0.285096
G7	G10	0.276892
G8	G3	0.268474
G4	G7	0.266830
G8	G7	0.260785
G9	G10	0.229513
G7	G9	0.223015
G4	G1	0.215895
G5	G4	0.192366
G3	G2	0.174957
G6	G8	0.159750
