# Supplementary material for: Assessment of Network Inference Methods: How to Cope with an Underdetermined Problem
Source: PLoS One. 2014 Mar 6;9(3):e90481. doi: 10.1371/journal.pone.0090481 (PMC3946176; doi:10.1371/journal.pone.0090481)
Supplement: File S1 — MATLAB codes for the new assessment of network inference methods. (ZIP) [file pone.0090481.s001.zip › Siegenthaler_PONE_Code/INPUT/Submissions/Example/SIZE_100/DREAM4_Example_InSilico_Size100_2.txt]

G71	G89	0.763299
G33	G11	0.742044
G36	G76	0.737512
G46	G95	0.674439
G48	G22	0.631810
G4	G8	0.617622
G82	G81	0.614514
G95	G46	0.556830
G95	G60	0.519593
G79	G77	0.517248
G13	G19	0.516116
G84	G1	0.503210
G72	G29	0.484075
G19	G17	0.478574
G36	G38	0.472902
G77	G79	0.467944
G46	G63	0.464496
G8	G2	0.450140
G1	G44	0.445916
G72	G73	0.440380
G69	G64	0.437180
G47	G69	0.428635
G48	G43	0.398731
G12	G86	0.398544
G77	G41	0.395640
G8	G5	0.391316
G71	G80	0.380772
G25	G100	0.376024
G88	G87	0.371743
G24	G34	0.361205
G63	G91	0.360819
G50	G49	0.358536
G8	G11	0.355228
G42	G43	0.354363
G46	G62	0.352030
G76	G40	0.342091
G35	G27	0.341657
G67	G93	0.339926
G33	G66	0.338209
G46	G51	0.336258
G86	G91	0.333085
G26	G27	0.332911
G31	G61	0.332610
G94	G97	0.332329
G55	G26	0.325714
G23	G65	0.325471
G73	G74	0.324057
G23	G33	0.322792
G33	G32	0.319994
G100	G93	0.319083
G66	G62	0.316727
G25	G96	0.315136
G72	G67	0.314738
G1	G84	0.312303
G67	G49	0.310077
G7	G11	0.308133
G13	G14	0.301411
G36	G68	0.298132
G5	G23	0.297353
G19	G13	0.293529
G100	G35	0.290702
G2	G20	0.289463
G58	G69	0.289171
G75	G60	0.288791
G25	G94	0.286801
G98	G18	0.285410
G79	G90	0.283352
G97	G91	0.282796
G73	G72	0.282726
G30	G24	0.282665
G4	G57	0.279736
G80	G83	0.278817
G12	G14	0.278758
G90	G89	0.277460
G4	G51	0.275614
G82	G100	0.273898
G30	G32	0.272603
G89	G90	0.270246
G16	G70	0.269923
G34	G81	0.269846
G36	G46	0.269548
G50	G57	0.269343
G21	G74	0.268825
G13	G49	0.267274
G66	G12	0.264352
G76	G16	0.261010
G92	G16	0.260199
G41	G84	0.259365
G53	G80	0.256679
G98	G7	0.256634
G58	G30	0.256323
G90	G91	0.254891
G87	G47	0.254312
G84	G29	0.253896
G36	G51	0.252705
G44	G6	0.252222
G62	G66	0.250728
G77	G86	0.250044
G36	G87	0.249786
G75	G32	0.249657
G4	G53	0.248052
G41	G15	0.246818
G83	G39	0.246584
G76	G72	0.245980
G31	G86	0.245606
G26	G83	0.245402
G50	G41	0.245021
G5	G21	0.244945
G80	G89	0.243954
G25	G78	0.243857
G36	G34	0.242709
G73	G76	0.242075
G4	G6	0.240666
G93	G29	0.240405
G10	G93	0.238573
G99	G61	0.237155
G24	G95	0.236804
G38	G79	0.233959
G37	G35	0.233085
G13	G81	0.232374
G36	G88	0.231554
G48	G73	0.230584
G68	G18	0.230171
G53	G15	0.230066
G21	G62	0.229407
G27	G95	0.228393
G40	G76	0.227004
G98	G100	0.226335
G21	G50	0.223912
G58	G31	0.223339
G2	G83	0.222832
G64	G88	0.222622
G15	G94	0.222304
G62	G100	0.221134
G30	G78	0.220926
G76	G28	0.220731
G14	G12	0.220387
G50	G70	0.218440
G12	G50	0.216420
G40	G73	0.216357
G72	G20	0.216117
G16	G62	0.215721
G53	G42	0.215686
G72	G69	0.215421
G53	G59	0.215393
G63	G20	0.213903
G55	G59	0.213496
G58	G29	0.213457
G90	G12	0.213305
G76	G24	0.213232
G57	G55	0.210785
G100	G98	0.210690
G44	G89	0.210018
G46	G82	0.209876
G4	G19	0.209727
G53	G64	0.209504
G10	G2	0.209323
G80	G61	0.208972
G92	G68	0.208951
G28	G74	0.208419
G33	G23	0.208382
G4	G17	0.207943
G52	G48	0.207231
G28	G24	0.206203
G5	G4	0.205886
G87	G88	0.205715
G88	G67	0.204961
G94	G52	0.204836
G10	G13	0.204715
G72	G77	0.204555
G95	G44	0.204065
G3	G95	0.203730
G58	G72	0.203306
G38	G93	0.202856
G85	G45	0.202832
G25	G71	0.202150
G58	G50	0.201843
G17	G16	0.200697
G69	G58	0.200636
G3	G87	0.199609
G22	G6	0.199540
G87	G36	0.198954
G61	G92	0.198616
G89	G88	0.198453
G3	G83	0.198285
G89	G80	0.197130
G98	G28	0.197054
G23	G95	0.197016
G60	G1	0.196401
G19	G40	0.196002
G3	G5	0.195315
G10	G7	0.193829
G22	G25	0.193599
G23	G58	0.193320
G82	G97	0.192753
G41	G25	0.192748
G15	G17	0.192731
G52	G60	0.192588
G92	G9	0.191965
G40	G83	0.190499
G42	G47	0.189604
G8	G3	0.189563
G98	G84	0.189514
G53	G37	0.189270
G93	G26	0.189209
G82	G24	0.188410
G49	G32	0.187289
G18	G12	0.187070
G38	G37	0.187016
G89	G71	0.186313
G65	G70	0.185799
G48	G60	0.185384
G57	G54	0.185368
G90	G36	0.185097
G28	G73	0.184743
G23	G99	0.184549
G72	G96	0.184240
G77	G33	0.184217
G65	G6	0.183600
G75	G97	0.183174
G70	G16	0.182876
G14	G75	0.182634
G44	G48	0.181841
G41	G90	0.180533
G42	G54	0.180302
G26	G92	0.179433
G48	G42	0.179361
G91	G80	0.179256
G55	G57	0.178993
G91	G81	0.178361
G50	G12	0.177999
G80	G84	0.177739
G98	G79	0.177692
G50	G13	0.176784
G48	G90	0.174746
G66	G64	0.174337
G40	G63	0.173723
G3	G57	0.173274
G84	G9	0.173136
G41	G64	0.172946
G75	G7	0.172074
G89	G85	0.172007
G17	G19	0.171606
G88	G36	0.171487
G63	G93	0.171291
G61	G94	0.170771
G50	G51	0.169170
G92	G61	0.167999
G25	G23	0.167561
G87	G99	0.167071
G88	G83	0.166566
G3	G91	0.166268
G30	G77	0.165756
G79	G98	0.165472
G61	G44	0.165119
G58	G53	0.165064
G3	G37	0.164955
G10	G81	0.162995
G50	G53	0.162292
G54	G59	0.162243
G22	G64	0.161999
G94	G98	0.161587
G90	G56	0.161580
G86	G81	0.161287
G29	G7	0.160980
G31	G30	0.160405
G58	G27	0.159563
G90	G3	0.159438
G27	G26	0.159362
G4	G35	0.159352
G54	G4	0.158852
G62	G18	0.158703
G26	G97	0.158380
G96	G83	0.157974
G21	G13	0.157816
G38	G59	0.156694
G72	G76	0.156445
G73	G67	0.156280
G9	G32	0.155427
G46	G20	0.155392
G54	G15	0.155267
G89	G92	0.154850
G63	G60	0.154749
G96	G26	0.154542
G14	G18	0.154492
G58	G98	0.154261
G48	G26	0.153995
G4	G3	0.153918
G56	G88	0.153903
G96	G25	0.153661
G39	G98	0.153420
G68	G39	0.153254
G78	G36	0.153053
G55	G52	0.152700
G45	G27	0.152223
G22	G13	0.151648
G92	G63	0.151461
G93	G63	0.151258
G4	G25	0.150621
G97	G77	0.150284
G16	G74	0.149070
G85	G51	0.149012
G22	G40	0.148621
G83	G9	0.148561
G57	G61	0.148500
G56	G50	0.148090
G84	G71	0.147932
G46	G74	0.147112
G91	G59	0.146885
G22	G7	0.146770
G61	G45	0.146480
G63	G92	0.146250
G22	G48	0.145584
G100	G10	0.144648
G26	G51	0.144443
G92	G91	0.143584
G24	G82	0.143067
G77	G71	0.143056
G22	G98	0.142606
G1	G9	0.142512
G98	G92	0.142245
G3	G26	0.142225
G63	G64	0.141791
G75	G55	0.141528
G18	G28	0.141522
G70	G76	0.141442
G41	G37	0.141113
G46	G18	0.140872
G2	G21	0.140751
G71	G54	0.140700
G65	G34	0.140590
G95	G61	0.140571
G19	G93	0.140462
G49	G50	0.140252
G14	G10	0.140169
G73	G68	0.139747
G82	G54	0.139646
G65	G85	0.139509
G5	G16	0.139470
G82	G78	0.139024
G80	G78	0.138854
G48	G68	0.138840
G51	G91	0.138814
G40	G52	0.138055
G76	G73	0.136708
G8	G17	0.136686
G62	G6	0.136645
G49	G65	0.136379
G39	G40	0.136244
G50	G40	0.136196
G53	G12	0.136127
G35	G58	0.136075
G10	G46	0.135542
G56	G90	0.135536
G36	G66	0.135310
G51	G95	0.135244
G8	G86	0.135147
G44	G95	0.134577
G35	G86	0.134121
G23	G69	0.133576
G14	G82	0.133555
G86	G99	0.133467
G4	G5	0.133094
G21	G37	0.132987
G51	G59	0.132807
G66	G71	0.132722
G76	G75	0.132305
G1	G56	0.131961
G77	G49	0.131947
G24	G23	0.131903
G72	G70	0.131843
G10	G32	0.131743
G94	G30	0.131646
G50	G37	0.131590
G90	G79	0.131540
G96	G5	0.131473
G76	G71	0.130987
G10	G59	0.130935
G8	G10	0.130812
G87	G94	0.130769
G4	G21	0.130610
G30	G87	0.130464
G98	G97	0.130337
G64	G65	0.130184
G92	G96	0.129902
G86	G68	0.129484
G14	G43	0.129196
G22	G96	0.129150
G57	G53	0.128620
G78	G43	0.128411
G87	G67	0.128307
G46	G100	0.128045
G97	G93	0.127681
G22	G85	0.127401
G5	G10	0.127347
G3	G78	0.127154
G62	G60	0.127139
G59	G53	0.127113
G87	G31	0.126831
G21	G5	0.126737
G96	G93	0.126145
G22	G39	0.125933
G47	G84	0.125915
G59	G55	0.125915
G59	G61	0.125834
G5	G99	0.125032
G47	G45	0.124724
G52	G74	0.124168
G63	G30	0.123947
G47	G70	0.123298
G22	G80	0.123216
G84	G88	0.122887
G95	G18	0.122756
G100	G59	0.122657
G94	G77	0.121821
G41	G77	0.121436
G24	G38	0.121266
G50	G21	0.121146
G3	G1	0.121061
G100	G51	0.121045
G53	G27	0.120702
G8	G4	0.120696
G58	G1	0.120632
G92	G99	0.119988
G60	G37	0.119913
G89	G91	0.119834
G25	G3	0.119348
G10	G72	0.118212
G96	G60	0.117646
G18	G34	0.117604
G92	G65	0.117489
G41	G60	0.117374
G58	G75	0.117139
G21	G69	0.117111
G67	G56	0.116673
G92	G47	0.116664
G53	G41	0.116508
G7	G16	0.116287
G44	G24	0.116180
G67	G72	0.116004
G92	G31	0.115927
G87	G23	0.115859
G92	G75	0.115783
G70	G69	0.115775
G22	G90	0.115314
G93	G80	0.114609
G8	G100	0.114405
G83	G41	0.114357
G62	G71	0.113463
G97	G87	0.113416
G35	G57	0.113218
G60	G66	0.113139
G62	G85	0.112971
G79	G30	0.112924
G34	G66	0.112627
G73	G18	0.112488
G42	G38	0.112422
G92	G29	0.112301
G53	G32	0.112114
G75	G17	0.111445
G67	G66	0.111202
G100	G41	0.111190
G88	G56	0.111055
G32	G61	0.110531
G92	G42	0.110220
G95	G74	0.109288
G89	G82	0.108824
G47	G28	0.108587
G19	G21	0.108511
G4	G54	0.108302
G43	G48	0.108123
G13	G51	0.108107
G74	G28	0.108081
G20	G85	0.107892
G10	G8	0.107248
G26	G63	0.106997
G92	G93	0.106994
G77	G42	0.106965
G95	G26	0.106805
G31	G80	0.106711
G61	G57	0.106583
G31	G65	0.106402
G5	G19	0.106274
G13	G45	0.106218
G72	G65	0.106182
G3	G96	0.105747
G52	G43	0.105723
G68	G67	0.104790
G39	G3	0.104721
G5	G8	0.104606
G99	G14	0.104517
G90	G20	0.104492
G48	G39	0.104483
G45	G100	0.104459
G10	G1	0.104239
G86	G34	0.104126
G82	G30	0.104111
G36	G74	0.103814
G48	G49	0.103556
G28	G46	0.103472
G40	G50	0.103444
G22	G29	0.103342
G36	G90	0.103323
G69	G71	0.103185
G84	G4	0.103160
G48	G32	0.103081
G94	G61	0.102761
G31	G40	0.102384
G86	G43	0.102354
G52	G34	0.102317
G84	G58	0.101773
G84	G87	0.101770
G82	G75	0.101472
G71	G58	0.101112
G28	G45	0.100705
G52	G64	0.100628
G11	G66	0.100597
G38	G100	0.100504
G49	G27	0.100503
G58	G99	0.100371
G28	G36	0.100151
G25	G14	0.099991
G48	G69	0.099836
G54	G6	0.099704
G49	G77	0.099544
G65	G15	0.099496
G71	G20	0.099460
G98	G31	0.099440
G100	G50	0.099148
G95	G94	0.098981
G31	G2	0.098852
G77	G19	0.098835
G6	G85	0.098761
G24	G44	0.098475
G100	G99	0.098429
G66	G9	0.098402
G79	G81	0.098393
G99	G94	0.098262
G36	G16	0.098070
G88	G71	0.097921
G56	G2	0.097849
G60	G21	0.097846
G48	G30	0.097657
G86	G20	0.097505
G12	G53	0.097368
G95	G25	0.097041
G94	G85	0.096929
G80	G92	0.096770
G60	G98	0.096651
G91	G83	0.096572
G99	G42	0.096462
G48	G65	0.096352
G11	G62	0.096255
G35	G87	0.096176
G25	G33	0.096138
G71	G66	0.095783
G30	G22	0.095711
G39	G55	0.095690
G97	G53	0.095533
G25	G58	0.095418
G60	G68	0.095418
G35	G39	0.095277
G60	G22	0.095266
G34	G28	0.095060
G74	G45	0.094959
G18	G72	0.094928
G4	G91	0.094722
G44	G47	0.094500
G80	G86	0.094335
G34	G37	0.094134
G23	G100	0.093960
G4	G84	0.093800
G40	G9	0.093717
G90	G45	0.093692
G52	G94	0.093666
G98	G33	0.093604
G45	G49	0.093477
G7	G75	0.093219
G53	G56	0.093070
G28	G75	0.092857
G77	G66	0.092742
G96	G40	0.092490
G90	G48	0.092369
G82	G3	0.092247
G55	G60	0.091671
G82	G6	0.091518
G23	G27	0.091403
G82	G13	0.091394
G59	G57	0.091277
G53	G10	0.091227
G4	G9	0.091108
G65	G39	0.090910
G55	G70	0.090870
G7	G86	0.090814
G35	G1	0.089931
G35	G90	0.089794
G34	G33	0.089693
G41	G23	0.089671
G90	G46	0.089506
G43	G29	0.089491
G99	G78	0.089406
G70	G85	0.089206
G63	G29	0.089170
G58	G35	0.089050
G19	G18	0.088777
G41	G52	0.088753
G63	G16	0.088520
G50	G25	0.088488
G97	G98	0.088411
G4	G65	0.088267
G23	G17	0.088150
G79	G78	0.088032
G83	G4	0.087799
G50	G100	0.087574
G25	G21	0.087529
G95	G21	0.087330
G25	G6	0.087198
G10	G42	0.086980
G10	G14	0.086892
G76	G47	0.086862
G23	G49	0.086477
G47	G22	0.086413
G93	G57	0.086403
G14	G83	0.086290
G94	G19	0.086091
G59	G67	0.086085
G42	G41	0.086076
G64	G11	0.085904
G63	G89	0.085625
G94	G15	0.085509
G22	G74	0.085311
G91	G88	0.085023
G90	G27	0.084048
G60	G38	0.084017
G82	G8	0.084005
G88	G23	0.083933
G44	G20	0.083853
G69	G23	0.083851
G33	G28	0.083629
G21	G27	0.083332
G79	G12	0.083163
G90	G85	0.083136
G89	G37	0.083104
G20	G70	0.083009
G26	G53	0.082996
G68	G54	0.082902
G96	G97	0.082589
G4	G85	0.082199
G70	G39	0.082133
G13	G92	0.082063
G81	G76	0.081698
G38	G62	0.081449
G60	G99	0.081426
G23	G15	0.081173
G79	G61	0.081158
G5	G11	0.081149
G80	G73	0.081091
G42	G53	0.080599
G54	G11	0.080582
G2	G70	0.080377
G25	G56	0.080178
G26	G96	0.079952
G53	G20	0.079709
G44	G29	0.079673
G46	G98	0.079483
G5	G39	0.079475
G25	G41	0.079205
G22	G27	0.079148
G17	G56	0.079109
G23	G55	0.079083
G51	G99	0.078961
G40	G44	0.078415
G77	G76	0.078261
G83	G79	0.078256
G21	G56	0.078181
G80	G55	0.078136
G38	G53	0.078009
G36	G96	0.077976
G83	G7	0.077947
G50	G35	0.077889
G54	G17	0.077720
G96	G36	0.077662
G60	G7	0.077650
G4	G1	0.077463
G63	G84	0.077283
G22	G52	0.077278
G66	G31	0.077133
G15	G23	0.077049
G71	G86	0.076993
G72	G62	0.076830
G91	G85	0.076731
G10	G16	0.076655
G41	G22	0.076445
G89	G47	0.076438
G74	G34	0.076314
G94	G13	0.076270
G86	G12	0.076166
G68	G28	0.075890
G80	G47	0.075858
G22	G32	0.075786
G59	G27	0.075716
G71	G21	0.075654
G49	G96	0.075648
G39	G65	0.075598
G63	G97	0.075572
G25	G8	0.075460
G17	G21	0.074713
G21	G67	0.074476
G70	G50	0.074294
G78	G86	0.074039
G83	G95	0.073889
G79	G50	0.073824
G77	G94	0.073665
G87	G68	0.073466
G51	G30	0.073398
G59	G42	0.073259
G94	G88	0.072995
G39	G30	0.072875
G38	G92	0.072874
G12	G24	0.072800
G84	G70	0.072724
G36	G79	0.072578
G77	G6	0.072381
G72	G14	0.072131
G38	G88	0.072073
G73	G7	0.072029
G15	G27	0.071995
G60	G55	0.071863
G49	G90	0.071856
G38	G45	0.071849
G2	G8	0.071710
G62	G9	0.071536
G63	G33	0.071481
G8	G72	0.070969
G76	G63	0.070965
G65	G64	0.070871
G92	G13	0.070757
G64	G69	0.070532
G31	G41	0.070453
G32	G43	0.070441
G56	G80	0.070327
G33	G56	0.070227
G50	G22	0.070152
G100	G29	0.070100
G3	G64	0.069589
G44	G15	0.069580
G34	G75	0.069129
G21	G31	0.069032
G4	G56	0.068942
G60	G97	0.068825
G96	G54	0.068687
G34	G68	0.068450
G14	G39	0.068066
G22	G38	0.067950
G17	G37	0.067773
G68	G45	0.067766
G89	G75	0.067742
G95	G73	0.067742
G12	G36	0.067601
G14	G88	0.067576
G49	G22	0.067329
G42	G30	0.067245
G80	G82	0.067221
G13	G78	0.067156
G40	G60	0.067001
G22	G82	0.066884
G53	G14	0.066845
G84	G89	0.066747
G48	G54	0.066599
G83	G36	0.066597
G43	G59	0.066579
G26	G2	0.066573
G8	G24	0.066410
G70	G33	0.066286
G47	G85	0.066248
G95	G87	0.066185
G75	G25	0.065563
G75	G9	0.065518
G64	G52	0.065353
G23	G63	0.065166
G30	G31	0.064750
G17	G50	0.064279
G96	G23	0.064232
G26	G57	0.064025
G72	G18	0.063940
G21	G22	0.063865
G38	G36	0.063584
G77	G5	0.063522
G46	G47	0.063428
G73	G33	0.063289
G33	G31	0.063023
G94	G68	0.062992
G56	G44	0.062615
G14	G13	0.062467
G52	G53	0.062453
G54	G91	0.062346
G47	G89	0.062308
G87	G92	0.062181
G30	G42	0.061982
G90	G78	0.061899
G44	G33	0.061897
G91	G35	0.061635
G75	G45	0.061559
G9	G63	0.061522
G47	G46	0.061444
G56	G67	0.061322
G30	G3	0.061305
G12	G56	0.061165
G29	G84	0.061093
G22	G71	0.061014
G90	G99	0.061006
G83	G6	0.060904
G11	G59	0.060535
G1	G11	0.060506
G77	G93	0.060436
G94	G72	0.060379
G31	G45	0.060278
G56	G36	0.060277
G8	G97	0.059938
G25	G24	0.059743
G23	G68	0.059644
G2	G9	0.059598
G38	G65	0.059547
G95	G15	0.059327
G48	G98	0.059299
G50	G68	0.059170
G63	G56	0.059126
G51	G28	0.059069
G62	G3	0.059055
G98	G65	0.059005
G76	G81	0.058677
G58	G85	0.058582
G95	G49	0.058493
G72	G82	0.058318
G59	G73	0.058280
G11	G82	0.058161
G25	G70	0.058029
G21	G42	0.057874
G15	G52	0.057838
G83	G10	0.057787
G17	G10	0.057782
G92	G8	0.057755
G95	G39	0.057727
G100	G7	0.057498
G22	G84	0.057496
G90	G2	0.057326
G7	G99	0.057195
G33	G60	0.057184
G82	G32	0.057080
G86	G82	0.056970
G100	G85	0.056808
G90	G37	0.056664
G83	G69	0.056175
G25	G85	0.055958
G64	G79	0.055952
G80	G87	0.055798
G86	G78	0.055701
G52	G49	0.055697
G10	G17	0.055670
G74	G100	0.055369
G25	G55	0.055254
G100	G36	0.054914
G10	G31	0.054781
G43	G42	0.054745
G53	G52	0.054651
G4	G58	0.054482
G100	G60	0.054423
G65	G81	0.054315
G84	G48	0.054280
G40	G21	0.054272
G70	G31	0.054268
G55	G54	0.054256
G51	G4	0.054177
G2	G73	0.053990
G76	G38	0.053969
G97	G2	0.053969
G41	G45	0.053838
G54	G1	0.053822
G21	G4	0.053576
G26	G16	0.053566
G2	G37	0.053416
G99	G90	0.053355
G87	G52	0.053301
G44	G40	0.053297
G22	G79	0.053216
G96	G14	0.053143
G88	G65	0.052900
G48	G21	0.052613
G59	G6	0.052534
G89	G67	0.052411
G18	G14	0.052370
G36	G25	0.052330
G62	G99	0.052244
G7	G13	0.052220
G80	G42	0.051999
G23	G45	0.051979
G58	G3	0.051947
G37	G38	0.051906
G70	G96	0.051632
G99	G25	0.051592
G41	G9	0.051450
G13	G5	0.051388
G49	G44	0.051102
G51	G1	0.051094
G4	G31	0.051078
G38	G24	0.051051
G98	G63	0.050802
G56	G54	0.050652
G99	G2	0.050606
G73	G23	0.050421
G34	G71	0.050347
G72	G47	0.050305
G51	G33	0.050275
G86	G71	0.050245
G14	G78	0.050241
G69	G90	0.050148
G56	G47	0.050049
G67	G76	0.049900
G31	G72	0.049867
G25	G49	0.049863
G88	G45	0.049820
G7	G30	0.049710
G80	G97	0.049618
G66	G37	0.049524
G8	G91	0.049330
G60	G34	0.049289
G86	G44	0.049243
G77	G11	0.049229
G76	G64	0.049189
G34	G35	0.049095
G79	G93	0.048998
G24	G63	0.048914
G61	G32	0.048867
G26	G66	0.048726
G30	G65	0.048708
G94	G14	0.048682
G86	G8	0.048654
G1	G29	0.048250
G79	G48	0.048226
G77	G16	0.048171
G62	G31	0.048165
G80	G79	0.048047
G70	G36	0.047945
G15	G50	0.047941
G13	G52	0.047795
G80	G48	0.047686
G53	G55	0.047646
G99	G79	0.047624
G21	G39	0.047514
G66	G52	0.047457
G64	G43	0.047424
G47	G90	0.047353
G100	G94	0.047352
G5	G79	0.047326
G56	G40	0.047270
G77	G2	0.047185
G74	G75	0.046909
G7	G60	0.046893
G75	G10	0.046798
G13	G33	0.046743
G45	G63	0.046637
G73	G71	0.046631
G22	G34	0.046496
G84	G72	0.046474
G40	G12	0.046443
G15	G5	0.046420
G90	G40	0.046371
G93	G47	0.046296
G2	G22	0.046240
G22	G24	0.046210
G35	G95	0.046196
G68	G36	0.046185
G88	G82	0.046120
G35	G34	0.046112
G58	G15	0.045971
G83	G64	0.045905
G74	G56	0.045838
G71	G63	0.045709
G91	G49	0.045649
G87	G71	0.045604
G23	G34	0.045492
G78	G33	0.045366
G21	G54	0.045246
G23	G7	0.045171
G77	G97	0.045162
G99	G63	0.045057
G4	G87	0.044872
G53	G35	0.044845
G38	G41	0.044743
G59	G26	0.044564
G13	G22	0.044498
G80	G69	0.044486
G23	G78	0.044435
G44	G10	0.044405
G98	G80	0.044363
G99	G38	0.044283
G23	G38	0.044278
G5	G83	0.044248
G10	G33	0.044145
G36	G10	0.044125
G96	G86	0.044122
G37	G86	0.044080
G56	G58	0.044075
G25	G18	0.044019
G49	G54	0.044008
G53	G90	0.043869
G77	G52	0.043826
G96	G65	0.043649
G48	G38	0.043593
G51	G74	0.043479
G72	G16	0.043472
G31	G99	0.043420
G45	G11	0.043402
G88	G73	0.043264
G5	G22	0.043189
G41	G85	0.043174
G71	G25	0.043116
G48	G25	0.042947
G49	G67	0.042886
G95	G31	0.042881
G87	G66	0.042802
G21	G46	0.042560
G13	G82	0.042496
G1	G85	0.042376
G12	G31	0.042277
G47	G32	0.042259
G71	G98	0.042223
G78	G98	0.042116
G77	G31	0.041976
G8	G19	0.041948
G83	G59	0.041792
G38	G9	0.041585
G1	G7	0.041442
G48	G2	0.041396
G86	G90	0.041300
G47	G80	0.041231
G88	G18	0.041151
G64	G10	0.040801
G20	G44	0.040514
G8	G37	0.040476
G38	G44	0.040434
G22	G19	0.040343
G57	G66	0.040336
G53	G46	0.040278
G30	G36	0.040106
G27	G63	0.040046
G56	G12	0.040024
G1	G3	0.039906
G50	G52	0.039890
G68	G23	0.039804
G60	G78	0.039737
G26	G6	0.039635
G60	G59	0.039628
G53	G78	0.039556
G47	G42	0.039446
G94	G26	0.039382
G86	G15	0.039177
G65	G37	0.038848
G25	G35	0.038736
G47	G92	0.038734
G53	G38	0.038617
G96	G4	0.038517
G72	G28	0.038392
G99	G47	0.038355
G66	G75	0.038297
G80	G35	0.038247
G21	G48	0.038224
G84	G98	0.038211
G94	G42	0.038086
G32	G33	0.037959
G56	G27	0.037883
G13	G68	0.037829
G60	G33	0.037802
G23	G12	0.037761
G62	G8	0.037736
G21	G75	0.037726
G7	G49	0.037628
G96	G58	0.037479
G97	G37	0.037419
G95	G71	0.037403
G23	G8	0.037114
G22	G33	0.037091
G12	G42	0.037062
G27	G24	0.037055
G51	G68	0.036989
G91	G100	0.036864
G41	G63	0.036849
G28	G47	0.036808
G31	G98	0.036667
G95	G67	0.036638
G90	G43	0.036556
G86	G58	0.036506
G52	G65	0.036192
G73	G49	0.036179
G36	G48	0.036118
G63	G49	0.036067
G46	G39	0.036051
G54	G26	0.035891
G90	G68	0.035849
G22	G17	0.035592
G53	G62	0.035463
G35	G52	0.035460
G35	G40	0.035395
G89	G59	0.035282
G60	G73	0.034980
G41	G10	0.034928
G96	G10	0.034912
G68	G31	0.034794
G84	G28	0.034725
G60	G84	0.034411
G83	G18	0.034405
G5	G48	0.034378
G87	G46	0.034373
G77	G67	0.034300
G75	G37	0.034188
G1	G49	0.034117
G98	G76	0.034062
G88	G94	0.034022
G22	G97	0.033982
G50	G3	0.033931
G73	G16	0.033548
G73	G34	0.033520
G98	G87	0.033502
G5	G55	0.033455
G28	G33	0.033360
G32	G36	0.033274
G94	G47	0.033270
G70	G9	0.033251
G55	G86	0.032797
G90	G1	0.032773
G97	G25	0.032718
G14	G66	0.032573
G10	G82	0.032534
G17	G15	0.032450
G21	G85	0.032411
G30	G71	0.032401
G69	G60	0.032337
G26	G59	0.032053
G25	G42	0.032011
G10	G64	0.031931
G92	G40	0.031782
G24	G30	0.031685
G12	G39	0.031571
G12	G57	0.031479
G68	G69	0.031454
G65	G23	0.031402
G71	G43	0.031398
G30	G73	0.031332
G88	G17	0.031219
G14	G45	0.031000
G53	G70	0.030991
G80	G63	0.030942
G82	G61	0.030905
G57	G21	0.030557
G24	G58	0.030543
G17	G13	0.030500
G3	G4	0.030333
G94	G57	0.030200
G44	G2	0.030029
G15	G87	0.029915
G96	G31	0.029859
G47	G67	0.029619
G36	G69	0.029509
G60	G39	0.029422
G60	G47	0.029379
G77	G22	0.029360
G96	G80	0.029171
G40	G39	0.029163
G31	G44	0.029070
G45	G19	0.029060
G37	G51	0.028911
G40	G79	0.028908
G87	G70	0.028847
G41	G46	0.028658
G29	G93	0.028411
G23	G41	0.028389
G25	G97	0.028312
G84	G53	0.028274
G75	G8	0.028235
G73	G56	0.028158
G48	G82	0.027988
G39	G24	0.027702
G77	G58	0.027192
G92	G43	0.027158
G78	G37	0.027039
G24	G43	0.026888
G5	G80	0.026741
G44	G84	0.026438
G2	G14	0.026408
G22	G58	0.026369
G21	G95	0.026305
G52	G71	0.026263
G22	G50	0.025600
G78	G30	0.025549
G21	G17	0.025534
G42	G25	0.025487
G79	G92	0.025378
G41	G99	0.025170
G87	G48	0.025102
G57	G50	0.025010
G36	G75	0.024948
G56	G55	0.024838
G30	G58	0.024802
G72	G30	0.024581
G23	G30	0.024465
G77	G61	0.024417
G68	G92	0.024390
G25	G5	0.024265
G83	G37	0.024239
G90	G67	0.024191
G25	G16	0.024069
G87	G77	0.024007
G95	G72	0.023734
G39	G48	0.023660
G48	G40	0.023653
G99	G87	0.023628
G62	G46	0.023622
G46	G70	0.023465
G31	G1	0.023268
G86	G96	0.023227
G47	G68	0.023214
G12	G67	0.023085
G10	G58	0.023005
G69	G39	0.022596
G30	G94	0.022588
G90	G94	0.022536
G56	G19	0.022514
G1	G16	0.022444
G53	G67	0.022414
G30	G21	0.022357
G60	G8	0.022342
G77	G81	0.022316
G41	G14	0.022202
G80	G41	0.022050
G75	G63	0.021821
G91	G93	0.021687
G48	G24	0.021679
G66	G58	0.021608
G60	G82	0.021598
G75	G2	0.021420
G22	G5	0.021395
G3	G36	0.021379
G99	G24	0.021306
G88	G53	0.021290
G25	G22	0.021239
G85	G82	0.020906
G41	G82	0.020778
G94	G73	0.020714
G91	G3	0.020419
G18	G45	0.020260
G7	G41	0.020151
G73	G28	0.020124
G86	G4	0.019980
G61	G10	0.019960
G64	G66	0.019883
G24	G96	0.019729
G21	G25	0.019716
G15	G77	0.019609
G42	G8	0.019547
G18	G9	0.019503
G24	G42	0.019477
G43	G15	0.019344
G48	G67	0.019215
G4	G10	0.019207
G8	G28	0.019123
G50	G58	0.019011
G86	G69	0.018943
G1	G4	0.018891
G60	G15	0.018655
G58	G8	0.018594
G73	G21	0.018587
G40	G69	0.018584
G7	G55	0.018431
G15	G99	0.018362
G86	G6	0.018348
G98	G67	0.018204
G97	G40	0.018153
G52	G36	0.018124
G86	G54	0.018071
G60	G18	0.017716
G47	G8	0.017704
G36	G55	0.017429
G29	G37	0.017411
G17	G96	0.017068
G25	G15	0.016791
G94	G5	0.016751
G93	G64	0.016534
G86	G16	0.016523
G77	G73	0.016483
G83	G2	0.016429
G71	G14	0.016413
G27	G70	0.016190
G85	G54	0.015851
G80	G10	0.015702
G19	G77	0.015435
G40	G5	0.015423
G22	G75	0.015242
G92	G98	0.015055
G99	G8	0.014965
G20	G2	0.014753
G63	G19	0.014667
G60	G25	0.014626
G78	G1	0.014533
G73	G40	0.014468
G59	G9	0.014464
G73	G9	0.014348
G89	G3	0.014269
G90	G54	0.014240
G46	G6	0.014021
G84	G59	0.013730
G9	G80	0.013681
G95	G10	0.013579
G31	G28	0.013573
G46	G75	0.013410
G48	G91	0.013164
G4	G40	0.013061
G42	G48	0.012905
G38	G99	0.012761
G48	G58	0.012314
G90	G69	0.012293
G92	G89	0.012162
G1	G6	0.012015
G77	G82	0.011944
G11	G98	0.011935
G61	G72	0.011815
G83	G54	0.011735
G18	G10	0.011542
G22	G89	0.011510
G54	G87	0.011483
G41	G16	0.011405
G22	G8	0.011394
G18	G64	0.011358
G94	G16	0.011343
G48	G92	0.010872
G71	G4	0.010846
G38	G17	0.010788
G58	G10	0.010746
G60	G41	0.010704
G13	G20	0.010662
G94	G4	0.010659
G24	G77	0.010626
G73	G48	0.010616
G81	G6	0.010514
G23	G94	0.010364
G56	G17	0.010354
G94	G17	0.010347
G4	G2	0.009831
G18	G39	0.009699
G92	G73	0.009656
G9	G87	0.009491
G13	G36	0.009474
G17	G8	0.009470
G49	G30	0.009314
G34	G72	0.009189
G65	G61	0.009149
G77	G68	0.009140
G56	G16	0.009025
G50	G1	0.008349
G95	G75	0.008309
G41	G68	0.008203
G53	G87	0.008072
G82	G77	0.007978
G56	G70	0.007972
G11	G49	0.007442
G25	G10	0.007290
G26	G54	0.007062
G32	G71	0.006937
G100	G72	0.006754
G74	G33	0.005754
G84	G10	0.005742
G77	G99	0.005656
G51	G37	0.005395
G46	G86	0.004389
G13	G75	0.004373
G89	G99	0.003882
G26	G8	0.003747
G65	G72	0.003268
G44	G37	0.002250
G50	G75	0.002151
G51	G10	0.002089
G39	G99	0.001519
G86	G52	0.000006
G1	G52	0.000001
G95	G52	0.000001
