# Supplementary material for: Assessment of Network Inference Methods: How to Cope with an Underdetermined Problem
Source: PLoS One. 2014 Mar 6;9(3):e90481. doi: 10.1371/journal.pone.0090481 (PMC3946176; doi:10.1371/journal.pone.0090481)
Supplement: File S1 — MATLAB codes for the new assessment of network inference methods. (ZIP) [file pone.0090481.s001.zip › Siegenthaler_PONE_Code/INPUT/Submissions/Example/SIZE_100/DREAM4_Example_InSilico_Size100_3.txt]

G22	G13	1.000000
G23	G24	0.825220
G71	G89	0.763299
G34	G35	0.760503
G33	G11	0.742044
G36	G76	0.737512
G57	G53	0.680337
G46	G95	0.674439
G66	G65	0.647365
G48	G22	0.631810
G4	G8	0.617622
G13	G22	0.582437
G63	G89	0.581156
G16	G11	0.579235
G95	G46	0.556830
G60	G83	0.523031
G95	G60	0.519593
G79	G77	0.517248
G13	G19	0.516116
G84	G1	0.503210
G89	G70	0.499875
G70	G43	0.498132
G70	G46	0.487213
G19	G17	0.478574
G36	G38	0.472902
G77	G79	0.467944
G46	G63	0.464496
G87	G54	0.461362
G72	G73	0.453750
G8	G2	0.450140
G79	G78	0.441843
G36	G85	0.441689
G69	G64	0.437180
G85	G87	0.435965
G47	G69	0.428635
G65	G66	0.426238
G38	G87	0.423466
G23	G9	0.421422
G48	G43	0.398731
G12	G86	0.398544
G96	G97	0.396218
G77	G41	0.395640
G77	G70	0.394718
G27	G34	0.391901
G8	G5	0.391316
G57	G56	0.391093
G16	G17	0.386524
G62	G44	0.382370
G71	G75	0.382339
G82	G99	0.381631
G30	G91	0.380801
G71	G80	0.380772
G54	G97	0.379026
G4	G97	0.376898
G25	G100	0.376024
G30	G33	0.375288
G23	G3	0.371795
G76	G41	0.367351
G24	G34	0.361205
G43	G45	0.361197
G63	G91	0.360819
G50	G49	0.358536
G86	G88	0.357700
G22	G24	0.356273
G8	G11	0.355228
G42	G43	0.354363
G46	G62	0.352030
G45	G61	0.350697
G47	G50	0.349944
G23	G2	0.349911
G31	G44	0.349043
G10	G14	0.348414
G89	G38	0.345692
G89	G63	0.344042
G87	G36	0.339912
G100	G97	0.339769
G56	G54	0.338349
G98	G53	0.338301
G33	G66	0.338209
G46	G51	0.336258
G53	G22	0.333605
G86	G91	0.333085
G31	G61	0.332610
G88	G85	0.328965
G55	G26	0.325714
G23	G65	0.325471
G73	G74	0.324057
G54	G56	0.323928
G23	G33	0.322792
G33	G32	0.319994
G86	G52	0.319281
G100	G93	0.319083
G44	G63	0.318850
G68	G71	0.317925
G84	G30	0.316741
G66	G62	0.316727
G25	G96	0.315136
G84	G90	0.314724
G82	G55	0.314613
G67	G49	0.310077
G71	G8	0.309812
G14	G43	0.309739
G11	G46	0.308814
G7	G11	0.308133
G41	G40	0.306201
G89	G74	0.306068
G4	G3	0.302546
G51	G2	0.301820
G82	G54	0.300424
G86	G19	0.298907
G5	G23	0.297353
G9	G59	0.295465
G19	G13	0.293529
G36	G86	0.292525
G79	G75	0.291181
G100	G35	0.290702
G3	G33	0.289897
G2	G20	0.289463
G58	G69	0.289171
G83	G32	0.288951
G75	G60	0.288791
G34	G94	0.288473
G89	G75	0.288109
G60	G21	0.287516
G30	G59	0.286232
G98	G18	0.285410
G1	G6	0.285165
G47	G49	0.283639
G42	G67	0.283603
G79	G90	0.283352
G97	G91	0.282796
G61	G29	0.280503
G78	G28	0.280392
G4	G57	0.279736
G51	G69	0.279713
G80	G83	0.278817
G12	G14	0.278758
G72	G23	0.278175
G77	G68	0.277983
G22	G7	0.277814
G90	G89	0.277460
G2	G25	0.277296
G89	G91	0.275835
G4	G51	0.275614
G44	G31	0.274835
G82	G100	0.273898
G30	G32	0.272603
G74	G69	0.270798
G57	G58	0.270571
G89	G90	0.270246
G16	G70	0.269923
G34	G81	0.269846
G36	G46	0.269548
G46	G47	0.269465
G50	G57	0.269343
G21	G74	0.268825
G13	G49	0.267274
G90	G99	0.264729
G66	G12	0.264352
G82	G4	0.263784
G8	G40	0.262793
G76	G16	0.261010
G29	G35	0.260772
G92	G16	0.260199
G56	G44	0.259848
G41	G3	0.259647
G29	G31	0.256991
G22	G20	0.256948
G53	G80	0.256679
G98	G7	0.256634
G58	G30	0.256323
G90	G91	0.254891
G87	G47	0.254312
G84	G29	0.253896
G44	G6	0.252222
G62	G66	0.250728
G77	G86	0.250044
G36	G87	0.249786
G75	G32	0.249657
G17	G14	0.249642
G79	G45	0.249045
G49	G100	0.249010
G24	G23	0.248646
G4	G53	0.248052
G47	G48	0.247827
G41	G15	0.246818
G83	G67	0.246805
G86	G36	0.246801
G22	G65	0.246796
G83	G39	0.246584
G91	G67	0.246500
G56	G57	0.246065
G76	G72	0.245980
G76	G92	0.245669
G31	G86	0.245606
G26	G83	0.245402
G87	G38	0.245282
G42	G97	0.245185
G5	G21	0.244945
G25	G78	0.243857
G36	G34	0.242709
G8	G23	0.242565
G93	G95	0.242460
G73	G76	0.242075
G21	G99	0.241527
G92	G100	0.240758
G4	G6	0.240666
G93	G29	0.240405
G56	G100	0.238715
G88	G83	0.238667
G10	G93	0.238573
G19	G70	0.238001
G99	G61	0.237155
G24	G95	0.236804
G62	G99	0.236310
G73	G21	0.233718
G37	G35	0.233085
G13	G81	0.232374
G77	G76	0.232081
G94	G95	0.231950
G45	G7	0.231541
G36	G68	0.230934
G48	G73	0.230584
G62	G82	0.230296
G68	G18	0.230171
G53	G15	0.230066
G72	G74	0.229898
G93	G64	0.229548
G72	G16	0.229546
G20	G96	0.228934
G27	G95	0.228393
G49	G36	0.228185
G84	G14	0.227248
G40	G76	0.227004
G98	G100	0.226335
G84	G4	0.225667
G21	G50	0.223912
G51	G53	0.223450
G58	G31	0.223339
G44	G43	0.223242
G87	G86	0.223122
G41	G46	0.222936
G64	G88	0.222622
G15	G94	0.222304
G9	G75	0.222275
G74	G1	0.221759
G65	G51	0.221599
G62	G100	0.221134
G30	G78	0.220926
G14	G12	0.220387
G79	G60	0.219919
G1	G37	0.219856
G12	G10	0.218707
G50	G70	0.218440
G42	G71	0.217997
G12	G50	0.216420
G40	G73	0.216357
G72	G20	0.216117
G23	G77	0.216018
G16	G62	0.215721
G53	G42	0.215686
G15	G12	0.215439
G72	G69	0.215421
G53	G59	0.215393
G53	G98	0.215119
G87	G15	0.214877
G79	G59	0.214806
G17	G64	0.214100
G56	G92	0.214021
G63	G20	0.213903
G55	G59	0.213496
G58	G29	0.213457
G41	G1	0.212980
G90	G100	0.212926
G53	G57	0.212630
G38	G26	0.212419
G43	G91	0.212004
G34	G30	0.211464
G79	G63	0.210796
G100	G98	0.210690
G53	G48	0.210454
G44	G89	0.210018
G64	G7	0.209762
G4	G19	0.209727
G53	G64	0.209504
G10	G2	0.209323
G92	G68	0.208951
G28	G74	0.208419
G33	G23	0.208382
G8	G62	0.208273
G87	G9	0.208158
G4	G17	0.207943
G77	G67	0.207832
G28	G92	0.207252
G52	G48	0.207231
G28	G24	0.206203
G28	G3	0.205838
G87	G88	0.205715
G88	G67	0.204961
G94	G52	0.204836
G10	G13	0.204715
G8	G50	0.204548
G53	G52	0.204534
G17	G71	0.204487
G3	G6	0.204093
G2	G40	0.204028
G3	G95	0.203730
G58	G72	0.203306
G76	G40	0.203042
G38	G93	0.202856
G85	G45	0.202832
G25	G71	0.202150
G58	G50	0.201843
G56	G61	0.201301
G26	G59	0.201173
G31	G67	0.201085
G69	G58	0.200636
G36	G18	0.200498
G7	G28	0.200187
G3	G87	0.199609
G90	G39	0.199607
G22	G6	0.199540
G55	G7	0.199265
G62	G76	0.199238
G57	G51	0.199070
G61	G92	0.198616
G89	G88	0.198453
G3	G83	0.198285
G41	G4	0.197161
G98	G28	0.197054
G23	G95	0.197016
G67	G74	0.196533
G60	G1	0.196401
G19	G40	0.196002
G3	G5	0.195315
G8	G80	0.194844
G76	G15	0.194015
G10	G7	0.193829
G22	G25	0.193599
G29	G60	0.193418
G21	G70	0.193335
G23	G58	0.193320
G82	G97	0.192753
G15	G17	0.192731
G92	G9	0.191965
G8	G28	0.190906
G41	G35	0.190853
G73	G66	0.190674
G83	G66	0.190043
G42	G47	0.189604
G3	G100	0.189596
G8	G3	0.189563
G53	G37	0.189270
G82	G24	0.188410
G93	G94	0.187848
G34	G97	0.187741
G51	G66	0.187416
G49	G32	0.187289
G89	G80	0.187266
G18	G12	0.187070
G38	G37	0.187016
G39	G6	0.186969
G30	G79	0.186697
G89	G71	0.186313
G46	G28	0.185859
G65	G70	0.185799
G50	G41	0.185607
G48	G60	0.185384
G57	G54	0.185368
G40	G39	0.185349
G90	G36	0.185097
G94	G97	0.184749
G28	G73	0.184743
G98	G43	0.184663
G23	G99	0.184549
G72	G96	0.184240
G77	G33	0.184217
G30	G93	0.184055
G81	G55	0.183973
G65	G6	0.183600
G75	G97	0.183174
G70	G16	0.182876
G14	G75	0.182634
G93	G27	0.182477
G85	G42	0.182263
G39	G86	0.182222
G86	G54	0.182086
G78	G94	0.182069
G26	G98	0.181066
G26	G92	0.179433
G48	G42	0.179361
G91	G80	0.179256
G58	G78	0.179130
G32	G54	0.179040
G55	G57	0.178993
G49	G47	0.178935
G89	G61	0.178582
G91	G81	0.178361
G70	G40	0.178035
G50	G12	0.177999
G24	G22	0.177876
G85	G32	0.177814
G80	G84	0.177739
G98	G79	0.177692
G46	G45	0.177296
G50	G13	0.176784
G39	G16	0.176308
G37	G97	0.175647
G78	G60	0.175576
G64	G17	0.175551
G50	G88	0.175496
G44	G100	0.175251
G29	G45	0.174943
G35	G25	0.174781
G48	G90	0.174746
G66	G64	0.174337
G21	G26	0.173956
G16	G36	0.173788
G40	G63	0.173723
G3	G57	0.173274
G84	G9	0.173136
G41	G64	0.172946
G94	G69	0.172635
G69	G94	0.172622
G64	G44	0.172307
G21	G7	0.172265
G75	G7	0.172074
G89	G85	0.172007
G84	G53	0.171877
G17	G19	0.171606
G28	G90	0.171570
G7	G33	0.171334
G10	G56	0.171308
G63	G93	0.171291
G43	G12	0.170901
G61	G94	0.170771
G90	G49	0.170707
G39	G40	0.170431
G86	G87	0.170331
G51	G67	0.169702
G93	G44	0.169332
G50	G51	0.169170
G78	G52	0.169045
G76	G74	0.168850
G57	G55	0.168571
G42	G58	0.168472
G21	G62	0.168396
G17	G27	0.168360
G30	G95	0.168223
G92	G61	0.167999
G74	G71	0.167956
G9	G78	0.167864
G25	G23	0.167561
G87	G99	0.167071
G53	G46	0.166970
G79	G95	0.166892
G70	G5	0.166754
G3	G91	0.166268
G41	G12	0.166178
G86	G23	0.166130
G18	G77	0.165921
G53	G50	0.165849
G51	G18	0.165844
G30	G77	0.165756
G87	G89	0.165487
G79	G98	0.165472
G86	G84	0.165388
G67	G79	0.165314
G30	G98	0.165181
G61	G44	0.165119
G58	G53	0.165064
G3	G37	0.164955
G11	G5	0.164044
G2	G82	0.163585
G10	G81	0.162995
G72	G10	0.162905
G8	G20	0.162898
G53	G30	0.162518
G66	G97	0.162483
G50	G53	0.162292
G54	G59	0.162243
G62	G68	0.162097
G12	G20	0.162077
G31	G92	0.162074
G22	G64	0.161999
G22	G19	0.161907
G94	G98	0.161587
G90	G56	0.161580
G42	G2	0.161564
G84	G72	0.161392
G86	G81	0.161287
G29	G7	0.160980
G70	G92	0.160575
G88	G80	0.160475
G31	G30	0.160405
G67	G7	0.159812
G58	G27	0.159563
G90	G3	0.159438
G4	G35	0.159352
G30	G61	0.159000
G54	G4	0.158852
G62	G18	0.158703
G26	G97	0.158380
G93	G5	0.158144
G96	G83	0.157974
G21	G13	0.157816
G98	G32	0.157468
G30	G2	0.157139
G38	G59	0.156694
G72	G76	0.156445
G76	G69	0.156309
G27	G17	0.156163
G9	G32	0.155427
G46	G20	0.155392
G54	G15	0.155267
G87	G75	0.154897
G89	G92	0.154850
G63	G60	0.154749
G67	G69	0.154641
G16	G28	0.154569
G58	G23	0.154545
G96	G26	0.154542
G14	G18	0.154492
G76	G48	0.154364
G58	G98	0.154261
G92	G91	0.154065
G56	G88	0.153903
G84	G54	0.153791
G96	G25	0.153661
G68	G39	0.153254
G78	G36	0.153053
G74	G62	0.153010
G3	G1	0.152958
G55	G52	0.152700
G41	G31	0.152381
G45	G27	0.152223
G89	G26	0.151543
G37	G52	0.151488
G92	G63	0.151461
G18	G22	0.151276
G93	G63	0.151258
G61	G47	0.151117
G29	G94	0.150956
G21	G53	0.150861
G55	G82	0.150664
G5	G96	0.150639
G4	G25	0.150621
G95	G14	0.150614
G57	G65	0.150398
G97	G77	0.150284
G24	G4	0.150249
G15	G7	0.150061
G24	G76	0.149887
G17	G16	0.149735
G38	G63	0.149653
G83	G70	0.149480
G36	G8	0.149348
G16	G74	0.149070
G85	G51	0.149012
G30	G90	0.148921
G57	G61	0.148500
G56	G50	0.148090
G84	G71	0.147932
G79	G58	0.147668
G87	G56	0.147372
G24	G20	0.147158
G46	G74	0.147112
G58	G87	0.147077
G91	G59	0.146885
G52	G34	0.146874
G33	G100	0.146860
G83	G34	0.146621
G61	G45	0.146480
G14	G90	0.146063
G16	G39	0.145916
G30	G47	0.145861
G56	G59	0.145766
G22	G48	0.145584
G59	G20	0.145536
G6	G3	0.145478
G13	G14	0.144995
G37	G1	0.144873
G5	G82	0.144737
G100	G10	0.144648
G70	G39	0.144546
G26	G51	0.144443
G98	G84	0.143878
G86	G8	0.143723
G10	G64	0.143722
G36	G50	0.143620
G29	G8	0.143403
G48	G18	0.143257
G82	G1	0.143075
G24	G82	0.143067
G77	G71	0.143056
G22	G98	0.142606
G18	G97	0.142571
G74	G47	0.142495
G88	G87	0.142422
G72	G29	0.142282
G98	G92	0.142245
G3	G26	0.142225
G26	G27	0.142049
G83	G92	0.141805
G63	G64	0.141791
G51	G55	0.141651
G75	G55	0.141528
G46	G27	0.141523
G18	G28	0.141522
G70	G76	0.141442
G17	G96	0.141412
G41	G37	0.141113
G16	G35	0.141032
G61	G89	0.140735
G71	G54	0.140700
G65	G34	0.140590
G95	G61	0.140571
G19	G93	0.140462
G72	G59	0.140459
G41	G76	0.140381
G41	G51	0.140283
G49	G50	0.140252
G14	G10	0.140169
G7	G35	0.139885
G73	G68	0.139747
G76	G96	0.139643
G90	G81	0.139569
G65	G85	0.139509
G5	G16	0.139470
G70	G18	0.139392
G41	G85	0.139314
G42	G14	0.139230
G82	G78	0.139024
G80	G78	0.138854
G48	G68	0.138840
G51	G91	0.138814
G83	G37	0.138768
G20	G19	0.138763
G34	G32	0.138711
G80	G40	0.138573
G36	G88	0.138301
G87	G85	0.138065
G40	G52	0.138055
G41	G95	0.137817
G39	G88	0.137474
G61	G2	0.137320
G46	G33	0.136902
G90	G88	0.136785
G76	G73	0.136708
G8	G17	0.136686
G62	G6	0.136645
G49	G65	0.136379
G50	G40	0.136196
G83	G33	0.136195
G53	G12	0.136127
G70	G41	0.135750
G13	G21	0.135721
G10	G46	0.135542
G56	G90	0.135536
G36	G66	0.135310
G51	G95	0.135244
G8	G86	0.135147
G30	G84	0.134972
G39	G83	0.134712
G44	G95	0.134577
G6	G92	0.134403
G46	G93	0.134176
G35	G86	0.134121
G86	G15	0.133967
G95	G96	0.133662
G23	G69	0.133576
G14	G82	0.133555
G86	G99	0.133467
G77	G89	0.133394
G21	G37	0.132987
G51	G59	0.132807
G51	G42	0.132730
G66	G71	0.132722
G77	G49	0.131947
G72	G70	0.131843
G10	G32	0.131743
G82	G32	0.131681
G94	G30	0.131646
G73	G43	0.131604
G50	G37	0.131590
G90	G79	0.131540
G55	G81	0.131535
G96	G5	0.131473
G73	G25	0.131176
G76	G71	0.130987
G10	G59	0.130935
G50	G95	0.130656
G77	G72	0.130642
G17	G37	0.130630
G4	G21	0.130610
G30	G87	0.130464
G98	G97	0.130337
G70	G17	0.130228
G64	G65	0.130184
G90	G58	0.130088
G46	G11	0.130014
G92	G96	0.129902
G43	G80	0.129670
G86	G68	0.129484
G22	G96	0.129150
G81	G82	0.129052
G93	G68	0.128662
G65	G2	0.128614
G78	G43	0.128411
G46	G100	0.128045
G77	G10	0.127782
G97	G93	0.127681
G36	G12	0.127603
G65	G42	0.127547
G22	G85	0.127401
G5	G10	0.127347
G59	G53	0.127113
G21	G86	0.127066
G87	G31	0.126831
G22	G52	0.126752
G9	G83	0.126480
G96	G93	0.126145
G22	G39	0.125933
G47	G84	0.125915
G59	G55	0.125915
G59	G61	0.125834
G88	G52	0.125827
G98	G5	0.125712
G43	G10	0.125677
G41	G9	0.125523
G72	G88	0.125256
G5	G99	0.125032
G61	G11	0.124729
G51	G84	0.124305
G94	G56	0.124182
G52	G74	0.124168
G91	G49	0.124149
G37	G29	0.124141
G63	G30	0.123947
G10	G9	0.123536
G47	G70	0.123298
G58	G5	0.123249
G22	G80	0.123216
G73	G85	0.123105
G67	G46	0.123081
G84	G88	0.122887
G95	G18	0.122756
G100	G59	0.122657
G68	G30	0.122657
G56	G94	0.122603
G76	G75	0.122554
G9	G38	0.122504
G41	G19	0.122164
G94	G77	0.121821
G75	G82	0.121767
G10	G12	0.121715
G94	G93	0.121469
G24	G38	0.121266
G87	G39	0.121234
G61	G27	0.121192
G19	G86	0.121170
G100	G51	0.121045
G98	G77	0.120942
G38	G30	0.120843
G72	G64	0.120835
G53	G27	0.120702
G8	G4	0.120696
G58	G1	0.120632
G53	G49	0.120326
G12	G64	0.120147
G92	G99	0.119988
G76	G7	0.119966
G60	G37	0.119913
G93	G41	0.119837
G12	G84	0.119817
G69	G92	0.119559
G88	G26	0.119520
G94	G37	0.119355
G25	G3	0.119348
G35	G41	0.119326
G67	G90	0.119153
G39	G17	0.119144
G88	G65	0.118942
G70	G45	0.118711
G82	G81	0.118606
G98	G40	0.118514
G91	G11	0.118491
G89	G59	0.118432
G10	G72	0.118212
G46	G41	0.118159
G74	G4	0.117915
G58	G35	0.117803
G88	G100	0.117687
G96	G60	0.117646
G18	G34	0.117604
G61	G42	0.117523
G92	G65	0.117489
G81	G99	0.117455
G89	G23	0.117401
G41	G60	0.117374
G58	G75	0.117139
G21	G69	0.117111
G67	G56	0.116673
G92	G47	0.116664
G82	G49	0.116634
G53	G41	0.116508
G71	G68	0.116453
G7	G16	0.116287
G44	G24	0.116180
G89	G77	0.116093
G87	G23	0.115859
G92	G75	0.115783
G70	G69	0.115775
G68	G41	0.115560
G22	G90	0.115314
G73	G69	0.114649
G52	G33	0.114636
G93	G80	0.114609
G99	G14	0.114554
G36	G51	0.114549
G8	G100	0.114405
G83	G41	0.114357
G87	G14	0.114065
G46	G55	0.113592
G62	G71	0.113463
G97	G87	0.113416
G78	G79	0.113374
G35	G57	0.113218
G60	G66	0.113139
G76	G84	0.113045
G62	G85	0.112971
G71	G50	0.112927
G79	G30	0.112924
G34	G66	0.112627
G73	G18	0.112488
G42	G38	0.112422
G92	G29	0.112301
G53	G32	0.112114
G28	G64	0.112097
G81	G75	0.112080
G62	G31	0.111944
G91	G77	0.111638
G75	G17	0.111445
G57	G45	0.111422
G67	G66	0.111202
G100	G41	0.111190
G33	G96	0.110957
G73	G72	0.110609
G41	G57	0.110534
G32	G61	0.110531
G9	G85	0.110340
G56	G10	0.110306
G92	G42	0.110220
G38	G32	0.110087
G95	G74	0.109288
G2	G68	0.108923
G89	G82	0.108824
G47	G28	0.108587
G19	G21	0.108511
G61	G49	0.108497
G21	G30	0.108306
G4	G54	0.108302
G43	G48	0.108123
G13	G51	0.108107
G74	G28	0.108081
G70	G81	0.108032
G20	G85	0.107892
G82	G15	0.107889
G44	G50	0.107876
G84	G8	0.107432
G61	G57	0.107400
G3	G40	0.107357
G10	G8	0.107248
G30	G27	0.107056
G92	G31	0.107050
G26	G63	0.106997
G92	G93	0.106994
G77	G42	0.106965
G45	G26	0.106820
G95	G26	0.106805
G44	G10	0.106719
G31	G80	0.106711
G1	G3	0.106676
G50	G21	0.106444
G39	G12	0.106429
G31	G65	0.106402
G76	G33	0.106392
G5	G19	0.106274
G13	G45	0.106218
G72	G65	0.106182
G71	G82	0.106000
G3	G96	0.105747
G52	G43	0.105723
G67	G61	0.105629
G87	G24	0.105570
G59	G19	0.105418
G80	G20	0.105303
G43	G3	0.104858
G68	G67	0.104790
G39	G3	0.104721
G25	G35	0.104718
G5	G8	0.104606
G90	G20	0.104492
G48	G39	0.104483
G45	G100	0.104459
G19	G59	0.104297
G10	G1	0.104239
G41	G86	0.104152
G86	G34	0.104126
G82	G30	0.104111
G36	G74	0.103814
G76	G8	0.103648
G48	G49	0.103556
G28	G46	0.103472
G40	G50	0.103444
G21	G96	0.103395
G36	G90	0.103323
G69	G71	0.103185
G48	G32	0.103081
G89	G62	0.102998
G94	G61	0.102761
G41	G68	0.102588
G39	G98	0.102439
G21	G24	0.102426
G31	G40	0.102384
G86	G43	0.102354
G66	G87	0.102298
G87	G8	0.101880
G84	G58	0.101773
G84	G87	0.101770
G22	G12	0.101459
G31	G73	0.101215
G38	G78	0.101140
G71	G58	0.101112
G63	G2	0.101048
G46	G82	0.100978
G41	G59	0.100911
G28	G45	0.100705
G52	G64	0.100628
G11	G66	0.100597
G83	G23	0.100560
G38	G100	0.100504
G49	G27	0.100503
G58	G99	0.100371
G74	G89	0.100269
G89	G22	0.100177
G28	G36	0.100151
G83	G54	0.100117
G25	G14	0.099991
G12	G77	0.099868
G25	G99	0.099837
G48	G69	0.099836
G45	G35	0.099712
G54	G6	0.099704
G37	G47	0.099691
G49	G77	0.099544
G80	G91	0.099524
G65	G15	0.099496
G71	G20	0.099460
G98	G31	0.099440
G100	G50	0.099148
G95	G94	0.098981
G47	G6	0.098914
G31	G2	0.098852
G77	G19	0.098835
G34	G27	0.098809
G67	G98	0.098809
G6	G85	0.098761
G56	G29	0.098739
G9	G11	0.098647
G70	G86	0.098635
G24	G44	0.098475
G36	G4	0.098473
G100	G99	0.098429
G66	G9	0.098402
G79	G81	0.098393
G54	G33	0.098360
G57	G91	0.098287
G36	G16	0.098280
G99	G94	0.098262
G47	G18	0.098153
G88	G71	0.097921
G56	G2	0.097849
G48	G30	0.097657
G86	G20	0.097505
G93	G9	0.097442
G12	G53	0.097368
G28	G94	0.097333
G94	G28	0.097071
G21	G65	0.097066
G95	G25	0.097041
G94	G85	0.096929
G80	G92	0.096770
G88	G2	0.096676
G60	G98	0.096651
G91	G83	0.096572
G99	G42	0.096462
G28	G19	0.096425
G48	G65	0.096352
G29	G54	0.096281
G11	G62	0.096255
G35	G87	0.096176
G25	G33	0.096138
G92	G70	0.096078
G24	G49	0.096063
G61	G19	0.096017
G71	G66	0.095783
G39	G55	0.095690
G97	G53	0.095533
G58	G16	0.095447
G71	G47	0.095445
G25	G58	0.095418
G60	G68	0.095418
G86	G51	0.095368
G95	G93	0.095336
G35	G39	0.095277
G60	G22	0.095266
G86	G2	0.095204
G1	G60	0.095139
G34	G28	0.095060
G83	G10	0.094970
G74	G45	0.094959
G21	G66	0.094951
G18	G72	0.094928
G74	G61	0.094847
G4	G91	0.094722
G90	G5	0.094580
G98	G42	0.094568
G99	G77	0.094552
G44	G47	0.094500
G80	G86	0.094335
G83	G82	0.094193
G34	G37	0.094134
G35	G27	0.094088
G39	G25	0.094081
G23	G100	0.093960
G4	G84	0.093800
G40	G9	0.093717
G52	G94	0.093666
G41	G99	0.093663
G98	G33	0.093604
G67	G48	0.093590
G41	G80	0.093582
G39	G20	0.093541
G45	G49	0.093477
G43	G25	0.093399
G87	G67	0.093296
G61	G78	0.093235
G7	G75	0.093219
G53	G56	0.093070
G28	G75	0.092857
G77	G66	0.092742
G81	G66	0.092640
G79	G24	0.092445
G90	G48	0.092369
G82	G3	0.092247
G19	G47	0.092198
G57	G16	0.092024
G30	G57	0.091961
G34	G31	0.091916
G92	G32	0.091817
G56	G37	0.091673
G55	G60	0.091671
G15	G64	0.091540
G82	G6	0.091518
G23	G27	0.091403
G82	G13	0.091394
G93	G100	0.091393
G99	G47	0.091320
G38	G94	0.091315
G59	G57	0.091277
G53	G10	0.091227
G4	G9	0.091108
G65	G39	0.090910
G55	G70	0.090870
G7	G86	0.090814
G67	G25	0.090457
G46	G90	0.090433
G26	G46	0.090427
G9	G58	0.090295
G65	G84	0.090129
G46	G1	0.090088
G67	G72	0.089932
G35	G1	0.089931
G94	G33	0.089860
G35	G90	0.089794
G34	G33	0.089693
G41	G23	0.089671
G21	G76	0.089670
G41	G48	0.089656
G90	G46	0.089506
G43	G29	0.089491
G99	G78	0.089406
G46	G81	0.089238
G70	G85	0.089206
G63	G29	0.089170
G19	G45	0.089069
G19	G18	0.088777
G41	G52	0.088753
G60	G28	0.088732
G47	G45	0.088545
G63	G16	0.088520
G50	G25	0.088488
G97	G98	0.088411
G46	G18	0.088304
G4	G65	0.088267
G23	G17	0.088150
G5	G42	0.087957
G83	G4	0.087799
G41	G55	0.087787
G34	G2	0.087669
G41	G90	0.087626
G68	G55	0.087620
G42	G36	0.087589
G50	G100	0.087574
G15	G4	0.087574
G25	G21	0.087529
G40	G77	0.087436
G33	G3	0.087409
G83	G30	0.087349
G95	G21	0.087330
G25	G6	0.087198
G38	G95	0.087189
G10	G42	0.086980
G74	G77	0.086957
G76	G47	0.086862
G82	G83	0.086699
G67	G68	0.086689
G23	G49	0.086477
G30	G96	0.086475
G45	G25	0.086468
G47	G22	0.086413
G93	G57	0.086403
G14	G83	0.086290
G94	G19	0.086091
G59	G67	0.086085
G42	G41	0.086076
G64	G11	0.085904
G97	G96	0.085665
G94	G15	0.085509
G34	G99	0.085325
G22	G74	0.085311
G87	G7	0.085097
G91	G88	0.085023
G99	G98	0.084735
G44	G94	0.084710
G85	G88	0.084445
G40	G54	0.084411
G83	G48	0.084251
G29	G21	0.084241
G72	G67	0.084141
G90	G27	0.084048
G60	G38	0.084017
G82	G8	0.084005
G88	G23	0.083933
G44	G20	0.083853
G69	G23	0.083851
G23	G48	0.083636
G33	G28	0.083629
G9	G16	0.083452
G21	G27	0.083332
G79	G12	0.083163
G90	G85	0.083136
G89	G37	0.083104
G20	G70	0.083009
G26	G53	0.082996
G68	G54	0.082902
G59	G100	0.082867
G12	G92	0.082574
G11	G8	0.082368
G98	G81	0.082260
G70	G91	0.082219
G4	G85	0.082199
G13	G92	0.082063
G16	G93	0.082061
G36	G56	0.082019
G16	G38	0.081748
G81	G76	0.081698
G10	G19	0.081688
G38	G62	0.081449
G60	G99	0.081426
G33	G21	0.081414
G63	G25	0.081370
G23	G15	0.081173
G53	G84	0.081150
G5	G11	0.081149
G80	G73	0.081091
G46	G84	0.080904
G84	G78	0.080730
G61	G1	0.080688
G41	G38	0.080681
G42	G53	0.080599
G54	G11	0.080582
G49	G37	0.080548
G5	G72	0.080543
G2	G70	0.080377
G17	G68	0.080338
G14	G9	0.080318
G22	G9	0.080179
G25	G56	0.080178
G2	G30	0.080132
G9	G43	0.080063
G11	G67	0.080037
G45	G55	0.080011
G26	G96	0.079952
G9	G53	0.079825
G53	G20	0.079709
G44	G29	0.079673
G46	G36	0.079616
G91	G71	0.079532
G99	G37	0.079526
G46	G98	0.079483
G5	G39	0.079475
G25	G41	0.079205
G74	G68	0.079148
G22	G27	0.079148
G17	G56	0.079109
G23	G55	0.079083
G22	G41	0.079081
G63	G92	0.078994
G51	G99	0.078961
G84	G52	0.078893
G55	G42	0.078603
G74	G30	0.078446
G40	G44	0.078415
G33	G7	0.078297
G83	G79	0.078256
G21	G56	0.078181
G30	G36	0.078139
G80	G55	0.078136
G75	G3	0.078127
G38	G53	0.078009
G36	G96	0.077976
G83	G7	0.077947
G50	G35	0.077889
G42	G57	0.077733
G54	G17	0.077720
G96	G36	0.077662
G60	G7	0.077650
G38	G80	0.077522
G4	G1	0.077463
G74	G29	0.077426
G63	G84	0.077283
G16	G55	0.077192
G66	G31	0.077133
G15	G23	0.077049
G71	G86	0.076993
G85	G25	0.076973
G72	G62	0.076830
G88	G55	0.076760
G91	G85	0.076731
G10	G16	0.076655
G22	G49	0.076573
G41	G22	0.076445
G89	G47	0.076438
G62	G60	0.076325
G74	G34	0.076314
G94	G13	0.076270
G50	G81	0.076190
G86	G12	0.076166
G21	G75	0.076025
G18	G98	0.075918
G68	G28	0.075890
G80	G47	0.075858
G22	G32	0.075786
G66	G52	0.075773
G59	G27	0.075716
G71	G21	0.075654
G49	G96	0.075648
G39	G65	0.075598
G63	G97	0.075572
G73	G67	0.075466
G25	G8	0.075460
G41	G96	0.075410
G5	G4	0.075356
G30	G40	0.075239
G51	G34	0.075068
G16	G52	0.074957
G83	G73	0.074822
G46	G60	0.074757
G17	G21	0.074713
G21	G67	0.074476
G16	G65	0.074397
G70	G50	0.074294
G80	G24	0.074250
G78	G86	0.074039
G89	G25	0.073928
G41	G25	0.073912
G83	G95	0.073889
G77	G94	0.073665
G98	G12	0.073621
G79	G80	0.073566
G21	G33	0.073484
G87	G68	0.073466
G51	G30	0.073398
G5	G25	0.073295
G59	G42	0.073259
G9	G31	0.073133
G8	G33	0.073099
G94	G88	0.072995
G39	G30	0.072875
G38	G92	0.072874
G14	G91	0.072862
G12	G24	0.072800
G84	G70	0.072724
G37	G9	0.072655
G36	G79	0.072578
G58	G56	0.072471
G77	G6	0.072381
G40	G3	0.072266
G72	G14	0.072131
G38	G88	0.072073
G73	G7	0.072029
G90	G62	0.072026
G15	G27	0.071995
G60	G55	0.071863
G38	G45	0.071849
G64	G62	0.071814
G14	G99	0.071787
G2	G8	0.071710
G76	G24	0.071542
G62	G9	0.071536
G30	G82	0.071481
G63	G33	0.071481
G62	G87	0.071286
G73	G71	0.071056
G67	G82	0.070994
G8	G72	0.070969
G76	G63	0.070965
G65	G64	0.070871
G73	G70	0.070864
G88	G49	0.070808
G92	G13	0.070757
G67	G36	0.070671
G50	G16	0.070644
G67	G42	0.070596
G64	G69	0.070532
G70	G26	0.070506
G66	G95	0.070454
G31	G41	0.070453
G32	G43	0.070441
G15	G42	0.070426
G56	G80	0.070327
G33	G56	0.070227
G92	G76	0.070190
G50	G22	0.070152
G100	G29	0.070100
G11	G17	0.070096
G15	G20	0.069976
G29	G57	0.069935
G3	G64	0.069589
G44	G15	0.069580
G83	G26	0.069511
G77	G28	0.069490
G8	G82	0.069455
G6	G82	0.069394
G21	G60	0.069359
G39	G77	0.069203
G34	G75	0.069129
G74	G50	0.069123
G21	G31	0.069032
G4	G56	0.068942
G98	G34	0.068843
G60	G97	0.068825
G46	G38	0.068749
G96	G54	0.068687
G91	G9	0.068451
G34	G68	0.068450
G65	G99	0.068362
G15	G8	0.068277
G14	G39	0.068066
G22	G38	0.067950
G68	G45	0.067766
G66	G81	0.067753
G95	G73	0.067742
G12	G36	0.067601
G82	G37	0.067584
G14	G88	0.067576
G37	G48	0.067510
G90	G28	0.067375
G66	G98	0.067353
G49	G22	0.067329
G42	G30	0.067245
G80	G82	0.067221
G13	G78	0.067156
G40	G60	0.067001
G15	G2	0.066983
G22	G82	0.066884
G53	G14	0.066845
G84	G89	0.066747
G30	G22	0.066733
G71	G1	0.066679
G48	G54	0.066599
G83	G36	0.066597
G66	G51	0.066585
G43	G59	0.066579
G26	G2	0.066573
G72	G24	0.066545
G8	G24	0.066410
G53	G67	0.066386
G70	G33	0.066286
G47	G100	0.066217
G95	G87	0.066185
G30	G15	0.066043
G99	G76	0.065564
G75	G25	0.065563
G75	G9	0.065518
G64	G52	0.065353
G37	G60	0.065237
G70	G27	0.065178
G23	G63	0.065166
G47	G90	0.065162
G72	G22	0.065049
G51	G21	0.064947
G42	G50	0.064908
G100	G54	0.064757
G18	G36	0.064518
G17	G50	0.064279
G96	G23	0.064232
G33	G17	0.064225
G5	G98	0.064155
G18	G40	0.064047
G26	G57	0.064025
G2	G100	0.063985
G72	G18	0.063940
G31	G34	0.063933
G21	G22	0.063865
G84	G19	0.063857
G74	G43	0.063782
G21	G36	0.063691
G46	G61	0.063659
G38	G36	0.063584
G1	G14	0.063543
G77	G5	0.063522
G37	G72	0.063437
G26	G21	0.063309
G73	G33	0.063289
G82	G75	0.063089
G94	G68	0.062992
G80	G63	0.062742
G52	G84	0.062711
G99	G81	0.062670
G30	G48	0.062522
G32	G97	0.062487
G14	G13	0.062467
G52	G53	0.062453
G23	G60	0.062404
G54	G91	0.062346
G47	G89	0.062308
G76	G79	0.062302
G100	G75	0.062260
G31	G62	0.062251
G25	G32	0.062226
G87	G92	0.062181
G15	G21	0.061987
G30	G42	0.061982
G87	G51	0.061903
G90	G78	0.061899
G44	G33	0.061897
G70	G52	0.061888
G3	G45	0.061766
G91	G35	0.061635
G75	G45	0.061559
G9	G63	0.061522
G47	G46	0.061444
G2	G77	0.061325
G56	G67	0.061322
G30	G3	0.061305
G41	G10	0.061292
G12	G56	0.061165
G79	G50	0.061153
G29	G84	0.061093
G22	G71	0.061014
G83	G6	0.060904
G62	G83	0.060850
G74	G78	0.060605
G87	G41	0.060589
G11	G59	0.060535
G77	G93	0.060436
G94	G72	0.060379
G80	G23	0.060326
G31	G45	0.060278
G56	G36	0.060277
G34	G29	0.060198
G16	G92	0.060169
G9	G46	0.060090
G26	G78	0.060034
G8	G97	0.059938
G25	G24	0.059743
G92	G28	0.059695
G23	G68	0.059644
G2	G9	0.059598
G38	G65	0.059547
G95	G15	0.059327
G48	G98	0.059299
G18	G26	0.059288
G16	G46	0.059260
G50	G68	0.059170
G63	G56	0.059126
G51	G28	0.059069
G62	G3	0.059055
G62	G75	0.058986
G90	G25	0.058771
G73	G34	0.058723
G76	G81	0.058677
G58	G85	0.058582
G95	G49	0.058493
G85	G36	0.058464
G72	G82	0.058318
G59	G73	0.058280
G11	G82	0.058161
G57	G4	0.058128
G25	G70	0.058029
G76	G65	0.057971
G25	G88	0.057914
G24	G52	0.057898
G21	G42	0.057874
G15	G52	0.057838
G17	G10	0.057782
G92	G8	0.057755
G47	G19	0.057739
G95	G39	0.057727
G36	G98	0.057601
G15	G76	0.057588
G100	G7	0.057498
G22	G84	0.057496
G90	G2	0.057326
G49	G90	0.057295
G28	G49	0.057290
G4	G87	0.057203
G55	G28	0.057200
G7	G99	0.057195
G33	G60	0.057184
G96	G100	0.057103
G68	G81	0.057002
G87	G25	0.056999
G4	G83	0.056996
G86	G82	0.056970
G50	G28	0.056852
G100	G85	0.056808
G74	G20	0.056780
G24	G21	0.056768
G46	G66	0.056677
G90	G37	0.056664
G21	G5	0.056573
G20	G80	0.056237
G83	G1	0.056211
G83	G69	0.056175
G9	G50	0.056080
G80	G65	0.056055
G89	G4	0.056043
G25	G85	0.055958
G64	G79	0.055952
G70	G68	0.055938
G80	G87	0.055798
G20	G72	0.055719
G45	G39	0.055707
G86	G78	0.055701
G52	G49	0.055697
G49	G10	0.055605
G43	G92	0.055513
G1	G5	0.055474
G48	G10	0.055415
G74	G100	0.055369
G25	G55	0.055254
G72	G77	0.055063
G100	G36	0.054914
G18	G51	0.054900
G43	G42	0.054745
G30	G97	0.054721
G76	G51	0.054692
G65	G72	0.054686
G47	G54	0.054651
G59	G79	0.054533
G31	G29	0.054490
G4	G58	0.054482
G21	G25	0.054428
G100	G60	0.054423
G100	G3	0.054371
G65	G81	0.054315
G59	G12	0.054310
G84	G48	0.054280
G40	G21	0.054272
G70	G31	0.054268
G55	G54	0.054256
G62	G63	0.054223
G86	G30	0.054180
G51	G4	0.054177
G37	G69	0.054148
G55	G90	0.054107
G14	G54	0.054062
G73	G50	0.054059
G76	G38	0.053969
G97	G2	0.053969
G41	G89	0.053953
G11	G16	0.053917
G41	G45	0.053838
G30	G58	0.053829
G54	G1	0.053822
G6	G59	0.053657
G89	G48	0.053591
G61	G79	0.053582
G21	G4	0.053576
G26	G16	0.053566
G21	G1	0.053367
G99	G90	0.053355
G87	G52	0.053301
G44	G40	0.053297
G90	G64	0.053270
G22	G79	0.053216
G15	G3	0.053209
G96	G14	0.053143
G31	G28	0.052952
G48	G16	0.052938
G83	G29	0.052885
G30	G26	0.052751
G48	G21	0.052613
G59	G6	0.052534
G35	G58	0.052517
G95	G44	0.052438
G89	G67	0.052411
G16	G69	0.052373
G18	G14	0.052370
G100	G11	0.052358
G81	G40	0.052355
G36	G25	0.052330
G66	G63	0.052299
G21	G91	0.052291
G61	G7	0.052283
G7	G13	0.052220
G20	G69	0.052130
G9	G80	0.052067
G73	G31	0.052006
G80	G42	0.051999
G23	G45	0.051979
G58	G3	0.051947
G37	G38	0.051906
G91	G39	0.051821
G41	G56	0.051731
G43	G95	0.051675
G70	G96	0.051632
G91	G4	0.051471
G9	G68	0.051427
G13	G5	0.051388
G6	G7	0.051276
G1	G74	0.051271
G22	G77	0.051227
G44	G51	0.051225
G61	G18	0.051216
G49	G44	0.051102
G51	G1	0.051094
G4	G31	0.051078
G38	G24	0.051051
G67	G31	0.050944
G29	G83	0.050938
G27	G53	0.050859
G98	G63	0.050802
G15	G96	0.050783
G55	G76	0.050624
G99	G2	0.050606
G45	G90	0.050597
G73	G23	0.050421
G21	G20	0.050368
G34	G71	0.050347
G72	G47	0.050305
G51	G33	0.050275
G86	G71	0.050245
G14	G78	0.050241
G69	G90	0.050148
G60	G54	0.050095
G21	G79	0.050074
G56	G47	0.050049
G67	G76	0.049900
G31	G72	0.049867
G25	G49	0.049863
G88	G45	0.049820
G7	G30	0.049710
G34	G41	0.049710
G80	G97	0.049618
G88	G56	0.049609
G23	G39	0.049608
G66	G37	0.049524
G69	G55	0.049422
G8	G91	0.049330
G45	G58	0.049311
G16	G73	0.049298
G60	G34	0.049289
G16	G91	0.049244
G86	G44	0.049243
G77	G11	0.049229
G76	G64	0.049189
G88	G20	0.049168
G52	G37	0.049097
G79	G93	0.048998
G24	G63	0.048914
G61	G32	0.048867
G9	G93	0.048754
G26	G66	0.048726
G30	G65	0.048708
G94	G14	0.048682
G49	G60	0.048311
G70	G98	0.048283
G79	G48	0.048226
G30	G81	0.048203
G88	G95	0.048172
G77	G16	0.048171
G70	G37	0.048140
G84	G3	0.048030
G70	G36	0.047945
G13	G52	0.047795
G41	G79	0.047759
G14	G61	0.047736
G1	G87	0.047713
G80	G48	0.047686
G42	G24	0.047682
G53	G55	0.047646
G99	G79	0.047624
G97	G42	0.047608
G21	G39	0.047514
G64	G43	0.047424
G100	G94	0.047352
G5	G79	0.047326
G56	G40	0.047270
G77	G2	0.047185
G83	G49	0.047081
G15	G59	0.047052
G74	G75	0.046909
G7	G60	0.046893
G75	G10	0.046798
G13	G33	0.046743
G53	G5	0.046703
G55	G97	0.046697
G34	G44	0.046673
G45	G63	0.046637
G54	G62	0.046610
G22	G34	0.046496
G40	G12	0.046443
G15	G5	0.046420
G90	G40	0.046371
G46	G16	0.046344
G93	G47	0.046296
G2	G22	0.046240
G35	G95	0.046196
G68	G36	0.046185
G88	G82	0.046120
G35	G34	0.046112
G62	G89	0.046111
G44	G64	0.046095
G50	G62	0.045988
G58	G15	0.045971
G83	G64	0.045905
G74	G56	0.045838
G77	G75	0.045815
G48	G29	0.045792
G62	G4	0.045749
G71	G63	0.045709
G55	G62	0.045643
G9	G79	0.045642
G87	G71	0.045604
G23	G34	0.045492
G30	G62	0.045434
G90	G16	0.045413
G78	G33	0.045366
G21	G54	0.045246
G23	G7	0.045171
G77	G97	0.045162
G99	G63	0.045057
G76	G42	0.044961
G53	G35	0.044845
G38	G41	0.044743
G51	G72	0.044722
G57	G81	0.044655
G40	G41	0.044603
G59	G26	0.044564
G40	G83	0.044495
G80	G69	0.044486
G72	G1	0.044454
G23	G78	0.044435
G98	G80	0.044363
G40	G18	0.044330
G71	G72	0.044285
G99	G38	0.044283
G23	G38	0.044278
G97	G9	0.044252
G5	G83	0.044248
G41	G73	0.044247
G99	G100	0.044180
G81	G27	0.044147
G10	G33	0.044145
G36	G10	0.044125
G96	G86	0.044122
G37	G86	0.044080
G56	G58	0.044075
G58	G42	0.044028
G25	G18	0.044019
G49	G54	0.044008
G40	G96	0.043990
G41	G77	0.043891
G53	G90	0.043869
G77	G52	0.043826
G84	G38	0.043763
G96	G65	0.043649
G48	G38	0.043593
G49	G70	0.043562
G51	G74	0.043479
G71	G48	0.043450
G31	G99	0.043420
G45	G11	0.043402
G64	G31	0.043389
G29	G69	0.043340
G88	G73	0.043264
G36	G81	0.043260
G5	G22	0.043189
G88	G33	0.043187
G16	G96	0.043176
G40	G81	0.043172
G71	G25	0.043116
G15	G16	0.043082
G96	G40	0.043028
G48	G25	0.042947
G49	G67	0.042886
G95	G31	0.042881
G87	G66	0.042802
G21	G46	0.042560
G13	G82	0.042496
G12	G31	0.042277
G15	G68	0.042260
G47	G32	0.042259
G20	G78	0.042243
G71	G98	0.042223
G90	G45	0.042217
G42	G5	0.042180
G49	G40	0.042162
G78	G98	0.042116
G66	G86	0.042101
G50	G79	0.042071
G77	G31	0.041976
G8	G19	0.041948
G2	G65	0.041834
G90	G84	0.041805
G83	G59	0.041792
G82	G46	0.041697
G60	G62	0.041689
G38	G9	0.041585
G26	G82	0.041563
G48	G2	0.041396
G86	G90	0.041300
G45	G42	0.041299
G47	G80	0.041231
G31	G20	0.041180
G88	G18	0.041151
G87	G65	0.041074
G27	G84	0.041020
G70	G51	0.040935
G10	G31	0.040926
G28	G9	0.040845
G64	G10	0.040801
G67	G93	0.040796
G20	G44	0.040514
G8	G37	0.040476
G38	G44	0.040434
G57	G66	0.040336
G46	G77	0.040300
G31	G26	0.040269
G27	G63	0.040046
G56	G12	0.040024
G99	G15	0.039939
G44	G62	0.039937
G50	G52	0.039890
G60	G78	0.039737
G98	G65	0.039681
G26	G6	0.039635
G60	G59	0.039628
G53	G78	0.039556
G47	G42	0.039446
G94	G26	0.039382
G76	G28	0.039296
G84	G86	0.039279
G22	G29	0.039173
G30	G12	0.039004
G62	G69	0.038990
G99	G26	0.038935
G72	G66	0.038930
G65	G37	0.038848
G66	G84	0.038772
G47	G92	0.038734
G53	G38	0.038617
G30	G37	0.038615
G96	G4	0.038517
G72	G28	0.038392
G66	G75	0.038297
G45	G18	0.038262
G80	G35	0.038247
G21	G48	0.038224
G84	G98	0.038211
G62	G91	0.038147
G14	G81	0.038091
G94	G42	0.038086
G100	G21	0.038077
G9	G71	0.038060
G67	G54	0.038053
G59	G28	0.038013
G59	G18	0.037994
G32	G33	0.037959
G56	G27	0.037883
G67	G14	0.037834
G13	G68	0.037829
G85	G62	0.037820
G60	G33	0.037802
G23	G12	0.037761
G62	G8	0.037736
G7	G49	0.037628
G96	G58	0.037479
G97	G37	0.037419
G15	G26	0.037412
G95	G71	0.037403
G94	G34	0.037386
G23	G8	0.037114
G22	G33	0.037091
G12	G42	0.037062
G27	G24	0.037055
G79	G64	0.037035
G51	G68	0.036989
G70	G89	0.036895
G91	G100	0.036864
G27	G69	0.036851
G41	G63	0.036849
G34	G9	0.036843
G47	G37	0.036824
G28	G47	0.036808
G71	G37	0.036750
G31	G98	0.036667
G95	G67	0.036638
G93	G33	0.036557
G90	G43	0.036556
G86	G58	0.036506
G87	G12	0.036497
G25	G43	0.036488
G91	G60	0.036417
G84	G60	0.036378
G52	G65	0.036192
G73	G49	0.036179
G99	G6	0.036175
G88	G96	0.036172
G39	G79	0.036138
G36	G48	0.036118
G63	G49	0.036067
G52	G96	0.036054
G46	G39	0.036051
G68	G26	0.036027
G39	G96	0.035902
G72	G48	0.035900
G54	G26	0.035891
G90	G68	0.035849
G9	G96	0.035812
G97	G100	0.035603
G22	G17	0.035592
G94	G31	0.035561
G14	G100	0.035477
G53	G62	0.035463
G35	G40	0.035395
G15	G38	0.035386
G75	G16	0.035170
G30	G34	0.035161
G63	G59	0.035157
G70	G73	0.035055
G72	G60	0.035018
G42	G10	0.035000
G60	G73	0.034980
G87	G78	0.034957
G68	G7	0.034926
G96	G10	0.034912
G80	G62	0.034875
G68	G31	0.034794
G84	G28	0.034725
G71	G95	0.034520
G34	G64	0.034511
G15	G50	0.034442
G60	G84	0.034411
G83	G18	0.034405
G5	G48	0.034378
G87	G46	0.034373
G36	G58	0.034346
G38	G4	0.034253
G5	G31	0.034235
G75	G37	0.034188
G98	G76	0.034062
G22	G97	0.033982
G39	G94	0.033968
G50	G3	0.033931
G94	G64	0.033906
G39	G78	0.033876
G72	G25	0.033855
G29	G71	0.033835
G60	G23	0.033736
G20	G2	0.033655
G73	G16	0.033548
G12	G11	0.033517
G98	G87	0.033502
G5	G55	0.033455
[truncated: 486 more rows]
