# Supplementary material for: Assessment of Network Inference Methods: How to Cope with an Underdetermined Problem
Source: PLoS One. 2014 Mar 6;9(3):e90481. doi: 10.1371/journal.pone.0090481 (PMC3946176; doi:10.1371/journal.pone.0090481)
Supplement: File S1 — MATLAB codes for the new assessment of network inference methods. (ZIP) [file pone.0090481.s001.zip › Siegenthaler_PONE_Code/INPUT/Submissions/Example/SIZE_100/DREAM4_Example_InSilico_Size100_5.txt]

G82	G81	0.614514
G84	G9	0.541681
G72	G29	0.484075
G36	G38	0.472902
G1	G44	0.445916
G72	G73	0.440380
G47	G69	0.428635
G77	G41	0.395640
G25	G100	0.376024
G23	G15	0.361201
G8	G11	0.355228
G42	G43	0.354363
G76	G40	0.342091
G35	G27	0.341657
G33	G66	0.338209
G46	G51	0.336258
G26	G27	0.332911
G31	G61	0.332610
G23	G65	0.325471
G73	G74	0.324057
G25	G96	0.315136
G72	G67	0.314738
G67	G49	0.310077
G5	G23	0.297353
G2	G20	0.289463
G75	G60	0.288791
G25	G94	0.286801
G98	G18	0.285410
G79	G90	0.283352
G73	G72	0.282726
G30	G24	0.282665
G4	G57	0.279736
G80	G83	0.278817
G12	G14	0.278758
G4	G51	0.275614
G82	G100	0.273898
G30	G32	0.272603
G89	G90	0.270246
G16	G70	0.269923
G36	G46	0.269548
G50	G57	0.269343
G46	G62	0.268188
G13	G49	0.267274
G48	G26	0.259719
G41	G84	0.259365
G98	G7	0.256634
G90	G91	0.254891
G89	G91	0.252931
G77	G86	0.250044
G75	G32	0.249657
G4	G53	0.248052
G41	G15	0.246818
G76	G72	0.245980
G31	G86	0.245606
G26	G83	0.245402
G50	G41	0.245021
G5	G21	0.244945
G80	G89	0.243954
G25	G78	0.243857
G36	G34	0.242709
G93	G29	0.240405
G4	G54	0.237369
G24	G95	0.236804
G68	G18	0.230171
G80	G79	0.230066
G53	G15	0.230066
G27	G95	0.228393
G40	G76	0.227004
G98	G100	0.226335
G21	G50	0.223912
G64	G88	0.222622
G90	G89	0.221964
G30	G78	0.220926
G76	G28	0.220731
G14	G12	0.220387
G1	G55	0.219486
G12	G50	0.216420
G40	G73	0.216357
G72	G20	0.216117
G16	G62	0.215721
G53	G42	0.215686
G72	G69	0.215421
G76	G24	0.213232
G39	G65	0.212516
G4	G19	0.209727
G10	G2	0.209323
G80	G61	0.208972
G92	G68	0.208951
G4	G17	0.207943
G52	G48	0.207231
G5	G4	0.205886
G3	G64	0.205054
G4	G6	0.204886
G10	G13	0.204715
G3	G95	0.203730
G85	G45	0.202832
G25	G71	0.202150
G3	G87	0.199609
G22	G6	0.199540
G89	G88	0.198453
G89	G80	0.197130
G98	G28	0.197054
G23	G95	0.197016
G10	G7	0.193829
G22	G25	0.193599
G52	G60	0.192588
G21	G69	0.192088
G92	G9	0.191965
G40	G83	0.190499
G1	G45	0.190001
G42	G47	0.189604
G98	G84	0.189514
G53	G37	0.189270
G93	G26	0.189209
G82	G24	0.188410
G38	G37	0.187016
G90	G36	0.185097
G23	G99	0.184549
G77	G33	0.184217
G75	G97	0.183174
G70	G16	0.182876
G14	G75	0.182634
G41	G90	0.180533
G42	G54	0.180302
G26	G92	0.179433
G91	G80	0.179256
G87	G52	0.179012
G91	G81	0.178361
G50	G12	0.177999
G80	G84	0.177739
G98	G79	0.177692
G50	G13	0.176784
G40	G63	0.173723
G3	G57	0.173274
G41	G64	0.172946
G29	G7	0.172496
G89	G85	0.172007
G90	G85	0.171581
G63	G93	0.171291
G50	G51	0.169170
G25	G23	0.167561
G87	G99	0.167071
G88	G83	0.166566
G3	G91	0.166268
G30	G77	0.165756
G79	G98	0.165472
G3	G37	0.164955
G21	G4	0.164726
G10	G81	0.162995
G50	G53	0.162292
G54	G59	0.162243
G22	G64	0.161999
G31	G30	0.160405
G90	G3	0.159438
G27	G26	0.159362
G4	G35	0.159352
G54	G4	0.158852
G26	G97	0.158380
G4	G3	0.157840
G21	G13	0.157816
G38	G59	0.156694
G72	G76	0.156445
G73	G67	0.156280
G8	G2	0.155727
G54	G15	0.155267
G89	G92	0.154850
G63	G60	0.154749
G96	G26	0.154542
G56	G88	0.153903
G96	G25	0.153661
G39	G98	0.153420
G68	G39	0.153254
G78	G36	0.153053
G8	G5	0.151998
G22	G13	0.151648
G93	G63	0.151258
G97	G77	0.150284
G16	G74	0.149070
G22	G40	0.148621
G56	G50	0.148090
G1	G35	0.147579
G82	G32	0.147314
G91	G59	0.146885
G22	G7	0.146770
G61	G45	0.146480
G92	G91	0.143584
G24	G82	0.143067
G77	G71	0.143056
G22	G98	0.142606
G98	G92	0.142245
G3	G26	0.142225
G63	G64	0.141791
G70	G76	0.141442
G46	G18	0.140872
G65	G34	0.140590
G95	G61	0.140571
G73	G68	0.139747
G5	G16	0.139470
G86	G82	0.139213
G80	G78	0.138854
G48	G68	0.138840
G40	G52	0.138055
G76	G73	0.136708
G8	G17	0.136686
G62	G6	0.136645
G49	G65	0.136379
G39	G40	0.136244
G53	G12	0.136127
G35	G58	0.136075
G10	G46	0.135542
G36	G66	0.135310
G51	G95	0.135244
G8	G86	0.135147
G23	G69	0.133576
G77	G61	0.133274
G4	G5	0.133094
G51	G59	0.132807
G33	G32	0.132703
G76	G75	0.132305
G1	G56	0.131961
G24	G23	0.131903
G72	G70	0.131843
G10	G32	0.131743
G90	G79	0.131540
G76	G71	0.130987
G10	G59	0.130935
G8	G10	0.130812
G87	G94	0.130769
G4	G21	0.130610
G30	G87	0.130464
G73	G76	0.130261
G86	G68	0.129484
G22	G96	0.129150
G78	G43	0.128411
G97	G93	0.127681
G22	G85	0.127401
G5	G10	0.127347
G3	G78	0.127154
G62	G60	0.127139
G87	G31	0.126831
G21	G5	0.126737
G22	G39	0.125933
G47	G84	0.125915
G5	G99	0.125032
G47	G45	0.124724
G52	G74	0.124168
G47	G70	0.123298
G22	G80	0.123216
G84	G88	0.122887
G95	G18	0.122756
G41	G77	0.121436
G50	G21	0.121146
G58	G1	0.120632
G25	G3	0.119348
G96	G60	0.117646
G41	G60	0.117374
G17	G19	0.117099
G53	G41	0.116508
G67	G72	0.116004
G87	G23	0.115859
G70	G69	0.115775
G22	G90	0.115314
G8	G100	0.114405
G1	G93	0.114211
G1	G14	0.113990
G62	G71	0.113463
G97	G87	0.113416
G4	G11	0.113073
G79	G30	0.112924
G34	G66	0.112627
G42	G38	0.112422
G92	G29	0.112301
G67	G66	0.111202
G32	G61	0.110531
G89	G82	0.108824
G47	G28	0.108587
G12	G57	0.108416
G10	G8	0.107248
G26	G63	0.106997
G92	G93	0.106994
G77	G42	0.106965
G31	G65	0.106402
G5	G19	0.106274
G13	G45	0.106218
G3	G96	0.105747
G68	G67	0.104790
G5	G8	0.104606
G10	G93	0.104281
G10	G1	0.104239
G36	G74	0.103814
G83	G69	0.103590
G48	G49	0.103556
G22	G29	0.103342
G8	G3	0.102918
G86	G43	0.102354
G52	G34	0.102317
G84	G58	0.101773
G84	G87	0.101770
G82	G75	0.101472
G52	G64	0.100628
G58	G99	0.100371
G28	G36	0.100151
G25	G14	0.099991
G54	G6	0.099704
G71	G20	0.099460
G98	G31	0.099440
G95	G94	0.098981
G77	G19	0.098835
G6	G85	0.098761
G66	G9	0.098402
G79	G81	0.098393
G56	G2	0.097849
G48	G30	0.097657
G86	G20	0.097505
G12	G53	0.097368
G80	G92	0.096770
G91	G83	0.096572
G48	G65	0.096352
G11	G62	0.096255
G25	G33	0.096138
G30	G22	0.095711
G39	G55	0.095690
G97	G53	0.095533
G25	G58	0.095418
G35	G39	0.095277
G74	G45	0.094959
G80	G86	0.094335
G98	G33	0.093604
G45	G49	0.093477
G77	G66	0.092742
G96	G40	0.092490
G90	G48	0.092369
G82	G3	0.092247
G82	G6	0.091518
G23	G27	0.091403
G82	G13	0.091394
G53	G10	0.091227
G35	G1	0.089931
G70	G85	0.089206
G63	G29	0.089170
G58	G35	0.089050
G41	G52	0.088753
G50	G25	0.088488
G4	G65	0.088267
G79	G78	0.088032
G10	G42	0.086980
G10	G14	0.086892
G76	G47	0.086862
G47	G22	0.086413
G93	G57	0.086403
G63	G89	0.085625
G22	G74	0.085311
G91	G88	0.085023
G2	G46	0.084751
G90	G27	0.084048
G82	G8	0.084005
G44	G20	0.083853
G91	G49	0.083517
G79	G12	0.083163
G89	G37	0.083104
G96	G97	0.082589
G70	G39	0.082133
G38	G62	0.081449
G79	G61	0.081158
G5	G11	0.081149
G41	G23	0.081041
G42	G53	0.080599
G54	G11	0.080582
G25	G56	0.080178
G28	G75	0.080010
G26	G96	0.079952
G46	G98	0.079483
G5	G39	0.079475
G22	G27	0.079148
G17	G56	0.079109
G23	G55	0.079083
G51	G99	0.078961
G21	G56	0.078181
G80	G55	0.078136
G21	G39	0.077931
G50	G35	0.077889
G54	G17	0.077720
G4	G1	0.077463
G22	G52	0.077278
G72	G62	0.076830
G91	G85	0.076731
G41	G22	0.076445
G89	G47	0.076438
G68	G28	0.075890
G80	G47	0.075858
G22	G32	0.075786
G63	G97	0.075572
G25	G8	0.075460
G78	G86	0.074039
G79	G50	0.073824
G77	G94	0.073665
G87	G68	0.073466
G39	G30	0.072875
G77	G6	0.072381
G49	G90	0.071856
G2	G8	0.071710
G62	G9	0.071536
G22	G48	0.071530
G63	G33	0.071481
G8	G72	0.070969
G76	G63	0.070965
G64	G69	0.070532
G56	G80	0.070327
G50	G22	0.070152
G4	G56	0.068942
G96	G54	0.068687
G22	G38	0.067950
G17	G37	0.067773
G89	G75	0.067742
G12	G36	0.067601
G80	G82	0.067221
G40	G60	0.067001
G22	G82	0.066884
G53	G14	0.066845
G84	G89	0.066747
G48	G54	0.066599
G26	G2	0.066573
G8	G24	0.066410
G70	G33	0.066286
G75	G9	0.065518
G64	G52	0.065353
G30	G31	0.064750
G17	G50	0.064279
G96	G23	0.064232
G2	G56	0.063764
G38	G36	0.063584
G77	G5	0.063522
G2	G7	0.062944
G56	G44	0.062615
G47	G89	0.062308
G30	G42	0.061982
G44	G33	0.061897
G9	G63	0.061522
G47	G46	0.061444
G30	G3	0.061305
G56	G47	0.061284
G12	G56	0.061165
G22	G71	0.061014
G90	G99	0.061006
G11	G59	0.060535
G1	G11	0.060506
G77	G93	0.060436
G31	G45	0.060278
G8	G97	0.059938
G2	G9	0.059598
G98	G65	0.059005
G95	G49	0.058493
G11	G82	0.058161
G25	G70	0.058029
G21	G42	0.057874
G15	G52	0.057838
G92	G31	0.057821
G17	G10	0.057782
G95	G39	0.057727
G100	G7	0.057498
G22	G84	0.057496
G76	G16	0.057268
G20	G44	0.057253
G33	G60	0.057184
G100	G85	0.056808
G46	G47	0.056465
G25	G85	0.055958
G80	G87	0.055798
G86	G78	0.055701
G52	G49	0.055697
G10	G17	0.055670
G25	G55	0.055254
G43	G42	0.054745
G4	G58	0.054482
G65	G81	0.054315
G84	G48	0.054280
G40	G21	0.054272
G70	G31	0.054268
G51	G4	0.054177
G2	G73	0.053990
G76	G38	0.053969
G54	G1	0.053822
G26	G16	0.053566
G2	G37	0.053416
G22	G79	0.053216
G25	G41	0.052580
G30	G58	0.052472
G89	G67	0.052411
G36	G25	0.052330
G80	G42	0.051999
G37	G38	0.051906
G51	G1	0.051094
G4	G31	0.051078
G98	G63	0.050802
G56	G54	0.050652
G72	G47	0.050305
G51	G33	0.050275
G67	G76	0.049900
G25	G49	0.049863
G88	G45	0.049820
G7	G30	0.049710
G48	G73	0.049624
G80	G97	0.049618
G66	G37	0.049524
G8	G91	0.049330
G77	G11	0.049229
G79	G93	0.048998
G24	G63	0.048914
G61	G32	0.048867
G30	G65	0.048708
G86	G8	0.048654
G21	G17	0.048654
G79	G48	0.048226
G77	G16	0.048171
G62	G31	0.048165
G70	G36	0.047945
G80	G48	0.047686
G66	G52	0.047457
G64	G43	0.047424
G47	G90	0.047353
G100	G94	0.047352
G5	G79	0.047326
G77	G2	0.047185
G7	G60	0.046893
G73	G71	0.046631
G22	G34	0.046496
G40	G12	0.046443
G93	G47	0.046296
G22	G24	0.046210
G35	G95	0.046196
G35	G34	0.046112
G83	G64	0.045905
G21	G54	0.045246
G99	G63	0.045057
G53	G35	0.044845
G13	G22	0.044498
G36	G10	0.044125
G96	G86	0.044122
G37	G86	0.044080
G56	G58	0.044075
G25	G18	0.044019
G99	G78	0.043771
G51	G74	0.043479
G31	G99	0.043420
G45	G11	0.043402
G5	G22	0.043189
G41	G85	0.043174
G71	G25	0.043116
G87	G66	0.042802
G13	G82	0.042496
G71	G98	0.042223
G77	G31	0.041976
G8	G19	0.041948
G83	G59	0.041792
G47	G80	0.041231
G21	G27	0.040411
G53	G46	0.040278
G30	G36	0.040106
G27	G63	0.040046
G56	G12	0.040024
G59	G61	0.039809
G60	G59	0.039628
G2	G10	0.039600
G47	G42	0.039446
G65	G37	0.038848
G25	G35	0.038736
G66	G75	0.038297
G84	G98	0.038211
G7	G49	0.037628
G96	G58	0.037479
G97	G37	0.037419
G22	G33	0.037091
G51	G68	0.036989
G91	G100	0.036864
G28	G47	0.036808
G31	G98	0.036667
G95	G67	0.036638
G90	G43	0.036556
G36	G48	0.036118
G22	G17	0.035592
G53	G62	0.035463
G35	G40	0.035395
G89	G59	0.035282
G68	G31	0.034794
G1	G89	0.034747
G5	G48	0.034378
G87	G46	0.034373
G75	G37	0.034188
G1	G49	0.034117
G22	G97	0.033982
G73	G34	0.033520
G98	G87	0.033502
G5	G55	0.033455
G28	G33	0.033360
G32	G36	0.033274
G94	G47	0.033270
G87	G71	0.033081
G55	G86	0.032797
G90	G1	0.032773
G97	G25	0.032718
G30	G71	0.032401
G69	G60	0.032337
G26	G59	0.032053
G24	G30	0.031685
G12	G39	0.031571
G71	G43	0.031398
G30	G73	0.031332
G14	G45	0.031000
G53	G70	0.030991
G82	G61	0.030905
G57	G21	0.030557
G19	G17	0.030238
G44	G2	0.030029
G15	G87	0.029915
G96	G31	0.029859
G63	G84	0.029582
G77	G22	0.029360
G96	G80	0.029171
G40	G39	0.029163
G45	G19	0.029060
G40	G79	0.028908
G3	G4	0.028791
G41	G46	0.028658
G29	G93	0.028411
G25	G97	0.028312
G84	G53	0.028274
G39	G24	0.027702
G92	G43	0.027158
G78	G37	0.027039
G5	G80	0.026741
G56	G36	0.026470
G2	G14	0.026408
G52	G71	0.026263
G78	G30	0.025549
G79	G92	0.025378
G41	G99	0.025170
G87	G48	0.025102
G36	G75	0.024948
G56	G55	0.024838
G23	G30	0.024465
G68	G92	0.024390
G25	G5	0.024265
G83	G37	0.024239
G90	G67	0.024191
G25	G16	0.024069
G87	G77	0.024007
G99	G87	0.023628
G62	G46	0.023622
G46	G70	0.023465
G31	G1	0.023268
G86	G96	0.023227
G47	G68	0.023214
G12	G67	0.023085
G88	G56	0.022785
G30	G94	0.022588
G56	G19	0.022514
G1	G16	0.022444
G30	G21	0.022357
G41	G14	0.022202
G69	G71	0.022009
G22	G5	0.021395
G3	G36	0.021379
G25	G22	0.021239
G85	G82	0.020906
G41	G82	0.020778
G91	G3	0.020419
G53	G64	0.020212
G86	G4	0.019980
G15	G77	0.019609
G18	G9	0.019503
G4	G10	0.019207
G8	G28	0.019123
G50	G58	0.019011
G1	G4	0.018891
G73	G21	0.018587
G7	G55	0.018431
G86	G6	0.018348
G97	G40	0.018153
G47	G8	0.017704
G36	G55	0.017429
G29	G37	0.017411
G10	G16	0.017341
G94	G5	0.016751
G93	G64	0.016534
G86	G16	0.016523
G85	G54	0.015851
G19	G77	0.015435
G40	G5	0.015423
G22	G75	0.015242
G25	G6	0.015229
G92	G98	0.015055
G73	G16	0.014781
G20	G2	0.014753
G73	G40	0.014468
G59	G9	0.014464
G73	G9	0.014348
G89	G3	0.014269
G90	G54	0.014240
G84	G59	0.013730
G9	G80	0.013681
G95	G10	0.013579
G4	G40	0.013061
G71	G54	0.012816
G92	G89	0.012162
G1	G6	0.012015
G11	G98	0.011935
G22	G89	0.011510
G54	G87	0.011483
G41	G16	0.011405
G22	G8	0.011394
G18	G64	0.011358
G94	G16	0.011343
G71	G4	0.010846
G24	G77	0.010626
G23	G94	0.010364
G56	G17	0.010354
G94	G17	0.010347
G9	G87	0.009491
G13	G36	0.009474
G17	G8	0.009470
G65	G61	0.009149
G77	G68	0.009140
G56	G16	0.009025
G10	G64	0.008288
G41	G68	0.008203
G53	G87	0.008072
G82	G77	0.007978
G11	G49	0.007442
G25	G10	0.007290
G74	G33	0.005754
G84	G10	0.005742
G77	G99	0.005656
G51	G37	0.005395
G46	G86	0.004389
G89	G99	0.003882
G26	G8	0.003747
G4	G8	0.002832
G44	G37	0.002250
G39	G99	0.001519
G3	G8	0.001008
