# Supplementary material for: Assessment of Network Inference Methods: How to Cope with an Underdetermined Problem
Source: PLoS One. 2014 Mar 6;9(3):e90481. doi: 10.1371/journal.pone.0090481 (PMC3946176; doi:10.1371/journal.pone.0090481)
Supplement: File S1 — MATLAB codes for the new assessment of network inference methods. (ZIP) [file pone.0090481.s001.zip › Siegenthaler_PONE_Code/README.txt]

Paper:
"Assessment of Network Inference Methods: How to cope with an underdetermined problem"
by Caroline Siegenthaler and Rudiyanto Gunawan

*********************************************************************************

The zip file includes two folders, named "CODES" and "INPUT". 
The CODES folder contains the following files: 

AUC_at_10_minus_3.m
directory_list.m
evaluation.m
figure_out_network_name.m
load_dream_network.m
order_edges_GU_and_GL.m
score_prediction.m
strsplit.m


The subfolders of INPUT contain the input files associated with the DREAM 4 In Silico Network Inference Challenge, specifically:
1. gold standard networks (in subfolder gold_standards) 
2. Upper bounds G^U of the gold standard networks (in subfolder Bounds_Upper) 
3. Lower bounds G^L of the gold standard networks (in subfolder Bounds_Lower)
The subfolder Random_Network_AUROC_AUPR_Values contains files with AUPR and AUROC values of random networks (used for calculating the scores). 
Finally, the subfolder Submissions contains an example prediction for the challenge. 


*********************************************************************************

Main Matlab files in the CODES folder:

AUC_at_10_minus_3.m
Returns the area under the curve (AUC) corresponding to p=10^(-3).

evaluation.m
Returns the performance scores (overall score, AUC scores, AUC values) of predictions for 5 gold 
standard networks in the DREAM 4 In Silico Network Challenges of size 10 or 100.

score_prediction.m 
Returns AUPR, AUROC, precision (PREC), recall (REC), true 
positive rate (TPR) and false positive rate (FPR) of a network 
prediction according to the redefined confusion matrix. 

*********************************************************************************

Example:

1. Go to the CODES directory.

2. Run evaluation.m

The MATLAB Command Window should display the scores: 

AUROC_SCORE =

 0.5228	

AUPR_SCORE =

 0.0768	

SCORE =

 0.2998


The saved Output Excel file should contain:

Overall Score ~= 0.300
AUROC Score ~= 0.523
AUPR Score ~= 0.077
Net 1 AUROC ~= 0.491
Net 2 AUROC ~= 0.628
Net 3 AUROC ~= 0.355
Net 4 AUROC ~= 0.62
Net 5 AUROC ~= 0.379
Net 1 AUPR ~= 0.050
Net 2 AUPR ~~= 0.067
Net 3 AUPR ~= 0.007
Net 4 AUPR ~= 0.050
Net 5 AUPR ~= 0.041
Net 1 AUROC Score ~= 0.554
Net 2 AUROC Score ~= 0.628
Net 3 AUROC Score ~= 0.355
Net 4 AUROC Score ~= 0.650
Net 5 AUROC Score ~= 0.427
Net 1 AUPR Score ~= 0.102
Net 2 AUPR Score ~= 0.100
Net 3 AUPR Score ~= 0.007
Net 4 AUPR Score ~= 0.087
Net 5 AUPR Score ~= 0.087
